# Supplementary material for: How Are Mate Preferences Linked with Actual Mate Selection? Tests of Mate Preference Integration Algorithms Using Computer Simulations and Actual Mating Couples
Source: PLoS One. 2016 Jun 8;11(6):e0156078. doi: 10.1371/journal.pone.0156078 (PMC4898694; doi:10.1371/journal.pone.0156078)
Supplement: S2 Data — Long-term couple and agent-based model data analyzed in Study 3. (ZIP) [file pone.0156078.s002.zip › S10/Euclidean Model Data/Euclidean Couple Population 11192015 0305.csv]

	trait1	trait2	trait3	trait4	trait5	trait6	trait7	trait8	trait9	trait10	trait11	trait12	trait13	trait14	trait15	trait16	trait17	trait18	trait19	trait20	trait21	trait22	trait23	preference1	preference2	preference3	preference4	preference5	preference6	preference7	preference8	preference9	preference10	preference11	preference12	preference13	preference14	preference15	preference16	preference17	preference18	preference19	preference20	preference21	preference22	preference23	preference24	preference25	preference26
1	1.31672914619288	3.05464431286744	6.64939135603048	4.87046247275093	6.12982895873484	1.92086455956996	5.43632197211662	3.47704566513702	3.95629444224412	2.63674134090934	2.95327540772054	7	6.28360836979333	5.1631864939443	1	3.77128581038975	2.97300160492105	4.9292478999657	3.34237398445585	4.84219581855611	2.18938329880354	1.77798880579033	2.57510207747073	-0.0576496151924397	-8.97439654498317	-2.42765398113308	-1.2990310803211	1.6881934808046	2.9207781482124	-1.63567864200222	7.68859458251941	1.20249051697223	2.20106238110544	10.5499489558691	13.418345077919	3.32501906185413	-1.91848823587258	-6.27739441265361	-1.60206282263917	6.94902086709324	10.2511896805041	4.0398132660197	-2.58840993627409	3.63661169083022	5.05574967480977	17.7733095627314	10.4476682021601	3.0679228234457	10.3447901750546
2	1.8469189400723	3.01917810132518	6.9773433288002	4.97768041509011	6.75138102141128	1.81847554979743	5.39494425143217	2.59987674853423	6.56243338595448	5.6329353731589	3.80738678446377	6.9070252905299	5.73160395195988	3.98857854515076	1.41451454387553	3.15685242760174	5.47756003080661	4.32626382630684	5.25906240806104	4.13222628747005	1.76300197962095	3.92532963197192	1.10940504092741	-0.220035374399759	-10.1942775622573	-1.95823196849322	-0.180672913265807	0.923264627522243	1.79546751439368	-1.31996326644243	7.86342660949562	1.28447660824544	1.61526616248879	10.2159076965903	15.1254770991131	2.93115761845681	-2.9834693408073	-7.58381966221415	-0.694711697120549	6.16924042819684	11.6120784147821	2.81383316744744	-3.82316930780772	2.06972314769831	7.44355250827534	17.223844392657	10.0623231074892	3.58146630665242	-5.28943789653686
3	3.65131840830252	1.06410890638428	3.50355295288591	1.45311904850525	2.91975057866811	1.15071766599114	3.42535568362274	5.08108567174908	6.7153304799481	3.93377114413391	3.67332247967843	1	6.37901151336157	1.62659392318715	2.65340314509841	2.54923205500717	2.32058030192475	2.46996353163984	2.92834061414378	3.23354399126127	1.26735022794577	1.85932342432554	1	5.51296598911455	-5.74055408516837	-7.40049496942154	-12.1206221853203	3.7626152427248	1.91055565475371	1.07854804270531	7.94710578197464	7.5820417413948	-2.37995619336484	2.90408398875727	6.52150817307794	2.84189725822241	2.25270677764026	-6.23678145749837	-1.45121684806394	9.84665311043094	8.82404348559444	5.45199919127527	3.85112159538389	5.4614653686035	11.6828581477617	3.8963930197117	20.5324912717413	4.59261521744772	-10.5556674377514
4	1.60083010836248	4.39287906069322	5.55308077463225	5.63898296859353	5.16839965286448	7	2.38038245405437	3.12047342272361	4.48241745828251	5.59885292182417	4.27599604587712	3.09026941055741	7	1.41236068568758	1.94853290296359	2.61047360964845	4.2277595381918	3.1821669858711	2.02071453626286	7	3.75045504526546	4.45648891942027	2.62635385689897	5.5033921951345	-4.01847083211275	-2.95279499585624	-5.66155411207291	4.06442482813141	1.02020509695635	0.370948136198851	10.4091954325705	4.82606557768244	-6.90465897980964	4.22442358126089	12.357513407729	1.90006220054136	1.89613666388989	-2.39230083039559	-7.0037300573092	4.63697547912162	10.7520709246166	0.588158852150418	2.85854265208385	3.51626060590861	5.43296673173037	6.97629148582529	11.276944646386	2.87461720702592	-6.06373751324766
5	2.93104269210029	2.725477312555	4.69953875181686	2.91896263090619	1.96825499240124	1.35425411371776	3.94673465774355	2.05448489776996	5.87956244659285	4.27398769923322	4.61726003860527	6.60514291865835	6.82442264488383	2.43231524986446	1.99826429357748	1.53877952287143	7	7	4.55311286831776	5.51689057462757	1	2.40151997986447	6.36600363725957	7.42096848013974	-4.10352022734144	-3.94106761107378	-14.4901069052573	3.87997273497666	3.88602086052917	3.10513419038865	9.49769541108385	8.29265399979449	1.76347578663918	5.4767952852334	7.51258876174743	1.35423157556426	2.52703698004097	-5.61003630472315	-2.45447988638032	3.27396830446152	10.321782738028	2.74677274372582	2.5988026230806	0.265970928811437	3.71252865255992	8.59638106323102	16.320092926777	2.75983762813842	0.0241995969394033
6	2.15198664873628	2.81155012047773	1.43929675385976	3.78883385520029	3.42078651277234	2.87366402186181	4.1989771676052	5.09669175803434	4.46628783501952	6.48453925261641	4.30901442504269	7	3.06257892304375	2.58514504524713	2.42457634778172	1.56918854942827	1	5.67674533756993	1.69615255833553	6.18136154532969	5.59079362735682	2.99098591561051	6.29203191412773	4.50511789881291	-6.90985667797427	-4.32289389114185	-0.0727968084619708	1.80945959263083	5.80223707977022	0.2616094620476	14.7576423094232	5.8095253064355	-5.35948732970796	6.34043258281538	6.81593100886459	0.422429903559703	-2.98000353141338	-4.14666412678337	1.13754439108947	5.02994969894954	10.0437988725695	1.78996454244081	-0.272248042205361	2.78983180704141	3.57857779024517	1.86704556923698	14.2702958141626	4.12467897457889	-0.415153851785889
7	1.93905384798481	1.55811578225229	7	4.05683998725598	5.64600757010608	3.52976877598093	1.78426319781853	5.45538315659362	6.64744069396701	6.27106835526397	1.57952864769619	6.76594897224365	7	4.30003136700179	4.32936513646523	2.34060482506087	1.33187925028862	1.2587756202536	2.34103929659561	4.22973534879153	2.78880044102271	3.43934280585054	1	2.74592740690863	-9.46521678213774	-2.73063519028677	-0.741419323404228	0.994440839668733	0.625850288626782	1.19678417829673	10.7148920677641	4.20347350835488	-0.904558936613153	6.45794872272038	11.9538663967422	2.3034361469815	-0.66269798309996	-5.82593903835617	2.65933984899471	6.55583576610401	8.46639660119782	3.49983211122108	-6.26922215604018	2.6413276933483	8.63724240837484	3.25162438687209	4.08679042515141	5.41180758025148	-4.62695634518687
8	3.55834916468433	6.69912595110269	2.5015685123536	3.37490167010579	5.15442748628336	1.27922419238027	5.58728575778705	2.41151753454293	7	3.99404151526974	1.10471870027873	4.88642891026511	6.31387607700754	3.76277644375609	1	3.75923071936579	2.09023585749643	4.6110452534816	1	3.40394817615842	1.87452921419527	5.00885854892113	6.41430497625237	2.05594190692392	-1.66149514875269	-1.23051008409798	2.00442576675841	5.34821914790999	3.72991816045437	-1.240438776348	9.35373220648611	1.8832658233258	-5.45449352837665	3.96270906094776	5.73359764985789	-0.857944471972659	-2.10703232818998	-7.83817647863974	-0.0217424306796105	7.68039972002901	7.81758086440595	3.1273888555009	-4.47417828036779	2.38796803863348	2.56756557661446	19.5775642181581	12.3694686929392	3.39961118609771	-4.04398202802155
9	7	4.97703999938868	5.04176410999522	5.64348838545663	2.9825167827279	1.89472511853747	5.14906051924908	1.63083125864639	5.04617219703544	5.01134918615654	6.84430906313944	6.97410829654073	3.57935636496302	4.96765507372871	2.21573870187944	2.46654836295385	1	6.22342726492757	2.13948527126176	4.73281604296662	2.28931431290235	4.20663647356295	6.14186062622143	2.14640840758153	4.36725691003702	-8.18987195533838	-7.16194743459194	5.70139392026854	7.9266085252576	2.34488038949324	11.6679258815504	3.42110700638586	-1.14690455692285	6.90787464069838	16.4072881468976	5.229287062969	-7.2785737408745	0.668903781036285	0.225821724437737	4.97560747130701	6.33274038179111	-2.45460018967174	-2.04400541260949	4.02277698099653	3.2701507377871	1.18102297150864	16.3689741614934	5.88494894767129	-0.709121529191103
10	4.62593588768575	3.26080587668346	4.79721966445361	2.14238308056156	4.58666976091818	1	2.02354183354067	1.97582266419814	7	5.40779701991701	7	5.77701319446009	4.33009312859363	2.87839814862079	2.45957526776169	1.50005625615487	3.71019088457983	4.2125076919482	1.48470324796302	4.4733250092738	2.68150408784996	6.82823672254867	2.15591262875731	7.84493157328033	-3.04007506944127	-4.27346924465751	-12.4197839537983	3.19613495917035	1.54266220831132	1.31908468445193	10.0853087294761	7.78983615762417	1.35592100193024	6.54707364206436	5.79124731679717	2.82499919611734	0.556339020295706	-3.17577380211515	-2.33636275963365	3.70560458736073	9.08414161542643	2.33634571480884	1.86086625492451	3.93984963104876	3.74655680691961	6.18416690989954	-1.23791548034918	2.6803083398267	2.32459734864233
11	1.50472623863733	1.33479953417616	5.34583949568701	6.9690020066205	4.77456806318653	1.26146056062517	5.10328151776157	2.99602046456963	4.48158385383404	1.09248271868275	2.81899100996701	5.84630133347894	3.82237752051614	4.43684396089094	1.4713581832786	3.95742906159257	1.58073124336758	5.90465623402104	1	2.17094262326314	4.49266467684266	1.51073776600636	4.72951406005488	1.72007505772634	-8.00201362362935	-1.89057662841071	-0.886045645254712	1.30301630355621	4.28578349561527	3.04355689389555	9.74660702975809	3.17721806411012	1.49475750548981	7.08404412112573	15.6456533167447	4.42518229804788	-3.73051523610203	-6.07459704517626	0.255869982578156	7.84572572221709	9.41530136938204	4.69295457573935	-1.57019927027036	1.35163359251186	4.14319104256216	1.76084130826192	-0.119991032810664	4.09561590162005	-0.751299842214066
12	2.51113434669313	2.32074336015108	7	4.16900577715401	4.12148040569917	2.58525349383576	6.40289713469151	5.10822827139865	6.54760810060865	4.39037825916361	1.60511226292817	5.14971555475588	6.73152455509395	3.5393762709804	3.30444109145443	5.89988804906166	1.01590501845799	1.82818280938699	2.47190384630475	4.53291176062678	6.0352857474105	3.04197931741566	1	1.30757803031141	-9.03720184517719	-2.43876759540125	-0.702053227619839	1.22807740997993	0.912483468996071	1.11215017659401	10.7749554682497	3.09949923475179	-1.59115189897437	6.30550303250112	12.2083878832148	2.98964163411212	-0.337204146138963	-6.45690057887371	2.73042623905011	6.73346059021997	8.72612849761024	3.93495724539756	-4.56045564625589	3.10276475496904	-6.81466621738575	18.0088832718178	4.34604054227833	5.49943654414046	-0.657828954614104
13	1.88048184003517	2.11125507645901	1	3.38527954284778	3.37739420761861	5.47974469947889	6.39565315981393	3.3963582612257	6.21125777705993	6.65572805719169	4.37047318628938	5.12844631270251	5.89282049351735	2.98091049813451	2.05877747266373	3.61069268837329	1.20198935823935	3.47574011298272	2.11432818749147	5.63557503955828	6.36752289780155	1	2.03310958819135	3.861820392021	-7.11433405601669	-3.91137874884206	0.534201813735211	3.17291936309689	5.26925559241119	-0.326373398009386	13.1908246265522	7.11600435145914	-3.99410545893123	4.65286165899072	7.5184037429924	1.11720137595042	-4.16655664898623	-4.89576977117001	0.259608828353746	4.90503852502776	9.54309527822697	-2.23498680135997	-0.369067811118498	2.4108106742099	6.23578218174465	6.50663122946252	-2.36222648430149	7.97024496598431	-5.41861296398749
14	3.59733770289173	1.35859148825604	2.1426383580223	3.3643036572327	1.51094500881785	2.48418988480674	3.78124222034479	4.95666525024168	7	4.89555648732296	3.91479400337616	2.82959706676391	5.49567323890456	5.84010992337123	1.1924697768916	1.80475143544467	3.62857355670586	1	2.45407311944449	3.39647094995258	2.17587240132237	1.79846193030294	1.2128226638175	5.15528294310948	-6.86162189927785	-6.95472622657568	-11.973902126281	2.38992616553819	1.98066385281663	1.11512969736629	10.0743472517223	7.68118263887514	-1.76796255688953	2.89003868349093	6.02546161238631	3.26304570915003	2.55963394782432	-6.1118635325084	-1.74513778619658	8.7696881432321	9.42467846331452	5.10820989044102	1.83343573838907	2.60804308535701	3.27006436416274	8.0566440583933	18.2756051443787	3.96181039487047	-10.0882261100666
15	3.8063696893693	6.10370155692727	4.45977069079931	5.21162294138722	1	2.68909760797542	3.16892555783225	4.89134702862998	7	5.04119236393224	2.13846468800548	4.46707383213822	4.62128610876122	3.63565221622722	1.92838810225853	1	6.07516574650143	4.65887534520561	1	6.63733289342284	1.71706287302382	3.79756012549908	5.26648236652186	4.91661989359902	5.4077181446147	-5.05315466175952	-8.25575036478645	4.00532830075918	8.73198688338247	1.39552247160478	13.6884973132082	0.505878365942074	-1.37518265526254	7.9614634680798	17.3245718798882	5.22540035607045	-7.66011952613206	-0.294953401074033	-1.49582463136022	8.42842316368252	8.70210823567185	-0.734783880328865	-0.161762047875611	1.43304854786688	-2.97201894205643	17.4869136079914	1.31779396048885	1.54644886575797	-4.72466815792409
16	4.03559358624459	2.43446529485224	1.20250204091436	2.92838592812057	5.13064421971025	3.94879241541908	6.4089243945526	3.04784307339867	4.01903907585343	6.35785042130421	6.08075727592833	4.06567149844454	2.46342236112568	3.42028430811219	4.30941459060156	2.79369037913483	1.68197766469132	2.68667052482702	2.68056792963795	3.42037359926398	1.86070134729738	2.08505246653045	1	4.16803498035876	-4.59174632684699	-1.16234559762233	-1.90859288860736	4.41877417177695	6.6395267308049	1.81719471361703	12.8288962925012	6.26098352127436	-5.90494116013125	5.535648542737	7.19373377923802	0.395239330085297	-3.57147821481194	-4.24484042865463	-3.17073875235427	7.41294415784987	9.82536835958391	1.27018803020248	-0.617046292966872	3.8842879315871	1.24114190330495	5.35112897865101	8.33189830644245	4.75224720143004	1.09181355848371
17	1	2.47742979189822	5.28570263134503	7	3.00270252057119	5.46849084884971	3.64392951074359	5.24721783646951	5.537527483691	5.42298674662789	4.57303478576763	3.8396818692971	6.51923974894612	3.11621568177676	3.37863249185432	4.55013414611219	3.23799227279939	6.29750000332113	1.51282799111916	3.02658673092607	4.83284357376978	3.65344611781364	1.05666791175976	6.57742520331256	-5.53007711650348	-1.46047566594387	-8.09500709203376	3.36422370552061	0.992002939971274	0.955029854081341	10.2106026494112	4.01151641100844	-5.56604840292362	4.36916693147429	12.0338465116641	1.40282394590262	2.72813220892582	-1.33122774341174	-7.37541728859533	4.5153818070261	11.319946422611	1.786966081384	1.44934504754787	3.16987265577261	4.22437726305452	3.0390476168559	12.0711816055218	4.15600323508051	7.59683582309711
18	3.23955192832111	3.42923503130845	1.64779706600118	1.81105598106158	6.87947493055723	2.64894846341375	1.4495930814411	5.15148843628896	6.64028270446183	4.85736747145752	1.58109581461041	6.78731302849574	5.34252680365263	6.45640789103705	2.4092893973165	5.474520275924	1	3.3673198418906	6.02092934687494	6.49339052004674	5.23242628763164	1	1	4.88824837342365	-3.7829190190395	-1.50794832344183	-8.22130267015944	7.30183698134635	0.404229074056905	0.313545713114791	10.5473571329494	6.3298395405897	3.56364321862012	6.68586471762547	8.78001396933185	4.03934173449246	-0.925810758689912	-1.09136616362315	0.0762131421704644	6.99732806843801	13.4518213811248	5.75098321493478	6.13925467170075	3.43664054228256	3.94539476505631	9.49209150673666	9.55413500849059	2.67803012735078	-2.34573185824832
19	6.75011383464115	4.54878060380186	5.3989454272851	5.50922576000986	1.93758266996786	1.92702938148962	4.27188165687149	1.64331698138901	6.70895977957323	5.44683104240203	6.57829515823515	6.73801598760007	3.11621426042184	5.02310858030847	1	1.51511148203183	2.37747746094056	6.62011325458748	2.67595307379904	5.10330578702257	1.80696726163937	3.95790771593657	6.0282605016238	2.6344789909474	5.72040853493164	-8.06865202219445	-7.05995629350627	6.36356485340657	8.32593434839827	2.07051053840869	11.7136086189129	2.74296330562349	-1.73023318694975	5.29443647216035	15.7941807103384	5.49524637251715	-6.51279543397272	1.28009406764379	0.349495934927417	3.74115229939541	7.05939232999005	-2.64730727923859	-1.66772719246316	2.71475684609176	3.87135517110259	-0.726620007111197	14.6577909320544	5.89267092363545	0.899044706659307
20	1.28468688592122	4.92065220862806	7	5.49747736511367	1	4.00600390917219	5.46082372138535	3.01651353415461	4.49695924445756	1	1	6.99243426844522	3.99827955120542	3.70499185220007	2.32230876658464	2.36631895345567	2.98142886245718	2.50771831580758	4.90713573067186	4.206558944157	5.25565408422089	3.97718948550198	3.82501978487043	2.08469583286117	-6.76171014417715	0.73839731328316	-8.02027288652659	4.93990528171208	-0.00866247014892929	2.36845783771843	7.90725921754208	8.24548089548026	-4.73790134421875	5.82563977726582	12.3602688870916	3.36217319858531	5.0957743652551	-1.85748856266522	-3.37152128591643	6.10865208736826	9.9015181121961	2.26165560347211	0.886049924436935	4.70926136047213	2.50188779747563	6.22670437355015	-1.93918420240454	7.62710204160272	-2.16198674528426
21	1.73842538480521	3.20849834627436	1.05393152460901	3.67844878660937	3.27389230681836	3.48066523979163	6.01701275439006	1.86321866554779	5.68003918550746	2.67200361236359	5.56096346292582	5.3835921003309	7	2.66309276655281	1.63482130491301	4.47996157692432	2.40583003564607	4.39529324548977	1.88398632296301	5.89381164331226	7	3.88781418225107	1.80553174370275	3.39959354821181	-7.74411899824897	-3.05296870780713	0.191480565847936	2.68890962139737	4.70891639763964	-0.00440106022325729	13.2192697967848	7.2739606286291	-3.79667876333519	5.34406724733862	7.54277266804857	1.48068086125816	-3.76478987387577	-5.23299869137703	-0.131596604936592	4.41583823081371	10.3936579577064	-1.41362813724351	0.707275033527631	2.70811006196387	5.32416002969148	6.06001374295909	-2.29990239208299	8.16747430881386	-4.37863850783264
22	1.65945806124604	4.20265746029272	5.72554505447085	4.89275354270815	4.05662522568939	1.4187433752109	4.90574231842915	7	7	2.9593655885585	3.19271789981027	7	6.16196388569777	2.57203684799928	1	4.13414754622819	3.02692471115864	2.99107538236462	5.73007100733669	4.1868469866686	5.51391608931545	2.07547778616073	1.46372643382937	-2.79539246015534	-4.3864319786155	-2.09798863159401	-7.58197199736234	3.03363514856626	1.81901308122192	3.21381418040758	6.22492723934579	3.02143731791753	0.564197343129532	6.32217167586181	11.588298340183	5.91332478198692	-2.05569865855313	-4.5920306576749	2.35182923171488	6.87486476207038	10.5626815343087	8.05658389264535	-1.48219603492606	-0.822715778430842	1.73315141664376	1.47561650301058	9.51269443443125	3.95154406248404	-4.37468584043532
23	1.89990230546104	5.54670905505133	1.20225428147803	1	1.82305907293724	1	4.94480287231861	4.18139541851853	7	1.8535502050601	4.68675251294825	4.91929506119209	3.43614499056084	3.82625596941946	3.95029708971704	1	3.38724580257918	6.19556803961475	4.37368333099093	6.41010093651549	5.15924393935175	3.02837339982677	5.82078570442707	9.47571831114752	-5.0530988792437	-4.82697537872913	3.86588779303387	2.77445294944472	-0.682004568368914	3.88243283463433	15.0996168823637	6.27445225567567	-6.96913104200436	5.74096835216897	2.53879414089631	-0.151849917248751	1.37710142792296	-11.1311850598606	-0.92283503763518	5.21673778250252	9.60040580446151	4.05875370960507	-3.34684702296104	-1.96330026963691	5.64177224306178	8.02320859803331	6.16492869358225	5.16168340706941	-0.189613856399406
24	3.37214690792642	2.30365948606811	6.34763777333261	5.08932928321642	3.88076660242072	2.81009012536228	2.10959571042548	3.87469720594266	3.80658999153873	6.51060344296107	1.82299657901035	5.32347023375757	4.68582191821134	4.14276067564452	2.44322274801313	5.60498367938798	1.6569898543752	1	2.73159748218085	5.89014895735799	3.92909476098058	1.51656417759863	3.21993877472626	2.0844929143276	-7.0426639066502	-3.92046745046185	0.239503448031714	2.07107157785169	-0.406249136169962	0.368054480259627	9.57943846947203	3.69306248505803	-1.95684680277805	6.24355774526185	11.9423533732956	3.04621884244467	-1.38676097514127	-6.27285143176352	3.77685131196984	5.80009714672118	9.89019714777038	5.31438845692835	-5.75415880811388	1.65443108127159	-7.3860430301679	7.690081081237	12.8530708562844	6.25897001495404	-5.34894394561258
25	1.61359269456918	3.29148799138244	1	4.22911272563401	3.12365960090951	4.85035341415364	5.59437333374997	3.30460895920124	6.48892335659028	5.18966836422335	5.53584148981374	6.62996559641788	2.25205195482996	1.68149820520151	3.79026608482355	3.9762268090955	1.64513164133913	5.23738365845572	6.73512681610537	5.30567551998791	7	4.26832829620189	2.90082420136021	3.35414218571531	-7.79566362808157	-5.7723494828568	-0.66897885324591	3.08403845609401	5.95941804811324	1.5607587404902	14.3485125585479	7.92812212879126	-4.80994959891984	4.78587974413575	9.08178901202518	-0.498671120205561	-3.33575182252948	-4.76180328105832	-0.788293951742533	3.69470288295443	9.96085965933588	-0.558063669154139	-1.22042646630961	1.91512994892189	4.83707514566386	3.79113725093988	0.231221537914414	7.40714623982185	-9.15958409445241
26	1.76194475137363	7	5.99231927276554	1.98666523735485	3.05812653949359	6.53120907459441	6.93387111202024	3.34831680959122	7	1.40300216005827	1.95715744043617	3.00545797642386	5.70790570363467	7	1.47584626563085	5.13788583146151	1.43068888037698	5.88555597326147	6.62696789226762	5.59194644402547	1.89135474742167	1.06567576779401	2.86618411067481	3.82001241585235	-10.3737208437292	-3.60481076450106	-8.3657808645417	5.92337350380473	0.0634124384541749	3.486727552665	9.75523428628649	4.49837790407613	-4.79535354889335	3.27115620378549	8.07861026625642	3.11905872854478	0.223587153197747	-2.33655440844223	-4.22378294110009	4.36671663351938	11.9193701756384	4.26240861096206	8.76304488493454	3.74630664059497	4.4211238881698	8.79225903628168	15.3642447225535	5.9980756759806	0.421198055215806
27	2.28458778058253	1.31033269946933	4.48450118091941	2.28706695216631	3.54817004498677	2.4041465106762	2.60698099476136	1.14749565932745	6.26686780061249	4.04780450135674	4.661541755895	6.40147767388457	5.67756902077462	1.74047060374124	3.65878435128276	3.0156326125093	1.1776636396983	6.62113413802441	3.3105156065739	5.52237563664323	4.16289443491105	1.67124745083695	1.60558902981626	7.01245372177592	-2.63795693534939	-4.66228082678018	-15.4022825080484	4.17994967084596	4.54589042053092	1.92803283493153	11.3896574481631	8.17589732383372	2.57304483414702	5.86307912237212	8.27594651283925	1.868072586167	2.04403477541826	-5.67448256430592	-2.0106259080733	3.61177081889586	10.9591329928243	2.53591181782909	3.29029809912729	4.22097742846957	1.04452081833053	-1.70238700565538	16.4876801086038	-0.830195497980164	-0.700506257741723
28	6.94358369420927	3.40806430986024	2.7311431613825	4.21684744009198	1.44372638584617	1.02732736586331	2.037981066422	4.256687695496	7	4.81920647379767	2.34930732680795	1	6.6364539972984	3.89515133547962	2.38241150002786	4.72676871648931	1	3.41554752893023	4.02971061515307	4.28047098083922	4.00706819723648	4.5105518760543	2.96776544898931	2.02951981360484	3.59964738056712	-5.27468274695579	-7.55627786599354	2.01525505765779	6.70976097588147	-2.35500752732783	12.7053620842862	2.52388091035093	-5.68834492572461	11.7414984713046	16.8529058494151	4.62226479525072	-6.93435341432732	-0.0563926983771733	2.71769616097646	7.2916178909008	5.67905496489215	-2.69062837475057	-2.08226456902399	3.18033409078582	3.40405060131079	8.89009169399756	8.90820724801302	5.38341326911457	-1.7898351321019
29	1	4.15190705783494	4.99480927308164	4.75716388437097	6.31422702045376	1.85709763860545	6.67225068024823	1	7	5.8304305853158	2.10040856595546	4.90006299663306	2.21448668573513	1.99468334969428	1.92840176084884	1.61508111144788	1	2.41827018681481	4.59985109444716	5.56397883431543	2.72663971149343	2.88464949825277	3.65294438650047	4.09184657621664	-5.20776028277203	-3.84538903620226	-1.2164088567216	9.90907104727024	6.23354028249482	3.08246875683653	10.8036431338274	4.23907551884699	-1.50304370869696	5.44466083832169	5.37192934394759	4.24655234860674	-0.481100455027186	-6.69780162276225	-7.26887349521074	6.78395985982898	3.63205761092921	3.62148783469672	-2.16725804480017	4.85057172638423	1.54124470746799	5.64354373550821	10.5683053891899	5.29180877796831	0.372978888860569
30	1.39173968243176	5.65626915798617	4.1011159190031	1	5.92293274474537	6.53008283211913	4.5091776739598	3.13756848423117	4.94065177228879	5.48891364035322	1.89172964679067	6.27311902781475	7	2.93988989836534	1	2.90459710904276	1.02779262231761	3.71488719445744	4.2326281852961	5.27167394331322	2.89271381236258	2.59055048315513	6.13743125347388	2.77291299197875	-4.80087341770675	-2.35842976693985	-6.0395906724177	0.710741419349135	3.12637968530012	1.69694698543345	3.88279243410274	3.58797777359654	-1.27651929231063	1.72221260706205	10.1982533283914	-1.46472711867075	-4.13309319186195	-5.57480740853198	-1.51088200272037	4.63021324138433	8.43548467000422	6.27584742223339	-1.12538936391945	4.9612160887601	4.82439722215541	-1.43417716999007	8.66684243002302	2.50024964140001	-0.126516489367239
31	4.80956848656775	3.08382878194604	1.13136921719787	2.95849178585944	4.51521325893245	3.66258350873489	5.81905692921518	4.55552290892267	4.35922601653672	4.6908610946364	7	3.89891009320345	3.92469416643647	2.46132152355384	4.76638440079439	2.32487612467006	2.02508518166747	4.42425428548491	3.01685486752855	2.7788826971769	3.43139987673445	1.51134437541424	2.4428886138235	3.64604922061982	-5.29871148171635	-0.372111212259529	-0.881290060941753	4.93097232587531	5.8708295135205	1.08501549670027	13.2720303957707	7.43049809018517	-6.39002508439903	6.00757910214601	7.70614471954581	0.264828232650816	-2.39696993884159	-5.00927728173158	-4.2600706529624	6.78905619981584	9.94919039769733	0.472213886776028	-1.9101068498456	3.42893214617855	0.262568497915293	3.64434279024745	7.50244808025075	3.69168123923218	1.18783130552988
32	7	4.64790843169847	4.55223429241046	5.56821394520677	2.3578067227185	1.21378152177878	6.11104339267263	3.19967497919555	6.46752171775933	6.22146505451105	5.19842982028111	6.81308720046335	4.00222221197236	3.60430930159417	1.46519516608783	2.85099909059408	1.52768974167485	6.88584656521262	1.82257430839413	4.42262985529575	1.65868400016753	4.13499056503414	6.54989984350846	3.70213241820587	5.13829311267263	-8.37322411345715	-7.35785176612556	6.70040036146036	8.13585303239858	2.07386713158243	11.6871583767095	2.95779236941704	-0.176561950848682	6.60207617243289	15.6966276652046	4.62428123870722	-6.29880387027079	-0.00459596586060762	-0.30763179267865	5.50867672631899	6.81717164500423	-2.36561319726451	-3.4577581005494	2.9374723244424	3.36655184499803	-0.0771710992894665	16.6543877278858	6.62744216134745	-0.286936560323842
33	3.219997165328	2.33826438661303	2.20490798462658	1.50746740298304	1.57257291163921	3.74171492382476	4.1366323697328	4.36910556306189	7	3.20653239911976	3.90287846910937	4.72568687430793	2.72960416722276	2.01674549888043	3.96164745002628	1.01157003552614	2.5837389493354	1	2.43577440590097	5.81299910443424	1.37891129235394	2.15325332493719	1.79398705990966	6.42666923141225	-6.02628637398379	-6.61638356369507	-11.6763452873719	2.98075509020823	2.34598245801537	0.172964213296759	9.16659000688186	8.85440879932436	-1.93532941001305	2.53366845329608	6.34253070467998	2.2647758004493	2.6436719614961	-5.31998968148012	-1.63173866346708	5.61232259388684	8.11308292866722	5.36602381114713	2.72276258573245	5.3172743389574	2.23105423210131	10.7161751960662	7.60365500215962	3.02092195687823	-2.2953609846092
34	1.29984279461599	3.21158515902877	6.01404448247557	5.64673866609305	6.4920395358854	1.07834508084159	1.80952956133603	3.36136839394221	6.03028227988723	5.37120127270672	4.11734149280497	6.84799840984244	5.12542463168738	2.83443891493565	1	1	2.52577778119856	3.53380956942726	4.82366045899273	6.32583377399476	2.80692652171669	4.52118534055761	3.56231685313712	0.127749807735842	-8.15777274496361	-2.69023109216465	1.70738281218689	1.66095129615306	3.59246250868711	-1.50272154179911	6.26495616891537	2.95374167200884	-1.23373011393396	9.29414536923088	13.0831704290496	4.10427524957039	-3.905616859114	-7.36721694440707	-2.64640481768507	7.04146925609442	10.569907278497	4.00738357623655	-3.07379989729346	4.30972431229524	8.35833271571585	3.02576394760998	8.21891906792611	2.19166441508329	-5.60779726872602
35	1	2.53981349920261	7	7	3.77226935536849	2.78960972073889	7	3.77798936851442	3.89879284818704	5.3035022184843	4.83282779989757	4.54505990105807	5.11011859186121	2.94843732157578	2.32477298358744	5.91465515367511	1	6.32377301804555	2.44084604718821	3.16433910044613	3.82764683648505	3.82703598715345	5.57933075443943	5.56856879168218	-6.37052962393462	-2.03246082347878	-8.07841610607403	3.8239078532386	1.3168169636789	1.45357303796975	10.2276264807483	4.14980764982442	-7.01762191061532	4.01979375208952	11.9725707261782	0.975712900916424	3.26782168772245	-0.539577495191879	-7.25050327223424	3.76571192869262	9.72695280448312	1.54099163502296	1.39250224161671	1.99247017086678	4.27013272173388	2.56379549292062	13.8079668102087	3.42032748205157	-5.47411748413926
36	6.91827347355942	4.4067735095512	1.78333195314577	4.05934849684894	1.81923940106501	1	7	2.4895684245814	6.72354542497727	5.32591577158666	1.84851261722326	1	2.27090389992487	1.79645458740775	3.7265980319117	5.23643393169689	1.55156142222103	1.82731378284957	1.68981823444705	4.96554435759744	1	4.71518973022379	2.92096760754055	2.87046257509222	3.86024830937935	-6.02336926417411	-9.79904390958759	3.54214900342153	8.5284828766787	-1.03484177393648	12.8685894629479	2.75462792130942	-3.23768421748129	11.404090195077	19.113948551108	4.61177433505459	-6.25180003400014	1.30884852604285	0.582681597820581	5.67528481581522	5.19522720836819	-2.46315439624299	-1.57739321689448	1.96534144147507	2.06530484029962	19.0216461293653	14.391779035119	5.44993286909113	-1.17857757610656
37	1.32295730831811	3.13584698468727	1.21769949423054	4.58773619519763	3.82214681928784	6.06111027394052	5.87261378593604	5.52234395298371	5.28013330034194	3.11532136191037	3.45882463335184	6.83224446790005	5.80680123364624	1.51378409354531	1.42535131064872	5.76650415288155	1.9959820186568	5.00668316160021	3.90415838926157	5.224636965076	6.37503606903807	1.33355931079941	2.97616363899398	4.97117015073442	-7.58272917488218	-4.69560437760749	0.161017956027721	2.17853380034035	6.00797113252933	-0.0295764101414187	13.4697052696661	7.8128600146773	-3.61813100147259	6.0653184529842	8.40132321112566	-0.230767066038194	-2.79549246164852	-4.27556214671425	0.428776796278408	6.48485157647677	10.7438736375334	-0.528510836644698	0.455957247199377	1.79472658260919	4.16514329228896	8.15533703381361	10.9737733996821	9.03958829740833	-8.66477606406021
38	3.65603982316172	6.1587200538962	1.7176146828927	3.67008259868077	5.03083046999972	1	6.0844290973161	2.81674625019732	6.48689389417027	2.66946121778391	1.9737239605451	5.31789565992544	5.23003944952178	4.29611612492958	1	3.29516311593495	1.85392184124229	3.75433705902961	3.12265127998874	4.90004068986325	1.84719478023946	5.83387959908677	6.79085900705933	3.04756275593613	-2.39436887962534	-1.56896760175806	1.26796784294043	3.9620085645483	2.76517908089101	-1.87222927862833	9.754587560221	3.2223321789045	-4.72618109883756	4.45989813557982	6.46420673750842	-0.712010403585942	-1.45894648702424	-7.70321927578365	0.267469398328194	7.40817324166939	8.94000887477328	3.39283295804263	-4.53097951795112	1.6497791801928	2.47226731170322	19.7599970820576	12.836770725752	1.90690084465857	-3.45753565999123
39	1.14606743465539	5.73263226143654	5.76684082423473	1.43086292276057	2.38237261508274	1	4.25364506117936	5.49101750839917	4.77214605782381	2.61237828776419	4.55044155940512	6.10058001805419	5.57249164868624	2.18309539699756	4.67899606227136	4.74905416342527	1.86579576355451	3.60501358504126	4.9704930315292	3.6974170679029	1	1.85206185887817	2.71285281442257	4.21234162095389	-8.24818029428471	-3.23927152044809	-10.5334463430653	4.25549158757701	0.461024367548784	1.16495217908006	11.3961859870314	5.21941056146615	-6.33767041770735	1.50382489996522	9.58975593037222	2.11007401607758	0.917652991566337	-3.94871338515562	-4.6086769513313	2.20414885039608	12.1008640831426	4.64454672146484	8.21019394400701	0.323008775424077	1.85900817447058	4.41252865144465	14.410119764194	1.32176343318826	-1.75956322512594
40	1.5598627038161	5.88545889316772	1.01415777213293	1	1	3.709517183944	4.79727041637685	1.51507804759893	6.07564720867082	1.39380340479063	4.11751725050401	4.48395210984511	1	5.27474066473769	5.71189322894275	1.2645183077005	3.67883612905098	6.20832002233887	3.95239804656286	5.97163354165886	5.08813191765548	1	1	7.20884495025935	-3.88042334925485	-4.26052366161925	3.62417041451908	4.3478275805425	0.688025190575461	4.12537478641759	14.6473829326683	6.44126528916374	-5.79700712332901	5.2657467099152	2.16419071787091	-0.347681949912132	1.56108456805362	-11.2849420798995	-2.4959508721755	6.23086167534666	10.2257633979227	4.90013209798562	-2.56508668567035	2.58892041912932	7.60846410017986	9.96511222069493	7.82480069346693	5.12111840547884	-11.8923319912674
41	1.97124095764541	5.97285521790295	5.57621244454493	1.92657104863738	2.50138223800245	2.81888220399813	3.86220833608903	3.21353985935581	5.12423557976407	3.78663038026024	4.88779375241124	5.05015352946952	3.56999743816194	1.44890039879129	5.12175150090117	1.31566820186566	1.60313041655694	4.44125901350783	2.89946788195253	6.94312743255353	3.54741973862162	1	1.37273259934378	6.84680043921253	-10.8253748921244	-5.45399184851017	-10.616728026633	2.83195333123993	0.0154207051333068	1.68293840632471	8.74533415539012	3.61793205778518	-4.8562755474685	4.63254723516368	10.1609169230085	-0.351905530290972	-0.585144638612504	-5.11766499973044	-5.17938626064195	5.83904587742881	12.6467288868393	4.67714473753665	5.46794361539521	2.20552276230367	5.16410041714211	4.45968023202757	-7.01796095823384	5.25367482310854	-1.07084717471236
42	1.30214607207344	4.1341551607079	6.86413660340051	4.23308962484748	4.22806452436176	2.62770863652367	3.89817079225719	6.44943806228398	7	7	1	5.25010663477575	5.94363374804388	2.54849070149694	1.25541540248191	2.29728733395612	3.25667446712378	7	5.58007198276743	6.15265677055203	6.16298204635783	6.39130795149591	6.25026326374898	-1.88175811132103	-4.38318258877637	-1.65124295085825	-7.23555703867344	3.19943921045195	2.16504059863916	2.60857334216415	5.48624358635598	3.45111973814076	-0.273590752096135	5.79053212918516	13.2124870990006	5.42725403874933	-2.35399451991206	-3.8131891321054	2.20980557014578	6.15635180153095	10.5779769320431	7.20374558059832	-1.76864956742423	-0.521117700656806	1.69304892389131	3.65509516328185	14.7802189682597	3.29799089991073	-3.23337327403444
43	5.91306341675848	5.68235700248438	2.45783246411505	4.75337105105688	1.51712594961962	4.01752560806645	3.00504480567072	6.18963875537806	5.30708469484293	7	5.61036335607442	3.74822612735346	3.46617397350054	7	1.73182879517215	3.14201642792483	4.90609716200392	1.95234390898326	1.96677870832313	2.18660472338103	1	1	4.72152828142422	4.76271005042984	4.1626678007528	-5.2920191451181	-7.40390483813341	3.47682201535012	8.87689125617274	1.48906174277143	14.0782337108709	2.93696490526145	-3.85966009595153	7.86032357993877	17.2442183299372	3.37672100660106	-5.1881641158336	0.288345050575623	1.10212436048118	5.43188240404852	6.52940069557881	-0.797678795998526	-2.57619803155393	2.33329636069896	0.612598103574264	4.70169173035787	18.7951270108094	1.0314189295566	-2.58409919493876
44	2.13243822577188	2.42134639771573	5.05970026867253	6.00004581726157	6.06991021774196	1.13350343025474	2.48728192881191	2.16066920302803	5.46436980721393	6.56204764028261	4.47892644907184	7	5.78900072899512	2.65841728324523	1.41263857444376	1.51503719944322	4.02530870845934	4.11481773281017	4.5753485532603	5.08984853137217	2.38783798948247	4.66454816301797	2.51401608632895	-1.28670985840286	-8.46074121235645	-2.97169556880438	0.450943516099331	1.50458736552998	3.72906413414199	-2.0119670783321	7.33814921050055	3.10189107721086	-0.553284117504215	8.51851349526505	12.3092077860093	2.75770939993518	-4.23463014939876	-7.01552960866696	-2.59380115091916	7.00728499090807	11.1200164108738	2.80227978921249	-2.91362374316529	4.78653164874856	8.35235678607688	3.31409077443944	9.93207306091198	2.70756120347329	-5.60804622424508
45	1	6.40993068665676	4.20542135417325	2.35640344740288	6.05729851334348	2.59247511751364	2.45007606541751	1.98857476221115	4.94442962611582	3.15110125886956	1.0308552664133	3.47389145383837	6.02201799212743	3.24393019975	1.65833020164096	7	3.90132790101959	5.99744552816835	3.01301093272901	2.69716160138496	3.64540478199717	1.76576827501787	2.0635357381084	3.91934461102649	-7.65849701369642	-2.9268621004026	-9.98633783299657	4.37057808121273	1.15736019062921	1.65155695619055	10.210986337002	6.57574444622047	-3.7529810859555	1.95704425682829	8.71455013688273	1.61610711021503	0.670369295022719	-2.27097714034308	-2.81009985076673	3.20599368160436	11.548292750321	3.05094268135458	6.80851771454986	4.01541092552941	2.97583594686234	-1.04056526017802	15.9410613313578	6.42080046902413	-3.94892469721776
46	1.81068132838304	5.77539835035939	3.30000189215554	1.18962441303951	1	4.46258641358982	6.96456608103211	3.83469029948376	7	5.04122556045078	4.61970437609892	3.87884125885575	3.66625879960191	3.85703760454461	3.88877992875728	1.37955897780028	1.86619840685804	3.76031527356064	3.20184869409757	3.85168179461134	3.4612530628161	1.16998976931298	3.51810480742559	7.60893933608611	-4.0716270280861	-1.99622899489687	4.12605197354415	2.70590827852811	2.57692863239457	4.90874022919566	13.9541374263291	7.56529766782934	-5.26014074214996	3.95341577225559	3.51565412794699	-0.319195456586357	2.51162074752459	-8.88252889689988	-3.356139392627	5.49198101864041	10.3818540692916	4.37439873141184	-3.06031850761932	3.33813822190105	6.92504364287237	10.1645399389076	-6.74671018914942	5.31717004170503	-0.639817042477797
47	1	5.85993946978542	1.16067301432843	1	1	1.00785295764371	6.90144203849351	2.16914592717303	6.32330970562355	1.9215937614295	4.64689320039346	6.04501777928657	6.49026626565995	4.04204989492367	4.57710554094614	1	3.69904156949759	6.2317581655343	4.55358751928362	6.19657509699513	2.42186867132399	1.51688697052198	7	9.21789640770444	-4.61626036352153	-5.52055687476131	2.88977378854768	3.11496157034794	0.236660626471532	4.17675496492987	14.6195653886173	7.23024292103417	-6.07739961468945	5.83438004826844	4.621887650898	-0.579123795494699	0.532958115569205	-11.0868803316779	-1.84406014973038	6.06182768433192	10.9370361082172	3.85660773052178	-3.298814146661	-2.71893868955239	5.44059057316841	9.44377922218991	7.81351037119333	5.03159629520329	-0.00675981759534872
48	1	5.46463427522432	3.41891719334343	6.78188996028335	4.16577183287304	4.1616582127671	1.94380475299747	6.32687176372008	6.25965279475698	4.99226270216695	1.98215466357782	6.28096183183518	5.28978830243879	3.60361598259502	2.98091178427129	2.68543623864906	4.28970943731347	1.91270935095251	4.04092100872665	2.1354886099514	2.16018905889937	1	2.51347311817758	6.1425502699431	-3.39091298138183	-3.15874006162279	-2.10996774847576	8.58445474364766	4.17382454826507	5.37443567095766	12.8387086904173	5.43254578869447	-0.998127491740712	3.09436648501151	3.13458523925569	-0.414382478519574	0.127930888874288	-8.15650154333095	-5.80761187794877	7.58132876836175	3.28570911566027	3.9019163161901	-1.60240584825866	6.9677277039198	1.40532935754115	-3.70923949936653	2.49442839853182	2.13874532753743	-3.39247557204947
49	6.43768110075213	6.3006861727626	1	1	2.05426536833462	6.43772732745702	1.53072714410737	4.57957110630751	3.45245160525664	4.32943494511679	2.08952284306472	6.54452552511345	5.66984447699475	2.12639886369069	1	5.27105935399285	3.96705093773341	5.46340522645589	3.23886864448055	6.74959539625384	1.93805309176357	5.74082728826448	3.96945594829432	2.04405048569881	-3.62378236393396	-3.58925184246218	3.36904980199422	2.98532940703562	-0.167687323625152	-1.87998040030808	9.6025735783132	2.71525944162924	-3.33320847860997	5.68424669458413	3.26976896751205	0.668837382347224	0.612882673745586	-7.77244267023837	-2.14897719141441	6.43862605452921	8.86539537658999	3.27018991901033	-5.07559671201073	4.06397819313505	4.92936292674811	3.12359384131391	8.28558675307954	2.71787472428516	-6.09984621478041
50	1.36819856022001	6.35783569345854	3.45791874768639	2.26032220731253	5.16558518065909	3.68208120515348	3.51988536747993	1.54182349326035	5.69769371726043	3.25431485040657	1	3.6200134654742	6.13031347373181	3.59638829950398	5.98302495267128	6.11537283856011	4.26841780767806	1	3.4905436438521	2.73412139751486	3.13720442382639	1.28888919996927	2.84874158850308	4.35425071113755	-8.00945277242458	-1.77219081005147	-10.6441128561146	3.68857754397842	0.629655518435456	1.07244578988902	10.8800974694063	6.60353961097038	-4.15620630160768	3.61710304594079	9.42169236538622	0.697552284339065	1.50177074606958	-2.57062693122464	-3.3029808120485	3.20216510791614	10.6237961165959	3.42150843392253	5.8842866012569	3.51178322582721	5.49315869370706	-1.85419315834182	17.0578944192716	1.29358770423502	-5.12788803694828
51	1.931450181972	3.67423929966011	6.01946586968116	5.55128394609619	7	1.94321398738606	5.90911758368716	1.15222236134023	6.34189337622625	5.05547337752069	7	2.10036145684822	2.54308425255997	1.15889115011634	5.34447290947499	2.42330028815475	1	3.00153374103759	3.40518486389453	2.10452972452023	3.52844051769922	1.1677337316461	2.82498094338056	4.91255821316116	-4.74565666854566	-4.20829511896729	0.0733212627855564	8.66750344845677	7.7537308633069	2.47667694779789	11.9214850045689	4.46964028222281	-0.812329429923129	5.6236919559218	5.7616429124461	4.53550065175594	8.63330070980384e-05	-6.57439469468327	-6.46591832210253	6.90071868738749	4.89171296646618	4.00648905551146	-1.46978730366422	5.23999885919598	1.61531472682929	5.46990359199154	10.0277627827258	6.45462838182213	0.710765831487416
52	1.14149404161075	3.06429917612708	5.82796812261505	6.99715033923989	4.68652457213501	1.6982822074071	4.15881844300607	4.50005831589322	5.29437257759867	5.43526865415185	5.39408039483807	1.08723170069114	5.1890767234588	3.08667672609724	1	1.30531268140121	1.44734333556919	5.85979889091797	1.49832837916364	7	4.65369037993564	3.23882262139651	3.082101399141	5.31144395910847	-5.36170509430098	-1.94450896487463	-7.3908713747197	2.65786963784563	1.81033471416063	1.26688279586313	10.3224748923693	4.37408976056432	-6.80748129790702	4.43860926091481	11.1653994375128	1.44393123195302	3.45491555359986	-1.4736441889448	-7.07303404571429	4.12921136278158	11.6101871381595	1.91733746752727	1.44561453621605	4.2039723966213	5.95043699405129	3.29641662317677	12.4867431972179	3.04987564855716	6.86532709281336
53	6.48791472424635	6.27369222868979	1	1.52179229468489	3.25829179266922	2.52931628083855	1.08716962715617	4.3258956103551	4.40985254749887	4.09617577720763	5.44143252673084	7	4.76784120219725	4.57322202677004	2.72105886692948	5.41323086454316	1.93418409004086	5.64859469758545	2.8727318339713	5.20042841183215	1.32113704588346	2.79919211301054	1.07960653939612	2.69572028068006	-3.21136803785703	-2.37386078076783	4.55549279441685	2.92235478700237	-0.0143381388450186	-2.55250696295294	10.2352877434478	2.76881009587674	-4.55316475611303	5.32598499245739	4.0950620610924	0.0665418364264864	1.21386666233759	-8.70486532545209	-1.26685337325623	6.91474402425683	8.81347232512175	3.52782859509916	-4.74691370147603	3.95909552150949	-4.46166123574931	-2.4691894481552	8.59814556271474	4.74272958203614	-6.1702641193057
54	1	5.21629127267824	7	5.10088929733158	4.97552312435163	1.19764709507957	3.82132623621348	6.52657660785159	6.34946485950268	1.1083313369222	1.93883511012869	5.45413163014204	7	1.95953655382777	6.52019905187035	4.02964594959288	2.27104206126287	4.64154756543724	2.97628588712653	5.83894607244765	3.31709064802504	3.50823475432612	1.85732993467469	-1.83890852679642	-3.9921834748599	-0.915681632197567	-7.82518479402996	3.26833698291384	2.59500862056779	3.02762341136616	7.35074553364314	5.01771637484751	1.04354909911423	6.54885367959434	12.6174290328487	4.72887358653819	-0.763774041188911	-2.80922533921169	1.01498689550106	5.83853645503222	11.3986063588814	6.99288279615741	-1.39412231253071	2.44168029569142	6.05396134679572	7.30556035997057	15.1327936507964	3.495393559914	-6.94487948331189
55	5.82840200613679	2.78599432896596	3.91134746466124	2.02489174424735	3.81567015179851	1	2.12061802093741	3.80002279380258	3.32465114803177	6.1203118750274	5.17533656895519	2.7533358011028	6.41522806336198	3.66747837157018	2.02338032993809	1.39110522155703	3.50075976645644	3.97248777668245	6.54399446305346	4.41910842820273	3.9692967532555	3.01319962138988	4.80274671125106	6.62338322506239	-3.59876275199107	-3.53674260047036	-13.0882762109551	5.14231206572205	1.95021551378974	1.89655972671766	10.7766049909168	8.01728306651083	0.980350169249915	5.24037805687842	7.29958542116198	1.18795090200838	1.93248111025195	-5.10618463174837	-2.64820875437996	6.05055229131467	10.2998106505699	2.16060803300028	2.98607485212323	2.5732572936994	4.503319083561	5.42319428284517	8.00331538495052	3.18289668384308	0.60130447460208
56	4.60052108896929	4.28465888504601	2.10052189421166	3.0252488991844	3.5690819718098	1.31687077303982	3.85740690373061	1.44869449405931	5.96609212725614	4.79444670141257	2.51939742960542	1.25071825690478	5.34420096062118	1.02494805163014	3.40394277508338	3.41277885812536	4.86875046036496	3.53866108501559	5.8713387057607	1.81028568687687	3.73511701878565	5.11105902001129	4.70170392867314	3.18421340385202	-4.6058890079279	-2.23703132706521	2.76544783891216	5.20799992945644	0.460200434291229	-1.01918121514866	10.6185298005694	3.44695918858943	-4.6096367486402	3.26860297466113	6.67803690120017	0.317333483168216	-3.83948350278232	-6.86617590784809	0.638230835688393	7.56584857756865	7.94965091384391	5.27402740848073	-4.8018085399535	0.616368617229004	3.35996452621571	2.01243627904705	5.44387525322271	2.53457631614763	-2.77770224564128
57	1	4.55110662583606	2.09586042614303	4.52421750621049	1.43606958879471	1	1	2.88204907211708	2.74459810229784	3.53836224211061	2.5550018862086	5.56091361191339	3.93707363489177	2.63199835319529	2.20246637992443	4.27092922005792	3.22829680912076	1	2.23736897011123	3.66678244187113	5.78939388540901	2.2992285653711	2.01786860246678	3.12936189790463	-5.78645844527136	-2.81884565867829	1.40704339911565	6.53069091508052	0.915191212916663	4.38817225668161	15.9367245878786	4.9194105616234	-6.64345151301772	6.26147067964889	9.94427190870108	0.262332781014604	4.19424084728037	-9.06157428657859	0.573155942864054	5.27704501437059	8.20221445484572	0.21915755964219	-3.49972728561512	0.554576610422378	2.75130906154179	0.115697106186881	11.2635529442327	3.33686800664114	-3.88959251650991
58	4.83760990703891	4.1546961566494	1.64403293857775	1	3.38589619092185	3.24444912143975	6.80503186690602	1.022986825631	5.19465567984601	5.21806278492214	5.93473640571784	7	1.19254418238485	4.18387233268819	1.05550356830328	1.84316728151532	2.96373308115764	2.75795315919836	3.42197442330913	4.89551007294045	2.81233192689453	3.15652270721357	1.23122184755568	1.54099032626727	-1.27055047773905	-5.03855745831419	2.29976906862598	5.27041297078382	-3.64207267298543	-1.64917716961906	9.46452225862365	2.09214373751121	-5.44114031455824	4.37987225954246	3.99374094743429	-0.944685083986273	-2.39027188368315	-6.86740703743121	-2.31226638389873	6.62548318191794	7.36879234557683	4.63575954292719	-1.05741641714529	4.73485211040144	2.30481642750201	6.82539363514836	14.432573573632	4.49001244229341	-0.635834832177851
59	1.07829689128643	4.52389409976336	3.33725212156477	4.57911958199209	1.6462117921632	2.52419825920618	2.130740606858	6.04822465290143	6.41087603146715	7	6.30422596469158	5.56638204645254	6.08485985689399	1.55476647698149	2.54383269245352	1.80723968649042	1	4.74349708070992	1.05667367769394	2.97008790458327	3.45837951989603	1.79557582250946	1.41493545584143	5.22472993093098	-6.51443522929864	-4.00343213536734	4.11047396834456	5.00206375683112	2.12813443731677	4.69592244136877	15.4439530973279	5.1212675942391	-4.81139617965093	8.06656587158601	9.24782519313167	-0.41188821587428	3.29848433140447	-8.80829301211926	0.356012364586541	5.78141258142831	8.82932131356171	0.175184831391992	-3.57202945567805	1.57143464350317	2.82014627116166	4.22013257484855	14.3184251097783	8.45323827749043	-1.23487523151306
60	4.61036899493985	2.6078711908795	2.65113253001745	3.86210153659965	3.36964109456266	2.50218155519432	5.61904112515762	3.6292467255004	7	6.80534277600254	5.5987497442179	6.53831422766683	1.25409098098481	1	4.23170915277101	2.47121804703645	1	4.89482416133754	6.62801984186244	6.21633351532398	6.75627106398989	1	1.78946811921208	4.84310620232703	-4.93935179036418	-2.83740834786248	2.90577882576427	5.46108354433359	-1.62228126204189	-3.00479059630911	10.9299875287577	0.778256941869365	-4.7840673633208	8.73442807027416	5.47430708167156	1.05523705086018	-1.6325107960866	-7.39978496594865	-3.85813137052412	9.545837312118	5.9175369810743	9.11505870168616	-5.19198771869402	2.25238246883595	4.87974554870728	3.85453149524448	6.89253913736731	7.84681247360875	-7.98516659143879
61	1.74574096936288	2.23165919580961	7	6.39709682466695	5.23914643797983	6.40814899505713	3.7058673277937	3.60225290459138	5.01901800301024	3.27677359043168	6.50655332081192	2.41668189743409	2.65376910090766	3.47008286094517	4.207128160654	4.49201837439263	1.64628501895932	2.51878528906292	3.66160443725913	3.96202269701416	1.63804007071619	1.27521585833397	2.50300733870972	4.17139043484264	-5.85491229575226	-3.56877097311547	-7.53771464696749	0.395621252786896	2.7790473108886	-1.05914707051346	9.22825240172914	7.37120291845164	-5.41765603961727	3.76420266523878	12.6327957996494	3.5874920454999	1.15315906924068	-1.79637492205312	-4.60807822910059	3.6778674178457	11.5652606643647	0.575155600649038	-0.107211265483812	5.3662244838548	4.27391862452455	6.02786225944571	11.0503515427574	5.09545332357444	-8.94370089411477
62	4.55311214939766	3.07505635486746	4.30296613144653	2.15905411313049	3.87126272271588	1	1.40349054632213	3.34381503428631	7	5.51311439096155	7	7	4.08846058013189	1.21234935687213	4.27314527327236	2.43993166560502	4.51728344621394	3.49528418762568	1	4.64335662894348	2.63734190252914	6.84972839473463	4.23337600484854	7.18561617887169	-2.98230381637761	-4.32238349881803	-12.6725830733684	3.00981965553135	3.09879523406651	1.26223875721395	9.43569747312363	8.34792966153988	1.05187812228991	6.47460087848972	6.16174528797472	1.80830826733883	0.314085247385642	-4.96116720849333	-2.99088356506212	4.65240084862963	9.97943415521252	2.24429205674035	1.16215204955198	3.00333892548373	3.74782935748217	7.74189640006065	0.430121736212481	0.818512007595146	1.66716186373808
63	5.76874426246148	3.9550659952553	1.11678386423965	3.63867935044597	1.10181125077563	3.04625797105948	4.04089442051221	1.11653449591089	6.14196776556352	3.87376499196691	7	4.28094741903882	6.36985535985126	4.36505101128141	2.76211077119571	3.68622491092964	1.49071562626203	3.72365739976577	4.2065064892462	4.65478274739037	4.05986545939433	3.22115313323737	3.56068679194906	2.67591189506874	2.95535822917732	-5.47276331188115	-7.4421269050072	2.92007514539432	7.59946011151554	0.377612705763788	12.8028644620208	4.24009664608873	-4.1796469207591	12.8458646212824	18.8320573672545	3.37486828002714	-5.95738991113419	0.255275392307506	-0.0352329454254552	7.18236252869841	5.86547843327588	-2.07383664742532	-2.23814921691698	0.164735440262914	1.73565584097672	8.81087257802613	16.0500736782803	5.61591389447926	-7.53360595911634
64	1.66341768376264	1.89562157781441	6.55805529526513	4.86673130724204	5.16558637258756	2.56957901374594	6.10778852324972	2.93499861483591	5.21069445092434	7	3.94225913385989	2.45479406032024	7	3.13687693734262	4.34649732907486	2.54589843304769	2.87620800300194	1.45932606741713	1.87882607777157	6.91604988131344	3.30933061313764	2.58481332693203	2.12310584780644	-0.480830843014652	-5.91489795107277	-3.06757572074166	-1.34335836386311	2.34578864550805	2.8268013081735	-0.761427772721736	5.28427462806174	3.70708538630342	-0.380887077471272	9.50626402989709	13.7069865100726	1.05964492445446	-1.94737427330253	-6.59364424387633	-0.557943865546484	7.93602301430632	10.0182275553908	3.42170392736966	-5.03247364934913	3.88407530443737	-7.00174844304708	6.51445688005307	9.77684957741563	2.8806178450551	-6.43264638065715
65	3.87119783108039	1.99678805218086	3.66377013852258	2.62955887307596	1.4183502990189	2.58026736535287	4.59511377764726	4.81022880370402	6.314115171774	4.09566992917634	6.48188076094937	1.94376019243063	3.71875779366006	6.24028645006775	1.83979742085175	2.7100289661359	2.76489684943544	1	1.8652746147238	4.55443916764411	1.81273549567021	1.59663107662486	2.72164891157629	4.86370974386065	-6.83941703459812	-7.34915840942021	-11.4777136576907	3.38473788903906	1.66580623039129	0.469387705401164	9.29168859042522	7.26368791707003	-2.0001145777409	2.9146230069405	6.30069525743244	1.6980744707173	2.44130263854161	-5.86374354148512	-2.51681577781419	8.19902612303308	9.46792168391945	4.95870974097058	2.01771376373386	4.35536338694855	3.86984182303084	8.76614236988085	14.8780893206186	3.6004979165228	-6.19784902499959
66	4.00591736542345	3.47745630282691	3.6390049444621	2.70293095652494	4.37938554796957	1.68982444780211	2.26586771483215	4.990455731074	4.54182541880082	5.82818085591511	6.75217519909888	4.08435386369028	4.64956415773539	2.84110877174088	2.38690742345123	1.70058626309753	2.34859072871612	5.01398096382353	1	6.67784759101264	1	5.42813470136301	4.44068671859102	5.86186553111422	-3.38898873153556	-4.34960822355508	-13.4135075859585	4.97880637555641	3.52586006037291	0.302904678235279	10.4009462926465	8.45936801373444	1.01300658060984	6.0696662193853	5.97889445826408	0.957837841365941	0.765810305103492	-5.42366048323538	-3.17168437028063	3.5359913699851	10.2295808487373	1.06335955624636	1.30151801542002	3.67196447338657	4.57735131100684	-0.243733955607004	-5.71787682166997	5.788015820474	-3.62035287477705
67	2.90934097682441	1.68407683630674	7	3.5224782868898	3.69696077052874	3.10411484879676	6.67836694341187	1	6.34739050327325	6.70441566794443	1.65204343430614	5.46507937994187	5.5023393311875	3.19647799357488	1.80207083048756	1.32349861454237	5.73428016414446	1.883628397285	4.69220956463905	2.79845726283515	6.89591397979589	2.02151733806838	2.0234290042523	-1.32452832184785	-4.81676307273739	-1.0423246762366	-7.90036039430879	4.17255689661836	0.556853360385168	2.89037681907216	6.68519577119839	4.01583663647223	-0.246603059160216	5.09846045398844	11.8645211485623	4.64351579472788	-2.20638542781009	-4.6065765361501	2.45558679364308	5.77136188137537	10.6010853700703	7.4987837105189	-2.42445780869275	8.25400404019746	8.85603886853884	7.07729275989894	10.7547734266777	5.49296602622666	-0.184961785772445
68	3.40947907725712	7	5.92353113261592	2.33696314870288	1.38199471360739	2.64625590435244	6.06710559035205	3.36584019824503	7	5.25941436370256	5.22454729470644	3.34217763994382	5.16050114038072	6.26101641753771	1	1.9428109864472	1.38836421007445	5.59199722717859	6.68887388644268	7	1	1.38692502631774	1.2232933354635	3.79471874576367	-9.69072409049342	-4.0944762352475	-9.46315508670238	6.49319507732405	0.608318077448571	2.31145512486598	10.1518680671314	4.49280294120083	-4.8448244380517	2.58569211643109	8.13822664776742	2.65046904123684	-0.0243692045778269	-3.29849891977103	-4.20958040498769	4.14469756513341	10.3550684761784	2.94299663134541	9.35172810734886	3.33113325042064	4.82175659814885	8.80492762350731	16.5758291653951	6.22690537723958	-1.60761688028471
69	5.40935851706203	7	1	1.87366668398493	3.90630027860348	2.22767974571742	6.70119392736151	4.21741595134157	3.70090845954078	4.21500902105917	6.37709705530633	5.57319280819252	7	1.65024067880703	2.77254463974561	2.13609307914105	1	1.43402320763433	3.49258647293951	2.68847746839	1.32448954234971	4.23839791471056	4.27998068470851	2.41773411002781	-5.0589312035897	-2.03471586129444	3.26858507951855	3.48562625651489	0.0761072089518708	-2.06299060332732	9.71627097485551	1.36426708818059	-3.96911610474876	5.42029191013938	4.91495048318445	0.897004557902221	1.92338786022244	-8.75228253674343	-2.27954693012561	7.62773094643475	8.2292926770911	5.52662495934199	-5.06850048370171	5.51561110334668	3.38049865400187	-0.0861280455447216	15.3318805470845	5.79510596546383	-7.42446729674187
70	4.50223383953425	1.18918506377418	2.25614935242646	1.6221388516915	2.24566770403112	1.84696179672306	6.11516555419321	3.56819777876021	1.98844390012892	2.70294595473083	4.14062922562333	5.21287130151827	6.67903367191342	2.32744629238772	1.35571215975557	2.79787671180423	1	4.91156573869978	3.443491280843	2.10684537236243	6.48533729718213	1.01229979307849	2.40283888413266	5.84209219120754	-7.12539688705821	-7.47165404382583	-12.1160311993694	3.32729129589047	1.66900656403861	2.3592683694172	7.50860339830678	7.78435161092355	-2.73299808805532	3.43737071448877	7.11952688305354	1.44035516379145	3.00498796896811	-4.74995988987922	-2.10832462369838	9.10802207365288	10.5007036394788	5.58850655249483	3.21820051211589	1.6181902118951	9.18440221094203	1.66793006143602	19.6500793829947	5.56913479700369	-8.26950026693755
71	1.81197715615639	2.96056523586589	3.62164987315663	1	7	6.98074082388418	1.13318482548015	2.38100927141648	6.95805442258498	4.79937128741671	1.02795288929714	5.18752410666483	6.79523504464486	3.85343276169237	1.16599244262074	4.91947471425361	1	2.33156042122219	2.68532419873464	6.94822627602067	4.83245502206467	1.70893154196591	2.03009931196039	1.90189669781777	-6.6693028778762	-7.02551970136734	-5.03140263731118	3.04562011475868	-0.712702675288117	1.04896158581997	10.9906585950177	10.2765767463862	-2.60039222821571	4.02680048932787	6.36753532292587	0.837243310698239	2.57087726735211	-8.15222126513989	-2.32940767474788	5.15202106199232	12.8096592554169	5.61873564953972	1.79476272405701	4.87596826558746	6.01494761116691	0.78538359904358	10.3584048917485	8.26875574873015	-1.52560732476977
72	3.22008674276459	1.98851240487871	2.05120916302497	1.30415474818345	1.68240714906593	1.96232446938213	3.54920167656865	5.50659828151213	6.62538358996652	4.61955679384027	4.31791295046069	5.03644966041519	6.64845968313994	1.70841105614201	1	2.81481429084147	1.41067561097328	3.01660433495619	3.79912720634227	3.41887632541877	1.62704478051513	5.07163250136307	2.87001426441083	4.55206879814175	-6.2795379257857	-6.55064367615806	-11.0480136908296	1.76934934809819	3.03153864344748	1.06128539844562	7.20921556451354	7.66814210974324	-2.32951471881896	3.89359482944663	6.15684391376082	2.0948591072609	3.54258278707345	-5.3273712042038	-0.680925706207535	9.1043789777296	9.76506455259622	4.46764896314679	3.98147455109154	2.39145720849521	8.04279138321442	8.63761204562802	7.75040378970696	7.06112248056383	5.83158068373672
73	1	6.87402643657986	6.40194103221771	5.48459839308233	1.41450790922508	5.31763735574956	4.73515079655984	4.10416546141586	6.6320803878055	3.12593810544855	3.40874375872102	7	3.58930109472021	1.41836568680983	4.36531975798913	5.75681882382314	1	3.68230145072785	4.2564221047633	5.98035368268767	2.67362840735679	4.45204955971872	3.81738028024904	3.8142461912738	-6.0771515818833	-0.748698349284593	-8.05066467798111	4.29189355955643	-0.211490790198812	2.84543213479021	8.724872129125	11.2733549670818	-3.65407540508617	6.78266190935871	11.9023771791335	5.00392995653626	3.47635505119638	-4.01979354500568	-4.33842558623195	5.12045445465888	9.91187246509186	0.349482273849314	3.40417268101771	2.94313411104065	7.09636548131366	1.79088703261135	-2.9799128957099	8.2863255062006	-2.79278767114619
74	1.49235872721663	7	1.62397568370597	1.77881538409554	1	4.07300988486075	2.78507362993666	5.77795773248418	6.95704679947727	1	4.9572195597065	4.45672865137494	2.96962121279961	4.61810973464225	1	1	3.10618620163007	5.13495882852987	6.83907174435737	5.73911706066467	4.13064217559781	1.88371878979597	1.84086964065532	6.9819557116454	-5.02707786015225	-2.31048664080255	2.77940881124232	2.32763004517953	0.552156616679042	3.27847328069344	14.3575662258284	6.16023605476807	-4.28226437397402	5.09488491705354	3.94635689459683	-0.214030676872353	2.10763479563897	-8.87695581499989	-1.3676472300074	5.44573928043987	9.5029844012392	3.59260731110382	-3.68797553536217	3.23406049201873	7.25671545257408	18.5894038658953	-0.54248436940599	5.12659417559668	-7.78690167348849
75	1	1.62774083674565	5.40379201160357	4.9534962760216	3.95508803496346	1.92921241473453	1.72407768025265	7	6.83226445521307	5.98822600718278	3.04860551032945	6.89461131262857	6.32353946970481	3.19128363049334	2.61763861187069	2.38558349329368	1.16868109796363	1.82815965208923	1.41476335755748	4.01612002705471	2.25824505489498	1.22817764353903	1.88326274291676	1.8082957498365	-6.95109940668597	-4.26055345494306	-0.719844037336571	-1.48239117614466	-0.244332071908948	1.30216658418438	11.9269436712913	5.90067109641994	-1.64584392796254	6.61418999844584	11.8295592059443	3.94135688097302	-2.67854343772561	-7.18922610281231	2.80793415210287	5.79706287334398	11.3180833406842	3.56861949207503	-3.43206700139553	-0.696537445393316	-3.84239786019441	-0.0767955625337648	13.8934505140459	3.53397431987102	-1.26498079611154
76	1.53864164022755	4.30297630085318	2.90947243535373	4.78190796649129	1.25264662237016	2.36156226964104	1.00748595792823	3.27888344591327	3.15403631483142	2.23312377189619	2.89876649144091	7	3.71520875435167	3.59841547582545	5.21888994013339	2.8536363278559	2.32136322148585	1.36120787887109	2.92713311040489	2.21648479669974	5.8961154554066	5.23538155735561	2.89689492172668	4.61968895674	-6.48811701616815	-2.7936876197703	2.1347613628525	6.1048718807247	1.17158520165387	4.8156409832778	16.369848522836	5.04034390548057	-6.54356544764932	7.224301006412	8.41983896843296	0.676007105048839	3.71859481591384	-9.770943207195	1.72556402913439	4.61884305361807	8.21000649922432	0.219026072507879	-2.92936460732764	1.22915900271511	-5.5127678611812	7.1325519166324	10.9126682160229	4.29984916206347	-2.5053630869659
77	6.04018799566062	2.74872911309427	2.84372230308936	4.61787364055515	2.90635311742171	5.45464448155297	7	3.08530489645383	6.17704365532533	5.89124097352318	3.82377601286852	4.70657869291134	5.29980786477176	2.9651840433567	3.20995031109673	6.7440937408179	2.32514579297286	7	6.61570189397166	7	4.41679536989236	6.1396567511136	2.36039877543844	5.51665669747385	5.15284129217792	-5.65906506591176	-7.0283612404037	6.49466217459355	8.39264625665013	1.72296392065291	11.140654846088	2.49236344112967	-3.53640332631861	8.54044394532538	16.7628873558887	4.05136783858229	-6.48046469514809	0.332867048801015	-0.78078380182102	7.72596214932223	7.04340167547978	-0.672019445871965	-2.61644669605226	4.25645256828886	3.26923380302387	4.50003079517015	-2.80576519955252	3.52488576604801	-2.20339104082803
78	2.28903062619102	1.77398296730268	6.56620520477362	4.23566193660646	4.41675659492354	5.30262245642181	5.07704956155713	1	4.34357679852016	6.88414592034071	1.99190737132985	4.81962523252755	6.71607543899197	3.44895835262322	4.24667340339782	4.29653034593684	5.90229050779723	1	5.26312408336853	4.98934905054279	4.57849642515709	3.65061834490287	2.67408706610602	-1.1988482220146	-5.04152147439264	-1.3130114280307	-7.17959956765892	2.93601316274665	0.62437446426961	3.69884714506118	6.12801958026107	3.02239599513051	-0.878232950385918	5.1739891561127	12.4583895731857	5.54219122267206	-2.19035033817451	-4.58521976576968	2.68390563647739	5.07887369292452	10.8501995947523	7.56543205345799	-3.12337247696973	9.18826166358818	8.41844973661988	9.67969270289559	11.2520021553145	5.41626160199122	-2.29336327643458
79	4.10116826583923	3.13372318750739	3.230623815112	3.62643069735923	2.57815086907345	2.2158509696288	1.24757034167785	1.75526781426168	6.77220089148943	1	6.59825729246979	3.73775734295672	5.22155818627	1.24862166822887	1.55209436919577	1.41359964876292	3.13401130569283	2.25146745245735	3.23936686392124	6.40501897366012	3.47100365427745	5.57464114870384	2.1987400096121	6.60549470236186	-2.18302254124125	-4.21832576671569	-13.5006318383432	3.20435490554488	3.29069781397372	1.90533333322914	9.99905487023837	8.87675268676264	2.73373804562996	5.45927318910748	4.64564951866869	2.42166686028531	2.13329687945106	-3.9401995753027	-1.5662140729922	2.98356931954267	10.8510514603476	2.15115192587236	3.53283392530178	1.28840762221111	-8.44902537906073	17.2627620169556	9.3262602616237	3.33663724564992	-1.59264394888663
80	3.03615442410302	6.28273092576212	3.46572642797969	5.04703968722679	3.31230500142972	4.15428757040647	4.42044753162126	3.16064489605496	7	4.40803019243795	1.81848281634083	1.37102614812239	2.8746219319028	2.99300943957929	1.74977970690905	1.85224778865439	2.81216740127632	3.90608822846676	3.45971578137912	5.33715335610423	6.12265012925763	5.16296065863629	2.94988738966696	4.91121599503569	-3.17120932929521	-3.38232024458463	0.942793015134028	8.94902151795592	5.12146111298519	4.16988361830213	13.6206198947408	6.90376507931405	-1.11469582025534	3.98946497934683	1.5442675357803	-2.35485986089918	-0.0482074597962005	-7.0746301823604	-8.20184832041582	5.80382691725473	4.08518557299113	4.20523774028949	-1.00511418728784	0.0897407698780709	5.24919471220086	0.732251811365034	10.1896678760111	4.39191125479912	-4.95224064285082
81	3.39487419872137	1.06426767838074	1.08740018679592	2.57654876703529	3.61351209554797	3.79532243613588	2.78178459621375	2.98537837150541	1.91327190914869	4.76851895537645	5.51948170682598	2.89894497309759	3.04303636738003	4.31483580168198	1.27588075216134	1.77822712567295	2.09289057198012	4.78088480779087	1.24459041475623	5.91758887111021	5.0818696748239	3.83992215720894	1.78894239038429	5.69919672749264	-6.3192843571902	-6.80358916903848	-10.3789790546659	3.16586118876924	2.16201273858617	0.741884500687073	8.01342862830925	8.53400714736238	-2.39017963531763	3.12321237276181	6.01813079212442	4.27843420093036	2.36173205326636	-7.33997820053737	-1.60715552582993	8.94176636261138	8.76735900639354	3.40884229356025	3.45394824353729	6.16851525252853	1.9150342173101	4.89627983381616	21.0377682379494	1.22830664128838	-1.30762275004134
82	3.20889311440609	3.22157261428521	3.43161352941979	2.98260322321161	1.82956835243907	1.47565623760883	1	1.16185107152651	6.12475270926183	1	4.0988870407577	3.8445354156031	6.68193283210413	1	3.02673766137087	2.49452214760178	1.32236300258261	2.22457948794428	3.65848007736865	4.70622586147715	2.43345767882744	5.58479394933515	1.46335225099424	6.74200634847484	-2.72231174641922	-5.06840874896754	-12.8203640972847	2.83774311478892	2.72348016882556	1.86501502765806	11.271078585141	8.44904871656933	2.37011789751589	5.25405335726116	4.57581283492082	0.256217739933446	2.63012887101835	-3.26840536676394	-0.787939430729211	3.17079312193043	11.5829849429479	3.05752124219312	3.04990704119961	1.89295350738305	-8.27081227883609	17.9762145686384	10.2970040323912	3.11938472189569	-1.32684757082136
83	2.66708134805532	5.78865895860485	5.07485554105746	5.51929303465031	5.42124333571384	1	3.90310464961349	1.6059883209401	6.54183293004647	6.9098882184505	2.19521715656051	1.86563146336026	3.74699459671379	5.26592394651307	4.49085979258812	3.03278514993067	1	2.12262379545366	2.71882196291156	2.85914954214064	1	1.51642237936796	2.73546965982252	4.74418723670549	-6.29238810654294	-4.71377482243358	-1.1124385918925	8.85199268776979	5.74140521521252	4.13050668446503	11.6271299969963	3.08354186604417	-0.57666818848131	3.67592963900533	6.28795283492344	3.92563569969496	-0.962773937603196	-5.72028630735162	-7.01820754759952	7.37445646687504	5.04383400648466	4.61004621122396	-3.04523392433452	1.15920044495488	2.79339079847753	15.6538735623337	7.81527018718055	4.19308173908135	1.28366252365289
84	2.15472078984116	6.7909608700081	1.26248056392694	1	1.57232501726558	3.59601394124663	5.45901366054977	2.52028838830484	6.84201238117018	1.79832447014608	4.69788873968175	2.49588924427363	1.21740033615789	6.75213404978537	4.78969238321221	4.9191943026781	3.2455035017904	5.58566202757565	1.01225184167131	4.867105721848	2.51401052560197	1	1.63243821914559	8.29846356725625	-3.38633515993951	-3.86904465985163	2.81149524909408	3.28523711286307	0.312692354527944	4.52532080747987	13.5086205472835	7.10455300966507	-5.91467537478828	7.09632162534279	3.05516599621361	-1.47847380094178	1.15172208932782	-9.59621553767807	-3.42293837986102	7.43202162148814	10.4081908967184	4.7611536814398	-2.76836017115231	1.66154131463065	5.50307022241542	9.1567747281594	8.47640069285352	5.93538695658221	-1.74730180018927
85	4.67115408597921	4.19371085062341	3.63366439205858	4.62707145097403	2.1113547672998	1.97443679843317	3.50924582484949	2.02784860425961	4.3011579285381	4.40728431755787	6.11536572935712	3.29840757199497	5.16400253262066	2.80489231555783	2.57870871384603	1.44908238425569	1.75897871622086	1.88603045094094	2.5148658893772	5.87506591265454	2.66846085077451	3.70745888053284	1.7148756231409	7.38048003515272	-3.37141957235088	-3.85983043414901	-13.5114577115533	2.62791752644041	2.46299626569128	1.64821300801692	11.2979732556631	8.97688961745159	3.32051460903351	5.18367862812362	5.80163410593124	0.793684755392378	2.29578071581059	-3.92849608192535	-1.46296761933553	2.86172867969545	11.3875945906975	1.65991058808476	2.79254406565134	2.44160227479182	-8.22168085899985	16.6336116526744	9.9242574822117	4.47966638456531	-0.634719416992057
86	1.10891588757049	3.8820906269158	2.92754646115988	4.96643894292255	1	3.03527080825182	1.84455374771728	4.39877859379727	7	3.87188785770568	6.89707032550063	6.65671200170155	5.47380871335133	2.19043240037142	2.64229555414148	2.57390278577474	3.6500181952933	5.85260479225988	5.26900385296405	3.38750254900802	3.1398431780712	2.38439128649413	1.19092914504645	6.76335131408411	-6.09068603855555	-2.3744236798696	3.70019795942095	4.78754008501398	1.50533950851767	4.73235741446615	15.6688904864151	5.51112535307768	-4.71675165589345	6.93363502440336	9.60646601376017	0.0457993819535626	3.27186159921004	-7.35818671330703	0.39989158410998	4.48525779026278	8.0252388733949	0.0378713347437853	-2.97758944647447	2.47454830085696	3.45719645030943	3.78732182144842	15.4309335643317	10.0309112638681	0.390637827884355
87	1.12460268973183	5.43586109832597	1.85712836927329	1.14456420984965	1.82810927297587	4.78305348545094	6.37864557924358	2.59587457692821	6.60171726936737	1	6.42260274045844	3.75823537671299	7	3.84457366550732	5.10233303520508	3.48080742187467	4.05800006816918	6.00081061601199	3.02247242442929	1.94828448369371	3.08471943708937	1	7	9.36034771101859	-4.510659789132	-4.96357448101712	2.80497116720534	3.04334643392887	0.154604024749945	3.68315697746673	14.5150857265819	5.2786810351074	-6.46737550528802	6.61834821194783	3.30655903812132	0.41515683519823	1.98537912528518	-11.1483506656261	-2.37226826011708	6.31802539896054	8.97705735777148	3.51988601419827	-2.70867442238972	-1.76445694243993	6.76796879141385	10.5522023290635	6.431380495203	6.79585430289775	-1.4153378566032
88	2.5678718225759	1.7517630264566	6.98286224582136	5.68808103338222	4.1655619123798	4.01878087134917	6.97540314540619	6.99636435190103	5.80711672517618	6.46477140405385	2.73817523660771	4.86235129252756	5.08420557371418	3.71053642090822	1.00851839364523	1.65148481468867	5.24725036643873	1	5.47100663477723	3.16582207010815	7	2.22974926111117	2.51811322579207	-2.05612038981654	-4.40220690824432	-0.909607726202599	-7.06795715433207	3.38735000628371	-0.1249177509971	3.78862079385504	6.51165532214198	3.72724743170296	-0.910806013020902	5.91954257836232	12.125440130514	4.99669878748814	-2.77486696042969	-4.6048182042718	2.91919162059665	4.87299004359839	10.8369807108364	6.49315882794615	-3.17949757908007	7.6857248014098	8.61942959724496	6.61594656880094	8.35046823128105	3.88186220054957	-2.33715866991706
89	5.64487450532233	4.29738263346008	3.15495484022765	2.51901200300352	5.56227653165459	1	1.99003927679928	3.35971807936158	4.61011048309189	4.81323722494889	6.61101233847703	4.5925746368771	4.17168881715488	2.07328112866883	1.60888615482845	1	1	4.46123357132257	5.26612015332351	6.25327906898074	1.78908754026197	6.0245396843951	4.07679176452456	6.41205505316004	-2.82766081906398	-5.43374609847815	-13.0813928654646	3.75843027657903	3.05981776099958	-0.181116749955024	10.1627386846102	7.7243454965334	0.795947858183058	4.41383702533355	5.41851827583863	0.355619429057609	0.476931975234771	-5.83307699754761	-2.70649929502135	3.36475423158862	10.6028931948695	1.72565915360028	2.0955637588104	3.57949730367719	-4.71406758547486	4.76722234997282	9.66419647810693	1.92154723286248	-3.53597200133189
90	2.32113044840809	5.76371154546625	2.59896505979554	6.08337440539652	3.00747635686018	2.03915263867087	3.54761551320383	1.48268377595992	6.5916989173824	2.31983433897458	1.35391567811978	4.08760472521227	2.37465598224563	1	3.44987476196903	3.35601943045583	1.37862422080694	1.96109267748906	3.98960312361258	6.09321648999366	4.77766719225971	3.13575952236788	3.30168270538056	6.38585918950562	-3.72100954430245	-2.73602119591669	-0.760848284754041	10.2229855905245	4.55099153340002	4.85614770729049	12.903872189177	5.06349402061461	0.390107388112388	5.59912762457756	2.1070093278022	-1.02568611873951	0.741837097595634	-8.14604235407109	-6.55708333436572	5.56875706151402	4.55382839843263	4.58760373367791	-1.02609651787815	1.43892236652945	3.64072621048614	7.51069397097646	0.149480827983842	4.44654116232189	-0.235363172154126
91	6.05765092702778	3.51628703313877	1	2.47807610651365	4.03535045163665	1	5.34180525932281	2.34445999156205	5.14112294430814	3.73840021224981	6.84061756195613	1	6.4678754874449	1.44104339788105	5.08386908338285	3.61414552800337	1.82786766251659	6.54921393474452	6.43811339630653	1	1	5.1189179096601	4.23326974323476	2.20993502437127	-4.65653109694635	-2.55259961130169	3.39706570449159	4.90348670523293	0.631160782229132	-1.30000760878528	10.8474083307712	4.13940488735113	-4.58778965263967	4.16041011921572	6.32698049801641	0.553284888654636	-2.67367846856901	-7.22984993905894	0.25579922347907	7.22676480978734	7.70117209842698	6.66582665576286	-3.78238436247565	0.232620652586731	3.06475243442038	0.606008877847585	6.55329350509152	6.25828300675929	-2.02167644570877
92	1.25250946573507	6.44060084122495	4.54999551473755	7	1.15668600933574	6.16995511270051	6.2526842037822	2.96420491784354	6.86543536241057	3.3334380690056	4.05680983662665	4.25001443098996	5.70865700312715	5.65548829860905	2.54432863843583	6.99641530924346	1.68314956949455	1.57209727230648	5.28426411813524	6.11675572206968	2.33093164195317	3.06626684811349	2.05865881030594	1.70444315077222	-5.71285461393492	-0.813377009179347	-8.56048137785982	4.47260363580654	-1.12926514403914	3.78828875898521	7.23217133394577	11.7844421233991	-5.27307119753844	5.98521659424875	12.8876095991179	2.9409711051348	5.75277203971488	-3.87152822230655	-4.4652487319067	5.011151783595	9.60886965553403	1.0832847057883	1.45623739200723	6.91413050831494	3.66647314643928	2.18789295010752	0.946934872760279	9.26812758028448	6.92568503210925
93	1.79255151479541	5.9802123386355	1.47798830036	2.04193592745886	1.65493569801678	1.45645544398463	3.16613655734418	3.49855199421221	4.1124175823473	5.60749353322962	5.18137808578262	6.46592380101823	6.76836550543778	1.1748091111364	3.75938311779879	1.50166193865114	4.25566497559895	6.41089667943361	5.28667536779516	3.56781426109937	2.85359440930364	3.36048418801134	5.15121897057444	8.67572743453616	-2.16242972239536	-4.16709726055654	3.61005604605377	5.0646798757777	2.88248962530878	4.03427467842873	16.2773506181142	7.95167084927126	-4.81482470580642	6.26246972624359	2.24491258323931	-0.312289919676842	1.13459941854764	-9.6701989492646	-1.79940165583242	5.37364329891435	9.19628744867952	4.33743375129894	-3.3306057732903	3.51378393672728	5.94832241612665	4.54760840822267	6.57721870484805	6.660397302445	0.164634595213679
94	3.04834305699711	1.66126387953164	3.06047894067568	1.35351877910074	2.64912299479125	3.02520600032929	2.35038262946323	4.57670108150885	2.22741902345237	4.96922488154836	5.45616362197232	1.01443711182483	3.22170184065305	5.76405211653234	1	1.27402897085179	2.49923340859635	5.14721063945484	1.52413599117615	3.36034717757221	2.01292383665796	4.51744936068947	1	4.99800255270447	-8.21628555514261	-7.35455666011034	-12.340319303003	2.35800940970623	2.0689853670694	1.22082828919571	8.11875365854734	7.91978025362375	-3.71472239085462	3.85010243510818	6.32915889037457	2.50926350130989	2.12702556985592	-7.35458351595815	-1.81771588943659	8.47140101011132	8.52873181691062	4.10144380197757	4.29433842121042	5.9130435953354	3.45174487104455	5.52502400709394	8.67708638100592	2.26144197284487	0.378466238228357
95	1.12158071810514	6.17523442508105	2.58247978586365	2.13637428612139	1	2.66601116260447	7	1.44374842941244	3.96352476765924	3.85126905675956	5.52284898710621	1.76392392057054	7	1.09745143079888	5.96460626005938	2.32114768674501	3.70761932485349	1.69728270782621	5.30373100724142	3.56049965095792	3.52388529599004	1	5.76300902513984	8.22243936087096	-2.94100653131827	-3.8880978888947	2.75168097194216	5.23256836484266	1.98779622498676	4.2131127338582	15.3975008824088	7.04248813243505	-5.22336538208442	6.59115400600837	2.1567633064534	-0.306045168344047	1.88183334545055	-10.1784771184895	-1.65445858407226	5.23771452707946	9.65370837963704	3.53193170261758	-2.20702965694623	2.56279783840784	6.94235866028764	7.19416464971349	6.00293321863627	4.59300718488592	-1.33614700085731
96	3.82942991624377	6.46582075610841	6.85700640230933	1.6789093712372	4.6190482081304	1.17311875173598	7	5.5314216826536	5.98227889423944	3.95835823781914	5.47616645817961	4.02887087698816	7	1	5.11952031748944	1.45113224809603	1.41226227043965	6.61106547544636	1	5.49088464580088	6.79077986113697	2.32671014878588	7	3.80567125785819	-9.0743890540967	-4.33217249501757	-7.33055012070393	4.64327253455805	1.50303767325759	0.21548160678595	8.621301301276	4.83369265898249	-2.88252274661704	2.37477381617343	9.12693785419984	-0.407467404558633	0.780381400504072	-2.70036031125146	-5.42289405548819	4.20065321243589	10.1023727577505	2.49984975221353	6.10878005691534	1.96505947576747	6.65527949399004	1.34883407342995	6.71296144648416	2.71035518673303	-4.75038005049962
97	2.61525941092607	6.00409040098021	3.07183228948956	2.24151108053638	1.24723941317445	2.41880347285895	3.91471766576326	2.85913090344209	4.16700811955902	3.76560813834673	7	1.31813704701006	5.23604765225244	4.22320304108822	1.35514021265947	3.38808259260602	2.56129590715122	1.64660137866673	6.42133819159559	1.67592229679504	1	6.56754786433562	3.74190574232276	8.49054302299121	-3.88733596760612	-2.0415820843425	0.763628316133943	3.48756194982696	1.30777012442223	3.41310500274679	14.9053059258964	6.99270235664485	-5.01797320049086	6.41868069710073	2.38855761954297	-0.463011755312399	2.23802382653539	-10.1990550774638	-1.64212620168702	5.78626607076651	8.09526537639534	3.54173283037413	-3.18177014058508	2.56883427835089	7.85218542542559	6.32472209561713	15.4442772026502	8.37704864193239	-0.379844354959394
98	1.03902613000696	3.21884639480446	1.40249244195302	1.73081913067755	5.87852985971138	1.53439777467836	4.72648779832875	3.659040545589	3.73364193886585	2.45710308642681	2.84594480057335	7	6.48781172193312	4.48784343230338	1	1	2.35807973575047	4.6744938740849	4.25796237188636	3.70700700584532	1.46395546894896	2.07127501962769	2.19040654299672	1.0513215779709	-6.87824192771234	-12.9340017219312	4.41470928184225	1.65475317030828	-10.2230263655453	9.5591754155185	-1.36187324040587	6.21159010014498	0.557926144208049	-9.73786944360157	2.4689938316734	6.10575497726017	-4.70330625266446	-5.3084682181249	-1.13640791456291	5.62010222388736	-4.92996947958503	6.52275995596128	0.141019863547436	3.61396081693295	6.76382870313482	16.9578709806244	10.8212603150955	3.21764575272615	-4.92360806089372
99	1.77815909781647	1	3.64335162522846	4.48638658983977	5.4582305409742	2.65018378279434	1.30858867153556	4.62904784625954	6.30289185188177	6.33628021164085	1.30273729305737	7	6.94043539461978	3.38025228984128	3.96507963369661	2.02882411438255	1.09039066860799	1.24813116193212	4.48894383465749	5.2740152610243	2.50751075270058	2.34353874208077	1.7796917653401	2.09054912705006	-7.22165237796095	-14.1437504712615	5.98491877283903	4.14548123218753	-11.6673148406774	0.431985983654466	-3.04408918950934	7.63206376592473	7.47560051531007	2.35489073459945	13.1325705212088	3.25269903727339	-11.8671159583301	-0.329668524239366	8.75762045842373	1.3676088366349	-15.3625123367529	5.72809142382115	3.57942571895636	3.65610454685057	-7.92068634109568	3.25070601723436	3.34944821372232	4.26061130364087	-6.43463062483761
100	3.09692126885413	5.35450576897547	6.64010928491397	4.65216589931663	6.57188212686679	1.49647902392453	2.50379476548918	5.48361533523403	6.11896345346441	4.75169293076229	3.82687147158338	1	7	2.28542582972372	2.08273852800071	1.90593304860247	3.68678217376198	2.85918360568092	2.86431197180177	3.02341534046628	1	2.89492103166671	1	3.51406695249369	-12.1096878772785	-10.6708931726538	-0.225959384755544	2.50569621932383	-8.20690582877902	8.17930193488716	-5.01204254621717	2.90908156913842	0.125286106028549	-8.08694354669973	3.47320376378633	2.40293966507117	-5.17565678278918	-5.15605173116522	0.578562991285686	1.38479745256374	-1.76950421408705	2.34858089995303	5.81922519426607	3.15598648366714	4.0077296072253	2.00060256924241	19.7372320989183	3.93564568467	-10.4158103270676
101	6.10738308752656	5.48018510562439	6.08356435392157	1.1734276965117	5.97434032781978	6.2625307146468	2.32525745414739	4.29096539057226	4.64702661484138	5.15673295571992	3.86254780915018	3.62114253937555	6.43497854073969	1.21473229250458	1.36414014806554	2.91757325487684	3.73512348207249	2.93826454033625	2.135359775927	7	4.76346530790577	4.50492983678846	2.10539319528355	1.471166331677	-7.48253058405588	-13.1449097055484	1.63963413668269	2.31213125307528	-9.75331670212517	4.7871834923405	-3.89494245089755	4.40920871411308	0.879864732577999	-9.32334677461185	5.07115202292236	5.98393244983912	-4.72246946116519	-5.57764549837778	3.14467296905124	2.27893055654649	-1.66454840722386	4.66371197516322	5.9889885030691	4.74615338846362	6.39000647112428	2.53739910910955	11.6100450016784	3.17185648330351	-6.30073328209192
102	1.580927283319	5.13836330619983	5.20139861402869	1.28622149430269	3.63339696762545	1.41279167012099	4.32815303887519	1.36754120227272	6.32224385953302	4.37789661629659	3.76644700002741	6.94002171262794	5.87152550061256	2.36782906285889	1.17756892751288	2.53406252911755	1	7	3.10817916500181	5.98639992910005	1.57681185070312	1.07043388195307	1	3.40167302519074	-8.5469624271592	-11.395743117326	0.859820588199336	2.51099194083181	-8.24584328576319	7.18727633228058	-2.50792309504389	3.96921378935083	2.61628541724688	-6.9722315575603	3.99960067595755	5.41508294790806	-4.56471765565836	-4.29056247034519	2.70516422255795	1.17826115930981	-1.97865651230642	3.49029513380472	3.01889333288445	1.18483489504279	2.19227246529626	9.0658966251136	-2.65109010351072	3.6854395151389	-2.10965594594681
103	4.29297246287334	2.16912459956519	4.70879475602486	2.29816804216765	6.72175014175435	2.50524721249131	4.53478223536783	4.0731908814686	5.20925451742862	6.39553926083108	4.10296613999434	4.22596877029205	7	3.75677606005053	1	5.30278287511522	2.55097485690174	6.45365335572325	3.02476501436161	4.84122353620057	2.46464706614886	4.12281511201001	5.75378528370268	2.98611424151499	-9.87226786532745	-12.1080127606792	-1.60020037345056	4.79451782839198	-7.3175473108616	5.06318299891381	-2.26348746954926	3.15921593321961	-0.307244681072482	-10.3901384892651	4.70488262467703	5.57755907772218	-9.71972494144411	-6.24529466669966	2.26579176110102	1.46845196608445	-3.75429056768701	2.80400002896566	3.45216446024754	2.86523860920404	5.10709030200759	1.06073513456716	16.6756416581703	4.53132865484872	-5.84361988977452
104	1.63334518629545	2.56240977154969	1.23712279390985	1.55280375133802	5.79487032883691	1.05432377973013	4.63609240522376	2.53068612637557	3.38570444120295	4.65849903689999	2.87681388115912	5.83256582010321	6.03984457933734	4.80392336867099	1	3.86094374361916	6.12246839367893	3.22956558057012	2.57302885923592	4.87761991196438	1.46387563091953	3.04461365063501	1.44690630568336	0.849242203718402	-6.16325639824005	-14.5001493377476	4.25666440200751	1.42009917648075	-9.92478011864102	9.17427836343307	-1.50726785189199	5.84943936175604	0.127555661511585	-9.38700113201028	2.67052003524166	6.19342035228695	-5.31764666389732	-5.17276998298901	-1.71781901012893	5.27213810892015	-6.10856020823715	5.81081181320254	0.379346182681521	3.58698892124131	5.39377181159169	4.3971616295872	6.58968759621536	2.73272365716336	9.92804929306121
105	1.4941843507151	3.83699258003843	2.97961363529473	1	6.4764324289828	3.68746164748919	3.53500695245727	2.00385481068527	6.74622881104965	3.91882502381441	2.67715904325954	4.72287163189651	7	4.03365497648192	1.27080412632246	3.96035158127293	3.80247199827475	6.49731318646049	2.58691779817613	4.9438095069085	1.17985612791352	3.95095156031641	6.09497283360308	0.199500821053178	-7.7994367555369	-13.8078314337259	6.09812955512212	2.89396016073867	-10.5307675126671	9.19487343390334	-1.00055121692495	5.62778014137701	-0.680606445747707	-10.1606870573875	2.6321292118435	4.34865152348163	-6.59202719834848	-4.10447565050459	-1.68385825627751	4.30891475762137	-4.79287869559113	5.84517234690603	-0.353012879553243	1.77220060485642	3.20123493840161	2.13410941814994	13.2784712141093	3.27400979901685	7.56773031049415
106	3.83160362988935	4.97209055924359	2.3481014400281	3.18905081471412	5.33011619417743	1.00851047715293	4.82034032708734	3.87322835266192	7	4.97130761099277	6.01580902934156	6.49347135185425	4.35157509277831	5.28414910643248	2.73398820852793	3.22963197024388	1	1.47603966912141	1.24735723574716	4.80427329318555	3.35548829463685	2.48865809075355	4.76842232190965	3.0014829993984	-12.1295383424717	-15.6682318908132	1.77582310376862	3.13005977176184	-9.00339068601258	3.7751149230025	-3.79517669306174	3.26772269345511	1.48051770989957	-9.57916645676224	1.9264804841953	3.8247548677926	-3.43481273075082	-6.29704170371399	2.96086816157641	4.97533550540638	-6.61885906481258	4.0473990054796	2.61190673991778	0.792164864534762	3.98794139164442	0.925801957698354	16.3290212785371	6.07841417702799	-0.312050934246603
107	6.7957748493444	4.10487515040538	5.54888894042295	5.16896689439242	5.6110721773052	1.25239002822544	2.25260301282337	3.82779493398525	7	4.14858874768252	6.3387235346026	5.69307301692562	5.07899405944706	2.41162868540856	4.51412489772573	2.53438944415255	3.33885881835007	5.0609074215099	1	5.41874180185402	4.16600508671954	7	3.92301909038333	1.50101036675946	-6.97554130384616	-13.7880399049485	-4.22967144896401	4.43045092939186	-7.66819767528915	7.62063678765412	-1.16560847875215	6.67022328626292	2.36132796209117	-3.14445900006376	-0.983813491928368	7.40515626443617	-6.14262871720874	2.80276039564355	-1.48676275865665	5.93246767230888	-10.782788154387	2.83612498101923	-2.74650414415331	2.53420412169807	4.85039157009855	6.83335843917188	0.361568164966963	1.36913059740032	2.37090724684209
108	3.01217004585084	3.74902697265543	1.00055003411154	1	6.24309635830578	1.86640885833526	2.49393466431075	3.40246337849188	4.02591503739117	5.84986419843264	3.46689200815714	6.09075816603314	7	4.33756902899601	1	3.80389035735671	2.89528310079332	4.0411078872968	3.26478668163284	4.44376038397802	1.38017990005474	4.91679479928146	5.0098900386593	1.18543624686009	-7.36171037520242	-15.0229622332772	8.00733359971975	2.23000909589898	-10.059509067397	6.86635882232371	-1.76083599274141	6.57851593188557	0.682483268805468	-9.73187603322806	3.43913513870907	4.88806578803744	-5.96341131130865	-3.59750423473634	-2.98511901806354	4.47279102495145	-4.50583877668794	3.92674957829948	0.321245034955664	3.30814464377902	6.09714948462773	2.02718284041196	12.2962973494037	2.96604196503225	-3.82299889357452
109	3.08189993937139	1.36683127949901	2.75925224179864	3.74428173622158	6.72402285470456	3.33924419122711	4.38278522004151	4.59613564787158	5.52447621030169	5.79025277067148	3.11582540214279	4.2878022337522	5.69621797048381	3.53825900647318	2.40686359312581	5.70211057963119	2.83152649072297	1.38428249157085	2.08485215984619	5.55415140624326	3.97389818057236	1.81271423390747	1.73913048197358	1.38958098981553	-7.60795531674977	-14.2296569562615	6.40561675416958	4.37682760504928	-14.3112414078333	0.891759456664458	-3.36909212198637	8.01795524507323	8.69238822673141	4.15508785754178	12.9769569465551	4.18232090492603	-12.8373835399339	0.0814295927873506	7.4083500623346	2.25008026980061	-16.3940687642366	6.36596572651184	4.42805822855166	4.4947524309572	8.81613236445595	7.00094458137394	8.260049527203	2.96243536514792	-9.18008140066471
110	4.8874387578157	3.3236535023477	5.13983587633713	4.80567624146154	5.28960303051114	4.38243587047855	4.527798694177	4.23994814455011	7	6.46245879478312	5.02156131806008	6.01496101380864	3.52196218761136	1	2.14164850561087	2.92976439272034	4.73330447167168	5.74434314171866	3.01194783062986	3.42847862817764	4.7070507671556	1.059927028273	2.30091562612182	1.15457117161305	-14.0721430844032	-15.1390770017311	0.801073458177318	1.53394615494841	-9.13048217724815	4.50192141362492	-3.11505907509647	1.14889300474435	1.76911903678605	-9.32776904186283	0.42849539485408	3.41129889007351	-3.26622813927685	-6.41454523012768	1.49232554697117	4.9264162917917	-5.3215176875598	4.89787199126273	4.10859148572006	2.0324501529443	4.59568475148779	3.87537125087049	8.36044111717426	7.58593486620668	-0.285482217753256
111	2.43029282916799	5.17267800539668	6.6477125047528	4.46775407008055	6.91243614579387	1.87988593121329	2.36322025649054	5.31068483173082	6.37697219485156	4.22852221961485	4.519308102734	1.07414138883578	7	2.35987940098546	2.7351271470352	2.40768878656512	3.3134707810255	2.30430550198298	2.75603086908865	4.68210662934964	2.51509508574682	1.01883586768987	1.38431650053806	4.15649665464544	-11.28183989157	-11.2776793070507	-0.917889215063725	1.69740865600966	-8.7962325821764	7.24411537114013	-5.88441588843807	3.77162211070153	0.826193472727505	-8.77249980805456	3.17750467005066	3.30885586034904	-5.5372107566964	-5.86284209560985	0.910358194991644	2.08722557479178	-1.8499288184678	2.81949662266193	5.49633532560869	2.73267757519316	11.5321049162436	1.52908856783768	19.9272925992127	4.71816188183798	5.95726648712989
112	3.94203001053972	2.12911311963602	6.30151095405159	1.75924077876256	6.76488028922314	2.13494031739884	4.87089349240102	2.78007458109633	6.25310579695236	7	3.44046587216096	4.02970581308749	6.46644337340456	1.76752713175519	1.44254079669542	3.64642961590302	1	7	3.55585748001449	4.03348942048824	2.83794557841351	4.6709187692932	5.695065697659	3.1999467044536	-9.08177093697012	-12.1001670374773	-1.99213007954777	3.48788272983792	-7.86556024807426	5.31766026775388	-3.61629630014201	3.64352070779636	-0.864084399103865	-10.8308391338149	4.766902464706	6.49464405190511	-8.90861828646635	-6.61834879627908	2.64204087880642	2.22884804693084	-2.64393060357444	3.38809390652257	3.50575541700573	3.27715389218759	3.52552193798069	0.389320907654857	16.1837642220513	5.42618041978239	-4.68131389827776
113	3.91842704302179	2.22803105809658	7	5.18102389538409	4.91551599635426	3.06147455772126	5.06206845660162	4.67623630719833	3.54492122803653	5.18164756283167	7	3.85680643338467	4.98678437783346	2.93612488108796	4.20750349424701	1.45436092078838	2.67482745816249	3.46801468171657	3.7396455982589	2.59884180116136	1.70171110023663	1.99889793008938	1.30412720066957	-1.64249332588855	-8.95964600247732	-9.83779587702489	3.60165789892324	3.37035309108317	-4.45909677053352	7.1249583176755	-3.91059156654851	5.67738088640895	-0.64209667344961	-4.43070285759701	4.55777324807781	7.13596465072999	-6.75420121509272	-5.47262307498911	0.19542091183449	4.92669370773945	-5.802785985137	9.42005282565726	5.10121554444886	3.80401679190488	0.958682959818135	3.89177735295883	8.22214015028597	3.51178512289462	0.721174555606438
114	5.09176659334688	3.94848920909529	4.55159936369554	1	6.90651331440722	5.58254238323097	7	3.22004217598252	4.47045377892342	4.39683586144843	5.83009799262252	2.66015581438324	6.6969925653216	3.17089329019465	3.07521095331147	3.66182886010822	3.64353079237793	3.02330165362211	2.92931181484726	6.42552837267347	3.42702220884137	3.08750369395247	2.43659102760642	1.56739620832875	-8.97933788034757	-13.4450173645112	1.45731118710063	2.87881640974569	-10.0926071590735	6.12985667591752	-4.205756756358	5.37481102412463	0.943852315370961	-8.70005957554334	4.05683587071097	6.99726205812167	-5.09628732405265	-4.92689700947685	3.18662031854051	2.03075963079175	-2.24956636351478	3.56329697548272	6.35733263128622	4.12348418122038	5.8360424164667	6.93753527399708	11.9133549646094	2.31625474791195	-7.21081691188125
115	5.87623955069932	6.0111849954553	5.95644765529329	4.80907746967021	5.45637542099115	1.51218564750116	2.64969421642128	6.58867247366031	7	4.72843002065737	1.40673429508265	5.58417291695273	6.7683816048928	4.62640799291918	4.05460758710477	3.74421274406519	1	6.41591389461441	4.41264904713312	3.31457982450166	5.78170739217396	3.06998556437363	1.24283158456083	4.90168941190489	-5.92317805229218	-14.2418585854826	-1.98639987869048	5.22196246889582	-10.4268381559097	5.08786068943242	-4.9831299155326	3.3864202796423	2.35396424031437	2.06040399660574	-0.226908876561005	3.97233055581006	-7.44382476984915	3.11728230593563	-0.252672171474016	8.97005949306163	-9.01141510239156	6.63111182931081	-6.63222340739753	-1.0182870073411	5.41271458744745	4.35910574409587	7.92272517503001	1.3044092065142	8.75342679537655
116	2.07467178494614	4.22249476615983	1.98374520198467	5.35192489791881	5.45114666436598	3.22693121549441	7	1.28343579488147	4.85113689294857	5.94823448744866	6.76942829898648	6.61310505985597	2.10896200746446	3.93205283820343	1.74861885629287	1.78529482779753	2.75923506424043	2.16715220781279	3.27258336398152	4.4745231109445	2.73369224447041	2.4656742448987	3.81288036757135	-0.212752317395341	-8.83783927846662	-9.90664661968614	-0.430732202975445	2.62233852446004	-7.12707517130016	7.64025434499468	-3.89096212086392	2.2075202582658	-0.0106238319906624	-7.11136002872412	3.70720332152087	3.01764875455171	-5.06359382044231	-4.80069817537764	1.23580835842643	2.02251616497775	-4.90904824379828	6.0503005147336	6.48708924169223	4.88262800130606	2.43606935464887	7.0008574622091	14.3324200143822	4.93450517141333	-1.14005784081807
117	1.96144769704572	5.51449033847004	5.78744060779711	2.02036963827294	6.58485420620036	1.18353230749985	6.80564874399161	6.11225186050727	5.69317074070461	4.1778263184734	3.64021637116084	6.30962764163129	4.78130160920223	2.49721019602774	2.2146456877187	3.05800453552768	3.23545286782978	3.05708450463685	6.96681445358369	2.09167420895033	1.65881265315616	3.78526493447364	1.210581559834	-0.768714871767779	-8.79125380204666	-13.4061487297434	4.27490153062414	0.228931659498072	-7.28067007106272	3.25919805318687	-4.12981887176594	5.65894802272486	1.02658560166534	-11.5042704385555	5.2496275704675	8.5100948043581	-5.44691622065752	-5.10565375430807	1.05782315162785	3.49255728621293	-3.48109500594203	8.43801242242855	0.220815526127693	5.89764530186335	7.73173747977828	-0.362448791748487	1.30044889373273	4.34122062245964	-7.61270605859951
118	2.3074489055374	3.76494247358238	1.90624684977777	2.32325620946918	7	2.2043860735254	4.48596840530703	3.69930362490009	4.81568207010179	1.26639240612946	4.51705411911289	6.42187934271136	4.33639885401685	2.04897815436299	1	4.32953909421293	1	5.8196460011102	1	5.11967430805907	6.34735030083288	3.54876645328735	5.05848152503327	2.2683915005866	-8.69932744537049	-15.0738447481927	3.08090009105984	1.53374569149877	-8.9798632179886	9.42688787340611	-0.999346049323674	3.27991455096815	-2.74981960993761	-8.32976058476753	0.728047299413611	4.41063923351565	-4.84446597624046	-5.21783657099013	-2.45441310204434	1.61073673404005	-7.31270300615737	3.76743102163859	-0.733342306500135	2.27539149973631	6.21190896671919	1.65066257699125	-1.07443336839578	4.41029977020495	-6.28639638830129
119	1.01678656783577	7	2.19918053068223	5.58107313994696	4.60253726045426	1.89800188660994	2.74657304047665	6.55046011723665	4.80360427567947	6.72821026518371	2.23596347541674	5.04135121983508	3.69787894172043	1.54476882112208	4.00543751916317	2.63735427508937	1	2.82823640644848	3.55564787576541	6.06516131496198	1.40897686164	2.92567549061706	2.69571260078148	1.33999082878059	-7.07255363485194	-10.5774727915556	2.8567809175774	3.24887485474162	-8.05115068931624	4.74161015845873	-4.45958025892347	2.31539981262692	-0.913708191127843	-5.5807678711658	3.2280695572198	5.24496627617652	-4.67910721861659	-6.4403095302233	3.46886491316261	0.384834151420803	-6.78630494666092	4.44660921657823	4.61981610129263	1.23210545886623	2.65352631348014	2.32188105769449	-0.514609474648534	3.72274239079031	-2.3078785659351
120	7	1.19696239314475	5.20500988603331	2.62585792802855	4.22026694621212	1.4615483985096	3.52884347710387	2.58324001804137	6.95357402405395	3.75098980455082	4.6737223283394	6.88844735459835	4.47542492402002	3.06470796692461	1.12148319772476	1.88574805748544	6.2439765976864	7	3.93308453361867	4.3299274593973	3.27313419448496	1.88564005850334	4.43739073027018	4.35287060264123	-7.89941326781035	-20.8102202599602	-3.6445985530466	1.011143071414	-3.83595092752032	12.8023741223851	-5.6436414468815	-0.400255635379152	2.68242893446124	-5.29550327387559	7.21281801292829	3.0441342399378	-5.36263235768925	-1.02917823947078	2.86114504791906	3.59624919036064	-15.0726605268422	6.51645928596163	-0.447175661841547	-0.0314181123961106	2.62297194356576	8.63468739161297	16.4407883346587	8.12253893376257	0.275254251831298
121	2.92344044072814	4.09338754345598	1.48353445510797	1	7	3.00165246078569	3.28355803620227	1.24422479701863	3.2361385769303	6.08214356929612	2.67109282288326	4.76538517628678	6.6035175736094	5.11596111027063	1.29120798511232	4.48404852600994	2.19473999120515	4.52794399783201	4.01143357205008	4.59574144092524	2.12724429653643	4.09193586880429	1	0.727131314971593	-8.23065803718204	-13.8474661761822	6.87868493355324	2.53002975766701	-8.74731372272784	8.38689682606388	-1.60442454800666	5.86472861329277	-0.254081830397297	-10.3268125586415	3.75523633651426	5.50515995301918	-6.2238988143362	-2.63657361786951	-4.16360175460939	4.2534456700852	-4.81530011876124	5.08526390478813	1.43954230002089	4.52036634373346	1.89385391567796	1.66984507197788	13.3873577360209	2.95807084874545	8.26009358826482
122	5.17149274839665	6.98728209997651	4.08419990542065	4.41816023948092	5.81717473312253	4.97738289274849	4.33887254648155	6.71654625871885	5.78573793183912	3.9637332029256	5.62259658766101	6.64486993498134	3.94263686439918	1.51883766345809	1.76267493047786	2.71785833193012	2.32984358585257	4.63446805085888	6.61871277105351	4.08664505228216	3.49070657443471	1.76848677113663	2.17953039345945	2.1476675734633	-13.2121018688936	-14.6021356397533	0.968361716723894	3.46444355123464	-11.2874023619185	2.30417959495	-4.09259657695775	2.77564069197359	0.502090268857839	-10.4982024678761	3.2699030142112	4.52575051482078	-3.61045380086053	-7.16868346651588	3.36802568714304	4.4044841676006	-5.19131938883822	4.20578687139677	3.68021919836579	5.56047695613697	5.59849147886304	1.69144140817329	6.8532062530019	6.6785505683561	1.06086757068717
123	2.69446691855361	7	4.349259979765	5.09506744854738	6.59122410875647	5.74856439849107	3.78075686527979	5.18375033824014	6.30736193118994	2.8338134034547	6.82485296432719	7	6.89538698154646	4.08263030315713	2.20798038894109	6.34097453173474	1.0495044811103	2.99992571752254	3.61754445547868	6.3906747507132	3.4295101769073	3.71862677981358	2.93687647714431	-0.729360561425075	-7.82753915609028	-14.6616136659674	4.01677214860786	4.35797697544246	-4.78741834880267	4.71410396687122	3.21613879984664	10.5443365142363	3.21317824215456	0.832823064698016	4.27702205638198	6.40722278387901	-4.56373047674934	-5.71334424032353	-4.12675362311817	2.39466498959203	-4.09262470406035	7.75542472862103	-1.13622197866056	5.4030582745815	7.18915947697005	2.98467351536098	13.130894600161	6.51417301450789	-2.37456884000333
124	2.4867864095525	4.48942210146862	5.89604589371088	1	2.45754858437435	2.4737092685439	2.66932593718842	2.43831772038539	5.64594353527914	4.25518260378181	4.80023901648686	5.95260122769738	3.07568265085369	1.81647316351702	1.34059469919898	2.5119250118142	1.02489971217602	5.39131988201218	3.03394930204658	5.76546481876826	2.57966980335304	3.25197603346237	1	2.78716267752194	-9.37599636126336	-11.3528233341894	0.990236268986189	1.38310148816186	-7.36201407946305	6.70045734462071	-3.74214029041102	4.45211716503621	1.61027238533813	-6.37571347791929	4.14125436929657	5.49970266861831	-4.60755391597312	-4.75886127636781	2.95948672668145	1.61410891980774	-1.14739874855451	4.16744685597238	2.59790540332412	3.767761153522	3.47917155933606	-0.902053825328363	16.0542023813692	2.90732673325413	-1.35431300087704
125	4.40534549248558	4.30505524138256	3.56915077853943	4.17075777455191	5.01772625326906	1.58743004663339	5.8184939643725	4.37649561139235	4.81479115494755	5.58894767975009	5.28300258115901	6.01426843960772	5.34590955946761	6.21101448033579	2.36866311562358	2.53360052579867	2.50034219644971	3.68068233395719	4.27053138994459	5.30777167471236	3.66488943120251	1.52400867738798	4.60616602410315	3.28885539286841	-13.8565637405851	-16.4674011630929	1.35713681604186	3.52943397629936	-8.91927746792769	3.29657316013041	-4.32496600128101	2.39229808442952	1.10312769451006	-9.82315506291192	2.68161665275668	5.9337533970106	-3.55885631347983	-6.48952800555055	2.39140340295826	3.60593266099685	-5.21464038469336	4.65049157465276	4.38622098866931	2.37170725923036	3.79635087318903	0.748247089650561	8.04491918810806	2.03228702858883	-3.41054228720892
126	2.09029795764178	4.9301213785841	2.68825572818206	5.20244842257561	7	1	4.24099510881833	2.49408728509108	6.64026376371415	6.01030940098634	6.99378905013542	4.07298346068527	3.27011993165998	1.18672268055531	2.3015334460569	2.54913092851539	1.33839684178773	1.6602005953792	2.29816153631186	7	1	3.24062148012924	4.03952758725988	-0.395352941135378	-8.83891791514909	-12.0380223856006	0.507769988877938	2.09991100122912	-6.26219361598972	6.87691852326417	-1.99321685012629	4.77542386444252	-1.09331115907999	-7.62709934658447	2.32463628003501	5.02725667718003	-5.74832858254398	-4.60610208688839	2.36652871569988	2.15612294408398	-5.57400020032609	5.7154898132845	6.42816994346414	0.704074244270382	4.0303615156322	6.09472465612588	14.2560457025916	3.11998821333748	1.63179012206053
127	1.2364165554929	1.46959814866299	7	1.87711610267056	1.07664821405741	4.91146630877529	2.96783631184038	3.71872432947897	5.42224176265478	4.63993551652136	1	6.66578277528326	5.158232349032	5.58937236359758	1	1.91478023068935	1.99964279205176	3.05327134086142	4.39278471139877	7	3.90664905198038	2.68007247970454	1.42822974161138	3.82450531479711	-9.05966761403246	-24.6429071597785	-2.37449059437395	4.99420086236804	-6.31849587625814	10.9418820668217	-5.50669067111613	0.0270736868030714	-1.54728885564525	-3.81298707118604	7.42614944247695	0.753669329059795	-8.32721245344644	-3.64693380423938	1.57986306683263	3.71826927643501	-14.5446413198731	9.41929073332232	-1.39434997244756	5.4665420876448	4.53770215312467	-1.39488608077269	7.73741039611561	2.89640773358082	9.76569367362138
128	1.97483957246973	1.80563266941588	7	1.46441884586018	3.23092903751335	3.35128406818536	1	2.24074866066683	2.3643647307557	4.94357105862251	6.68233496595704	5.1845588565643	2.95883517694408	4.17670292696636	2.53200410242371	1	2.22087767092349	4.00006763343575	4.22540257780195	7	1.4484908060631	2.13478657396699	1.3993107718585	2.5110697875408	-11.8175966044193	-22.0657792114528	1.18057791944663	1.72353342526015	-8.48318689663235	7.40632099163294	-8.37372529482162	1.8338561673189	-0.731615186336467	-1.17400827081456	7.44224295626581	4.36158714890603	-9.11465220633581	-3.13164419748697	-2.49428216768629	1.47023713534594	-12.2367720327201	8.46387693758442	-3.20882468105852	7.10861498030566	1.98690399807076	6.73031301883591	7.72721573930366	2.69762495793302	-3.86948598541838
129	4.00697472945102	3.14931783126545	5.43874270814421	1.39833343255077	7	3.20052189794471	5.7741938526304	2.56888332043477	5.45267588786971	7	4.26728320500298	4.74185192301561	6.17949809751188	3.55351856579869	1	4.4403541944214	1.23728804882694	7	2.47514801015797	5.29751524551887	1.28189151461653	4.07366405277377	5.77996600801761	2.96732794986275	-8.61347894479499	-11.7347681639448	-2.07482479374616	3.47472735233512	-8.16894510657278	5.20617699604465	-2.89119872672528	3.64826912160194	-1.63913270486437	-10.0881132706545	3.85480449384428	5.68074511719758	-8.49415295349163	-5.74324456055313	1.75347593837542	1.90644048447027	-2.71759087718884	3.78357207252892	3.17098403669076	3.70286140338376	4.81803465063654	0.483013789855603	16.9036416707458	5.65843654663552	-5.555467112696
130	1	6.3769230529799	2.43478130121173	4.7014995657933	5.45167006080302	4.78556554699982	2.24181830311631	1.37518187273375	6.4802742221795	7	7	5.03102569486246	5.86608908493737	1.46688063529052	4.06107840479412	3.34568036686518	4.11691405437282	1.98012622273905	3.80875133677968	6.35261456520285	1.12040857972171	2.08122551624518	2.4427640364708	0.673934092577048	-6.98546942195466	-10.4887514528065	2.10157889202467	2.91178987407776	-6.76091912365534	5.24418712560284	-4.42400747800214	2.38958694562085	-1.40399813434753	-4.51603294385638	3.942389373595	4.93242529744841	-5.12251993799725	-5.38230735662443	3.47780279704818	1.336352304126	-6.69346872889519	4.22093213086363	3.50722629735634	1.36142715173419	3.6137546472055	7.63716898413369	8.29694897432539	3.6784418763915	-1.45599018091832
131	3.53941252410059	2.0756117337753	3.42949912544694	2.57594897330757	5.02090918656485	1.05455124225621	3.42767229470612	7	6.45292356282697	6.0213615219442	2.77990949042649	6.90304230499452	3.93148203112197	3.63732522880325	1	4.20715427875247	3.7212595324551	2.98941724699216	5.93227693969668	3.22028474751518	2.78502970728227	6.85523755732895	5.43883727813268	1.29603067466466	-8.0425804097081	-14.3742689226774	3.73785488207102	1.25470735305297	-9.67171610432824	8.76792393723365	-5.00923373011594	3.26783065629299	-2.12273886817878	-9.56999148543069	1.50185511056716	3.98834688692904	-8.84070178433219	-5.29171498297235	-3.02573314325955	3.98614568933662	-7.58044371919829	7.60318462152141	0.845569721609992	-0.144050594750206	1.73078815682442	3.78503331786781	15.1125692796028	3.12608565012864	-4.70373597185517
132	1.00344110899768	3.87002075187492	2.41586041445603	2.58055058041415	4.66081685869898	2.45301788880031	3.96109185898715	4.79601074425005	5.32429392674212	1.65252793119783	4.89874654744374	3.30854327532124	2.30415006591125	1.84321952586743	1.8921150736447	1.19073929356454	1	5.91380310508337	3.51453720124571	1.13111117269961	2.32876087260677	3.57464113852559	6.00745177093461	1.1463818320775	-6.71489293685905	-13.6415255812777	6.62466737254659	2.4944702058452	-8.11040848716605	10.0815464788924	-2.08576897756571	5.21961277858	0.192451778888757	-11.1559246658185	4.62526787630142	6.70790279618551	-4.82931594171374	-3.42732353492979	-0.305641857226193	3.34200129271969	-6.9041038867453	7.05522466970319	1.07791356169779	3.20873407128237	4.68513228847509	1.3524092566634	13.791716759597	3.40200890291927	8.46804355660707
133	1.00058333755631	5.58676384009195	1.42652130581176	2.0086047523936	6.56227627938777	1.57628597679173	7	1.64210311303206	6.7094711338754	4.93987841667922	5.14824442589224	5.09163712136346	5.9962050974017	1.32402143988486	3.17109488397053	2.55908821387105	2.86553579705427	1	1.46745814264967	4.76029939107468	2.70706474882055	4.13653764336843	3.29294384579148	0.204179672448472	-7.04133202483032	-10.625627348811	0.379570268092677	3.16302579879616	-7.43516671138191	7.53296621708478	-2.65768081750833	4.01534277806434	-0.313200935091271	-6.17287346007105	4.74482332940877	4.57596707286203	-4.91584424933484	-6.56247763263103	3.5461935023814	0.611060082139187	-5.34618069517166	7.19943061528456	3.82769233483781	0.574320410195184	1.60664236772099	9.7871347634636	15.4611897138273	4.27691139529099	0.867951400437599
134	2.62344625316075	4.43660256467037	5.40581292659903	3.12079833715017	6.56017190001169	3.79123027965189	6.13428356373665	4.00486107501823	6.14659031235639	4.01894664573339	4.38559402135141	6.95826474287724	5.69912474897705	3.99263690983917	1.31140168883849	4.96129675334234	1.5038186233896	4.34189308086057	3.30983844683729	6.39004518152855	6.41458958365578	1.87312898221057	1.71617713573193	2.24831661368099	-8.17577278454637	-10.2861041560139	0.0749491505694611	-1.96894450700571	-8.2480594695153	8.30551340848989	-5.45521100985625	2.03341684858672	-1.04141632667865	-9.79559606549449	0.857504567047733	7.31060857477535	-3.15685270082479	-6.26544277696967	5.79687570246751	2.62543033851293	-3.7304143047972	7.61371346514196	2.36365948191941	2.24565822296851	4.59489980904372	7.10612525885891	-4.14254005169649	7.61230549158981	-6.81491942508425
135	3.03153036207945	3.30359398761423	1.72138940865731	2.300526559171	7	2.1270936503621	6.18604392123105	2.57173477610325	5.14819492686493	1	1.56416260902122	4.55536871652807	5.89063312971782	4.26365093409671	2.12719030417754	3.14549070492512	2.27642680367568	4.01388769936829	3.74286864598836	2.75557237802261	1.62694811567895	2.74907278898262	6.09895924033434	1.23062404391222	-9.92491983409266	-14.1231389346423	6.26405578599038	2.44308167374319	-8.80064418207908	7.99853537567473	-2.47970130502698	6.11826347566449	0.55616652631123	-11.3434699230613	2.3568240874328	4.77675625846302	-6.16936367439703	-2.28196635739077	-3.20756231025939	4.62203846862092	-4.87638769238391	4.93309978646588	0.191687570820225	2.35609080433842	3.26651242021623	18.7615843111503	12.2431093100006	2.92497072037449	-3.2317842712734
136	7	2.14975166680737	6.38894965656532	3.6794871550229	1.58745618226617	1.47439197233732	6.28917519550228	3.53991551917983	6.65982755539982	5.41436749459039	2.66051042586008	4.88415366344674	3.78418603794009	3.99266121816681	2.89821483906887	1.97005476187426	1.74972733675425	4.97165291747146	2.55650856308681	7	1	1.3254837411842	2.25959787856918	3.48279881179664	-8.47025429926433	-16.1594595593406	1.57149846856576	10.3423243020047	-8.03883656550349	11.4969531115175	-6.20460314812803	3.86153941095891	-2.5513718015813	-3.3989133090319	5.20899183753699	1.0524961392777	-10.6544900550515	0.903251475712753	0.229369095509595	1.68599606429148	-16.5851138259469	8.69478467310144	-0.510292076656804	0.584294659370344	2.17728400123423	8.84636295976828	-5.40878836697163	5.84709229530274	-0.722433831603865
137	3.03012473119672	3.20383617996678	5.02052624590535	1.30761027981171	4.76102347582757	4.0935423473665	1.07367514996023	3.40913747615126	7	3.97165466106532	6.220112878655	4.91162530625384	2.44203993326709	3.42365186271802	3.03206126173381	5.30869397618015	1.2943948422941	4.30662972771877	4.08261060964628	6.6340129444644	3.22624409542879	1	1.43310685080159	2.80894689613044	-11.9094479061557	-21.5336161437924	1.46931614820727	2.70878726890121	-9.54129013458139	7.91886860921017	-8.06291994209647	3.02323936689412	-2.17699463856542	-3.2809785782478	8.88386372650908	3.11979332798178	-10.3491417605919	-3.3696976545056	-3.21791706128193	1.4241734632049	-9.4082520390216	8.64671714468125	-2.70117059032915	7.35736113022571	-0.353082030748699	5.47653573179459	7.07735682380033	5.08855217613667	-1.6248468052833
138	1.92786720560293	4.60988615110799	1.84834556590159	4.56871495664419	4.27942311530654	2.39433365014822	7	1	4.42945009253374	3.37008813755694	6.05802981234861	6.43496955318749	1.71432683959994	3.33773717912107	2.44763993765146	1.70187937849874	2.08937911887018	1.74723857588244	2.0633690407848	5.52255840274273	2.07726074297542	2.18329048297849	3.54604103619994	0.531851459840899	-9.02134216707422	-11.1221131465933	0.082104531352532	2.36496205632059	-7.19129668752261	8.24457014146757	-3.0247846305599	0.906093711733794	-0.897920970955879	-7.57997858823086	3.23115271534844	2.6676785386516	-4.51784209232595	-4.33483728034193	0.473568549604011	1.90337847427771	-4.61505977711153	5.73563714881395	5.81705519712531	5.65789251553291	2.50578125745263	6.90698057171077	14.4738606405045	4.49497493589486	-0.662500228177263
139	2.44181923753798	1.88350141965852	2.65002877425816	2.05119953424114	4.76049281319079	2.03122881396594	3.91944955895094	7	7	2.81459160738424	1	7	3.98065775800405	3.09239662172965	1	2.14305826503767	3.66875731000112	3.8736145506578	4.99658453089846	6.25651829422946	6.70365631573373	1.6782283737883	5.18048235963735	0.673936645854015	-7.79539081991416	-13.6948661759417	3.26184835515073	0.93950800497265	-10.1844244100059	8.08492203166116	-3.73377458515898	3.41559801000705	-1.667898183797	-10.8645896154322	0.774000820958543	4.4687298603279	-8.70648413785383	-6.1738990271642	-2.8665362182575	4.28203530990351	-6.90087742104825	7.60634112672349	0.765793216273303	0.160118378327613	2.82071371534081	3.93064371605851	14.6831868718162	4.12771669946627	-5.26325578022768
140	4.00904437997089	4.73459114716161	5.66924245416868	4.1920041720819	6.90589187859422	3.73555034926678	1.59186093997858	6.65895106945863	4.76604256137308	6.40793070769011	4.78740026177578	3.42554064348914	2.73228507116927	5.24646333048379	1.62967083830501	1.48837941697545	1.87171622194152	1.97392960941577	2.59855944309001	1.44812207481387	1.01237084251256	1.63045500754424	3.74141788656269	1.47733096168208	-8.24342063098281	-14.6806688985865	0.207338210436559	2.10296087402955	-6.5190239033012	3.49158153217765	-3.01124443701027	1.69188889527847	-0.554687811531187	-7.84180311270808	0.769189152065079	4.06889383276602	-5.83780575927207	-5.55369363116092	4.65606282394278	2.68813542792163	-6.34426122191463	5.39400982155388	2.24365229658052	3.82530849166802	3.25023680504996	3.1855966587032	14.1370907823258	0.900869281493239	-3.56464682418174
141	4.86940215274106	3.0478554311493	3.82287576645491	2.11804763674016	7	1	1.09637848864526	1.2850271581721	6.91396053057002	6.55868270672325	3.96290620177229	4.81801581528809	4.68181296338383	2.02662488748378	3.14103019124612	2.6571498706705	1	6.4345349876708	1.54514024265657	4.17354985918739	3.37214678947652	2.23309762199772	1	1.27417632025653	-5.64732892903177	-14.7807159783219	3.90385174470658	0.301889332942608	-8.56305597981187	8.05911120054531	-4.55787255934291	3.88145106190959	-3.04782825701732	-10.6074677908001	0.585109416745285	5.20772521026418	-9.15093003918421	-5.58176614591226	-2.20519564002401	3.59652813841712	-6.4055605664329	6.56226895725999	-0.245742488917832	-1.28866768119195	4.16681014984005	-0.938375440932082	-2.50436470885934	2.24586000331567	9.45471693469946
142	6.02382052178306	4.43895459845068	3.60921050199497	4.90623648740596	6.92316105838774	1.52440672566048	3.36337255955168	3.17724005352505	6.45837775739101	5.42461615610317	1	6.34144485303278	6.62444543874055	4.51433289497276	3.69686409173754	4.6604414756034	2.34975320764896	1.27411513206938	3.72236979492352	5.63285955635737	7	1.82329473812897	1.70733374145738	4.0806864903756	-5.84698605251619	-14.5993217769228	-1.55728898803942	7.08664525085334	-9.89215946518264	4.42139170382072	-4.46379881653458	4.56603584344567	1.4459870575465	2.55705999939616	0.359716383303922	2.49251441614735	-5.36982146293062	3.48418496961718	-1.11021030341477	5.74222645079774	-10.3999777042518	6.19447325360811	-5.51982289066696	2.34986927065057	8.20496809210283	11.1865492497004	11.4526972742755	5.4741944723908	-8.77382568402016
143	6.49982424860416	1.72820645836844	6.72688773237517	1.61569811801863	3.70956867542695	2.09235611971396	6.32877593449265	1.01091278630062	6.809488762331	4.61216365747595	5.07975289307039	6.01091035236701	4.62898701256579	2.65233834764718	2.71701968818492	2.65144754618606	6.97032619093164	7	4.3344677964296	5.22311209915794	2.01909525867133	2.50484633709289	5.63238263953237	3.49198091925198	-7.11552946357773	-21.116538951529	-4.32304507750649	-0.0208260807175711	-2.74792663037753	12.1763751305975	-3.97631907720922	-0.579059889727847	1.36847193836945	-4.68060229224239	7.29665162374796	3.92927547508471	-4.98115277336767	-0.743709898394664	3.64460327572482	3.80291324211439	-15.6959306320418	5.94381568528188	-1.39945032811468	-0.538344732933132	1.97664949724753	8.46220045935978	16.1315400099757	6.82939777697264	0.0904290050674002
144	6.56927345790499	1.6360479677213	7	3.26905582940859	2.04839025802433	2.46006463412997	7	2.61578729049693	6.16203575067785	1.98770058240242	5.60539960206602	4.92980030763543	2.62591537460035	4.79100410484445	4.88996481654276	1.00033279936993	3.80987255716168	5.79294764703801	4.36074180735467	3.10425405194443	3.27127362510198	2.65883513345974	6.4496347115032	2.36208976179608	-5.78685004744189	-22.3485068098007	-5.46945746766112	0.490630685970474	-1.75200270723383	11.4939914747748	-6.70721196190203	1.04462690212708	0.766598022356318	-2.55292857914496	7.64356539105542	2.80747090632963	-5.89138177233304	-2.54288034527938	2.22385871733068	2.1146546877185	-15.9725697765798	7.67629662524845	-0.388472774286526	-2.23299677691503	7.0672245545032	9.92555708103899	8.70700086421132	6.0639284240375	-0.00891987905644465
145	1.18288325324477	6.71404075174393	3.8897796668872	6.05583474650592	4.91111586940107	4.23977145828161	2.94617750573338	6.00002166102252	5.71724260594841	4.87922048974067	1.25044897246396	5.93460569701639	4.55210032180097	2.31788787226208	1.61369429892443	2.75055358200851	5.09327493290787	1.87887044031649	4.48978605478801	3.24899354263879	2.97176324535967	1.79203106094255	2.48564472895679	1.92447690184932	-4.74789420137173	-11.6395512228998	-6.50348052252747	3.70100034397525	-5.08103362402579	8.93718296924051	-7.17236409336551	1.60056089015941	3.26322962470197	-5.17071084379246	-3.15432349783015	8.25609750690606	-8.25078779569037	3.04097305862721	-4.60110378752158	7.20274387744893	-6.8327603439657	2.58330353036066	-0.462193672191227	7.8604041141938	3.83963612449827	9.79022945723947	11.3999983940805	1.63100406984986	-8.8996752472909
146	1.33576113921353	2.72911042546443	7	1.95497734205602	1	6.68043091035102	3.94995203548603	1.60010972865356	5.93022536683548	3.44593500271884	2.66672339409979	7	6.98061712333156	5.64645757775335	1.79668943042914	1.34562018115374	2.79195853465697	2.53688184682391	4.79187672474214	4.96021700842938	3.31284746409429	2.33829960765153	4.27573783452214	3.68907669416137	-8.11001026024336	-24.6348254239606	-1.4838234709085	5.75273527902706	-7.57877849052765	11.2955120136189	-4.73276028659225	0.961981259923091	-1.33430498637549	-3.24849537011522	7.67092762734068	0.921066259134373	-7.59437618492442	-3.55605943535244	2.33161301057342	3.07457489850905	-14.6134327519179	8.97357481320085	-1.52294386911987	4.79978870514429	4.77838924025579	-1.85478062325687	17.65707661308	2.59787097998823	-0.742608270135885
147	1	2.9475076105907	4.95272869960264	3.27123827379526	2.25017250597201	4.94346409176332	5.72061113450169	1.89594133401328	5.49958484290072	1.72085735038447	1	4.92515232542515	5.93271263895142	3.34035637373395	4.68549309199158	2.46204073279531	4.88147338039663	3.58170082400104	5.2356585437522	1.63382954329264	1.77739189428201	5.77791434678785	5.64659619408544	4.27708934614628	-6.14017570629913	-25.1560331246978	-2.2604554360437	7.73122852152622	-7.46554509861973	11.5671535760003	-4.09510323161281	1.18754797263454	-1.5476642504682	-2.01561397899628	7.23609175767327	2.69339598349905	-5.61622707369585	-4.20371348966222	0.247327232868652	1.9662996059571	-15.7186288434854	9.18543662767651	-2.06564114494602	4.77215504502167	-6.74873740665945	0.448983060098241	9.68826267315568	4.94917410077309	-4.11512865510538
148	4.31367360129206	5.9787138033277	7	5.13301512508277	6.53262363749042	4.49377415497411	3.16909770003596	1.64381588819496	2.30386976263173	2.15994700077102	6.55023484952998	3.781071372464	1.34573006148974	1.02501763824116	2.37021134361141	1.18872750866819	3.39195355558479	3.62866225780637	3.3347549749736	5.57774283828012	5.27931666409895	1.60367328888718	1	-1.12689939662534	-8.06569564929452	-11.014258704115	3.8496863021553	-0.104562740778617	-5.98912998958385	8.23722989308638	-4.16872476353191	5.1269898412527	-1.1764957065981	-4.91455983695629	3.06619053745757	6.78166280500939	-4.72148758573247	-3.14729852121815	1.3214872617078	2.42202843508986	-5.80524844076099	5.53551483598668	5.77381171449029	2.47557787837903	0.451738158136052	15.4560417968271	14.1452638077022	5.49976667249413	-3.5610444014605
149	5.78747673789407	1.82403866292262	6.98297554919707	4.15266574603094	2.318661891221	3.35190705428445	1.96206439338261	7	5.45258588799787	4.26261090722216	2.65243349719158	3.0632503443771	5.59429198858995	6.56384868914481	3.88351429900013	1.81858339682983	4.255445749959	7	2.0145587758387	3.58954108587039	1.51088783319964	3.38419857709862	3.84283607461069	1.55047431137662	-4.82815994843505	-21.6910275198723	-5.24623142901087	1.51686156360598	-3.96634693705772	12.1532514168751	-6.07374832844018	1.41478484859645	1.17032196400813	-3.91948642644781	6.85471831840783	2.37368457883191	-5.81188996249762	-1.99639455645827	2.12423660973062	3.16851880005356	-15.9711165618145	7.63829503525623	-1.58382803134057	0.0309984149310913	3.90808541851616	6.94193826148484	7.70379975193379	5.96099105310568	-11.1592137219019
150	3.8639375622099	1.42052511123404	5.74627895881694	1	7	3.04012940739627	5.07689916954454	3.59806671044477	5.25214817332847	6.73777080745579	3.8934440769809	4.80706201187692	6.78872036703772	2.83406936816397	1.79155882755558	3.80402379415461	2.62676245969902	7	2.46719530314882	5.17478757467149	2.10368576270443	4.5039896228832	5.38584693864095	2.24622274362276	-8.78940898306778	-11.5619768984615	-1.6939617578012	3.72255208323581	-8.74976184247921	5.40034025872394	-2.13388239791115	2.70129115829176	-1.27637737284451	-10.8555543850164	3.78740395450435	6.93815197866241	-9.46759703582747	-6.03345841476336	3.19938527590853	2.11746764755447	-2.99663398455056	4.42015120473546	2.71274020972751	2.57319670608501	5.28741350480574	-0.73221825528222	16.5202717953832	5.99377642021137	-4.94295383069128
151	3.736773927339	1	3.43972017233658	4.02702453969465	6.83581229746488	2.97448714781905	2.62977299814438	4.91021788210612	3.59403915867123	6.97063090764741	1.44324935227885	7	6.10521201609507	2.39551765175152	3.85374739817137	4.79961468691195	2.26983833296732	4.1744174092156	1.82267740743072	5.65591228345625	4.35746688621863	2.3548771475349	2.60307076427031	0.434134590981265	-7.1260410581421	-14.489534624675	6.42905414302008	3.85702158570451	-14.0021649886533	1.48924119394626	-3.38393688674354	8.82419388027649	8.42171780589594	3.04054446013613	13.2330010122825	3.39898766284483	-11.3422929592991	-0.0649257033158304	7.85871047257844	3.72148509393577	-17.2927923951484	7.21435396955336	3.93139567867002	5.52388888125654	7.48492060930635	6.9781802282598	8.13075790449207	5.33320121637457	-9.84348777221609
152	3.59145943825251	1.83414559879796	7	3.47807379527436	7	1.98374732057146	3.29565992199938	4.51112214068581	6.26206372341638	3.81360062804793	5.84177685504973	6.05692727599289	6.23523355004235	5.26639823131537	1.30387026463735	1.0726680209731	2.39933997691848	2.0440312206914	3.5353383976186	3.73866617103101	1.72070183514595	5.63740611383712	2.34039098182411	5.38986199534844	-10.661038760249	-12.0866474911154	-1.77196029609472	0.320184989485371	-7.86089778839503	5.63680483266605	-6.18531076957666	4.89416774619624	2.4086821605167	-7.27772313470662	1.48293900777485	5.59903787284891	-3.60708292285351	-7.22248708617494	2.22000662912534	1.66364273279694	-2.81725524393703	3.56656436292107	4.00691274489823	3.61218870040242	8.99057428791717	9.11837108694017	7.87367690101259	4.21295737361276	5.1739068265755
153	1.8496016103909	6.10985591568795	4.34640096190316	2.53302153322679	5.36861043261335	1	2.90927310645417	4.86629490964754	6.75158105206926	5.07207990996505	1.84718076389058	4.1420631882478	5.89779789612257	4.78578773942612	1.86898709148706	5.2358112680048	1	5.79693536798315	5.75589812155438	5.55323173529578	2.86473131131798	1	2.6560050675109	3.80880095227488	-7.32361950404614	-13.6444200648743	2.91313190495648	1.21728230251221	-9.90496787655706	3.00708965124465	-1.77659022398538	5.83414604247567	-1.36698038104117	-10.8752152736147	2.66175041140226	5.51981056095492	-5.26107146574256	-5.23509835302355	-3.23998536821161	0.953319925713916	-4.41517161118342	4.91330034805257	1.74027060964899	1.29775963610178	2.67163721358712	9.36122182534295	8.58755306175706	6.54814478581725	-1.01471119670576
154	5.26955665093371	5.10821841337406	4.43993626907776	2.9387176922771	6.03514141357187	3.04727143541684	4.41332535335433	5.16513447964888	6.94919846211827	4.53507403302057	3.42993282735228	6.93207411712883	4.59684302558142	6.76545127034545	1.75802504947644	5.16912098608091	1	2.1975447083472	6.62054924534157	6.67910650493327	5.22388057434812	2.31868314221723	1.19824267890747	4.66719437350464	-14.0377266066582	-16.3312859832856	1.46181956272915	2.88128963430713	-9.10394952927646	2.86035259974507	-4.69702204089	2.39792279684644	1.33777535078268	-9.20018274740923	4.0601327145069	5.5985983334066	-3.63676993396554	-7.28611471668974	1.49070502647206	5.41037899425122	-5.2038491488041	5.54206998998733	3.76756843059123	1.5014700942716	4.00192290222102	6.15009732204137	13.0015066044422	-0.253493214407495	-7.91014671367436
155	1	4.87475869974215	1.45121931768079	5.88635571693968	4.89249202913981	1	3.59189277943059	5.07249665405713	5.44770930529367	2.73752144343604	6.86423331605448	7	2.28530452838719	2.6986791317037	2.91762781302181	1	2.06817436887413	1.50099055030511	4.93235889930776	4.39882560999338	1.72238699444542	1	1.12184030230622	1.43694937764154	-7.48947983551847	-11.8248312651671	0.158922569348467	2.20624211543058	-6.53396116611847	7.38127197263229	-4.92762031979782	3.49999618221619	-2.43519001387735	-5.30073519856572	3.801589669621	3.97274511356492	-5.31862490812026	-3.43193449156131	3.7475227866494	2.61389090441017	-4.24192396363872	5.00811150684732	3.30667173403414	1.57008563563687	1.00462115502612	3.8967965044615	9.73365984178708	5.80137405193055	-9.7726455140215
156	5.50389543585243	6.76961375617642	4.39087887218752	3.13854885758541	6.01833372720901	4.79838421022133	4.69893918009697	6.70963827337279	5.50912508647938	6.81853950975463	5.40412154843063	6.68017571298755	6.77666060666594	1.55957604993586	2.52821904948966	2.06882316343456	2.27411925059338	5.24647156069672	5.39200483524089	4.39575372507982	3.34538407816402	2.13665539864546	2.64125908545162	2.68563589177063	-12.7088645827041	-14.4217482211446	1.83223014753453	2.60380690799068	-10.8566971803879	3.42595636567251	-4.34895978678225	2.98111584822752	0.264763022208087	-10.6572279229815	1.95180518059567	4.30559441981806	-3.4936256224539	-6.95437234052565	3.10576756862294	3.27826893620677	-5.19271989529226	4.74639599333447	4.02649548802975	2.35797035255228	5.44716363637035	3.20282232138465	-2.47264696186671	8.76364884333173	-8.88598495052132
157	4.74857630595587	6.4443183746787	4.41997712611773	4.89583398819416	5.73476915973327	6.07294428483563	4.75184511999076	7	6.08078120059364	5.58124921847275	6.25503814297992	6.90482799741335	6.54212698349788	1.59917076604793	1.50216291938004	1.25352160448614	2.43467293046366	5.80450812424492	6.78228597352257	3.32446417748186	4.23189990843355	1	2.25491955533814	2.66647397573288	-13.7951176740676	-14.1174345714084	0.77836342649853	3.72596843906231	-11.5296457631309	3.31826216387944	-3.98822652606393	2.44472032270616	0.739116910496566	-9.76182994057171	2.02220572209273	4.84263130318502	-3.33087340130811	-7.27463787128795	2.01433115786165	4.30389024544742	-5.94963367672863	4.87733753186318	4.77012436843096	5.74896877207723	5.37640466450072	2.14615281206482	5.93450664064145	8.76956353109692	-7.535655871533
158	3.40838745932589	5.23770820321321	4.76016185616338	6.1836069965116	5.35497998896404	2.80670473622079	4.17890532200667	3.95733942609096	6.3443796197833	6.03924561983128	4.56305971027771	3.39016868839925	2.88776513565733	2.12857430076432	4.04249234699182	1	5.08800177636998	1.58846298523471	1.89068888022711	6.21013717405669	1.58149941035983	1.5858971571149	2.19969546838401	0.0614422321047128	-8.82719426512952	-8.87994411985874	4.519005943826	1.08957749995499	-5.53629169877152	5.91148833696155	-3.01988448003509	4.82683737901977	0.015061199827563	-4.36286414967147	3.01667405575085	5.80946576247469	-5.68796611345124	-5.11677007176302	0.74063971179106	2.65083218103783	-4.8494619782109	6.67993643938286	4.49284832994874	4.12380689391146	2.61326048615939	4.87821778613845	8.1894935688387	3.57986116569781	-2.2210572028941
159	2.48437842348359	5.25267704203306	5.13566230065494	1	4.96873851499568	2.22055514786546	1.74941357809636	5.25704980437286	4.04081797331263	5.4289552850113	5.41274461960519	2.97699951170309	4.73935165544311	1.6913474981656	3.18754005508439	1.20342185076574	2.04685944059888	5.46307856037865	1.47799450399631	6.88943016832041	1.5356459740846	6.40355458167293	3.98746153955041	3.43898786271788	-9.72598201217326	-14.6407529197102	0.162464673871219	0.528154743282162	-10.0589784057797	3.2466757731276	-4.77605716316279	1.22819914766638	0.442315029335432	-9.68241572363043	3.20734045357179	3.07438469951772	-4.66608942341938	-5.80135239278634	4.15456809258503	0.34883816720938	-5.66567089343876	4.77146322902775	2.01396769711399	5.03589641867145	3.96796590373313	5.37439337063191	-5.76253347283711	2.93291232817298	-6.53402328973827
160	2.48542719138494	1	6.61307276793938	1.88944197279795	1.87505475230544	6.43201049178712	4.71760113802426	1	3.66959442569131	3.72574398721387	2.34319273411221	7	5.2035029299438	2.48906022811172	2.23845568331199	1.39368691849116	1	5.41423287575038	2.3207944605048	6.95528526573539	1.80414677260978	2.74241270381928	1.68261275422907	7.86068188250874	-6.10590409355165	-23.6652964582526	-3.68511794578623	5.03963607581657	-8.3279601656538	8.59639080598366	-7.207276275333	-1.27271287682854	-0.865363728242325	-3.93823311118358	6.07829466636163	3.83524594629625	-7.64086905851579	-3.66312328049921	0.958799187995001	2.06413647260465	-14.9149980584878	9.39780790529253	0.0583035293741379	4.67013853621948	5.10011119540546	-2.95183826270754	16.0333498325442	3.37379638775208	-0.974022153436883
161	2.13035569724931	1.24529467892136	4.37837037748341	4.96445321332067	6.89428080578514	5.59585115920875	5.80660385069488	5.77310271054585	5.50725318504098	2.46359119569811	4.39046431957359	5.43767165878254	4.00649638530803	4.2175430963479	2.0859410522404	4.74443905128498	2.33795288494993	2.06050277084826	6.36621095656605	5.50125549858178	3.24018377411158	2.46655944111554	3.30641065834158	0.416771296742599	-8.7472691828512	-12.9384796650666	4.80581078845826	-2.30895847156996	-7.8799121550371	7.08721307195265	-6.03126057477159	2.94894776794741	-2.10155179275853	-4.34269639602711	2.34849569392251	7.82495477309531	-6.48738399430416	-3.59120399883241	2.10993186651702	4.62183829259822	-6.57461980527866	4.79304503315509	2.47952802287939	1.91537518036826	4.70273670006171	3.36166312912264	13.8001730912774	8.88826687181551	5.65754341639855
162	3.39688832364274	5.7191022398128	7	2.69110447597487	5.96474172993832	3.48563777023422	3.4659124349551	4.69102359720794	6.38476734734131	4.1773197841685	5.08632917713452	2.08228505851424	3.45272408520558	4.80571385137968	1.39354567818476	1.30041968128819	3.01596349311867	1	2.10918016592085	5.33265853251336	2.62681574920448	1.59769498169479	2.1693771869831	2.63226764029169	-8.19042330570191	-14.8906772323585	0.747141265554698	1.06768092992328	-7.63200097771732	3.24205339018902	-3.78579960156891	3.73319519976819	0.37415152985608	-9.25978499565932	2.83824586464234	4.48430874101394	-5.8062348971571	-4.42327411530682	2.97641261533384	2.93777079637272	-6.83734929870217	4.47058920450544	1.54975685231141	3.4867306325201	3.35708178274672	9.45541370300351	19.4253462019292	2.42097147285213	-10.654697200322
163	3.75562108917623	4.51585211868605	6.27341377082881	2.26375627862179	6.01106474252499	5.64335127716892	4.19797880114181	2.26999281740808	6.93455892671748	3.9441600056976	4.67932330454116	3.38281565152606	4.71574238056149	4.31891361431965	1.33186905029214	1.18864159196102	2.76833915224657	3.40811956942541	1.9970389843113	3.92279132314201	1.29033569735637	7	1	3.92319344616015	-9.17090435914134	-11.1518329310729	-1.59704598038128	-1.10346299857741	-9.02686751228477	5.11867765822632	-5.04159600753072	4.45802440894233	1.71089211384858	-8.90475078837931	1.52563588187248	4.80221407863018	-5.9576952825018	-8.04482270709013	-1.27951690697132	1.80856984158821	-2.62742494647615	3.23795666326579	4.87463566525249	3.0440812868477	2.43080575611391	20.3167413655089	9.18253849514346	0.331301009078976	-9.12840232940235
164	2.84156736153547	1	4.30594074166919	5.6272994009144	6.38187877597925	5.9237281256104	6.97157364560948	5.51513045804957	5.44427201106256	4.25421725683124	1.88297806089328	7	5.16919259594147	3.69175314513595	1.52160392034862	6.0702896568815	1.77328101575249	1.33371517338562	3.04580921149087	5.74243647380285	2.76927074031069	6.21756300599358	2.42577039920637	-0.416684238387301	-9.43331794628874	-11.2786177304466	4.26350516930005	-1.40106099734994	-7.29967479462881	7.70634408269137	-5.63083265395524	3.51757760319452	-1.90758051800417	-3.58571561883773	2.3257611133651	6.87141960036913	-5.97690146442557	-2.3786270061331	1.90119471472614	3.82419092119043	-6.16136948135673	5.53523534918759	2.32865189484621	1.65694725754058	3.85623278284538	2.61020794928194	13.5571637796718	6.97330008606273	6.27809682197884
165	1.81076852928149	1.19022884629336	6.82911368626492	3.33389214837756	2.35783987199546	3.41144711858437	5.79740006995393	5.03990452729774	4.41062242074566	3.6363292388403	1	6.50468609415505	6.58617942642646	3.64466277186588	1.28733723792891	2.70571318373369	2.55964682571816	2.14757821243996	4.0044536069968	7	1.7760984463501	2.94306731708869	1.95515798783551	3.75882852535177	-8.23525803586577	-23.5633256885207	-2.37573518589525	4.29677738535566	-6.59530297454476	8.48975886204649	-4.48794076113193	1.06537646992511	-0.952408218770895	-6.75600205641816	6.23478387076257	1.27711722801775	-6.75908035242604	-3.71844033094256	3.2856062177038	5.21934604545108	-15.6443975678795	12.8624412330595	-1.44756571485216	4.78986315995509	2.33385575630903	16.4538070153897	10.1274460322101	8.82377432660676	-0.713547239068528
166	1.04046708124873	2.93240030692032	5.4511596353368	4.35877842106825	1.31850895832067	5.82348856962185	5.87683811098648	2.25614016839808	5.28569686057483	1.63938286158869	3.73408299365352	3.79195455687509	4.7503751606212	3.20647235049882	5.26823912439658	2.53553372995127	6.23952380711664	3.48150110968077	3.78849742237434	1.06988407626168	1.50762741230769	6.08985934725636	5.54201432656277	5.74599100302496	-6.79835857710525	-26.2734537870585	-2.53367774318563	7.90180382858382	-7.62402938693447	12.2754709526987	-4.11336929381848	1.8062577349222	-1.89065450616565	-2.19411004049413	6.97713330644686	2.58455019014356	-5.75219703918689	-2.71725995718194	1.71871608486534	1.86441434411395	-16.8628399584872	9.17382086958279	-1.05151414147902	4.74394340009879	-6.02957458204116	0.701180068392979	10.4545194863688	4.53905949037884	-2.82023764183263
167	6.73140649742213	1	6.84183424743781	3.83661476925426	2.7304340644606	1	6.06151144767757	5.94277491804732	6.71303730580102	4.45260033901438	3.39698321416654	2.74242338234345	5.02633211075101	6.42585691367763	3.0816271680593	2.68355979956452	5.1490909569892	4.11529736675386	2.06340438024496	7	6.07931894303051	1	3.37801621582449	1.97603755730019	-5.01826677841538	-21.6268454407248	-4.70758326301207	1.55722723207673	-2.32393703459809	11.3406913635598	-6.04181671951784	0.539808674283422	1.8605904767312	-4.27862965723164	7.51445197862645	2.95913044710637	-5.39935492358141	-1.71054916304923	1.485243755438	3.80150454954866	-16.4497630062014	7.68313337679861	-1.42639288698087	-1.01301863010914	2.40452288107076	7.35978327124741	7.65401914622738	6.20603851107825	-6.28337242291717
168	1	1.67624467347279	6.86234757452253	2.25662516052035	1	6.64291977642454	1.25966387495849	1	5.40181427294047	3.6555932554973	2.08452684141971	5.27037231299968	5.28156759568297	5.99681607026685	1	1.34134392785895	2.12789400922965	3.31823663578692	3.57450670685423	7	2.76407362949566	2.6062903521933	1.12889789647984	3.1668371871901	-8.19095575245285	-24.5023637454214	-1.33035678968836	4.27943985668363	-6.07514051656176	10.3771113102409	-4.61752814018599	0.370924996950903	-0.189606570621657	-3.64853822203057	6.94163713801254	1.32412196043483	-7.52981045804535	-3.7001170227698	2.19421875766971	4.90819604575339	-14.2108309175657	8.75165668110311	-1.41011905065192	4.65575568054297	6.5193102797711	-1.82358038023332	8.27887919572016	3.38835604700085	-0.165304476892988
169	1.27705457821548	2.45818849429682	5.88684224629928	4.76107104496151	6.60158417945791	2.9135967109473	5.74385202906377	6.00514820948522	6.85861794751355	4.18009802239416	3.99682409143072	7	7	3.57999854549613	3.07504542336412	1	6.24064911334561	2.68308223094362	4.84034058067395	6.20071378353426	1	1.39473021530518	1.31584530137724	0.153323017099052	-9.44458457641599	-13.5199636856993	1.55691431597054	-1.5653225670655	-7.64497719165295	9.12388104414045	-9.22708250063427	3.81253391476428	-0.541609751695933	-3.3199487306093	2.3525131191979	6.87151469850221	-5.31222878490718	-1.53771743510283	1.60210912446435	6.36699790951981	-6.28207883094258	6.90771042060521	3.12681637032832	3.39026679144598	2.85791560884436	8.69812150959331	9.34933490802848	7.13014763185758	-6.87059090090611
170	2.74418688245472	7	4.45104750673775	5.03735595124223	6.14119259759282	5.23843649162208	3.81163243388635	6.31157484134887	6.65129420559999	2.9246587623124	4.33693303813269	6.25438046004875	6.97062313398901	2.32905008533826	4.68261299166426	7	2.74714807800047	5.50189135567228	5.19398228389528	6.87332173890152	2.92518316151285	3.54143210407377	3.90962934202111	-1.54219673543132	-8.16307263480702	-14.8753126831662	3.85082512291078	4.80014174005231	-5.64093777742647	5.17758435998813	3.44344100646728	9.80121500180241	3.00712658342517	0.812666920536221	3.63633032141399	7.42039870412988	-5.56680851285966	-6.19711881016765	-3.58537478360303	2.91980094832043	-3.80221540906629	6.75043364266597	-1.07815110075063	4.62998677098553	8.0014308733223	1.77729220612633	-1.8663808047008	6.54587600805337	-2.52652684576229
171	6.7117557827603	1	7	3.76724358776704	3.63299154514039	2.91108977438137	5.99602210482237	1.9119338852583	7	5.95592485256197	3.86570735283785	3.00263919050801	6.55671675257787	4.15121313288453	5.8334412862849	4.47692120690979	1.94944663573103	6.48347596691425	1.61221126751838	7	5.25747708993208	1	1.9699800456464	4.64414337801697	-6.6979300449968	-21.6604696184257	-4.94498276834743	2.79725397813339	-1.71436583228599	11.4155422154827	-7.26208501629241	0.783955350779862	1.41454177190036	-4.07528688885901	6.59618917488681	2.34845224717016	-6.45872294988896	-3.02922936786045	1.2851851251342	2.35536320021586	-15.9077775878338	7.22128833152109	0.164472228226522	1.41607373000311	7.20088643268194	7.25336743951566	7.57637225037164	5.59098902693892	-2.68237606183828
172	2.89726615590437	6.81058627363646	2.34148935771843	4.2916917723749	7	1.63963056886861	2.48959841923944	5.77632190670121	7	6.67559407847155	1.31674396178556	7	5.66465533228171	2.78126104407603	3.59810747667832	1.46825478061839	1	1	1.70382803930816	3.35473447348853	2.22772837740591	2.93307993469754	1.59750952726261	0.263959617346871	-6.59649098162182	-12.8707489124281	5.20314146115107	5.3334379756582	-5.85127496022735	4.496894406394	3.48003943541462	10.3151839633906	2.295353679026	-0.606345816332011	6.84032302472874	8.41727606221812	-6.3871275355814	-3.90768989070209	-1.37328510799015	4.78864873127162	-3.73884920452326	7.77084058814649	-0.207661099691498	-0.923417358906108	-4.88570215810712	3.93059442997095	13.8627219908279	2.61991737818028	-9.45136031701638
173	1	2.42291918366679	5.13746821865592	3.16333643027252	1.34745154790194	5.72581131358446	5.6399786786095	2.88987868254673	5.33671939105788	1	1.4513192016874	4.6982624302601	5.02978104968085	2.20367711114261	5.03010034232675	2.47040118511726	5.87322016691283	2.60621154506233	5.83417347454977	4.86127169812021	1	6.78761864343067	6.17795138129717	5.87303863265728	-6.73398865608148	-25.6963068498557	-2.20619415671144	7.34916520149846	-8.33127978813175	12.2052231074148	-4.87494982446257	1.41455152680307	-1.63801527740417	-2.27011820204877	7.44058208065202	2.0985649573281	-5.4054223971345	-3.84834108826156	1.85185213711423	1.70499631508975	-15.8421111693321	9.5797208281203	-2.09369777580378	4.58606379227596	-6.36758935172607	1.25634454727871	9.94557216058131	5.23392746008071	-3.07102521620678
174	4.29337499199196	5.8993325412353	4.70537564848229	5.21305029255604	6.65790720574804	5.37196513525622	4.6199352059583	7	5.89419022049979	5.80799738812941	4.91064709853837	6.29887534852487	4.36089464816933	2.52433140230602	2.13454303228164	1.43395169811756	2.63074301994365	5.31789126327202	5.22335393279893	4.74675204038834	3.37299418072264	1.5277881724022	2.48128544412622	2.9464448279027	-13.1214522959844	-14.9884014365707	1.03801884491815	2.95946848200986	-10.8945438370719	2.99480093735213	-3.67916073569122	2.7462318139685	-0.188430876934157	-10.8406666110012	2.96773862568674	5.2948636640268	-3.87294657259848	-7.1729024888094	3.85434512508275	4.3698339899157	-5.12824970104009	5.10625386069562	4.35262514403499	5.4657545544914	5.15815939828755	3.53854190294453	-1.8001448181378	7.63426253902814	-7.61591305169399
175	3.90756116050876	1.1912419685797	4.32040248000938	3.88507009746909	6.79875579767763	5.70908615401102	6.59038216975831	5.41361408970837	6.61944262678684	6.69489667250841	3.29379899749253	4.60241674584135	6.51699418573116	3.56255263642237	2.61740745576654	5.50995472669472	6.99233914064849	1.85080475794243	3.96251542958472	7	1.43355346497888	5.07890029472047	1.20539662311181	2.24123417122831	-8.59810447281678	-11.5320334301321	2.0332365062785	-1.87201721284912	-7.94081087132776	5.52190135087512	-5.01078727746489	4.36360485101547	-1.72039784014622	-4.09585450975479	2.52729272475949	7.17234058641014	-6.07090766506201	-4.25482625062342	1.20716080161926	4.63600127974753	-6.34352675243408	4.41532419888166	1.71782368345493	5.17603246323119	3.76435590670011	3.78014981327933	-2.27495983143599	9.49834763703511	-1.65243321347949
176	2.89797280642153	4.2615811634425	5.78722462629703	4.60043789727336	6.40466130595553	3.38054710633612	1	2.21172230910721	5.53018198558649	3.56424804546845	3.75379791737181	7	6.67181237304362	5.76715514147157	2.13760848650736	3.58919332286753	1.59467613761036	3.35262192535787	2.65512417746056	4.2399508391552	2.62937708614022	1.45664927781147	3.78735852529599	6.10156403396835	-10.8286241340379	-12.5916118715504	1.23888478912091	3.85509676043803	-8.75168483345181	7.20527897895965	-2.77701247112703	0.0227081447504577	-0.0625370757670794	-9.75844618713564	3.83131250895222	3.72875062195999	-8.64519012396848	-8.26134748689157	2.08351248570269	2.24534432257748	-4.5651103058792	4.4880341469584	2.78850661784612	3.42877645767175	0.971843109475849	8.78502448626012	16.2141909070453	4.45250019344539	-6.75898386689888
177	1.44812631533824	4.3536408085056	5.17186959607009	3.05540462540798	5.63871441320569	2.1510365026141	7	3.88893156184252	5.26395869863021	1.53964133612239	1	5.61937647932135	7	4.14301884590825	5.40420762035178	1	2.57165961858497	2.11044255274618	5.62435992507757	3.9033199788592	4.34713554784383	1.8818015552289	4.05198457444138	-0.727114792419243	-6.47057287653116	-13.8930638063928	4.20804740134517	-0.907535383454398	-7.76651622592435	1.86940098508494	-4.85555672316477	4.2351472933988	0.661971176947429	-10.2276783492948	4.65755729722671	8.79697715794534	-4.47582206525697	-6.3336814245004	0.10056082930304	3.19120169427142	-3.00959288677121	7.93670814248031	-0.0537315517644704	4.14231664887856	3.01968619890477	4.15318739492059	-2.17237796347586	7.68296305008143	0.88072655892408
178	1.18694354615716	5.49746115002801	1.6765478451606	6.12072958427682	4.06682947804976	1.65619371179916	3.2215845515868	5.16555412069383	5.785807418124	1	6.31940548933428	1.60742005489287	6.21781692668771	2.29689630320947	1.64265674745086	1	2.0562540007012	2.07687272825268	1.26061535626016	2.47855408162037	2.37665170900089	1.04903079967223	1.27329331176589	1.73601277026805	-7.96467852088135	-12.3616028045828	0.324303171043272	2.23633679619994	-6.78348597951164	6.10558667469294	-4.71862498394185	4.37086108971552	-1.32568223262149	-6.06919862203554	4.2079929301508	3.89899704099382	-5.35435428008566	-4.23868017265311	2.55564012642131	1.92545626885633	-4.16138261155946	5.42064186748676	3.44643089697747	5.3155726556831	1.61904702445102	4.93855732352776	19.4077291487367	4.93982324040099	-0.628620554287579
179	1.03137923835814	2.35035997845146	5.89787022086331	4.51165621847104	7	1.54654606462941	3.6698483569081	2.82434362511728	3.57620866282066	4.47274272820072	3.78251807317062	5.26097445941578	6.43004147757956	3.75790455402006	1.28643633062421	3.56564055283464	5.77585242269716	6.1636060676006	4.78201102492975	3.39297315332578	1	6.09598035901054	4.28632339643754	3.17863650855628	-7.55961101493739	-13.2330063710299	0.825601524818444	1.20145336375764	-8.45386529741007	8.7555240187096	-5.11707015461449	3.15142183133107	0.921237330076224	-8.83574638062922	4.62377193318619	5.63718359169387	-7.86054734958309	-8.07845339443499	2.77309770508656	2.76711458356332	-3.46151343949614	4.66943379945749	6.8867038450223	1.76928331399243	1.43040595035277	-0.213257165639809	9.42367395604804	3.47550663535966	-3.87369687704206
180	1.07248558465588	6.99101851105599	1.88144112521529	5.35446974637414	5.57530789181624	4.15983556006896	2.42606541249019	6.83929844150332	6.58490954936225	6.88978738695347	7	3.54178378747573	2.63594504822325	1.42850176441222	3.197602087272	1	1.10384032312569	2.19816416405066	2.71464695016139	6.64779258574774	3.8550889217365	3.74937900513216	4.38976878981761	1.37772671263472	-8.36856382500432	-10.2798244165405	2.0572603854719	3.2300124836831	-8.31601499797917	5.8139714853987	-3.92542966674374	2.55196767743808	-2.36620410476203	-6.01430041698015	4.10764387304148	4.52621173603323	-4.67255371210283	-5.43260211482948	1.59652062979699	0.73043644523197	-5.48796024847823	4.91035572380479	4.22910063843415	0.422852600394403	3.26482831966478	1.39428878911065	7.46245164853927	4.98678101763068	-1.03951393597103
181	6.7588629587999	1.5714122413199	7	4.10805918373033	2.01816264199634	4.8678216154857	7	4.24654841851138	6.98227612148366	1.69890056365277	3.87143122632176	4.40073029228226	4.54459709244288	7	5.07343763085597	2.11223496828416	2.89363963176725	7	4.33737419514917	5.23234218430704	1.590557622793	2.72890070185312	6.02617387598517	3.26873060940402	-5.2614488432033	-21.3833531725895	-4.30639971299513	0.387504945533635	-2.59437823796457	11.1980730456772	-6.68193385403434	2.18805969262488	1.06999108498751	-3.31609522535078	7.59317810955245	2.62745374170759	-7.10256015496898	-1.0275718207797	2.71459683887583	3.06420064210533	-16.8125412786808	6.74379821635181	-1.26643490736136	-0.835353671800837	3.26396824393832	9.55023226152832	-5.89878590465875	6.28380721445737	-9.03173992757436
182	3.22199662954114	4.23253451647075	7	3.96142402732568	6.24905076615867	3.40469090556982	5.36114513212194	3.98961115861899	2.60979092898695	3.78350678035075	4.47567501188349	6.46802645803548	6.01226325756527	3.32955095229511	3.92741487188187	2.42311734672054	4.25376629014142	2.44137817688921	3.1044722751577	6.70828689835261	6.31855227020758	3.90884662379159	2.28443054576619	3.79796002399793	-9.14110582129425	-12.4444244053899	1.83693579641861	-2.6309398208709	-8.57757583967381	7.57307756142712	-5.37774872966195	0.990826102251639	-0.654113868383675	-8.70768806196524	2.020711502564	6.91215375792116	-2.48958398362749	-5.83608545163923	6.01493487572343	1.89004775508121	-6.37454678873414	7.04569656572068	2.52363909814142	2.09292440776407	3.92087704105132	2.19425781039116	11.2007873008384	7.26904769547281	-7.97847421659898
183	2.32843853859356	5.26104561906635	5.01723535079458	1.776748178887	5.75495490921279	2.54462045062894	6.52761472776863	2.71223676066953	5.79819445355649	3.66361592728212	3.48570298837307	6.84049972405874	4.77325512277708	4.36880056633534	3.09815226130598	3.00912693080143	3.61703723727089	3.2537955950236	4.32559864838766	2.75188246100773	1.48955985732678	4.25509022484029	1.63089683927451	-0.379910573406031	-8.65483031491869	-13.6367201394666	4.04798183774468	-0.0111988480485741	-7.66981664873523	2.65081154783164	-5.52818336987026	5.85263723460701	0.513676340762665	-12.0306504303328	4.77216627024272	8.05448264156768	-3.98532481860429	-5.54685272794079	-0.0207892941108728	2.62612139744574	-3.15583766521654	8.47302334125405	1.24598576576056	5.38368256890779	9.21285287451069	4.0885027542798	9.03323131047898	4.1578377459755	-7.28399765050676
184	2.63571914389341	3.98547622650282	2.32372171411476	3.95472586295254	7	1	5.02377213384693	5.28723684758476	7	1	3.52280656491773	6.93187581526476	2.85435054930999	2.96240678247177	1.30308488077073	2.89090893135748	2.56489861817219	6.11424867333761	2.29984787546674	6.23576137339021	5.80563435948626	1.01045078384647	7	3.75358202226158	-7.03558551918083	-15.5537952590989	4.36672725213918	1.59373762872455	-10.803417151473	7.16828565702573	-1.97021554391249	3.42197347764622	-0.632055398943766	-7.76280722047675	1.74738712581974	6.59260109478423	-5.2267226802976	-6.13272643054407	-1.12974538593381	2.47057093574605	-7.82145984209915	5.5501982561842	-0.582038270376882	-0.0527021760226714	-3.70165173930877	19.546558351645	-0.0313311103263919	5.16659693089008	-8.10623043294631
185	1.58540509333717	6.59954058984803	3.2831012936053	5.580138493535	5.83301974191176	4.37888605346524	2.69464101487313	6.59850623331951	6.80811285279727	5.07558273376343	4.52862019847017	4.73320375495695	6.23131829686022	1.85280092021405	1.04189092981313	1	4.73452305200455	1.77842155346875	3.56019787843346	4.7823022192858	2.31505621898003	2.52279542472559	3.77629296435325	2.11761639687275	-4.2864437559496	-11.8745645005612	-6.79423492051198	4.30292020427154	-5.71076491114832	8.89179772272627	-7.22674864204503	1.68415580102923	3.59378808221935	-4.6168828330956	-3.4005183472287	6.24639410796457	-8.93076536079067	2.82468200699775	-4.30124462732373	7.00425382741313	-6.29453021971213	3.31014777451073	-0.949227264849785	6.37095784095888	3.61356492282968	9.16770809809984	11.5720039261513	8.12642440865296	-9.10895038413776
186	2.73377593926818	1.66926163246279	6.28227692362947	1.82716163525151	1	2.41344920287386	1	5.21101625969138	3.4631694770249	4.79867700568216	2.60403270324333	6.78810259798562	4.12110150260271	2.39272752123737	3.38366518852812	2.41524149432297	4.47980684931047	6.15388935800846	2.75257234141738	6.00544995845834	1.92744337652139	2.45416983520053	4.87381021726664	7.31795322886205	-5.39420398173467	-22.8872185008507	-2.76196402894237	5.08360977711752	-9.26298066419026	9.3878481525672	-7.96732788544469	-0.304402290525039	0.574406647304102	-4.89562257115419	6.38599481398478	3.67822433463947	-8.7518053810356	-2.79714022994983	1.17266159553028	2.35881604363172	-13.9035221893286	9.41737790714176	0.424598794708457	4.56454185676308	-4.41325612498977	-3.10967785815127	8.25817515298175	2.89440509541424	-5.90190007261962
187	5.11559006192903	6.14304520657153	4.76701213512691	7	4.29120272417282	1.36964236551674	2.36721627116414	5.13078317772358	6.38606455131738	1.36706943189892	7	3.61060776620222	2.10463695399198	3.92482942925879	1.64214823331751	2.32063332223483	1.40574478734082	6.24445217427143	7	4.26891794938625	3.67571969193418	2.5218400925232	4.82416177391774	5.99447621216117	-7.22978826115433	-15.4551436181831	1.62014570394659	5.98018345487912	-3.71799539034384	4.25050166337318	3.10687349643449	-0.261225704953221	1.89934080246774	-1.04814410625148	5.98235481838498	9.95871082095774	-10.9992677715904	0.579402679578043	-3.1165345200573	0.681076398100344	-11.6160234124746	6.64201591933137	0.240630501168273	2.43290359447467	6.27605376993432	18.6983640920723	7.78050561177939	4.72416797399365	-8.13810034105467
188	1	5.18360942628851	1.41839855334683	4.14998224818209	5.82772679956127	2.04738879361347	4.39302287763808	1.46360054651448	6.93270724918333	5.09251122414786	2.16326016939909	4.16783555535327	5.65121538727804	5.48623985424199	1.76455252941781	6.22733132868056	2.89464048907384	3.73260630482947	3.94574314639944	5.04608670790525	3.01830949649091	5.73407758347242	3.13591974654936	0.721658430044771	-9.07959530912151	-9.94543046238554	0.461961359371072	2.04863648794176	-8.12792756644535	7.58413011975716	-2.64910755462705	3.53611130908712	0.442939136331591	-6.3347574151316	4.39062159485824	5.93675549233539	-4.86692338283692	-6.55510347783445	2.9877997838302	0.98671331458008	-6.57734766633929	3.80330730001031	3.93484973397234	1.09652945973176	2.24417010767566	1.88092087656996	8.47504584523097	2.84876980002849	8.19900521723398
189	3.48256031024467	4.24253947587245	6.83575161741689	4.34826564118555	6.92980372450638	4.5514483723364	6.48375740658911	4.71227855418886	2.05830436943655	2.16022040196755	5.5632868991614	6.09207031020317	6.38985269301681	3.96494695341904	3.92001862746593	3.12586426401127	1	1.83352370628053	3.29637402323646	6.25865380986894	4.92027968217047	4.52442298963109	1.82417228682377	4.84563243218922	-9.1085190391668	-12.4380732861639	2.26774395757084	-2.54382916253587	-8.4368647276933	8.35039190525458	-4.90453336510045	0.971195646888446	-0.424473381903242	-9.24449618786821	2.38893261555113	7.10553808145028	-3.54163148745199	-5.22455248051143	5.5769209429358	2.80028565846888	-5.89705104328159	7.34832873975745	2.59028243524201	3.25622516633291	3.98148376636074	6.94490379289726	10.0966799296693	7.83007066862091	-7.52667957912507
190	4.8885488178565	5.23618016879913	5.05853547785141	6.27834724082288	6.28911245115674	1.94186912517804	4.25005873390667	4.63733000356529	6.78844254984296	5.23117277769161	3.05908956950992	4.70815303931362	3.39248622723963	4.20999196960742	2.906760272115	1.97563908128928	2.78208994910913	5.09927119597005	1.64597300244423	6.20757947545594	2.05372820652275	3.33603932480748	4.55794354990244	6.59923264245027	-7.17013412457147	-16.0882664136129	1.99860452533166	6.51884287805652	-5.04357390071289	4.137129798781	3.47107632459591	1.58200482576743	0.0454025728727704	-0.973179040403428	4.53689563126107	10.0172201691882	-10.399760852857	1.82135293215492	-4.33738051389642	1.79524659921363	-13.8390314810364	4.54124386808129	0.215921694438194	3.55211334194444	6.4205551429239	18.6230907636743	0.438015751709351	0.859886700943397	-6.11274387033014
191	2.46872935056641	2.08938493664235	5.29257089775748	1.46263073261803	4.78270487362431	3.81660220522193	1	1	6.8657720940127	3.82736630430989	5.77801846033015	5.20572909780155	2.44159820610005	4.91290065998523	7	6.14373184508453	2.42266632057328	3.20244739993464	3.63646773562185	6.5271487369115	3.9344973478229	1	1.27952742509803	3.35363847856109	-11.1245545501025	-22.1135171748049	3.1242850677892	2.02580169969762	-9.50430122272207	6.78033582566323	-9.25796710492527	2.56743717615629	-2.08242961281214	-2.90125850558897	8.47225286707573	3.17541645028533	-10.2627151804101	-3.40034821949355	-2.84407042035465	1.89355034972058	-9.38103052958195	8.75714584975381	-2.2997320023888	7.03546643206991	-0.570326036169461	6.0404075889574	6.84099614003059	2.4897185843497	-3.80971517843595
192	1.82059022720196	6.38508379205173	3.64498745421972	6.12521083323479	5.46734097695321	3.43489151515724	5.98820773173128	4.38771944952594	3.91458409883995	2.73923691803023	4.3810632306997	6.68988264687206	7	1.81809096381618	5.97391536197791	1.1159932525054	2.42735875099849	1	4.07349053041002	5.1399826630107	4.01865206827114	1.12400119949985	6.04335003236277	-0.566998232971674	-4.97214816466848	-15.7856832474951	5.81698973727897	2.41852157914027	-6.2917686520418	5.34581175463069	4.43187476834257	8.51872341865505	2.64332609581746	0.433128622793399	4.61918713045811	6.73139597756882	-7.55396366072654	-3.74286721081958	-2.61679293036436	3.69340050711239	-3.84196777918755	6.8807720874381	0.798782055216454	6.17457382670833	5.80952824365007	-1.05654150266779	-1.17965795344879	6.42391940960535	1.03102466895093
193	1.20702586691739	5.39187585920941	3.82536363574559	3.31434999064887	5.67407966384997	1.36090185730024	5.90060840483902	4.16748878733808	5.69772568921848	3.76604265064158	2.28919984966485	6.3013013420374	7	3.6202229235723	1.10463397269849	4.90580839075724	3.69364383926992	3.59316848951539	4.7683786100306	3.57974189572422	1.14538059313806	2.03555214938537	4.34690893242505	1.86661094198687	-9.83366730811656	-12.9068589402987	1.57609280781413	-0.443376478232357	-8.80591659199403	4.30998280958019	-4.27807760017708	6.26546711026884	1.15449663166188	-10.4630641558312	1.67392752798464	5.46528332189986	-6.42242380101988	-9.18635484411574	5.51509895428293	5.99418480916752	-6.66263088469041	4.72824894210257	2.35695026217933	4.89138682597654	2.61657408617102	4.27328413762371	14.250485925528	9.27974719848974	-2.43657293096758
194	1.01284045347019	3.76876532531272	6.40814371771849	1.80511348796543	1.74579273162994	3.01444331861911	2.24434100926649	3.27180144631242	5.95056974926846	5.51273660174605	2.02586080385209	3.47520086073607	5.11964641361977	2.90043535306959	1.68876933843717	5.7198281673036	4.00849221490063	2.0904320325586	3.081182665465	2.62212355162414	3.87845233677129	1	2.13483742187409	3.58337354240073	-6.38551257839114	-24.0083702782365	-2.6635443826469	8.08235238399307	-7.23868343363218	11.0192581300415	-5.63774355663667	0.76458158961088	-0.120597977367492	-1.49825587081785	6.52753093542424	2.59374720712675	-4.6352531218992	-5.07973643276926	0.754804349319672	3.05868810273925	-15.3019851523237	9.48219423489514	-3.60006776352312	4.47895260289109	5.39324090540511	-0.70931818483904	-2.43729139904718	6.18860203941403	-4.31685559352876
[truncated: 74 more columns]
