# Supplementary material for: How Are Mate Preferences Linked with Actual Mate Selection? Tests of Mate Preference Integration Algorithms Using Computer Simulations and Actual Mating Couples
Source: PLoS One. 2016 Jun 8;11(6):e0156078. doi: 10.1371/journal.pone.0156078 (PMC4898694; doi:10.1371/journal.pone.0156078)
Supplement: S2 Data — Long-term couple and agent-based model data analyzed in Study 3. (ZIP) [file pone.0156078.s002.zip › S10/Euclidean Model Data/Euclidean Couple Population 11192015 0306.csv]

	trait1	trait2	trait3	trait4	trait5	trait6	trait7	trait8	trait9	trait10	trait11	trait12	trait13	trait14	trait15	trait16	trait17	trait18	trait19	trait20	trait21	trait22	trait23	preference1	preference2	preference3	preference4	preference5	preference6	preference7	preference8	preference9	preference10	preference11	preference12	preference13	preference14	preference15	preference16	preference17	preference18	preference19	preference20	preference21	preference22	preference23	preference24	preference25	preference26
1	3.93687944640822	1.72157176404018	6.95870589492883	4.26219780536816	5.37876163059202	3.12891214324407	6.4797596403469	5.6959602187221	4.26899986242729	2.44560574978152	1	1.83923046502005	4.48946913722648	5.8891685619141	1.26475545806172	6.65277535776138	2.63990096260124	4.21160836343982	6.37141987299653	3.63174160331022	4.03087116590046	1.99307988542918	1	2.17268244873977	8.30968021776736	2.350432393452	-2.28436618880754	6.50923586919062	-5.38556107661922	1.52079446995926	-16.6821656976268	3.05200033430919	-5.22129248231082	9.10559678911504	6.64009310800835	3.3085172296016	-3.00916466081177	5.43714750780351	-0.135198666984114	4.87615249163066	2.09812316417292	7.02662999837888	-5.25107157427067	3.77870091039311	6.54303759815062	-4.06825867906051	8.37738873873577	7.93194186965419	9.06245273236003
2	1	4.36369396625195	5.77609353689866	3.92856772723628	6.34546204147416	4.01048602327574	6.33899973633503	7	1.9663048541985	4.5196720567805	1.24102987410947	1.93001532566599	6.68608703955885	6.7605728086157	2.56218920874059	6.68558996235996	4.39174950442251	2.80981329110645	4.15292149171235	2.32856184646896	5.77645518578815	3.34124720620266	2.58767775372345	1.8296638801195	5.80812449969064	0.783403431220774	-1.56950788939647	6.13469448660455	-7.43211636526528	2.20265563018824	-18.4925130865681	3.90795822087537	-8.00079399054783	9.44840415247084	5.33818742799648	4.31009070092469	-0.279450860437851	5.57520349705271	-0.162227936384173	5.76738506100795	2.19127197016822	6.43102865999221	-2.66334500491773	3.93210449432959	8.50330820562119	-0.388211826660251	2.19718681835571	7.98736905950771	7.58061979356743
3	4.54599660724021	1	5.66907104317785	3.75876860722654	6.45949075104236	3.44129683939364	6.54033091306677	6.34435145506624	4.41401647662419	2.82178158611591	1.07264847755508	1	4.55399675743912	6.2196408234989	1	6.98437161509483	4.14604132023511	3.98801394397088	3.45496375783078	4.18176503015846	3.83016558895678	1	1.93160538603461	0.82611511279407	8.55180516064669	1.8722023006395	-3.72822461177627	6.8813622696935	-4.2216594142282	1.28312578979296	-17.1723993243382	3.13727486593096	-6.26645550294002	9.67013282779651	6.82567713281911	3.75988803843963	-2.88302279009743	5.5426548903819	-0.645584102914544	5.26994049585488	1.0815157093722	5.44536388690413	-4.58014640637233	3.83772924075669	6.26421592847678	-4.04551381459085	6.77987374970874	8.70800575327351	-10.5055017092615
4	3.32624238575553	1.00169734673071	4.25133491561595	1.01565147732677	6.49330257037571	5.51303332945497	5.452707294336	5.90491254406486	2.6503385022463	6.06283846742376	1	1.52336154599115	6.98019760204622	4.35661679581948	1	5.1332019974743	1.04971412710387	3.80831379371077	5.25982421722294	2.63092668082142	3.36675050551279	2.05247331689605	5.18628269562722	2.13589517846127	5.54238914765011	1.31450856196681	-1.40039897935243	8.26938657687955	-5.224034307833	2.12720319708123	-17.4152099467861	4.33379009811435	-7.80372405443205	10.6519941422855	6.60484278924123	4.77712225074893	-1.65095074998013	6.24445655519814	-3.84829612719772	5.05116949964129	2.39754403278882	6.96547650723693	-5.57200632068729	5.27172167113048	11.1586497976182	5.04171632378656	8.40014268956906	5.55455031323502	-10.0462448477105
5	1.96503607853471	1.13752871586045	3.86647074066704	2.50094801397218	6.41222356450329	4.90307741521531	6.3448794804381	3.35198494872257	5.14977766200704	1.73792352093012	1.41252501776067	1.26171476978807	5.1275889921164	5.89117560270853	1.23439744479572	6.982522479894	4.18935206265117	1.67668096994206	3.91946666821829	1.34798141743045	2.26397093914278	2.18838135129077	2.53079581539867	1.65390063536234	7.29948179671712	2.31115012362395	-3.30376836686336	8.14142631689245	-4.61807180905314	0.0531573541705751	-15.0924437236807	3.8659969323608	-8.85208565512698	12.824752635942	5.71216461325315	4.0653981729249	-2.17967543549604	4.43056014214259	-2.49562050105017	5.31895802480635	0.464967893244163	8.01771638011042	-4.75651642830713	7.08402694201407	-3.87517760911774	-4.1033159623913	11.0248864098855	7.40489748117142	8.63678080385984
6	3.79843500755046	1.1449425066483	4.48724161741727	1.19002367019415	7	6.00759410453837	5.46633505802874	6.50576289282355	4.75640789114782	5.10527757537662	1.80300351134116	1.5581744939861	7	4.32275076757546	1.32902645698472	5.04589821529872	1	2.96084729347863	3.43670522650091	3.33626916118365	1.36242019428899	1.36377537160624	5.75761490562806	1.12253685823411	4.98488504664346	2.1230283462311	-2.41043153977579	7.69914228901713	-4.28328922207128	2.25020492940087	-17.4516861044706	5.62980019066208	-8.71888223677376	10.3262053351257	7.65610188281185	5.25739384089467	-0.536955923138347	6.6089824343687	-2.22369395270397	4.53922741277813	2.66619569084182	6.47874414868013	-6.61842366493143	4.66265655044166	10.8328389462777	5.82007296235033	6.82279858431136	6.02717987656286	-9.94454194560737
7	1.63863900200722	1	3.05194431489881	3.32105672019948	2.42141122576166	1.62879817825145	6.36861750579205	4.18923910151321	3.16240568463793	3.14482188163143	1.82143382277566	1.78190500305393	6.77020471657241	4.92625743692431	3.74395831038645	5.00594489029951	1	3.16075597858605	4.17131795258416	4.02732955684569	5.72303684104099	1.81011469602791	5.37277317099117	3.98637952314345	1.25560268017791	-4.23968685773032	-5.98404133462291	3.22733580717976	-5.00389374632479	1.1206799933077	-16.1223088912451	6.22795330360946	-8.29732764131389	5.89335536462412	0.389540935986997	4.69285234967934	-2.96678310197837	-0.868380608759475	-1.26666228810439	1.60090098293019	2.84241191258588	4.56944581068938	-7.66419868509669	2.85780620957173	-0.86711904665425	0.482600561119876	0.596962004429416	8.10509561804241	2.99938606174453
8	1.57830098767985	1.62461965558596	3.12160588003803	1.99689493305468	6.16481353899669	4.52063803136575	5.72810675800679	3.46320737443759	6.06812022665296	2.39300602852963	1.34506673683558	1.34590443550335	7	5.39997224238958	1.95727219532694	7	4.67128088263121	1.82311416197266	3.94599276495753	1.28440202753841	5.12274696640041	1.41764200235482	4.34523433423454	2.81814158673282	6.9738056522632	1.57352785032961	-3.08641592879922	8.65731333836011	-4.34800826853236	0.604455565285699	-14.9176531010343	4.59263785133183	-8.42282554530641	13.6045667648924	5.65281363289702	3.80567347996312	-1.73183596439508	3.77075227366483	-2.2429881870423	5.0430247785906	1.03603946032659	8.44239197270852	-5.58554688710991	6.84045928665415	10.7250038086792	-5.23571641466219	2.44618280272426	6.63632339219853	8.79336620105747
9	3.8045387426085	1.54718536827838	4.78198226290057	1.74376207408698	6.26022310006694	4.99265887577647	6.63704489144284	6.03877146173855	1.95484830912476	6.15839565004825	1.83784141871946	1.35659981580933	6.81526584555779	5.08493715535256	1.25394774621149	5.64343504153468	1.37657687677315	4.15453475827793	5.33639551922106	3.22837262490869	3.14064171286785	1.46741850551586	1	0.649143764887078	5.86675775686068	2.66445078260989	-2.06657427304425	7.85117521394572	-4.22678031886489	2.91113929590822	-15.3623088506949	4.16282251408602	-7.77356039303375	11.3360859605584	6.62176763278577	4.17928384649003	0.168666823700707	6.09555170422088	-2.84719631936439	5.85455790318599	2.57821860091697	7.08637793816549	-6.36829265588915	7.79517794110141	7.94662926684914	4.1356153435088	7.39816311936901	7.22161618524537	-10.0642414155061
10	5.60102726275666	2.51836017943505	5.94505922981439	4.69966452144701	7	5.41045310100338	6.75107017216141	5.30755670259019	1	1.71742349452103	1	5.35062945594997	6.06874633136027	2.61184764447165	1.19289970837939	7	1.17477079738522	5.67387352085074	5.86951036706172	2.18467074310283	5.41818786332526	5.36118403436569	2.84150446386072	1.66745908611595	8.10343731477558	2.16001288881168	-3.5037206109342	7.25146176150494	-6.4526411635799	2.39000414200735	-16.3669463991824	3.07856358156495	-4.26163972890502	9.23763250547057	7.3166082252695	3.47330950702916	-2.23348217431491	3.52643575145764	-2.90471085270938	4.66283293189498	2.62695464198504	8.91816442272708	-4.00781146403873	4.02468997882814	9.16810834822773	-3.85159373207676	3.05999989232664	6.31148308716024	8.20643947778846
11	3.61126048739847	2.57815149717814	3.60121729554048	2.04972726441186	6.29546700992921	1	4.9700319844185	2.03196201803212	6.17045235651319	6.58056124491277	3.75557289051339	1	3.3463848005935	6.23115187215786	5.6076833064875	5.97063384693516	1.7884652376819	7	6.61299066386559	4.10332465434872	5.02137379779498	2.23562968400736	2.69435190153186	2.55962117202275	4.95864861924158	-7.18752895859319	-2.24354575581651	3.61079379982523	-5.73390988230622	-2.57920123962067	-13.3180274567187	8.02154756001735	-16.9000880725721	6.97543630396527	-1.44050540851671	1.68541254403775	-0.0342154500646609	2.59196948405415	-0.93180417824547	6.08036812650363	7.19091479837531	3.97615374522461	-2.82775949793275	2.86388103481171	8.1138205128485	8.47491074395726	2.55472858893809	7.42328442786692	-3.95322953545694
12	3.10578293629103	1.57243796642742	3.83719009416903	3.88002497087478	6.61920345757881	3.56316180353244	6.48487330964824	6.74373188764287	4.33799812901595	2.04350533293541	1	2.97518069669176	5.69386690418955	7	2.1780002109621	6.58658017684969	5.73727869319976	1.07093197580329	4.14959235361289	1.80580313108187	4.14619206396603	3.08123922946743	1	0.253166087308451	7.56355302544604	1.73672111528286	-5.24458373881434	6.05641503114967	-7.12764096639946	-0.491904967650854	-17.8056712582303	2.58955129449659	-5.46776176144379	11.5251425984119	5.98882507738403	4.6407703306719	-3.99587109319692	5.20246681947145	-2.56302449941855	5.19130548982865	0.105225322379344	4.87851913750676	-6.31341909810889	5.22171516150565	-3.65952518267368	-2.8292989228339	9.95619198593325	8.64961477546712	-11.6564240475441
13	3.28195864077051	1.81338638286946	3.97702921917927	2.66071001637791	7	3.52417750970208	5.29593058284432	6.73590823626018	4.57011497339695	2.18118461068316	2.2141305827851	3.82525874070525	6.0193941661675	5.91817217248379	2.30394376301318	7	6.08005344390082	3.68627466775926	3.31986500285414	5.03883457484926	3.52132297437049	3.28350833922699	1	1.05599819905008	7.83725651019538	2.01457610607374	-5.3958485048794	5.23962152396877	-7.68887453431216	0.39807972209813	-17.2412260142793	2.2916477332951	-4.99173799941502	11.8430498554267	4.91200023881643	4.71007060982036	-4.9129597759946	5.54397914839219	-2.86713918617997	5.44930925419301	0.523523513988624	4.05878292565206	-5.33346922762892	5.22120429197781	8.85337160608685	-4.24905382050847	-0.875438238759739	8.91051224377943	9.03239343745953
14	1.58838876502661	2.8427887313436	2.85379752645018	3.5954961263504	6.42293176973367	2.98295896873566	6.74853642871311	3.69925809557038	2.19951089779515	2.11852219284936	2.09432402118119	1	5.62168877777777	5.56510660785145	2.28225262932333	6.91105473361682	1	6.47514296814728	6.27677279687787	2.33176445388529	6.047159361309	5.44643452335003	4.55416494107895	1.58960763914228	6.72194756556899	1.81272314246893	-3.66724119465101	8.91691543389148	-5.96946324133412	2.37797954253905	-15.2315090358938	2.3188479438628	-7.45883872469241	10.8546078697004	4.84898685441789	5.50438773692738	-2.33736211699641	7.14086610988989	-2.06595483954009	6.72963731404917	3.31539585325586	5.59365478499043	-2.65519509474295	1.26413780406483	11.4260540880517	-6.86578006813251	-2.06257968609477	5.55842611205407	15.6187683878485
15	2.65766445520168	1	4.91669751807604	1.11189754505973	6.95396125459633	5.21488573814385	6.17193759588033	4.31286936667318	1.87517629294606	5.97709762510196	2.20480895103837	2.61730650631289	6.75259198980517	5.77783801744704	2.02851798049473	6.01040567628841	1.45842992378322	3.17106665546048	6.10462213396669	2.71725196972863	2.91858560106397	2.11452578421734	4.91920096639508	2.05751882507122	4.82575901281671	2.61924027440073	-2.72407105414123	9.03063037829195	-4.86163398184143	1.18547535355999	-16.6354534981785	3.95567192843562	-8.11671015316825	10.4120590123695	6.11760332465672	3.98643774581353	-0.857879652422739	7.33061025760458	-3.38472750423322	5.24663370822938	1.67906088843166	5.49847062813747	-4.94461213871026	7.92122885667714	7.40954833854836	4.18100965272851	8.17728516297706	4.69682771368945	-11.0301680123207
16	3.93515831955053	1	2.79242093282528	4.7728161303388	6.03286551012844	3.01424596395525	6.46395916232644	5.265807145675	3.94302655356841	2.75334181232427	1.87625029286613	2.56005239334542	5.84870449296632	4.58282220042093	4.37167199080248	6.28551907273842	1.04813604498264	4.84877158534386	4.40853821980329	2.53174349305073	6.8316659229713	1.45719706230204	4.91839218045367	2.74697136245252	1.37230258367897	-10.1554998362728	-4.11183740188325	5.16120587644988	-8.16689903841614	2.33631541293971	-14.8433106821439	3.29803527044721	-12.4312863047464	4.30135169814315	-4.71339665352131	2.70647905432049	-0.1193460713901	2.74083246120435	2.58870023480954	2.70472994928404	-0.179675788115469	4.73142947825139	-1.60890785379363	2.22252748879262	7.883204381446	-4.07336356043493	-3.40005787053726	7.55321711819597	3.03484940690755
17	1.99880891260458	2.74829952855424	3.37284826475106	1.55784839176591	6.36731100478947	4.85970166459662	5.67906119145164	3.29689132685454	6.43981522714416	2.80508190599869	1.67795958470347	1.06492538700491	5.29912092256465	5.740944673081	2.25695910232786	5.8041413593787	4.65909653888958	3.8377473093839	4.13148307437011	1	1.15981314144245	3.41525463672105	3.76994871793173	2.31489660213352	6.99540041696854	0.890343199115644	-3.20257669243759	7.65872846303228	-4.47430942466998	1.20385537487068	-15.0521125444921	3.9022982593097	-8.67652240140317	13.1960829872517	6.19477088106282	4.13102399020453	-1.63155082189859	5.14907204966164	-2.41773855163306	4.71878163588509	0.36526174403327	7.53653745648929	-5.12598307812699	5.76854531825214	-4.3630502299383	-5.32347433437857	1.64183313837307	7.85638500026773	8.74570898185027
18	1.87177279904998	2.11778087443057	4.42835728594308	3.15895438164392	5.20494423596835	2.2913697908387	4.51236556800305	5.58897541750777	3.54949454092155	3.48169033724547	3.84632542141106	5.75387169830798	5.26263304320371	3.4871277268819	1.44385326227114	4.36858438813068	1	4.8356766407797	6.11747297400229	1.45225851928304	6.013721444002	5.9440215491348	1.56987579552206	0.466938593354234	6.8358529066612	1.65572817574556	-3.69802049098129	6.90923194599733	-6.77552794738096	2.87927704247083	-16.6426544564169	1.65267868826591	-6.97496998783179	10.902963479233	4.95533131618432	6.72857470315322	-1.99883926289121	5.46567001468614	-1.64865670909842	5.28857636189422	1.83936174795331	7.43383802816593	-2.59036515645063	1.59579985844623	9.00831100310003	-5.41631352805259	2.05834480822852	5.14846373476334	5.51030615240146
19	1	3.59220789612632	1	3.82227653744453	4.55104231342484	2.07434069418907	3.70736320550859	5.73696848661958	4.3742647300598	3.4774832795009	4.82229209429287	5.51718873090452	6.20130074104197	5.18023699582229	1.02849542865023	7	5.54686106447681	4.45003076233655	6.36438360985413	2.81131256834478	3.86594502312803	5.46367646717272	6.48956745064958	-1.48227781171344	5.00702909411749	-2.31947444629851	-5.48137792772889	4.30403758137657	-4.19587223539892	3.23227535836731	-16.7285504616241	4.65773510451897	-17.7275240862657	9.81969851041364	2.82297677822261	0.0190113814415438	-6.8354047068197	0.183963242737753	0.282549285755448	5.54607780887084	1.01296027214576	3.66943588972043	-4.41518670738142	1.32869569007455	11.9403978377513	-4.54611603565563	-6.66079130590469	6.24384053715757	2.92298139506596
20	1.66198885635641	2.00429886913014	4.57410702154912	3.96139866939125	3.36808770352607	2.46440927102293	4.59962629643961	5.34624746524444	2.36551154897773	4.2692719523115	4.35188232293666	1.62805635803369	5.70954738257823	5.78288848391321	3.97335221717309	6.68337499678163	3.48301804299264	1.2215076202235	5.5462986498266	4.41747750308561	6.38887913787534	4.97317374909781	2.04725156257104	5.13603515761192	4.51007998558601	-4.13461050191185	-5.26950772606218	2.97034956194591	-5.09172722824453	2.22277070620632	-17.3396137337667	4.89517209367407	-9.97971890326499	6.4244092699523	-2.82670024131034	3.10617345278057	-3.8626941580078	-0.354859973519939	-1.04756406387868	2.58889970910026	3.00948041797733	6.13475831644777	-4.63730270114196	3.20176012616687	10.326936008779	-2.49923536990374	3.30971592973727	5.80333884919404	4.46750364021163
21	5.42628012168151	2.11228292609641	4.28765637642884	5.59761114879996	6.99758490939859	1.56448159884887	6.01678357116323	1.93192095719516	1.8597834744496	6.87848684827223	2.82960883196654	1.33774029307379	5.81858851634997	5.7786087136785	1.63674056883383	6.02092260107362	5.22834398653238	5.19294141151715	7	2.05953424156182	6.24230560799472	4.88224431320532	4.09630670968523	2.24502628593283	4.56513513646097	-5.76780612927072	-2.8844396920929	2.48290245692262	-8.54851239628005	4.66174358397003	-12.1742991679896	0.0890752476643446	-12.3970489838112	6.90941778932403	-2.4317945585652	4.7886569346992	1.49495831182751	-3.17236924245351	0.95884708347131	8.72578289862381	0.559450692579708	3.68451183462278	-0.544598686189638	1.68932978863663	8.11791698651879	-7.43882797932795	2.02158062298901	3.75941154857253	-3.74526691032678
22	2.8725076790601	1.56202299090642	5.73316675780761	2.50003211656656	7	1.86338324055111	6.17396188953931	3.16707971538653	2.14500521683393	1.69542222827193	1.40275358090262	1.88192674289255	6.83668028690607	6.60091853386878	4.24907851066996	3.22558603555972	3.73424763990025	6.18878572482484	4.15857371782397	1.90333915711667	1	2.10681380559386	2.8043576765075	0.545449912617982	6.38487816341513	3.31127360915011	-1.52379485656373	7.94791679320772	-5.21058455227048	-0.415228316444108	-18.0071122625473	3.73222335945582	-8.09587492214431	12.6736081824192	5.8041262317854	7.16775972320693	-4.16991433970442	5.46836690049891	-3.85493044584194	4.61128076311282	1.29200024138172	3.50860407570579	-2.81765086193381	2.86978173432694	1.36978203797445	6.04525930626743	7.84313822291967	6.30409342674863	4.00564933077742
23	5.32887415704	1.35459829077259	1.85102067829485	4.46636472352974	4.63500776970439	4.1889179969653	7	5.08811540841549	2.61474570327735	1.58726525554238	3.13918217257212	2.23811038246948	6.60670508311784	3.52736891144392	1	6.62701316677829	2.64033682074612	5.47545143703667	4.83824750336872	5.87496241521047	2.30783473462176	3.82655854208069	2.64668772001558	4.27794359215217	0.665898852260709	-10.1560791824646	-3.88852096613333	3.98705565936812	-8.40249126030137	1.64150804889309	-14.068760903199	2.26671497574949	-12.4125198201905	6.54044091799568	-4.42828308334341	2.14087645624377	-0.916181666024966	1.79262589036499	2.67360958938054	3.65508064084991	1.24139997707517	3.56983181125295	-0.200385651932761	5.05316354382226	0.485716597410046	-3.3946112086166	0.390925506673838	2.77625363379745	5.52942123261342
24	1.03813591104322	1.94723503018371	3.60791310635094	2.99308379637493	5.53687109217755	4.02118391139637	6.27343973033831	6.34178510729203	5.9310659825368	1.16752645785289	1.73745890425224	1.63356113629738	4.16321820814268	6.04523089880712	2.10918690761554	6.09302356627208	5.19350618822696	4.78292693555443	4.40820273871924	1.42311249230046	4.96747419301724	2.18932206990846	4.66537675259185	2.25604585372586	7.16014737514408	1.47221487753425	-2.31575280941436	8.24941454391519	-4.87524018953055	1.44575472937367	-15.7755780307302	4.97585717903933	-7.38926193107754	11.9508226969564	5.5573018199166	4.20989901598826	-2.15534551923024	4.194127193611	-1.65348087768827	5.92999070514531	0.827334507546075	8.21912966306285	-5.65541235416279	7.22628508608977	-3.38564509206427	-4.23363997537057	11.3209396522652	5.61654260847993	-10.044227205084
25	2.87968632249482	1.52153743610423	4.70507968904408	4.40480933966296	2.23971115836221	5.73217804432448	6.0275347961623	7	2.82942005317119	4.02378431585556	1.72340916272593	2.38616066595909	6.48341288795514	3.65815392255074	4.61389018636045	6.60425303071976	2.26630293812257	6.2579941842119	4.37956973788006	4.20614460760302	1.90783637376697	5.59244342454466	1.87114081003668	-0.598207819082458	2.86093197415376	-1.74031332555682	2.38280481243781	6.42435961286373	-7.20138351241179	-0.793749328759111	-16.3520067319495	5.33162640918671	-10.2897472371463	8.25415875142355	1.60880231194566	3.34593281641306	0.270945018397982	2.39716568499314	-1.25641113609668	6.00293639745514	-1.74102523636363	7.11895539303953	-3.27382295643943	4.86626195957585	3.9664901404608	-1.36387308115087	-2.81027904054186	10.2327479527627	6.23107978383099
26	1	1.0415781315536	4.16588114348578	4.29605094123128	4.09799111624435	1.38695612054755	6.16409840663286	7	2.03828518939759	4.65871261009656	4.3354734400651	2.51193923096097	5.99928189782046	5.83678224294724	3.22415136659817	7	2.40693730582094	3.89892325740258	5.46556909662979	1	5.45700062449747	1.75930907887293	7	4.33179045321249	4.59733345714536	-3.88444675565019	-5.40184473837327	2.18394898014174	-5.31042654283373	2.14865814733894	-17.325080400273	5.62669127635334	-10.5762134440206	5.99540227040532	-2.74729248777165	2.8564847886248	-4.2318355761056	-1.34596547474915	-1.45150678953535	3.21601284060965	3.21014818200364	5.96961976578393	-3.75705838383273	3.86056970046693	10.4492787867318	-4.22837297988133	-1.42720284144555	6.90228294977766	7.68140714052389
27	3.60156502673758	2.2733326078878	4.06887296646538	5.78592792476321	6.60189209794438	1.26746675672193	6.91183885692602	3.04687825134935	1	3.87436325679506	2.43322649621274	1	6.77494852393294	3.85046646365237	4.91502708703822	5.66949081883085	2.40153440313698	4.33509243106525	6.37541023548219	4.04285851844871	6.93178502613462	1.64299723169651	2.77041460676584	5.86735002245647	3.74276229262981	-10.7481723553069	0.694375671978806	3.02195448151439	-8.01432150132758	3.96923291348816	-11.7952942748157	5.16004862699313	-12.4701767070759	6.34233013470007	-7.70159098394966	2.38131428873527	-2.30088876425324	1.69715937202003	0.416285947357327	6.71703564520975	1.11755299981074	5.90249206758122	-1.07777921929708	0.0955240421698803	5.94759379058573	-5.1056166011788	8.1527155001931	8.66859284221957	-9.3623082533497
28	2.7853791563516	1	5.97143963471606	3.93537538744323	4.11850345720585	6.79120634399292	6.98557523465536	5.61420637361704	3.54078160888898	1.8098966370414	2.38789491577486	1.42459981711017	5.73100352593624	5.35872548886858	1.67477617595286	4.62025289012593	4.30165424686398	1.24958752358829	3.5477674373373	1.79082407960154	2.15126442374457	1.89646211725108	2.45082511330288	0.422621472595144	7.57067294753626	3.16420351084921	-0.770887746924758	8.28266870817981	-6.392464798991	0.172213647069494	-14.3360605279862	4.93719993969595	-6.63376248247623	9.52027428485378	6.35839807222123	2.04915902821439	-4.09604297419026	6.55765248413679	-3.62707681276918	1.92238454914552	1.62294605957292	5.09230892792792	-4.53956911458058	5.04486186454826	-1.54913494911537	-5.03577954285612	7.51524404227344	8.35969846133395	-10.506627092339
29	3.08037812717979	4.84752160503505	4.61234815980206	7	7	3.34672072484647	4.69494019316728	5.25418431184204	3.82058921815803	2.80671357213315	3.41515387571818	2.85222109751078	3.70647321458437	4.92371047366818	3.0472523566106	5.43602725771501	1.38290211880855	5.07611449563931	4.89491687570904	2.33881211989924	5.34780388229877	7	4.44812121678402	4.35507593698591	8.8645277773305	-7.850794598111	-2.78455057337694	5.76761758280181	-7.8975461395488	-2.03492711111619	-13.5191989595614	6.95531143094125	-11.0106987076785	6.09493289862626	-2.35923927021243	5.04157003319937	-3.84911130586598	-5.22732685542585	1.12251064601151	2.77735596373471	-1.21473149286528	3.1351590120818	0.932006564094608	4.00779639738597	12.3707881369697	-2.03404022710495	1.37249191662082	6.85225123079143	4.87103840977547
30	4.14143968963436	3.46438996272502	3.63772101575418	3.32981895903346	6.46512460338609	3.25288552281309	5.77318032034684	5.63103656634398	2.066949011412	5.02468653834467	1.69802899250969	2.35230269689907	5.83525217018578	6.71355568823968	4.34124464578344	3.4926295334946	2.42740355531566	2.03076653793185	5.4334475810515	1.46939964834329	4.72817976590188	5.35752411826569	6.65656154115749	1.41884036818798	5.52832546245071	-9.97104791604093	-2.35262704761599	2.61374013188839	-3.31338989106222	-2.62710344076483	-14.4891562873783	8.26803113606383	-17.5764723428465	7.99667538205712	1.01565952556723	-0.301931074583718	-1.77338054442657	2.88999271931453	-0.970921150731636	6.57783378819295	8.08456370317558	3.91440420600608	-3.65219786051461	3.40568505811455	5.93495153600752	-4.86711737418823	-9.43030398835275	6.27922066709554	3.69842183378834
31	4.07520655572244	2.12591671025732	6.3630356194697	3.27641902499423	7	5.81647644428319	5.79371769397238	6.92291386709506	3.96748422650542	1.43586909016981	1.61479131307499	1.18688479988888	5.23306955852092	7	1.47197424462877	6.75614589898866	3.99278155497142	2.00403995222289	6.18391552734272	4.68459990336516	3.00429317525512	1.00993211841201	3.07226299671703	1.04545297890996	8.64604330745694	1.85888896800485	-2.41071404940272	6.31832539632085	-5.76251965063222	0.394426660593266	-16.0473676044633	2.52633605007214	-5.40984212468387	9.35949522260803	6.12250602104961	2.96410270004011	-2.92249622482222	6.57416516099122	-0.731809640006694	6.0113901229191	1.01711738787519	6.23448197075604	-5.16455075728372	3.17010205499207	6.96326806076049	-5.63994072355826	7.44147743334322	8.19849598249317	10.0917170359581
32	3.20930814923299	1.46733801093638	3.71373742218646	1.31093835610523	5.84976358310866	1.4012765469937	6.02312210297431	5.74531897328366	6.81873366180408	1	1	1.46264178074539	5.61474962446722	2.65581590565138	2.8236630113857	5.52927800323348	3.49322686175156	6.10245429284824	7	2.51334151111081	5.6588345659909	2.55118906180769	1.5670101654675	1.86437879670984	6.04018108346756	4.31171163704818	-2.6887737526897	8.46064637897979	-4.94934401232614	1.41736121162806	-15.844060667209	6.0156931882413	-6.41369559986728	11.9742763384308	5.78887114904324	4.56303066132713	0.463410096329438	4.30817526008069	-2.94730362131667	5.57659331065414	1.4143891672346	6.21294367006556	-5.8968466601444	2.91043406410275	9.04148003600689	-6.2988950603141	11.3559407657393	9.75863837666017	13.7345119466408
33	2.59583542990973	1.68784841171545	4.24616877041138	2.98061574324589	6.87578426701931	5.13307225125618	6.53021926188802	7	6.14927983865847	1.20059336681111	1	3.82866879119071	5.85380137424356	7	3.3509733415827	7	5.57027414364086	3.00249620341489	2.42168622586136	2.23097440880048	3.92550271011524	2.54715420967331	1.9011646432534	0.415882569164189	7.11869883659402	1.74304127526976	-5.73811849397375	4.88078674183671	-7.3540138546933	-0.237005997717507	-16.9713422445838	3.49864222257445	-6.02638880232318	12.2237825750561	4.28940803487406	4.88563507137834	-3.53273805727966	4.67799578080333	-3.78533062058114	5.57052279895034	0.474729757453118	4.97788202671176	-5.6670793942418	5.37967809290109	-2.78974958479756	-2.76915604767641	9.41286307358131	9.44159619296685	9.59494755874924
34	2.18960647558018	1.03185896836716	6.49835317065098	3.69164580519962	2.6019871383075	3.80369996179209	5.44605026084576	5.93465443983037	2.58817307189436	5.56768167242965	1.16674050745411	1	7	4.64321846085185	4.74417521820009	5.9867873868211	4.04326284137239	6.31220635613628	5.14171428209223	1	3.22767995957837	3.29555464273749	5.82671261506437	-0.522992727885896	3.41105062140727	-3.34067820140946	3.11992640038461	6.48226526816337	-6.05002622805172	-2.38611919277719	-15.3678481231795	4.43151946437686	-9.79302129612747	7.77607491887645	1.40937361323802	3.16487091880548	0.863412800066468	1.62046770677105	-0.559962745194876	6.88541121478732	-0.801046295923736	6.53263573445067	-3.28198382288098	2.25200562456004	-1.53395285989282	-1.97474317548183	-2.89673734219392	6.29951338288752	4.69672634531767
35	3.46461469263468	1.13324111239325	1.93432116147002	3.74840156223757	6.58421130534951	4.10394898208611	5.84887735656631	6.49561238208894	3.75520502085054	2.2379557443529	1	3.44653524978641	7	6.17825990903472	3.15197293801996	6.17462207250773	3.56052496672966	3.80458360020875	4.89705800675929	2.72961910465301	7	4.45623249365046	7	1.46422784479822	0.975280351282777	-7.6952976803961	-5.98901993793973	3.86601077589442	-9.49597870914331	4.18715495388101	-14.2495246274197	3.18142254790046	-13.769604575454	9.56328953642154	-4.57022207735012	4.47431228271998	0.441734162456288	1.61541699255422	4.30812592051154	2.60718363276665	-0.599930967660801	3.86671965191877	-2.5535929362204	4.67334529381858	9.43554940114176	-5.10362042102741	-4.56201051904853	4.76485136249736	-4.23516458049164
36	2.94544954336527	5.06032771865485	4.51758952497316	6.65356101378176	7	2.6357680756179	3.92566856712577	4.91511700065905	1	4.0294817379043	3.30355703764285	2.80873410600865	5.31941533146465	6.55143112377469	1.58089811204366	5.11730960443653	5.38326788047588	5.23780360842118	5.80512576211092	1.53215122792935	5.24561415913383	7	4.19880995143925	5.45189569882356	9.7518440625368	-8.28226950484365	-3.4278212787737	5.60455753789799	-7.99452365949235	-2.33239350749997	-12.508352498124	7.74898150712471	-11.7385025608128	5.71598595730672	-2.20830017151106	5.87277074222417	-4.34531796672389	-5.48082660071384	0.117311955723152	2.99950010485032	-2.05270914952862	3.91672214661556	1.12132304438516	6.09788095874809	6.29343364536267	-2.26671448894585	1.90115517584323	6.46078005179791	-10.1557489668546
37	4.29383000662674	1.62783482803486	5.58175354984593	5.98132022366623	6.53098581717161	1	5.80728640224375	5.70776459910204	4.37463195058269	4.61018255088869	1	6.02647419287168	7	7	3.34823636910249	6.45035728157577	4.89491778954727	6.60735001770507	6.14629147093262	1.91122491301174	4.06632167183446	4.90415891792744	4.18510110134218	0.277091541969099	1.85110060617828	-5.38197740749202	-6.54972938796141	2.87870422270964	-5.65709124638814	0.625850747231025	-19.4096163408948	4.3488266904675	-14.3814243574897	6.97772672476341	4.40279775229763	4.61426288345113	-2.99651755973375	0.46792363050698	-4.14250853971623	3.99924716334059	1.8443593222125	5.71598424767587	-3.92724814799097	-1.50312718222001	9.73664895083977	-4.92032163529217	-5.42726722376955	5.72548899017815	3.8618476451997
38	2.40465260241285	1.8937147152804	2.79737937798487	5.14290100434765	6.02673669792583	4.74257128548421	6.58343029632051	3.16985975062703	4.51347865851095	1	2.89703914365854	2.1762332384017	7	4.65761382319944	1.99725444550014	4.28702158056697	5.83312297174991	4.22894592760637	7	2.10535991798962	4.62730240941765	6.76599426034259	4.27738688716001	1.80002185654363	1.03875648499714	-5.58350137646215	-4.35829701414522	9.25154983744287	-6.90420825515257	2.17839563236859	-17.0575238887722	5.16299184121687	-10.5242609158791	4.17632166130147	-6.04771835718859	5.08717265442232	-0.730834514104832	-2.81159792939425	0.457853284046621	5.50274435637115	-0.064590823680892	8.2018451967147	-4.41240698162267	2.75385051454489	-4.39283288068588	-4.5922325090104	-0.997479751529215	11.7705352179442	-9.976506239986
39	4.78554587051185	1.70656697791131	3.4059247249665	6.24809972531221	4.83900469252407	1.08787382451034	6.0057978502559	4.2809315003686	4.99467131358633	3.16144548348473	1.16000095227544	2.28447143238889	7	5.69582795165221	4.31956926431754	5.8200050805534	1.49330207296181	5.00945960736046	6.27567851337597	1	2.91548584424446	1	1.34522313445094	4.05763139935797	3.68281992919836	-11.358883108831	1.61925692276823	3.88840243507863	-8.60999943385353	5.7747657774342	-10.4931888548867	3.88525935081253	-13.3670885239539	6.34716409297046	-6.67137070546012	1.28002600814113	-1.52711300394095	0.869271519496764	-0.101643937761622	5.96355291016747	2.49733142828543	5.16971277577814	-2.30074973525561	-0.0893570791781322	6.26301767575189	-5.7985285686214	6.7863783763691	7.51844273093066	7.31487761187351
40	2.07832694835444	3.00611977323452	3.94037791601374	2.76772530071247	1.38205275762959	3.61547872344198	7	1.41012860280007	2.99748272024259	2.01243352540204	4.55832971750082	2.4987597893588	6.5526497081331	5.13571620663033	4.47351033700966	7	2.76988812098039	1.82077233425303	6.00933348387843	3.12839919593982	6.48094764465001	3.16895676665168	6.45851365025473	0.394701183477208	6.83976671401357	-3.39959423375095	-4.65848069602648	5.79101484241431	-4.81425733121153	4.30105841793213	-16.1781670400212	6.88252593380346	-11.428346944529	5.62139821910909	1.36359149264099	0.0580293300924993	-4.22531255260125	-1.30284781538287	2.82981529927512	3.53774893639921	3.30832429039288	5.10107004189558	-5.00905627274888	2.00898987634264	2.00620909441639	-8.14572001765934	-3.04782453469197	9.64170199250631	5.5614357775071
41	4.2650796187878	1	3.94745288080781	5.44817139217811	4.88961797505772	1	7	3.81840018846734	2.0236469528897	5.6590302918427	3.15522183647725	1.83704870705355	6.05841675849798	4.5394858952702	1.69499996230122	6.37065892274132	5.17992047644457	3.1180133112425	6.45931268663923	1	7	2.37154553010436	2.52532295248032	3.41672913169682	3.94788560752308	-12.0951056984837	1.25956348416312	3.93971567111438	-8.35466424704603	5.033818764986	-11.2186959010633	4.18633725847386	-12.8561000264707	5.5661803104975	-7.21045915981092	2.51164959795142	-2.12395961056943	1.21463615305042	1.56029260611061	7.04984349590881	2.27652757661693	5.03470590383052	-1.98077137295321	-0.800583740306125	6.40520435232166	1.85118390813708	-0.289057386712312	7.48055871660633	8.06537047832759
42	3.92962090123907	3.74340626663951	3.07486999420339	3.03390502641547	6.5339340817081	3.43226225984622	5.88477013798246	2.76032115517338	2.12537038987093	4.29070031269516	1.4026937278532	1.62932781441661	5.70218402021299	6.73377243465298	3.05486777002949	2.99469422678142	4.03132354528415	2.8241445048674	5.682736309889	2.15070841972179	5.03885846070171	3.86670477778077	5.62800501644582	2.10863322461915	5.58626026106471	-10.167220480469	-2.72280908466707	2.21981022627643	-4.25608073660189	-2.67988092027065	-15.5642752991609	9.02181780036694	-17.6764342550589	7.31359404401959	0.713491328650835	-1.13407276704888	-2.46346356429159	2.6115451855576	0.0877011499592865	6.52656467246007	8.08734133748941	4.6268600415426	-3.06326822573217	2.05183029555967	2.45461605775836	-4.69927139321768	10.7902161564641	7.32488382897398	-7.89640653249362
43	4.34511660936221	1	2.13095147257379	4.20551223166335	7	6.78833780088005	6.92267924325863	4.46899950309809	3.33351450030239	3.43111671450482	1.4817963372946	1.43574935196936	3.66520314889321	5.3612262747527	2.01147474369671	5.96523522714854	2.05082092285122	2.63688049707451	1.02909035722278	3.42394017387822	6.83303148775746	2.07540584527574	3.56819425885491	5.35546654984134	2.65950325448419	-13.6933976560352	-0.979015012054677	4.18858804888229	-9.06720233431432	5.63038151369019	-13.3898968006976	1.52670712095815	-12.1807560152168	7.05751820944474	-6.45427742150405	2.95269121046376	-0.387102465670074	1.15425535067138	1.63293334445501	7.51179697823733	1.59223925574845	3.6194086739536	-2.13172469029928	1.88068727959547	5.86359134543027	4.11112372278659	8.39548521572747	7.62053407685334	-7.32262070340577
44	3.99712919523551	1	5.36657013093789	1.17805558720527	6.30588939624281	5.53642794801132	6.43361307619722	4.62793209912618	2.5473772158588	6.65505080328766	1.96340590558944	1.71952078248767	6.81666458193565	3.14887957698938	1.16811306058699	5.54694746512492	1.22484502076665	2.49777936956899	5.12853364854908	1.77351768069036	2.06698022889123	2.32604342355375	1.49256168812623	1.18698018498748	5.24486027964923	2.97378720969349	-2.80065996797897	9.14725287075309	-4.25535607413917	1.98057780446669	-16.1789602771819	4.39831070344303	-7.83311629325922	10.3105877435672	6.74606825780123	4.4156260132385	-0.356678175106862	6.36379924382118	-1.76004396380373	6.10153767306176	1.5631428953108	6.92391248456634	-5.21352806430751	7.33263318553016	11.1710935827997	5.25846498579981	7.93353593046578	5.06214596578292	-9.76094245807756
45	3.79383645503702	2.1134800225555	4.18577580655175	1.13611426227374	4.89704767401275	5.37995877057484	5.41776514190705	6.10101435896242	3.24856753610156	1.44699387069559	3.11447530796586	1.26663634428408	7	2.60912716150465	1	6.25594163163016	2.80570259427938	5.79764498593819	6.52256084607476	3.4315310288746	2.89479259725078	2.94893762389663	3.46378345306704	1.71511360167389	7.66421113485176	3.92057954468568	-2.66378089530402	7.55899511275886	-5.58484915079431	1.84502822529037	-15.7091401494662	5.21146338689105	-5.70716940238439	13.0688063019163	5.71795954516002	3.97016907878576	-0.33919294690135	4.76520277364709	-2.32027797201776	5.51446137560287	0.45589747460013	6.10400104051136	-5.84634117621598	3.06370740764254	8.37927112846578	-7.14951417003948	-1.22432053182422	11.161378432989	13.7448837053178
46	5.98661559931781	1.35689353042243	1	4.48088090493551	6.37880899313033	2.12228681192312	2.92100363419782	5.41095074487871	1	5.19540195630608	2.5081838255661	2.37880137869813	5.83540733057141	1.97033250429591	3.91617220821785	5.27548622294341	1.04530403151086	2.79108072838621	5.93214538078011	5.39664893521698	6.16593821327122	2.52086726715753	5.87942010407046	4.19882262525067	0.548183828267325	-8.39674126866093	-3.92201507978806	6.42330467824629	-9.19241404646507	0.775593768559209	-14.395421089655	4.1104488224517	-13.2992790304027	4.9271540047366	-3.71797537407138	1.33266969675725	-1.06094787045111	2.4797778055871	3.13730689943888	2.51598291749352	1.33772441954627	3.14829852696502	-0.496301643248303	1.62781816982957	2.74115937399002	-2.91171729728875	4.13499177644848	3.41574089001292	5.76173365789359
47	3.27489808219309	2.33310698495949	5.05128285622947	4.64272238205414	3.59761072640183	5.33274156144485	6.9363249582013	3.26426142556543	1	4.21604388596691	1	1.85298638849204	4.59841182181355	4.73938381041864	3.17784578305649	4.97434826247566	4.77613441878941	3.78404175206085	5.59102084750588	5.88745071962422	6.86337694745247	3.75254138711711	2.25848266444733	3.32488875496384	4.88549702043878	-9.28013483098451	1.68532772844152	-1.10154502815003	-5.81120700299418	-1.54624366412203	-12.0122188252963	7.17122724269039	-17.8440723851691	5.11669344361491	1.25178638061054	2.13952160635737	-0.686238303880215	-1.73636480756744	-0.121904970831963	4.4766757783954	5.18826835223663	4.22358290599789	-0.229038290805683	6.74584444355688	-5.29878191284524	-1.5445024084118	9.41548474471597	6.47953617104553	-8.73377159338109
48	1.69629767048206	2.00862372733849	4.00294839780922	2.48519422367116	5.81399919418005	2.72430329053394	5.63398942505155	6.14672497183846	7	4.97826246097842	3.38158800629119	1.2555260428006	7	1.58824320709381	2.7874270818078	6.08943322111142	4.60390202088704	5.59293741140309	2.87313326649576	4.45969682445575	6.02660942526	6.86665467974497	5.87606434572148	0.549915709702384	7.46414320767073	0.708390219091531	-1.43965386859336	7.44948306450362	-5.91493381119582	0.234361188568185	-15.476959660181	7.87646098547814	-5.79323287780536	9.00011631119323	4.56751526500306	7.54057655144675	0.463017043251234	3.92626692122569	-3.00216408264974	5.08779293070909	1.04338373692288	6.85991277244429	-2.76697653324656	5.44242899503726	11.7985329213748	-2.73187237377847	-1.84632707574383	7.61075068655175	7.99269466205776
49	4.71674985232004	1	4.5271858798101	4.90570889291634	6.10797284322611	3.96810405166237	4.63256115439202	4.40796167618413	1.7812663717747	4.38072170820787	1	5.37952332189181	7	7	1.90679829289607	6.22703380620941	4.25910017346324	3.24076949634961	4.0462606838206	2.38783002930707	5.87086672312828	5.30769109174267	5.13566777394211	2.06638225242115	3.73632532669298	-7.4791267713639	-4.33699490118291	2.99938690956921	-8.18148897058669	4.40143078458271	-11.6761936211598	1.51336247699126	-13.3367146584353	6.56582945806731	-3.18185235075394	4.92038294479065	0.307977212049902	-0.470558266030769	2.10882827410531	8.37760665232755	0.386346111212656	4.34780378227675	-2.89107364020541	2.73967924170459	10.8413951133815	-7.01147896543463	-2.4718586889661	3.87738305370774	-2.9540406748766
50	2.2504946378753	2.02537567333837	4.31928511819574	4.13309585333332	6.00893199480441	4.05843502780107	5.27839746248633	5.97652778825294	6.47373326596354	2.15395085913313	2.81425644226512	3.06996603775837	7	2.48973212425028	1	5.45393070252758	1.21654979368035	3.70401936511614	6.7082826216927	2.38474591523728	6.02387107190559	5.7450822821656	2.39537099296575	1.09710518279126	6.49919383438184	0.234228911755199	-2.96481429956723	7.52266168378226	-4.31624900673928	0.616464201832347	-13.8512234168488	5.69058976562955	-6.22722960252767	10.3192793105073	5.88985214612527	8.27947427306658	-0.798672324344022	5.98505475328478	-2.10910506914233	4.51834012366764	0.901224840252629	6.57048938129952	-4.59153936553642	0.946700403915741	5.19499158681926	-5.66911759334435	-2.12562403021761	8.17430009406359	7.06689221412501
51	5.06684781289869	1.9411734377152	5.41760539071477	3.69989788010937	6.50598389619436	6.44554833702456	6.83602765394382	3.57434386198507	1.54049473136082	6.30884623523716	1.95519243709862	1.02534998748671	6.32715185333514	2.25309497894142	3.19272137154321	5.41355134780212	3.10934331134201	2.45700710312098	7	1.63267401723244	3.4941950689438	2.36761814732051	3.32803295731089	2.30875422690332	7.53792010525877	3.60553778595321	-2.13509843587205	5.74817528740759	-4.32828908676681	1.63257838734485	-14.3717040194618	5.37383188011848	-6.69106584840074	9.1443145206518	6.69891423351448	4.20218965607188	-2.55844048420699	5.75718055427945	-1.7315636491968	5.22027502249257	2.80232237547495	7.4641843615216	-6.72038858396094	3.36389051997076	7.26537241527688	-4.19761512351072	7.9469781831291	9.10572595993084	12.7547921774858
52	1.58056069809193	4.36504325755892	3.52839247715261	5.71143584971784	3.60313708727071	1	6.09751712420029	5.50311715881952	4.12657505063535	2.75521685935466	1.86199082286398	3.85122664837021	7	5.92640546933145	5.28719414178696	3.71638659109406	5.98116907368093	3.96234011822201	6.14215094686893	2.48095513296425	4.74048429271298	6.29088773264267	4.62269054520402	5.38422260748438	6.82270374789417	-7.21037034867365	-4.45877315920771	1.65481182135482	-6.66290124358182	1.2750617448304	-12.5325030608325	9.3943753197376	-12.2746499264486	5.93893669598361	-6.33804493161534	4.02621817298512	-2.94448282558675	-3.53323111293831	2.26724865899641	5.11999001646509	2.23897375145954	5.82057450627183	0.829353883851296	1.47317749045718	8.42310029211548	-0.586214559245444	-1.59966149811919	10.1056717233306	5.65307828764908
53	3.04099490496136	5.37457614960511	6.19455940287161	1.36473405576383	5.79369271005875	1.6397569397041	1	3.04751245723632	3.18172247830384	3.97029022262003	3.04650812896499	1.33384299145376	3.2751070786271	5.40842421511521	1.98452382932937	6.75076058051829	2.1965744149328	6.35354094978976	6.79714906511128	1	6.42849069817525	7	4.78638316954206	5.21086374222883	8.22065943686463	0.498112081048642	0.620479262933632	2.25798666552405	-3.495023519991	1.12066051324699	-12.215922785545	3.63069957914146	-15.5148232129898	2.85839660285395	-2.89928981932362	4.25166398725854	-3.33546321549858	0.667593190751919	-1.61652309940261	2.92033403882992	4.00646965068842	4.58183233660719	-5.12173511945274	2.03378424915348	9.60863423903233	-2.67236850630921	-0.0421973689513878	5.5491724340884	4.84504004134239
54	2.65805581829426	2.72841881489552	3.46411969807594	1	6.94563624417693	2.00581517672589	4.71445183068665	7	5.0469907480529	4.87688291678296	2.99159012033183	1	7	5.27454042068625	2.77838435439129	5.04279995410916	3.77552032190644	5.68140014235766	6.87955770834876	4.41561854266098	5.21882313560607	5.09578725998305	3.5313249236412	1.28145834595877	5.06757775132592	-7.34448639447363	-3.65058000824593	3.92255165295713	-5.7707442260654	-2.12265233727651	-14.4149625698548	7.03638473347311	-17.542593102272	6.88263094584404	-0.889706604600162	-1.45586395021889	-1.34739385474434	4.21111932313847	-0.898108635517801	7.26803782268121	6.22611025589128	5.06477775677971	-1.61042776739834	1.60858850009364	8.53245277672017	-3.13965224795848	0.0292317537537784	6.91624216819235	5.94839866464532
55	3.55320593988663	2.07365496652412	4.49483428403191	1	4.37086917699037	2.92747602805067	4.02448443453733	7	2.41622065299943	4.41342240485664	2.0551432396676	2.3477870794298	7	6.45990662942827	5.9842725853621	7	6.36643163048619	5.99400110688187	4.60102882709341	5.34655470507171	6.67219687710861	3.20763726750931	4.47075088772179	2.08165889526581	6.43713653385537	-6.67517394019518	-2.30687918267922	5.65985808181124	-3.91003092820663	-2.80011394200081	-13.7128133983817	8.57239690404126	-17.9700188220083	6.32563950357244	-1.69768689477441	-0.144203276920585	-1.04137603734015	3.64205373932316	-0.963776650423598	7.27059354313905	8.66640255353104	5.470264004916	-2.49441561685016	2.4395610294441	-2.5101641313249	8.98100823120767	0.372362095268392	6.08905540424992	6.02560854154862
56	4.83131800143334	1.70350192160965	3.76072199487709	5.1219939062106	7	3.13995409155823	5.46994045835422	5.51607643219079	1.80112723232705	2.6088970194525	3.03582326698699	4.28576684916567	6.83520658150009	6.19589713482039	3.10636942895048	5.91309459415099	5.14940255503153	1.7000674632281	7	1.80757947772911	7	4.6780888161618	5.66584874419551	2.63111635864757	5.459916225458	-7.69202764365264	-3.15009476998063	0.641573074170975	-9.52004575215352	4.27867501976887	-12.5577695108803	1.38296596029319	-13.8102586839673	6.68283594495117	-3.85634721326595	4.73079469022171	0.399572733006242	-1.29057691850041	1.14524823922245	9.43070642023975	-0.974003423163887	4.11567825897909	-2.58823033742411	1.73888705807643	8.86102907602134	-7.42275451446719	0.634120710753678	7.90932222695058	-4.32032878464607
57	4.02820867676554	1.03711688923388	3.31623851050602	6.51110136653522	4.59524275331008	3.88923383690214	6.21390165736319	6.78307705488575	6.12374690403631	2.01224830492104	1.18368388125899	1.96870676467538	5.79687038641743	5.25519096623923	4.22501387260642	3.0056143298739	1.38287923948895	4.7709363089624	5.15253980787321	4.31289842639575	1.08722475844242	3.95943573401145	6.42389079210317	2.22879096904563	9.44153581349563	2.18763950611709	-2.70323608059628	8.24409170108044	-5.23744625394215	3.30070344997647	-17.5971417817519	6.96091995925241	-8.04586625267357	6.8361801991208	4.3895693943084	7.4237390712559	-2.39768016135837	4.27343722025051	-1.31209010274561	6.7322080242854	1.88338084781452	7.58489178315036	-2.8261679405684	4.87351571886341	1.12190157728436	2.40626182862721	6.66502409491463	6.36678014613267	3.61636476607967
58	2.30149017420815	2.79892374523185	4.59163763101001	2.33741599826738	5.47034165739623	2.40572759536301	3.86124037840135	5.15085521204133	3.41680671133759	3.27699202469411	2.86413903080426	1.69369070214427	7	3.14834183010825	1.7209833212764	5.2780112784811	1.70426272937931	5.91281537973305	7	1.82621858524644	5.86649613095106	3.53655558136406	1.38669844926858	0.170668770690674	7.80890425527851	2.73736384591383	-1.96511360335877	6.72809056019012	-6.09923501184076	2.35415854689684	-16.4508577639793	2.73591416377677	-7.77219966096138	10.24616163952	4.35595204910434	7.22763631804465	-1.20424695998302	5.60020071721222	-1.3252872291299	7.81894228799141	1.24468676736793	8.2606657046662	-2.18960328803393	-1.26082314184979	8.35366373113962	-7.65425606003078	1.65792384276141	8.11612444367221	6.79382784686384
59	1.38924601810706	1	5.79625735239758	3.02343955029458	1.8033145465847	4.08832215567032	5.28326946293064	6.66778017765415	1	6.75215616199227	1	2.54915974257512	6.18355106947244	5.95915111362216	7	6.40289305456309	2.2294240036341	7	5.15377885490116	1.79089259586736	5.90248879251526	6.61364639050728	3.27742221811572	0.325811611646504	3.12150402062872	-2.47889612237323	2.8253001562601	7.04382785967582	-7.08480651779008	-0.696914516050428	-15.3920491099002	5.84546594047287	-8.24437897091819	9.95473233929533	2.39199846339888	4.24077742378201	1.48174860779581	1.80004980752018	0.402594635198777	7.44335211624891	-0.891822071303751	6.46210635104621	-3.39991474114738	3.90059086058551	6.48855378701062	-2.02401115497506	-4.69064064892239	6.70254965430822	5.23252243642841
60	4.60460838607014	1.70574145811238	4.23610754198531	5.43459698727598	6.89707945388895	1.86922393725947	6.26501003907318	3.01431722180908	1.35728137816292	4.15186311370416	1.5955947931502	1.16195334475202	6.02658917380702	3.5947036362118	3.94280507301548	7	6.03646036463921	4.13787297580008	6.84273593788103	3.63268515118224	7	1.96790645384204	2.4427958007384	5.73567840630363	3.73131548601558	-11.0827787254136	0.259072776411459	2.34159614070195	-9.05442009245567	4.18860874335063	-12.2447103153852	4.20444985683214	-13.4119729692611	6.92300132996497	-7.02196436272139	1.74105975577523	-2.9121197496491	1.78689221673348	0.932171122985777	5.75871466957297	1.57889981829577	5.39065394069888	-1.96433418268471	-1.08881697651674	10.4967614885636	-4.88678747102931	7.81893671880587	7.16810961928629	-5.27729644607098
61	4.45192183170113	2.30055747026691	4.74984399772122	4.74790758433168	7	1	5.01344994604035	1	3.06386387755812	2.84693301726852	1.1204272802717	3.87781965341722	5.26902286046634	1	2.73256660322631	6.58304204948513	6.14134766390096	5.2873907641912	7	4.23880289340534	6.60312024723329	7	2.4270785545383	2.52900614774795	4.03901822572856	-5.03741705808084	-3.16810009212422	1.24944341974164	-9.1345089936213	3.59480250518469	-11.6628936489265	1.02974770400464	-13.6041471764347	6.13674692603663	-2.50794749808579	5.1034450947184	1.68025569515071	-1.67466756488666	0.287263370645157	7.94808633565886	0.00534675381150274	4.3931113277226	-1.94965635485513	5.04494110666577	7.31879791601325	-0.0800276119157942	-5.148509895957	6.00824697490215	-2.02033367609083
62	4.73829688727774	2.19149391129522	1	5.0274119587608	6.58645576084313	5.61845282295091	6.06042930330187	5.44624298319418	1	4.8707330750798	2.65445112220353	3.79209467511131	6.57963683514544	2.18687840204227	7	5.25803267200237	1	2.2950261881354	6.50472002003755	5.53159269847891	7	2.28563193108949	5.47638928861313	4.5299513329567	0.295229296328495	-9.18398825737281	-4.60928920840432	6.57857171274213	-9.38123568519604	0.805983923569126	-13.7160586697699	4.10825304811762	-13.3270301488735	5.96196799669168	-4.86645501668733	2.25309334794805	-0.443052268687968	2.86168250550446	3.76046538713083	3.06697826231634	2.49926410247429	3.53657381297283	-0.699163329860882	2.50786695527263	2.84061326428172	1.05358125815107	3.6898325716064	8.50742009986026	5.36780509350636
63	3.5258768143471	1	4.39662465388631	2.70658595974735	6.64105539981749	4.38237101375266	6.1338385198908	6.87177127696438	5.80139972416693	5.26627506876624	2.23580173697329	5.87353330650742	5.45938499748677	7	4.811966524148	6.7947200715789	5.35867691626223	1	3.83495546559613	3.9868290139614	2.79117631344164	7	4.88801773491641	0.789634098170586	6.98258493896255	1.62790143279816	-6.12079572842869	5.5660829189906	-6.96917384620554	0.675330278879134	-17.1553183165309	3.47608901091064	-5.83359878986973	13.9508875272001	3.8714781989677	4.11022444752331	-4.57644244620019	4.53572960836106	-4.63572236888087	5.09624405059708	1.77426218964017	5.23865893614126	-5.27437941086296	3.73932427399079	8.84460100596596	-7.87552955070519	9.05036760083948	3.94942684091963	7.85376876304227
64	2.00647441588464	1.36714578217365	1.7717328720099	6.71883278375399	6.44911813833072	2.39320811196351	7	2.79791161219827	1.66139071012065	1	5.40526900615358	2.45870822974508	4.66184072239245	1.6172992395802	2.11798491704345	6.23878407333749	4.89441150342011	4.28102183307494	7	3.57425253297134	1.97921357547068	7	3.25195199222796	1.31418893288147	1.86965887844067	-2.85610328024005	-3.73961489958515	8.31636952956864	-6.6621805270536	2.43396192390487	-18.1836855692972	6.03158194043294	-9.90467722283625	4.98331136046493	-5.7514549597174	2.35114535773641	-0.831232175997765	-2.1819485354268	0.658072555141454	6.28790322811523	0.932813819788488	7.87213102330382	-3.96260585453356	0.718522898665059	-2.93909817158457	-3.54230373205221	-0.538547634715442	7.3161414135797	-10.4299514608379
65	1.80705821639896	4.40265656959674	4.43259889232506	2.90419035170228	5.10082568929185	7	4.49086656866719	3.12623204327096	1.03323876366605	5.78640736734284	3.41784636194598	2.127412381745	5.0790387205469	5.21873295697146	1.77309289761165	7	3.22989254651834	2.44176200337621	4.69972978377661	2.0479615962909	4.7183759861409	1	2.83991577100703	2.23865162080534	6.62508667178837	1.57031496277273	-2.5349681390952	6.50189168494336	-4.23668516435055	4.38679995353044	-15.9684300566877	2.75242224568022	-5.55102688515694	10.202394748364	4.27273625167697	5.5876924800171	-2.21682473411597	5.57241359689514	-2.24984397118333	5.32146146010163	2.19525620455538	6.03227958605219	-2.3237181770078	0.0843504996023315	-8.32406586488643	-5.95118225756949	1.17614667839542	8.53580983456214	6.43630998159898
66	2.62630184105581	1.08062655310562	5.7102830301071	3.52412191571631	2.54793128745001	1.44864236144161	6.04012020112897	7	1	5.52418887383022	1.19057317126441	1.43275515684633	6.1063876477138	4.39316612928144	5.8481553812868	5.4327199005244	1.71995921039763	7	4.75950085860673	1.9334779920759	4.53600186268891	6.08994763278684	3.87658357056095	-0.396304727718114	3.15969703246819	-1.99818501440713	2.44156854690191	6.70146467297132	-6.21824859058786	0.0658200201882155	-15.4914413412471	4.49925545246489	-9.1067230621186	8.61233067154123	1.98326864384419	3.44062849904714	1.39740228882179	2.63267710380377	0.105480138125557	6.88590320681299	-0.676124597541529	6.70930887409405	-3.43834008853949	5.05753657113233	7.29141394927017	-2.12408235423877	-5.5568309937823	10.0564674053348	4.85751775049736
67	1.40164988142569	1.18301238230322	1.34751322493475	5.50196139993755	6.35997245857743	1	3.19496192127833	4.08854052778772	2.62242477570101	1.14075827703475	1	5.13111162736175	7	6.50675493912164	5.93411702324282	3.84306000431881	6.81056788368636	2.45038250948884	3.87156519501466	3.66699750592558	4.35106081349274	1.92860092557166	4.40827275993626	2.28365788635386	-0.669794564576487	-3.95865515422136	-5.1336856427103	6.81781073572089	-8.11391211537893	0.762834456363615	-16.394281694157	4.81500984851486	-11.2423676952775	2.71146684364273	-3.82295402706698	2.84690347405105	-1.92892440499288	-1.29334491048586	-0.915033310169791	4.40912780226535	2.99761288601303	8.20429352851466	-4.4576136099395	-1.36916088487646	11.274762029771	6.75318829100023	2.10584824398169	9.35923851625536	4.87439829099365
68	1.75609335423302	2.21837653745324	3.72223879987041	3.264560680936	1	3.60694200198212	6.80442319190525	2.43626749199441	3.76512249899306	1.60443352758646	4.14563876528272	1.67517000156577	3.97640111603743	3.97924066313569	3.7611456160491	6.23756229784633	4.14184911097104	2.18040971694582	4.70347470800657	3.51466435801702	6.19410341731727	3.33021511933143	6.2225363743389	1.16270918422664	6.31365128592201	-4.15912565798649	-5.06539190133643	6.25081438844051	-4.74991121135617	2.77105261665847	-16.9126174055363	8.27580285259575	-12.1297015693329	5.33031108836185	0.786989239234829	0.858782309220381	-4.36572594913454	-1.20218818362401	2.49539407150865	4.55493136037696	2.33144937091825	4.68770949610533	-4.92703875955884	1.67189756050757	3.28314231436528	-3.81403400219916	-1.40135060510471	8.52925648224418	7.29511234128405
69	3.43539185031444	1	4.00686712823282	4.15075199557668	3.13218760712353	3.32192526537592	7	1	2.79873185483736	1	3.37322708618553	1.81954804372348	7	3.77360963909872	1.06849523589824	6.12188789631421	2.04655903868942	2.87576560838461	4.49251693357286	1	7	5.23314424500568	2.79929994586058	3.82389958538705	5.53030662634416	-10.8131314221751	-0.804032482497751	7.00225189204144	-6.52449341187359	4.43631746463297	-12.7495532620059	-0.864731769889356	-13.78349241062	4.00506225593684	-0.450820397613304	5.66315710909421	1.9082847646735	-2.83142981446976	5.14382645488867	7.43509027558243	-0.606432180162435	6.48271227398204	-2.55675340917854	2.31294279868713	9.88522004990892	-5.18154385404507	-0.57177151101002	7.83548304663767	5.40779359733574
70	2.75618454234149	1.69442306836971	5.7396632079468	5.64652721531815	3.87883806487993	6.28764561918004	7	1	1	3.69356675447073	1	2.22010206597876	4.03898328446069	4.26183381871493	2.55097405630543	4.64705140571316	5.42414836880277	4.69542978874653	5.47924385748535	4.55904310449447	6.84162721054144	4.67681734987528	2.76044179641171	3.27411786155756	6.11365691614263	-9.40309799181531	2.62686747120831	-0.92114756163269	-5.17754460176124	-2.12812761604065	-12.3923825014683	7.3264285618588	-17.9434677370199	4.1881741078817	1.40782882362911	0.810563901921289	-0.605070559990297	-1.34017344766365	0.0160265539499523	4.14100228317866	4.56967844116018	4.4303280739608	-0.0522387314188279	6.37547554817878	-2.44484453096149	-1.03173321869669	10.5566428835695	6.5682068865621	-6.0606692329414
71	2.24450420098546	1	1.35883130585237	7	6.61066320223258	1.49945480885269	4.73268441382761	1.68346411663996	3.93688019595354	1.76315731721501	6.50333698934267	2.81858416223616	5.99330442602557	1.23495562099346	1	6.24910745918325	4.04804432129239	6.62408851866479	5.79613761483678	3.08537429535982	2.25318050087108	5.71040782855753	1.86470762544333	0.885405205227055	0.639581436326066	-3.46646357372848	-3.31997974911811	8.97731836439081	-7.40882095940376	3.04178204928505	-16.6842727082981	5.71681695927254	-10.0053558045254	4.59714789894039	-3.08728946273791	5.37913861055446	-0.00693583010344545	-2.73272914821187	-0.475941909161283	6.56153742835682	1.80687347436627	9.00816764324111	-4.4535865136221	3.78508924974714	-4.23498797643632	-7.02309403994644	-5.43292845027015	7.23844582993817	-10.6199465410587
72	3.01174925088108	3.1184422380009	3.74987958803593	5.35052330547516	1.0359840834752	4.40832829415927	1.0456572128502	4.81856156104626	2.98756279268445	2.66592495309061	2.02755680356957	5.3081564877432	5.96134634332413	1	1	3.47527028345718	5.37517868405044	3.77917105940587	5.24832258997513	1.21885979984392	2.20062681803619	3.90217234160019	2.937398551519	-0.837001477395518	3.29033449413796	-4.03671462441335	-1.66422081403398	3.1884858929088	-1.10116832931297	2.73432657125838	-16.1822103691041	5.44473580890496	-10.7088118268262	5.58048408313843	1.57062761394871	-0.378495846403829	-7.07147067701402	-1.53325867644324	2.45726840204135	2.57259780895256	2.28658868480491	3.98700386100791	-6.68042535752665	4.12388340537783	10.7637843750179	-0.247878879308434	-1.51641430899537	8.91591241364032	5.25513286669311
73	1.62850517579919	1	2.22507149264111	4.77827442835553	7	6.66692768938794	5.83813475059568	2.82979973869457	6.4598771507786	5.07929337843246	1.20101856166891	1	5.75086754424905	5.24014430324764	4.4736535561059	5.49853619552602	4.77894221320926	3.929485839741	6.19547616831933	3.6444182156756	5.59151834736749	5.29265229583706	5.1166596587167	3.55754951118262	-2.1685173346829	-5.65023778242364	-4.81298722227646	7.84045447908259	-8.5610635480975	1.52192161718696	-16.816015775202	6.37244925507947	-10.1497747801972	4.09659012192064	-5.00055114916337	3.1852953220467	-2.02971633392348	-3.21443968430167	0.565738770842235	4.46803537967533	4.38446235541623	6.8873343291386	-3.96066205816071	2.76010487589749	-5.31262501793093	4.66752566652456	3.13500157036405	9.50463865846111	-7.89792940325703
74	3.31944220726375	2.42227595415591	3.72450473653957	7	7	3.84875975321123	4.90539359094009	6.1633382743881	4.68310117018966	2.73972095906965	1.38046571526708	4.45394192989651	6.77095516549499	7	2.36722396312074	5.8892748705614	3.80430375149981	5.45067616050706	6.28622097638011	3.16663335398421	2.55806016381533	5.355174783674	6.9644848523681	4.53213138288441	8.2671160277553	-7.54586827072902	-3.87145674293861	6.15754658119079	-7.82704676265427	-1.77365270708698	-12.7928052735919	7.07747507950178	-11.5963152493427	5.81036246156971	-2.13639490258524	6.8045840381596	-4.34686300003356	-5.06680585825418	-0.576900679745967	3.7917730292944	-1.29475404743526	4.3618362324038	-0.148877197063024	3.91766940842978	6.41673820859528	-4.1718104141173	1.55204079751569	6.31070871009336	-11.3897681704657
75	5.6888004970401	1.78239561124557	1.3221809773979	6.605513171214	3.75524128189015	4.97994320546877	1.52308513291514	3.34441568602662	1	2.77753652380532	2.10628182458704	3.90158734437379	6.74466145869863	6.11216896237508	1.03764739139415	3.181509222518	1.96009221558141	2.45933676690401	4.80593734046982	3.10695929082263	6.82962060568415	3.21176832496668	7	6.36111626689036	7.45547463589901	-7.20535013334217	-3.22173480195331	1.48911316021596	-9.49004501490984	7.43684253273027	-12.0507015049029	5.27545205409131	-15.9884289725467	8.59752110490733	-0.769642910921102	4.67068658607307	0.0358969297195802	-3.93192064811757	0.175318692706391	5.77932837113747	-2.97837405895809	3.74207701695701	-6.80777794464186	2.85532611913507	6.96584294830148	-8.36910121377996	-6.25993615950012	3.27103535626004	-6.06400038974626
76	1.84678121626459	2.72548436743153	2.59135130050812	2.33720978813798	6.08762426788437	1	1.62251489991245	2.71266629052894	2.18755282286723	3.23909629315144	1.4489407591423	1.47832654173839	5.39388562776891	2.31920221430943	5.51808624319957	5.90007960055346	4.66885673851279	3.46957539573763	6.86526256248404	1.76415363026148	5.92874331010512	1	7	2.14473291555335	1.74962990425278	-8.87496523641239	-4.42561536350865	2.51512939346725	-9.02272883900782	0.904111214816936	-14.1188292447788	6.81921212885167	-14.1448391639403	10.0679551341798	-5.43268376197632	0.380634036593598	-1.56775406084083	2.47099945112563	0.267569895629249	0.242174448646576	1.5130140145043	4.87875123861764	-1.13548195520713	2.92737993290749	6.11755955671843	3.52659780930616	7.56098587595033	9.22996411646142	-3.95311623505473
77	2.77193146242898	2.88912186116862	3.68581301863495	5.98806106173905	6.19589107143376	1.41657151130511	4.15787271149955	7	5.32739123760667	1.74937749878392	2.24989504614595	2.00457550359129	6.478605303811	5.76278008678858	3.02982857946651	6.14773959522856	2.08345895474295	6.33603106092748	4.1079860310852	1.62660784385421	6.88684118653272	3.44182159446438	7	7.29128173772146	3.70178504497208	-11.1832563624737	-0.121248100442908	4.40286583083506	-8.82700345303667	5.34030811944952	-11.4196555446766	4.13160349520538	-12.8240826981968	9.07126847605183	-6.2966641844794	1.74023096915683	-1.0795374863509	2.19448770885631	2.26800118256189	6.58962353601845	1.17363161669051	4.51234437165454	-1.88657263716543	5.3113143497719	11.9762987776892	1.57489859400701	-0.671949684696195	7.24733541164715	8.49313838953571
78	1.7465181893432	4.31640061215953	5.59923563956824	7	4.76396128286152	1.49075523921609	7	6.09006337495368	3.08966859266957	1.95007432272655	3.35903567522057	4.53766318117562	7	6.53862490678218	2.63887730170488	5.9251986614719	3.97734401828823	5.53841195492719	5.6710902306971	2.12592552171023	2.1184307263537	6.49087049944562	6.39713881231374	2.1600199700839	4.49875227372438	-6.43012755504238	-0.333578611182179	1.48698480721933	-4.82540131907649	-2.03803353686394	-12.7874962256863	9.17689857027731	-15.5260804204742	3.75077476323813	-3.33242830802658	2.5203640649426	-1.84018561228376	-5.27802938699581	3.89296106720361	6.19549091755872	0.765255554721985	4.47976489902275	-1.54752205746562	3.6262844025065	9.07452787583983	-1.00824700020542	4.0524157717049	7.05326626095701	7.83720156268049
79	2.12209093807623	4.76097113579842	3.43874626258452	3.82959535268659	5.14395711251127	2.40529535048434	4.78168693223698	4.78007433634878	1.50666835278354	6.66737680604706	3.61394915200888	1	6.00970592828787	6.98654217281126	1.9222115979542	6.62605965598547	3.17455371236524	2.54943267927921	4.55851037448532	1	3.11836453255378	1	5.66152733160653	2.36671149797057	6.03533220531012	1.25693237051144	-2.37689375755966	7.11896093012019	-5.37478905223538	3.27135797476266	-15.1545451816481	2.1331566669001	-6.71197884220648	10.1707141673098	4.41096784672941	4.16006475878138	-1.45035605100419	5.21602435681411	-2.41481307504067	5.64391760339046	1.45465081154644	5.47634858983765	-1.94885859232281	0.779459316880609	8.50883182046469	-3.50626985881409	1.32544550743814	6.20867634703281	6.03390158287625
80	5.98692658138817	2.25168271331809	1.81053737032152	5.38125422593583	2.96516303837372	2.36034542035181	2.03687030622264	3.48331498829187	5.29173832547724	3.17222412780715	1	4.34775655362593	6.0874727586439	6.65330490178798	1.1216676512266	3.63319991666565	4.4995505011549	5.2311637637943	4.54016870426804	2.89541353715466	6.0313030964913	3.27701673070133	7	6.90903738235934	7.85397888353237	-7.53117423580414	-3.55877904263132	1.33971018520667	-9.8898661350018	6.15335802921503	-12.1238939281141	5.78190838387688	-15.98192160669	8.68319100591126	-0.388209642880037	4.64079662603709	0.848949071121018	-5.10181391898978	0.51053156605755	6.8233557641163	-3.1808761050984	2.90743095725216	-6.38493472123816	1.36771680319316	6.92851019622139	-8.17317554329978	-4.97126396219315	3.81583951763114	-5.87974163843672
81	1.14215329302787	2.2449968951497	6.3888273239856	7	6.65474299116419	1.61509471740321	2.58026034109149	6.53311611253389	2.97753747432986	4.94052282173908	2.61949710576178	2.64433827729619	6.89634919721366	5.87317947420254	3.37907685002773	6.5033458308213	1.56720021425409	2.03313998836776	6.53003725737115	3.65715228165672	7	5.32314870712065	4.18930038762324	1.31358459649273	5.25160112207625	-6.75001580625184	0.634581115761127	4.15543280861871	-5.71411762129572	-1.75187106846879	-11.9772518287118	7.70067596533533	-14.8514632958677	3.60234259718573	-3.62315599795725	3.16267900900751	-2.92183071784612	-5.14827577347834	2.31597025103263	5.47862550103934	1.5358523316054	4.86152043277395	-1.93007395611723	1.21817627218869	9.12524990847171	-1.97390434352784	1.12424976807088	8.90610364587674	4.21508001528908
82	2.53044071377859	1.68991630562563	4.60823541701797	1	6.32219940859023	4.66701259815831	2.98723206783106	6.02726486871734	1.59548140327734	3.17392827856661	3.40383382172367	6.2129740507541	7	6.13402180204019	2.13244176169939	4.76126853124807	3.68115013039178	4.47395555551219	7	4.55631401829155	4.21627029876993	4.36222364601047	5.63644794663491	0.871732484451425	5.95704661388565	-8.01529112935412	-4.13443245482674	4.61420741266678	-6.0307355611905	-2.66295668283349	-13.5754531776539	6.86048455663629	-16.8001918412078	7.50686199167258	-0.777004041079404	-1.65828290192771	-1.49359411059676	4.3352637595807	0.0308370515475513	8.24455903217701	5.55771827019263	6.67337896863915	-2.72866980541175	1.83735537578576	8.47606701160217	-2.78580375030957	0.199275996514589	10.3873835372738	6.33037610397087
83	1	3.98372467278471	5.99921382963862	6.85422246719491	4.95630943466977	1.82322994177477	3.26197380357794	2.05561361378747	3.27848513456712	1.95455635271786	1.82731480681577	3.60687292230295	6.59921619648566	7	4.25758406072427	6.50653710394794	3.27129114167889	4.46254363773307	4.79043308053171	1.9786234091816	3.24702793822694	4.6607571688183	6.2612260859552	1.7262502283306	7.02105196295561	-5.66490678526283	0.632911168482504	2.89978680827085	-6.18374230197734	-1.17458090944771	-11.1116299665185	7.75859154856414	-14.8044097426998	4.84312656068731	-2.96351188213606	2.42376735763944	-2.76967635438911	-4.53101395495232	2.31363134503322	7.82371058731929	-0.0994671736159664	4.89509686395806	-1.48004958652065	3.90024446606995	-6.03402091619094	-5.9030584059888	-1.51045827976319	8.50825469338394	-6.5282498892956
84	3.01275959738911	1.18239602136406	4.3467097365107	5.75411934482669	5.5026054517177	2.87357237804916	6.10928572145493	7	3.82098287325192	1.45748579356385	1.42719720778465	1	5.42428196484407	6.17829487688324	3.11201501277164	5.63138267831513	1	6.93470886264532	4.75712991770038	1.73026029544668	6.77419103579804	3.43920111885185	7	7.42331820922453	4.96118180184979	-10.8908815769224	-0.167230608657135	4.48767899468611	-8.65801253639333	4.83387355392245	-10.1523303913679	3.32856256718444	-12.0166125730899	8.14990843447361	-7.04603178136774	0.925536984004093	-1.45610154567306	1.28016051507304	2.00443078813609	7.10417647939578	1.22250866999403	3.54435605774288	-1.15532309022558	-2.09122906423617	12.6730188215576	-5.76183509302086	7.27777698722646	6.49741149277456	9.64130997116034
85	2.69911994429895	4.06939122089702	6.45744399530149	7	5.6465389818206	1.27320242908599	4.34116138537285	5.77242649017243	3.66624383783478	1.78103851142858	4.91713091621257	5.17998566826694	6.2361018858223	7	2.7891600092804	6.7977685496364	4.54862232928245	1.29234453145417	6.48439862168131	2.77200955411216	3.3663413574091	6.36076908636255	5.45880310460931	1.6736662826528	5.26784917267249	-6.74818275215466	0.236234666560185	3.75873006295818	-4.40597019521254	-2.21071891648691	-13.0381849228051	9.0305676805422	-15.7717965525111	3.14600986636829	-2.51988951593479	2.87544816634052	-2.77975429802942	-5.83091271911102	3.26273406454825	6.45290984089863	0.0990804439134542	5.31928300598513	-1.04896428264058	4.20043623429077	8.39859934060821	-1.35023864978675	3.36122483399207	7.74023304834464	5.28096341922525
86	1.87618420889474	2.74873728917294	6.3481289180388	7	6.33339661948545	3.58324801472791	1.73440436521763	5.31585490436349	3.00468540226655	4.99633371116063	1.51932706286035	7	6.6799790309334	2.37676918560101	4.28117141490767	5.91710009683126	1.60293951444635	1.70501542752109	5.62961182122349	2.39372057425708	3.68079559810483	4.0451538392464	3.82966828744552	1.56738808951554	4.90471092326405	-5.63999407079223	0.768093878680154	3.99069150611215	-6.08780828335438	-1.99316911832216	-11.391363179867	6.73124080141679	-15.8980351117347	4.08125771831553	-4.27451155197634	3.18603831616032	-3.10919679160835	-4.22706657143565	3.4891021702267	6.2638028969862	0.535831325577803	4.70169275101733	-1.85225657589254	1.53596762564583	5.94736872720513	-2.38575324290103	-0.421392859363322	10.0962266113752	5.14759222939775
87	3.18179300025652	2.49293944691887	4.88219007814275	3.78373767561104	5.37559566046327	3.03512972131318	5.17691341422738	5.73649557358505	5.79454832127519	2.13855572599727	3.09813818439484	2.00941476168295	7	3.88255655998995	1.62243826376206	4.78811506099153	2.30335476717273	6.04630898717956	7	1.57017417337994	5.93207371746723	6.35907258889563	2.16765280389602	1.90956737281167	6.24966990067039	0.798977440301706	-2.19054475793598	7.70624878001921	-4.19565595792288	0.322370259940235	-13.4045206742183	6.182242137821	-6.2903623949601	10.3808023016303	5.43056087154498	6.99276148328957	-1.02802766660611	6.07767020601401	-1.56749484425488	5.32774843047337	0.863943333121017	6.31096169925021	-3.91818641966523	0.83194152479935	5.55612663259672	-5.74976255617351	-1.83018396527079	7.990295416694	6.9107870057429
88	4.39426906622904	2.35246069551742	4.55501630708697	4.01268249935682	7	3.46414484022204	2.33580691924722	4.58494661529617	1	7	4.90371706283766	2.54576234084387	6.15532326904107	5.72179850816351	2.75523049729845	2.89907359880569	4.79936377583618	1.31222851461875	6.37154408822737	5.36824221024397	6.41658948596273	2.98035145779544	1	-0.102839585580385	6.70065625927842	-7.7596637317352	-3.92282521608757	1.26363500160507	-6.92526622364635	-3.07371541856597	-17.1149874538765	6.55219687092543	-18.0640621471139	5.0734789681438	1.45242350181683	-0.460884205439362	1.75934940603233	3.33047761060995	-4.82237430244017	7.44436762019218	7.20213249797858	6.72733183608064	-4.27677175657092	9.49576656112585	4.49066504548482	0.279248518362414	1.19195473652123	3.73940279519648	15.4028590475756
89	2.36604910983069	1.44757338023879	4.55868478458329	2.44640507873549	6.38846057687127	2.89090426391929	4.03847584041041	6.81892216725104	3.9182776905677	6.4096206855082	1	1	5.49406205011253	1.56698923922168	6.35138540139016	5.14879252613008	2.34005646972146	7	6.23170257908881	5.37681222854737	4.43998837224271	5.61000262007648	3.29377119273325	0.778754126149182	5.0778396623828	-5.90821466564345	-1.79183692714159	5.21864198574431	-4.88066249430375	-2.82329396679826	-12.5216805522528	7.3320718111547	-16.9790927202561	7.0167985221502	-1.15133093246583	-0.69828924565512	-0.124144983278774	3.7202144291171	-0.416765932658387	6.17477375676042	6.16279136634375	4.4617501948895	-2.8523839059649	-1.64029864783778	6.96431471008069	-1.66088628925268	0.594141711248676	6.42039356098097	6.48513827163073
90	1.69671560964886	1	1	5.7287318541973	6.64724877350573	3.5512268084439	5.36597296938029	3.02846277380046	3.57110566042556	1.96985369263924	3.35858416681192	2.92468713688606	4.9592980395405	1.35343477433299	1	6.75469746980082	4.05528615999149	4.94134676150805	5.72668243462177	2.18769248720319	1	6.7079227676364	2.65547653017939	1.3804522139588	0.248517080069374	-5.37002150911464	-2.29349089712021	9.61594896064433	-7.55688279047915	2.40977417964155	-17.8461985364821	5.28889240586875	-10.0665795587574	4.49804194296401	-4.86724791168317	4.0704249904083	0.139690316081572	-2.40952967811325	0.626272103157948	6.2181251090644	1.60838983594313	8.9728049525655	-4.92255052428292	3.96005109144665	0.202192633925311	-5.15025399381569	-4.95783848565615	7.29942281120537	-10.2040469435956
91	1.49286406655937	1.51032549737416	3.54709166925361	5.4949634546152	5.73495754806978	2.3986198403192	2.26026486366529	3.95718298612851	1.24067841205945	6.25685848689381	2.09614806671905	1.14812586659489	3.96721005985594	1.9437852452078	4.43208893182431	4.78423150937833	1	3.03150220151847	5.26859110621051	1	4.19705426328057	1.14859250102238	2.30452711534987	1.48350399680021	7.89498856024967	1.32724528455002	-1.6464095305508	7.42496022516697	-6.9874059669009	1.56527472930633	-16.5143866611627	3.456323362069	-7.30173325206105	9.40131552085828	5.17791072141218	6.85060314467959	-2.0971389757872	4.54992886806847	-0.0955529764511462	4.57995167461457	2.346328954195	7.97278988459324	-3.21821701216914	1.27152364422118	-0.539679297771992	-3.68154793296425	2.14518305809146	3.73311203791975	8.1706220559439
92	2.97019379630179	1.43645673908187	1	7	7	4.72339439827309	4.55069494971801	1.97895525803403	3.7632640031094	2.08399665147998	2.95193498670986	3.16803465572276	5.59905445203762	1.12134814834761	3.70633333189763	6.27343093378013	5.26437623393268	4.73984154789375	5.97624458591292	2.77220641099921	1	5.37728002124071	1.98408385716005	0.918935695018011	0.19132039897534	-5.59663089739743	-2.99178662300544	8.76854943661376	-7.61783078407184	2.63388353508312	-17.5776271059611	5.58826577015904	-9.78261106069276	5.02260748813527	-5.37671073817951	3.3762374029101	-0.20691486437111	-3.49462940327972	-0.416204513032455	7.01853329348261	2.10791934695399	8.82584691668027	-4.44355500794062	4.30964114063029	-3.94532965169814	-7.23690617384576	-1.28620491312333	7.75298782233825	-9.03325323063758
93	3.35807227239727	1.26711146170045	5.93268482456177	1.24692609330622	5.66255758587243	2.36262384710933	5.50069735236571	3.89663848962833	2.78517387565983	6.72234333730255	1.52522246336626	1.75168290492953	6.33035819729746	2.79216877230381	1.66767969803877	5.58260430922624	5.07458392216533	1.67559968296171	4.24452600913374	1.79259866114469	3.12453400831568	3.27220449439131	4.79493517859113	2.10538895706656	6.37902346066979	2.07607430156202	-2.70741394192464	8.10455936756807	-3.88670469848777	3.44390872895589	-15.0168863317898	4.40682838620394	-8.23648373649115	10.4130569055541	6.82148489491887	5.38914143851654	-1.82232442754879	7.8067927456632	-3.14130996724451	5.20441580474512	0.399121248672986	5.67889482746423	-5.93473107120614	3.0216474065609	8.84617849368902	-3.25063658518769	-1.55545636878992	11.0017189968503	6.4831261482498
94	4.03880465779308	2.5871086608978	5.0075792140139	1	5.73059057133611	2.54981625682643	4.90737992337018	6.53405472620531	1.81910106059418	5.52758678325775	4.37063620739974	2.54407456598222	1.79643732786475	4.03199597151104	5.38947343157703	6.58766646196442	6.56942749060246	7	7	4.84684212958261	5.47431216682946	1.42024804632484	1.26504233474713	2.79473373149716	6.02362431005742	-6.95156937900179	-2.81978915254249	5.50219919818523	-4.34917478383024	-3.89525183242343	-13.444757362392	8.67672561942593	-17.2902858636905	6.7276862043774	-2.91102235236901	-0.630157550995968	-0.219980716572276	1.97833315737199	-0.724639116772125	7.68327075931718	8.69266282099021	5.45826222558918	-3.27574483767238	1.29893040351475	6.79545503566158	-2.35552067440523	-2.12314162173038	7.13151049913226	4.92684838653147
95	1	2.6506595510924	3.7167075102453	4.89937459368554	5.41060498117455	1.52060338490711	1.98544287867113	4.48173790802158	2.59729249925496	5.18549372427498	2.52860297817826	6.26169943859066	4.8057380862223	2.74309360212457	5.88032893417813	5.85333708745575	1.32605211316905	4.92066264430135	6.20506038948461	1	5.24050128623646	1.40193317041982	1.59285200059862	2.23597067212724	8.41672272592199	-0.0782663950888249	-0.598736799918376	7.68732099244393	-6.17577869442232	2.25073081946473	-17.5099380652171	3.08005720649071	-8.41658665292859	8.35207092234684	4.09071957557935	5.63110183348117	-1.52665923356434	4.89368976672645	-0.61278094459642	4.81904368097832	1.32708610708001	7.28889659226555	-3.84588161284216	-0.220245571168574	-0.153415514527146	-1.8064405592618	2.399379821549	5.72386377576473	8.35402138017553
96	2.88548771463465	1	3.31353130155616	3.42400236663165	5.90168067743513	4.57416633683928	4.30076751883289	1.76652205738275	1.4091886978919	2.650129833449	3.35113745973936	1	6.86606855520824	3.14926534847468	7	5.84927870910245	6.42083449850898	5.31034288585995	7	1.62507624303019	4.43295878722317	2.23479373750039	2.78539755856459	2.18903000360421	8.11126958751714	-7.21281088663562	-1.3047993263068	5.46912250088941	-3.72930732953353	-2.04546580939713	-14.8689673427771	7.75296374609172	-20.0878973421439	6.2552416960053	-2.52129360858662	-1.24388526429903	-1.47935145743125	-0.0114527506052926	-4.41920197778292	3.93702880078128	6.8319515575992	4.25867471470879	-3.20668962791998	3.10492010138082	5.47003976985407	-2.24219617193112	1.66328499102223	7.39811088895705	13.1667114628109
97	5.17051382014276	1.03579118139193	3.18752916960827	6.34592424949982	4.72851027319199	6.5514460249213	6.55765835724195	6.18742447078486	6.65244856833836	2.98217870833368	2.57568978402337	6.54520645294036	6.28088550349892	5.40535192897881	3.75071754874801	2.75457194052227	2.45872171442788	4.06388639385595	3.6977467468369	3.91991110085943	1.2406324458382	1.26480289493162	4.6279205168806	2.11858082276528	8.70862292795845	2.77490967654386	-1.95693749338973	9.50088245357088	-4.77317012395161	1.95090298218528	-16.5455939750239	6.2864830318766	-6.66094926347553	8.5377739842418	3.24286135587932	7.06178183242212	-1.70967054032841	4.14185795084124	-1.00446120793348	5.42693615674707	2.75633788675343	7.49894591320096	-3.55180041464753	5.16464900137333	1.83318925368052	-5.17120487770795	8.04316096508303	4.10286848913808	2.88697873154095
98	1.6532408212145	2.02316711869947	4.65126277703275	3.53221318503797	3.35395143528163	4.42041935565505	7	2.9934208227737	5.22196432653117	4.44942042836149	1.59916394882013	3.60628570448422	6.58377862812729	3.08875578208724	3.58103211436568	6.75238140520203	3.7489035099288	5.78125101376358	3.15699592904677	4.73273210062032	7	6.23552223992311	6.61008167428729	-0.0108488910799933	9.39658736487068	-5.18212676676261	-2.03248504742691	0.718850213921787	-5.02514276922106	-1.11318774669648	-13.9238145831513	8.27549201608031	-11.6272183266719	6.16096390812588	-5.46221903314664	2.27221955731595	0.168271214007771	-4.45380624628106	2.27945126677169	6.91889542957391	-1.29476987938154	6.10282390568379	-0.675120428141752	5.90062965801329	-1.26155320578165	-8.44147667505398	-6.00548469758594	9.13694006577638	-7.17606898558662
99	2.86347427214993	5.38988454203564	4.14568022914366	3.19178060600897	5.08815153132095	3.25653229015826	6.23272179414546	7	2.19670071309367	2.3576640030495	1.27612460857809	1.22019602865936	5.00833147152208	7	2.40832010515486	6.91708616931589	4.19760281754599	2.83636621581383	4.82007615426388	1.28802069717488	4.30556006026138	2.48927220360084	1.95765979585681	1.26573312799378	-3.79666545033514	7.0684208201629	-7.83758323272333	1.15822766961695	-0.367867201282926	-8.00853620888542	-4.83994438935162	5.42512773285966	2.50907941942746	6.55416619209477	-0.418702989721581	4.01131091600571	-2.37803579487847	0.0267563082529121	-0.284508997170183	5.6367253076118	-1.65371604442499	8.93117420650574	1.39399838480974	1.59391948310036	-2.37966460213156	0.87779141336167	2.32794629691357	8.70955763421381	8.70823634224486
100	2.68629529920551	5.71748419837583	3.80409914120524	3.78525795936159	4.33216341182212	3.09164786102053	6.83270391487682	5.74319680982012	1.53447984218133	2.87815173479743	1	1.2221001421771	6.80718531451823	6.01590959043727	1.5711370090315	6.70442147705996	2.20833239697951	2.34877907943383	4.7621161274867	1.7746185847122	4.95656726700946	2.51389589821403	1.06295827114792	1.82981632154448	-4.65495148003255	6.52518698442793	-6.96655631677899	1.26417460445504	0.268078394360056	-8.89676072223848	-4.80641053521739	6.0788113896075	2.51196183812903	5.97031731072441	-0.6858812226195	4.12442730432808	-2.83818744226671	1.22623605136585	0.40108375648416	5.85956828669874	-1.45766781510794	8.29883020099151	0.926226100151644	4.53132749037588	8.23936484259298	0.422578005384127	2.00590066975606	8.68106846024777	7.58603667718038
101	2.99367897884759	5.9371240031061	4.05136459371381	3.1328735747763	4.58299904409466	3.18428936776151	6.36416111384854	6.00453146377366	1.34101001537477	4.10139629202757	2.51300442135023	1.02840060508036	6.64328013224387	6.7166744897725	2.22940041727986	6.94378579708275	4.35912622077466	2.81339609956238	4.93121394459769	2.01054485577199	5.71815836918768	2.39133986614829	1.48641763194732	2.44038373657746	-4.44904756555274	6.05980509829315	-8.3237525382692	1.14652503958331	0.0823100826043626	-8.26715519889126	-4.54816144686438	6.69345561144651	2.09263461072622	5.70938883761203	-1.00321432904815	3.52341753786763	-2.87548499962373	0.300555139288745	-0.441060893253275	5.33232114844578	-1.71006355330208	9.33916063907242	1.44867848609047	1.46543412026247	7.88010139884388	-0.326977337431754	1.63406786117703	8.78577529876392	8.23945696993104
102	1	6.16110596992049	3.24078485421079	3.24050218069942	3.39972168380423	4.03923301465057	5.45275022477224	5.63264238062907	1.64214567767583	3.69134141982799	1	1.67290124236128	6.45105070924438	4.15989077385702	2.14958060831578	3.37521488692284	4.14449748596467	3.1364589181317	6.26432250720689	1.95302215808897	5.23281941218127	2.14509550321652	1.57305865302586	4.56879683537582	-9.14215891360556	5.13608832371624	-6.03591612919378	2.82647932179905	2.95380457871773	-6.81874620658781	-14.0428340606288	1.75120858439707	0.0215865974263533	8.78415608625903	-2.3509965131022	6.11728864703249	5.91147341705349	5.35148669384863	-1.98774296304775	6.67309689089664	-2.35360107988542	4.53633459437232	-0.882472025589285	1.47879658890285	9.82397420489544	-2.70607630964261	9.74461651621993	4.74272475025942	-10.7689447260427
103	1	6.42561857220833	4.27740487791569	4.59265230941274	2.49361262715001	4.65059259207528	6.97399479312413	6.33364678777001	4.97931371975626	2.05629959750611	2.24968111622724	1.36106803809931	4.95895165646731	7	1	6.92382200694972	4.4922436644499	4.77983995555331	5.62266096128059	4.086540567543	4.45469650572408	1	2.38052573781149	2.73661475545812	-9.32715061657102	4.30916975123547	-6.63481917883289	4.22045307617299	1.71983812944606	-6.71164930564189	-14.3829295067063	2.21002819424288	1.40868400510435	9.45787090494545	-3.18249014400794	4.21483621620322	5.14820987851435	6.17774241127168	-0.87900325392826	6.01177246015214	-3.02554989602648	3.66300759036377	-1.78900719923939	2.89502719630591	5.84539407820852	-5.43563118287197	7.92646743245279	8.34396832901135	9.24463065745061
104	1.25593540918487	5.40568165345841	5.4131018336115	6.32442633288091	5.0494109647412	4.13282723042319	5.31732467777608	3.93477162931474	4.98188553868391	2.98907409153035	1.44787308358039	2.73089387592036	5.36753481483223	6.34928024388342	2.84281267979114	5.89621220102751	4.49268414162551	1.37122113254929	4.59600842452021	1.00863683026503	2.54703506021114	4.69391758295952	2.17972927693858	4.42580581723815	-7.1785717269599	6.28181914644308	-8.08245570711138	0.874380770217219	2.66935436341132	-10.8130996708063	-15.7726026421605	5.74623485976532	1.90945182395602	10.8199963848029	-0.0846913094394203	2.56517638603052	8.2065901624841	5.63515309427858	-1.71760735380132	8.83704826075755	-2.7512998114693	2.23256562679631	-2.34937446776534	6.28149718994873	-5.03083386130359	-3.4746634834791	2.32453664885451	8.43087269103351	-10.5419227592533
105	2.934640968544	4.17801922221886	7	1.27973275734857	3.60773950596383	1.94194563446414	5.37355272741715	5.69177607055391	2.01942575218999	5.67556499320741	1.5483007301323	1.81824308000163	5.78580230713431	6.21164905714648	3.69197051890539	6.47288506598079	1	2.99578150100585	6.10663525777094	4.67603476928701	5.50607164148196	2.13218255343154	2.29260106488596	-2.38057624648585	-14.8532517649814	5.20419900519136	-0.323372984584538	2.23433379485712	-0.189546117478335	-4.69335879382645	-16.4259561565797	2.15460409866574	-5.6323219342873	15.4902226633882	-0.603290921612218	2.7270628523412	6.05605697295607	3.33452697011186	-1.63743703134517	5.01692722423784	-2.97018012874408	7.41606806884312	-2.35784498051124	2.27925718631562	7.91381224506937	-3.89834750134642	-1.12974655319984	3.80947313756345	3.77768160324895
106	2.0578776916027	6.00075977836833	4.74034619348338	2.94151668205686	4.42253177093205	4.86532532266121	6.06311142137779	6.88124688038166	5.77921752556673	1.74287021020813	1.11089621330884	1.4618662759076	7	7	1	5.05608458276967	5.52030415892835	3.1782904547415	3.26777994372649	1.67258057906075	4.23164056743292	1.71212672900144	3.64970582618278	2.07710590873036	-4.48007279047743	5.37104698882493	-7.99396919304314	2.30769587306401	-2.16845508425831	-9.06990585569413	-6.05998503607917	5.71067849034817	1.28529193108441	4.82272685116015	0.445400936819653	3.60918486910399	-4.58941626292085	-0.422294391557561	0.436635655978033	3.65977676668629	-2.44565743638808	9.66409061202171	-0.228000569812705	4.30676038920277	0.0818328431075129	-6.63889934160752	-0.0926192557168606	8.42040613844589	-9.75298865216658
107	1.28115470770054	6.14524346137579	4.76645683955069	5.12153841872436	4.91158620009326	4.18589914135391	5.07659920041536	6.40148098983606	5.84478019489164	2.74782170584056	1.22488570277872	2.54370600103496	7	6.76326053950563	2.51654634309883	4.27463546659329	1.21386395099789	3.65098230374271	6.1166819579956	2.50221554211771	1.72424601314906	1.5127482228985	1.05158149419548	3.77290037660957	-6.92978621906466	6.35235046829116	-6.88163220343799	2.2364241480698	2.21538045214515	-10.7969325534719	-16.6442214299591	4.74242646612036	2.22029847463087	11.4479530610711	-1.49456416698153	3.48714752546502	6.66166826190214	5.65294741823006	-1.66088070997083	8.17802153178018	-2.92637965008439	1.52605069308643	-2.21965980967912	5.45211420206331	10.2461790028819	-4.69670423559866	6.7697977246	7.79990444798664	-10.663308259765
108	1	2.75588771854836	5.80195953667524	2.94952658101332	3.83875562189449	4.17793111609533	4.85283534327768	3.92105063634904	1.53857392725549	1.85310981553359	1	5.34107032576303	5.62900277310371	5.2908104819649	1.3957664812081	6.47215403822016	1.30655053342919	6.55096601864631	4.64856714858475	1	7	2.35910728657415	5.71231852929271	7.22381304043397	-9.78189624572958	8.67362568314334	-5.57097933111789	0.520256970943585	-0.830212690679796	-8.32766390770389	-14.1826062593076	6.39262459501823	-7.40445826006043	12.666456119576	1.10051755950605	2.78863079901729	-0.192991129974498	1.28278626150731	-0.544091144964889	6.63713859003902	-1.99981909743782	1.82040790974537	8.70226986391941	5.14565661312496	0.183985556072821	-3.93814639109935	5.21258593434072	4.06182333668407	4.13111220591593
109	1	5.37342139360647	6.18097181095118	1.50910523250005	5.11631394185969	3.13003746236746	4.14344035410986	2.39580040059299	5.35225219672351	6.36607537937103	2.97384529092942	1	2.96664159163269	6.29642530102039	7	5.60084501296257	2.25313398252053	7	5.34876342549986	5.28645729604006	5.30007628679108	2.53902474589693	2.64246370232706	4.46770818617464	-9.40924917536882	8.65611261389444	-6.06279435162467	-0.736553995769168	-0.00907588333883264	-9.40496759526516	-15.720413382793	3.01562288777134	-5.97026021232692	10.2780826613886	0.903041903006664	-0.950981274726452	-0.959615812279013	2.59168524050103	-3.89601630679098	8.58156080702167	-2.47074151393412	1.31275256796844	5.09496850852199	3.7118346437618	8.18663111065743	8.84510534526657	1.69694054753916	8.52665234422635	-4.31833765923425
110	1.20979314733053	6.01680797379641	2.34349199578535	2.66255014757614	1.37738204678042	4.51550557237598	6.59675098560903	5.92358430224402	7	1.11463315128468	2.17385027982278	2.69821253895211	6.68246014328273	6.15515909989324	3.31780888617965	6.7649287201275	2.57988387655536	3.80275386631314	6.10029024022035	3.89860551208078	2.54599509338051	2.28972549371746	2.2231604109326	5.27970938235294	-9.3913790940179	5.64668389467187	-5.27614004112109	2.76472857185189	3.68152572339776	-6.96182002974409	-14.3827667698587	0.446725112483149	1.39604386792494	9.45680995338243	-2.37586435698625	4.10695832018475	5.90901478358065	5.7664418102036	-0.213212606626838	6.27028494428894	-1.20338321611489	3.52278492141022	-0.656473613371007	0.126388082895706	7.37430426777008	-4.84500975488687	0.571460249309509	7.78043011059415	10.6812994911987
111	2.79692805480963	5.40918344091729	3.41819972157569	1.86519143479217	4.6568991838959	5.33451552655992	5.78862244994557	6.25613739132026	5.11110531045565	1.25438902233288	1	2.73588266165143	6.10142297634305	6.25823394991722	3.34806401385582	6.0631226467289	3.97915676615794	3.47233060679419	1.78215765929998	4.35205870139858	2.81878837305769	3.4099746653286	4.15819142338906	1.91534542088415	-8.15341494810252	4.96382687797825	-7.17161501644874	2.09150943552804	2.70146898447615	-8.00060349662031	-16.7929961560324	1.7821768542358	1.93681495859874	9.52168131384531	-1.73090472007669	4.42120232732386	5.61790786537498	6.28419479428206	-1.75394431301346	4.88879352801629	-2.20950735714273	1.16442321802748	-3.75484870253542	5.3177890645743	-3.13625693228415	-4.14214403580659	-1.8134053560692	9.94537528780767	-12.2276431871767
112	1	4.92780384734265	3.09272547530893	3.9989228289303	3.23047308251386	4.43009902167639	5.15923612177091	2.4284512702547	4.16206055372778	1.26031962788718	1.70772646674704	3.49663656885496	6.64558286141229	5.98697849350008	1.48833366491857	5.1625535744239	4.17499164637605	5.61631380426108	6.87168680081559	3.56665966212214	3.67134684912329	2.83500384986334	6.74044639429461	0.177775621838823	-5.43335790170792	8.55362700539247	-9.2220252156053	2.73561074375187	-0.423358020561582	-9.93765263112761	-5.78943697713744	5.58602409073703	0.881262100422442	5.57421856991364	0.291236250233944	3.8841260872918	-4.92348688666607	-1.61046136133241	-0.685956778211845	4.80846048513408	-2.25543541871009	9.48474773734057	-0.529799538641975	5.58347843719485	6.11561143992389	-7.51126544414251	1.16319810915003	5.92441799246211	-9.9170097902148
113	1.92924236253552	7	3.21880650213826	3.05318590981655	4.17978772502053	5.65410473042116	7	2.34905989101678	1.26730357368395	4.14433985075708	2.95010674310431	1.93025878120964	6.02202963388791	4.7645125419652	1.51506105117565	4.10989502114628	2.11002229819394	4.87383997072288	4.88476154014958	6.3671302621167	7	2.74577259925211	4.57900202824487	1.59756469384601	-9.01404304955632	9.4731487481221	-10.1064145142458	3.79723508927996	-3.83404625864283	-11.8150718980441	-8.26655483237086	6.92084651136851	-0.418531227466865	10.661287603549	1.09088175021396	1.00760486069393	-1.20386273642621	2.46121772150292	1.68925951509588	7.9144179569162	-2.4757885653923	10.771292038386	1.51136456899842	4.93134538409136	-0.765246992456227	-4.0075592414333	0.450748082487787	7.92002147260916	-5.00424136534782
114	1.06981131717713	6.50581957388018	5.14329092581802	5.34043284420989	1	4.62937002323194	6.75695229424983	4.86053904591015	2.65596070833402	4.70649508622142	1.23776007445624	1.5972420450576	5.16890178662729	4.1570115538345	5.2270457330314	7	1.45915832634666	4.23078435917751	3.24452618645811	1.0060644030152	6.28665519754883	2.38299133696021	5.16307985501929	-1.53589286795457	-7.66350578281636	6.3516656752986	-3.77575868817867	1.05691175580064	-2.37401143069695	-4.25336053502108	-14.8642854714366	2.09663499604292	-4.45431605471041	14.6711565909302	3.81378737878505	3.19035977429349	3.09357824834321	0.362437500538825	-2.24228050092682	4.94453810803059	-0.812044716838409	7.39909679592821	-2.88095283284302	1.76037203430173	6.98177964773005	-4.3592418687759	0.38273782241061	8.39017935286073	4.10145017079217
115	1	6.30932274863954	4.28217927152753	4.62589925679468	2.93262158939359	4.25763656327482	5.21589127301895	3.96155278834304	4.52475147715922	1.19607949673214	1.74638871130158	4.49634437299211	5.76741402388129	4.32525148541989	3.24130053662383	7	4.51063222962607	2.5931583204517	3.15101326423978	3.02121799078185	6.46073567463134	5.32816946725873	7	2.29203398512303	-11.0729992843156	6.59588859381745	-10.8735887595379	-0.356645459881088	2.507824020197	-10.6681738105261	-17.1423919668101	1.901476240921	2.00308143057039	9.81039669557771	-0.367899479966893	3.08666049743487	3.95060662970344	5.50189579566883	-2.5128363835494	7.36761064363576	-4.41191324320281	1.61776803053705	-1.98525936167554	3.69892747351701	8.71696953004531	-3.99052762360515	2.73919761527181	5.19579424706678	-4.8330553426319
116	2.77080981379737	5.90300938116984	5.32762276848882	1.75711217339803	4.14676084356099	2.0477933914497	5.79089131650929	1.09086943060342	1.94441681009609	2.46623075078113	2.90147293700165	4.66231172186046	7	3.29106845272428	1.82541203191417	6.3341061171638	1.1804237783114	4.99535997514273	5.00625273691609	1.73642231696001	5.0050485517287	4.27466980223691	1.08150086860992	3.48406438177457	-9.53439255362739	6.10110609495033	-7.07284448613193	1.57192289659045	-0.603123792539514	-9.93593129005878	-16.1912452211851	2.95290071552516	0.269999681901719	10.854624377733	-0.180708662171925	3.01362683568723	3.40001799555174	4.10187286118732	-0.989559814913509	7.10775951903335	-3.49390087709953	4.92445945223048	-6.67162802678295	0.566718312698541	-6.34546726144033	-6.20395218012946	10.162554322138	5.18468254188749	5.67800028751637
117	3.1125342215579	6.25529130213311	3.76011497285924	3.61837492160673	5.27410943079474	2.62992176204867	6.70936949700022	5.76092433527966	6.79203927145345	2.58232298037573	4.82379261404254	4.25732669575598	7	5.67494610921545	1.90277618947947	6.65727577445634	5.71853656086509	5.7056640153141	4.92532232461065	4.17291081726464	2.38746829218058	5.56552080592281	6.22972309133851	0.0163684175362984	-6.20030954495483	6.67966528017059	-7.89725866130591	3.17133887364918	0.574677029130308	-10.0043586397263	-6.46430660558177	6.60832262199784	0.154175597959829	4.91237934559616	-0.945575384573695	4.83402274683528	-4.01749856862698	3.05071125363719	1.61367748149967	7.01389456011749	0.577066037539631	9.31606805239471	1.91111802349152	0.375593483399809	10.6251621068721	-6.34931534207339	1.59127461594142	6.83786362202756	7.34211871000144
118	3.61529606074721	6.71069321936471	3.50499681046087	3.11007477578494	4.97162340063837	2.75874992818008	5.48250487760406	3.37399926448181	3.96191570326601	2.02026256763497	2.58030467836821	2.34515707077502	7	5.61809082191366	3.50208742479968	2.50116360226324	4.2364887265428	5.28418483178523	6.71695740145527	2.21382062921573	4.05656097369284	1	3.53578857306063	0.594055274373637	-5.43857469439082	8.09167880098537	-6.61086253081332	2.04810993360261	-0.376366585480031	-8.08923411223163	-8.22116299166941	7.54238412833778	-0.375687305591848	5.29892629583894	-0.2972318081591	6.21377352297992	-3.8241794206809	0.449921693285886	-1.51463145764817	7.32997063517909	-2.46152452148787	8.0985106881726	1.79659156734683	6.32365481459678	6.86810989270155	-1.30392059634056	-1.65623039269573	7.00848562204921	-9.12735414871019
119	1	5.64141107269102	1.32609008189048	1	4.22956923354562	1	6.23585001857245	1	1.19735877714902	3.41597874844788	2.09717812943354	2.87648619600852	7	5.39502709535207	2.10199647176398	6.40839559502675	5.64238222556434	4.24616464132321	6.5955675211493	2.03711403105526	5.25551563592819	6.7457754300351	4.65206768180872	6.33305677174682	-5.78692441990512	1.02070727603288	-11.5199883156101	3.64106099502917	-5.64692768400322	-4.03528438513927	-12.8163189415128	4.06151661440823	-4.68086336458111	4.95224142435696	-1.57672415863959	6.86403206914753	-6.91685506344943	0.872512366296538	-6.13361456424153	10.9182516609326	-8.70183181264002	5.53826500756057	-4.38412550522933	1.3734382498999	8.06665634783017	3.14808035383428	1.55735251427089	8.01053569893299	-6.89686824408305
120	1.68295900082046	6.15154132727975	4.93839063187422	2.01568202161265	5.08557988002341	2.53944722611385	4.72549310114135	6.17090258857014	1	3.33536358853189	3.13639036696727	1.93729840480387	6.91388893335166	4.16873579568899	2.21966400690175	4.34618869831116	1.49943913189071	4.95039195579887	6.66509973394273	1.70937289624414	6.0749588813969	6.17641662597671	1.80184951188663	4.2053548876707	-9.50063840105855	6.96772805183931	-7.69426446229808	2.5376261581165	0.0361976480486273	-9.33179349100768	-15.5090660062051	2.59683338024738	2.01538306931203	9.49822103325393	-0.883714543030658	2.14678959309992	4.43712601357597	3.88712817216909	-1.32392944555613	6.85026033360243	-3.96725482805438	4.4917046457115	-6.46300487367469	-0.480659266255806	9.04324031083646	-7.54641390321742	9.93247437084579	6.87075605907515	6.26247251804219
121	4.39476200130651	4.01173756545332	5.21067930073555	2.59831831902647	6.59065132099598	5.43110022868336	5.81317523424711	4.62324529278023	2.06812466555754	5.92684647924428	1.81158203973301	1.83499282083443	6.45102692453107	5.40322840512162	2.86030322369572	4.73841341436774	2.36414319922405	4.39063320662049	5.59425295668318	2.36999720068468	2.99919926264213	2.30064276757011	1	3.85296023894431	-7.7270330152239	7.67837312804985	-6.8454492909362	-3.24011693730764	-1.29549121975766	-6.25638269575215	-7.47037697006414	0.867313832997023	-0.557679962372149	9.72380251841599	-0.105461152728731	3.06470355964646	-7.65565195586542	-0.836540212096353	3.08475560225837	5.59189197453471	-2.57033605081716	5.99136455893706	-0.362432667862522	5.31231303667104	10.1454770153641	5.21799028587063	8.4114585526749	6.13717684380438	-9.87676030478135
122	1.74941710507582	4.69114140515492	3.98813955408526	2.28044029478352	2.41725418543834	3.86064383290058	5.08041161692966	6.04376331100409	3.05659530649307	1	1.86356112756245	2.39449855942667	7	4.77673436958259	2.95804953124503	4.82823227965339	3.6846972435184	7	4.49565565001082	3.14375929760442	1.80541866274365	5.62831926995229	1	2.67794564774229	-10.8720759414755	6.21889135330327	-7.93427427187577	4.26922793331461	0.178551826510419	-9.0774793293313	-15.8310189860438	3.54218249242789	0.560784635623576	9.24810638924071	-0.694547563031552	3.05479907642793	4.41418717192486	7.58348202256193	-0.815662486858103	4.6394024995478	-3.39458929167712	3.49555717341548	-2.41170422035559	2.53857685906891	8.50677554417612	-3.54160653362353	0.761129886421225	4.39711412749794	-4.89307491990445
123	4.93917073262648	3.50838933817923	1.17563482351333	1.2662413250483	3.80359352862029	3.21216334314606	5.73978863373174	4.86413020129413	1.61833535313083	3.04425686395118	4.8116363317528	1.76258042595556	5.28575791420298	5.82195910626139	5.93057107910221	6.91942821063058	2.15577191720734	5.23230855962341	5.58481929584866	1.78841604655043	4.41631081797544	4.96653781128798	7	3.44635307201488	-9.41232547155718	5.82866768973908	-1.75499900384983	2.53165425604877	3.07978131087542	-9.92095757437694	-13.6701255085946	3.34578234795089	1.25816252092047	5.96838887767035	-0.979982979771705	4.68925714498037	0.142173726588971	0.147332652788468	-3.11386075507563	0.439543479497991	-1.31906151030011	3.55966633894734	-1.38705590570438	4.40272025835135	-2.00506061280424	2.22974316651095	2.7855152381551	6.28480414359446	3.51854982066931
124	6.25457822469325	5.08606811961797	5.6473122648827	3.27455147193563	1.91409549774222	1.92518779588553	6.53465817790411	4.10463680201575	3.54949631888139	3.0267472333422	1.24353588098136	1	6.28004538853749	2.53278612009903	3.94676752230342	5.91870936507254	1	6.03896997398043	4.25190976598446	3.9943169294437	5.64766365598236	1	5.34660086851162	-0.536364027765882	-11.1496061733553	6.89629094434465	-0.656845634679957	2.33343260345445	-0.677562339100676	-8.40568606645586	-16.0021510833951	2.81346417419076	-3.9427542235838	11.589057558372	-1.61303198883926	6.55900650213269	2.53828057820687	2.14562930779426	-1.87549159746366	6.05859856204012	-2.29447967928653	8.31987973603379	-0.59626148118199	3.95966735279761	-0.654901249335273	-0.0403015322711542	2.70330241099402	7.00537347381252	2.84552888714533
125	3.20439367016234	5.8746452838997	4.68398244212005	2.93946518380491	5.45599812148208	1.9740759670071	6.48446098544809	5.36898702101129	3.62725726174303	2.63255973976424	3.7761191232932	4.72734967004131	5.21076820095374	3.30948579018481	2.25390712960091	3.68204036246041	1.39781316964646	4.13543585142871	5.63920097904894	2.52304033881534	6.5493977708898	5.1047015404029	1.43086270650013	3.99668960509734	-9.02950269504286	7.89980612340802	-7.84897393449048	2.27291108002476	-0.909326331167548	-9.60319411337579	-14.6900265058157	2.83630142459293	1.36117803426875	10.4868915167244	-0.727359450108749	2.58265302386945	4.33975037959549	3.72072550754945	-1.10510525295973	7.08815164259628	-3.01918868023433	4.31644842248268	-6.33604067134334	-1.95695042099837	8.86835403450854	-6.88653810291526	8.99162264665082	5.06935843764375	5.99955511007984
126	1	6.90573067968759	2.72318009937718	2.84980450285846	1.15342724023842	5.29526748445578	6.49484956684232	6.93770210313049	7	2.53391253463455	4.70180326475869	2.52078355078351	6.10392651449926	2.89402651575255	2.78703453857947	5.72148678381113	4.29815403875299	3.08881412140116	7	1.1083612681922	6.18151103028696	1.49327722940981	3.0806382510605	4.90285045384024	-9.94375497565511	6.0750167538773	-5.18708963040106	1.82112112761191	3.43765445773727	-7.17370670989773	-14.673338106207	-0.00454497137515864	0.703416384004298	10.630917527088	-1.84202519725593	4.80000519493013	5.73369261058726	6.16247842755254	-0.536905399652534	6.06601897867136	-0.305693390928647	4.52059014707449	-1.56758678530865	3.98580093691516	7.47173880995628	-4.91378792196608	-3.49612668848441	9.70724141863367	4.43594028544278
127	2.30435010397906	5.74439851345293	4.55353197141428	2.77343405604254	4.22982347561846	2.80992973426292	2.3553179928449	5.57763880151374	3.74000810437225	5.17636764601264	2.44239559410499	1.19479948931674	3.35690317659921	5.13824254831711	4.54653697844139	7	1.14578607009127	6.0353998203749	6.33985014285751	1	6.90040873336361	5.69890491084748	4.11033235334606	2.30079673969015	-9.01374074620581	5.80104322417495	-10.9254304151249	6.11593136042399	-2.12907159218441	-6.29108999778263	-11.36083978496	6.99758280258706	-0.167944301543969	8.9657245064212	-0.89017312007953	3.33730186407884	-4.18704228731129	0.662262053281066	1.70710057282042	5.35026152404236	0.601625937364746	13.0600423588543	-2.45440141187328	2.75828512938906	9.39728505783669	-2.14290259267683	1.71058262586589	7.98048218006166	5.0177553926346
128	3.58846515618995	2.73789281694619	5.56194041351342	1.64732142559267	6.01557406196242	3.28350745801916	5.73586404844269	5.88963783660221	2.57692610651372	4.62546000634373	1.39751464317162	1.94887286187134	3.26520679917819	3.97782933398539	3.80851123485085	3.02547036374481	4.34741979506518	2.50232023877668	3.44875002023341	1.67611983308104	5.35182691077724	5.09597204057417	6.57838689260471	1.97635993779262	-2.63158288448034	2.74165860234061	-11.9874574082994	2.12818831624057	0.41955451826091	-6.58696891552627	-12.9233148865391	0.811480326305099	1.18751570543478	5.28703209753306	-4.94736983476915	9.27050176009092	-9.36693046057689	4.14823126657634	-1.99430743474513	4.23228317689427	1.0616768595655	9.90414285150005	4.61119440799437	2.21584570663199	2.67250663768985	3.65338274765096	10.5145938683543	6.56606790186283	4.12312719059065
129	1.52527446888734	7	3.00315616257348	2.35626877929269	2.01316939105754	3.12730986036514	6.18789960421085	1.32316263007511	3.95269499327839	3.58469540110126	1	1.59742261131706	6.65002043241241	6.17480468105572	1.49611086351339	4.14384675481358	4.18607753244046	3.99536974092767	3.43200471801733	1.38696145830051	1.42880276919678	2.83126412131496	2.02584595092806	3.45290959668617	-7.84904388424525	4.88232452754525	-5.63223506552437	2.17141212820602	2.57480890176227	-7.19622156078066	-14.8295446908485	1.99175693253449	-0.168117919611319	10.6741869505624	-2.02577170970066	6.34008981288312	5.01317829664178	6.22209387075114	-0.864587741755104	5.47791002021198	-1.3163089428106	2.86915622583196	-1.34634666686496	6.36145388464458	-1.67879316935257	-1.42863469135593	7.02690000788031	7.99175073473976	-10.0144239918238
130	2.29655157279716	6.04021236108443	6.55151312747483	4.40556857269135	6.79061727029287	2.26987643937068	6.36205580496167	4.53402733923266	2.8965867741322	4.16431124574296	1.2434985965299	1.2903068373237	5.03960112894707	1.89809736292147	2.71357010333605	4.63557616942457	3.9659831139062	2.57080725979524	4.62439296760056	1.48310729919606	7	5.24538780647818	1.93490247045902	3.48581486490008	-10.2299600971571	10.3284576233065	-8.19584787579993	-3.22945880953979	-0.17967218785824	-5.93599473266174	-12.1058324816353	3.96878329351843	-6.56086546130738	8.68239468659871	-0.67534841402826	5.33036631100786	-5.35340575070514	1.49553614003015	-1.46903726042582	6.01038948437785	-3.17859263416769	4.95769127190125	6.60736774949499	-0.0736258056965656	-6.78685729808099	-1.98391709566895	0.234617863565275	8.7007584262131	9.97005728964721
131	4.30602873282194	4.81546032340052	3.59497192135152	4.96577068580751	7	5.12817611073307	6.61987005384017	2.14124962177644	6.42273947450446	3.01952508588056	1.57420723040187	5.96730237224576	5.13744545414323	6.81165108324265	1.15509099477557	7	4.53609573480837	1.32744393461243	3.77515999809991	4.5823702149119	4.90689301854895	7	3.49932364709402	5.94056544509838	-9.02878548917301	4.92749074293107	-7.49222468423577	5.4963722669601	1.55731590089027	-6.17320289362701	-15.1826096661997	5.15201744889511	4.70231641219331	6.2198252455933	1.09972633472875	6.40224726450227	3.62189198473852	1.69947864489482	0.959201934857782	1.51773287385925	-0.489483141498617	1.59776614622716	-0.661646071191005	3.82304841808952	8.40349788363305	-1.54514045885148	9.29124840517117	7.73067937002115	15.7713179133796
132	2.72420227235078	4.97000761904993	3.17606551340593	3.17080124673328	3.54022582108556	3.50304359301911	4.67083947411611	1.57238533770388	3.57372356292101	4.45959456783921	1	3.30646056704635	3.7488128689069	7	4.87629714804157	6.45265974834966	4.03007606575135	7	4.07306400694544	3.3773029680211	1.23918285735087	4.75009385468654	3.6916104227259	2.94127284348948	-8.72960952537312	6.39026418080681	-9.34101843872601	0.885047937531858	2.64612066351835	-10.9996489389677	-16.3976769201356	4.48574440321708	-1.52680649553391	10.0175117060706	-1.27961015901326	3.15704164493817	4.90552631428096	6.21965632507016	-0.263016584762768	5.55965528984944	-2.77444306385917	2.43904564042913	-1.91535564742591	4.24981722347509	8.47577276243653	-0.63493512552205	0.364110869962834	7.51575448432953	-4.81644993702663
133	1.90516675446894	6.11195003035363	2.21001145307521	2.33803050673862	3.2239877746719	2.0056795412951	5.96714204507234	4.8391534943501	3.39925215502679	1	1	5.54113844849114	4.84408459774601	6.43765979008354	2.42572488686076	5.75576699061011	4.86534305133688	6.55250683048287	1.16356530984637	3.06777999769425	2.97161994753532	1	5.12360229640224	2.28553107663331	-4.85017069662175	5.99636340689536	-8.71871806594881	2.29061510306618	-1.35531727132643	-10.0846048870538	-5.84549169420042	5.79540060106874	0.530528680644816	5.25726928383005	-2.81027824852864	3.4974522651553	-3.45171293056717	3.31365944879461	1.21434340997359	6.61112527586986	0.550412886335967	9.91331621465661	1.73234362664219	-1.04731063660201	-4.00422922565807	-5.62887085644112	-1.17147027062275	5.09227580268347	3.57934295060856
134	3.05547354930987	6.08462122490006	4.22451298946628	5.74920275337438	4.13690813860631	6.43002206601628	4.4351201165828	4.1580599458482	1.44245332194635	6.86232052833169	1.20866226883879	1.23466082902506	7	5.00084829710853	1.02209267312422	6.66935988484072	1.62145875771533	2.84983808976775	5.78488842335517	1	4.98484554309953	6.57781542531851	6.76991220989408	0.242524601220644	-9.06065054690599	7.42259566260753	-4.87575572370256	4.0718811678538	0.00355386696177773	-8.898337253518	-10.6030222940824	7.20215715344952	-2.02077629962845	5.97153969229876	-1.33052704624046	5.85320289232981	-4.38456662311371	0.169960142834036	0.110888305577895	4.23805083294349	-1.11889618272038	12.5355164064041	-1.72641625773566	0.659058986836656	8.28179344039411	-2.81315249301511	1.22846279791935	6.62766774202236	7.0095943727738
135	3.00765371394345	6.60331757595902	2.13703638548426	3.92620370045692	5.42871908901709	1.67459535624619	4.34663046158035	4.25427987981184	4.2158457430504	2.55958953552425	5.21056120816657	5.64998431450922	7	5.92954646302639	1.23289045194356	7	4.13301744857832	4.52551969986275	1.22316736195785	4.53322563230384	7	6.17677994935585	3.86774847035547	1.72775704182088	-5.27060484070271	6.88828603108836	-6.96650788086746	2.49212151900274	1.77688932150393	-8.26735351876299	-6.22061740279628	6.74183495164674	1.78221260681621	4.30105353223276	-1.42036203324607	3.59664424369393	-5.47611042024466	3.26433184064404	1.03009686610105	6.77328857173355	1.80829013272717	9.38920073849311	0.832753852721974	2.90106477672767	7.99316222167015	-5.5472849567076	-6.39928723587974	6.91261737850611	3.1521154754273
136	1.49889573459938	6.76195009947301	3.3182647317971	1.94646687343561	1	4.96681939459297	6.03518600885828	4.73410417698936	1.50774221907897	2.15963412496181	4.19110821257869	1	5.9610196869369	3.23536472338522	3.41122324182052	4.64052335582771	3.60128020470436	2.00925583881229	5.67891091898342	3.51189750250926	3.30153077966054	1.52340050951565	2.83929537447517	5.54987562232712	-9.27618168085978	5.39735807712917	-5.79354716141338	1.92427719200482	3.47834123529709	-7.0828421988567	-14.0795895139459	1.51651992404544	1.83358233627031	10.5038760684086	-2.30908400078976	5.22803374198302	5.82495142169014	5.13095830079697	0.0647104437071036	6.37578467992183	-1.83188665778427	3.43374919369751	-0.200224805236663	3.65423140909417	7.88689407744575	-4.65507724618365	-2.86111608674676	8.08078191092087	11.1165934454877
137	1.05181534485985	6.38915860140297	3.30019308795023	3.39904197295363	1.54545696975082	1	6.02169864897061	6.20377960773892	1.56990688645262	1	1.64107395439201	2.42286987935428	5.83273874448008	5.54775793234842	3.00824457812722	4.89506560230624	2.21064243198996	4.06425997106873	5.64553945830733	1	6.35023564633918	1.48995175365355	3.63972222456032	6.34796632658013	-10.3330019261472	5.83337841970422	-4.9601258281633	2.51670708129572	2.12861159032849	-6.89686625888772	-14.0457241100361	0.805874744758816	0.774984389152579	10.2608626721315	-2.12137946536724	4.08531085749401	4.97721009389478	6.01064432868329	-0.633354667075033	5.4642351501431	-0.968531077889379	2.78903818781034	-1.20186328988829	3.90945892349476	7.4944044251384	-5.10704765392573	0.141602538604629	10.0547325714293	3.47323374818788
138	5.54485411685872	3.03027016276628	1	1.81318762927358	4.07778587830975	2.81123539049637	5.01813275807002	6.4278883008748	1	2.72129999520523	4.51627694362422	2.20823291635119	6.17419283923842	6.21379909887847	5.86288175643567	7	2.05237986097643	2.34369688443513	1	1.5487641341249	6.98234560618338	1.30634115427335	6.62573092238742	3.02974356254593	-9.63927595767276	4.76577076332494	-1.49020590906724	1.91549700066682	3.42324457369103	-9.38482467248812	-14.4344872867227	3.2247276650615	-0.461481046587613	5.9062107559962	0.182308321481938	5.38477350415635	-0.255240033202712	0.218833600053672	-2.41467017950595	0.653848608072048	-1.5660691041792	3.09468073610622	-1.46098933346245	3.81061025513214	7.63497794725066	1.61865860773345	0.74186959070362	7.72884215802994	4.9142542302466
139	3.74332324661266	6.33700862134535	3.02621780623698	3.71232631032608	4.52226758830389	4.44308440446364	5.20951281466113	3.78112775423067	4.09377443877679	2.44416843997921	1	2.31080958219606	5.72582072916455	6.68260706837805	2.79706922744326	6.19475039270744	2.27509872053002	6.77271111601757	7	3.14061761598907	1	1	3.48800824417817	1.5846005158224	-6.15623150328997	7.70326133410004	-6.92931378899771	2.68114373663953	-1.36649021306026	-8.55648240726113	-8.40255300361986	7.01604368942292	-1.45263861369421	4.69090869337333	-0.31330075711824	6.98576672081293	-3.39896540532602	0.530914419906936	-1.66478584442349	7.1765326316623	-2.5541788494271	7.92376052461231	1.91906432785576	3.97109682608464	1.77514490521835	-0.946462190826033	7.58811612861503	6.62892257768572	4.56350693081363
140	7	4.02825176224101	6.17421007649542	1.67536250804857	4.37893527374401	1.48710216066377	6.46984798874697	3.03609219217966	1.97680152261516	2.96331551080847	3.48344206594499	4.78428860380131	6.04359031011797	5.25663564094371	5.54903371779279	5.41398422763906	1.25608667066007	4.34284149833919	3.95254289640305	3.67035868913306	2.75859431416981	1.98376637007428	6.82484209945205	-0.182431598322411	-12.6130615675126	5.28373198298225	0.873881110751648	2.54285853989971	-0.286153689223406	-2.85801384585938	-17.664225690566	1.76765232211023	-3.36852744066567	14.6197289986575	-2.4427568007795	1.09818056241185	3.71115296354341	0.510353785830956	-1.66681605241263	2.9932132305362	-2.3949494908849	6.14048891140993	1.76466383007118	2.26638519029498	2.02312970435402	-1.90231810412532	-2.22193269288849	5.87891110315311	6.3255105773375
141	4.28469922035652	2.59722382873565	6.36193352587548	3.30939299479311	6.5449768883869	6.03601853409459	6.68722640601449	5.04516098518236	1.3610628404784	4.27703015011082	1.23527795984652	1	4.26922536076266	4.96161444413248	2.06064099210682	6.35561794440218	2.98194740187177	1.90601721693159	6.55074127278796	2.79924766467586	6.04605769736715	3.34891446220064	2.06058311525919	1.36241833362402	-4.16722518775871	4.05991324061174	-10.2843063944923	1.9430403001923	0.0812989547779972	-6.39223732767007	-13.1413162658501	-0.0851883011540704	1.1421404242311	4.95714331624017	-6.20176334736149	9.25661094684829	-10.145980175596	2.9008944251703	-2.20029673765888	4.24627834967726	1.19439652963331	10.2521381603691	4.26934147785512	5.45253491861832	6.25272722660157	3.37942317545708	8.95417145981463	7.37095710600681	-6.83126581211227
142	1.5150078860191	6.6238490129357	3.59039390390544	1.73463369340506	1.6535750738371	2.84737517915223	7	6.63554936603862	3.22940114328132	1	3.51146012993594	1.37383688266271	3.83436886737689	5.3994308158052	1	4.55729617986447	4.80730263293663	1.04914765850297	2.26586651742061	1.83565639371195	4.50160996624901	1.85590374622819	3.5505276956404	4.85695088919655	-8.40093302657249	4.64156679280833	-4.3274120003721	1.3169105642303	3.70906179615597	-7.00051345345875	-15.9036492720791	1.72912050900209	1.14520532332941	10.2054448324687	-2.25317944823271	6.17961420446136	4.64827659771307	6.73853771604687	-0.858035591944502	6.53309540773152	-0.907010084288367	3.18406593263705	-1.81042904764871	4.73248711011508	-5.00402320102177	0.157860448381989	10.0703271850443	7.02095633148533	-9.91892197192993
143	4.3114878535068	6.22322572555231	6.28885157769819	3.18934146480065	6.10708313314557	5.72596685490235	6.98924235724743	5.89049791768884	1.88124370655536	5.03000517934086	1	1.85078858712186	6.43454156882372	1.3904430122439	1	5.86568853585995	4.10083150024831	2.05421794529069	3.83391200986692	4.04498041955362	6.53719521851097	3.1455015707872	2.17712280691401	2.38087750831753	-11.3164205249347	11.5126386080142	-8.91759106863728	-3.73140294794446	-0.593155783891665	-5.47518200637551	-11.2818150746327	5.03183510819505	-6.21893879109004	8.77893379666424	-1.70592506581336	4.63188568810461	-5.45052249103465	1.28420295898848	-1.05288912271082	4.91708498014606	-2.83182228226145	3.54941314348249	7.02093118645679	5.10583049978547	6.99292188934419	-4.4500319217371	8.2782195286766	6.18077361472546	12.9277823471571
144	2.88971223084005	6.3107363569377	4.79804320085725	1.13885219214419	3.40867600118664	1.87442315602224	4.37660273999785	2.52271750185945	1.99517195061303	1.45628174155207	4.09679100018127	2.40849930786138	3.43925877978843	5.64334569284756	4.8119237917561	4.3397612963853	2.48594043443202	3.57931985609531	4.06997666251937	3.41661890953166	4.77364415059636	1.23088884793576	5.27143920836886	2.97797166031247	-7.00709905587539	3.81599722572247	-4.63193935963924	2.09381928008209	-1.3693788872069	-9.46460110151163	-8.73579157512586	7.03287004984234	-0.221411828801116	5.93903584606248	-3.01250181493127	7.78705145582274	-6.26745431956763	3.24527488629009	-0.307219629050111	6.92586625932331	-0.396061723715617	12.3771809350211	1.95574822111621	-2.49010901370321	10.988677976923	6.65882217359542	-0.31697648933959	3.26342091617363	2.94729286448012
145	4.27757890220739	2.72884360968993	6.40251768265319	2.55348307814664	7	6.68682320566476	6.72132867639382	2.61672443417891	1	4.67465010606217	1.23825028866362	1.66898182618979	3.91188311923535	3.76791795330327	3.04944809462935	4.58690746758149	5.44351144536192	3.99487244790307	5.8114946159344	5.45628084959603	5.78620429135854	5.27572244495902	1	2.1420142293377	-2.33877543563257	4.20809242752467	-11.8831845622961	3.55357388733888	-0.143097926730164	-8.90430084364795	-11.287220746627	1.07970013611917	2.27972220499908	4.43335483897558	-3.48092580728268	7.70524053076357	-9.48659159299712	2.74312006436959	-1.16591177565885	4.06088999998472	-0.0549868668862398	11.1292083265339	4.95932662500582	6.24627561089638	-2.80087298260425	5.18388014439868	10.159217570333	6.56096776248908	-6.17824672046125
146	4.78518342566147	5.73753327111837	6.20070464365034	5.17102017407526	1	4.62139672115133	4.87026110360613	6.42537094474433	2.1314526639351	5.51686168009362	2.03573898689654	1.12169158994408	7	3.6838268126297	3.22705627986556	6.04106021790442	4.08472630029086	4.89951259703359	1.27411373743685	2.94241282417231	7	6.98944989817466	2.53469032974004	-1.63292174797962	-8.33486596404091	6.95576149968448	-2.29797176223534	2.42962256305902	-0.506102087046147	-4.28219053329817	-16.4997550489721	3.78977991895718	-4.60566783438	15.5844533985807	2.72402403182207	1.60201558655419	5.32629311403607	1.52886380604489	-4.02166815951159	4.48127679389636	-3.78193384162021	6.31544134983215	-2.51792692789271	5.63415963100954	8.41268046999863	0.114944750435556	-4.02565865555876	5.41984058708902	4.12371692957595
147	1.56870863082134	3.48337093456415	2.68796821039791	4.17928341357817	3.17412999551976	3.11479793441615	5.54092805649797	3.52961281940995	5.9176750129341	1.53958815670861	1.11864728103829	4.37766126347992	6.47718683523335	4.59208913387342	2.00943819641677	6.23772942242954	1	5.86120664319547	6.11406442042799	1.56470045546893	4.19806371847499	3.09502889485069	5.41560817701565	0.0145996941308136	-5.13689774283988	7.45147203223716	-9.55834419692726	2.63207672435365	-1.33963354023854	-9.72467903395819	-7.11196608140042	5.66229220498527	1.16011491401994	5.08498478217975	0.19990044113112	4.18262962822096	-4.13111714204465	-2.20157075382831	-1.59997131932721	4.99908840606468	-3.52016767990886	7.90462195052714	-0.430963511164621	4.77945859284811	6.57269707027	-4.85738304868516	-4.03203786061458	8.81172244257302	-11.3041770707553
148	4.26506249051189	7	4.21840872162385	3.92863790942296	3.54902858658844	1.68380506786461	5.75873701287196	5.58548960703089	1	1.61073884435744	2.10970108195787	2.07667740047548	6.55001474347379	6.74095906262602	1.34643246459984	2.83023780224547	4.06771128328903	6.45749890962763	6.15050678665196	3.58365630271388	1	1.7609962717704	3.48906598842185	1.54717049652426	-5.72027209912327	8.10103190205326	-7.94994998159398	1.35521604910985	-1.57195741618096	-8.04962553281371	-8.34487924042725	7.19455623409313	-0.849499219056212	3.71697404687668	0.366747891278848	6.75302706494326	-3.18662862079571	0.563331549496643	-1.98947227298259	6.95594345279389	-3.22048066724634	7.75639056342502	2.32585659383543	6.02534972157713	7.25075325616962	-0.773185428784435	8.05412399078944	7.45111886587978	-9.17899960720074
149	2.73507295820498	5.86660666607025	3.33884188652467	2.59788515063401	5.68992338360054	5.55478328746324	6.97684450273348	3.74889818357871	1.22646013856676	4.01462134466377	1.40363358041026	1.40362777766219	5.75342430891965	2.24089070949255	1.076249936655	5.64847980213819	2.44892986151843	2.14260862892309	6.14778089859924	3.00714724441708	5.43640233167836	1.8920452917267	1	2.32739341892377	-8.85002518194653	8.96980349444686	-7.63978485947919	-2.8721963455089	2.2008132142801	-5.53008947251797	-12.8150331185077	2.05351199771083	-6.39143162996879	9.59242777763004	3.74171895005454	0.462279988150287	-4.72466050893849	3.61296833711859	-1.03246542606875	8.63684976144204	-2.06398702325091	2.22806156975582	5.34920633056089	3.66103080188272	6.92283224179734	-0.894158296130597	-1.12878048349748	10.0513624146766	6.64775495541449
150	5.18991267252869	2.39225002245398	6.00963896370396	3.62847654218628	6.70013270988102	2.75474370640734	3.357256851445	5.20891865536282	4.98466037748087	3.39628695988289	3.56912544478549	6.21095735836073	7	5.47996132208258	4.49864887306776	6.78290208981141	1.15717539637243	1.81547401642721	7	2.54255873388344	6.30578526033752	5.17497033309012	2.45700703760689	3.18927524102123	-0.354110863896296	4.87597716002241	-10.0656988664203	1.64030446594093	0.774640795730785	-8.89045584787122	-12.704468271745	1.97940174561356	2.02486411249746	7.05441455368639	-4.29314407437423	10.6249933279785	-10.284756360662	3.02825859056859	-1.15611103178976	3.95122062618008	2.13116324373824	9.24382109728123	3.90473683613564	0.600594863901467	10.0649337567136	2.62353766117358	11.8965677606442	6.7882144855706	7.85791710881532
151	6.31358016525451	3.03527680982201	2.95794025862836	2.82737392778484	4.01714487512555	3.37406626133202	6.78952378535588	3.78336233443508	1.79959506045493	5.64145632630038	2.48149531743064	1.72672329820813	4.33144756702322	7	4.0336841397039	4.65688044106555	1.5882899638032	1	4.7422587070665	1	6.27700547720704	4.57441352401215	3.1661348406218	-1.82326674000644	-11.5525855681182	9.68275395583582	-1.30746785883122	3.18128055415611	0.111945882651265	-4.79063746350394	-17.7460085112315	1.40480282611151	-4.69955008232235	14.2217585329234	-3.23224530038862	0.333488910702102	4.23028040594084	1.40885929339787	-1.0301931905879	3.4354839163399	-3.8967359671944	8.35956318817171	0.811123767973311	1.29789998050493	5.97046494353484	-3.54093993437124	-0.208033951875164	3.18948549392195	-6.83836966509818
152	2.38299613737522	5.0514111337074	7	2.26284493998597	7	2.24437952539805	3.20075725069982	6.83145017123552	4.08408362350497	7	1.71975729079311	2.98711177473427	3.95353509880485	1	6.46582852569004	6.5765834022191	2.04445312492112	7	6.83522107176851	5.78467597494252	4.81027617283613	2.26217448962241	2.52747356235785	3.09315909545331	-10.8641217358348	7.70912223014749	-5.43726319983689	-0.453212256718837	-0.380141713554597	-9.36004335323421	-15.5130443896207	6.17772115667611	-8.32833262477612	9.91854602094178	-0.394637731696461	-0.0700264362639562	0.941328913244307	1.59772848992767	-4.56495536575495	10.7810421491737	-2.06298167668013	3.27174815460327	6.84058039379931	0.558921119999188	-2.68954517085419	-3.04927692762598	2.37306510233289	6.01583476002599	6.56822023035362
153	1.27525402358208	5.49030495667461	3.07950756854106	2.82953428730058	2.25466137258828	3.01851811964677	1.28257737600855	6.0342331652119	2.68382027784851	3.26664793045151	2.07828439456106	3.51774525575859	6.67805662559817	4.16779895992021	2.67911841628315	6.58720196600912	2.96276354179748	7	6.92933060436114	1.6220981371468	3.98258492419674	3.7093612096889	1.58681894267253	2.4704961280794	-10.73609245909	4.7424418995563	-7.48662032277804	2.33366394515118	-1.00655923204735	-9.30143844551567	-16.1084652646651	3.67087874160846	0.437265904621008	9.72267082600962	-0.206394801652558	3.86721953526958	5.44670903856261	7.37461971452808	-0.673812067157854	5.64010153584696	-1.88658191326185	3.41583558454166	-3.6222356725049	1.23092948099524	8.88071492748721	-3.75244360942173	2.05216198893158	7.34284444933339	-3.76825994309107
154	4.02103246167241	4.22885633942439	2.09536314947317	5.45847040584716	7	1.98645330178849	6.92865845384848	1	5.12194369632932	6.59194220873249	1	2.35225118436383	7	6.93899642775059	3.61698387106191	5.80444876842146	1.06804777543981	3.51530916567742	6.36613920881894	3.63917771282069	2.91066597317985	7	5.13245567619902	6.89056434372687	-8.21006142175189	3.87834848208141	-7.86139430414288	4.93672173980083	0.207154771640719	-6.7565005180448	-15.2303882062196	2.94812323928524	4.50348776692338	7.48197897082357	1.53319501653225	6.02357351843865	4.47002049578821	0.118550419953537	0.958065022726539	2.70515110317494	-0.358549117419685	3.34944124223805	-0.605262422789927	0.500042576707952	10.610324920218	-1.33987232275673	1.28800221968812	6.08644131562271	15.1976066263262
155	2.42179057658469	4.10658908801392	4.29707129240079	3.11834536736205	7	7	5.9905068421161	6.24964856110999	6.38930171917387	2.23248785361542	1.06589643789973	6.48911132375903	6.70605492124902	4.54657960621275	3.5459224637991	3.49770467743785	1.27961943993441	3.17260386940303	4.21295791104694	4.32747897034978	6.13069043798194	3.59258165275431	2.26514690270796	7.8182059757699	-14.2412982208493	12.4230058447544	-2.29811714641286	-3.92151216606701	-0.160105464460827	-4.41052018696754	-10.6456742254019	5.46996389877192	-8.53734597097832	13.4793589541839	0.749786598224591	1.21495983809277	0.0717899440308443	-1.94756188769412	-0.531476383734918	6.67226664050332	-2.15862761516581	4.62325060158249	9.16107063520056	5.32467816842283	9.51877676751684	2.26853108235547	0.104068619451992	5.80254194783372	-11.1296086545667
156	1.74287122111797	4.50898296454429	5.83588555505634	2.95113965995413	6.82835246178445	1	3.73793467983469	6.29405717178889	3.76347273709325	6.31233289669418	1.55448928246689	1.48262922087714	3.16533443979412	3.62833144707183	6.99789479550377	3.87042290878267	1	6.62354356508602	6.59262595025598	6.32651469643148	5.03873383125691	1.37670849390996	3.22517260245371	2.87704135331279	-10.4903581278557	6.89179863930594	-6.0994062847494	-0.757346782942738	-0.471038654749061	-9.20406277783713	-13.8705939376041	5.55830214178207	-7.50533346904794	10.3661232506806	1.46561127870511	1.18310312490272	-0.810792672081749	0.819931503373386	-4.50563842085646	9.9276330598314	-2.27267784042648	4.4018918041194	6.94316754693855	-0.637759251060663	-2.63614947154905	-3.16138165689152	1.73574914716783	6.33951549421848	7.88527722513788
157	5.83464187404564	3.67009773401428	1.03349638001538	1	3.73382526553497	3.63418834016857	4.94360150186413	4.15420604001354	2.03833450304855	2.85474371118005	1.21125242252104	3.15290411735559	6.1841625875056	5.91662229937497	6.95777205901548	7	1.59527270882148	1.44122818897182	1.05577072011871	2.24858945080075	3.48156227302805	5.25288500811723	5.83043719431784	1.76231142468238	-9.19198148235051	6.17902343693092	-0.73778137509776	2.13730095827471	2.39916362134989	-10.4598917676153	-14.6285873483463	3.46387134103344	1.3393271011039	5.87798465973233	-0.653455627820041	5.20781535976644	-0.133543724458402	0.402456877585885	-3.41101634476859	0.24818903191855	-2.16606625866133	2.196154032864	-1.09118551155624	3.66445111770787	7.39695526662984	0.918295391218209	2.13369506636042	7.50335175794575	4.63259107830454
158	3.58897942109437	2.05965606572536	6.64266242903506	1.11520166272485	7	1.31495106046323	6.65916080623979	3.41298737560418	1	5.15136973135146	1	2.21241315487032	3.54225883741056	5.8385871971903	6.86615201701447	4.58621112235187	1.13435050365291	3.02166543000082	6.48976213169347	3.42849638294466	6.65859963328427	3.06077550726934	2.01055222706839	3.86524941912309	-5.1274000487286	4.26457257279028	-11.3783294491521	1.08464108334132	-1.26478735118843	-8.73803637359045	-12.3200652311575	1.65570504659628	1.47018840680799	5.95430557712864	-4.76144092021493	3.56291496094618	-14.2759364934561	5.44089848322815	-0.35841648434568	2.75849663960224	-1.61115527139592	9.03709173661187	2.51548390696661	2.29627509994509	8.7456285119289	-10.7003261440523	3.65132277030929	3.94664339560075	5.36772557214604
159	2.11298315605134	6.3691880557556	4.04405242254421	5.05301458334317	1.55588290167269	3.599929495059	5.1283859268222	3.78204753827151	4.23759069808151	1.51332527872238	4.51016024769149	2.44038520569178	6.02162208018535	5.16109229588557	4.17513593276467	6.7438385310324	2.3455382239715	2.98307427529095	1.45845733200641	2.96810902342078	6.17811376285673	5.09131310857145	6.71577981529046	2.1252601957275	-10.76738852914	7.00276171258679	-11.3381369897306	-1.00835568581284	1.5036595815932	-9.75704142028519	-17.7501670624869	2.41059672862209	1.61709419137981	10.5762959940325	-0.162236771368702	2.64554512760279	4.63780720796882	5.30690715677702	-2.13937209435596	7.3261226442043	-3.3294604680798	2.61444295494923	-1.77824895258025	2.89510247353628	8.49027818143693	-3.76845863076191	3.14283069467631	7.54348243884583	-4.19901054415136
160	3.36402659128792	5.64279937387234	6.62497797000856	3.76720689377427	5.60930182377589	6.2243625584208	6.28406156151955	1.45340685299268	2.40971042582013	5.61573571246485	3.93701201319623	1.93589482389659	7	4.35998032545679	1.62866283601275	6.82865349280772	2.49640615900683	2.65499024237983	4.81331735034297	1	7	4.96703559776677	4.53536522153265	2.48119102260346	-10.2629066265935	10.1983745897887	-8.70031143006625	-4.03481787063065	-0.45949063748261	-6.24885742911691	-10.9813925710955	4.13277080234308	-6.53525944033278	8.97701512096859	-1.13692948750607	3.46411951584439	-5.36385535083754	1.59395676918327	-2.56759416917133	5.52691221054052	-2.78586578811735	5.20685837678123	6.30333316016589	4.68935830796249	8.17938072316065	-5.25009060118045	9.21730342582273	7.43807412162298	-8.764877754629
161	1	5.55751667951331	6.59659549013397	1	5.20229552594151	1.44473742621066	3.48298447680189	1.44794153395399	5.67961052285763	6.62331412755264	3.62190100513705	1	3.55841890184685	5.83814937166278	6.87271277100738	4.62401066165029	1.15883366498011	4.38673763724444	5.14607854579483	4.75323419262235	5.50992347503812	1	3.2265339822219	4.42414485199475	-7.45659274412098	8.62462710378706	-5.95480167607097	-1.58776513852418	0.434448709035106	-8.65463909462133	-16.3115257742128	4.46309806949697	-7.69669857239565	10.0581266611008	1.49197005824076	-1.07757463168524	-0.880434553196094	0.798987835798904	-2.96586487941143	9.76757906281137	-2.90455654247734	1.84866997346641	5.06283621329977	2.73425269471717	7.86685352853987	8.7785207271484	2.01270937854293	8.97478646890886	-3.83289823570765
162	4.84753904159435	6.40087594788383	6.47369202889222	2.33778558582571	6.88595113498926	1.55684516927078	7	3.25174330789064	1.49237956729879	1.35377414082808	5.54639271811971	2.29408702472494	5.31724971609358	5.3732054402354	1.4418323765401	7	5.53314941373124	3.26911650434809	6.41790113769304	3.89668640798209	2.31452905264609	6.51995776181664	3.43839181928516	4.47719369489895	-2.39636844282402	6.91775876463163	-12.6228374618794	-1.48258807045663	-7.19916417878144	-6.42627997053241	-15.8994124796063	3.95413612726946	-4.21319402780899	5.20772224098588	1.5784416947177	9.31221866081819	-9.33123836772599	0.64734734546755	-7.77241922206338	11.9496806276499	-0.469277561244036	6.73704709214867	-0.439985145044503	1.36063404951475	-3.40484270777266	-3.24586012484355	-0.238008688532452	8.14823089913804	-9.23980251443495
163	2.29759250253461	6.02865334486874	6.65997860453973	4.83122168710708	5.30345843551881	3.31232748841522	6.66687273896583	5.25582831828943	1.1106958578189	1	1.65816822889228	1.64510449113952	4.61858339390729	4.85578786695103	2.03468508654955	7	1.60234366897354	7	4.23931561649088	1	6.13814687023892	4.61292380280837	1.76956528001013	2.33263627396236	-11.5593626632848	11.6197946141382	-7.85799276445098	-4.22477439016921	0.316623224550935	-6.82884435758371	-11.5991441852503	4.24619000496881	-6.61797280028644	9.07333149654307	-0.67569461252096	3.77379177832542	-5.56308171568221	1.55542753298154	-2.81450934851329	4.58547158690618	-2.23672285510949	4.216440758937	7.48806500655783	3.16687883988886	7.87417661604085	-3.12064413440455	10.0493311230023	7.06536001976719	-10.1621373815725
164	5.86585700338848	1.89635505265392	1.14943147518619	1	6.32690151226459	1.83369193963329	5.75450463712802	5.2752489017889	1.5227593527692	7	1.98049066341753	5.55136962240239	4.49230546759641	6.70701002485395	4.73865109175959	6.51028011719971	1	5.68717221160162	4.1294776049793	2.19654423696411	2.03991223062393	5.68370578377909	4.9881775391129	2.60989853911653	-9.87078422176142	2.89432137463285	-0.637941498324716	1.70362149801538	2.62757769121448	-11.0707508882802	-15.7204302686759	4.17100063648881	0.84869077974239	7.75258615817694	-0.0712814177514017	6.56172483556867	2.06854280723185	2.11708823671295	-5.76005619247002	1.49075239237491	-1.07846067072549	3.67621062929079	-2.00008973628176	2.39685698512469	2.97252929996657	6.37222620658331	2.49558413387823	7.47818127446187	4.40286729153479
165	2.37314581485288	5.86914053134132	3.00679964680084	2.57272194818183	3.072876512447	1.51839901683501	5.08122514039855	5.63805372995306	6.41624916480516	1.43399239934355	2.08496450277773	5.37605957119272	7	5.94903528180409	3.86150978514817	6.89224849182374	6.67095991595327	3.6971742212327	5.54633253042433	1	3.5193992867977	2.01225821057647	4.89892326084118	1.61211334768183	-4.09462733049308	6.44436381919174	-7.59610941357639	1.81944898487802	-1.32461508625321	-8.69067801960024	-6.241822655686	6.33885245876814	0.993217415238906	4.78085416904526	-1.99867137864276	4.71451560125606	-4.84873232088163	2.99447092623275	2.19277113177753	5.70017594358892	-0.480432273179598	8.96541419230593	3.01032130062286	1.05758337227139	9.87792027382245	-5.62120530186231	-4.87118983625075	9.58291279806515	7.94601413902255
166	4.97570696747159	3.46587633184146	7	3.88276228252243	3.39811416789849	1.48979186654188	6.37385077211414	1	3.14257229474396	1.54965547599836	4.34060380540884	1	3.1735394738526	5.03093545919371	4.39792003027865	7	3.2754186405435	1.45958875139381	3.42237760602806	2.53254656719505	7	1.881787115302	6.30102812537616	0.430601262368137	-12.2451205953756	6.78597466172461	0.158672808264988	2.37946379873073	1.44548136297382	-4.96265413847105	-16.3059981121961	1.16149175263792	-3.92417980240789	16.8309308663578	-1.47693644179856	0.00908880353226293	3.45585696673174	1.88396871690622	-3.94551732876269	4.22397488795152	-2.97493918150875	6.17861005757529	-0.164681772557523	1.51830030007811	1.3334496086655	-7.826648535277	-1.34338520646547	7.91539717693558	5.3899261486092
167	2.28317795368583	5.9618626795185	2.06201794644162	3.37162115372796	4.83675863458024	3.49435677166411	7	3.54122465024623	2.2094543076862	6.77554322798331	1	1.82414669066392	6.15206032411442	4.85299866297637	2.68355115555037	6.39467974994217	2.45831874548284	2.66573470445465	4.43581144513828	2.3327479666357	3.90592980397018	3.95085180669115	4.67490745599768	1.83096247368568	-8.09211573896304	8.70019081453922	-7.87288590318367	-3.46433906545557	1.735457336115	-6.83403657433355	-12.1498634080591	0.763139183266993	-6.27030861277801	11.433910385544	3.36617120457601	0.214017035953958	-5.26009387156342	3.4655888069	-2.21811907323526	8.85533915333071	-2.47414448721651	1.62637283041235	5.69046249513776	3.2526315602599	9.02952437249918	-0.261771061135124	-0.888311024224909	10.3495222447396	10.9195607172046
168	5.87648817226424	3.43624738716316	3.6236989503577	1.41967798780488	4.24472376151837	3.94525471895002	5.40471831632769	2.1360556975651	1	3.03367327435512	4.00180489760674	6.4975180285481	4.78102641981213	6.59613992870068	3.51908732502617	6.14293078019365	4.42517738320074	2.25887589063477	5.79898295713881	6.27361978549026	5.80104001068151	5.371208893084	3.53231805509783	1.82012136967636	-8.05061248518675	4.26259269822525	1.2086235640502	0.0161203905327507	2.27332683988136	-8.86956785523326	-16.2345285984079	6.04008787340497	-2.9424188578811	8.02034216258189	0.0957992623550475	6.89259025024295	1.86554413270409	-0.912687133272446	-3.75079488292289	1.14282323677629	-2.01573579641986	1.41835290689979	-1.70141193906837	5.40371665044325	6.96439669414618	6.73957044347317	8.53952509755785	9.57877797076027	4.97417436926631
169	4.26040318851635	5.23098391985008	6.0522556481142	1.54658264468371	3.02403898869287	3.78723176228512	4.08686419460256	1	2.15993730123035	2.52014134069182	1.83590012165237	1	6.39262718280343	4.77026609354398	4.21834978565672	7	4.36822387408612	5.65353311422752	7	2.03655149745071	2.25304934230318	6.99145921615009	2.78979525370239	2.97096216616025	-5.02969216185891	2.10618485689782	-8.95058798851663	1.96648793849897	2.46396950487802	-8.32433035780178	-10.775365605218	3.53200574861347	1.19161634177049	2.69190884328536	-3.12317563579609	9.65760898279682	-9.91049612811292	3.46019953480188	-1.32767985592997	2.64105889495164	0.568138538085802	6.07261205735733	4.67104535421745	3.51921807104868	1.63482080441476	2.30611528255549	8.96196258852389	4.97258058026392	7.81708479003812
170	2.16850347811729	2.22080754085765	7	3.69394851078282	3.50229313793737	4.02102511108919	6.59930728993634	5.68403332000068	1	1.57959823630416	1.31472619561888	5.45512104284493	6.86733152515218	3.15509653925346	1	6.98687953975213	1	5.70255181925756	5.54863182871457	4.67541616978324	7	2.23607264508471	5.30915633747664	5.98774761305378	-8.91603097875445	9.00405476026029	-4.76553743650812	0.0427793430118819	-0.865411476122872	-7.02786087894959	-14.4962568470608	6.14755514404861	-7.21154081448793	12.4583977502537	0.179720304976965	2.69359062117334	0.336477301670199	1.42573990586245	-0.473083214738765	6.27271805320936	-1.62042843104002	1.58742362987037	9.28858308906103	5.6920554019961	-1.65273465399557	-2.66009108787621	4.91861894708897	6.52928477211461	9.15467480595117
171	4.31342054653703	4.3405243680004	5.74463869554768	1.61041312617678	4.71453263462759	1.67591434117603	5.99865347368785	6.63468216725092	6.40673378581796	1.72007529072863	1.58593649236735	2.30410924686483	7	4.98956421592759	2.83753507044317	4.52201729140018	4.98756361571601	3.64800064562913	4.85954564508008	3.64094149152068	1	1.99365272277943	2.29489245425878	4.54886818212205	-6.09290072871217	9.12248129311384	-4.72202386729187	-2.83265039731125	-0.0305140380587572	-6.17244158805956	-9.35382377467317	0.0195177642368471	-0.711412644098265	11.1463521711098	0.512717956614519	1.86029537252395	-7.86436818394234	-1.13241171686642	4.81608673829216	5.07361924800061	-3.31503563503032	5.49740789987889	0.498058030267584	5.88658111664051	9.94994940952324	5.75036742727479	8.3267838914227	6.49441657129808	-9.25692455283537
172	1.88583195143654	6.25426852017265	4.02597811824604	4.92060722713679	2.25989997459083	5.84184382350254	4.49959992060156	6.08144507492428	4.31948414459545	2.83715291885939	2.60215828119539	2.15986114778547	6.15560959825541	5.95076232459629	2.65227890412165	6.53657989403269	3.74352358989793	7	4.44749802348034	2.92146783804309	7	4.417065331629	7	2.88719915545888	-10.3471382639386	8.3994006369587	-11.070325276831	-0.746788358006931	2.62987365175115	-9.30335782556907	-17.5538342664142	2.65538710644143	2.25749956997397	10.6740926770212	-0.0846562893671628	1.8758109743277	4.01830413570071	6.07059325167207	-2.38092743015966	6.79635785017877	-2.87672233402239	1.09100812836431	-2.83761930614961	4.43588200273921	1.03918797674617	-4.11292122945504	3.71373471288166	4.6096046019584	-4.01655986924732
173	4.01758399886227	5.07195312616339	2.78475745094332	4.91748323938855	6.14739798550256	4.26127059229234	6.78726761996868	1	4.01095121996814	5.73592907595792	1	6.51061613620577	3.64988845476647	7	5.70596823628612	5.05277067930175	1	3.69537313995609	6.46660713999146	3.05340728297251	2.24635935271529	7	5.83214207929369	6.21556116828491	-6.67682926387063	4.53775224771602	-5.84760276847449	4.65288039061462	1.18678039134509	-6.30337431398366	-14.712511494897	2.98316474955114	4.26188502134811	6.64062167127922	1.34190174482629	5.66191664601327	3.35091645482272	0.506956686379003	2.24522722961311	1.11021805858553	-1.0896882502909	2.64417012575974	-0.402393754585345	3.06682157485409	8.31298841898108	0.275540568929844	0.0903519385049335	5.68356635188664	15.8551724967956
174	3.89307727932304	2.17357811869341	7	1	5.56066474178438	1	6.61935515010126	3.82081650335593	1	7	1.3423825440814	1.86090863452717	5.58569119641179	5.94851753851695	6.63758322227086	4.96153490760655	1.78699615042008	2.86486676267345	5.321031019968	3.52031487242427	6.99773597260288	3.16767493248148	3.59871726769365	2.91307236167642	-5.00668246145357	5.13546317312402	-11.4707020076393	2.25684596953965	-1.40793468182761	-7.8809046143339	-12.3835308680855	1.60537469435721	1.55733243387167	7.08355266933732	-5.41556043894137	3.74073996688523	-13.198038918347	5.89940281510565	-0.465934770364753	2.66202798854244	-1.41169616600447	8.34659079116029	2.86743355327948	1.82655620558144	8.36402162372808	-10.6269064723895	-1.0044210497002	5.23223360063976	4.83208714519913
175	3.57891491855582	4.87406425003114	5.92159154748419	3.567398863565	4.30864255909716	1.71875072335151	5.06197124954654	6.7936619032259	6.85337735676629	1.66402155517447	2.41902103798273	1.52761020086725	7	4.52277030682202	1.36376195851151	4.86500397657824	5.7602000043417	4.46041786703668	5.60862639557667	4.15302187886616	1.11699039740349	3.040774424233	3.39707855513235	4.48847180255888	-6.21473198642089	9.21890672446474	-4.63122483216106	-2.89081470162381	0.0778536556499282	-6.59286812725109	-8.41390647018686	2.20008596957957	-1.21479001075511	12.3551831091029	-0.0266271475694807	0.871612739579646	-7.04472442584414	-1.4627223825936	3.8529121483734	6.35233337556711	-3.04255969655894	3.41347273190456	0.0589261114902394	4.96620901386521	10.5759257124532	7.74961333802123	7.18117406265399	6.92578875383835	-9.61507865602362
176	6.24681243048906	2.65309529364437	2.37714690646308	1.83404510825575	4.19832391989554	5.81073924662226	5.40978261766376	5.27686662479338	1.44603258881833	5.60100049174811	1.52774520627413	1.20641554344036	6.61976747028454	4.16896347891521	4.95996906200051	7	1.97883703255233	3.98565678582694	5.13120634648396	3.19254614691974	2.7823557119126	6.0256474101996	5.98748352725094	2.1997159636371	-9.92803576809605	4.45825442462016	0.23589946834289	2.56633778650048	2.95400736540439	-11.2989870896668	-14.1596429379026	4.99902095500728	-0.345064900377243	7.3632057159963	1.08750077881098	4.42634893253418	1.58109387878827	0.830396274322729	-4.19156366113144	1.88381110402603	-1.26009303611304	3.25501524536634	-0.875468617414578	4.91077770829675	7.78714729754756	-4.20241733653776	-3.11156267168148	10.0643258764306	5.53952564896411
177	1.16999708034539	4.97449817834067	3.41263825338082	4.14197514561304	4.19543975653617	4.61243974546032	2.65192752342389	4.52527599320814	1.68412954439808	5.2721539804571	3.03591134448194	2.46334740617915	5.69826825214576	4.47871284579682	5.82869166330767	7	2.01787582629437	7	4.58457277190981	3.25250783586829	3.26421831692915	5.13995888036515	6.0388001673098	-1.42309566836819	-9.93660512000189	7.85488258429939	-6.92401109174571	2.9317240562635	-0.175348534198848	-9.60490585087504	-10.3647999690432	7.95842194568676	-2.09967461357147	2.22567390150749	-0.350536964144941	6.18224438242486	-3.68267297757337	-0.995758494710639	-1.46043689878189	2.69398002690178	-0.536877472409452	11.5295256626708	-3.09153149148135	3.70056907327827	5.96149595592279	0.904906082897205	-4.37113063110177	6.74683591872674	4.35229824966156
178	5.06863277934137	5.34061789547326	6.13284420484961	4.70645758162736	1.49216457885753	1	3.58159345563302	5.34000783121974	5.3157370540004	3.00664113222855	4.48789295909692	4.57284497880876	6.75475158134873	7	2.68791307459109	5.0612899446695	4.13997173801192	6.97973723380923	6.59307896488429	3.45939106895799	6.11058160486507	6.93141725093984	5.15308517614857	-0.71855513937499	-8.44406050695181	6.17474684967802	-0.307258872726636	0.654448394740837	1.07136235468379	-7.14096140748792	-13.3976108065737	0.325160697838946	-6.92421212989746	16.1933705920735	0.612935582359034	2.45844856091522	4.78476314544509	3.1236382964171	-4.95579927889104	4.2236428122135	-3.22289319258557	5.56469278035841	-1.96887494229456	0.429642639882543	-2.60045146484522	-2.84001391214577	2.51878434178686	7.88292796520035	6.52297988985348
179	1.52539882287962	4.97242306212077	1.25511369681454	1	7	4.67619428732633	4.28800549680937	5.34028611246199	1.83686360908837	2.92187245257287	1.41610618217808	1	5.18397722045329	1.54803085702273	2.48960996399048	6.15449210930353	4.56991314895843	5.69870892811395	4.82773276808389	3.7972950415865	5.50092106118213	7	2.68789512719572	-2.02570684542094	-7.94119898990553	7.09941427629062	-9.14951268708937	1.81334091760072	0.319530082844266	-9.39112854733182	-7.83064024371971	5.91112708944976	-2.29686910218241	9.03015643835208	-1.53879142787294	8.96609139652436	-4.17189608557108	3.83193575091996	-1.93291230556481	5.7356046227393	-0.783146105322898	8.68392017801582	1.14747940087809	3.93187568934166	7.54633271735793	4.83404325126076	1.54514940092484	6.12299606817991	4.72066198394116
180	1.17536531184326	4.89622952998968	6.39388991803668	1.72642110140361	5.82671160240236	2.13928830369842	5.16824411531749	6.99605849408143	2.91865878746394	6.18859208463671	1	1	4.78258304316022	4.20893188881593	6.93549907034894	4.33382395160731	1.92191056451867	4.52433580320187	5.67609365155195	5.91143184884351	6.02926435522478	1.76400606747644	5.79796581246855	3.91727930237647	-8.84128138449727	7.37529502890179	-6.01426381884063	-1.33593696875665	-0.898624193922658	-9.24620213298196	-13.7754834031056	4.76485193376181	-7.38714603670731	10.1537559450047	0.362317045758218	-1.08808704026026	-0.303182660536988	2.78706364220223	-4.0151189394855	10.4344786909511	-2.62323012999176	3.0631084417316	6.16485613279115	1.53001255451907	-3.3702787006646	-4.15134129331308	0.549192602127613	6.62928177984544	7.52771409052689
181	4.19765089337266	5.1925135757642	3.25462409083169	5.48044984109939	7	4.65427608150217	6.78310718028154	2.56157091239287	6.52844812540305	2.72405756208732	1.22452052803051	5.67328910452584	7	7	4.94463149354861	7	6.44132508545572	1	4.25867185429778	1.86538377061721	1.81299983967475	7	3.41755924332934	6.65012994713326	-9.04899392295018	4.50683466393575	-6.85869022020472	5.01285983667309	0.681719759763685	-5.9931719389772	-15.7630111761862	3.87514506024855	4.99445237492375	6.89339675284717	1.28659937391841	5.57394234282838	3.09215287037291	1.63217956822149	0.389957087866766	2.28701795043602	-0.76367025535848	2.82702134363386	0.624405819457752	4.54944610486098	8.31391133449827	-1.90782336557268	9.19467460560297	4.09507918329184	14.7882675409523
182	6.51711621714398	1.74743167631009	1	1	5.03830035385889	2.41633680836674	5.48618830154753	6.09344943184184	2.44431064801736	5.92859974806771	1	5.72955556499547	4.67230539422799	6.89012231455038	5.55919429123071	6.65823972720237	1	3.64402170292107	1.46304282978013	2.12060923330672	1	5.47364431690462	5.49629764041685	2.00026897292833	-9.62318419907405	4.10577647840212	-0.594653842824977	2.42370967122972	3.09766194526685	-11.5085325485818	-14.6962447973663	4.39855530606211	-0.266202422971079	7.61329084205467	0.18480574282463	5.73574811712486	0.824538089449171	1.81284835820663	-5.04145319983851	1.87084194826784	-1.84537687591485	3.50470270821513	-2.72765301724575	3.91276495083922	2.91502708156149	7.12225352782577	2.74267278821381	6.70670280993033	3.60227397329452
183	6.19838363063661	2.87486800324438	5.69867173056833	1.54505590526628	6.34818382950304	2.25270710208912	1.95169865390034	1.7951658728282	1.45184102727752	4.02371923758888	3.49608270821799	5.03327086884657	6.38361997447863	3.77763537327201	1.58944576269893	7	5.03056304683338	3.44979659265496	6.54119194289352	4.1741641018294	1.82251307127958	5.87699821474106	3.0178347456075	2.12439476804528	-4.5694782525623	4.20449548992065	-11.3421594220516	0.669150222928933	-0.0108313998484798	-6.44136617939142	-13.0847336505769	3.27510175798701	1.2075724727144	5.46353292659058	-2.55397668841254	8.36381969942789	-12.1463500363608	4.31053477639884	-4.25134623456825	0.0394853484133331	-1.13291116488341	7.22246756157083	2.64543436598083	2.23198210772941	6.64192038593148	-8.80275714861515	2.26033233044152	9.7249075888381	9.21437156324864
184	4.44788946450391	2.14374113823473	6.33904890243209	1	7	1.7164246684736	6.57505484069857	2.7041201393759	1.39848419836477	7	1.06230421240545	2.57798367672786	5.37011580568057	5.55036235146727	6.57672576034477	3.61105113316859	1	2.72613811196965	6.20779235522718	2.03484977728034	6.8670739722058	3.02981443694256	1	4.24594591992195	-5.37096105487561	5.75173331336226	-12.6409680691858	1.27711916747951	-1.82063341859527	-8.56759342493103	-12.3339521526413	2.13406905083688	2.00346633694015	6.81729977821852	-5.05904830033201	4.33005121602134	-14.0605914174892	5.709976915683	-0.399894577334923	2.10733590501821	-2.53555537136634	9.26657935574541	1.61980002140084	0.36375104282676	8.42602997681318	-9.17601147691252	-0.213385670143326	5.53202403014803	5.48310863219473
185	4.71306454208128	5.16061484411184	7	5.01095764258319	2.30281700947488	2.27312275445119	4.46705604499287	2.26604953755555	5.94348267766018	4.25451439645244	1.82031136832413	1	4.98818421192034	6.18827402903391	6.88708532681964	7	3.57456431603778	4.31219739845564	7	6.89738175169677	4.87245498048987	2.7118519876303	6.94986452709508	-2.2122594933781	-8.17393277692827	6.42082109015983	-2.69461875123657	2.49657719896267	0.785642359974818	-5.08021923630642	-14.67555166702	4.27374976358757	-5.3706752610435	16.877551575992	1.72502930112625	0.753902711341153	5.4088271785439	1.83774597745593	-3.42257449948042	4.43744444179042	-5.03575475969187	6.35409606667492	-2.2885346928607	3.9531638788024	8.13212183411134	0.286535973205883	-0.534352731495779	6.25174429169622	-11.9266718688643
186	1.81797920517594	4.30039768494529	3.89780518815862	2.76902803684213	6.57633028187311	5.18208709992363	4.00672264543654	6.32803259687524	1	6.95452542622099	4.88032392000564	7	5.28220281857644	6.05734352285645	2.77226859420314	3.21094099565004	5.90014878636043	2.88175783540329	1	3.08959709163265	6.08221374965644	2.15884845431585	1.76318651042571	6.59035849588364	-12.1394081439245	11.9127016794658	-2.11407919513001	-4.39550542189561	0.271409110453694	-3.58327679297481	-9.83274455975901	5.01148139995054	-8.02145697859842	13.4685798038216	0.596772458562452	1.87770112248726	0.844862757021881	-1.00266978720844	-0.594825262419203	6.72736086841212	-2.16920703173187	4.13209096835908	7.5195829762345	9.12422019519685	1.4394930070116	0.177358135329239	0.263797545869579	8.74919188218815	7.44859219009023
187	1.80611781540557	3.56409563143656	4.73613014981875	2.30714814152219	7	5.82853805220023	6.11563309352391	4.08344982132158	3.06703087639714	2.21657389417732	1.44913961795424	6.64341829054577	7	3.96203876480756	3.95070841504822	3.86484852662578	2.12712538687976	5.08714019453685	3.56465283076589	3.12618073627203	1.45387665233102	3.63471031176371	1.62871868165005	6.02292052990073	-13.6458293096358	13.5383427211875	-2.52134989188297	-4.19417913723078	-0.808880928229655	-4.62136722675719	-9.49709174629889	4.87351214107201	-8.28281026497031	12.9178533444181	1.44638349680204	1.69424225398011	1.05655216626758	-2.705934269728	-1.09206294889265	6.05292687288756	-2.60681584624171	4.11393623339314	9.60387775479268	4.84835273014431	9.65692231785836	3.3149739053812	-0.328323612951899	2.78432373780857	3.67279533716974
188	4.41897043661846	5.41496016136442	5.92902361100613	1.77038670092528	3.54007603290675	3.27594803108008	7	1	1.87886136009903	1.18772396737985	3.45959311229737	4.31581611760778	6.48568523820136	3.84421563081964	1.68871439882259	3.0394345421953	3.9586412546239	5.46524666527134	7	1.43015677253936	5.82342084286055	7	3.93728569363422	3.26625783152717	-5.06574977842973	1.16246045623313	-9.10707406262299	1.68002624900581	2.88437152961034	-7.51376749864473	-11.4977223644238	3.42245907844859	2.69133004223163	2.74931523372025	-2.9569345869806	10.07095083299	-9.2990775304109	3.5167550554018	-1.72067800779425	2.59134212094854	1.76390884388244	6.47536145387451	3.97995685389566	4.91224124923906	7.01446842773666	3.84647071530711	9.68392671338876	8.94359716561044	-4.66339907029296
189	7	2.45489655492989	3.36666237919739	2.02115436440846	4.68122063080984	1.0301823998562	7	2.66743635887265	1.96650966255779	4.83786498859777	4.08600692706649	2.17697889791302	6.43722718460807	4.64143415372226	4.39148765125318	1.92527914022924	1	1.83279321836241	3.88187162477174	1	6.88870377228111	3.24676970334148	2.33482757804207	-2.83089079358218	-11.5097347536209	9.06214572303522	-2.73553026523117	3.31894538508932	0.191476234188391	-4.15997539167342	-17.2192438733337	0.89911358090123	-5.67230770977782	14.3775210231902	-3.52404854330566	1.73568377305721	3.91236549663179	2.96993784695122	-2.31389825657563	5.13548107913268	-3.99242969559317	6.85399878272862	1.49177146659601	1.90048290432951	4.98212022226947	-6.68745424305176	2.37881410811748	10.1879126550877	5.37914629484689
190	1	6.87577199018198	1.79596690121136	3.36542467262116	6.09314764473691	4.26316806298101	6.65800408825758	5.14216212328513	6.90035733505514	2.39060137750853	2.62621704529648	2.53992386886265	6.40576132658285	1.69684429468145	1	5.83091458700684	4.29568365916572	2.92637076517611	7	3.27070018683925	3.048863170586	4.04493468446694	1.24313027608185	3.68904265111098	-5.57138131836289	11.084305415033	-8.67534169887713	-0.606354835191036	4.77470657891723	-5.69624224102097	-12.2073724098854	1.72575765073453	-6.64835764012177	13.411810602325	3.98122441215821	-1.92516479983379	-3.29167807438806	4.03343051223241	-1.85512005842045	6.5830978411346	-3.42598224916613	1.26670997553137	6.13022979641039	4.58197430515454	5.75245140155226	6.65919106222571	-1.13438076822864	12.2210227931978	-11.4596445454591
191	1	5.87211070000446	1.75217874411883	4.91791090812468	6.63029863940413	4.67808647923379	6.44209930398677	7	7	2.08968269666845	1.76138117326872	2.30658853554128	7	1	3.98275798048995	5.21073693437526	2.35115322223238	2.85850294011286	5.99864597186469	2.36867370293623	4.13183555090058	3.44740845562501	1	3.18183104903547	-5.23411822434402	11.5250682299527	-10.0771607516052	-0.670539891657758	4.93969976078535	-7.20871224203483	-12.4910575439678	2.25728181676451	-6.8508941578331	13.2991179488008	2.4210199997013	-2.19267436673937	-3.12987760525804	4.386761102535	-2.46596780652897	6.14281028356394	-3.24021068978859	2.24836026632571	6.30788085832879	5.13383250077711	6.93406194200761	-6.67782591439144	-0.390915484485122	7.37338690168784	-11.6352314154473
192	2.44723270143822	4.7062589869201	3.1131260927714	2.11790540581414	6.68919151477285	4.33990670559066	4.99568673518314	3.00617104243184	2.57348577921732	5.17633834132726	1.14544637365634	7	6.30758629243771	6.72435658144645	4.61534399190744	3.06134122673118	6.27045139330307	6.986641288589	1	4.94598954048031	4.07935793483457	5.52965034151233	4.83091746738661	5.6527842634493	-11.8785561471968	12.7815749422791	-2.24733923444146	-4.50128159289416	0.761198029108719	-3.57937759940482	-9.819717532121	5.44234803009006	-6.97185389738848	13.1755499896067	1.05944676603231	1.15211296967441	0.390342116536109	-0.488029124012718	-1.11200369614916	5.74019246082066	-1.45434374862526	4.0724589969674	8.78832905982831	9.14594172533033	0.556512707193702	0.143837782191956	0.885943906445667	2.58115101390749	7.01673375788387
193	5.83089347683225	4.15516095096813	3.65275024545751	1	4.23312218010253	1.31086493769265	3.11054910594427	2.76161082384278	1	2.97668314828787	3.55895199508278	3.91077996387423	4.33393975966023	6.672912668823	5.23423587409938	6.18782514788705	3.97456691209988	2.35924972021666	5.14394019694682	6.72967332649391	5.35373113609991	3.19374626250863	4.38232483191843	1.40517891760935	-9.09842481741701	4.22830153186787	1.51193788475487	-0.720963902004885	1.13451456864021	-9.91330170391855	-15.777937218656	5.66280797936003	-2.55348496222125	8.56163623362158	-0.015876597052183	6.99369934971893	1.98328803558577	-1.10277990877914	-2.35429973374431	0.5938870076974	-1.33920010157246	2.29750468857627	-2.49373672302959	5.35931166244568	4.97806102982589	5.79752350272851	8.26950145224703	9.68178391501715	5.09415314281783
194	6.42479135593837	2.20481380028915	2.03724950048675	1.09954629422802	4.32766714468458	5.97112204624924	5.48084910141438	5.55947331763333	1.76119671619199	5.13140183207613	1.62261965259791	2.59242222971334	4.64679231864958	4.95782874950182	3.60393791987515	6.67167437378927	3.68502637372719	7	3.10785291381768	3.77726270881302	1.62879432206821	6.49490572367387	2.276714297207	2.22681461765845	-9.04398162257718	4.94242392364825	-0.0212806258061224	3.25774872887202	2.23288965607146	-11.4090486000496	-15.7535037018261	5.76576625918793	-0.219861346718361	7.95272104224182	1.94618417073484	4.05637006304712	1.97405676587028	1.12682021479955	-4.25660201921468	1.00801390842097	-1.39273676056295	3.22137843728678	-0.533208300913645	4.54753054372141	7.41445122658455	-4.71258760337861	-2.8221134131479	10.4101404903484	5.51943992960097
195	4.03139048279604	4.74451003513602	6.18939715788743	4.81042236191464	3.47401958574001	1.22483987232397	2.8992031708603	6.96900924361988	4.42558685754086	5.91435549155579	5.30209078441849	1	7	4.66085752031193	6.74532414598742	6.07424152922704	1	5.67739630697698	4.46937330411594	6.49948373331215	7	5.92114625785245	6.81182549878666	-1.93661522891277	-10.0219487276175	6.2057072979475	-1.37637644049253	1.73316009054795	-0.324566481764495	-6.18406717069623	-14.0097311893051	2.94059951964571	-6.09431744611057	15.6034054082459	2.06539781455647	0.586816012295405	3.42067626463043	2.75919438933803	-3.34358836910859	5.45837614716872	-5.9070472816591	5.30775835772981	-3.09037934584942	1.04075467435411	8.63750643712527	-5.363335268013	-0.447529119422755	7.96255995742426	-5.29136894095205
196	2.51245010438854	6.47155047722521	1.82492572615174	2.23999207799783	6.94318083888189	4.51758304095065	4.7371245046803	1.17869421772766	4.73619239611021	5.78878007473362	3.41591270288766	2.30070371854036	4.16109553532274	3.70947869341243	3.84429970350208	6.31908516396638	1.30566624542323	6.32971850527911	2.65277783433971	2.63189085522116	3.50801559830181	5.14051736333274	7	-0.474186745373812	-7.42625448785135	8.38920527882766	-10.2773716322722	3.38166807257802	-1.64397721175026	-8.78312761561964	-8.20021358835191	6.66353078456856	-0.76958300859178	10.3282650590384	-0.578973375839241	6.26101346561994	-6.4430632145557	3.57118529697339	-2.36012959234893	5.42287824530279	2.43400841211438	9.31664906405616	2.16388315645805	9.72406456259845	8.28510294146773	-6.70437680517002	4.00179822284303	9.0574463029903	6.12919046870621
[truncated: 74 more columns]
