# Supplementary material for: How Are Mate Preferences Linked with Actual Mate Selection? Tests of Mate Preference Integration Algorithms Using Computer Simulations and Actual Mating Couples
Source: PLoS One. 2016 Jun 8;11(6):e0156078. doi: 10.1371/journal.pone.0156078 (PMC4898694; doi:10.1371/journal.pone.0156078)
Supplement: S2 Data — Long-term couple and agent-based model data analyzed in Study 3. (ZIP) [file pone.0156078.s002.zip › S10/Euclidean Model Data/Euclidean Couple Population 11192015 0313.csv]

	trait1	trait2	trait3	trait4	trait5	trait6	trait7	trait8	trait9	trait10	trait11	trait12	trait13	trait14	trait15	trait16	trait17	trait18	trait19	trait20	trait21	trait22	trait23	preference1	preference2	preference3	preference4	preference5	preference6	preference7	preference8	preference9	preference10	preference11	preference12	preference13	preference14	preference15	preference16	preference17	preference18	preference19	preference20	preference21	preference22	preference23	preference24	preference25	preference26
1	3.9805832216849	3.3169469676218	5.3808119023549	4.38767745860533	1.32654653198598	1.02776061321183	2.68733871872275	3.1313478686177	5.62776609058914	7	4.4401216044919	4.54380206339321	4.26176165300531	4.59010414721264	2.52219664124194	4.19948669877249	6.10413593254863	3.94594835500276	3.07469382292281	2.71873505656144	3.50218355271721	1.46015650299053	4.03605202178338	2.40421794689203	-2.97576618938259	-0.392084674900283	-2.86064945338431	1.47835330786703	-4.90444267755649	2.705918668251	5.94194182900817	8.87818448849362	8.06332993235056	1.93793887852044	-7.20636609456465	3.49764269581958	4.41036409318216	-5.39329833190637	-13.8786766274876	6.22547827292298	-6.86232459618884	-0.291200453819137	-12.563031503266	4.65709497305377	4.83902362212345	-4.76806258297656	-4.66538651248467	1.3235558657655	5.27469768538888
2	4.18494375602859	3.25979629493229	5.55840051680881	3.93200632334022	1.38120420706992	1.07240844580327	3.56876678757514	2.17140591645794	6.38259122618843	6.29297936537815	3.42294993174536	3.4635872113915	4.46940492439267	5.28531424449396	1.46887807619624	4.65503313377193	4.43305947683085	4.46152581249775	3.26323589817923	3.34973707211101	1.64597262809785	1.22038547036652	5.00060091399096	2.94403033551742	-4.12584228711784	-0.450114856950826	-2.03927578195571	1.65130462446868	-4.91111785895213	4.06102208397423	6.07882892850481	8.41626897448054	9.29002338720196	3.10217738511471	-7.37750679250008	3.58879035156923	5.4572497459588	-6.36813699075749	-13.7350433253099	5.71112486596343	-6.87412745166044	-0.0707407083134389	-13.3824128161501	5.51090994671797	4.26964123167478	-4.45496225594021	-3.87467716352131	1.36627000607898	3.9341638631437
3	4.46956563984842	3.87208057170031	2.19525011722082	3.54047361345628	1	1.8233513026937	1.2914571225516	1	3.11951274240983	6.14493297312656	1.79645906247131	2.2570943833444	1.92332072442385	5.50325866643074	3.35326945481665	1.86062021621031	4.9550755736245	5.70516721639611	1.24086055002388	4.5728096346188	5.12428169221561	1	5.21473754306031	2.04618997853439	-4.55816916871546	-4.52711801920006	-3.73435809974955	3.94398322073239	0.471116339371276	2.2784546855202	3.07447860247779	7.87398121052083	2.59789275110643	-8.31192932514071	8.05126272864865	2.03362187976753	-9.39974520362578	-1.11506140249223	1.24982872775795	5.14985364976334	-8.89945211365075	2.33635392159775	-5.65490246287083	3.33693510565951	-4.26634439507803	-2.59188668201292	-6.1885470826767	3.3398055674276	-1.60708671471344
4	4.88468971948321	1.53287285754338	6.26326647203918	1.58293747175447	1	1	2.62434191988697	2.84928402948221	1.09801391902253	5.52983317360329	4.39522838538833	2.90234558012208	2.43124499184915	1.89586221938954	1.78293006386897	1	6.36344025359065	5.11368113006054	3.08159956103705	4.39471322716276	3.87662967496084	5.48095308875767	3.14477661062463	2.7301735421368	-0.395287319678867	3.64266826692805	-2.01043149740079	5.13985330712616	-6.81712082162709	1.00135920740595	5.3143623289329	10.0781516305597	4.89713517305191	-0.251276629141202	-5.77715056474286	2.40128165749145	3.12562806013263	-5.60248627071241	-10.6769751465446	8.46523527424768	-8.28489194287086	2.22209087873853	-11.2721306954223	5.04084155003258	4.61792742419144	8.75247782178452	-5.92457071906205	0.725247713208763	-0.603465230509548
5	5.62070959548987	1	4.89943014116797	1.14328009659241	1.63644360156384	4.20713686293973	1.8017393516779	2.34742484307164	5.24724244193158	5.5853784050212	1.09066534846732	7	3.3199635237102	2.51878132540027	2.65374652807607	3.9548366420017	6.07285061345364	3.45992271861834	3.94341558752967	1.79462037361272	1.83865278483306	4.6297729173737	5.36600888397628	0.740246390635296	-3.4610924919189	1.84442894408142	-2.10051125249873	6.60707826322312	-6.59071563206019	2.54168312428793	5.83424743470359	8.20445746452475	5.60994564011536	0.42742036404191	-8.79605670031258	6.6224650588583	2.38854515046569	-6.56365062949113	-8.25249276119805	5.75361011028639	-5.30355980654578	1.85661189373805	-13.3561653817225	5.05333574779781	7.08016898593851	-0.765248734667121	-6.23064829821809	3.73814342918892	3.12656091854206
6	4.15880644770675	2.61897942969127	1.2786482592465	5.18886507768884	1	3.88313894174313	4.21803603732408	4.9910437118016	2.43711233902244	6.0408779272344	2.1011339260307	3.40812943975775	1.66396653119643	6.68615562941156	1	1	3.99119447202919	1	4.74904599705915	3.32953752590218	6.14014555102292	2.63000314074762	3.9091592682421	0.674725456026138	-1.81218229435284	-6.53489951282164	-4.86663270469728	6.18764258589313	1.7074491860077	4.1852538816053	4.38932928041015	6.62035558379635	1.10387919482082	-9.89482871952763	7.31281946050806	3.2720635065395	-11.7876941732198	-4.61168996034221	-0.014087144866082	5.6754308977447	-13.446926448858	1.19453167293626	-4.92254272407445	2.99286820976157	5.87178067105382	4.20888991752189	-5.77376816726341	3.24540479157238	4.34360739351615
7	4.75461240710223	2.8648410416941	1	1	1.33069527481549	1.05645104322427	2.65323379961993	5.73731685005499	2.51449744028341	5.13100117705194	2.75847160607937	3.04602054074274	2.92272624750103	1.65400870986454	3.81016993790915	2.33991264464502	2.48225641171647	1	5.2794691645008	6.67606696112184	3.63432742088243	2.49482577211104	4.7102430446252	0.150528372839657	-10.259270962703	-2.27789978707151	-0.1815154090826	3.96728832714854	8.77532234239864	7.13449431679326	-8.74703910926484	4.81599618289112	-2.87007096086844	-4.1047014986813	-4.00396687813467	5.29727570683497	-5.56032054548226	-6.76651607801141	0.883909967727683	8.76173147320087	-12.1699035965702	7.53601492986163	-8.90368880233712	-1.93534782260181	1.29895619910045	1.1785248923607	-1.11075678496402	4.34247376010722	1.93147088368581
8	4.55246188565974	4.89326088351585	5.68937890719816	3.20875157525563	1.02421748232071	2.0789661523456	1.77092993621185	3.08256080579457	4.7754974878243	6.57183896418335	3.85443483618226	2.44158226948384	5.00538589495675	5.39731952539391	1.30788029794766	3.1521196673159	7	7	4.62186766111306	1.26144754390414	1.62355302266301	3.60643212712519	4.09635686587646	0.903569565074101	-4.61120904761905	1.66247944964777	-4.386272769034	2.2351898219382	-6.02710395021176	2.31861227932176	4.191835955741	9.36757916625439	8.15473910209917	-0.0596227558107745	-5.89415373198448	4.67279851433463	3.60116686346564	-5.00821149380837	-16.0760205458474	4.53632162558163	-3.78822261606606	-1.15809212770082	-16.2810086385857	5.68584675184978	6.45918186721784	-8.12507587892757	-7.35604875231441	1.36653586682934	2.53940368857981
9	4.13100880355714	4.25035404835594	1.01816961593326	6.66703961322653	1.49274106877889	2.7954158660375	1.59157355307022	4.11496280902259	1.28058480641128	4.88092951600334	2.27829669229676	1.48935944289217	5.25971928023977	5.1852980542365	4.67605130458574	1.39703103460616	6.21154600235169	2.02074315550129	4.7710924383471	3.32965808051844	1.3009546360299	2.92636914812711	3.35804305610971	2.00583171291598	-0.196949058743381	-7.95104080579558	-5.2181067084934	6.65208218062629	3.19254577428807	2.49274571202028	2.48147118368834	4.33462212597205	1.32528146402287	-8.06899716279317	8.69095091184075	3.46359521243243	-10.4977434052536	-5.63673554841015	-0.48658311643472	4.86217546323393	-14.1927634557348	0.356893329759058	-5.1409222846441	2.48573435312474	5.27186242888724	1.22824801594035	0.00593623906040608	0.393722723286519	-0.57560537396567
10	5.37700839030496	2.78989123266407	1	4.38582554359816	1.78047272679443	5.96076095178775	3.05083568481485	3.16785899265943	1.42454085995378	5.89227618578375	1	2.71049519550666	7	6.77836393030532	1.1234382205819	2.54843509155976	4.963242851956	4.91813077438771	6.00640671141224	3.20118474065255	1.3558740732291	2.47992255577769	4.76049766111821	0.306431000786913	-0.136775507385724	-6.35744611349957	-5.91908553399011	6.0310923926063	1.51206904092953	3.48257211050027	4.37713059459348	6.12293392767007	0.485943650540435	-8.81725932807085	7.07777533527175	4.56643919595864	-11.3524419950572	-5.63807012605519	0.128694424486494	5.75128914177009	-12.6492294393862	1.05290789435451	-4.20954082936991	3.25688574243771	5.51743105871122	3.32675678026741	-5.93472352890766	2.15486342640752	-3.57326594849266
11	4.33539382177036	4.01301491584002	4.58521989889585	3.5865943835763	1	1	4.46616692634551	3.25611274237779	5.99434919214373	7	3.38379820230539	3.79667573215107	4.72357882599742	6.22543786451714	3.1224127323248	4.73566218191888	3.65562822543622	3.51073973594614	2.70425828442383	2.43760056821507	2.49249415327564	1.19695751484561	4.39021927563163	2.27279559479844	-4.47888683826919	-0.749939465115038	-2.97744473237592	0.934989069810572	-4.74567558596055	2.49968519602372	5.92964151210488	9.10359289533103	8.46325780473448	2.99310086784717	-6.64348505015243	3.64666539112727	6.35453391173091	-6.33218364727952	-14.1566404173397	5.62076851660246	-5.80717819184775	0.28643989363607	-13.3775435935696	4.83444366414237	5.31698625541093	-3.70323236993354	-5.16714859928678	2.38164366066768	4.10387602578126
12	3.97918649090945	1.94083997364377	2.68126742772667	1.89497784714128	1.03956423739551	5.39902960363031	2.06683846653065	1	6.95982036717295	6.80161386647044	7	1.98842355769173	4.77480362903525	4.70209886829649	2.94388197652183	2.2538916252046	6.15897274885748	1.26377561770122	2.29024197727821	4.89421972103848	1.94642032203523	3.2172176973145	1	6.53243480546125	-6.77613418642099	-3.44583594018603	-4.22492451609471	4.56895146498572	4.62556257883675	1.27093148580692	-2.48975155873088	8.88489136236001	-2.07520755552589	-8.0596312826884	4.23437002667161	0.734325543713542	-8.59844741193068	-2.77642602870991	-6.28557285120948	2.44447922803368	-9.88812320788932	1.40774094660998	-7.03578935419006	5.61490160440064	-9.62810681776745	6.67869369473027	-2.79558115826061	3.31173739577425	-0.943202063725736
13	4.82609814100679	1	2.91012255399623	3.97235085317915	1.09147222366949	4.17755529122971	2.44174104436663	4.54583799354794	1.08342685250407	5.54908869529029	1.22938236375527	2.18279176887371	6.91980212669848	4.4305427623215	2.63938195159114	3.87422325283148	6.81574462699784	6.6265011230162	5.40185651748455	7	6.79280448969256	2.97990854161634	3.3846212463913	5.21839414392818	-3.69718602940878	-5.75947754471563	-6.80632347403192	3.61717796893086	-0.189650888736785	0.782805920230083	-0.109393058425924	7.14022259944163	1.07882251733609	-6.73208135193082	3.57951562051436	8.1159049199034	-10.6779583512134	-5.66625861973468	-0.765892405742081	2.22590676334942	-8.07406600919311	-3.45264400110245	-7.374610038362	1.30976141133353	-2.88371303916935	-2.20639001034178	-4.59852330873513	2.66459316925221	-4.29554199678514
14	2.17695519499674	2.28846394620927	1.54188141153485	1	2.19432197364633	3.56592733995594	3.95852758240106	2.33074006861189	4.52579450188376	3.29470071469126	7	2.41667263418723	6.44552545009909	1.06599239064191	3.2959309704211	3.8556974737472	3.44492638752943	5.93588024647055	2.36055184750208	1.5569178912817	6.39748369208604	4.40827729643957	1	5.09882585622976	-5.80298668702597	-2.91340680396087	-10.0767611632868	5.54058679278469	-0.13571026278928	1.73246383921207	-2.90071382253843	7.96771523614855	-2.69872741849936	-8.86959040205778	4.57173414021479	6.70145944959189	-8.49363987822808	-2.97759182754479	-4.38368156757753	2.15813700331137	-10.3872739876492	-1.56706847894434	-8.82173365810061	6.26351338607418	6.50120177033392	-2.8265377625632	-0.659180541262011	4.95709463679715	1.297908770533
15	2.23273780358105	3.39006737319181	6.00582710226722	3.2171634932778	2.27066120244737	2.69039236580568	3.60945210168414	1	6.99035110387152	7	2.33143909077383	3.72366474234922	4.4627393731613	3.6766431854515	2.7798483013981	1	6.49958434599484	5.10792896168846	2.35926029380216	1	2.52983298652868	1.75741217742858	4.65259342146793	2.58634376679953	-4.27071856601998	-0.582943721109741	-1.86471227797002	0.690717901990665	-4.87965097728978	3.33700278790668	6.58938858459773	8.90465400536601	8.07155365721666	2.03698414520331	-7.02316068664875	3.86561819155535	4.52065430588606	-6.24106916465884	-14.0041317569401	5.71478887345878	-7.1637560339792	1.82372802264566	-13.1726805167661	4.7430743634357	2.36457845677984	-1.0754824557374	-7.73179002594811	3.97836348044828	4.7506314163001
16	3.88450869564508	2.31967604552755	1	1.51201561086229	1	1	3.87231398315878	6.85093331641815	1.6977202624483	5.59191560684901	2.68995265766331	2.22203036042433	1.81192701262936	2.12421636751985	4.12988609695995	2.96815429139897	1	7	4.92305799976536	2.56036840608103	5.15221864102159	1.03828042878207	2.6022009891225	0.153499141127031	-8.89472897219901	-3.21829139099743	0.156660957192124	5.34216420676385	8.85997211977384	6.07684853800973	-8.96634602975935	5.09773886357307	-2.83925888210748	-4.13600429167904	-4.55004030090651	6.31441697922349	-3.88698505002764	-5.95581557105053	-2.0020572213783	8.16867969943657	-10.0488614841688	10.8736963629285	-7.46870047197526	1.94430787860532	-7.71314879788652	-1.83944283391966	-1.2916697145266	4.94939889259079	0.853920267126769
17	4.35409817203289	3.85576755590229	1	5.85968061189011	1.81132039764142	1.23405627591753	4.22890365332055	1.5625675208128	1	5.35957290724054	1.71951467391045	1.35651694785128	3.03856309062974	4.38262498815135	6.60604537741778	3.67618356381374	6.76865369788318	1.78243096089516	4.54086236434963	2.89903145721736	2.7222120677626	3.57679860095345	3.31117389322669	1.41309433671365	-0.429619983795239	-8.68633763658742	-4.57838696951569	6.00622994400692	2.52295263169019	1.94245538521152	3.29827601546056	4.56046541479266	0.888424840222505	-8.24941783432889	9.20995017803707	3.77303504103915	-10.9538055092619	-5.42076838371502	-0.906502129057207	5.83518842498842	-13.8893636351269	1.48460032212686	-5.51212352817971	2.54881571463527	-12.2207767959634	2.48311020597556	-0.408593112433967	1.53371632773291	-1.01937741776312
18	5.95496695018462	1	7	1.36382912979123	1.83276144762547	3.18803038278142	1	1.76817759966958	1.09566629417178	5.75785466531083	3.54598633143908	5.7369365451181	4.43666818875784	5.1134330735813	1	5.02060620663055	6.18441398021453	7	3.72393954586767	4.19119502118874	1.32721695124973	3.79788249932709	4.78975940033803	-0.583121062397528	-2.7335852444953	2.23340227458113	-2.43061180365658	4.08341736087352	-5.62253714012743	2.06185047935396	5.12150510726903	8.51521360209108	4.52374894362457	-2.3374697233927	-8.89006884482421	5.73468629106798	2.77977791667997	-4.01173457995037	-11.0502922047368	6.47731667506705	-4.18372242986034	1.08849991007963	-15.3425798435738	5.21400555434892	3.97647545724135	1.19937874182588	-6.48317589405741	2.06235619559473	4.12608971560493
19	3.24399331745474	3.05224833836398	1	2.94928077760732	1	2.22360648878933	4.17122089206566	3.27330424761454	2.48722490497434	7	3.94071528294451	2.93061052947436	6.45799768385955	3.66828003432724	2.8553053193096	3.22561192396431	4.27629274341395	1.05999588182338	3.1965623835172	6.16568980302643	5.07673155127771	6.97256276368342	3.28774129156009	4.51883869201559	-7.88742926616477	-3.60143490615858	-4.73116205517652	4.2582049996508	4.32984422184058	1.83928740462758	-1.60277342921772	7.54899740507585	-4.14209894121202	-7.35651984224741	2.97984625394832	2.19805954421482	-7.84211090438402	-4.38823607043543	0.28779491649893	1.44746691726984	-11.1671686054754	-0.207672687476437	-10.5421453688616	2.82239031951231	2.34605138294091	0.482255236284268	0.099830803891691	1.62423225177609	-2.51935052070157
20	5.31427797455592	1	1.73565238285728	5.52451930593721	1	4.62502663490653	6.89570124517265	5.74135691893991	1.33565237567142	4.08064544349589	1	1	5.85397049435606	1.31868859537826	1.1316937187911	3.15946991374048	6.72636786885066	3.30482275351726	2.19349684690537	5.55175883230472	5.51620755979369	1.48802586169797	1	3.89360064993216	-4.52475837826202	-4.0813277231313	-0.859009205337333	3.25628815869081	1.01035641090969	-1.93831269731403	-1.4099487049584	2.43734591521297	-0.744158822998121	-10.4465634097044	-5.84120869146615	4.28001056911221	-12.1325863867422	-2.38026819233716	2.86437192606519	-0.694139001238778	-9.12521917953838	3.84058732071558	-7.61528740686253	3.11955127786122	9.05481153774116	-7.71318894561686	-5.28145421021224	4.52578347962966	1.99795522240261
21	4.99407506131345	4.83376866955213	1.16479554923257	1	2.05301167593829	1.6916942361436	2.08688494507255	6.41668121614204	1.69598390965228	7	1	2.64840189225372	1.53282155165748	1.90500794172147	2.96884659867466	2.03831958398012	1.231795554706	6.81095442324786	4.20919107348599	4.76142314695979	2.99507717906222	1	3.19625533366732	2.51859426829742	-9.97129653086519	-3.51580077012538	-2.29028164759494	3.27281932678432	8.70203051241885	7.5144303192732	-8.8778949699336	3.49497972264118	-3.60578771049999	-3.12256291772213	-4.63809160737383	6.96706765693769	-4.48522750119014	-7.39278043988893	2.07749570548845	7.25866393099339	-12.2909263292604	8.11876020556671	-9.22579491291122	-2.16509877247435	-8.91722509280037	-0.598792639058485	-4.19729326128034	3.75758376556202	0.670914081634128
22	4.88082438556235	3.60137537423802	1.61945689875411	3.796504518859	1.55405167476575	1	1.4497540950001	4.02005691526725	1.60700484362411	6.21707204736579	1.25320987002838	2.72363549072011	5.57094708241662	5.38087810663517	1	2.39290152075259	5.58133400959795	4.78975457215386	2.08292574654765	1.84038346246566	2.53795476351084	1.50037397047906	5.71446097925632	-0.110538466966486	-0.704329910024946	-6.25015379826201	-4.90753522619849	6.3172607216069	1.4278727717983	2.64455004335703	3.40771764836119	5.99231010484804	0.872386162603823	-8.16267589400564	7.19170156464166	4.87904780888068	-11.4737611050014	-5.83735196836617	-0.409305220955048	4.93173640783681	-14.5135080934346	0.71360746381153	-4.20609790992361	3.02753945094995	7.33221686397369	4.20555135695236	-6.11622221818579	2.51366317643529	-4.0265863658984
23	4.80943514878416	1.28240181449946	6.22320055155621	2.41326392108742	2.17297666857343	2.48507738711148	1.07095739550758	1.86337988321552	7	6.42901545006123	3.06688690689606	1.10569478449314	1.09974828448473	6.17521658947307	4.84140246469684	1.47180256737106	5.71983040737341	1.06712140608071	6.98473342244033	2.1911078909227	3.27688639818713	3.64658053665576	5.2611419785577	0.678895804388516	-1.85456879307463	5.15528510573028	-0.747890035461469	4.88173034036561	-5.83454058925841	0.517705321897921	2.7743449836717	10.0125074447011	7.98567139446512	-0.213683152730118	-8.84202224920518	5.9983812040451	1.96697611024451	-3.47954731534411	-9.73072111458491	6.9084997052894	-3.78581076696668	2.133364075929	-14.3099410549809	5.34821433218193	6.56628815188272	3.79575517964409	-1.34408005108444	1.51507533044661	-5.75631109273356
24	4.3863137382955	2.37107200324152	1	6.26360399942929	2.77590060423345	2.11277246546647	3.74171247357372	5.98357127133516	3.30140407434733	4.59626860018119	2.12294220405128	3.5744123887929	5.91948963410864	6.00350279515783	1.74131387504817	3.0720586701014	3.12901476524137	2.16785077844021	1.96742768982386	4.03415213167746	1.82434684126816	2.96404257476175	6.22129133427878	1.78364667376354	-0.979494063655628	-6.2283020899449	-4.70720134150517	5.37005705630345	2.42610753663115	1.77173778933972	0.735886813115086	5.47035831382391	0.666935315267633	-9.90444770629577	6.45719079467616	4.30203481513235	-9.34373258618517	-7.28701049410198	2.07335589611599	5.0478853470869	-12.2335283716045	0.185685017422518	-5.08558236716949	6.34852029932374	-11.2544658017853	2.71705535298516	-6.33563044563708	5.09988560188178	-1.80915926193419
25	3.34990331046884	3.27845952344045	1.54426789740666	1.05725667091514	1	1	1.58850096845447	4.67556992261638	3.49452272357275	5.82734391383564	2.49464518851379	3.89573564084868	3.59810977219386	5.77787329763568	4.61198792110525	2.61006362109831	1.95238934973699	1	4.944068324636	4.6067322725323	2.3261629273459	2.08424088386458	2.34649476791507	-0.586562870449477	-9.54021070832966	-3.19565531181148	-0.715581485917724	3.2634499250857	8.09751873476329	7.50448015683636	-7.65045074282894	5.28471337893407	-2.158920741182	-5.07104682422037	-3.54284904558164	4.87119620653339	-6.77396909502211	-7.99176577665635	1.25730242738749	8.64378743565146	-11.9106389916978	7.16386340461292	-9.21931173306467	0.259718014644104	2.01096576181767	0.0128314945893308	-1.03255861314073	3.56083585581198	1.30387362433372
26	5.6464897513529	1.08335671899529	1.1666840194764	4.49288398221094	1.16120926929285	3.4115629374879	1.38267112819204	6.03984816149103	3.74394296648423	6.94574362411381	1	3.24241529114174	1.02678353400906	1	3.97378713148206	3.55662408889428	5.21612616683854	3.38244813886508	1.00536972225393	3.4419021477009	5.09173490696801	1.13563110479138	1.2617286887166	4.26246625654729	-3.82692402791446	-3.59745084966251	-1.53984319626189	3.29058649622457	-0.120751918256886	-1.91721322584457	-0.901126488900812	2.92759457282573	-0.9526255361087	-8.60907144587698	-3.33361023865068	4.55743752576211	-10.7167965364783	-2.3153749528473	4.57066839682144	-0.68982683901524	-10.824823605809	5.02844042132344	-8.24757043269752	7.0743795089322	8.04908382769194	0.233086004227594	-14.9921415848242	3.10741640940267	2.06314369400349
27	4.77615465023139	1.16864813534774	1.38305184299395	4.73854386833766	1.95590602462475	5.00224367524254	5.34537636770096	2.62053016860364	7	7	3.46414879601998	3.15143498494659	5.85317495081517	2.46800922424138	7	2.75406592182294	4.27411003908129	3.51680807099681	7	4.87666524022605	5.3378557097577	3.47752020487249	1.81709763770029	5.10284750873224	-4.15014222630542	-4.55838493441321	-1.93627566572098	1.6773638844265	0.39143294521421	-2.18851508674757	-0.294062786651741	2.58940442233405	-2.34443473762774	-9.43024102582487	-3.13279624860097	5.17716078696414	-9.89440872628105	-1.48090979027148	3.55520371169279	-0.0433831546173413	-8.6413370926587	4.58778029713458	-7.27167438870798	2.38147157965303	2.83675770689113	-5.94689464537479	0.819039503661197	5.55812081872166	-2.0037929287441
28	4.45863167367634	1	5.56514771570358	1.83609378468834	1.05109095377062	5.51601786401989	3.43836235803264	1.17440808311659	5.61839433090302	1.87993791338886	5.52370155266109	5.74065764995943	3.06966918679689	2.91345434165803	3.79525952159356	1.31513724780796	6.79853418569002	1.35783310845579	5.62217898647034	4.1177158722155	6.7672753825011	3.06502201555927	6.50849640432312	1.64211581045405	-2.88183070016825	3.8525005305291	-3.08627307793701	5.165023833975	-7.87461949252759	2.57691623785942	4.98766193970783	7.81854741451512	6.28910857285306	-0.664072231575902	-7.56212576494843	3.03144317488041	4.28748277133961	-5.33964994433349	-11.1892634508703	7.85359105587812	-8.15189069602052	2.63950677005408	-10.8013709852898	4.55673948777343	5.91590990535126	-0.178512091001388	-2.89805291832288	6.39878611903308	-0.246042392835974
29	4.02752601001786	2.8235004265062	2.12443559076314	6.67521985909572	1.40235968058069	2.03317701753296	3.97569498398977	1.62604314223684	1	7	3.22986151645009	1	4.95499944212932	4.09291664389426	5.20268297677299	1	4.01738966175075	2.26839472447462	7	4.04282615895023	3.05723381951558	1	5.72777858821284	2.04607751438463	-1.97543565319258	-6.41864061509493	-5.87766952896642	5.16727518424501	2.7584313849985	1.66949060865166	2.25159756341058	6.67626509942524	2.6170529965391	-10.6090171461866	5.75780355252528	5.75791009471378	-9.80824748442884	-7.25205390409836	-0.369329578808244	4.69841426659528	-13.1808699012922	0.810242020904869	-4.67358519203388	6.17525143540499	-12.7050035092126	2.61891933743271	-3.29285187672187	4.51922505484978	-1.67917600454355
30	3.42625249982979	2.82424031045933	1.83489533615987	6.07923745071844	2.10352010959643	2.68751886958631	3.9351231993786	1.82771914452759	2.32724314353352	5.38015275530117	2.56670286138911	1.34376668367591	5.26756727464235	6.22533919315868	5.74318534316479	1.78142851270058	4.21245027244141	2.70888804975143	6.90526578770146	4.32135646674408	4.09022529744624	4.46561384996772	6.06414767345489	2.04397199307015	-1.23969537753477	-6.32840904537725	-5.89286866394374	5.34145731482573	3.25629054107026	1.88589529882724	2.86995152384322	6.63162117086102	2.87809744697012	-10.8295743113848	5.66396057904962	4.94351375045612	-9.64619214448518	-8.03731181588833	-0.285752123659595	5.05309244401004	-13.0516890684419	1.19448236345286	-5.69828006938889	4.55546526837368	6.87261472217574	4.63457282155826	-3.47236352551396	5.60798878723938	-1.09980105600701
31	3.37291659488886	2.07275083580284	3.66785613669849	4.17157253135223	1.91888441578496	2.8289689637658	4.31715306096769	6.34469968596286	5.9396703699117	6.14937856859924	6.34462660707528	3.30810226822323	4.62010495065125	2.71076363144821	1.66818036721253	1.0603197886533	1.04938969452026	4.66151383915334	5.00103098218027	5.71115581579401	4.72812051400141	1.69168239878457	4.97567428886741	8.61907460855858	-9.46521201013111	-2.15869584912493	-6.46401007233516	3.22963753000054	1.45913983453285	2.80478753944675	1.02687197948208	8.86004231768361	0.0734234387631612	-7.66536229868732	4.31472132000293	3.21205780849377	-9.17234361719435	-3.8334508101926	-5.62212585404849	3.6782973316559	-11.3652582934381	-0.937821023036333	-8.57224327040537	4.1508850019371	7.99658024822815	0.956109542127033	-5.97406796491853	3.94814308873903	-3.99412862244086
32	5.06395070720043	4.22437503281733	4.36565819917539	4.4956436237683	3.56761321226736	6.7854304601238	2.23928520326195	3.37209518514808	4.83468577881862	5.97182897332447	2.41731364997135	1.48845778370583	4.79931180140945	5.14023738135456	3.22925322307618	1.9491388567949	6.13620977034516	2.14960416663094	4.34708899627705	6.9536040309637	4.38556478716855	1.401587144035	5.47391860705655	0.182677889201371	-4.01851877064456	-0.357367080399872	-3.09147956891304	2.28002142928471	-5.32814347214007	3.62877660341971	6.24192057231135	7.78757528856407	8.34756325781287	0.969151165392157	-7.89671044066049	7.15112481514014	3.58067152017889	-4.48514174410751	-13.8016795269804	6.95508773120529	-5.79446199998816	-1.38740993292568	-14.2692043728682	2.40693394236068	-10.6239137007596	1.00444922358214	-6.07542959585979	1.21870994782312	-1.46425222653233
33	5.51799361034445	3.50510275225903	3.56612578021553	3.50288139411927	1.11529623312439	5.11411627609338	4.13702169903732	1.48176474580167	5.69583986979424	4.41807060900216	3.55219639040545	3.14327032977021	6.84694313574179	5.13622926148385	2.59619286059292	3.76198202788036	5.33412895376433	1.44797825421	6.23875616931656	7	5.02981398723294	4.71867202796592	5.45149259652105	1.69717159134805	-4.61822808205487	2.53526427657716	-4.17360798043302	3.38690795090464	-5.67234577602219	3.780619257082	4.19592368558023	6.60149959481018	9.32968171613444	1.87330810858072	-7.97550759084278	5.91539892837855	5.36128501837567	-5.29788755793934	-14.3018735075132	6.8331785264853	-5.68827722758632	-1.57205048254766	-15.2552228162522	6.66077847227673	3.89683901495144	1.28140125878373	-4.61554282275818	0.9519571893522	-0.646634302895675
34	5.15660933409451	4.70889312195132	2.80888682139451	3.37460521583144	3.12577286873553	2.21483605525647	2.23466466112038	4.70260380320089	7	7	1	1.60004021384376	5.14535392306768	5.79058051221323	2.63316805806732	1.53280158215722	6.94263129985947	6.58700234634296	5.87350004569763	4.37257632463693	4.17864761546034	3.04499315964286	5.13714462425997	-0.117571524581731	-4.35359037371811	1.37558555258741	-6.24204499806915	1.61349680520615	-5.80388243646191	2.93314838257762	6.80012480258124	6.63961083460534	8.06379743705422	-0.583780119098144	-7.82393874047836	6.77663784441374	3.45927624894507	-5.51671585507195	-12.8265577854703	7.1538478391555	-3.78208215453244	-0.967836835583576	-15.2491402614806	3.45117181824892	2.1632470927845	0.723621857273423	-7.57799461671167	1.77696821612338	-5.16119094465331
35	4.16451068775664	4.07225235021794	4.24478050905822	3.20177436539812	1	5.78424098679463	1.73310344060399	3.67213474149185	6.68080124243394	3.68318792729551	6.57230347394061	2.69622106117892	1.24922612105534	6.11968808655759	3.38291813970158	1.69730821371581	4.79594427621988	4.11156997456091	3.0784163372191	1.67439518868648	6.9196987501729	1.13756719763534	5.70685866158916	2.21981976552774	-3.41091072707663	1.40989595440769	-3.08444533400706	1.53885823685976	-4.40264443334728	4.76400961707164	6.17287184708337	9.74931265137605	8.10725684209416	1.88647396043166	-7.36469387617666	4.73472769534925	6.49007410160546	-5.88490420834541	-13.9819632599043	3.30213790487019	-7.03785608509083	1.3006573110808	-12.3403731411848	6.05690665090304	3.0263982753668	7.11108554350892	-3.00081425491143	3.14345954836859	6.00321346832429
36	4.97406879540644	1	6.44941935297047	1	6.52870247147621	3.08206058201591	3.83942008171306	2.64858869851128	6.44173363564348	5.67002154863263	2.41080809137994	1.58558102635468	5.73917685602178	5.57047554809435	6.88746291927278	1.19408839060044	4.16597667884893	1.83690715689473	5.98973767808734	1	4.11664868994349	4.55300172330669	1.22925598710869	3.40572224791419	-4.00522363384336	-2.09936038330693	-4.0399849124777	7.82117164494091	0.831784316919194	1.78278335589244	-1.37578897630535	0.994855871244115	0.0377160628043219	-6.8639346797529	0.692824688575636	2.6786922550127	-6.59159673258308	-2.84762012240254	1.4145556021572	0.766696241134402	-6.65645856760238	-2.97793000922921	-8.11432552637771	7.30144385230589	1.10899821163028	-6.02699769098204	-4.24142391132693	3.85300191839209	1.5985476858194
37	6.72044085874771	1	5.68221076436203	1.5584592683179	1	4.84837101005559	3.12245054993696	2.0169231284865	4.22932810683573	3.67749452017716	1.76369643079591	4.50723038973546	3.43426229534561	3.11012250288584	1.08918310340775	4.93239155188975	2.15435939036675	4.59490450476494	5.17623356954659	1	1.24733052115581	3.03108769644821	5.11342763797396	1.19324143103492	-0.857448866944006	2.57291582284271	-1.04966283326714	6.30423301760147	-8.5341148003849	2.57600212347884	5.52445858922898	9.68354184617784	5.26618285270161	0.0463249636944279	-10.3926679871522	7.41450898130865	0.608047314822887	-5.5449180700272	-10.0781369827929	4.9624731316359	-4.85401627546797	1.46482351344606	-13.6840454370036	4.80941879386362	6.79959040673293	2.52233560202252	-6.45721910799365	3.2642039431711	4.37001478283944
38	4.17981664855202	4.35110390778901	4.36690367227975	3.30292647357379	2.76984352815271	5.80248425185107	4.20604477241394	2.35255567839992	6.57908284162214	2.04639137072978	3.21606356973686	1	5.56284231869654	3.99964344796545	1.25685516986758	1.27366378077872	4.47511634524976	1.68200548904492	6.37638336418052	7	1	3.59386550714745	3.18137351157632	0.501469255711833	-4.65575691904181	1.78620748281473	-5.48550770591073	3.3101666827474	-5.38019379339241	4.80725048546614	4.82271081238388	7.34306253824551	6.86505836209043	2.32555060952396	-8.10861693885171	5.92055682857478	5.42379798752269	-4.61117464426648	-16.2409955497791	7.1418539267313	-6.18683079083536	-0.580375176547618	-13.0179622190755	4.0299271885172	6.63818559778697	0.568805741206639	-2.19430226635118	0.988900730976822	-7.84126130688342
39	4.47413399613021	3.27216294486335	4.95374495154855	2.58454864773704	1	1.32902633894329	1.45921622272308	4.4726164404823	6.7234555318733	7	5.85202256343708	3.11746207134974	1	7	4.33010348714583	1	5.14477728648301	4.63087593949751	5.78032346785474	3.73189602349472	2.20328629777961	1	6.02170616433508	1.24392830470487	-4.08318270377832	0.342891566429292	-4.02174492431549	1.61689435984918	-5.20691693506705	3.19738542013913	6.34587900313447	8.76254524126764	8.22192197805111	1.29012567876744	-7.02878060063095	4.62917749956721	5.42996114349292	-5.32623949374341	-14.330414562786	3.69785890705165	-7.58716094461545	1.0082962511841	-12.4226709738016	5.03792483294261	2.30755209670751	6.55896677863117	-2.16243807665244	2.88606204193675	6.30015648855002
40	5.20365103213529	3.16099708096213	1	4.85508490060924	1.65283874430634	1	1.29700533702679	3.96912570671719	4.45593643776698	7	1.20922114615766	1	5.88102744275192	6.22231000459288	1	2.70455544082717	6.62369599838681	4.73480938688114	5.80249355417876	3.40570737291412	1.48169893402287	2.85403279608625	5.15285865628772	0.969327529465859	-0.325486704614489	-6.05093879503537	-5.85348616613869	6.20606963748637	0.679308826331059	3.14080659990571	4.10656689899314	5.66165332793881	1.34321406884414	-9.46490637693512	8.06746575207572	4.86581654059443	-11.4406770105137	-6.29450822959623	0.255083886848246	5.3848275004492	-12.7978643348685	0.807031885196766	-5.15603687504419	2.64594655236977	6.52107010116161	3.72022880508559	-5.05227597070433	2.61193942607556	-4.65626581767183
41	4.53520914112267	5.94333648536159	1.2458724186835	1.00840436751216	1.58661094999278	1.86824783980251	3.77689710697343	4.6388095615596	1	6.42079262698512	1.08313915692287	3.15029223153751	2.68405799770989	1	5.31445519426078	2.53013782992873	1	6.37890179677151	6.12071666876033	4.21719584321139	4.75918055756181	1	3.61536313236917	1.69021497873728	-9.39506066549982	-3.09127946512754	-2.50504461290557	2.90428973341035	8.96135285366188	7.67137489296231	-8.10134895568848	3.57913540697789	-4.17447968663166	-4.04846537971575	-2.64582861764887	7.71005178206054	-4.29677930938627	-7.32343784140847	0.940656287098836	7.4714695618069	-11.7006496387792	7.52101640934853	-9.83743072694283	0.885912405180382	-8.39200452565593	0.0233360482199645	-0.0800158160125507	5.69614974926471	-0.635843028637321
42	4.95548199074664	5.21601662506499	1	1.19570801958316	1.62266081111688	2.79986914275549	3.65805043005027	4.03370704393056	3.58983989466265	6.77796632430988	1.49849783660543	2.78505656960081	2.10734382590535	2.26173336426822	3.7758229101514	2.77182116904813	1.04286097099904	1	6.09466210475259	4.07375522031027	3.50299211831132	1	5.16657450778546	0.558151416106108	-7.71958003137228	-3.31752833957305	-0.411529178461124	5.70816201291141	8.42485411077712	7.70159028193951	-10.2947291941808	3.18980970721921	-3.8838441794958	-4.30239347158457	-5.83950710593451	8.35264799647135	-4.14931640071266	-5.30205841599529	1.18251897462671	8.10889030587557	-10.5305259856572	9.12573890065131	-8.17447161109119	-1.04038691801397	0.695330283125564	1.79759033951322	-1.75625443156207	4.56687896738146	1.16634485594241
43	5.14976843556967	1.34932470849302	2.29107242321941	1.62551605619424	1.22723640794809	1.06616442602326	5.86624037534483	5.0996075753062	1.92504072803212	6.3517479294173	1.94430311227108	1	2.64621275861881	6.40479110804166	3.52463571093953	2.25324570781381	3.32279365917674	1	6.10031464869025	7	3.11680343580287	2.97151390183865	5.78154383347065	2.65860751461261	-10.2063129790231	-4.6761169917351	-0.336380574117439	5.83012487828956	8.72154206200969	7.50535570390215	-10.8356759225908	3.33619446888999	-3.66629431008363	-3.19910284632062	-2.4793816244277	6.67382290047723	-3.41947319005932	-7.42991049844013	2.5436478652488	7.72108873914538	-9.50696239133459	8.35121776851607	-10.4698442766383	0.869626176334689	1.54806983057721	-2.22912026742477	-3.13233567009952	7.30246872216711	-3.61780611855564
44	4.94544273209484	4.13965198802989	3.71842716547818	4.43784278871794	2.27615320464311	2.15870902107903	1.42275889685498	1.35573609842256	5.70046593722185	1.16157950332524	4.2081295284982	2.54680525186176	1.87896854398527	5.21642952186753	1.83562796238782	3.56660738780781	7	4.79587932906396	6.75403572199786	4.64645328156915	4.82233705508078	2.64079342351497	5.86109386083301	0.126705330548462	-1.49628017329733	-2.82922426030047	-3.618945018429	5.65061577571066	1.49393684742376	-2.36703313579879	-0.188137870930862	5.96895964552521	-2.24499497082369	-11.6640053554929	-0.130781461257886	4.87778933752976	-14.4070355087077	-2.81057751572296	-2.06197466899397	2.67280847738253	-9.76214976579889	-0.572104584831736	-9.53828814290304	1.13065455869591	8.58849927180227	-4.39001302725571	-6.93717769112151	-1.18746867314294	0.373574674785657
45	3.47487743063188	2.11602550744536	3.89073447078494	2.83441782036139	1.62264164426337	6.31819686259689	3.81783772445893	1.94079305710547	6.83115758708137	5.71087025207562	5.05120604856352	7	2.94508821057039	2.57977659510185	3.84556482217999	3.49361025781175	6.70924872843423	4.1215789228164	6.52368848704251	3.40970051673011	4.90143710618333	1.14908745477446	5.73876814317974	6.18026461886789	-7.44308182251507	-3.45954702012719	-5.33084570928169	3.4477273548231	1.80918583949795	1.6706440137003	-1.71559185664675	7.32579114282482	0.374395108751308	-8.53521687029535	3.1927629263403	1.06695769785161	-8.82246035888814	-2.67978178857477	-4.45574550905057	2.14241766949822	-10.4512128956067	0.0722629572025894	-7.07184631214671	6.05133566817075	6.03341533394653	-2.98864463034483	-6.97810485434107	2.44011419729441	-1.01080406083943
46	3.38335860828733	2.80628407105675	1	6.52679184724684	1.81083063037449	3.09882160394426	3.90715942210177	5.4236032648273	1	3.32781849516738	3.23509680836035	1.95446999540617	1.00528772071152	6.26545742833234	1.55930579850332	3.1680237552666	2.10533662844546	2.72363868195257	1.91338703070115	6.69735634485615	2.27987033462	1.33937240263123	1.58056804817351	1.08125137388513	-0.916112827305305	-6.0383008812409	-4.28305846226235	5.92506517653797	1.93789138298897	2.66766632346786	1.39233202506479	6.563764388003	0.750890778170749	-9.99716990113577	6.39173108300341	3.22291380578284	-9.97125158853508	-6.06734265878147	1.86541143399188	4.74073910053344	-12.3262984175027	1.09637429501882	-4.56135347851328	5.41831604820298	-11.4300663727072	3.77472694356606	-6.31612407577311	4.41855449102588	-0.881661204514497
47	2.68693902400801	2.55950947413528	3.26398014602482	2.98536043687444	1.90648265771461	1.0454755080867	2.45318731234693	3.1257211760291	6.80748720798481	6.45087399431136	2.41022000679827	2.57778667645697	2.02510587024225	4.04197256303261	4.72110123541909	2.54396517910608	6.48610686857997	4.08178245077237	3.0648007884797	3.99438293243348	4.76936693081423	1.56141263600228	5.85871515110572	6.24292352404296	-8.14311433856198	-3.99274382841253	-4.93136689563373	3.06977268388072	1.90209449599091	1.05948434427035	-2.97472841907724	6.89188150347043	0.15009889019771	-8.12042476693276	3.99807885399538	1.29116453764642	-10.0360361507614	-2.49570866293924	-4.80187245816732	2.28669219843347	-10.7862317215125	0.133307569959266	-7.0711986841811	6.07796882608097	5.98970740507961	-4.88067581399084	-7.80584861734006	5.78833108325968	-1.40432284817743
48	6.74699956084472	5.2216645257302	3.43552070642848	2.9810528845885	2.8510199117257	3.10478900972517	4.56501104788053	6.48660076752195	7	6.41649452125059	5.3305528347218	3.2378481762378	1.91620880825507	3.55893205949924	2.72545066170581	3.16861478724009	5.51584402630045	3.41483540156742	6.54282794755286	5.64034543079401	5.43978414941015	2.02929072352211	5.09210051309061	0.35894878957603	-3.67040853446957	0.650917601484718	-4.64721777521182	2.3883433736678	-6.67445369783796	3.58306008470189	6.03886368958623	7.28879735179772	8.36783841349743	1.23415530904874	-8.35989754249628	7.09139229585919	3.97614019315191	-4.78063659414257	-13.1222362816117	6.91683561206648	-4.29626820787261	-0.320471680165515	-15.2175493353899	3.98298841677402	1.50134976818946	0.637032546367167	-6.30438892444509	3.34374955035263	-2.10992549785946
49	2.78452027584826	1.78498211471326	2.32545177557988	2.63337829389608	3.79053591256172	5.97255664765433	4.68835964249219	6.6322649961462	2.47880705707133	7	5.50978030615819	2.26348951612764	4.97564376488377	1.29744024811451	6.56009226776612	1	2.55102438366768	1.54876697058071	4.47673204426545	5.65275912206843	5.28305702000157	3.24540536410516	1	5.24652787646705	-9.53847073887681	-0.828962641408418	-9.65182925664386	6.313936906619	-0.444228942194846	1.53365752012254	-2.96158427546988	8.70376447720763	-2.03560550385373	-9.26523813164151	3.8124625884179	7.61413903615548	-8.6235464652885	-1.66247517305023	-4.99549406190035	1.68270573462902	-11.526308626509	-0.769871829556159	-6.9684134119597	5.43841810066086	7.50742197458708	-4.49874970057523	-0.473927642616178	5.25201380574104	-1.5385564012097
50	4.49943892413367	1.95652551359842	5.89276293580033	1.82164171803726	1.55114577267247	3.93384296741333	5.18566809554602	3.61131692835427	6.4233397423347	6.85374203849206	2.8742596642972	1.85203509168168	1	4.0085995771107	2.8746184294536	2.94852860075708	6.0847697840219	1.83437882082658	4.55228645488106	2.97458967200678	5.51666953490693	1.82957035614375	6.54178226712573	0.554280205916187	-3.19071109734341	4.43959817176826	-1.57414378943157	4.26963115798561	-5.77791123651447	0.525191723363197	2.62418724026688	9.71434564006536	7.57022924322756	0.881278884005188	-9.26868430082121	6.08705967420549	0.709396919792018	-3.04588659010441	-8.19016124741895	7.39674702861847	-4.07726208991118	3.06016029952638	-14.2432339567152	4.52167270608081	-1.8449460982497	1.88791644743895	-5.92453295079808	2.43862654155607	-5.56978072012256
51	1.18495093154104	2.16116240374955	2.66607302949049	6.62699181886025	1	2.91114184460765	1.85441488695861	4.11064859520012	6.86554922743738	4.90564433265689	7	4.26535512364908	5.051789870724	4.81443006277455	2.22713539156501	3.46125568096725	3.8450842893884	1.45235342524344	5.19677857496482	3.91039919265655	4.06510325836015	2.65961847757315	4.6775954021691	1.00309145215047	0.0352920837339185	-0.06865559437619	-4.00756795034868	3.37617559190304	-2.68839596587093	6.9327043842641	-1.80718902920131	5.48918018769054	-2.90438084766097	-6.98485681366978	-3.05831018017891	3.14639490324437	-8.81134114985411	-3.76410426701602	-3.30149463261569	4.87841327156274	-8.76525759319967	2.28103228758772	-10.4576305057738	3.01207821800678	3.31238133217731	6.31661840344173	-2.85740560604994	2.996076028836	-0.29756413688703
52	4.12970285947156	2.27112235817685	4.27726203461572	2.10904918076769	2.11729492361971	2.81044491172531	1.49135928144448	6.9675902461192	2.29226062093311	6.10753047666956	2.44756669335438	5.96254954084982	2.33194347728234	3.46563622797215	1	2.41653913997495	3.59692167518619	5.36188773132796	6.72788031038098	1.78076330181144	1	3.97252800253604	2.0587028744927	-0.268558905371878	-4.59574911241737	2.07193479610625	-2.48860317189254	3.60653982790205	-6.39276858650284	2.24219979710547	6.79306932086346	9.25698648525502	6.69360059433289	1.06361525648789	-8.56532787176046	6.03461352266704	0.699842590438674	-4.58605616200406	-10.7190642340327	6.90277884426776	-8.3742071402921	-0.116784750130934	-15.1117805112358	2.76472606417934	4.3981445085872	6.77958528406921	-5.93880800238178	3.08550311789069	3.28346844917719
53	3.46009134176297	1.43303500946483	2.20164861099916	2.19535883947235	1.34419288543488	5.54827019719553	6.83121816734273	1	5.39416374183501	7	2.06749098008158	4.57415916617766	5.57241927184766	7	1.74730807008537	2.93594575406406	6.71985342147812	5.52146042730349	4.02103480432492	4.07943085934237	1.74593949475399	4.72971134244822	3.88374946571031	4.50147816417372	-6.9152442302316	-3.94999117089419	-5.18145951836821	3.88995660960003	2.05588763716889	0.986044127648019	-3.06162181721615	6.53321353176595	-2.22113689572408	-7.8598836643685	2.92805791358538	-0.923497274629939	-9.11962282704343	-3.69522624034501	-5.0650082765259	1.70791342304976	-10.5550638303625	0.701554283693744	-7.14134317729465	7.42957378991088	4.95680845659341	6.377153864626	-5.02532416027151	2.35756159456764	-1.65427153259457
54	6.53931977016536	2.41010036914193	1.30637221958721	1.83435547366874	4.49016282240357	2.79887286632474	1.29694355535992	1.51479299413648	5.93577385837679	3.95135040438533	1.68954311305235	2.32961360447173	3.64665344028201	4.62802480968339	5.64929110944642	2.0661632241403	3.17748607686012	1.4642825236663	4.55759196126595	3.15301998767674	1.63524912333074	4.86197771315628	1	0.975916552152588	-2.42042581573026	-4.28577651114407	-6.29792405181985	3.09275069136529	1.99455266739227	4.03020578369784	2.39119637517712	3.5202157436053	0.62298717616574	-3.19412685026556	0.514901845596175	1.57265796560114	-3.59460712597596	-4.33016021731848	-1.20230660335096	0.736508349935346	-8.83096172921139	2.27498884894063	-10.0256519076482	5.03494081090511	-7.9601003932307	-6.06443681214788	-4.19508018892748	1.21543546954744	3.43414051224366
55	2.76667066356431	3.45265240287311	1	3.57308266114985	1.18230770878476	5.65035453938162	5.79121625841638	3.42645795415319	3.20209227211071	5.23585060483701	1.996338358291	2.41147675060125	2.18428429178121	5.12591557666382	2.13974803861513	2.4327892934709	5.57277879275841	7	5.18760483684669	2.74779935604796	2.65437263676219	1	4.08839877697492	6.12404365077894	-1.74408001686767	-1.84189121475066	-0.463370135954547	0.919407622221774	0.992076681477811	0.167572520620567	-1.99158451453653	4.12507413834475	0.297238812319548	-10.5887146643867	-1.58184845313491	5.6537117848533	-9.78292646315973	-2.75773709495291	3.05000618996835	0.296475673376839	-7.8291282383889	1.74851618983277	-8.14957425960267	6.90415056290121	4.55764576149143	-3.9649481217815	-11.4035038190651	1.03744903399155	0.124495924290331
56	5.72808525473251	2.33437666180312	3.43132365831839	1.8254885720503	2.41668075763447	1	4.38865965630607	3.98915703539242	3.72556148085545	3.75239351880564	3.40872585718075	4.50260297411052	1	5.67872420347685	2.27898939764978	1	5.14030567942522	5.02730159697862	1.48336393625543	4.55788160893098	5.82597549941305	2.32759254214039	2.93939203547732	2.07330691337096	-4.07039523500927	3.2109484579725	-0.417398082185286	6.89981631586199	-4.16827499383321	2.55590733089908	4.47881420751759	11.1256958477017	6.22863829114705	-0.948474474785763	-7.55329418911316	4.0261179394024	1.44528864231571	-4.46108386705688	-7.81195668831849	7.49283512091965	-4.6372239351878	3.83515272323152	-14.4491137750983	3.79227323661094	8.61548228055421	-0.826676949221746	-6.08759194012851	-1.2817844434648	-1.07909994828301
57	2.5954469798537	1.88040422202073	1.97734641235416	1.631698476464	4.23202051433855	2.13162182629024	1	1	6.14858967521002	4.57004584812578	2.17981631049426	1.56847814642248	1.41597376523922	7	1.19710948374521	5.10323104081344	3.29377925550679	2.28126796824213	3.17395981857021	2.41234581162817	5.57575790778759	1.08564550996402	2.28498695358505	0.67388849981117	-11.4883498085974	0.0412910335210714	-0.520082199991231	2.74714542471717	6.99601559565586	9.22338579496655	-7.92184725803644	-0.54252348897395	-4.62375437110524	-2.85921121811298	-6.89309929266686	9.37427168704999	-4.66157333962835	-6.72861860458194	1.87917956178727	5.88018841016749	-9.14499820196989	13.4742468202863	-9.79368885495375	2.46663697114331	-2.39240817027985	0.897871432850799	-2.6934158304841	2.35687474918651	1.8633807344271
58	4.32025784989165	5.87001062905953	1	6.00915317907005	1.17534744907706	2.84622059073841	1	4.58269034383016	2.94165484861977	2.42946886703019	1.17597322394984	1.28717615046297	6.62846111389342	4.50887297653394	6.88119210972012	1.84625954544208	6.60806261013151	2.16839543677735	5.75353597888912	3.41898598676883	1.54846216965684	1.54859911893798	5.49044601697293	2.59088717613985	-1.75200157231982	-5.78416287722393	-6.20811312815484	5.12049174130162	1.37591630483748	3.40755757062604	5.50386213532261	4.21684977396101	-0.102170306286783	-9.98415447003518	5.76439325764753	4.16542349283892	-10.859902588818	-5.38848360939037	-0.9491728680565	6.54092864781057	-12.811148212063	0.865315757298002	-6.14767431104451	2.16869135628907	7.2694002162238	0.390354645403571	-13.8043801005053	3.99636040659169	-0.739232276473013
59	4.74437973411897	4.34013342289417	2.61454068461361	1.7921634436843	1.03467357588216	2.16858846766676	4.26630171440075	3.25076266237237	4.40435532562183	6.0435845583486	4.24679283837209	2.48343738826884	6.31164435209884	4.91303130772622	5.41710576549974	1	6.19790027715264	1.10002074751768	1.97984623096633	5.39208439331936	4.19681020922425	3.32126574176021	3.25181228600585	7.7252148938649	-6.88271788332187	-0.261823852782906	-6.90612398316599	5.60567352385942	1.46975983429436	3.85710505890184	1.11430573596715	6.02050666438416	-2.57038275845416	-7.4433186956067	3.02164255349251	1.36112813342361	-7.44040260444115	-3.48939477404698	-2.7562608040698	1.80261269217559	-14.9301208926488	-1.1498300378965	-9.36197581977317	2.82957412370574	-5.74253248099998	-7.44560601751628	-2.93534964983984	1.88067903420735	-3.44096676505032
60	3.83959564745267	1.78761694908597	1.76671096839133	4.88295726063793	1.59261561525049	1	1.74753734318933	5.48894422802546	4.70956900582692	6.76823962588847	3.13816257967077	2.09732983606417	3.34003893178334	3.50884796628982	2.16510120241959	1.78247897416345	5.24867212324834	4.07953235342857	1.20678247050662	5.39821622536183	3.23756295274131	2.14373597945762	2.81335705395265	2.81203881451313	-3.43757804288135	-5.91091535062351	-4.6961307503549	3.37009610427171	0.656769735088529	-0.00494909311852315	1.59520708881182	4.68458123365155	-0.590974139150481	-8.68285120768553	3.32924578243387	8.23994318635058	-10.7643163494373	-5.66103783505736	-2.52140513626816	3.41162810536124	-9.02933674267517	-2.45018616286785	-6.66845085705646	4.40580354905897	-0.722091654070882	1.72131648658079	-2.76283200193514	0.888935970358699	-3.25754341339648
61	2.09204672339092	2.42497973681995	1	1.34160289309699	4.74223040623815	5.46608451692139	4.32021049458092	4.84009830937436	5.40404301006209	4.01736553493381	2.67568347008069	1.59886906494399	5.10307741043449	5.02493492988057	6.13116671368475	1.68644435754573	1.91166669944604	1	6.25968546513994	4.82171411227701	5.57032481878422	1.89074715349154	1.97177438870457	7.02103036335964	-7.6866417931161	-3.65019770494323	-9.91430011535171	5.59834344010195	1.03040371729663	1.62862597104782	-2.6031134597685	8.93857593204878	-2.43452220326763	-9.4506432276418	3.81169180120526	8.05615794698668	-7.87154849516322	-2.29735048422435	-3.95890662360714	-0.273034833301257	-11.1431959811796	-0.354081673941454	-6.60437964684764	4.0015675609376	-0.440934945487424	-4.8934629680151	3.09232022865992	4.82494298085048	-0.75451741936961
62	6.09699697521157	4.20737093647208	2.71036853851929	2.65389482184827	4.12048104197944	2.68351580549377	2.07434081739966	2.88636560930366	2.08153272091976	6.82518378531542	1.74306982142561	3.35593057314763	3.72390985184054	2.72957220217257	2.48367205868428	3.70541185353701	3.77522956288618	7	1.35823170052331	4.76188420219247	5.85743828931984	1.15938012661335	5.29897360172773	1.34894295853495	-3.15694114393414	-3.71217499444448	-4.65672061584686	1.04120516789206	-3.02888749683674	0.289117409321306	0.692315936189095	6.93642606066975	-1.5590564186115	-5.18528702422339	0.937833813604049	5.66426312946839	-12.0851023952274	-6.30843547501371	-0.731055327758549	3.33099342890167	-8.75677103881667	-2.49262939212777	-6.58420538053385	3.69158287343148	6.84486827205262	2.3866253899125	-2.99213313238868	4.24619959595619	0.849103956033752
63	6.4301887341672	5.48695926661711	1.11499593624402	2.9399803203294	3.84893579300501	5.70951315340229	3.30079213120657	2.40042559499752	3.81125182442109	6.12975818668856	1	4.27301056141876	4.86141278144115	6.38924239608541	1.01920059017526	4.42642328636414	2.27551626296546	3.51075217576757	4.15940671410905	5.72150450329289	4.86696134062012	5.84050392566066	4.44913674070453	-1.58080095043389	-10.2990940573258	-4.22926477239079	-2.36950295078068	3.61215394726036	4.71240959888156	10.803711175013	-8.78714019562048	3.4159781730721	-0.859617716953494	-1.04784128459752	-9.19543930204504	4.12697826808203	-4.89363352538835	-6.0589413648248	2.55042606682803	8.14331537248231	-12.2350754214429	11.6044156977863	-5.65706149445033	1.66830911446103	3.54194354172757	7.44482781502358	-2.66052051977503	4.57662912867233	-4.04316123264241
64	6.20891602668582	4.96526092465744	3.49996432419755	3.08888671269839	4.9259594476408	3.61192070066123	1	2.42128310353401	1.82937949284625	5.54572826441184	1.84292872972664	5.27819872136438	3.50581933455959	5.25831627755836	2.02692230344935	2.5845185262606	3.20604143468938	6.93944301348674	2.07772414519166	5.79347492417364	5.86642395800081	1.63242950006633	4.46452342208769	1.94433221053697	-1.99719874867175	-4.13458737008873	-3.37373458636201	1.27477912340314	-2.9733627356403	-0.0539986960422708	-0.558877892668235	7.16777113272425	-2.35043057748185	-5.47667422882377	1.81790368013384	4.85719270792176	-13.1273514635971	-5.42001031730929	-0.814745229631804	2.95795313896248	-8.58294372902175	-2.25512166041597	-6.38182722344422	2.82018407084994	3.32600333424112	2.43570733281845	-3.13976512153639	4.62136730818176	1.02841596883241
65	3.66558259467147	1.56718726668708	1	5.58857604434717	1.29191097486649	2.81792988874802	1.78256164403554	6.3323665268097	5.59605228192227	5.11321109598097	1.28397840074821	4.27692156934567	2.97898535769786	2.41263963653431	4.21178165855665	2.02767222181417	4.70774821367934	6.19411243037274	6.43027880883498	3.36852504572275	3.92385716870293	1.7282535733693	2.47687662490484	2.72572600706881	-2.45346737412064	-6.20980247197249	-4.74802121523441	2.59851107771975	0.0530647524053401	-0.282244322775471	2.07252941200891	4.53206982750157	0.698075526953825	-8.89781323680031	1.29768889164495	7.7251737950486	-10.9955086132882	-5.31336334738957	-0.30533477010766	3.37157596038683	-9.60086378905373	-1.45250324818611	-5.76296634426496	4.15254345879185	-1.05798785810264	-3.62476174937157	-12.1901747116181	1.04839155237987	-0.399952506372639
66	3.27600710987327	1	4.25430247066807	5.58435066893055	1.17649564741826	1	1	4.84061068888634	7	3.93764101117371	6.1325134177985	1.05615390900265	6.51737583283192	2.90395199810723	2.42314356186592	5.6361191986892	3.94765307947602	1.29977615343511	6.13066965941664	4.8461460046357	3.45507923152682	2.27217425922636	4.15138145149811	7.89062288599523	-9.4189910110796	-3.22593882702145	-5.18755751317713	3.82125073782415	0.815708454577867	3.99104842986612	-0.975457726847122	9.65076057025716	-0.610787253614039	-8.69233747364708	3.84565521473688	3.71299228168452	-9.41932928337294	-3.79343124751165	-5.23572397332589	2.0332931193728	-10.6822304524185	-1.85618515330358	-7.49380614465183	-1.51516421499932	0.49882724351643	1.31919331796494	-3.94401948716006	4.39561600107083	-2.93403651914925
67	3.93786363850856	4.37021178964778	2.83282350908857	1.17054674885378	1.14496712638445	1	3.90716648387141	1	3.19710228051677	1.45040749150188	1.39855696020739	3.70058588791661	5.45527060682671	5.76323833078465	1.04637557941866	2.75713476169665	4.83677533586542	1	2.03407457648126	6.4291737293276	1.27518994224438	1.14798833138212	3.28351926904729	7.98302542680064	-7.62712242366256	-1.96957537302012	-7.68273633175491	6.38930906859183	3.33715949274574	2.68189689753925	-0.0960789770526728	6.41578364867334	-3.20348295681021	-8.96641194975667	0.646660399523921	1.56248711390134	-6.75884342846341	-3.75376166330945	-2.17582569884634	0.869624417623141	-13.9328035034645	-3.70511353750904	-9.09877717088482	0.778593445445125	-4.42574202723463	1.55074187355204	-4.58461971223801	1.80462732303076	-1.13300573917344
68	4.36118152284785	4.32190119487731	6.27685617963165	2.44172239897429	2.099577824129	3.43125791166798	1.17126004430842	3.23413236183174	5.35106996227297	5.37681762203302	3.10842916359736	2.85686504412326	2.9385119674884	6.9659457443069	1.29167225079385	3.07966149022946	7	6.97972125740102	4.09303147652898	7	1	1.07219765254247	1.8066424485608	1.4593509858572	-5.88195464047781	1.40507871190209	-5.49300883939644	2.41085431421471	-6.44681730750557	2.80340775845804	5.00726275039703	9.3763940244731	9.51357671209761	-0.911458999978003	-4.59921837259834	5.11674663888985	3.33550469650048	-4.86944182809988	-16.1459134959848	4.53514720282251	-5.01868219693952	-0.456172377156014	-15.8163311155332	5.33637207192156	6.50702044810822	-8.66941680638078	-8.46785419141054	0.874599510818117	-0.901587611497142
69	4.53143554855828	1.01574315037943	1	4.95758547917715	1.86275519353461	5.59948486816485	4.82893545702039	7	3.76733012293663	5.96813415968277	1.25289388688723	1.44688387893632	2.02655666262444	5.8007437377657	4.48939654904081	1	2.80835290179528	3.9651569859511	6.9098389226602	1	5.7170124461885	3.01319910802108	2.86132626604022	4.71836327318099	-3.90766068812148	-3.41969790016825	-2.0725374515237	1.36724414771419	0.661265963762651	-1.62268523399533	-0.398299046948687	3.21131573993908	-2.59308998786046	-8.80545761747239	-2.71681497409738	5.63585588385366	-10.8517418647379	-1.72638066437066	3.08604633522058	-1.30308618884639	-9.2308365815683	4.54089700674053	-7.20227114878265	6.67485096767218	3.3444892021383	-6.20771409791746	-3.96666307650494	5.43982893880785	0.663699478268947
70	1.47437596291399	2.02635955047347	2.61403101190725	6.82420889615419	1.15260259100155	3.35642709771338	1.80957342728899	4.01683620145884	3.86907045639088	4.96278422826721	7	4.14702131848441	4.32168730378472	4.38268389217641	1.97510393219847	3.55697401236081	2.76649631925276	1.4966738637937	5.32784100431018	3.94577773937698	4.313477340894	2.24651974628906	6.76247565271301	0.369936247393329	0.608228380070647	0.291620769975137	-3.73398781151703	3.67167481472627	-2.61085874215554	6.7330306111623	-2.79215833544054	5.98182923742336	-2.069630989478	-6.70638028590748	-3.36429823304734	3.9184498503133	-9.73877189191982	-4.39991359672516	-2.88545650360248	5.62490391517678	-7.80779213131138	2.37298204580846	-9.79790107833262	0.684935250380016	2.15413402496982	-4.44209828474683	-2.7091835394708	3.64556682854864	-0.232266209394907
71	5.34142059938557	1	6.06407882614121	1	1	2.07998128738584	3.19699677412044	6.45165709123713	7	3.38850427572141	1.81058481431476	3.13909979488179	2.71016763261094	2.8121936753248	1.36630807672391	1.63588929716909	4.24797995892343	4.56741753478233	5.72209883576099	1.90358632289978	3.64523838942986	2.09313951031782	3.39229718028689	3.07241549437131	-1.08859937204085	2.56599099188254	-2.36072402386978	6.6661230521397	-5.88629890161865	0.340366443194537	5.35982156333046	9.25733767522343	5.30476169549433	-0.18255666396151	-6.5609931884562	2.30289888428842	2.66012188303952	-5.49679001292328	-10.4205007824826	7.63694992614409	-8.23294750815891	1.48888133262642	-11.1729601359047	7.32568206653482	5.44804118532859	-0.701188792399774	-5.96559825148969	0.529942638159409	-0.189986669872625
72	6.15176335397561	4.71445041230141	1.62212940356874	6.9423104133822	1.18259166467656	4.73187743374517	4.01151687077272	3.85526991832733	3.2058792035733	7	2.36819627385188	7	1.55261759025808	3.17871490349905	1	1.55814092946603	1.85087023705785	1.30706491638787	5.0339490205932	4.89590982412452	6.59294878849234	2.77015973593873	3.85381221124638	3.05807357133953	-1.41022647610693	-6.65071481003948	-6.18447074762732	5.78799713618767	2.6494727246325	3.01949946804602	3.40908830902998	3.47538568450199	-1.31306098809748	-10.0760249590976	6.77274477971956	3.2369118862964	-10.8675698610297	-5.6586051202132	-0.856736875786731	6.03271049492892	-13.1685968340578	0.831434055747785	-5.16219516338454	4.62353007722035	6.59747545392944	4.57129133181773	-14.0120097124612	3.54453651769986	-2.61493968087443
73	7	6.56866340380485	1.03581214720877	3.45951184647805	5.59885639390244	3.37616578507195	4.55141919728013	1	3.46337671102295	1.68254634965227	1.42120372451831	1	5.07878730415031	4.37923573897756	1	4.35519341836656	4.27411297188198	7	4.76940589758827	5.5827439222548	4.65514258457014	5.66091467828558	4.95011698870504	-1.49927634485389	-9.97597794646407	-4.08664850949851	-3.03735642350151	3.19685130740149	6.25684775844569	9.78249751163107	-9.06311405070207	4.35675996464768	-0.911779657184461	-1.16360895216487	-10.07794338604	4.03983846756227	-4.56217861263231	-7.68879391122212	1.82177273668952	7.40176356636322	-11.1617849584821	11.5731327373798	-6.19968064852447	3.16418234689621	2.13079265755628	7.01974818697239	-3.42402947522858	4.86969104613365	-2.7836412008586
74	5.00575348723984	4.0553096638641	4.93383933742311	3.30850703676054	2.45589080056925	2.50515312450593	2.23224121285241	4.99704781817931	6.18121014005699	6.98483476965611	2.27586271090441	2.97945202270037	6.65647875807527	3.78533453710609	4.72037073637476	3.30966156204944	1.61049790206664	1	3.73105265436078	5.24789679249568	1.8703595106266	1.08002856981003	5.69337119352901	0.458221014475284	-2.67783642791181	2.98930133657425	-5.11424790335436	1.81975522336468	-4.77157368473406	3.89775082370669	3.9010635975789	8.10651954603506	7.12950886828291	2.40832935744091	-9.56326989304985	6.49152494382938	5.28635410874867	-5.35711870723235	-13.4239294163509	7.77669385156974	-4.60018311467058	-1.50427955663382	-13.370950720889	5.51283726766257	2.1842475550106	0.250150478315264	-2.91738042098062	4.46572781287947	-7.40738694395213
75	4.15443410018969	1.35267956485283	5.50082643324397	1.3506132852401	1.51725568489353	5.18288378064207	6.06645022449249	4.23164187873002	7	3.69082227881531	1.44785050139235	7	2.92944538834028	1.73036608615929	3.06385908173617	2.33365212310026	7	1.93925749080019	3.58569928892912	2.60921885785508	7	3.84835686859629	2.1391061522934	2.31225516266228	-2.16519647894976	4.14415517912058	-3.01036716116896	5.0987349570005	-7.74028643187729	2.11453252635381	5.08076763560444	9.34637122997781	5.24639521665006	-0.59945885061651	-7.20704499146268	2.79479599923501	3.40807901870193	-5.93567684193883	-11.3864928042562	7.72328308951427	-7.45403638089287	2.36716506011526	-10.0994307166804	5.05709805568267	4.59437903730643	-3.308127734907	-3.63538706329849	4.56625209248143	-0.217453081015643
76	4.35970096959821	1	1	2.16320076515106	1.74050805109636	1	2.19083048779998	6.79539158168327	1.01011490752042	7	3.32574762550213	2.96455380767046	1.26062623909729	3.76205697587738	2.93528608710219	3.94996776968466	1	6.8632659134736	5.34997332850969	2.87514800298832	6.38415646725847	1.40237105611813	6.95355264811071	-0.538783744368381	-9.49262148722315	-3.10718936487171	-1.15049447417167	6.08757615931797	8.92646849268412	6.07015594945666	-7.99375794038854	4.7224916751692	-3.38341255876377	-4.79663657845054	-4.31877049254984	5.76752062847989	-3.99548778026393	-5.78990380939695	-0.619949475612893	8.69142487654657	-10.4034788569412	9.6151186614673	-7.22738468821447	-2.0029300160564	-0.144639594493073	0.391759072787228	-1.72550161781677	3.64876580367837	1.54899665551695
77	1	2.85104807308745	2.57860153249221	4.04140002590244	1	2.45233537563561	1.07867006904326	6.43594175253334	3.16378652852802	6.26539257582218	3.0896045603354	1.73665277333767	4.17765706794662	3.3250314984445	4.20192522244886	1.25712723778592	3.00623908329408	2.44225868733256	1.7233700188326	2.51653083625136	4.17363683608106	3.04624316971772	6.51733530465628	5.5850780252159	-1.63557846015444	-3.96178404755979	-0.546953952027189	2.33882734423335	0.414156740500977	0.675166414006386	-0.82725727430398	4.26111700741183	0.153119359806931	-10.0870637100797	-2.04211488546189	6.21005821681471	-9.89508706683711	-0.453609881730887	2.67154179128526	1.21735059619918	-8.12969324477058	1.60498473339979	-6.78110345252836	7.1040021188027	6.69181896199425	4.63088859001499	-3.08911797337963	2.34054290026026	5.84296845033128
78	4.71188207717759	2.02967967078219	1.70998355732645	1.38162273706782	1.44821432470236	1.34345905705947	5.94108011608672	4.781367949588	2.79120962070125	6.58262120367034	2.46465554651733	4.6962809584387	1.88447763104061	4.8521325922462	3.36577155557794	2.43525646834223	1	6.70431197084867	4.58374523265279	7	4.81642110151076	5.32589010550826	3.7509611452168	3.17028057771669	-8.40568337503687	-3.31941249182639	-0.572230511701628	4.05286222139201	9.54000924806077	7.6758170417418	-10.1429098907096	3.53397834817712	-3.92887189051052	-4.32003327398246	-4.00142051013616	7.69948218637924	-4.74504573155406	-7.46127024315747	3.38544489648391	8.96725838372079	-9.83377866023276	9.22223104134528	-10.8041567976975	-3.21149742780856	0.393452179643621	-1.86676513441395	-2.8837513417816	5.02504611443092	2.90883346985473
79	1.87983927467308	1.56323888614346	4.74846605203558	5.22141245538464	2.90478363412553	2.18434526096975	4.88008107586404	5.31239930085024	5.33015349615354	5.96810093229913	5.72870006838974	3.45958204703588	3.7020643894548	3.12130105263683	1	5.46448882139997	1.28644957662703	1	5.42290553829901	1.98777735474184	5.03740920245506	2.23702144450195	6.11734226051781	8.3192157051395	-9.49552704327301	-1.60975809913877	-6.21999934815618	3.96180146889183	2.77525168683939	3.44759814421224	1.43578285055756	9.26868882276249	-0.406564956870353	-7.44950844499592	4.288135783294	4.39304758799906	-9.55166457663678	-4.18554871330765	-5.63982882667398	2.72107489867093	-10.6759697482338	-1.72686954230405	-8.39894899015544	5.42950281721994	5.07457975891262	1.18593603343208	-5.7393221574049	4.1419085640958	-5.49760621800941
80	1	4.79490004660018	2.51427817947502	4.85995699436878	2.03143318339647	5.93330745985129	5.85316871500182	3.32363893827558	3.31280540027174	1	1.43037225408102	3.29095244756508	7	3.67346143001346	2.84572722909504	1.50747873170777	2.13333481900549	2.03714561608755	5.83154531714068	2.8095182587126	5.7031438691977	1	3.83590000690707	5.10546611769342	-2.58090545965324	-3.03336507743814	-0.145625033815694	1.94527458655	0.969359006446948	-1.03497716664305	-0.978787519152804	4.51334996262082	0.308987006452413	-9.69022404582936	-1.54202681069217	5.76755224485094	-9.94933249866115	-3.50117723532632	3.87206174477335	-0.507288950131151	-8.87531115911479	2.15250564762391	-7.5952194632911	6.34917560791627	5.0974071766596	-4.28542713939169	-14.2172340492895	-0.197724646203512	2.42931071525729
81	6.00805359920946	1.86467207174969	6.50893383455991	1	2.66608253065535	2.99054565609255	5.05020101350577	6.38413144497614	6.64971537082939	6.3150535911114	1	2.74573941339484	3.45760187219199	6.33451983691104	1.53602539919971	2.59863203872148	4.692924411649	1	7	1.38285870303325	1.28979135065498	5.84788546527626	6.91793466636861	1.32831916507305	-3.22846681030648	2.81219133950254	-1.98619752902969	4.3822823262665	-5.94032648675674	0.348007825802929	5.19461319090181	10.1077998070603	6.60415449695046	1.16924692517041	-6.52058896730807	5.98161493883132	0.102579910564545	-2.79300210239365	-9.47947186351732	7.22255453981462	-5.74706938501522	3.18066796661553	-15.0034308708014	5.20319481958138	6.41116268728929	7.98014998881487	-5.79210923316305	2.75650084696138	-1.2481886767834
82	3.15077999879731	1	1.03639320748808	4.70047161667281	1	5.09353839968055	5.40076558509477	7	7	6.50254600383166	2.2319967920251	1	6.98750268526019	6.98166388333167	7	2.12449200789949	4.45043681362501	2.98145313812394	7	4.84786258513484	3.18442613527362	2.95312673970474	2.40191391276021	4.5779462380853	-4.37209560201473	-4.71233999765169	-1.79534433126625	0.950168516932455	1.09501930038114	-1.61953484853814	-0.827430680389413	3.75193592768813	-2.23096479462182	-8.95412060277605	-3.18098975255494	5.46252921517693	-10.8062054093562	-1.48480222982937	3.81883509757666	-0.416330530161337	-8.96163444002818	4.16189617054301	-7.25984555348898	3.26014174585546	4.14552823012075	-4.88393154631808	-0.697485516702558	5.67562727064455	-1.88158856885614
83	4.4227989042311	1.21314469961496	2.15899332066434	5.27760161448343	1.9528422903514	2.23804476406734	5.41230577700607	3.21089030928285	1.9440773491425	5.74303674402393	2.28503158239527	7	2.96179816771319	5.12154499846053	5.90994586312361	2.0444430235451	1.53439117469248	6.5581686626167	5.28716718189115	5.88561047024625	6.99619722154408	1.70391210647526	5.71573592658137	2.03747184991741	-1.98755068554272	-4.99301113193128	-5.5590609248661	2.58937487117745	0.0336457544821698	-0.22444228946754	2.69282419383704	4.33577495149158	-0.324490947143066	-6.90637610453329	1.98152962394985	7.69836023894266	-9.68846829568628	-5.82593105433738	-2.44442515039946	3.74770260199074	-8.79399671847486	-2.10272239421364	-6.6879935166812	1.05572438137064	-1.43207616492467	6.18242632882701	-12.2984791466717	3.07017388902893	-1.81717746927767
84	3.54908179613259	1	1.28253714483656	5.63074285535182	1	3.00300449254937	5.75252488707898	4.86102962288067	1.64002724248977	4.69644295858955	1.88428046023159	4.38288534122481	7	2.01395724420749	1	6.52157437640644	5.55099476412714	2.21395993268689	5.18795290034219	5.95374591264198	4.59664863637884	1.49625128652033	1	3.26742511766205	-5.27058035611329	-4.08828846957278	-3.49319089143591	4.11954819976524	1.07425539190513	-2.47761066414827	-0.306306746066751	2.62879176523796	-1.03864588453796	-10.1444807870683	-4.74319764242202	4.03891594340865	-12.3572965352883	-2.86256362803798	3.20011842125555	-1.16972584377792	-9.8355943905397	3.80107623777698	-6.60709261674749	2.61832935605746	-1.5027688575779	-6.61013646701892	-5.32128817686288	5.68891019055452	-5.136578449338
85	6.78685697543323	6.46348142154369	1.55937220204074	2.49516232673884	3.08767064264986	1.36562879148921	1.67911788678618	1	3.50594301550819	1.14340060485364	2.48575581893154	5.72577217121766	6.9495276926663	4.92045449559414	4.26316716321268	3.04231117529354	2.65533526235518	6.23266595202407	6.52020486587284	6.01471380479561	3.03786415447887	4.91695943676132	5.21548999779706	-2.21462354204587	-9.21986080471236	-3.41782908434758	-1.49190453498799	4.38192851858641	6.32714147234723	12.2571414519202	-9.91262534046662	2.89414225341406	-2.74434700970613	0.167863981658201	-8.64987295632978	5.60098799064855	-5.06842576983301	-6.47364257360804	0.952696815251098	7.23908351133997	-12.0895716212434	10.6294764333968	-6.46871919298133	4.34151989174081	-0.825430560731273	-4.91389266613573	3.06777097705651	3.17794346049114	-7.24312200813185
86	1.20831891977863	2.32893371635714	1.61579578227175	3.49881963226713	1	6.61319096046054	2.36954071374163	5.88875902297505	3.5111807065905	5.49577033766337	3.18884806108302	2.02511720982162	2.88257078607339	4.10107469435798	5.06954262425424	2.04015405419916	2.88217250646	2.72227519650074	3.50578010081914	4.99454024068376	3.15972223049842	2.84934701155785	1.6007185861206	5.22886314899626	-1.08480289001846	-3.51896793961495	-0.768440532149171	1.67332031879222	1.17340380245476	0.401228908374354	0.128009439120235	4.88848749738923	-0.229282917319479	-9.39722801241642	-0.73762687219737	6.87370248972951	-10.0799381682289	-2.09376303765015	3.21763444526477	1.51846036246643	-7.57929751246833	1.29380539359082	-6.84395931562602	4.37313015562503	7.31488376735364	2.82009016769775	-1.99759700871048	5.4980901535399	6.77217879081656
87	5.66741426888075	1	4.84165496544159	1.16776836214699	1.8513132817713	4.3334315298434	3.44578985521263	1	3.11808529846701	3.17721745680119	1.45498747684791	6.43297372682859	1.41003757356187	2.33514985434472	1.03497952752639	5.35911051983714	1	4.04345229132531	4.72436632558982	1	1.06658968752213	2.08503046395202	5.66575354037482	0.833141665357725	-1.93282031774895	2.75607855461223	-1.44653214505602	5.448075000691	-8.33393555414408	2.28362750229283	6.68934522202505	8.62539603258235	7.3202068294831	-0.297067500816476	-9.2208507244783	7.29700653140844	1.38718909623028	-4.67665929743377	-11.3722368247929	6.04996801890163	-3.92777154977737	2.02989767997846	-15.1524358054059	4.95332955668129	7.04983968954388	0.924493876560445	-6.34205509763577	3.07774940258117	4.61424068714005
88	3.13727643961736	3.67261019644205	2.2432445144608	1.41925923710325	1.43921830779625	1.07000896475812	4.0386118614752	1.25468757328309	2.69979544675651	3.15545359831593	3.22764844547781	3.62851135540747	4.72631865915669	3.82763370116271	2.01203664415579	1.11907977026475	7	1.03323672121051	1.79567208431589	6.59498923572987	2.87412905255675	2.35467380803476	4.80745466429401	7.67236656554497	-8.7001418321436	-1.27025052266207	-7.87578374783628	6.6257595310115	3.17427388823083	3.14343788873405	-1.10962086401032	6.54054699835153	-2.45104312810148	-8.5618379720413	0.353945473010401	2.8343280439768	-7.2760856781403	-3.61716330833326	-2.20175393550709	1.01796028291767	-11.6060034342131	-2.92388169719324	-8.41167940711624	2.76954869787312	3.83737661459034	-9.04704854828262	-4.66551303675446	0.729621546699603	-0.970897190062444
89	6.14653992133245	1.7426706954283	4.42134457184017	1.05100524653218	2.18826276602598	1.27424896161436	3.8186182334906	1.91985271797293	1	7	3.65002161627171	3.60014350495049	2.76583323090685	6.52675961035666	1	5.16390052501482	5.85400786741874	1	5.74702716203248	6.08141557013137	3.60825905918866	3.04586244951172	5.33149605300118	0.128363699334801	-4.59900553098668	3.92516818979942	-2.31224173498186	7.54393294548754	-6.13581670035348	1.20177310618054	4.05966484701633	8.94704072265091	6.67226488615907	-2.0418656174257	-8.90311527978022	4.3023704719682	0.643846072301836	-3.40692153111637	-7.72941262448345	6.55346581363716	-3.11356152122431	2.17754405252769	-11.9155801763291	-0.9793627303758	5.09634141866807	1.15463604262903	-7.58031820232862	-0.873548852536328	-3.06171446498739
90	3.74754954558	1.60461573541177	4.70368778872739	4.80338655167415	1	6.25996977437698	4.27596089558105	5.87914296307038	4.30781013575681	5.32559405219161	2.06594425911161	1	1	4.51562278705105	2.88281169152981	4.66900188844194	6.5357969277869	3.85656235866555	1.77059828883529	5.83582742292974	1.72532704950226	3.00120644864181	5.70052690495591	-1.0089890236783	0.844975782642633	-1.54253551186553	-4.53501917676015	4.13331823568575	-2.94558192578699	4.43950451084959	-1.01172132252517	5.05724253137711	-1.3382276040142	-6.55584087245108	-0.735805924698558	4.52690321003029	-7.68197737421628	-2.04633892406902	-2.42134227357327	7.15793726722475	-8.1271030904665	2.15706835901209	-10.9770091064666	5.54860091378845	-8.56260988193666	1.02571260101943	-0.556085347245993	5.58961527923335	5.04624993229428
91	5.2569168758785	1.00835882903817	4.29475275481249	1	1.8562305969817	4.65789395163879	4.2380861454327	5.22827116389436	1.08669648281579	5.64266207123706	5.95676317130651	1.4703864236674	2.59251409864703	2.02849799351622	1	4.55182779661886	5.80539339558343	1	5.88763831966014	5.46398638460091	2.40489794745086	1.09630501671109	3.5978439727899	-0.567740931831906	-3.26300917707419	4.16495273505334	-1.90278360165817	6.69003065532278	-6.63872365910578	1.40851300214491	3.34169069853492	10.2059140299492	6.66601657478663	-2.06906339276155	-8.81453901771527	2.98617470879254	0.610373669634824	-2.57070343100307	-7.69111468634205	5.94092076271625	-4.09271074741561	3.50436394747886	-11.8825924341114	-0.77356622699481	5.56411560901365	0.853105644378687	-7.76570565851506	-1.62709343853143	-2.22253132975851
92	1	4.49757043924399	1.94410394101455	4.33756484596817	1	1.69783690283765	4.75343454894777	2.39873216547021	3.95591843137893	4.71946742767745	3.00152056808261	4.65269666772268	1	1	1	1.30035506501973	3.11595321393738	5.10433157113689	3.5605636605595	2.68718426506475	5.93122620686461	4.77194988598084	5.78137370952142	3.56401654721889	-1.23147636831356	-3.34487465339661	1.25906176671221	1.42686115552926	-0.117301398037944	-0.0991624321325009	-1.59845182796551	4.47643437777985	-1.05894841868107	-10.5677092307179	-1.84220383773401	4.86147645461875	-10.6987624940916	-2.57610170714454	3.42490947324768	0.8557999981707	-7.50106153680932	1.65122713144313	-6.96777163957166	8.09859717061314	3.32346182924664	-3.6934131426812	0.34842746301166	5.31041363084862	3.72712148135082
93	1.7467112671427	4.88452540642112	1.3322855130898	3.9298771530959	1.4434373614596	1.91964673918697	4.95208225106513	4.49817752356987	2.95118927877202	1	1.52390073539062	2.36380830707646	1.13328311885713	1.51293598220407	1	1	2.31398211059101	1	3.03840043340309	2.44298083433234	5.00499842925434	3.1033512673013	5.54829915399718	3.97095053859666	-2.22087132549343	-1.71782373619709	0.417785006026552	2.08451166910636	1.38644620393807	-0.043480788845965	-0.503442655173791	4.8479705023754	-1.26049248868629	-10.4684273923836	-2.86632217430703	4.84352435409328	-9.41122000001747	-2.84497823482827	3.0545326682625	0.0289121798628446	-7.0620754346521	1.28438089169261	-6.55303235707321	5.06763437431426	-10.1577593127267	-3.32590998466823	-2.57636393494498	2.08039774038	-5.28465688320488
94	2.8959302160045	1.83669721200393	5.15092094221076	4.33138506444289	2.04615046456253	1.9035834477228	1.46433425265101	2.27331937422806	2.30269838981189	3.09729958594755	7	4.13016718511795	2.7752824926272	7	1.19753184924162	2.66494031355684	1.85440398720612	1	5.66305822551881	4.1018664225946	3.39970350827767	3.07536882126407	5.49156570225653	7.06992441985316	-8.12103107948117	-3.48143522477997	-4.96097671613329	2.28235971474214	1.73642951536276	2.99797075047726	-0.300599126509384	10.1774292592527	-1.71425060849449	-8.71687230550253	3.95398028211419	3.51502680212176	-10.7200880228187	-5.01453839128115	-3.39784534629599	1.87460614044323	-12.4139250955405	-1.24375572140381	-7.76605917514494	-0.700636541302642	5.17989255480722	-9.90029852577679	-1.68868299144057	3.90178244092176	1.99182108135811
95	6.62369678773966	6.37042541112308	1.96925225984946	2.30285897865628	4.27883022092997	6.07578667409084	1.87912088448424	1.16017237459393	4.26605841086634	1	1.52329257551714	7	6.5058800521487	6.02616420408035	4.03816306622218	4.46441807116381	3.60026357764056	2.81448873159492	5.1695764698896	6.310197664689	3.11895271983923	3.86655420499048	6.81453353981066	-2.09272919837702	-9.05692627878658	-4.02003511346698	-2.23560885637392	4.36333142492578	7.29613644320474	11.4170434004172	-10.1087277735862	1.7470914253599	-3.02551112538312	0.100129424848342	-9.52238193210164	3.85360222447335	-5.93322098548733	-6.32099044971353	0.54665596124495	7.97734997475644	-10.9512025417025	11.3129814135001	-7.36775231714532	3.6993786784643	3.28406119950208	-4.95751744381953	-3.8791535441116	2.19208475443221	4.57565619721222
96	5.51261272853323	4.29357664384279	6.38996856172807	4.25850228773645	6.33649322153284	1	3.45015432461906	2.04771628222826	6.35127023515046	7	3.37367244510231	3.94519248000294	4.97039943275388	5.17855908460923	2.00310157759985	5.13916249222296	7	3.61429625541073	2.89370463729237	3.46416684499807	4.03760741105758	1.20299991880711	4.16110402717072	4.98572895844115	5.18219484199347	-0.273594914438482	-12.1574016757874	1.32688535970725	-0.196148643023379	8.9261180692017	7.74043830236157	7.77707694907429	5.54522567558197	4.86338606252585	-4.56861388511834	5.13411991898161	-3.7643109925375	9.61279411110409	8.15162119339537	0.812548859178659	8.89089107207348	-3.57856474278707	-11.794869951614	4.23329338624176	4.75506064093608	-3.30404992214369	-4.06609381325759	2.05167311333993	5.11545253659799
97	2.99409921683701	6.05638116235261	7	2.52573520594791	5.97319646373115	5.49965664714983	3.79147738347647	4.68771163501251	4.1585719698975	6.9662816664726	3.05254630214221	2.62630699919649	4.70740145846215	6.77904790238139	2.63852576606729	4.67580254796561	5.80660154066672	5.23294534175761	3.10696516058671	2.29555892155592	2.63219446564381	1.21520170528428	4.4534981009117	4.41303576009789	7.4409807694343	-0.814621567625943	-13.0640717666147	2.60628798181287	2.15377077588062	11.1803448828644	7.64727599982806	5.78588393378165	10.029285933185	3.72542384295217	-3.94791136660216	2.00942018861279	-1.97259464196189	6.04865343657575	9.65470471607688	-1.09266325577006	10.5148284913129	-2.14132421583491	-11.8793554252493	1.12821988799883	2.80787533593165	-5.15832897147121	-5.67466538199539	3.7217459949345	4.76571359579388
98	2.36316227940759	3.93281543683456	5.71383151282788	2.88354797696527	4.00326515129108	1	5.01674492281881	2.49458400891419	4.90625593882269	5.60212409629406	2.49092604644405	5.29295698922196	1.27067187124927	2.98044684062355	2.81062429796207	1.24454043511329	5.13815735952877	2.45442122232806	3.04327325979268	5.0973305140551	1.33191214899255	1	4.21967942585299	3.23604061821847	10.54669443007	0.385905339242012	-5.77280303686577	6.43454692066195	-1.09193066588764	10.8524689818022	7.84100112854846	-1.41892451511971	7.87351326285971	-0.319031395500075	-0.176763314502261	3.61610401406061	-4.20450618184054	11.2831891565055	7.85545396635381	-1.41998941972373	15.2284714822395	-2.74169633410814	-11.4864284409556	0.578838771803733	3.66100597824044	-2.87273223072793	-5.01971770148175	1.64424362085636	-2.45646666073374
99	2.48791367384588	5.48966442569207	6.51516470181028	1.47175734461316	6.45669856840859	5.52180464194483	2.27828055180923	1.75153743697058	3.88716849957461	7	2.783096306896	2.91340181729004	4.03827668224026	4.47386293333903	1.29180047727094	4.45113928997875	6.38971245761341	4.9539289410055	4.02639644106957	1.43421879726259	4.27002017961437	1	4.69552712481148	3.81685189473288	7.0778233270753	-0.711613383362987	-13.7206844214654	3.06042515215246	1.93521919993171	12.0472734245818	6.89475072054517	3.94630332595217	8.63466639341409	2.83899492164857	-3.21603820114214	1.30296143358366	-2.01523897563677	6.93884268179731	10.1876221712903	-1.77784842791356	10.2459154772353	-1.40966999222476	-11.9577712991531	3.45952180010926	3.19886417748245	-0.857882332812118	-4.52852196928739	3.96271625165107	2.49293045310501
100	1.16835959309025	6.05790180314173	5.89730486148109	5.16855336862708	6.53654876604291	1.7631749416086	2.84848974136419	3.03711286471049	7	6.55741201909705	1	4.69814022842083	3.90173550625514	4.49444443046808	1.40380913347002	2.05821917335661	6.59007585061745	4.49406746129017	5.61827177661294	4.36816354861564	1	3.71901305277493	2.20333120435774	6.91017442249818	9.43636134866309	-0.773188789693418	-12.8711297183257	0.158172403315746	-0.531606964541761	10.6933838288208	9.36464113251812	3.93647264955248	8.29750261882024	0.572455399762112	-3.57108399846721	1.9451600749371	-2.49684555121668	3.91687077607335	9.01523240893094	-4.22625063939335	13.3591662932102	-2.56036307677916	-10.1794174054879	3.14959589606535	3.63507779378753	-3.66067449686358	-6.51843956426042	0.528828896938202	4.82725753430204
101	5.91623072410466	3.20710991956221	4.71701196324832	5.48025539864232	5.96806056871204	6.28216966570014	1.97042011295965	1.06030873310694	4.69180205109076	5.24903693784515	1	1.64352366116952	1.893973662704	5.66598231512061	1.06403943727006	4.30265355429406	2.62122701423221	2.4133445952469	4.51063572316603	4.54497344467127	4.48952258590926	1.63893964657115	1	4.21272593780719	12.1948811729854	3.11883229187026	-6.88712704709311	2.71212616970659	-0.387255741429847	7.73289114563391	4.41500583560819	0.866084458636564	4.84356181977894	5.21642390688999	1.75942257870404	1.58686655255298	0.342422862061478	6.48038272124161	10.7862185666765	1.67645342930768	6.78854008422521	-5.2628194687368	-7.33333118777109	2.97407374349427	-2.13273737496944	1.61373077227625	-3.35918223892369	3.22996546738586	-0.309485813551404
102	1.5248574280177	5.26267431223585	7	6.00029850449792	6.13742431873733	1.63473911336182	3.51470965504337	5.00758166310511	2.91107460049518	7	1	1.33341988992765	1	2.81194857240166	2.76422962440213	2.00219137618485	2.09521262780558	1.34540527083608	6.3011691695054	3.84931657146571	3.14602671958434	1.51132953810841	4.20345709392911	6.76712308547488	8.99381851741458	-2.68473256392537	-5.73736449902948	3.33219496813667	2.93634101389615	10.3524995258809	5.50222178273419	1.89703018502643	8.98596591195607	3.18292821214481	0.709915738878695	-0.234128742908468	-0.875470713934683	6.82077846047174	2.77087439137884	-2.83541063836782	11.9770893090812	-4.12375399677749	-9.07495896324393	0.190561156115206	-9.19198902811081	2.66560614156619	-1.76340136150642	5.19060403779348	1.23981360478735
103	1.94476495356301	5.84506736128013	7	3.82944062519514	6.15011702468554	2.7939309643988	1.40714068183922	1	6.08424522329426	4.64029554682008	3.19947733536057	4.71073456092794	4.54582874768944	5.10378358865177	1.18619993071285	3.38962888640595	6.72858494933653	7	4.37514179244012	6.28964104171354	1.61995226695632	3.79065238151297	3.70718689550141	6.63261870004064	6.90266532880069	-1.51606491522149	-10.8145069852056	3.17222287082841	1.51517418426442	12.2405226362339	7.40274030732258	5.42226298373263	7.51524174725267	3.16389439279968	-2.73392502391102	1.99753555207747	-1.79057537002278	7.88094100377454	8.73886253714393	-0.870259250647685	8.67179968614291	-4.53006345611756	-13.4162829026816	4.84412191243306	6.2925395331105	-1.63125947722208	-7.73764341386405	1.13898215793301	-0.224545407666024
104	2.90807218647816	5.0657356492577	4.67123365636971	3.22531967948943	4.48737433796099	1.65950552257548	1.55924650299873	3.14945331506977	2.1046331307987	7	3.6066779805575	2.54081463283444	3.1981381051711	7	6.30447877343953	3.020142150136	6.24659809349187	1.80593002198959	4.85880324813791	3.27772667319457	2.9177725388999	1	4.52033731921358	5.80114845358418	10.9689903985391	-1.07083178986791	-4.11319689445081	4.98693704524697	1.71921170817811	9.56129103172005	6.32824279888334	1.69282726959336	7.94072022335237	-2.44439106250912	-4.96560383158241	3.75351342978043	-2.99747636889112	11.5285141363604	8.13750527050351	0.646948368695439	15.360501982204	-2.88962260803925	-12.9667642250465	2.50160564490165	5.17311923929237	1.86351730815834	0.149452577265282	2.03714650355148	-0.538758146880925
105	1.57089052544234	5.03193770731361	6.07277187272336	7	2.54443731592365	1	2.77225242047604	3.6599605023599	1.72323340651367	7	1.73092724237314	1	5.30312015253833	5.56990639068656	1.58572396260005	3.13563789102031	4.81862748396335	3.14860932285977	5.30871833731796	2.8615238785422	2.32078275989933	2.18638289124657	4.76625498258726	8.20445800969915	-1.34099855825032	10.651356963417	-9.45627565655436	4.38216809844918	-2.24762264429047	-6.63287653636561	7.30941485214197	2.86968220913426	17.5081752317844	0.819739207714848	2.80706874488632	5.35240034173509	-4.17993713375474	-2.0837854689357	1.2052391606966	-0.519540347840389	0.653130320198548	-7.67061839072938	-9.64271489574192	4.46776477833069	7.46493713092026	3.88743272990173	-1.94686204114572	3.86095217115505	-4.09712758417428
106	5.21851294983215	4.98458665515009	7	4.05074793313212	6.06651456952941	1.61954582115803	3.80526402156496	3.36566721841614	7	6.81583730598696	4.16809373119352	3.52896754271367	5.00451761632996	5.76329923768719	1.61946737652684	4.59638869275312	4.83390529716372	5.00079403048846	3.16906663650357	4.72792716959646	4.71106529801015	1.13079851331119	4.29929412127799	4.70903017587414	4.43023462938834	-0.01207395476357	-14.0161108242953	2.21641057768355	0.703832388521554	10.0707054456456	7.5327080690889	7.15997072065598	5.10045114046251	5.07672133907024	-4.25179776277388	4.91677253669861	-3.68849525944687	8.88002007262969	7.57955747115099	0.252459848136918	10.0009458830398	-4.31192053908188	-11.0380200281446	6.33077783640802	3.55658610792787	-2.059281637267	-4.33041900731572	1.19052292977678	4.67797259991752
107	5.90458541898365	5.61245324149458	5.90032552865281	4.09017049991972	6.75502094984544	2.56153759700369	3.92387602144493	3.88464099986107	6.99110026352521	4.32936259435647	6.78048153881959	2.33280748139674	5.69181539538793	5.68873691151029	4.64941358308239	2.47000480235883	5.34971428542965	1.15113493018391	6.04609914670769	2.75242672735249	3.98874514982227	3.82786561448692	5.07394990697094	3.49737836921616	6.70421213280993	0.00269720507950938	-13.8547737414328	0.641285013419469	-0.524727416522295	11.7483612955364	7.04619922262023	3.47322954155731	9.98473363722957	1.23754554680738	-6.08175597564107	-0.331759051383072	-1.30233357382795	7.67911489676655	10.9320660972655	-0.854748884980829	9.54176656283509	-4.74375492310582	-12.5773098748201	4.97254077648648	6.61638440100656	5.87075159806724	-5.44317498738651	1.74481522846958	-3.34497818903027
108	4.01847088855229	6.03515319509717	6.6506376377265	4.46364269788982	4.76115161063701	2.89005529100031	2.69119515054734	2.96407275778141	2.22276030702674	6.50164674602924	4.28233373654507	2.60627414712833	5.11193087397757	7	4.53717105308864	2.23013637741846	2.82445714364338	1	3.24311304085334	5.92909978497023	6.33780082671887	6.72353354732607	4.1661127787276	3.02151618799025	6.88862533265983	-1.20385602511724	-12.6903052564779	-0.839577681593613	-2.45665294563177	12.26616995834	8.45907104641392	3.83622400444893	8.47071890774943	3.89905984096669	-3.1200323891067	2.33412332255835	-2.66090150212764	5.74948180771365	11.2630243853277	-0.370322134881591	8.75140244107541	-2.94156998055006	-12.6670598120416	2.54781971821028	2.60164481099984	-0.731518772972342	-0.539716189795798	2.0663824262713	-3.13478630103663
109	4.81076517769535	7	7	5.98618401281605	3.84652849499186	5.23050041578664	3.09703124739847	2.17107248767995	4.24655762169583	3.73247666574372	7	1.41017029240378	4.46458057388968	6.1343412941251	2.70056508621582	1.3333797028172	3.6581601622298	5.82918132921398	3.94209191939836	2.24968247959717	4.62655997576167	4.65832058619615	1.81644136151404	6.63509717299842	9.99774078364876	1.95870205621448	-6.51391151301891	3.57958934434261	5.02872670820923	11.0272908381372	8.51051292184522	-1.18253301517397	8.65715989266319	1.46677279680739	-0.987952853063364	-0.0402097244772555	-1.52807500036059	9.81434244811639	6.79105754253012	4.26880199690989	9.46179642224435	-1.43273969092881	-10.9716432341821	5.63587928066873	5.64093335782752	1.23948361257273	-0.89109188725467	5.64582619087263	0.541461457656988
110	4.33350910931804	5.69614649584875	6.10452334202331	1.71620969604027	6.31464694662101	2.37573220571835	4.15548783756607	3.6853288760556	4.31640068404035	6.75441201751295	2.55314897098376	3.42899573127795	4.22343481659392	4.44396739031236	1	1.18974338974613	6.52425418324534	5.7432678401938	3.30584347913962	4.00292938875113	2.18680748838545	1	4.30882213835216	4.37377320238057	6.52712679658503	-1.60987364111667	-13.4856539865279	2.81493240805355	2.04244896995052	11.6764925580326	7.33110559416166	5.75455000787808	9.48127413640502	3.78393538763979	-4.5350266732768	1.28359200569998	-2.21006449792238	7.05620280844034	9.56207381557902	-1.92212991161998	10.4166245660721	-2.5558592487779	-12.9695393920874	3.91644324747474	3.01439867222295	-5.11841070066455	-5.74617764223649	3.87876838653274	1.65960309887355
111	2.34097809673847	7	3.04838455368641	5.51483682120725	5.56090374947303	1.20579869400891	3.00473764578859	4.89441132426288	2.25171788516839	5.75352698823494	2.05823389166601	3.06927363894136	1.28552482944882	3.15108555245897	3.38226039065096	5.70073044551656	1	6.38872107470644	5.40176459424896	3.39680292294255	2.46770395694797	1	3.93629744970072	5.68885244467361	8.35914900023644	1.02154735244927	-8.07178729672918	2.74756483124989	4.1772440707398	7.90882582004764	5.41187833625484	0.932148479860939	9.39028481059783	4.4846706935571	0.414057496359302	-0.652914931004591	1.66456809492852	7.66067235295928	6.52845047524811	-3.34808938015698	12.2202871383482	-4.54350351611088	-9.76513771670147	-2.43403430832883	-7.19652667121396	-0.538351466724897	-3.12498311509158	2.66137209890064	1.62384374670711
112	4.50992566199815	3.94641635862921	4.47211605789579	2.14914618349658	3.91867753768457	1.05064971234097	4.4387654216124	1	3.80534602083361	1.77886449214864	2.06511710591746	4.00437642225474	4.54217219260205	4.98017853475673	1	1.24377279739511	6.81965905883899	3.92721506387629	3.03998461844705	5.50400360128657	1.76940163454869	1.52979436534956	3.96547097278119	4.8161779079937	11.1772143465777	-1.39883317051301	-5.60575888141044	6.57787854734272	0.644971419210934	9.52994069583076	7.20733460270732	-0.0831667503386663	8.59571716470658	-2.91244366434893	-5.28797117330212	3.79576441174762	-3.21242287297505	12.4599423621409	9.83163079009414	-1.02384999602541	14.589260935644	-1.81311008685082	-12.1962752347277	1.40048108757724	3.39986160823524	-7.89630373806352	-1.40191838401346	3.00046928561757	-0.296844812555161
113	1.48601097674345	2.76566011127233	5.61428554814036	5.41004440423707	6.83139030516544	4.40193777668432	1.63065727481374	2.36783550099595	5.34884902217267	6.03788282128077	1	5.78232099288699	5.10599629937428	5.45293226379703	1	2.22168396118276	7	4.67535642184943	5.24325124850696	5.35064499855105	2.17464257870159	3.1830823194983	2.3185404489413	5.29739961820576	10.1142966676812	-2.09200626255962	-13.2456738199037	0.120713165273735	-0.703559280062652	11.8714083987447	10.3516234012795	2.88468452784178	7.60349425189893	3.33830782343407	-5.13954129394048	2.52275990979899	-2.16226859817512	6.85183188126305	8.76495092714399	-1.14074822842747	11.8280570336956	-3.13919927932328	-11.3583386804494	5.75509727922699	3.99219925529576	6.62440229605747	-5.74340382347621	4.59932839795514	-3.57742594451249
114	4.18871845794785	5.23791316183331	6.50055849445062	5.90962321622492	3.33256188279091	3.22814376909115	3.74989525499919	3.33617804695322	1.71232810379142	6.9952686224117	2.72175518480502	2.05904778373371	6.35551353386408	6.26127379828593	4.83722396156913	3.20670391227655	4.44864257844493	6.48285308910154	2.07107527902939	5.18859876572389	4.91402882214317	6.88861399835402	2.5635341710173	2.92190135507209	7.44990530308822	-1.27251830941964	-12.3381321859977	-0.583284527165535	-1.93915109105735	11.2679798447422	8.93919832451009	4.21164269173716	8.17908034767122	3.36526182345469	-3.55796700671113	2.3909131134557	-2.59454133563037	5.92584685712283	10.8615694947784	-1.61275372275383	10.2747224070712	-2.66299484229032	-12.6890991929391	2.85450701402899	2.61730108363367	-0.16312899710006	4.33056029916344	1.45512520364282	-4.6274398946669
115	4.78378329713165	1	5.38153015609165	7	5.61305631235495	3.21520520847541	3.72953980670842	4.95981577935403	3.93566797431937	2.81680190419717	2.07358552570116	1	4.73426384235985	3.34671705430646	5.21405499567427	1	2.92419151545748	3.66517886935149	2.9223253593704	5.47074629053508	3.03353750689702	1.80010725137029	2.59144127396998	3.3296031748009	9.5760700352316	0.64898354503666	-15.7187113752448	2.43280573563852	-0.667020910396225	12.8235314095821	8.66406904383891	0.189378807749579	7.95907941128953	5.95399665390471	-0.328157242901686	3.21947472832076	-3.53072730602257	4.02840755865282	6.39763842524149	-2.05875245687056	8.63049562819221	-3.29481093316091	-10.9237972920702	4.29273350028663	6.72336803212357	4.24501327913329	-2.05136634325801	5.27459459008217	6.16149752483752
116	3.09025615273393	6.63319914903994	7	6.56238237261096	4.75886423639941	1	1.84630679824735	2.23988596760896	4.51296608395798	7	1	2.54114771110177	3.15439454644582	5.34259362052741	1.18801533300719	1	2.57364800461418	5.0795443620622	5.92439333663388	6.09232741767895	4.06072834216336	2.87887409630755	3.63232434836454	4.33068188792581	4.43679578377064	-1.07385808460035	-9.9532905452705	1.60226855141081	6.09835905751576	9.52126661481089	10.2332931364231	-0.330182221964315	9.66473513743255	3.692460147613	-0.233388996867494	1.22438912310271	-1.53425406888507	7.41936700591617	7.04708551236627	0.573332229820502	7.93405179727389	-2.34685152951011	-8.08012403776607	4.13386607824102	-0.811937209959285	2.30350185747539	-12.2042451982693	2.42833394192809	-2.47001036650865
117	1.69233410815419	5.91531815114575	5.09136742358125	5.91487370531585	4.92956847995136	2.13096489363671	2.01194569123179	1.03870773492275	3.31186736143233	5.62078245518482	1.24830474114591	3.48678302313779	1	5.45083098382818	4.83592487177575	3.41654693825904	3.10043302298643	7	5.15769292033043	2.04482224854893	4.1614626450725	1	3.73884070542708	6.12211130368317	5.33678082188667	-2.42893418316516	-11.1899019019992	1.86094639002372	5.91423616020598	9.83057290301058	9.8043612964561	-0.23915619464256	8.80032052630573	3.70808851780548	-2.26300955486403	0.182875182941829	-0.335944726093815	7.10018311916589	4.87496697636027	-1.23496676622517	7.9531673409006	-3.85913096791181	-7.85928003760068	1.94637768296604	-1.50222568902814	-0.0138292302083784	-7.52180530270019	0.334094063287316	-1.71834213401101
118	1.49381540097417	3.52592214141086	5.63163185516556	6.32262809067938	7	1.0353062428257	1	2.52862416660534	4.97772974018533	5.76388818121316	2.54088766317666	4.28957989226904	3.55194311943668	6.08256614585208	5.26997134622859	1.18539861384839	7	1.73970659742099	5.31150594726042	2.95768653520651	5.44122257564868	1.42543635266377	4.72873119647055	3.80171157552301	6.41111123918931	-4.43172418994366	-12.2319020839652	-3.35349905187428	-1.56191941601314	12.6591056891597	7.5189664896046	3.43610008127559	6.69884398748975	0.819818474271194	-5.74331802862288	4.49555808971163	0.697395130269661	3.94607121741433	10.219007168141	-0.0979251737369637	8.29683114906825	-1.00607513370889	-10.1115865806482	2.61337640037138	6.86659798139008	6.53964011704931	-7.40048029402359	2.36005804424044	-4.39857385118135
119	4.58925242653482	6.82960529222207	4.61475656568312	5.42065004161746	4.87706267806109	5.75605651673289	4.41623312516221	5.66827366605662	2.88336816640685	6.63755625773321	3.28974586960827	4.93351852423217	3.52092462252952	5.98086944842045	6.88373731765776	1.56638234132817	3.18426488622139	2.00760717097817	5.82975239274302	4.86725442291893	5.288743008453	1.65456565054332	1	6.71937043256936	6.66756128385969	-3.58846724107048	-9.99451047422654	4.00033879273356	4.72787180659758	9.3398179047877	8.47506823124547	1.13390454827809	10.0782772305201	3.98914320738818	-0.872117397891127	0.174084155879325	-0.292870162238405	6.7814454338219	6.76202511419773	1.52467168367968	6.53606443639139	-2.32215555003949	-9.6674931031489	1.58242276349896	-11.8359805669349	1.92602999583125	-7.43964447913129	6.4216453181255	-0.475143443292533
120	1.76444723970757	4.11387838271298	6.60326199802026	6.03626148278049	6.54516746224043	2.91246515186806	5.26426293836571	4.08176203043289	3.79631017821819	6.47985876075372	1.86268523897514	2.72251787490601	1.53543103676308	3.49231360202663	3.51722183134703	1.29513076217593	1	1.56577078027273	5.58401951929188	4.38101493721964	3.11684086698516	1.15929432609359	4.79572395597412	6.19870732207425	8.92126206226255	-2.33770109771328	-4.8230438509383	3.09023409920815	2.29967251292714	10.2545668833962	5.18524324166057	1.42658544686161	9.04183147951514	2.45743790453016	0.100959659916658	-0.34844923199862	-1.05655079053336	7.01202851113358	4.39757586947224	-1.48596264688022	11.904312047307	-3.17234674503209	-8.99227341252644	0.161385675187476	-8.21318393348055	1.44732959658286	1.22327158227409	4.30657598767022	2.03005346449042
121	4.30491603180107	1	3.78463976175806	4.77562389702449	2.48089098889928	4.35828128305486	2.13971868272292	5.28545454539862	3.99831164416802	7	1.45707123941936	2.73277115270002	1.65236037633792	1.71318708643591	1.26615142819746	5.29998617686363	5.61009937133395	1	1	4.43154840000414	3.68049628048097	2.50798295526061	5.43613371537051	5.83123502087027	-2.20561840783455	-0.541923349692506	-2.09291330677629	0.562664503363941	3.86339348574953	9.9155459820567	9.12765472830111	-4.1616171043329	11.2530497204786	3.8446592034203	5.813017490378	6.49804327697028	-13.8022085983802	-0.853554378574429	4.36835819053838	1.61909133472084	7.30632847148701	-5.56488144937508	-10.4498106074129	2.46512212181628	7.22641039354688	-0.378009802850396	-6.31086504577625	0.0915271337527489	1.49740079244719
122	3.16070998166574	4.4098150435726	5.84258361753197	2.3281737958577	5.28050645376331	3.58943719561035	1	7	5.77113957453022	3.70944983404773	2.2220156691745	2.54864217567253	3.19454181197309	2.51754344150399	5.08909750633838	4.40038601237622	2.41796824966739	1.43670514323151	4.5459742030994	4.36937883592636	1.49182917040544	4.8317750026459	1	5.06620008675005	10.7607937730708	0.560698233853458	-15.0365099188633	-0.357533668367826	-1.19284961162091	10.035450307157	10.6156046293764	2.26666737595446	5.01527946184652	2.20315394691194	-3.87745565968563	1.52961858664461	-4.66954070593444	5.55908590420009	8.78234919477838	-1.90115544477247	11.4428351800269	-4.16609384937858	-8.8705278069776	3.14280311857578	3.8985373356567	-6.88637107502108	-6.2986196398096	4.54733886689734	3.5044493215889
123	3.44565611372338	1	5.80610841884996	5.21973912756413	3.2988150411794	5.58029259677795	2.50422619700552	5.64235542253482	7	5.32302197629424	1.71692125726783	6.83464388983937	3.15440500093859	2.31182436266258	3.38457275786285	1.2322760314125	6.84439535851104	1.83945271155674	4.16396620440588	3.13637211789565	7	1.4956608639877	2.0041306723575	5.10115736992165	10.5050106006187	-1.2132457654292	-7.32690703909996	0.178333883668477	-0.621100569891466	8.66467686979079	7.92136252931416	4.86958902124792	8.03530133385477	2.46117212577909	-0.11770769151043	-1.95464499000937	-3.47907139279306	7.17679156431827	6.47844363839266	3.97256134539324	12.9763690452079	-3.78726680484243	-8.14039869293485	5.99299714522595	7.23051034878689	-0.76563351402508	-2.55964282578156	4.73131981706259	-0.500218486851229
124	2.04905113046946	5.11029525692082	6.39032213802833	5.8780885005958	2.88433433768794	5.70924244071331	2.12167079265506	4.83342192286649	3.24003212123227	2.2663162641982	1.66248489485853	2.34591701735173	5.6999842453612	4.94539125300828	7	3.29952381298002	3.09183607828545	5.07748028931892	4.22592221644341	3.96545803232067	1.15456734391876	2.25552842892978	5.11514627051748	8.79310566597158	-1.46816106994568	9.66546111625363	-10.6042480913472	4.77082428944293	-2.65525288070906	-3.86580356939794	6.82118714468944	2.44616921781372	16.9410082602757	2.33149057596036	4.6099841150142	5.64021994921259	-5.45646994734398	-1.71001359824673	1.14070273734284	-0.135401002960317	-0.722774417165771	-8.4623489770505	-11.3663554010701	3.92927643624661	6.57548957007906	4.17369687924605	-13.8429466319385	0.472118090811353	-1.03835568461371
125	4.54568061257764	5.12846173076002	7	5.37830735598474	3.50558909024736	1.98256274188606	4.01032887607521	1.92961299533654	2.18234925829342	7	3.33277231009586	2.39828858484704	6.14696170056995	6.30497466753664	4.15473406426809	1.57067133600395	4.06614083664127	1	5.55200153455999	6.0527808262213	5.40524903560729	5.91314688071496	3.68838260923884	2.87062940837936	7.52673086301299	-1.68254692247861	-13.1308898010331	-0.220689652240655	-1.52568927778961	11.5695646087048	7.69100587982671	3.85566560188892	7.91893806881291	3.81911463617658	-3.25964492399204	1.61667378661637	-2.09838122557648	6.20138970349129	11.0114100737004	0.0612966748771794	10.2535737930288	-2.10044117834756	-13.3241961611131	1.67888424506089	-3.94739319326179	0.517814206126977	-0.0781507138258676	1.57825523742961	-4.16134176104162
126	6.61574700720302	6.14175634660211	7	3.78165165490771	7	1.23305713574571	4.20112326137332	1.63217625570571	5.5613081143109	7	3.57624761100901	1.28161475889838	3.42148358716703	2.88803511998167	1	5.70276624191102	5.91060528557461	1	6.01946415976907	4.3314894689146	5.68175367981478	1.4437050006829	4.22680336077684	3.4765880061122	10.768931091372	1.43352697072128	-12.0264697645552	-0.422326471691297	2.87213806920559	11.9772292254422	9.17191010696856	5.6842074619592	9.34946321179431	2.06563288789124	-5.09677832519266	1.48581400104849	-0.343148072447918	8.14484088445913	7.93018840268161	-0.309233939667149	8.53587464783624	-5.89406977003678	-11.8421031226181	2.11753373454782	6.68597480702044	0.349432908837398	-5.95185038964118	6.15374402169752	-3.02664180112467
127	1.5986117675032	3.26800260746349	3.94902599751578	5.07718044069711	6.47691622056673	3.29769987284143	4.36136386983699	1.90572901065136	6.51954383488626	6.71650016151522	1.08868114638224	2.59010129272578	6.15964053624776	3.21898673200712	1.50133324144473	3.55764910383033	6.81027686427382	2.53972727592649	6.67932960037127	6.23118921183485	3.9676304269753	4.40310508975349	5.83321721010437	5.13495403477551	9.25238487185595	-1.03255531194726	-6.08383423376232	1.20059468010602	7.21608866269937	7.96901815667246	6.33367292376486	0.188274857795754	13.7459041938355	4.14424194232301	-5.76224935999973	-1.82178777322618	-1.32454438186998	6.05606401479277	8.82637188089577	-0.211792033075783	6.66601686374944	-5.38500389677364	-11.3242046822579	2.98393128040621	5.99900561577002	-2.60928265403352	-2.17385009786219	2.2627844395273	-1.66771301526763
128	2.17843251951922	2.16349342416484	4.89593527023399	4.42737337780133	6.13720232976593	4.98165254117524	4.57063784508788	1.08309996216497	3.14746301052026	4.74194656514513	2.2251936979411	3.9353955367008	3.52114522279522	6.6693310697343	6.0782815335937	4.00319288866535	5.13640512882535	2.95648718494929	5.74296491594237	7	4.97935310665986	4.33304053034917	6.39044723156485	7.54780275379478	12.1269859640786	1.16607725326775	-8.29777134833001	0.766469858971346	7.13424088632578	8.64595599884125	4.57543695547066	1.20654056638003	11.1833061706105	3.34859697963178	-6.08926213749766	-1.1883629616549	0.0412149582219601	6.78340999296783	9.35717639808916	-0.22072493938583	8.47030303380808	-4.67224459372639	-11.3219514023845	7.34551320270897	4.06132437679919	5.9355135010712	-4.00733105775022	1.84573070449914	2.75093149284426
129	1	6.06451795229743	4.94400744626188	7	5.17205801321806	1	1.84044164684606	1.12123597271685	5.41792235727428	2.37500987179603	1.30576679410104	3.56927710832645	2.80976803602615	5.51235974804796	1.68337003714649	3.65185113484048	7	5.83641257152586	6.80279448912095	4.7591276866961	3.07171021574698	1.59967321269404	5.82774100762847	5.80152998909073	4.80766371010878	-1.44054093712256	-11.2796150985803	1.80689009288603	5.20223145792377	10.7029753689624	9.74055086411368	0.251978605523532	9.10670042178484	2.98120888838205	-1.18503087975794	0.781799484482965	0.168850122010364	7.34713222218621	7.06843835158723	-0.642842200106757	8.71238648622779	-5.52640512107905	-10.0967190795682	2.33774349751365	3.58852428152199	0.0434998536404222	-7.12646736050688	2.1620216211349	-0.619285329141375
130	1.05956496257712	1.91500976634471	5.74487756767186	1.23693718216027	1	4.85059800121334	2.40235589045618	2.62820832641937	3.95311611948589	6.03122894289196	6.71764047398841	1.88998043489933	1.78837201662332	4.98322963691734	2.72218675390413	4.50384449196621	3.50949349541127	4.63605795800841	5.76342819644421	2.31524034574867	2.12923882080167	1.01805113947767	4.67250569229701	8.66918697370261	-0.20780898925052	8.81090488882862	-7.22436949849178	1.12596351462305	-2.40869596210447	4.06001502282532	8.04958610424823	1.38318615235467	14.3295206550048	-3.01004640498496	0.327536715676387	-0.305887861434147	-4.42150806975581	-2.59839282897059	-1.48855210991476	0.337465711953802	1.80886574771847	-8.72979127339045	-10.3118559343551	4.10515519308111	2.48527540971394	-3.08891824121777	-5.56609346631267	3.64698280217823	-3.48764305791805
131	4.4455142339455	5.52213126325949	2.49822719153935	5.68778138316206	3.6952497518125	5.3795135610566	2.14244660431962	2.47150291526537	4.14551984124528	6.80990044076181	2.52832736513325	3.13191751578925	4.06092607634705	6.77912125989783	6.20635798408438	1	6.44491266870823	3.48057460005344	6.66585244760912	2.80008859629559	3.76272864948089	3.77475940977505	1.21836364771875	7.18861077192425	16.6671166329466	-0.44300573640685	-6.64739285652658	-2.3168003233411	3.47548179647806	5.88238231688821	6.59428876593246	0.912410638651307	9.44785637510259	-3.70910096411508	0.569080697738355	1.92354589957979	-1.20082430753846	6.25289361216759	4.7228479586346	5.75157756765351	8.47452127021262	-7.12195159415086	-7.25320467680713	1.81691766224088	-0.792356897017402	5.3785315008322	-4.18205439151345	4.16442129726265	4.26499539034215
132	1.60648559684251	6.10664219901642	5.35979776334256	4.96640326677782	6.35391940291779	2.54215136486105	2.32583380897871	3.08904540673234	7	7	1	5.54122526575717	3.62966546699093	4.62011184833771	1	2.41836540677915	1.44974710826867	4.82404309492957	5.08574533694986	3.71309312233259	1.5901918201747	2.10706046194032	1.89754167092711	7.37522297103776	9.54911271992603	-1.20683619919843	-13.7205873405406	-1.15022886296764	0.921861623697745	10.2310002437777	8.81219779971558	3.9115126044133	8.70333762389362	0.345872807249048	-4.35733141588493	3.01856130035863	-3.40344717473658	4.61872048582136	8.84066976784861	-3.81323488654898	13.3273562994582	-3.21683721026968	-9.87484366813357	4.37825671621398	3.10810534672025	6.77808841153801	-5.25527382421043	0.530067811827313	5.18364874555745
133	3.26541957325274	4.48508416817255	5.82375208149588	5.39445155958266	6.86258999197655	1.49637058060999	2.38561259298896	1	5.00901722958093	3.63862781978728	2.08396409805715	1.28214545273937	5.75238713198983	5.05913008927523	2.06589982849234	2.4029068566561	4.50833521461693	5.08299453829676	6.57034124240964	5.56131880258136	6.03499255835559	1.40361217596375	3.67704332006696	7.45179250267227	7.41780601523825	-2.76665493390269	-11.2083777367836	1.2716494500163	1.74441371431541	11.7277691397758	7.32598225561567	6.30692152279928	5.63874921566967	3.18161069872451	-2.75208403468275	2.72962673219523	-1.02051182019671	7.59885695341641	8.77409864350058	-2.26289363456839	8.25036038992665	-4.83537494764632	-14.0526608631094	2.62708853758677	4.79462299439361	-3.68365887104009	-8.49782425124353	3.28514840173751	-4.32753126873198
134	5.30075583286414	3.96668015419611	5.431722760904	6.45292844239916	5.73144599888284	7	2.50450897799213	1.26403107724784	4.80093161695186	4.45019683085343	6.75332157609067	2.20112564687599	5.05611702362132	5.28250590363768	3.45991229536546	2.09519546485224	7	2.3645711230382	4.87987105739869	3.76235415861044	4.50071712211118	2.33266502230149	5.5513339687164	2.27406098297449	8.49749357883261	-1.01350387256401	-12.7422830556263	1.26213353309524	0.518784089335921	12.3179967996199	8.34776728971653	4.33017954774474	9.79917808283911	2.06540415260004	-5.38463348422689	0.532192733314553	-2.41246146855882	7.96829990987836	10.6470427632879	-0.79301222611573	8.38949017937006	-3.58410000529817	-14.1343323933129	2.66365511727922	-11.1634132631037	0.618469215505541	-5.86370134075782	0.347819166286006	-1.55200781078993
135	1.88995069623449	5.9622853319103	5.06634443383397	6.84005634847791	5.60143104593937	3.34182062880011	1.34703246191179	3.41555730837367	4.64914303098554	1.39272575952752	1.64674773076207	1	1.35650079683599	4.78437188905794	4.80178216078229	4.04680111947345	2.60689940750515	4.09946392855635	4.67146932869722	1.41472943928895	3.12629868808746	1	4.89049629543395	6.04555896518854	4.85057153789828	-2.57362119407469	-11.3317110043955	1.28887986320193	4.45381546472607	10.3863015696377	10.3441418745683	0.182155959383428	9.1464769597712	4.60559109433089	-0.605256830739291	0.072779374906368	-0.853611328271589	6.88580124286626	5.99700281424973	-1.63880855540643	8.97630688004147	-3.87644597428192	-8.28655857419691	3.5665701213707	0.381038139871008	0.476941943033475	-6.41996207809456	-0.507092291960187	-1.03538160348446
136	2.94478432824386	7	2.84974578826397	6.27799860964124	5.67528476347819	1	3.92105346454515	6.76461751460043	1.83901079002905	6.26567043733993	2.10243926366148	2.67023152057273	2.33878184649501	1.92393903091035	2.90695730101017	3.13824861294546	1	6.73338386425692	5.34636088249553	1.75883105847189	2.27538521585963	1.93776063005182	7	5.31856655114947	8.060924938553	1.36671637546134	-7.56519655084847	2.01207936423902	3.51985473166921	8.24808898211658	5.51720972994993	0.984852477814747	9.00414203031162	3.27893937811335	0.368954199696189	0.085973366926803	2.88800365791753	7.50151726453617	6.40965749735668	-3.2299258581457	11.7890490383241	-4.9832662252609	-9.20709738772343	1.33387033975254	-0.46108939186461	-2.65692249222645	-1.84062007478813	3.9382706014719	-0.0805478580178857
137	1.87980266830015	4.88126949331611	7	6.99940443608627	7	2.88518594716172	3.56676533476277	4.5300624916681	2.86805894050643	6.7165357566482	2.16126583114856	1.25542953409379	2.33563514678293	3.79505721578479	3.39526817735926	3.16336333811542	1.70967783974698	1.25590334837582	6.43144884330138	4.26034125023838	2.99868441523602	2.18772132502494	4.31242114206692	5.42639173733384	9.35221025201258	-2.92321388315768	-5.6388960329441	2.84297986767221	3.66262828144613	10.8377299695677	6.95488352810103	1.65868977625995	9.12855885062861	2.94564165106479	-0.0393302613608868	-0.314837405874769	-0.296109931189363	6.91909927965621	3.69750781108457	-2.10503395894661	13.0065490997681	-3.55431119299645	-9.23511137180701	-0.139769648948928	-0.11429264416598	1.81413738569472	-1.87114189449527	5.30412503707212	1.8501119709652
138	1.92958507953515	5.54662557339515	6.59488271773823	5.90404530268629	6.54389540465869	2.16325048509831	6.16130853873183	3.61004982627789	2.45625705149918	6.4748500778854	1.10158337503426	2.25502845095872	1.47388504798493	3.2415704794751	3.67961126712955	2.57076532612449	1.00788250450293	7	5.10030364593013	1.84792627643181	4.49939314639397	1	3.85661696426909	5.88792389557456	9.0900593669519	-0.487044147852478	-5.40843518341109	0.940638564988872	3.22219333970702	10.1818941103328	4.88875082655064	-0.570846644344128	8.54417611818824	4.23385387143449	-0.188971814770853	0.107756528224157	1.06941276383353	7.38611794524767	2.59096331533456	-1.77649699865752	11.3971731957742	-3.2915819193259	-9.59354177053743	-4.26051922896731	1.38106740948561	-2.40927567237378	-2.90360938603517	4.63504524202833	2.20086872712157
139	1.58134433211362	6.15941408639813	5.09503306254923	6.3735980941347	5.40789980388912	1.30985095288255	1.22337761826739	1.87975027355347	5.81006797155427	1.57542350759107	1	2.75606792813101	2.46243263400204	5.25880392314731	3.53609726386257	3.75675281298012	7	5.79832900979781	4.37435421570957	4.72440623799104	3.87737492681768	2.57861530992355	3.14308686193012	5.96457664608417	5.48292055096072	-1.83886233429186	-12.3088143256396	1.407683147145	4.53189090138689	9.85862188297157	9.49475192518443	0.902957038101563	9.39076803122103	3.26992520275416	-0.356767087336206	0.653587777469789	-0.852121930714732	7.01925651410465	7.43757952667743	0.223208313079776	8.19190816937562	-4.29482228646715	-9.35527854659417	2.00909589771637	4.29443875514934	-3.27411319696392	-6.09108543526976	2.05718310395252	-1.46282630990029
140	6.50467942387228	3.89480075496921	4.94483306420556	2.32924840435626	2.44977164263361	1.83066937583248	1	2.18329548061599	6.88929878427262	4.09916776766258	6.90711584281242	3.99609753252741	3.59129618198484	4.05354997802181	1.73858883527699	3.10894935524324	4.73702168916018	1	5.25705684067049	5.27319837148775	3.38749600386113	4.02766628904894	5.65369998536729	0.0527803662150407	13.4133830516898	-4.67204661233268	-14.4149915391469	1.92655780506351	-0.262157319783258	6.74883216421642	13.6898821589574	-0.577746812021292	9.07334114140265	-7.70744545301036	0.566300202828443	3.82999727192079	-14.1417037068337	8.03759458192661	3.95042741499109	2.2066520011785	6.13906735926129	-3.57058202458396	-7.17090150701536	8.84735181663573	5.10710828313601	-9.51825767788788	-0.116430272909528	3.92272338459534	1.92967163714282
141	3.59192289420875	4.91252718451093	3.80780613726879	5.04806628532365	6.33389172381384	1.56511159819865	6.06299053841813	3.97059355036546	3.71908305342853	5.15182307660121	2.08393054688176	3.15688727378138	1.20232007214683	4.58641515752981	3.34375668028875	1.80571600874198	4.01530470529088	3.53288475971908	3.25808916700128	6.74872398776358	3.12363020732676	1	5.71971667942851	2.70422803781578	9.30827270933728	-2.84260687085925	-6.50567776263896	6.92111540505211	-1.59231509405488	9.46031716576933	6.88408342209416	0.25605943231871	7.26390652967027	-0.505878664225753	-4.48610602037736	4.59264552717199	-2.58261628180698	9.09039516697126	8.60903577380873	-0.541799647016098	14.6215457850279	-3.45875611539131	-11.9015456009739	-1.22043901344608	3.66986027983097	-3.10197439357646	-5.79569432729713	4.03471923883423	-0.300285191330947
142	5.89098322024976	4.55809285186411	5.20408868978802	2.24172526625858	2.65558855743081	3.5502225220427	4.36076999399148	3.07794964444214	6.00239829608885	6.8663405083956	1.58183748920754	4.33302790945836	2.22073581474554	6.72853451308835	2.1748285556574	1.31753667704446	1.77895142403615	1	5.87383139396834	4.72190941952453	3.58572020341771	3.79173111721554	4.12449242423776	-0.42959402992565	14.2575114021361	-4.46843932996137	-14.7874493789264	1.80704323689049	-0.191533156258611	6.83371482149865	13.6437208094631	-0.885654190585879	8.55056125413312	-7.85136756876493	0.47729688031462	3.70810422840807	-14.8890628831354	7.74381998837711	4.94097301101233	3.03924835687838	5.24050501297075	-3.12571327704046	-8.04146552408333	-0.864346914978339	4.91322763963821	-3.08892738204703	0.283325416296723	3.04408011646091	2.66998688733176
143	4.03095793810855	1.65328249749805	4.94069816587404	6.36415177351924	5.82525710289345	4.91096835632262	7	2.88852539688897	6.1128332694572	4.63333327507751	1	1.08178974964457	5.94450753800986	1.94071288884649	1	3.26144055209252	5.78543368992467	3.32528616212621	1.73156401597341	5.41460922710209	5.89319701851896	1	1.45919082601991	5.14350945595039	10.7297953415321	1.34924800548599	-16.3162903691815	2.86552786001407	-2.39045671118899	13.4876836919522	8.82010271895606	0.234344938469464	8.94213355987033	5.08345396873883	-3.79748176720401	3.67346468135556	-3.40421434076069	4.90476739876479	6.31169222778853	-3.06114033920177	8.51645086217619	-3.62611713093652	-11.7626396728579	3.02799828265822	9.97002056920656	-0.839658843784708	-5.21326590440272	2.87349796961789	-4.70362234745997
144	5.99072978371731	6.19549313885281	6.80934691747515	6.62400188210448	4.07916092263802	3.04598663132235	4.29787660157183	2.64913209507862	4.90449775424607	3.73269785068378	6.48036522614543	1.52699366876808	6.92053667818984	5.11630146053542	1.76467656808896	4.69186663202233	2.44267241800419	6.66458355182253	2.36363558123177	1.33094454460874	4.4634310859384	4.8385611953896	1.16949482932589	6.86387548647138	11.4485700149737	3.48683567951508	-5.72000517721781	3.49202924721448	4.30697319819246	12.249126546178	7.80491348772745	-0.568478547544029	8.73494719248458	0.213932577918134	-1.449973950668	0.383779916568568	-1.75536318311305	10.9340177045489	7.94500958979529	4.51457677059645	10.2515272278837	-2.60126481964807	-11.3271054292235	7.13956888049012	7.47266386091112	0.321209030532279	-0.730786986054034	6.16177877343496	1.41734746975591
145	1.8398024603518	4.79868869327018	7	2.79249251373998	5.70413466962494	3.08650260980416	2.95034094778837	6.8377973348253	6.97572859084099	4.27125732216178	1.45456590949215	2.34760095979915	2.45197071554218	2.30314818374571	1.67841117190288	3.72575249052584	3.49685687268272	2.62681912976755	2.69613328005266	3.73488805930416	5.12254429286669	4.93299599409388	1.26397235638307	6.08940548822853	12.635363120707	-0.678182566392173	-15.078471742833	2.2573757644976	-0.447101811287102	10.4319719119279	10.6199173050346	2.36043196520739	6.85306180757493	1.79033441126347	-4.62120416514696	-0.586719043632179	-2.57479196309943	7.52068772897968	8.68360780012166	-2.34092369547935	11.4092388789334	-3.4808992135597	-12.6313348592055	4.2086433006066	5.44911133967847	6.55151346206279	-5.98711565900436	0.0360078320734897	-1.06519105767884
146	6.35740745494423	3.49975302733923	4.98255779097917	5.72907586006936	5.65446988010798	1.21251482280512	2.22592731352714	4.41463972602439	7	3.52158051831257	5.35437593398853	1	5.51952877847355	6.39599740103105	1	3.15190091525392	3.80577490683984	2.23358899383598	3.71871030799092	4.25480982376774	3.27465430789208	2.69059959630418	4.52450199917181	2.56582539215526	13.0359745157214	1.19761979631232	-11.146841179409	0.595586042397616	2.34122633966381	7.56236831143003	7.23536237493505	-2.58013678665562	12.3133456451322	1.43129347839085	2.25891868619502	2.46111849084928	-4.22677654449707	8.41271989353392	10.5336261815852	5.15923130165826	9.50348670406075	-3.6893491344775	-10.8170410905441	-0.320173112865706	4.72980696911589	-3.36080723721682	-2.50845635077505	-0.108781159995664	-4.14867589832235
147	2.7332715479512	3.86671031055675	5.36070548701026	4.97286790862555	6.37710438841993	1	1.62715554261195	2.23881531920714	1	4.02649169403708	1.69547150041188	2.23889295428679	5.92459493200212	1	1.90583918496221	3.25935063280657	5.20286257867899	5.78675415424216	6.24061841557847	4.82132790823971	1	2.46444161271253	2.72558897853995	7.94896926100802	6.08152827882509	-1.49410635462855	-10.7869629873555	1.32782292141093	2.26517201514842	11.5447714873531	7.94013376727872	6.56014630933283	6.35143876597844	4.00586764584693	-3.46305560979217	2.79489094160141	-0.614085767706037	7.79305284835112	8.4896216616704	-1.35550136502341	8.54209766636873	-4.90531906764057	-14.2868207622534	4.10420467980385	4.48747504352247	-8.17844831421342	-8.23677547956955	1.52304278008561	-2.9885774589312
148	1	2.41991940169671	6.52921832654821	5.76305074116486	7	3.74503208612559	1.06297763431112	1.85281404391945	5.16288837966134	5.13327349353061	4.13973817955941	4.89925047364502	5.01402756340693	4.4582880227036	1	3.83712291531484	6.66918486990142	4.38259936182594	3.18422405942176	5.07298422456293	1.28522301651673	4.058666456472	1.74406738763298	4.99130778025912	10.9042170773184	-0.803631964266103	-13.411927171336	1.22919503989265	-0.789386595032708	12.0978282874211	9.96887908280125	2.0708264631508	7.35056182142614	1.78209300000877	-4.96360123624307	3.5261139795875	-1.30967378112922	7.04286330094269	9.26870230842941	-0.57527792892333	11.9352241965245	-3.1527309155685	-11.2655358765773	4.35246321783695	3.53154552967271	7.18108737355379	-8.84704817646715	2.71926409005279	4.73306740865259
149	5.13924883242097	5.88118704409241	2.06439871174466	5.02452795682369	3.15419724309306	3.45382412139166	3.80943588608549	2.71503123471376	6.50553119141789	6.23012324403369	4.94413810421211	1.92441806573415	3.45675211719708	5.93690584714016	6.24664589615154	1.37751274716098	4.4448255298496	2.01259154988202	5.81493411689583	1	4.41113964380802	3.25714012644491	2.06441173491168	6.12702351202581	14.9844245670101	-1.60155504822998	-7.36678043824116	-3.73693964967973	4.27906880683211	4.76734839809668	7.22541898365645	0.309609816887689	8.46857598059308	-2.47227193189307	1.07124251843209	2.52463335122849	-0.836086406815927	5.06125208693627	5.36586251783414	5.66529053036064	9.43810998500827	-6.84341406710337	-7.75216720990589	2.93656877344158	0.781711918782884	5.37376410278207	-2.67615759182451	3.59712816553928	0.809260665107283
150	5.13337717748487	4.57645435729573	4.1799668611211	3.44282967795385	6.53681978304413	1	2.1168273832186	1.26171567569781	5.05050443592329	4.62844204002753	1.42522553394583	1.23232083705408	1.08379462232195	4.92074757359639	2.73265651956331	2.53790757108833	6.18691117531679	5.70719835572799	2.09537371314754	4.91793855231075	4.7475439982277	1	2.84738607889852	2.86322561665152	9.52232019728399	-1.04465937120623	-5.9941130574399	6.23119182527759	-1.70411755220121	9.67988737258186	7.89629336934286	0.889708890535321	7.52096022855233	-0.622206481720918	-3.59067885007086	4.18344925628475	-1.96644817483463	8.80495132302045	8.09122448472754	-1.80267263039616	14.8542652569693	-3.22916920006695	-12.5520700176236	2.40945835855181	4.23742634903802	-2.40762335123343	-6.7359865117409	3.63218031870264	-0.5067103293483
151	2.68567963439026	7	5.94030275804517	3.93387920917693	6.86192683977593	6.76711955840577	6.11175418131732	2.17660617409012	6.62041696514624	5.67064143746756	2.15584629722807	6.78460854916058	4.97266723292857	2.3451495688458	1.44855546738738	2.42837452889839	5.46945826319831	3.90765910910138	2.96884819105972	3.98528266210543	1.14546248376405	2.53508602542419	5.70670652154406	9.53880871065601	7.79393006210216	-0.759815533912615	-12.0105147118609	2.23590432607151	3.23004125091844	8.86387394461194	5.61025379603427	2.77989536780684	10.57416992804	2.28447058360455	-1.90655218032419	-1.98608608079737	-2.06659928120383	6.00521013515603	6.59065103966045	0.0618274493594952	6.39693419892833	-4.06850004271217	-11.32554772093	0.813088009799299	5.79924632364828	-2.74265800747068	-7.58104185671688	3.42558741869909	-1.69192189835643
152	4.03582783860394	1	5.44708598797833	6.41972199467678	5.3028693378506	1.07317354710001	7	2.27517260865602	3.41083277003649	2.46498932830037	1.0746623904366	4.65659957212767	3.10552559227571	6.88896350263482	1	2.35227159813071	5.27664071265528	1.39971580531244	1.04082531634676	3.52959914982466	2.27204437319369	1	3.14109007317337	7.86285725311415	10.8589085863994	-0.991079264866132	-14.1129261201814	1.36779951294789	-1.15250277077592	16.7267325558938	7.15086025085986	0.990951909110204	8.25796623927482	6.28662564431738	-1.3986568027723	0.109566975989925	-1.15315354156995	5.82863254089938	7.79337660690367	-0.908854984509524	6.17868682642317	-5.2990863403695	-11.9529661753962	1.55094199257397	7.10845998456159	2.20041801249241	-10.4693112885676	6.07678049147174	-4.1174656244807
153	4.08102858229709	1.15683845291234	5.87949251511371	7	5.49393562419674	2.9085180733041	4.37455163432247	2.67444498169066	1	5.16604573249971	3.36943963370283	1.03990134820695	3.40370007713194	4.76457032484817	5.61754611151493	3.98656737343354	4.72400221296874	3.13827272636994	7	3.36261814548896	3.27997607602211	1	6.00957010365394	9.78193384953669	9.69615148543874	-2.1027125969442	-16.4300173518845	0.775513276412142	0.939926626183596	15.0087677520808	8.04195816682544	-1.06962174728806	8.92040343819924	5.67148243244249	-1.35276093213726	0.624160902140542	1.2173960537751	8.35344677909673	6.55803515789089	-1.46381455426969	5.17194690201698	-2.28006140955889	-11.7364656439354	5.91170937466758	-12.9801762080748	3.34985376113997	0.00514184045707466	5.40372383575807	-0.726116646167984
154	3.70534462371024	5.14859181924667	7	3.88557609951107	3.37156915619836	2.55826305567315	3.53043922190398	3.80147008098735	3.58991435970792	1.79507488459718	3.66536942075892	2.62457759305615	7	6.71226676346387	2.92503530740767	1.046505627541	3.97115384069113	6.02186079881206	2.3426218465755	6.26709145167637	4.21798814840431	3.39476593452838	3.48270280343551	3.74855756218186	8.77263249570515	-1.61835523393676	-13.8626041230871	-0.0548979244035939	-0.883406009770804	13.2173958277341	8.15032656073376	3.5847615764892	8.2068250356083	2.57809901557126	-3.89949158563552	1.73854501176156	-2.21576322571304	6.20348157561139	11.4613275232059	-1.50905500456145	7.43584433939861	-1.55760629347032	-12.5076628665503	3.88749533518647	-6.43671511486119	-8.32992127995799	-2.42568056219547	1.90007470588002	-0.646268752001566
155	3.97150280918147	1.21003399934438	6.27805036616793	5.57002477241096	6.60730986187898	2.28179214772403	5.44488484438277	2.75922769893415	3.20021069932021	5.15428584018885	1.06438281618367	1	3.19164795586259	5.18334433010362	5.46018473825127	2.44636795672249	5.45415469514289	6.25959635516024	1.89147117003962	1.72235730968506	2.24452028021514	2.01451809250598	2.67414980753529	6.40753101301224	-0.297676309826967	-1.69800222305718	-1.31538928675125	-1.75437114770813	5.87170982154799	9.99725561049011	9.75847925653392	-1.44291253771114	13.3337604081591	2.30819391863038	6.06338166791534	6.17186527073692	-12.4206526045459	1.27185468670086	3.5710568112789	0.165883640146887	8.37832380115565	-6.19859026090829	-12.4508960973139	0.140104399506891	-2.26760421716189	1.31892978554683	-11.950029531621	0.938121554233762	-1.16708454422995
156	4.47766206560381	6.39323655199128	4.73202659452446	5.46865529316365	5.48226775070298	5.40940357603091	4.43990671476925	5.79927368835172	7	6.04050926929039	2.64545282893367	1.00483941430307	3.97405707453111	2.42208240522137	6.60988267695014	2.79685444156384	1.8869352753336	1.06125287042426	5.27678579424454	3.91935827416732	4.36984648290356	1.9019082879225	1.49102984568497	5.34641282493842	7.10380356593417	-3.72080805397238	-9.17468871734106	3.24710817044268	3.69184003777959	10.3570484404918	6.59184078375426	1.90532481618352	10.2045394750284	3.02564715538474	-1.54890865003111	-0.00729617417281325	-0.751770939998812	7.30135606143655	7.06288471317792	2.75166721628543	6.75057347798493	-2.87013771540229	-9.51915070572902	2.36297673291259	2.06827877911319	0.723715039658075	-7.9798688766643	5.66250933548808	-2.55277518918941
157	5.72539096701502	7	6.46200548103085	6.53659841176658	4.33794500656752	3.86005464661295	3.89187906175036	1.7230320034222	3.43630338627129	4.5824044481574	6.38814272112584	1.22676342979606	7	1	3.00246380218647	4.2596151633319	1	6.5369428441525	2.27580756224407	2.03749319760324	5.99724127801008	3.84362567177501	1	7.15276674483458	11.5022946231473	3.11701087192977	-6.54777457060836	3.10785713756925	4.15980422621254	11.8071800395447	7.39663110150708	-1.71127385827965	9.2358094435638	0.118978482534325	-0.343474503232619	0.0653572272824098	-2.26707783709866	10.446461573512	7.45049154009882	4.46264427874415	9.38273796680942	-1.56852643314187	-11.3377253483889	7.13594693572659	6.7198083248813	-3.12822380437081	-0.835491757700429	5.38167623132326	-1.56678160387869
158	2.66713303875308	1.47228734887466	4.51056757580357	3.20537396294847	6.37918539657384	4.80899131227709	3.47067076988242	1.36221010015432	4.90782624267889	2.1311768726849	5.01668172663278	1	6.64519459773625	7	2.40014499049895	1	6.26459310001344	1.24060008798477	5.94744941689687	2.73555146902472	4.38469824984359	3.93160586956042	5.75276433293742	8.29409278422381	12.3306911290457	0.832448707590962	-7.10346992912569	0.424295648732892	5.45109692950769	8.55169095146539	5.28358297209502	1.81408279890415	11.369370432354	3.05214590170914	-5.81429660727565	-1.75606128509331	-0.880027101353963	7.82251102470074	10.2947962453268	-1.23567149965219	7.56902896420937	-4.03872007288704	-10.5962536458014	7.07625837207479	4.63215125247225	1.43682379377106	-3.4265781878573	5.68520266819723	-1.2809994705791
159	1.99660444055817	3.94127965143037	5.31782459777181	3.19997119933513	4.63097662684461	1.89465411805803	6.30552246330387	2.3035811385281	4.93685763808482	6.40225632910176	1.67884182465126	5.66433610458322	2.37501712818597	2.86065133264918	3.49643635281473	1.6657533498576	5.06733795914072	1.83871668401417	2.27405162205956	6.76344837615552	1.77753067676233	1.57934443436024	2.37319365847133	2.96815275092275	10.3659327444441	0.0433349210642355	-6.21171968112737	5.88097765905027	-0.0917252615633299	10.4073506058577	9.36047777745374	-0.0289427904297521	7.95477727815201	0.643102526982682	-1.26719275466671	2.69584739365579	-3.48627803853157	11.1555815738791	8.23093451938832	-1.59875682089297	13.5539531656809	-2.3880649023966	-11.5241146623377	0.636007763289536	5.24756483358127	-1.60435337679425	-4.20581414836619	3.24072179175396	6.68025811542201
160	2.58260197719845	7	6.77519348785389	6.6648909073313	5.50210650825552	1	2.13380843824747	5.83876774310364	3.79710735029431	6.79068980492337	3.71684958370027	2.4689926949942	2.47761950780563	3.21353810476939	2.1865433819341	1.6542956658034	4.95909344226278	4.70251200250917	1.405239751214	4.18997640834615	4.63841840710958	1.19525735797463	3.98978250561739	4.20063653516831	3.94581422438691	-0.633921433299527	-10.2144110847289	2.54121239519814	5.47606246087088	9.21672224424772	9.81453788589726	0.251015566899527	10.0067554408325	3.05824172872816	-1.16128633956745	-0.468804387923589	-2.5189098929013	7.83377695080606	6.2768843142772	0.775234686462887	7.41742314445091	-1.67961335765174	-7.99763003191715	4.24210721037608	-1.07089347420572	1.97616268633569	-2.47944066624106	0.989272781509836	-2.81197342959304
161	4.38610566064552	4.73450964892279	6.51943341328857	5.38298272789162	4.07484760690824	1.66336579639469	4.22714413952625	1.93705655780822	1.46487996713895	6.50622573478521	4.56383479536745	2.04781554998278	6.28670162957461	3.30866079662806	4.96993414260607	2.75752385955206	3.80449765742428	7	6.01432612477587	6.32253801547362	5.87535257347853	6.92624964208431	1.83419418279195	4.11225906838534	7.47674698482964	-2.34859323525857	-12.2071643787571	-1.01431138067018	-1.59304621175203	11.7449657700698	8.02762717847011	3.31664579229114	7.53182775418947	3.84526551431475	-3.34951139814798	1.70597361832425	-2.19989342594483	6.46792003575612	10.1527601709094	-0.635183687340468	9.76240695154852	-2.21554607639154	-12.17648698912	2.83684415023283	-2.88460502430057	0.0904423239152613	4.24488752753891	0.841910707703448	-3.71626423269044
162	6.69929667421047	4.27851941381951	5.00965288354278	3.099423639105	3.59528307545965	1	6.96775528134212	1	7	3.84102106338868	1	1.05717917339551	4.94853178591377	5.37011388291896	1	2.2734413775126	6.1533258793318	2.65241941823414	4.0192550490609	4.97585546702787	2.46474560710077	1.63668591120053	3.56381433015724	-0.471377738431937	12.8041363247629	-4.21627776193534	-14.939337579152	2.04311261863573	0.136769080857617	8.68444787459063	13.0819835798177	-2.40926274164216	11.086513526382	-8.23586232745329	1.49982198933838	3.27897643749438	-15.6852909195643	6.61591465788962	4.3045634480114	2.14974741574098	5.42480092586706	-3.00478684902887	-7.29061101573285	3.81056221414571	5.64928680235147	-10.3261925605167	-1.29922807451014	2.514122654208	0.41378482769654
163	1.45437026282404	4.64098813045024	5.78641310443448	4.53096504515413	5.68929809222077	3.11886373281863	1.10419535684548	1.71719245640836	5.74887129301333	5.29096466909394	3.70625723686756	5.36554765060179	3.2757439992507	6.86388389146803	1	1.771919618912	5.95602294388866	7	4.08614187293134	7	1	1.76587761462499	1.12518920137146	5.39308283459602	7.15185262212088	-2.55697561479775	-10.2227319307308	2.54523679153136	1.96630360003964	12.5996272498913	7.48721394029484	5.43956818970011	7.02644702307692	3.02642359257109	-2.9673918283636	2.66817555452325	-2.30849017502521	7.27895021531606	9.07908560408399	-1.59282570931519	8.55292547227545	-3.17179542116965	-12.7833332880989	7.59284957229508	6.33101392849087	-8.36777432249028	-6.19130051070595	1.86062842828977	1.96738909858201
164	1.28074301432628	1.17775891719433	4.21636195978447	6.36591528577495	3.20305076647295	7	5.5398965545773	5.52622550857364	5.05832369322608	7	5.91315250215011	1	4.24762286710467	4.98137534085301	7	1.83928302057349	1	1.8613400564856	5.10143050848984	6.25913087009197	6.32110770697001	2.3222039592835	1.74093021774798	7.01956975973558	10.2383754164428	0.437983269224797	-6.07179513162176	2.59448392294331	-0.358185946722717	8.18698324354931	9.23493031734806	2.27926482303141	6.09297325460741	1.49701865668538	0.321758860477669	0.0468342847417766	-2.11398081657573	6.64821863257286	4.2116059370635	2.3420279105411	13.3010353165791	-5.32921619256419	-8.87715094072294	5.86263740025602	7.89389460147549	-4.65953838862133	-0.625167084332339	5.61221184895091	-0.999885564955465
165	4.70489850576945	6.35329071226801	7	7	6.43428584383633	2.11330299415488	5.18552077747154	4.58609819893727	3.19548296212474	6.23042207749274	3.89696863523454	3.69769476384893	1.65322738628035	3.81122340435687	1.2701792483361	2.18833213871846	6.60527861943031	1.64206754387641	2.16846855397199	5.64392031737373	3.77251385499792	1	6.32533327566268	4.21778718804036	6.97974576881438	-0.840555274995151	-15.4204187700479	-2.18692271049623	0.540201516567621	11.2370821431514	6.54676832270825	7.9673562938947	6.20704977437922	2.0640321207724	-2.28793388969889	4.78793303208416	-2.85571799706469	6.13667298483325	8.62720554402123	1.78435156318428	9.20734586141707	-1.90943707434172	-12.841949780002	1.98090174644413	4.74682952735558	1.75682452353565	-5.95775071465289	0.0792714837034805	0.358162424805956
166	2.00355184224416	6.10620649906204	5.97898299788141	5.16962928266602	5.35438264400946	3.78783330126836	1.14627652267644	3.17494247221334	3.52985615896109	4.9031805781279	1.61994156074156	3.9635519907082	7	5.32322374318259	1.82047352767455	2.4827305390071	2.55739744800798	6.57064122912061	6.85435010396965	5.65792096950461	5.20563217165231	1	4.60234975183246	5.34348746540526	4.55994346325079	-1.31822128657391	-10.4039387952559	1.35878265293217	4.82969710779516	9.18930857496148	9.66269872046839	0.105461022625688	10.0200711195952	4.15646117027394	-2.21073170337701	0.532664756338046	-1.56067582795631	6.26741684375585	5.19233138053549	0.173896629929341	10.55675047606	-2.85859864910175	-8.13054549395165	5.13115230076917	2.6873190194267	4.84785052728596	-2.62199802195421	0.513426195037711	1.69764480818339
167	6.28712069220197	6.35342580539013	7	4.86933771307725	4.01720990543459	4.07078116823784	3.83457269772129	7	3.83615945597545	4.32016440709085	4.20349733752716	1.27715431168247	5.9122384822494	5.26983279004572	3.5544566915258	1.35236328226959	3.06285582050883	1	6.3944535368664	4.62324044738499	5.32955424517863	1.87702758355885	2.19432520600388	5.61417641056455	12.0936173518132	2.97467401294292	-5.8673549260868	2.04046933329544	2.64784769030657	10.9067902080151	7.24944832271616	-2.91230614107464	9.26473615275395	2.08476608049581	-2.04397681713398	0.387620356089188	-2.74822324765333	10.693274997524	7.46976008756344	2.09854986711398	9.22221453656545	-1.14469095513906	-10.8104566175297	7.83000457362043	8.74843549662257	-7.28373433566935	-0.813581619509304	6.52399519409562	-1.02130381987897
168	2.45964094516074	2.55735181469578	5.9356479327687	5.34877840950744	7	5.34892081276169	4.46566007937628	1.14220673809757	2.618748626852	6.27449148879516	1	1	6.09398532049517	5.51365830790091	1.09449575771936	4.04500507908729	2.48382592002221	6.6225742667502	4.73352725096714	5.8624977536803	5.59340357289908	5.46801662748994	7	7.00504820160435	13.1045891926946	-0.0864331474534565	-7.67812650673289	1.7910935963218	6.62313336111162	8.29466653595668	5.55264510643438	0.940544114569495	11.7318074508377	3.5970535342542	-7.21713443674461	-2.14011932592523	-0.35827132917149	7.31591343179549	8.62427718848051	-0.363585335346915	8.33908199445913	-4.79916736878636	-9.70570441054134	0.095553273044675	2.07193101533261	6.08046013875893	-1.7344520055743	5.65886082726627	-4.23637620296755
169	3.62500772715204	1.30068680707954	5.01748949571887	6.81755567132764	5.79660355716782	6.28169250306869	4.53646341731754	1.80244898429105	2.08375810597158	4.46179261867722	2.27670888218774	1	5.20316054910398	6.3897873019585	1.6942197003104	1	4.49502759405456	3.20272228990603	5.32157741715397	3.06520926662373	3.41397067246722	1	5.43349271534302	10.8422545838523	10.6593695833918	-3.02737698563107	-17.0110159971586	-1.19265290064286	0.939474035209709	14.5053519207773	8.62407999622602	-1.55104032888858	8.2941057320322	5.13165980628955	-0.610875493004365	1.80083991906658	1.75868602012645	7.68352959597813	6.38901388750997	-0.500023510474177	5.24944922456964	-2.93259897730441	-10.9871672962204	3.94982319265748	5.7591572192624	3.65520274820735	-3.80734744326136	6.1267952821201	-2.09790288780384
170	5.1398957419412	5.37342229803489	5.80223567095964	3.27620204828404	5.75977663276158	1.47468450611205	2.38216818776066	3.07973605294795	3.26169520804568	5.4978275669383	1.56368046346751	1.43334752720344	1.68963222495872	3.40799536322696	4.79059360295934	4.17151862901871	5.57602610165029	2.87143259006046	2.09475055408139	1.84446790387925	5.13218903910847	1.98900405035633	4.14539418490223	5.96229158120982	9.06683799588406	-3.2751233483095	-14.3076829654985	0.244518407242589	1.30536055204314	12.9840785235877	7.18532609545865	4.66170568683072	10.7627072840179	3.41149835269066	-1.44814514207979	1.1623526423697	-1.32822398572732	6.33264555495869	7.89956655625971	0.174801441606501	11.6764224191339	-3.40950708941199	-14.4247661758488	-1.99276628867535	5.24382169008441	1.46923383210247	-1.13722279029184	-1.65720879105116	-2.84470800006421
171	1.58313023867259	4.22332278232138	6.06973266332458	6.7443179352778	5.91721929385126	2.93058966274818	2.86918286326594	6.91165115415794	1.46566933106298	6.29267396857699	1.82710381597416	1.58169490647393	2.47315620410924	3.7186942025446	4.63487180178681	3.89102577313362	1	7	6.59492911474961	1.83120610024416	6.12857769247202	1.09482385130857	5.30073019046399	7.99455726853047	8.26764777843896	-0.705382296522401	-4.88112218108496	1.87607515794599	4.07908933740108	11.5060687406023	4.71916958811307	0.940373848390824	10.1676734774709	3.82137544760221	-0.349734624853145	0.416477543309125	1.95655125173737	6.52121724557421	4.33717971498716	-1.72307955997057	11.6645441237404	-0.740276834181231	-7.69583022873203	-2.22816611610748	-8.34529296947613	-0.289175349449235	-3.85741266262157	4.53194343407463	1.00140066670244
172	4.30367519300443	1	5.04895376314141	4.1901598081654	1.90422872242258	4.36696243739059	2.77644679863203	4.52621916741024	3.051163324481	1.65078056247547	2.05819410473837	3.34654185464378	2.79406422206858	2.40545070462449	4.91325808306986	3.91450752565026	5.44827717591738	2.09333548761297	1	4.32395010433195	3.02141869606369	2.78405046558228	5.11133180924053	5.59712388794564	-1.15360920796922	-0.0493098483046372	-1.87919284079762	0.120944672226738	3.80151217440398	9.66846229577179	8.54378191892935	-4.6084051583137	11.8305480541814	4.01454495172547	5.53350157776121	6.15793662806311	-13.7387342493164	0.222252255522632	4.23041658662901	0.305053868005639	7.50481080081306	-5.65050952773851	-11.2788964167038	7.62446085661515	6.77360873609477	-0.522433680841052	-14.3325938852195	2.92275424355348	1.08308902184435
173	4.15903086345979	7	4.42625330343871	5.99997080082911	6.12131909873309	1.62151419393902	4.24813721683243	4.85250538376463	1.36163602212504	5.94975213981412	3.20073891100827	5.62001720030246	2.51732090940756	7	3.90834172994776	2.25841413139707	2.61873267969955	1	4.6914975681094	5.36656251159669	2.747570916415	3.30778126140875	4.48470432941072	4.0698272521063	6.40817995764912	-4.4259166993862	-7.45264081678529	1.85944991365399	-0.636564274004975	12.6945032240114	5.89848069848797	1.58834280881822	11.0325601183616	4.94824063672111	-0.92904257144522	-1.57789276837078	-1.2748884182415	7.79395764444361	7.02936518265914	-3.09543686518385	9.37464322317687	-0.515207970845668	-7.97085159427864	-0.311484183923628	1.88296794617108	-2.36117716765889	-5.15559282736521	4.82262954645229	-5.63668673422744
174	7	6.54886344910489	6.38677546111163	4.33906860094242	3.88079709002538	5.33185350657185	3.16398220710484	1.79021553837368	4.59892676003837	3.64051219807131	7	6.88827827544351	1.64246335165806	5.40196754902197	3.10058740533352	2.2150995487791	3.61190411426719	1.04056700190323	5.00800826769551	3.49722632644402	5.8383614971947	2.28469693528467	5.07271673048474	7.53663628258879	12.2080660092457	3.35975156279193	-6.01895878261115	2.16674920003604	2.49378093844354	8.56675837158342	6.93536160762185	-2.54175525487963	10.6374918014944	3.04426875425115	-2.07265551209578	0.672320501668337	-3.02253739647809	11.1289595025337	6.84321691361352	2.53113895948701	8.75956584218827	-1.33161757881996	-8.85389590747811	1.43735151167812	7.51433888951256	3.89998401982753	-13.4272586260607	2.53748681398267	-0.168861306574878
175	7	6.35958684985275	7	4.21533011909754	4.78040796720037	4.27313215777523	2.68589939935159	3.09537395853593	3.52450151631048	6.44637412998541	6.10415871658913	2.99332447861224	1.67885542002213	4.61155349559539	4.07380528091567	2.01384044700449	3.36618830538079	4.16560016599981	5.27309952194826	3.84728663479139	5.64814253519407	2.43526841571802	4.89951402973747	6.25119159896243	10.8863814008784	3.93815802044254	-6.00431785237706	1.89950847036015	3.37166463604424	9.62410708750703	7.31442095511768	-3.53302594541531	9.66110511388376	2.40565422315809	-1.32219066600394	0.956262748387816	-2.1429645121873	11.66505995499	6.62194423083603	2.93747718850435	9.42782405908175	-0.256917693080102	-8.89085051877649	4.35743225990336	6.35935968979066	1.27483414333398	-2.88878335808222	2.6674765787716	-0.0836790949385845
176	3.43323652147577	1.585446681162	4.44781768403606	4.35131292939538	6.23153858605375	3.08921804406273	3.88278984167853	1	5.20760553844426	4.3800048726728	4.93449996651763	4.1599774633731	7	7	2.60663072475028	1	3.01661030732528	1.16663126728885	5.61437588766022	4.93070255366601	3.24651496214222	4.69400209400076	5.01049945698443	8.4233678632124	12.4338655700476	1.75533580241692	-8.29586668369943	0.910589974978697	5.61499123059377	8.51057829514264	5.07757295080526	1.7161123630981	11.2280709654229	4.06346644379752	-5.79088025394081	-2.28228684521088	-1.47280742754424	6.61895210226866	10.7018076839384	0.253740082335862	7.02077046030031	-4.37449385408275	-10.7079193983362	6.87948121930638	4.28272166933588	0.422361220246048	-4.29088159492373	5.67698688415101	3.62454285267185
177	5.17419991970608	6.51945034130207	6.73225482405285	7	3.40590884363072	2.78336978916023	3.1496763001457	1	2.77110100560836	7	6.95361421483641	1.63351273901375	3.8510669969062	1.16543021476872	1.92184874394673	1.27715566197596	1	6.7806939501387	2.15808455345737	1.71641762403643	7	4.37711152087691	1.74334012950601	7.19157209567453	10.8176559258849	2.39922521333922	-7.06361557729041	3.00652420958037	4.2262083937229	12.0067627542349	6.9914526557496	-1.29370190518811	9.75994718611405	1.08604775926544	-0.272800307450071	0.103329049288914	-1.61799909169712	9.80073608709808	8.02676527229781	4.75331215839846	8.9482415555535	-0.365145543001862	-11.4985784010466	6.35460713847159	7.46651067198262	0.652614801060564	0.190403379939137	3.76813847804905	2.13155487458134
178	3.0989298862553	5.34757281099069	5.85183783825712	3.31173533396247	4.15551255485151	3.0198587214626	5.29927418215245	2.61567963724923	7	5.94056053060795	1.18147099847707	1.30489712551061	1.72375656069498	2.72081397279891	3.55109785597335	1.39671950781834	4.68709523863156	3.86487529770921	2.97800294242746	6.05841283564678	3.20316522092652	1	2.58653388420448	2.72706503588916	10.0562367299878	-0.0421899791896004	-5.93963595718568	6.5414545821671	-1.17903090203344	10.7474519536125	8.64469047606549	-1.00435061795097	8.52236029583834	0.449510048539712	-1.80319073681132	3.4572987142724	-4.12975606323771	11.8553427035512	7.48636401084286	-1.81710568039349	13.8210879254063	-2.51068250207803	-10.2685519021293	0.898711751267582	-3.26362996903565	-2.10781044143087	-3.81679696775395	2.18945621787967	7.08780738977092
179	6.06503231201122	4.34726614502144	5.37148908499238	2.24257933182862	3.17986399941037	1	7	2.12954029927251	6.45004229974681	7	1.99208302826226	1.78238830918918	5.4163877332817	6.89495913835977	1	2.34816510180899	7	5.69246792658007	4.37433023151168	4.09378159131234	2.84355183520474	1	5.94795646807674	-0.927930904737209	12.7608486544331	-4.79852952982312	-15.5377763020519	2.08217382671943	-0.855484530488192	9.03803039189829	14.2394502636793	-1.53375882080187	10.3646533165503	-8.82459378992025	0.713032545394273	3.72897423053947	-15.2293196800267	6.79643812173381	3.73176570198307	2.79964623698345	4.15638518458882	-2.30749687242143	-6.37830911918556	6.87135065090929	8.20843960327118	7.04905671841599	-4.32893065910463	2.60216420462225	1.25122732718402
180	4.17755853979658	3.32746588405017	6.28976260202053	5.24241854047821	5.19571424732259	5.39758624227837	4.46467554190928	2.18638601759824	6.38103181886378	1.65767405105763	3.36862634775454	3.46674314697055	5.03776910714782	5.28067472255589	6.41286034641826	1.89324696532253	4.64174731192041	2.18485575765393	5.41129380378286	7	1.97825615626668	4.50304085739007	2.51784225254032	7.26212959771437	11.3009571727584	1.37967337780169	-7.42521821353911	5.14368488778999	7.51419504102514	5.73725652422676	6.40154903398156	2.51806673283293	12.0789656950764	2.1599802050121	-5.60455066500883	-3.06781102145671	-0.501922371450805	5.2857957547014	12.2853695298933	0.965991422078593	9.87344351945732	-4.85286019643698	-8.69442600776177	2.43806700347269	6.50759369189751	0.924490516435801	-5.2513224507389	0.479426983670253	-6.90700655670673
181	3.68278896859528	1.12506517612916	4.90897984051603	4.66628471348697	3.39707745432749	3.87109187167162	1.01221903921353	4.2039428697096	3.93994593162116	1	1.78614955250901	2.77207281482205	1.43300620793956	1.07496681319439	3.96183772205012	3.50278414424291	3.98319080626944	1	1.28827793477152	4.59066220513473	5.43570571662589	1	6.94576445378981	6.08027967306698	-1.80749765885317	-0.209184363746916	-1.93905410473664	0.334686475985584	4.88554641684045	10.0555625978532	7.60886066785168	-5.17739706539194	12.3223708846541	4.3007234039286	6.95718019121713	7.11269298031883	-13.2932266886439	0.290219167107359	4.12841448034046	0.917594477683929	7.92381428335336	-5.935677006167	-12.0049737697391	7.35067336270376	6.82800834737345	-4.02098375578801	-6.65737817393291	3.17619130318279	-3.16783507358403
182	1.7204327221404	4.24006564449081	5.53639941995907	2.69233117457681	5.1486013336041	2.49590236887639	1	6.97058312874355	5.62402871018061	7	2.28933589785388	2.0138709393534	5.46992194673725	5.88585507108129	5.9797169027909	4.46083499096459	4.77680854689221	3.78243355135512	4.67700260796789	2.65481477789233	1.92288831566333	4.60232679239613	1	5.20247253767445	10.3311268997645	-0.0659111414256479	-15.3429148221803	-1.25102324101635	-0.684778375006881	10.4902514013876	10.7205807823576	2.0933180140312	6.61498040067831	2.71618404454019	-3.62650899323557	1.79953971265646	-4.39564867197096	5.56206335323264	8.49479836184839	-2.57293279020643	11.7913526465051	-3.67539846832381	-9.24724200083397	2.58889144992933	-7.92091238593872	-6.14034734514622	-4.32509300635762	4.30673416540793	2.64199970325067
183	4.42646568089821	4.82194624045566	7	4.69784203796776	4.80949273634523	2.84937347167126	3.97016558639985	3.38198939001027	4.9218320848092	2.33126987319536	2.82179663080643	2.24930006465714	6.7214006827294	6.06311196186471	3.16490984165295	2.98589718367828	5.23950533280163	5.52474648555882	6.87403320124468	6.86990868341493	5.55946094736478	6.9693796430629	3.71924020562132	2.93425366132747	7.406084355069	-2.06779585878796	-13.5139147392584	-0.296852231733221	-1.25497622824507	13.3210277742097	6.9558718384371	3.38664552095482	7.66596737161449	2.10077969585878	-3.45908589554971	3.40423320245883	-1.85092249755986	6.22047949353396	10.9072849543778	-0.632827414878717	8.23226208712722	-1.15842267460067	-12.340022662628	-1.9103308051775	-5.35701876979769	-7.32461074015796	-2.304952408162	1.97288889930507	-4.06738312713594
184	4.69123266520255	3.28165662054653	4.93986431830673	2.94491412284821	5.65821571390083	1.00530102416588	4.70443131611338	4.82748985182019	6.3784222641017	4.83980794732175	3.00331707823326	4.15685361627489	2.48664272002724	4.88648122444521	1	2.87637694674437	4.72691730771573	1.41444239334477	5.90446511409698	2.47108255380497	4.29459294244655	2.14013917777682	2.22081961373614	5.54078465725723	9.06294763425361	-1.07806334842985	-13.9838067247337	-1.72282813802121	0.038325971900935	11.8881566735798	7.46107747339894	2.8094446664974	9.02372470206877	2.06303123992799	-1.86383691607026	1.17199000121501	-0.396260928845526	6.08973057098119	7.70631630737499	-2.64007246456657	10.0355629802672	-1.96639877675967	-13.6756357775824	1.52765099318576	5.80948173329455	6.91959144818263	-9.9972878123305	1.64888925617018	-2.13384526796013
185	3.20804449852082	1	7	6.73419426176152	5.2457572841835	2.31099467975714	1.60116635284718	5.46069718793687	1.20557513111859	5.56950593119749	1.42273292950452	3.66649644495938	7	3.53682986079098	4.58301619927036	4.43215587649523	7	2.62177084427487	5.61835570342554	6.185761620172	5.95317214168197	2.12721060420823	3.87371264909507	7.76102040055968	-1.22955671003677	-1.8360169961521	-1.34065669366317	-1.81159052600661	4.90626232823921	9.67880462945832	9.09563263152005	-1.95641220757136	11.9829140273542	2.07889840966999	5.91149722976915	7.2604447665754	-11.9190499676073	0.390160393016734	4.30134941778733	-0.343576157133678	8.25043665961448	-5.22360585460904	-11.6602021213643	1.49272368399316	-1.77504286485266	6.18681421814999	-4.88463635124655	2.65968535801045	-1.22328369429357
186	4.54015447579764	7	6.41458610756874	5.83179946765238	6.68656148353783	1.59641879221757	4.44497950377391	3.98541449534016	2.24953444600903	3.88293479766607	3.80058884781515	3.32343031824673	4.41553682136729	2.07793749660662	2.10438567494619	5.70467120861063	7	1.46323099149966	4.90510357577095	5.14859727718973	6.23593690057022	2.27652936351176	5.98642849604407	3.77644541335797	6.34116438546515	-1.03361233819988	-14.9854415699236	-1.74516159765073	-0.232572409382851	11.4995458188834	6.19565450463932	9.5664513638621	6.24179285188947	2.1300611650747	-1.29165665343008	5.23768844079828	-2.75456786124756	6.48289512931939	8.48348394573987	1.21391153396627	9.50426874737026	-2.67198386890882	-11.9384786413455	2.35875141662714	3.73164977651763	-10.2378615369239	-5.57174248052532	-0.188332959631703	1.07872850895625
187	4.09757235371589	1.08028009454143	5.0177252872805	5.76646744509121	4.61390362848172	3.45525400614606	7	2.68600205345513	2.77447836780344	3.7344828852574	1.58665354598243	4.8658531134358	2.30254138669161	4.07302142423589	1	3.40773526375925	3.04175578426669	1	5.00679225628427	6.31211200564057	2.76596424210349	1.65721891438245	5.9571075616089	6.74162645170884	10.6700263332636	-2.20201670209148	-14.4041961118193	0.547391034933284	-0.771671570736644	16.8022913834205	7.53726443591207	0.0192181782085614	8.76141933230912	6.00584218454587	-0.101575328949462	0.994098397044362	-1.49046718278975	5.40100391891012	6.58145222341605	-1.32114608394193	6.00145354521532	-6.21906270895258	-10.8611593648574	2.72310055113491	6.9894203918252	5.50095871169978	-10.237530846054	0.457216695521069	-6.30874434203339
188	4.03970354240376	2.11506672653213	4.66478044431164	5.57668798129343	5.25132576880234	3.90927187182763	5.71045485448142	3.00007095998155	2.44791243456381	1	1	4.36750154351391	1.45591940486537	6.40016727847021	4.85360161725635	2.71476681995911	5.84300204732324	1	5.28286443340782	2.68751303571065	1.33694664112702	1	5.91359863700763	6.47622588723953	10.8964935497418	-0.938010857941081	-15.5405895529439	-0.0294698026603517	-0.302959781670339	16.3757367567427	7.14849878556758	0.897535909939626	7.61334086266159	6.29763451171647	-1.66731178815921	0.958664472510293	-2.12050383727807	4.48121361166777	7.34802569669814	-1.32549102477099	6.32223351295591	-5.70745626367626	-11.3486187390321	4.7581578042619	5.77401589327815	4.83110675389807	-9.83692671797377	1.7198663987102	-4.47405967403123
189	5.05430770444335	5.7492367269688	6.33374309184249	2.50171923729405	3.57731595559099	2.69018883868784	3.34437695006204	6.44910943608565	3.0019151363876	4.33796467407973	3.49352251487714	6.00979584423677	2.83078358075864	6.99318640424338	1.00624669271668	1.40166758395109	1	4.7943395018703	6.31399610216895	2.06987839370051	1.43415096459986	1.3375569549749	2.56746331407499	6.0198300736188	9.63123610021528	-0.463657366513174	-13.961352580456	-1.47272093320133	0.923772852756152	13.6083121760857	8.43162458932191	5.84316791842118	8.88515620917564	0.973966031017013	-3.37020215345508	0.787869716489974	-2.15701894843823	4.97719052970026	10.0312643751625	-1.50266921675226	7.82698739762625	-1.91543618258362	-11.4238432331666	-2.0459203169114	-1.73446484663674	-2.17593097923068	-2.09547846125394	-1.44211722879913	0.273814247953901
190	2.70042191418948	4.07710115074192	5.63181792603408	3.9380900057302	6.57019028329169	3.36890892560792	1.74124101286114	2.940599217692	3.40786317230995	6.3028281471346	4.51189626641946	3.68147051405963	5.25527310904977	5.3180087492476	1.05721888328833	2.50007919643249	3.04941783941524	3.44837351237869	7	3.59468892446346	2.90905561638482	1.27171206447893	3.22474459649892	5.66251716034151	12.8905150225477	-1.30749597395683	-14.8988430942357	0.308069633884111	0.435168491184494	9.6571561238096	8.00156745636786	3.04770246929858	4.20573072421482	3.11380510668077	-6.02610591554115	0.0971837751162252	-3.13803621521272	5.49047974859348	9.46348522687095	-2.92930533671119	12.944358610489	-4.42949169712506	-10.5932716258676	6.24499995544885	6.6591522877753	-0.237749841716292	-6.26948109382707	0.0619273423329131	0.957767598964359
[truncated: 74 more columns]
