# Supplementary material for: How Are Mate Preferences Linked with Actual Mate Selection? Tests of Mate Preference Integration Algorithms Using Computer Simulations and Actual Mating Couples
Source: PLoS One. 2016 Jun 8;11(6):e0156078. doi: 10.1371/journal.pone.0156078 (PMC4898694; doi:10.1371/journal.pone.0156078)
Supplement: S2 Data — Long-term couple and agent-based model data analyzed in Study 3. (ZIP) [file pone.0156078.s002.zip › S10/Euclidean Model Data/Euclidean Couple Population 11192015 0314.csv]

	trait1	trait2	trait3	trait4	trait5	trait6	trait7	trait8	trait9	trait10	trait11	trait12	trait13	trait14	trait15	trait16	trait17	trait18	trait19	trait20	trait21	trait22	trait23	preference1	preference2	preference3	preference4	preference5	preference6	preference7	preference8	preference9	preference10	preference11	preference12	preference13	preference14	preference15	preference16	preference17	preference18	preference19	preference20	preference21	preference22	preference23	preference24	preference25	preference26
1	3.57541713126722	1.45338570572719	3.43989741790583	7	6.03950739569271	5.10693383365984	1	2.98184990347644	4.87480833753106	3.58591605594754	1	6.11505420800294	2.158024709358	5.34194220941287	2.94410629374757	2.78850945784632	3.07835961085615	1.60396216095326	1.12313938633384	1	5.80313575992176	2.16658345125289	1	4.53696454544396	-6.86150020377907	-2.14119013262775	2.87144818085535	2.29767506353699	-1.06107365910768	-2.41507308574875	3.91280016426812	3.73966459672414	-2.67253314671382	5.16765307543808	0.670246385147237	-0.709780172305948	-1.10619876407549	-7.0832239845527	-12.0973468462684	5.54473150323534	6.09144302922778	9.16104937997672	-3.19489017565602	2.54806034677084	13.7759608937628	-5.51068144351911	-7.42880325193625	1.92929187249751	5.0322562149578
2	1.68054258605897	1.32293930175999	4.1446203177923	6.21387920856854	5.62589107384734	1.01415279342969	6.25108516452289	3.31637755825512	4.88478206210422	2.89162500298054	6.3996730772331	3.70403493419757	5.4125234323008	6.0914891363443	1.12751209605648	2.5071523039003	3.6883247928571	1.04553093877707	6.30468396988809	1	1.13741848938781	5.99267502448709	1.95634807838525	5.23627811104764	-4.13961927991664	0.187067547766551	5.59114458254962	1.70866369624718	-0.924992032095588	-2.01564309997161	3.76667987594823	3.5856004896588	-2.13903549434169	5.57398751605365	0.295373873858183	0.51023532025922	5.60716048811726	-6.9691557632623	-10.8562465102308	6.17154166333709	10.7261085861293	7.32192578653813	0.0203337784951734	3.47147239242581	-2.65798666077327	-12.9404211610415	2.46230279535063	4.0331721124372	5.79415228958974
3	1.96477949411692	1.8825166547695	6.79861773982038	7	7	3.56158367526634	3.45582674414206	6.70029400132352	7	3.30605172046459	2.70721796142054	3.8522410024977	5.32409786921769	2.75059251981041	1.11063107638329	2.3614656041945	2.42185307223695	2.14936937281635	4.68202978713489	2.22551507941779	4.98424279401406	3.90908507997709	2.51005715152467	-1.16946440364035	-5.96105352405435	-1.15700022446823	-3.56334331799156	4.10069836962253	-7.43311656186765	-7.61534572729388	4.59732884605644	0.939497284868838	4.96842789756851	-6.90159852134139	5.56370342089255	2.8950577522085	5.39298090375785	-8.69570846603973	-8.70539577558045	4.56900974541852	6.29123593541591	7.53897665506344	11.7233672051803	2.22159564121862	-7.04606191682553	-3.19380772223182	0.787040413597015	2.58806486813344	-13.7820812200127
4	3.54551725870023	1	2.59239256422972	4.2829084267328	3.95353915738926	2.39112326736248	3.2552641616094	5.51361470116828	5.00810389667896	2.24430728755305	2.31698747543159	5.89658788413352	7	4.55235459610077	2.51552578903793	2.76922996054832	3.32558897652751	2.0738525151646	1.02987451289539	2.14420130216477	3.84733630022623	2.7656302385425	3.78337581352279	2.63560146862372	-11.6829524033026	-5.85013814860263	-3.64155433807002	7.06436448919792	-1.65573095492351	-2.2777623961798	6.57913957752754	3.06091001468605	6.36115514029993	1.75461669637643	-15.1735138307315	5.70673474102641	2.53266085943928	-3.38667902575678	-3.38978987290203	4.78695587767961	-0.408478415222137	5.44696972948166	4.25464292810108	2.43093419785076	-6.64500765742116	7.34655695993899	2.11216099929253	2.10339773986309	-15.8231083818184
5	1.81305512620273	1	4.32957297697617	4.10589725243574	6.07710890305821	2.26193359634575	3.52907848220649	3.73905903174074	1.5373648033209	2.38707117234746	4.48457364419583	3.9346121561851	6.72431824442926	5.68379298385805	1.48646206876164	4.93642415357478	2.08642401801572	3.28797843058079	4.43086513197748	3.846171998528	6.28084831511575	5.32568299241628	2.37022489688592	-0.447103973201704	-3.57452194542747	-0.039774156757245	-0.452452628126158	4.8888216640996	-6.83663344345616	-7.4767027242999	2.38880475506428	0.885294636595026	-0.546914795331364	-6.41636483084132	7.29411089295199	4.43630979901453	6.97559805549415	-5.96821218556047	-11.9251743343601	6.79612801177128	6.80760111952132	7.42043601835396	7.92266094135627	3.40816472862578	14.8013847782818	-5.7413109546118	0.978388406511056	2.63966908716367	0.0314051034165467
6	2.21755870585797	1.89739400087851	4.40458431432015	6.38948892444839	4.93811226381571	2.33181440407151	4.3568962746017	1.61098285308264	2.21096304460701	1	2.32860685440939	2.42614325135581	4.2803678648512	4.4433590171177	1	4.02833498859282	6.26448615876881	4.71643274725854	2.17964671096762	3.40104022409093	3.80675593677191	1.29362269221162	1.60267720137047	1.57779387954992	-5.21994178744356	0.456212317757886	-4.12811055253182	3.49370713552457	-3.38420468180473	-8.25375726669774	3.89912108347794	2.56043095604876	0.724633670237882	-6.8107205825594	4.15364233069495	1.9998746087583	5.84936932781528	-7.56221882452275	-9.08913875324921	5.01066631648309	10.6109175228992	4.22565757535248	8.8165426973226	3.0033518929052	-8.91960281357493	0.913319852156997	5.2598228016209	5.19641781695518	-15.7493561111639
7	2.70762935061421	1	2.47002829846867	3.4412219638885	4.29060659469885	3.45231308819011	2.91266210713478	6.10772232704013	4.97056692966061	6.19183670103182	4.6593521876042	3.55580346511061	4.65322694321491	5.43205891906314	2.16926733900253	5.37553403305571	1.79284627800529	4.81179042794759	5.85214404741895	2.42202841324372	4.94493966726386	6.0977671157721	3.31063122279007	1.62756677404834	-11.4091716602741	-3.67127938962168	-4.06808550243852	6.07888828447525	-1.80283495955932	-1.52176399273693	6.76225928616416	3.20408142614164	6.46037054308087	1.32480548259524	-13.2492347193389	6.19159522458671	2.37469844875688	-3.11812236031042	-3.7593842760915	5.52123828859141	-1.42395612595088	6.69983222171273	4.49696542652561	3.0929779808323	-9.56040402841477	7.53657760936751	-0.704991785272864	4.19814869486024	-14.5960863418138
8	2.74373500276204	1.22644764213795	5.12433533713359	7	7	3.59165948493704	3.03629838188311	5.60256839224957	3.87790195003731	2.56620019690823	4.48180587906108	4.24845675371472	1.97686439536369	5.3897601466819	1.92446377893686	1.91945998028558	3.65354672279692	1.06556812988619	7	2.65285404341042	6.66275048408447	2.47058973484455	3.45091303464678	4.31974135521573	-5.69321073997754	-2.32736397700418	4.57625419562495	2.25111457239012	-1.85154957030376	-3.16628519411735	2.35871702401561	3.59505083814776	-3.50608435904791	5.24407208860127	0.417585714519633	-0.967077698156157	1.28530605073503	-8.14117600154456	-14.9134093344033	3.94810314644079	8.78261234356969	8.78514636313159	-2.98842802558514	6.48331108158849	14.4433546705423	-2.05449199021665	1.68534600000116	2.77670912053266	-0.279800930777274
9	1	2.96894317345498	3.62323682212417	4.3608530298813	7	3.11751015583982	1	3.43106618176644	1.49308450606375	4.25017174224994	1.15661772536816	2.90788379581366	6.32350816488025	3.10030365385299	6.90978923226715	3.30642333544481	1.00077067775206	5.91259903309412	1.27551953257183	2.26129676012212	3.64062852055175	3.82231210658279	6.41077544769068	-0.399385843518547	-4.9244377953288	-5.22155440887023	0.373874643486287	2.57782281601373	-1.37310287947494	-8.70525220513264	1.78053726859283	8.24616543929328	-5.55450866007864	-7.03424429624923	6.17029591096262	4.91169105793166	7.66216252643882	-7.96783724616534	-3.47624474956368	5.51288736886339	2.62855629926981	3.77142986379826	4.03263404643751	2.57378444050465	-7.19775447497736	-2.8595568470237	-5.87312144041864	-0.229431277086845	0.921187514747229
10	2.31088099322327	2.04111311621353	3.8630047144812	6.48531451753689	5.15933799337494	1	6.25194430742592	1.79861142253569	1.37179988394759	1.32139390538936	1.71621995183213	2.72490187264845	3.83471758894659	4.03929451949256	1	7	3.45707010143863	3.13881109907081	2.80632629795281	2.92119492215019	2.85025298829393	2.52882334566651	1.95453430911442	2.30976608122942	-4.43989636427643	-0.851393626343322	-3.77693253331884	2.94279598420329	-3.05488932423608	-7.22561369019731	4.4101580193565	2.96289950259001	0.974479124547065	-7.49006662492599	4.55643397756185	1.66560839412172	5.59042090776132	-6.73713857474458	-8.50156131013742	4.99372060114743	9.32973950589497	3.73884951918537	9.42898278248291	2.08455473051468	-11.6856793367791	2.04448484291704	5.21349271266573	6.02961810238981	-0.583493194724439
11	2.9687767667949	3.09123531378537	6.99950656653757	5.71811025254446	4.49663662148407	1.63397178743019	4.57798716312194	5.32840915379416	6.70986058075048	4.51182871850602	2.00497816437097	1.87501933201276	6.71684078032372	4.8012881263396	3.78075969990819	4.34529117445039	3.33608606368523	1.31218989136415	1.7836875995517	3.11669367623912	4.24578278361934	4.93674155299817	4.25873761952883	-2.51852473403001	-5.41215132503818	-0.338699565560106	-3.73108246967053	4.2191537194507	-7.52420927769985	-9.59484851938755	5.13392171718066	1.96194619360086	6.56304045235799	-5.73542578344598	4.97804713502657	3.66747311248803	4.80788827476496	-6.77223134456317	-9.61662564371376	4.53545970845948	6.24087655687781	9.23052975918552	13.7570736681275	3.73350759484678	-9.97833913277446	-4.73209629924504	1.03399034423685	2.88413946873139	-16.6493491118438
12	1.50098612718455	1.07466881861	3.75422120019241	5.22043577675399	5.18228660678354	5.4318495374399	3.00460392487107	4.01919594895933	1	2.68396743743312	1.26582026868599	3.85796781411449	6.64051572444713	4.91139422444195	1.6748044211313	5.50516285121997	2.36951105234166	6.8319487969664	4.50394888136261	3.29941671806095	4.18743297682831	6.21097074100891	2.59693389181837	-0.0985322564073639	-3.47922205736301	-0.72870402723156	-1.02857911650732	5.88478613014976	-7.03710905759078	-8.48590810574249	2.00113663389843	1.75925193509694	-0.375930088383665	-7.34578126584047	7.13557266613009	3.77729036185312	7.23433894496835	-6.56523309368275	-11.4936603269511	6.67197983311183	6.56103678478732	6.43094834250614	7.86969414714483	3.45066655753641	-7.79775819362545	-5.01625609830949	1.80096144026485	2.9788346690603	0.493074059129823
13	1	1	7	7	5.73015332892777	1.94948630622065	2.43510388109493	5.5986580974682	3.68086683160279	3.19593447148112	6.69823183767263	3.52033293323903	4.91288117336618	5.71306688967762	2.23475848157856	1.21042330940608	2.35320454457844	1.17484582809572	1.80250092731047	4.77894929841449	5.77147814343364	3.66031517639863	1.02224126381106	4.98564585612375	-8.28647295369534	-0.684917682614841	4.54133833918296	3.37736332287367	0.676854927615648	-1.95148924227322	0.0542127243798939	3.46176209050949	-2.48518181976897	5.00397442370704	2.64354983997668	-0.0802131894479494	1.3785540287066	-10.7678053663308	-10.5087712751253	3.09149402294109	8.06202435637856	6.11432847016186	-1.77455216744945	2.62115740324605	-2.7165651655539	-3.73250459742088	-2.85375990650711	4.09889059876472	-4.43622106414266
14	1.99546275834325	2.19992817639138	3.06595749614049	3.542402845692	2.30877829847364	3.44884540320395	3.79123646544844	6.62317410085537	1.66288588076983	1.93260575419288	1	3.77990716021704	6.85556354785965	5.41193878491957	1	6.08274092700792	1.23055748223965	1.48821972713944	2.8853594505089	3.88018185785311	5.78196659471831	2.93289522137126	1.47399643029617	0.603626913629815	-12.7264434969044	-0.559006884246576	-3.84278704118501	4.74151337597584	1.10162035790058	-2.51962031262666	4.92449749807056	5.08852782236762	6.48271053169889	3.55345790696372	-16.0954740812489	3.58473992728234	1.53864895077784	-1.9375847071329	-4.10174424407064	3.95926233248197	-1.89481830052816	6.5761999960988	-0.920326799546812	4.22079061822452	14.1522951047849	-4.4364664591486	1.98877802316034	3.98248138241137	0.0415374145613118
15	2.9780390058123	1.87913812441271	3.73579470806713	5.48269315995304	3.02364645016351	2.57475623721068	4.2801797419173	2.60287165748888	4.24326938456183	1.92020632553523	1.35768172261418	6.1278412314145	6.57104300482551	5.61178090709184	1	6.89402239731864	4.60304316591337	1	5.75087034421353	1.98503197046741	2.24992677154394	5.08972622464728	1.7173071882396	7.10667318717392	-3.30644071930932	-2.67938037224441	2.46214060206414	3.71027932015233	0.735976331389004	-1.39494509596401	1.54655905657883	3.03318830254966	-4.58583361914734	3.87126885858558	0.810043586949431	-0.973641459945871	0.806719362901866	-9.65600786026525	-10.1913252021871	7.18349421435713	8.81940649803209	8.22107008169359	-0.724351306868815	-1.55134990312024	-11.0859424021399	-10.4038995384221	2.05070015727812	3.21217808425141	3.42397019864848
16	1.20697915311465	1.6218669549619	6.8706067419706	4.59082847648662	5.10298612520155	1.80218866478311	2.80293711673949	3.62826330388826	2.26665325762133	1.3728137042978	1	1	2.37895009652804	3.67324577521004	1	2.58550078544186	4.77142702881825	2.6114357570144	1.87604474692752	2.38925940633504	1	3.07523213367478	1	-1.59144357215383	-6.96606700471856	-4.88235481767889	-2.63548288968634	3.73405997820852	-6.18941881132266	-8.56314230271597	3.83689580580207	3.42017946728888	2.36609097258315	-8.65794044611697	8.73672085016921	1.08730912717323	4.61078986592649	-10.3640243573306	-7.52174121830452	6.49700195965414	6.11633392239625	5.17917042284452	10.0855793859823	1.77497269605216	-9.60836069873934	1.33341534562142	-4.04930537020726	3.85413672758669	-16.1977602814974
17	3.11752749176174	1.10922670053808	3.3005442667547	4.03986020256201	2.57997243886409	1.79872361739744	1.56811954977062	2.51584233181366	1	4.16307116050293	2.87775867432921	6.66359708398606	7	3.97405093489849	1	1.63482338996534	3.85852750573363	4.05344357147151	5.09849389134233	1.72530720264622	1.91682484462904	4.38925658838946	5.08276032896848	6.01700513771434	-3.27505157535046	-2.01024464343884	3.68336855067003	2.45954335647617	0.144131944898805	-0.73716879035018	0.731757501105573	3.15756492716981	-4.95800320357782	4.99691775979932	0.977746360343847	-1.70288707199423	2.05792449629605	-9.78594646585624	-10.2762215364545	6.1080899988887	8.22766377781526	6.67762739467234	-0.870224375953972	3.36529737017593	-7.01815564672628	-10.4727114804602	2.10243567983318	2.87014640522427	4.42824677870155
18	2.08395006851088	1.86750321784438	4.8131658375336	6.92919065392718	5.33464892103928	1.09814384634428	6.04783924404884	1.91805334727635	1.43295514101531	1.3174851806072	1	3.47200164364896	2.81925387829089	4.00761571937565	1	4.44799121018333	6.75588231329039	5.84958732396308	1.68307527884094	3.12833766550751	1.48477605596062	1.49387098662007	1	1.98610703233942	-3.16773371367729	-0.108421337513543	-3.67880284998296	3.14015737014588	-3.19290789296725	-7.1023342515254	4.49742946081302	3.41348074623599	0.200059562178774	-8.63393999824304	4.4204815030576	1.83802763864604	6.28212875161394	-6.85919126177277	-7.9891092984562	4.35021856088673	9.89643092019673	3.86466670131522	8.49257532356511	1.30689358069496	-12.2062281617958	1.58362037211066	4.87314746413261	2.79454458191823	-14.6674312801791
19	1.10202472979675	2.42376716585755	4.76974097833395	4.6441460619316	5.02542708250215	1.12681877764019	1	7	2.84201652640912	2.13001831950884	1	4.72843364888534	2.2850749338472	3.60705614441383	2.16588233961542	6.44720249836447	2.54233314438914	3.13552033685378	1	1.87720806365074	1.07539819398569	1.83394599356747	2.94396303282156	-0.518733767321693	-6.78954374879503	-1.64515838918304	-1.51801555735512	2.24933577366739	1.78465766641985	-11.0396916548544	6.15698722479264	8.56883530312555	-2.51063238401556	-5.71799174287851	5.51767272155114	1.28984781488418	6.6459052317622	-8.62580567396789	-4.51112129303168	6.67875927284794	2.03481808860082	3.06046501681862	4.02571664163493	1.9501805340692	-3.50942600893659	-13.511347424009	-4.95184576218519	3.71008580669636	-4.66486070863214
20	2.57994697650591	3.53584964849414	4.47530726279708	6.11958281486412	5.21491152401929	2.76680011936628	2.81389352891498	7	6.35822037175938	2.08546424036273	3.02175028954683	3.25708297251069	5.63909740207574	2.95869883824535	2.28446038377289	3.36079705543607	1	1.69932069632624	5.11787232337287	2.45179824654605	6.21371484882344	4.71465800380422	2.4265510650077	-1.15824981313172	-6.09546993724219	-1.60100477766578	-4.14988857605409	3.37466725868102	-6.31308524875433	-8.39951787029985	3.05215460373415	1.05916256651439	5.04358216281535	-6.34977282429233	5.71278900480308	0.967488561593364	4.95394380766285	-7.60800093430584	-11.0974373244882	5.1141303367732	6.95846450716316	7.85828223296119	11.3930644298276	2.06509289471451	15.4531232115865	-3.30745015456532	-1.08337413466239	3.07042489094082	-14.5253757433104
21	4.81387478647315	2.2105745634936	6.31953591143704	4.69113091340164	3.19083646932645	1.6487584095538	3.70169013553145	6.30468894515161	1	4.37812969068566	1.54178194094973	4.18778619459565	5.80481355992911	6.19929871346279	5.35910623011636	7	1.30162327709871	5.78651624800924	1.97349854925239	2.34705508177128	4.2595982527459	3.89785941278771	1.28320717759715	-0.202606071139962	-6.66433043982865	-2.5573312062153	-3.03887604919116	3.49823017799376	-8.62558727135405	-9.30359439510165	6.59165832108609	3.64598557625694	5.32612845414781	-9.47075845348696	8.61047917868142	-0.83207233917615	3.93247075785119	-6.46116637308754	-8.33738043608208	8.52915069881337	8.11273428278594	5.89125242167462	12.1829404065606	1.12730176446261	-9.17632151942099	8.19541801954954	-0.519658534670787	2.23210856408289	1.99950788524741
22	1	3.2106668552298	5.16092432021345	4.53016127856134	5.6566409082175	1.58678360205937	1.57724479323692	5.68439460242464	5.85572729200186	1.16420844173561	4.88877034349795	5.05855914035813	7	7	1.87601450850143	2.287554020723	1.92255235806688	4.60380719397101	6.06670113343317	1.6800301881156	5.19811935480457	5.82520975453516	2.07214156079624	-2.4415688555036	-3.87853670602401	-0.0636697724103244	-1.01396589743224	5.19555495727428	-8.26532886146743	-7.29344406365986	5.46311541973052	-0.179431786365584	3.25849388276956	-7.35856431455447	6.3163230162106	3.30576723195661	6.42417450049158	-6.34350904461687	-10.8672077390582	6.72727798804691	7.67713893562662	6.40390060560803	13.2715223811948	1.17320526669195	15.1075022271859	3.79340376291212	-7.00310806887136	2.97290348902362	-15.9678272306068
23	1	1.07754916610162	7	6.61658947467695	5.34655594668376	1.07237129559702	3.36720927161869	6.01430006901479	3.23204002354452	2.83313803316284	2.28684842134801	5.47400233931711	5.15991782784431	6.99668995106425	1.12996369940845	5.0623479288781	2.86864034837306	2.85521978344274	1.52677200729324	1.44525744819569	3.95087766584151	3.3062611136706	1.11698541229086	4.30685713475373	-7.00566365581821	-0.920087198509046	5.17715856682238	3.40731421159851	0.286214876966968	-2.52875071545159	0.821787863647198	3.47997782497251	-2.78048839267703	3.807260447391	3.57702952805588	0.290271547419015	2.01401969030651	-9.3761338953146	-11.1173087308252	7.25052679853947	6.66586377350207	6.617584524929	-2.44616665897992	1.71813250693926	-7.92655375836214	7.0052208042907	-1.90433525770399	3.27444218825127	-15.5537585768857
24	2.57328163828981	1	3.85958621155512	7	7	1.65163534773111	1.51602760263914	1.55120237449513	1.00458334152843	4.97237110654989	2.86814051711697	1.49046971209931	4.94848345544461	6.17584405008397	3.58971472867546	7	5.01506435983841	2.23267378230165	1.70172449529832	3.10274827176739	2.69759320746573	5.61131501017295	2.38985365435824	1.13481984340109	-4.84401435170844	0.0788025812804258	-4.65581187265052	2.43674162396622	-3.85945797272933	-9.51453992359368	4.63346809384678	3.98522544824029	-0.0781615573013632	-6.44840241486508	4.69958240618952	4.95575985167523	5.5393384092947	-6.49047755037282	-7.65286501855704	4.928850528956	7.15237173873949	4.31973862715635	7.82529335800662	-2.70023798692835	-8.56157529243296	-12.2564113821881	5.57359194470709	6.10302177090748	3.34332804456305
25	1.17279982112885	1.63079710773625	6.58559981731557	6.97102536412425	5.58695810696474	1	2.3978142346669	5.09480683392736	4.10256434673679	2.00190775304247	4.37287982515489	3.36506085605717	5.61855619074763	2.00602487582231	2.5487685424582	6.1781297386762	2.2346488651329	2.09471262515515	2.15273104551397	1.94935896190795	2.18509101939157	3.13554966824507	1.93780529976353	4.21979002340872	-6.97435290668923	-1.50308997966216	6.34962082424165	3.49551820965539	0.750473369725833	-2.32572952784708	1.0792543161182	4.5592622550569	-3.45903003455525	2.77729212346146	2.94315727273059	0.409521964291975	1.96258150477096	-9.76301002708806	-10.7778425411377	6.67924119489809	7.66240354519489	6.56122991127222	-1.44573654398364	0.635120008843402	-8.08623245277549	-13.9938390166548	-2.60943887486019	2.74624342956102	-18.5091521459499
26	2.07973516213313	1.33144021559464	3.79067007825613	7	7	5.67334506790245	4.56017915273202	6.61871608896503	2.51336539238237	3.54120191417069	1.26698225972128	3.1214567268115	6.58060985024947	4.23746299320496	4.05272378464053	1.61760049708716	1	5.01682868181468	1.13177134852945	4.49799909654457	5.22713253943795	1	3.61580334797651	-3.56878951299565	-9.80361630563223	-1.8072401979947	-2.35576946673805	1.66781198207868	-11.3644390143342	-9.67594369797144	-0.833644688182045	1.69143274358528	-1.98040489961357	-8.50684391678856	0.269728811264647	4.878784557465	1.66321693579954	-11.7376243103331	-6.14176334457739	6.30966392731479	4.06682439772128	10.0530126489809	8.9144038516844	7.2697693094627	14.510397670524	1.51764958237387	6.85589374124773	1.28100259355118	6.77514288391039
27	1.79796740738947	1.29996631595927	5.90692783507374	5.48749738602204	3.66352266903556	1.66283970602353	6.30438310973008	1.7486481570572	1.49151561226305	1.44995903446287	2.39426059929063	4.61016695909116	5.29493176231103	7	3.3557640493225	7	1.17698814807163	5.28598668655327	1.89873758578964	2.04758953186408	7	2.21169311606225	2.64141728016896	3.38695189220426	-8.00455613280143	-3.42971510363614	4.05776582010775	1.95386219807325	1.45044998014543	-4.00256768699142	4.14148789262694	1.49095709913138	-2.17702217339953	4.0920305823527	2.32617215041907	3.32765967123753	-0.0150027067609314	-9.66402464756136	-14.0385160917225	6.45130024932208	8.6581912113492	9.22407277439951	-1.42606539426362	2.82854424512222	15.4184958338422	10.3660652547465	-2.19382006004589	5.58507789626416	0.592919639510994
28	5.31286029673704	2.49913921856835	4.80729425887383	6.20189312710051	1.32322202804809	1.7021119855732	1.9837124003711	3.79114747192458	2.07578164448535	4.6350322228245	3.20686754577725	4.2767155426341	3.52435814434413	3.20101546687996	2.46928298535554	7	2.40792004416167	6.93051687389517	4.03332534091251	1.69970280235919	2.12114100099527	5.17750437088698	1.0590244710676	3.66149844316837	-4.4415231128276	-4.45606352630051	3.65908287858876	4.50278039950921	-5.12945824970721	-9.22910704268403	3.87036558527233	6.30175080867198	-5.59071462179495	-1.02117203496442	5.01876580619801	3.41310893558497	1.30966082180596	-15.1306292963498	0.0916805313833703	0.633196817056652	8.50260668863373	5.40542778482371	1.25649434844056	-0.90576643270023	-12.6940845723366	-2.16207561171731	2.78195100838858	5.56184058992508	-18.6323413354654
29	1.14528231110451	1.65122125045176	7	2.57120578642216	5.74227247605093	1.73824051001802	3.23242664707337	2.46831601917744	2.90772623443188	1.53249373064361	1	3.02053686889817	4.68483909973705	4.24904255253978	1	1	6.55514888549942	6.66390187863076	2.26773708083087	5.7886763591375	6.11191111089599	2.9472764488897	2.11469984549821	-0.213222455251834	-5.05194773123691	-1.13521635538015	-4.62879570261324	3.18642642419678	-8.99181411295086	-9.02326196030394	4.40986033936101	4.75460730551995	0.783546647866481	-10.4837348571555	10.0515648072011	2.32267822795102	7.59404230299542	-9.53756006302501	-9.37773956749349	10.6220650782241	6.94704091877598	2.04872523989392	8.69088269150963	0.0572306533793854	17.861903513089	-6.85934664018194	-3.46687601211056	4.14074076742171	8.13575289109092
30	1	1.40125818614051	3.28111807902843	4.9733644339605	3.84831924349894	3.49989354275881	6.84504853075207	4.97198617755745	1.83970553706588	2.54844687061877	2.88407228725799	4.24979251215005	5.72233669650657	4.98927051369197	2.68157426309276	2.68521924891511	1	4.74365826903487	7	2.71523913838263	1.47400937798101	4.56806613680844	1	4.65384500346934	-4.584030964673	-3.49789760801978	0.699491126302073	-0.630375208780706	-1.4185345431161	-1.41828284440196	4.10120653978881	1.38882071616424	0.016627711570212	2.87392756678129	-2.06243091230331	0.286607264674441	6.23850133055576	-7.75433110019461	-14.1428868975169	7.16049779658906	10.5999632163732	6.15398843709255	-1.33702994919523	3.06273760086568	-10.4482109048275	8.71665803198974	3.65204336811813	4.06766419064772	3.65559351209312
31	2.60574512924983	2.2820665329391	1	2.31375437397798	6.15745485010838	4.54369842576831	4.63834898062623	4.39793835723812	4.67710046245547	1	1.00292671002965	4.565537655788	6.99575102299974	7	1.58416019991538	7	1.93764051490284	7	1.18375026524285	4.59324409786174	6.59855708281216	6.51863851504678	7	0.643380913576264	-5.56585534303021	-2.35793130298299	-0.520950758883857	1.6547884367526	0.420016112888435	-9.29712871712525	5.66612798201927	9.46481484114391	-3.74949804523296	-8.03627917532947	6.45187784335775	3.20857112959667	8.05524656818393	-7.26172271016161	-5.53329785608426	5.06306591294628	3.85696989004505	3.07916196579563	2.09566343176722	3.21750237499603	16.7683831856733	6.69562057441232	-2.66990952552848	4.59408642345173	7.34096980703555
32	5.08547862272718	1	4.01213462873273	6.09040027483187	6.66980163301736	1.8812455640197	4.28363244257267	6.27474039963591	4.51877765401444	1.40358635543804	4.23233499184286	4.42824985067464	6.1501142397143	5.05300486605269	4.64192477672977	2.25352570133642	1.9230749482557	3.08379774056727	1.63418920394391	4.8058232640244	4.54727421292437	1.30137347543153	1	-0.182435252924197	-4.84721759226547	2.11992208013655	-3.98242310899997	8.77332126424138	-9.11009738305285	-7.99360076301125	3.86512960200551	3.77081574017047	1.01261098310905	-8.0023862893493	5.8506022582255	1.38633452826542	7.02959273527221	-6.80716814418285	-11.2701715276696	6.07880471879092	7.75345487453198	7.12889525616429	7.14483318255504	0.685788243140081	-8.80419261735604	3.62034185821044	2.62806389311762	3.29425699137728	-14.6811537929198
33	2.69842991962269	3.68687497058277	5.10195132042409	6.88778459794935	6.91021625218509	2.1130604188155	3.16581657503079	6.05929753649789	4.08652060152684	5.47500917117646	3.06912393363687	2.34660175225762	4.72192924387947	4.03955484543401	3.05526379291325	2.84837311779898	1.57718272527239	1	3.85808320403213	1.49529896904796	5.60648085260706	4.05774777009363	3.24099416375251	-1.36851122370445	-5.21748429575241	-1.4524837050502	-2.36792354391783	5.40596675518989	-4.70572220377364	-7.40668103772125	4.2733975267072	5.89648086076346	3.42036397524002	-6.27999065740744	4.22909368955829	3.21637646252754	5.11660504745343	-5.21971985132304	-10.8379395184607	5.94740102442057	9.32789882868351	6.23201168574749	10.8360850238371	1.97737916494888	15.3491417101809	-4.44188671167834	1.08654721981874	3.85299189311291	-13.7412191506477
34	2.71947767249979	1.90930725738529	6.5354741119978	2.92811028170931	4.54186993180742	3.02167442840657	3.260055664493	2.34310909336099	1	5.22559667633286	2.39556403314105	4.2491655375177	3.41893737900324	3.13523431774162	2.65479436127122	6.90327850743409	3.0243977919261	6.21047650942295	2.54994785092952	3.17453056530967	2.62898961193957	2.78676607309852	2.04590595547306	0.701621873108465	-7.74897196235907	-3.43050018063438	-2.37654055798141	2.78488147625759	-9.39093329094248	-5.68138107038366	8.28850169213499	2.22498463198466	2.34643766900803	-10.465425997488	9.27268468186701	0.294065608756563	3.54302153641462	-6.80525435189681	-8.85074720565021	5.67704547030022	7.22233991469954	2.82242588474121	13.7547584193445	2.90719527801919	15.0177847209777	9.56388087580899	-4.04516449181005	0.692951565762516	-1.69739813306817
35	6.11976977393822	2.60980200237685	6.38140192543263	5.78132809275882	1	3.50015168074423	5.22606604001084	4.53179571636483	7	1	2.14972404912426	4.09840917930354	4.57748197241713	1.1783870727774	1.40812358401961	2.94569486845463	2.01126357048509	1	7	3.49842367145547	3.04252897763689	4.54861543080245	2.04897149515266	2.30302773303459	-4.97821286548527	-4.30294247125489	1.68517744762519	2.69362028798409	-5.58287401587839	-9.88705332997858	2.43559274066437	6.03319124368992	-4.70151828887034	1.15709619837478	6.9521669720546	3.01239420507185	1.83325605458773	-14.985260056266	-2.45561747895499	3.96394984816904	10.675577743554	2.74500245973197	1.57447171295187	6.40014697767553	-8.29283897104687	-6.81156799614195	5.13431743490939	0.586790062937988	-1.21535816196083
36	2.43390360629571	1.71929482677661	4.71199532969554	7	5.6354340483076	1.36869407335942	3.72641241072695	1.64307578945359	1.10058664799643	1	1.53711541701225	3.12230990014678	1.93597584752177	4.47183600881527	1.84782162447986	7	5.10263439445715	3.52251878348155	3.09578490212416	1.49223992070738	3.61438865225287	2.19974602982355	1.4185765095359	2.25908047869154	-3.94421439359409	-0.330271293492022	-3.02199180395534	3.47450206240997	-3.33751556404824	-7.89685349976325	3.71997502083698	2.703540461311	1.58641310480962	-7.83337690018204	5.32010113624982	1.98776003682285	5.69709547457329	-7.45829033832493	-9.18869145471223	4.77666190960402	10.1310161777908	4.34042285227212	9.01222461239315	2.28561204249722	-9.28712611159929	1.2042893727062	6.06959604309658	5.04711078778388	0.266878453837606
37	1	2.30181982083315	6.1681718470538	5.54083418214106	4.14796603742465	1.45281279472978	6.14885884903851	1.91818486759395	1.72644910929044	1	1	4.17417441539322	6.25060246544303	6.94016093661847	3.66792155334254	6.44382604065355	2.09284398228592	7	1.15881409239283	1.26294683801746	6.757241825136	5.94929986322298	1.87691152944725	3.07042179980327	-8.66281150520322	-3.48288874141343	4.17955714031498	0.896540922048272	2.06203442162876	-3.58245231260455	3.89576779300172	1.33980699749148	-2.07010098498965	4.07324844181228	2.30777281629651	2.90561081417052	0.346765402002565	-10.0292021732898	-13.5182216841786	5.01691443298632	9.14703097298027	8.3152680091349	-2.47268990583061	-1.20148246637743	-15.4652960240192	1.74021242009886	4.46974002379589	0.840361017990213	-15.8886906600886
38	1.76267817621466	1.67428324675264	3.73262713469854	4.11952055810419	6.97599199888984	1.95314578480954	2.9752945012702	2.64170674920443	2.312635788322	2.78594126244981	2.1894119262475	2.87109900218604	3.17246060111805	2.8654699793866	2.03191991001617	1.36473868806462	4.88065901136299	6.61704489224215	3.65458687728089	5.37732620859083	1.8417272176861	4.40474667282806	3.3579245766527	3.49055834958474	-8.41694991848455	-0.612705491908493	-2.15803926120063	4.74939749337283	-10.3536517199937	-6.21129019432526	-0.858832093771548	1.1672502290821	-2.94093471961607	-9.57466703641759	-0.460994039944802	5.52560657085617	2.05283640731138	-12.2792419512245	-6.78880866124964	7.2569844899592	6.13363822018045	10.383363469656	7.00282764230989	-0.203399525644572	17.2811136382087	2.48239683067716	-2.46241163410461	3.95905492787315	-14.4599904437413
39	1.54456209582553	1.4822594599012	4.20389321806518	4.8867298284237	4.56585284341953	5.61372773418038	4.41753537494342	7	1	3.68529949318962	1	4.13071716120882	6.26533972630176	5.01828457537925	1	5.30995590949046	1.920449519959	7	3.32644987817118	4.2606739431824	5.77665770070085	3.60929615959458	2.57522895518225	0.273820095283898	-3.73261400739045	-0.0989581641708084	-0.395671450263862	5.82419558676681	-8.88669026629803	-7.62373662201214	2.51366672877396	2.50769907943717	-0.721574541368451	-6.65713321942422	6.3456042979714	4.40065783512773	7.31569766771198	-6.03275088012343	-11.6885243993773	6.5350040483488	6.16461273924509	7.59170031993526	7.72002079288088	3.8657551709896	-9.37219402160355	-6.453071215895	2.13015887091446	3.53263778657899	-0.527962117583948
40	3.1450224469264	2.87595983564244	6.94513841946701	5.84172350748539	6.03387772873524	3.69961085937643	2.5032501455532	6.85365180005933	5.62467921085005	3.840389910916	3.97694376307955	3.70138222028413	4.97784858239495	1.36477969767144	5.46912599612472	2.31550715121034	1.27639511945996	1	5.50217578677837	2.83381277249613	6.05771872336029	5.3764210655286	3.46545368276622	-1.66746488782389	-6.90520927588959	0.746267099726287	-4.98112764833203	5.40086974754538	-5.98122919011788	-7.57743179491515	3.1918763639324	4.23782965587084	6.23380797005327	-6.12298082520851	4.57791706911763	3.93155957929109	6.6012728077466	-7.76398011814559	-10.3165955357946	5.02955087961146	6.75421753033121	8.59375220130146	12.1103498205997	1.25451968630244	-7.82235533866682	-3.78201326399268	0.123402726179095	1.58506749286484	-14.8345651284072
41	2.23724630798193	2.23588858401225	7	3.46151727390403	5.22781175091376	1.34867579403338	1.04872617544278	2.60335617527473	1.25195651507118	1.39176535113374	1.22030969728432	2.36528086520605	5.21470560158017	2.56030219137694	2.00139100646569	2.6782747458556	1.32245957292377	6.48253345437991	2.45556173593798	1.32421417667293	4.04759346872042	2.98537674207611	1	0.8667469882838	-8.47279020190071	-3.33130201148171	-2.5744243022502	2.7684841942887	-9.47977028899815	-7.72372398570114	7.80102518915442	1.82037471376462	3.06542139251631	-10.032381403148	8.96999261111906	0.676627592876375	3.63564812543399	-7.74674302448488	-10.3953957752296	5.52149919313118	8.36454737069761	3.00197764815975	13.4159549334248	2.9508306143904	-7.92547618089885	9.1635724140178	-3.58534097213711	2.37572393697926	-0.895702509483329
42	2.56326416489618	2.25920529974643	3.96970254535028	5.81804292037779	3.20198426237987	3.82775928156746	3.38541409247994	6.48363749232891	1.00699628581284	2.23022481906129	4.0453372304791	4.22921090052487	6.79934790939485	1.79675800051121	2.55431487790673	3.33596214253544	2.27204027391726	3.26608128884697	6.35862717913074	1.66455355065835	1	1.06563187089489	3.06439723192286	-0.613141653569076	-5.32985302188522	-1.8738841665537	-4.08085497842212	2.63737529408736	-9.14177681138239	-6.06948455727715	7.14285893561513	1.039718370415	0.566566236021509	-8.44831941752761	3.9174921598054	5.11752406689881	5.17751596476996	-8.17211394753778	-12.5684143033058	8.42373736821483	9.88260118829149	6.85452734920961	9.69010878077762	6.89003888082724	15.0531203044202	-12.917552735233	2.65546744024329	2.38672303725156	5.14834501953159
43	2.34195912040954	1.31649714175023	5.14737973803965	5.57180252962884	6.74137091919843	3.71540218956528	2.33629466642099	5.20448829032822	3.58241742427838	1	4.28085998629371	5.5482683237617	4.27622386729649	5.37208579184669	2.77101763447674	4.5524088363971	3.50419329243981	1	7	2.18893778555272	6.25173358638612	1.27254722975784	4.06152351707759	3.38959795558188	-6.89502200505504	-3.0814284357179	3.9195125882894	2.22060348133839	-1.78882577963931	-4.08528485715066	2.93045616732282	3.1869430725901	-1.36353522135243	4.30626167802508	0.530004192666967	-0.799382736951058	0.837072474395975	-7.46220857320165	-14.9064170291799	3.54946913981848	8.1100538281912	8.31795010230053	-3.66720774964895	6.80402015500187	14.9827124797088	0.521834362567007	1.3913087233163	4.15631283023382	-0.916593998433946
44	2.0523283958943	1.10248492409837	7	4.45341241866924	5.07765678659844	2.38472396746664	3.17520893391804	4.12629645262728	2.52478671739726	2.00456347543247	1	1	2.73153584191192	3.7373562096696	1.76503317198689	5.09063044616722	5.82531174273869	2.87525484957279	2.91909965917993	2.9344969492961	1	1.45137882269902	1	-0.306830262493778	-6.61027921446495	-4.38810479405887	-2.71407369283337	4.17887540838485	-6.4123663904452	-8.42304032422267	4.39585020077182	3.90062125749336	2.495110033177	-8.49833894926506	9.94805943107401	1.07919920586679	2.98900646983069	-9.38464910715892	-7.05381742176439	5.86990979033378	6.31370112218203	6.32929445488324	10.4529631048621	2.6027267148601	-11.2004881599872	2.47976387902053	4.62065204171011	2.43033945829461	-17.6473580421249
45	2.04774858397692	1.06428291524709	5.68803246280498	2.04717812721353	1.03075203402322	1.34175123607879	1.3886713678652	7	3.42714814357642	4.47931192782311	1	1.4952052967754	7	5.52476095507997	3.66141087446396	5.6797479662036	1.95732699959112	2.55772611017499	3.29229498713427	1	5.79328585636543	1.78146170136968	1	1.53596880544638	-11.5283304900409	-1.38774069882064	0.714477591747829	4.25750327927792	-1.74688134127747	1.04019586758842	10.19280113739	4.35680035998462	5.91014075148611	0.765694736462694	-13.3506939596028	5.54675316036362	-1.40966645285872	-2.66542093369795	-3.67807358069551	3.38942846750832	-0.221769531849276	3.01965633024585	0.715913339889374	3.30450037353487	-8.58107489264894	8.28003688160024	-3.66208293710262	2.48071009257137	3.9701841351963
46	1	1	6.84246222717049	5.72434276530258	4.94552941524298	4.20425240453217	3.47399086026456	3.3549908088357	1	2.43846955003345	2.27207980302222	3.82355224542954	2.6592245751588	3.48804786434473	1.30789409068608	6.14668120402	6.70363202125128	2.13520153526885	3.57546271680089	1.78957332373695	2.0387382263783	2.94887771203751	1	-0.371982279899503	-7.10166267937636	-4.92897619728439	-3.358108505987	3.30792171850114	-5.63510376589052	-8.61282170103689	4.63617906618118	2.51465502873	3.20889465010676	-8.92889151182345	10.3660437062806	1.83349801826779	3.43640202218409	-9.57323148655755	-6.88424340440567	5.05852451050729	5.43727738006078	5.70804580375831	11.2612671260287	1.5361088159283	-8.86222100490324	2.05556128324312	-2.16714053479704	4.71398993481596	-15.6268706210972
47	1.30163458253858	1.18632304741516	3.76906765788868	3.38479039848862	6.3065794536853	1.21402508273366	3.4347942896886	2.88670034091738	4.41512416360837	1.77363777394549	1.45943827660642	3.63009869665744	5.07377894232248	6.95209371383062	5.61576261568932	6.18705727818232	2.21790969203285	5.76057629343284	3.70697400536476	2.51174432331955	6.07586564357725	7	2.35896379471553	0.793581081258808	-5.75047444961171	-1.68625444634771	0.495088181105756	0.852458561490248	2.12316355666489	-9.49162328621869	3.68718469701034	8.09373961049882	-2.73349677780796	-7.25001062582721	6.58127295725671	3.21617993592054	9.06042957917496	-7.51413996482863	-6.06597819543934	5.24182404876306	2.59915694444515	4.39213932952439	3.97292292132426	3.44038481000827	-7.49987996684686	9.92636804750203	-3.17864644385399	0.772864148211702	6.42232079855286
48	1.63724515070584	1.89135007376557	2.96049742357703	6.05241568285071	3.14704023003616	2.18536739387048	6.22252379190811	6.54594683063508	2.65907007289464	1.33524013742317	7	4.3121035766168	3.84346417105708	6.51476147237086	4.7536316767069	5.16200998362312	1	1.84338403933812	3.04747068118168	1.52815786192715	3.4227033046495	4.31737424137362	1.50134190116716	6.26710066586715	-6.54963585614221	-3.93169102743278	3.54537012683804	1.67817190551321	-1.35277608308182	-0.631502478063812	2.07825979066866	2.51233845111982	-2.14224123527064	3.63824216030629	-1.48605697777728	1.44772872208062	5.48302362889322	-8.33230119087155	-14.5950190005992	6.08048625301852	10.0851241611527	5.98122059273539	-1.50886160987609	0.794178994420014	-11.2082892303504	7.84995286840512	3.38022472659014	2.36646635623757	-16.8504912157258
49	1	2.44685028112226	7	5.35553203791977	3.75994392554726	1.28062239993606	5.15970334870417	1.36347476337663	3.83779717777914	1	1	4.31389410504673	4.70707779846233	3.63218126753973	3.60574454742044	5.3456749798918	3.40009289766577	7	1.10959099444328	3.23977505971144	7	5.86014772749008	6.47788678689806	3.50342624233496	-7.83134835122749	-4.4951661768277	4.09723488670549	2.91838623126844	2.96980351203916	-4.85249317425115	3.54900345158666	0.640115452587618	-0.90060012884526	4.729380547879	2.25446346496976	3.60989801614094	-0.412007832030427	-10.2349225861137	-12.3280097090981	5.49411693032453	9.28699249571233	7.34502901212586	-2.10113462354706	1.49467075667711	-10.7265338555003	9.87399093920581	3.44043521028766	2.6502228100193	1.70883973983766
50	3.18654261977931	2.2537662153477	3.82685550057888	5.35809338637781	7	6.60847311319966	1.22409519053329	4.36562060731565	4.11057008493857	6.26651585226419	3.37609467782874	2.70155111674265	7	4.20225025693874	1.3815247828788	2.5608091197531	1.14771498010332	1.87954661480899	3.22093155036502	1.99882010591628	3.47773703983075	5.08950771542372	2.38567367824221	0.680657109581096	-6.34687804122102	-3.39016374296269	-1.18118456842805	-1.33785329213716	-3.12304226908377	-8.45884674098696	4.89099034522357	10.3021338663554	-3.74494355501233	-5.50358487070707	-0.130123922506968	3.42651870899314	9.43872785860951	-6.30862330698245	-0.715655650372437	4.74829425680843	2.63906405344238	2.82277669895071	7.86971247297075	1.67488465837843	-6.75541644811535	-6.67556560241425	0.0893432271330531	2.18053319723587	-16.4168363709788
51	2.90041899541298	1.10712541181088	4.36395589447808	6.40769147938684	5.27963450498919	1.93137009195482	6.2341827920548	3.74804479315272	1.98284088352897	4.26008298292279	2.93836695260849	2.68135574236824	7	6.46946823093263	1.31214034163373	4.20532624054196	7	1.78024691184663	5.48020976712724	1.86973762306756	4.78725505376805	2.34885224508065	2.09032735400413	-0.32802908544557	-3.38525149463797	-0.396183157466313	-5.23821996607554	5.39453792864913	-3.74497102623656	-7.2449868026767	5.42642924927241	4.15072452988501	-0.344238020730471	-7.87822605982415	6.88742747003671	4.30826978569855	5.72719072547667	-6.72723251615769	-9.30296629002782	6.79520990184623	10.3384785932189	4.17414485359009	8.6807130771366	-2.19865575166075	-11.0042002563845	3.75492423071029	4.27301924869084	6.68616517171679	-16.8611708388087
52	1.34573062989074	1.00945751937827	6.43410627224699	6.69563060662494	6.56210662108282	1	1.99708121991374	6.43373105206572	4.81392550443767	2.72212484151952	1.17677423629705	5.32201631174321	6.6826741287592	2.25358070014878	1.48527290593912	6.67298832613273	3.27676812124114	2.54796409565098	1.58591172698743	2.52186509390899	4.20333339620025	2.48293750894672	1.67611775607169	5.18824072640894	-6.61810079350156	-1.13123007966794	4.90364102549542	3.77154304147642	0.0173394698294498	-1.6648604756	1.18826272927923	4.21580678402609	-3.51637915815237	3.5891135821812	2.16438277575041	0.981446142292936	2.021719965573	-9.46599827251433	-11.3443727314215	5.67734840874137	8.72749099930964	7.31009228042189	-1.20357659550323	0.473919610771637	-6.31372489375665	-15.9906153107415	-5.43922621837716	1.42649609049783	-17.9976735533787
53	4.97630331424845	2.67836537694411	4.01012451417485	6.77742008181161	3.21491300530603	3.07183862443932	4.22830869484409	6.7750396127124	6.03314577022087	4.15221489756606	5.58882087437384	3.84670465495879	3.91249651225435	7	1.26112090736813	2.78303399861868	2.0486005571123	2.0537848173095	7	1.45836602456734	6.20265697153655	2.83749783208565	4.43387971311992	-0.904361796131526	-5.37184646048211	0.46913669210506	-7.46546192055421	1.49489485913373	-8.90788501514936	-8.23336453991129	6.41823127400793	1.79786757069835	0.00347805829569325	-10.3102138943324	4.78894287438736	5.57492783553668	5.2911598166331	-8.37278133373158	-11.0471614485281	6.59992811287271	9.63492683146439	7.44340776039733	9.30016203945724	5.35675814983021	18.026834688182	-9.48563703736883	-3.84706020290145	3.7301771319867	-0.623963569521958
54	2.45873997629323	1.81925315579805	4.60938499625878	6.69382401299978	2.03547528492539	1.54573146285949	1.29861710920014	1.12565274049519	1.9069153095178	1.82054282853491	6.29166190793098	1.51218087832593	4.43724979550679	2.86455274909475	1.5843866957784	7	1.22575415974836	1.32374685203098	2.68699310476168	2.23862665113969	3.12006904978574	5.06733472606597	1	5.37969678516305	-5.60181064232876	-1.5040173870738	4.75649675902188	1.02897104851474	-2.04461446686318	-2.71796095424654	4.36242716511946	2.91658512234253	-3.57484071970883	4.82227660999078	1.43713557233724	0.375381654767454	4.9781562434768	-8.13971126965686	-11.4731160459588	3.79389873985174	10.5519900028304	8.74853172079939	-1.45318104480569	1.49454236352312	-4.40598264830656	-6.49512433852542	-3.0217909908847	7.17933696416865	-0.345968593387972
55	2.57822042542956	3.83408333321179	4.5912212472752	6.61221809323431	6.42487756190676	2.27927036283928	3.82828687227645	4.16189386816876	5.64958990810338	4.85056789408725	2.13115470257679	3.33775874732783	6.42331120153294	2.56790200058508	3.15238228693162	3.61347768322521	1.23865208072007	5.08800898223632	2.4436648030598	3.56961427210447	4.93971194605079	4.65982871585022	6.73161403038769	0.103159891440951	-4.55492123131861	-1.5039042355477	-4.12934723274903	4.81110329073962	-5.94750244088655	-7.60290109465101	3.04823734109822	2.64731725778145	3.00910819954231	-6.81156662242822	7.67717885124451	3.14286793527642	6.19562695183425	-7.26164323034001	-10.5996246143291	4.27194530594646	7.22366386972494	3.8883718235546	10.8038533893743	1.34330469216831	-9.8915267238247	-4.37588981994364	-1.77060339176004	0.0961487558140925	-0.284227907454104
56	2.09588529639177	1.34085169410336	5.16062589215053	4.35064140423093	7	4.39677872955199	1.34397331510804	6.62216420981701	1.35142533784344	1.13101682691263	5.15117762112196	3.03278422678739	7	6.62105995738215	4.15945912500387	3.85425042306795	3.69811596677377	2.17485916832257	5.9600964891331	1.2176821006542	1.51891156430804	6.41404077986243	2.27863442199725	-0.188265189302459	-7.67117668505298	-3.32494967896806	-5.02510183508168	3.54126914499155	-7.60812522168109	-9.27424629787575	5.73535067893074	4.82222661918097	-0.17884230526161	-5.39312122682348	11.564449677517	1.2505366294491	3.08587580035889	-10.7649325389838	-8.97623765360494	7.29538119980774	6.6097449755291	4.67096312424903	7.79474404760769	-2.05570070959454	18.6558684836134	9.51664245830402	2.28496414248874	2.75648200990176	-15.7139482350123
57	1	2.05222264295526	6.63230857938284	3.54113462984709	4.85544803868674	1.30348312243348	2.24005778052699	2.49168858977361	1	1.31110577423209	1.30049186221636	3.68752434470063	3.77486446677572	7	2.69405764128557	2.60099364553343	1	5.66537330966827	3.68003236115805	1	3.63448638141402	6.56484710609821	2.5212162728239	0.510393914165128	-8.75552315847471	-3.3765341326859	-2.81999335605581	3.2206017073599	-9.52625672615134	-6.51698301105392	8.38001881636528	2.73007274472384	1.92767218612015	-10.3680821136037	9.96232679550452	0.253013319992333	3.57791562573859	-7.64082394634422	-9.49975958709759	5.66925513240643	8.93923689023184	3.24855094923252	13.0493109920081	2.41273951892889	-8.81298565410213	9.32558370489103	-4.03812481642368	2.50459440718002	5.34308356426861
58	3.25496354840844	1.62064528035194	4.90306890258603	5.15821749128874	6.51813229139858	3.04483902051873	2.69877326417293	4.67376881531271	1.03289368586624	1.86077655691079	1.04658431637932	2.3714829554118	2.88585870874943	5.72767655878745	1.40731130925689	4.62317619581935	2.39722810315679	6.78959712281234	4.12305502707461	5.25601740898645	1.42518675476866	5.20928491759892	1.2545894671493	3.43299893339532	-8.43633176206894	-0.42254304027053	-2.49023884277777	5.39937752634239	-9.76441161348718	-7.43220202742234	0.532114996247903	1.24886485491169	-2.48540082817234	-9.91219455571821	-1.25804622377937	5.05009039420381	2.18574777064611	-11.3496797843648	-7.13346495031176	7.08831532351578	5.19621939065635	10.1315340375248	7.72197719870541	2.90343737315633	17.7206335457187	2.5481377456212	-2.83748053238697	5.10827358829785	4.46204693803367
59	2.22060936440878	3.04461314441576	6.92109917684285	4.98748999565956	6.31840812452255	3.65111459904449	5.04880358625503	6.70087082795091	7	3.24668927230316	3.39482349944299	5.5903400420182	6.46317640737918	5.68701502313654	3.31119717361512	1.83680018379178	1.72230811651556	1.36009060621419	4.59816134745513	2.82373113855915	3.75476222357951	3.15393519668633	1.80382922619335	-2.62684825290156	-6.20239760000003	-1.14896114251574	-5.15012019461849	2.88351286899925	-6.95498848019739	-7.49345156487004	4.00339063783498	1.07222579042541	4.63399925822353	-5.17198763353033	6.22179001513722	2.32981711137714	5.36776599284548	-7.44019565840737	-9.68010426778946	5.20375231683635	8.65696009408124	7.16073293843215	11.3328559302649	3.03566821810157	-10.598817109591	2.8883683760155	-2.24737909694964	3.43358592562327	-14.1185647279493
60	2.2602435507204	3.76755594122743	5.31180623901235	6.09892127269066	6.79789192022433	1.86441765524974	3.79497107772074	7	6.41035037957992	1.50669667818707	3.65569012072537	2.35359628119358	5.51603187151782	4.4684599211941	3.45450464656301	2.87446471477717	1.11206534024669	2.62946881145273	4.82299186775984	3.95218266015563	6.34377854744425	6.38296920915803	1.49711085540389	-1.38463370073641	-7.3394441704299	-0.468874037790927	-3.13627995868723	4.48836126859208	-5.6073976141335	-7.54563540439581	4.88403237831061	1.85735552664331	4.89743963456996	-5.68673399682933	5.47601864246517	0.351053937812812	5.95951199224452	-8.48237913435983	-10.3611013331457	4.95064091513963	7.01617089020439	8.29576426624796	11.1517165332147	2.1246815155411	15.5709161579171	-5.84164295440116	0.437772389949178	2.75334061003294	-14.175859154732
61	2.0685425781826	4.55394799700569	5.68466053899898	5.34477034178681	4.55945381404584	2.45292175545736	5.04173255069014	3.85709504154077	4.07005473067795	4.32379282939868	2.4665798710848	3.6637456379561	5.92970917815083	4.24622025126535	4.21564307253709	4.54532769800806	3.20098025506363	1	5.77788033244541	3.40180315622226	4.13387354363492	4.70801606688302	3.39409053132553	-2.80137996134654	-5.94988187385291	0.263295942537865	-4.59645186719565	4.46315772515622	-6.73107088044213	-9.81411567445224	4.89102662715159	2.160945122001	5.33603750841782	-6.23599690180345	5.36389750275254	3.57317871385058	5.75929761169626	-5.22230949373129	-11.1513295212566	5.36644264794458	6.83771014151503	7.99008608488745	13.1990104776777	2.83566943577066	-9.03971171056458	-5.30369110501081	-2.5320122583431	-0.783655637888572	-16.1476351524111
62	2.37338160172577	2.4041731262503	6.2670023324193	3.4029621163208	4.40602126195776	1.0919052126014	1.38766786661295	6.51144721838198	3.6108838768319	5.44077199884609	1.09035221848087	4.51363616028921	4.71727836014688	4.65631056394952	2.18071270867576	5.70607476216629	2.32374309581012	2.75360276046467	2.35485417254749	1.70027370064974	1.63473097062882	2.25362463070458	3.35497181259603	-1.42035323490308	-6.09365721464281	-1.68374873282693	-1.38823777607895	1.93351813825738	1.41168714396324	-11.8008501304991	5.02845296712505	8.82303826951084	-2.23717787810911	-6.51697790977951	5.9434511891237	0.761997767112278	6.5302138973401	-8.95836673427596	-5.40873849472368	6.55810085619938	1.67258067945584	2.5423462491937	3.03573573101468	1.78301189746937	-1.213507850258	-13.6314955319412	-5.05954086581283	3.16825177096664	-16.2506191544103
63	1.61603319480773	1.5763015886541	2.33707232805705	3.03315372499023	6.21491403455531	1.0166369893975	1.50673187596947	4.39929731146822	3.84985536342696	1	1.2782105080718	3.73518084461747	7	5.53525593370784	1.12347308901208	6.46066085294879	1.8700458529574	5.59402870623771	2.27294469378609	3.36436391810412	3.42375058051035	2.99166309662647	7	-0.411780048361527	-4.76696022230134	-2.62905288564873	0.121719027964837	3.31453433920781	1.06553149011453	-8.26440028558146	4.77649770680597	8.9027721043389	-3.08561574459703	-5.3622154412612	7.26555903605152	3.66080696064231	8.14546738202544	-6.44692758104174	-2.61790645792237	5.54755095154182	5.69573667232019	1.91998791534438	3.56803590600106	0.997241388798549	-12.170689902156	7.12779898317903	-3.54830925129885	3.87294589612115	-16.7394797772895
64	2.66254977745539	1.02986722876779	3.87253882243175	3.06186386593558	3.14653758563441	1	1.85140044324055	2.0721819090743	5.75874904537896	2.83555617264427	6.43011808118118	1	5.83870824303075	3.81707629495112	1	2.00120681517076	5.16817263171925	1.88917411752252	7	2.0882457657927	1	3.80219494730907	6.27818147845656	6.04289984912571	-3.68451527652333	-2.19526838991699	6.18352525673295	3.75408828462902	0.156645734113481	-0.899783279663962	0.823020007645238	2.93266600471478	-4.20315884801558	5.30338495732146	0.00722650304338057	-1.19193949330741	3.73716648413099	-9.39161303437158	-10.632721235275	5.762161451884	9.04048676879229	7.82794869849478	-1.20870271554668	2.76675288273976	-6.75639715345678	-5.72709662784123	2.1466825994891	3.25621826304727	3.6778274502721
65	2.68598704930963	3.58739531983324	4.90621273927452	7	7	2.59339132502399	2.85054348824878	3.90219080881122	6.14280135855669	5.66989527569611	1	2.44785912759331	1.90364555172403	2.72612702925287	2.80191453276858	4.19415121505937	1.14716970296809	3.51030940502193	2.18176032876224	3.70196702204071	4.28509718669725	6.19260563610985	7	-0.053331620559913	-4.75778286948301	-0.825358070479577	-3.7026451348263	4.74372563526078	-6.48429405539258	-7.66890277471252	2.85566960799964	3.42193396526011	3.31532114061422	-6.96657185854519	7.74772962790118	3.06423416984258	4.90924690931565	-6.98796555918029	-10.9839429551516	5.19892071242957	7.00746549084685	3.85073972249998	10.4924772097183	2.7867857213558	-9.86569952232222	-4.10389359617267	-2.88151943411353	0.267517284267992	-15.8205252102536
66	1	1.22936713226322	3.76958168093222	4.64090732173423	3.85683723383898	2.77607389816384	6.90136426850154	5.39120350629573	1	1.01766648384021	5.1697949318149	4.90077945839937	5.99541645161821	5.05669764338834	2.0365556394991	2.82922664194952	2.6969362211405	1.45623653625553	1.91589152872486	1.63254998425143	4.12828736416503	4.93855926112141	2.55703254007455	4.85228932194439	-6.11912328605358	-3.72495678413741	1.94599112500168	-1.69096331949054	-1.59780042385103	-0.93033391168766	4.23256779789447	1.95825488522418	-2.00299613286939	2.41323583856336	-1.3696587925085	0.420465941872543	6.37307372647875	-7.85230017228334	-12.7499132270635	6.3938322574353	9.31851558444552	6.14903751935098	-1.9776409243238	0.0836015818906714	-8.40569480034276	10.3304349689565	4.30104261672093	1.66526287354504	3.49090437078414
67	2.77177671093258	3.0455951830403	6.70218663288257	6.10384869829032	5.42972540651851	3.94713806892841	4.22960552415391	6.55996971266226	3.00288906178404	1.22933834489458	1.53087690065526	4.98975812842483	5.15749229514442	5.38277647674063	1	3.89286733849463	3.88870171013986	2.61863720220318	1	3.74938053237605	4.91796359989198	4.61619181713318	1.72896071859172	-1.65067744653342	-7.91165757083306	-0.871433426664138	-4.63880355195405	3.97381869963767	-7.41834464659361	-8.51024614140249	4.18126931531817	3.61335334417712	5.23678412493302	-6.46148679264608	5.36496921189041	3.68465062892455	5.18207892094949	-6.97152316416053	-10.7865346786259	4.60480144749131	7.14726218887123	7.46146254361999	12.4063125473098	3.56963336622858	-11.3851074487709	-3.00035286226535	1.20601802107268	-1.73590974916025	-13.4646852027438
68	1.81715415893865	2.93874700698665	3.83337770326151	2.87421642912784	1.70143886084437	2.23974065109848	3.25393377476125	6.69770239677106	5.31152204361702	1	1.65854491092931	1.99973674833733	6.56080496425333	3.47530860744981	1.43294311439085	5.90881010496242	2.71565495743789	6.22579321979689	2.435921141514	4.24670353847397	5.40071257404212	2.82997709909301	1	1.9716971552902	-10.0430723607674	-5.88994291229654	-1.21675048437716	2.18686826263646	-13.3784380122434	-13.0199925337955	1.62535842657495	3.28564463807894	8.43327738894974	4.16701059831659	-6.64705889864266	2.02161599795335	6.10849612856638	-6.16560998787179	-7.69151471596823	7.35327201153921	-3.30008005152488	2.89030309343095	0.48429254584161	2.77660513065213	15.2812635934176	8.82295259916486	4.398389625572	4.62216978181389	-17.4121584424811
69	2.0229093167901	1.37312762598615	1.91944665130562	6.22053708926027	6.61188669463686	6.42038557120174	1.18813203322452	5.25734942213935	2.85644787693637	1.59207005446753	3.33015416411211	2.34394004239462	6.73897817143178	4.39800768535992	3.59467433805841	1	1.14552385770254	5.61296441491459	1	4.9646559499742	5.16142317411348	3.02880493061892	4.07736669496887	-1.3373458474806	-9.13800552459149	-2.32541575906344	-3.67602435037067	1.94099292603553	-10.6175568800558	-10.5102720817308	-0.677919488050471	2.37196163826163	-2.19378911317372	-8.30176228573374	0.274647733033999	5.00739529960366	2.13825840247985	-11.5820729975978	-5.69311015756633	5.65158934550356	3.37281805634296	10.6525377642355	8.87155504295206	2.80720306704922	14.240933898452	1.06131844431115	7.72697464170457	1.19600048046899	6.65472378375692
70	5.15977979619314	1.37428062468013	2.98085670498013	3.56284530732508	5.95900924924137	5.65184112076215	4.22799263653869	1.98654150605994	1	1	1.31885173764207	2.85894485362034	7	1.18224800852347	3.21693365547508	5.03730282475376	2.57605283126327	5.17518739591351	1.71245231219133	2.14669912435942	5.27352106319869	5.26265478158663	1.27627144243054	0.172024833807988	-3.15921118632641	-0.215172505804965	-1.40747068010065	5.50877515825816	-7.46164472657026	-8.42586769196573	3.48364356215228	-0.313856076956766	1.07918854606552	-8.63231216127744	6.10224291183738	5.35116393403365	9.35741715198362	-6.80198163930406	-10.5963924685169	7.3873066839902	7.14365062427619	6.65297526250167	6.35913554097433	6.27436953145496	-7.58011495997183	1.58651835115133	1.62616005954312	6.32150404621946	7.76686437550421
71	2.52064682538671	4.08869337154956	5.8822931333786	7	5.47749615494801	2.50843339326019	3.59307879169966	7	6.96747002635025	1.79310885306405	3.42578161955041	3.81378288721869	6.27888381443213	3.58720517954021	2.32022368573791	3.1684269026746	1	1	5.18823452508331	2.92778565971505	5.28936352722815	5.59786436147542	2.83895033448991	-0.456341365846819	-5.96846749049853	-0.471187302493188	-3.65147289166161	3.53190918476103	-6.02781979904682	-8.09665888276814	4.27895352638198	2.42567177406169	5.20008469506922	-6.38270105446843	5.39744084665588	1.16293981895026	4.70164615363669	-8.60625785151585	-9.50357697611519	5.03089320358974	6.90603042745842	7.87153800577385	12.0170031538987	2.45190039420595	-7.9749801878004	-3.31581927338655	0.253240137459309	1.45405166363521	-13.4671374828252
72	4.04314469427643	2.70132285843461	5.94975040972639	5.10791186802517	5.12038789336682	5.46203702194817	2.42690440819687	5.76167536043645	2.67097624878747	4.15735498744862	3.85005011898263	3.75107925738415	6.3849768917994	6.29615040815735	2.70548391323407	3.06521529004347	1.2602877895797	6.20231040269964	3.37672106547648	1.68142014999018	2.21650095350456	3.82500082993688	3.32247261537182	-0.434360586927799	-2.27131261899141	1.10049875165606	7.25188941604316	-2.36193316853403	-2.50737837108449	-2.21187806499278	2.59691808995081	1.06360755068013	1.37442032867781	-2.96597433253502	-0.642265767579464	-0.846085906361734	-1.2670868422151	-10.5379810461991	-5.35604548837926	5.24041617278241	8.73061860859843	2.93124154998619	4.21884334300759	2.01779468659812	15.499795778631	-4.70412736375562	-3.49758697105596	1.36108703297006	7.38065708770032
73	1.02907629999521	2.54065310367504	2.43879447363803	3.7188458886896	5.07259126901854	1	1	6.58561310196017	2.23177376037581	1.93038892622238	6.66407031481332	7	4.00975923620916	4.2223394209346	1.8686445734408	2.13177645277506	1.265660478714	3.55148476017966	5.54541026937699	5.17833826373548	4.76052927621105	2.89794296908044	4.48530996912547	0.59179755432826	-3.17449412886693	0.688416282971362	-1.01615264596982	5.10282958510358	-8.03026865537289	-8.82593151702585	5.15681643432465	-0.309993069975882	-0.309233830126612	-6.92471350708487	7.7875312497146	6.6897266922366	9.29218490074053	-5.53109570222651	-11.0720842007348	5.62041293745396	8.39530011625288	5.59904649494326	6.74918956535628	2.62758157184067	-11.4144735050492	11.3110334282984	-1.09849193170924	4.03746520556043	-16.6009926498914
74	2.94885003741142	1	5.88859651670461	6.26139825872284	7	1.84009373221079	4.57171815301717	6.35283799317988	7	1.07988758849215	4.31432532923237	6.09553440987583	6.703634055302	6.59156452385512	2.82158076046298	2.58387602514102	1	6.79125932540859	5.28348902548858	2.99962553115315	5.1327961150323	2.3422704788771	1.80666091612295	0.812852743545209	-2.85120607013072	0.413863142478602	5.84142814258906	2.0212124568873	-1.75659128636973	-1.77016447625849	5.22590182694883	0.320802677836428	-2.48658173462114	-2.59472976058499	0.648454116461957	0.363396190732414	-6.55462227457186	-5.67327891027445	-5.20893351179535	8.35450073738274	6.73432642613776	4.86215910948377	4.43246240198402	2.46159485460539	-10.5318007575095	3.08922431790989	-7.26365590642446	2.77489215752805	-15.1086610473416
75	1.70423289232475	1.02798331479424	6.73224679410477	7	6.23640004446978	2.93041522792734	3.69163358548304	5.6789637469403	4.71730904473454	2.37174158143606	1.44027835818136	3.29661315589226	4.76850288115759	4.21755202544613	1.49884902764039	1.12380943323971	2.80905326146061	1.83133460422792	3.1319963156483	5.09671588272065	7	3.63041387007573	1	4.7373447982336	-8.03232503927289	-1.06161441055172	5.39190461560255	3.11944343193713	0.0740198354110328	-2.28005446021	0.428707072320645	3.73754721753946	-1.68069830662165	5.27160301545528	2.38623865061851	-0.245089482228335	2.1876421339788	-10.9206776032402	-10.656029131471	4.75185240408851	7.25823455434582	7.01435355283618	-0.885873797804562	4.64231147449648	-9.18138868375887	-4.43557688304862	0.561683571021731	3.89733234865033	-3.7291616099647
76	2.82324601464294	3.26756174599392	4.98867101756141	5.96586618907783	6.60874180138659	3.78883926025477	3.83746407367647	5.96068406053308	6.03412736563468	4.73937518531397	1.98383230154546	1.8031866936663	5.82205673234081	3.94033707110951	2.936228881163	2.97569870807178	2.63826902010813	5.62694810375068	2.73496926792858	3.39325661863812	5.28537134872584	6.09988836803192	5.85120161753271	-0.398412666043834	-4.88184128057934	-0.516249770928493	-4.59290101329903	5.29184543573491	-5.54387278063492	-8.45257557255378	3.37381846640361	4.22741392803971	3.2407140941744	-7.04711971373812	7.69664300543771	4.33039577287406	4.69127167667319	-8.37577799647803	-9.95641616544843	4.87129825864847	8.30562959620578	4.89749968058799	10.8034138389459	2.74816239439992	-10.1508413526237	-3.92968730825472	-1.83634156013087	4.34952553359848	-1.18028358731643
77	2.33503543821785	3.69167216990396	6.14441900635724	3.99726522178203	4.52251678368189	1	4.04524429033226	6.2877424940671	4.12183786058817	3.17006429190051	2.62270429057295	4.60037910901578	6.5593717598107	4.66958937517434	2.68590541746685	3.67707648298153	4.38344633755831	1	1.34696102885259	3.85239336479478	4.08139811758106	3.52184613822441	3.21989515388564	-2.26466727454953	-6.21127029818178	-0.595390769224606	-3.91910773657276	4.03733428836639	-6.4383196736329	-9.13063389547867	4.45162040635683	1.613446373135	5.60225421391017	-5.49324278504298	6.5100754299482	3.57440533332085	5.72296447351144	-6.76951583097196	-11.3668477137307	4.321601873285	7.83168522394011	8.85862650041694	12.1838491678994	3.18802004719311	-10.5898048479374	-4.33844473966227	-1.70013943348408	4.62825205613381	-15.6935925365389
78	2.86641727218507	1.58161013132783	3.31193438145616	6.63389131530697	6.75031490576114	4.31688460877116	1	5.24443233219494	1.24402675210154	1.3295861335142	3.02709097154563	1.03391836381901	3.91000539035999	6.85021177058785	2.07696292196564	1	2.54948282385276	5.78355566656179	2.91356544312657	4.84262149250947	6.37478263951297	1.13424744851256	2.79786873903004	-2.84918042170436	-8.58751207276043	-3.12193069752978	-1.75645424349736	2.72677848516611	-10.7486168911911	-7.96638009585579	-1.86212139712247	2.87306731661694	-1.87772306026264	-9.5117888725755	1.31801972380134	4.50371203635179	1.8232789895291	-12.5525278056522	-4.71485191257797	5.58716483618907	6.12772324929338	9.58362376127971	9.37379349062962	2.73436786401737	16.0490305445409	1.82200406985216	2.60787712740975	0.701083681008978	-5.00787155509459
79	2.47765155623309	1	6.77454801765487	5.69033405640534	5.36847405732494	1	1	5.05843537121487	5.63282025622532	1	2.09583582824021	6.79985933516567	5.28437293040209	5.55657389476539	6.85919783869809	2.12335418848364	1	4.79948638877276	4.54548879116663	3.85647024030283	6.8340065801387	3.18900320238594	2.06913593045261	0.164539284205342	-2.42249464428123	0.427824239514168	7.16256359446622	0.503575789495184	-0.19144880716385	-2.81009298096419	5.00362825601849	-0.967072906200578	-1.78082773260808	-2.11126637538791	0.730489809359884	1.82510357414331	-8.91536428733871	-5.75124335376287	-3.89483669893639	7.81062232457083	8.30773002090291	5.88242010678976	5.21572637339082	2.23459997333323	14.6911512786505	-5.9848215971178	1.59113047156937	-0.948026637582681	-16.6461407019095
80	3.21904028657081	3.95658510977728	7	5.81959896857094	5.67127994584287	3.07940407635889	1.88969745944178	2.88224397101442	2.78867037129936	2.49804434371289	3.28355328495683	6.62030345858517	5.97739137837241	5.59960647405152	1.91827602416383	4.08427870859501	4.59147972414418	1	1.13588368543175	1.33733125469983	4.96427838716861	2.16900323621566	1.6284958862199	-1.67504571155855	-8.34139340777724	0.208109062667909	-5.16169482378289	4.22638868046746	-6.76780968907734	-8.49213654793993	4.2150291938694	4.33018094622213	6.2227088078087	-5.92701470261661	4.42700155304904	2.5370342425123	4.95302667114572	-7.39022562281553	-11.7995083601823	5.15544995374947	7.69419841401084	7.95649588041843	10.7978864695104	2.75764563634996	-8.120390376018	-2.76362428849618	0.680429747548735	7.18687194904503	5.63349140564062
81	1.62329735196396	2.13437026615521	2.64456976740307	6.06127411073966	2.27626723901858	2.34405435023744	5.13452900148007	6.59243807024751	2.92665748680863	1	7	2.52787882624761	3.10788880184103	4.89610796900401	1.51180150361064	3.23966742160788	1.57956366035178	3.29064741643657	5.08902810755051	1.20745277358675	3.92032268532598	4.96779115113963	1	5.69622902214444	-6.20918683151869	-2.90372602063686	3.29899982763674	1.00163093068964	-0.999810434623146	-0.466502713662649	2.32983155671998	2.50931541572832	-2.03883840533569	4.25531976067114	0.413316723664218	0.677206559564916	6.00935425370847	-6.94241664060696	-14.0208743733071	6.05086645251009	10.5302836985778	5.98036233332765	-2.3911977026177	2.8822690015936	-9.08833124697787	7.46397498854737	3.4657392637195	3.05821644575151	4.83476397105611
82	1.35120554352771	1.76696482907632	3.79501964435404	4.7123986734583	6.67571679745345	3.42120603372315	5.22364537905867	7	5.42858725304577	1.19795591262475	4.64559231809801	3.56144392369525	6.49139002563352	7	5.1889390497218	3.90282781758437	5.23280256863361	6.32825076585966	6.51023564575936	1.04417591476293	6.96261103878686	6.58623247359254	2.0348670847117	-1.24026495439216	-7.54629448143713	-3.27328697672326	-5.51351190002602	4.47022218950913	-8.82075193377785	-9.28189771446501	5.44063568949178	5.12417133591262	0.325350019082063	-6.26519307737065	11.1579434907699	1.09020650039946	3.09482848234749	-9.41966676148303	-7.9209444608267	7.67511012386051	6.02608982986408	5.26695288414835	8.21764636537369	-1.61573370602805	-3.90590804138936	-3.93517546506228	-2.80742070503929	3.26431732513288	4.7988393673143
83	1.49137592066818	1.1627392752361	6.93714263348538	4.20332431413072	4.54293328801483	5.62513971328316	1.79726942123098	1.4555815587247	4.65211958647694	2.29122714654572	1	4.1035128268934	2.51111605252684	5.40625343202846	2.39383793036827	2.71754175478556	1.73831718376532	6.48561685715448	3.46982485579747	1.25428595236218	3.30576450644949	2.92726149481136	1.27408438842899	2.25081048142406	-6.99902040955237	-4.72427512204559	-1.88395709261368	2.4101255798492	-7.56478388804697	-7.70870402202541	7.26219043864	3.15340916936205	5.35047505353643	-9.52935304174514	9.06713372104296	-0.137572257315599	1.86670200107271	-9.12432659902589	-8.87278760031611	7.86774857455779	7.8739136635621	4.1192501176501	12.3661598582641	6.88603893043437	-14.3204313766933	-0.172224837072325	-3.93119861506502	4.70882167479123	11.3548051846878
84	5.66588181253851	1	6.33581200312931	2.38633871116898	2.4609681231872	1.17636322789498	3.67022610131466	1	2.575891273362	1.77036755731964	1.01775576190767	7	2.43205787674646	3.65450332088028	1.33347033020753	3.89479492945597	1.14333543630198	5.49778710243958	4.23722499918719	1	1	6.72640390928138	1	1.26071071438326	-10.8024662061107	0.887263326519335	-0.565864622029245	4.07972802083751	-2.09686257106269	-1.40266247566166	3.17933184816347	3.64419808212634	6.40054244045158	1.98468575693018	-13.7304607734049	5.72723238247477	1.70789102645854	-1.18268023677244	-4.33901178338787	7.34899245299008	-2.84573968517122	5.27855421591534	1.08698792476092	-1.87012520271652	-9.97480181453713	0.301909512186641	-2.25089160536508	1.35168686666546	-4.56310604192835
85	1.29482167530177	1.23659866093486	7	3.30515486110502	6.5929123201925	1.47226197021361	4.90150406437507	2.81954702288696	3.0437357423471	1	1	4.0193230670843	1.62070312350058	3.28538089832485	1	1	6.00565012047807	7	2.86002564009437	5.71013072857181	4.83976243607163	2.6175424474105	1.73250808529347	-0.952105523286098	-5.03622349746105	-1.7146616722771	-5.79868946550394	2.03662967623099	-9.52696742348772	-8.75914840587099	5.78358416687463	4.71590383366887	1.47261689654015	-10.4774037529519	9.2842921198191	2.0824740988067	7.0803890947624	-9.77301482827666	-8.95264003117291	10.3412434184069	6.13425851930844	2.14898133050292	9.4397407787416	-0.118390225576326	-2.76268922690697	-8.15858540022396	-2.05367323680397	5.12359137983436	8.41496471178909
86	2.02220500327008	1.27289696580415	6.79376016061321	4.92768585593371	4.16927453425916	7	6.02691608076837	5.6563623062002	3.26907841252105	4.98975139771735	1.42667332444298	2.88183193013719	1.82491675771179	3.73863505268086	2.30429837559509	4.66414648372109	1.22565634484229	6.44778562699797	2.16155750738032	1.06935004046055	3.14178834757745	3.38300450560321	2.67022480496591	1.60500516056746	-7.34257282668209	-5.48492064031299	-0.815881596572554	2.40754096481297	-8.80395814335118	-7.85871816390726	7.7214111524337	3.07273638601782	4.61800423538416	-9.64572460236847	8.46971002898859	-0.999724571401517	3.98018117182311	-8.78809519080325	-8.34712585116212	7.87968457630126	8.32670626632708	4.348276277898	13.1164462964274	6.18577660990633	-14.8796452486643	0.0949247647028404	-0.996902704168512	7.76070981474807	11.9718309298208
87	3.5282047512163	4.43482160835018	2.77463669381888	5.51463609289593	4.36032186600689	4.3859630350533	1.00949834107218	6.56368879749574	1.79506196136029	3.40820524423493	4.05189145374478	5.69315577606408	5.0297500276964	5.25029955531381	1.49725664911161	4.17517632898219	3.3945455692806	4.81329885691069	3.06934247866604	2.03589386085698	5.66651290169583	1.70602190378886	1.22776936985231	2.0660767897603	-5.995426688124	-1.00889365011804	-6.14850214328853	3.30268587163282	-8.15660213782128	-6.3896704589623	5.23948540996322	1.47434347379303	-0.992933597118891	-8.98374677429351	4.49697292315895	3.74083254791864	3.57636887906301	-8.82207421515222	-12.8096309648944	8.07072012017186	7.55840185749809	6.74829290364942	9.8780002315283	6.21841204412859	-8.91887885124456	9.53628284904916	0.0712580076086158	2.27669414720783	-17.5545335395194
88	1	1.83785807856941	3.52005624598345	1	3.47788116384842	1.36031789568163	1.35096410943818	3.09689019633604	3.18865207705788	3.94066421845871	1.13173102699588	5.51556465728066	1.43890163130391	5.05157532273462	1	4.202491732394	1.41328924724497	1	1	3.00672251920695	7	3.16973550101058	1	5.27632939314386	7.95058333607873	-0.946813707138547	-16.4187020857967	0.380064672061858	1.48872647312345	-7.56788554951873	8.84180331040439	3.68624529836673	-0.793157751478117	-3.06425057916967	-3.75829327479564	8.83126278689564	0.0288190822982165	0.217324156589797	-0.178105526905783	8.54807684364809	-7.65786910771893	8.78002721507632	0.421441391311045	0.756291976491012	13.2617415436709	-7.20974783759046	-3.93046996238144	2.41650325165343	4.53141981934887
89	5.67686739087702	3.13452273071	3.20318730486537	1	7	1.06002330782362	2.27974968236244	3.46260206702849	4.48149176874857	2.8026780350597	6.56929306338217	1.90970453165745	4.97020912694454	3.99705715201763	1	1	5.34689445256664	1.13361969680551	7	1.47168689765662	2.11222542515343	4.26831202606849	4.93236846459339	3.34685224422575	7.09985695591997	-1.41529598082646	-1.62883388223478	1.70410952130492	-2.32708249943992	-4.84392164611567	1.55157655361625	2.90266337450844	-2.7919076540094	-2.52230754841937	-3.51764854569465	3.79341795535664	5.4524441896243	-3.42543279428336	-1.49238909151587	5.76085550104848	3.34406502065284	1.23409625975198	5.56266873730171	3.08314296155123	-5.71107857954234	-6.20335820924249	6.1830651572282	5.79858577394541	4.19669160994074
90	1	2.29367201631366	2.5434193316158	3.49530541637248	3.91732375527739	3.40324933018968	2.95818549886868	6.79453766171207	6.24693282998581	2.4423638910461	2.05011963123112	4.50403852419746	6.84200367345477	3.45442315841279	1.400819677809	2.92190215212885	1.77901600753155	1.10158760696211	5.65357249275741	2.13428671755456	4.54311718606634	5.30524214687714	1.41688742442676	3.01133486718764	3.7684217917947	-0.112162467408545	-0.772796795450012	-0.837409542590864	-0.409167368858928	-6.00485944332537	1.25118727835973	3.3482178729718	-3.6544778754151	0.621105306000819	-3.59502768781661	3.92500059734523	2.62910061118443	-4.24970766285097	-3.43493098617324	7.16479505704923	2.81513100659711	2.63067479196804	4.59072600930904	2.51089177086204	-7.62536774826098	-3.52356084458059	-0.197531553830817	3.17027515569817	-13.2963156880469
91	2.98674605673246	2.48496791028789	2.98114488350185	6.74419852758834	6.21494531164193	2.33931825769165	4.95221749651948	6.14486569783398	7	3.77792129297054	3.37193541420467	2.93631069185407	5.81657087731931	3.81337560557428	3.14763151211248	2.44233042433741	1	1.20251024110441	5.11564729377068	4.47664087570007	5.39572414657291	3.73479138148296	2.20534563496253	1.42824560890053	3.36457038498642	-0.893004353353221	-1.09292657497027	-0.975097179447741	0.527783559865724	-6.17418057151631	2.4906864661541	4.89664754279233	-3.01145990724026	0.245569597936556	-4.8230872410553	5.15936153631028	3.46888856615034	-4.67204032178356	-1.41638454763096	6.77574988261539	4.21271809872882	2.09639255475149	2.69263286902678	2.90254798689603	-8.57331003240343	-5.59598050231275	-0.843956426073476	2.96533413701043	-13.5003003205971
92	1.63407995511001	3.53756597478284	1.35924464508916	4.52729324926921	6.61998970935967	3.19088796671719	3.25689114863012	4.16356704550422	2.73773268264572	2.26465237126049	5.13502466903045	2.78174468889474	5.53821521559965	5.38840429200929	1.48710521462719	7	1.46009739252922	5.25677939117702	3.84867873439376	2.01429009933058	4.61102543255283	3.85119459201499	1.61974024403085	2.0229221431329	3.88413460884774	0.710007554536271	-1.0633760200509	1.48178968177134	-0.795860888847612	-3.66563748435154	1.58996605711886	3.13410446401187	-2.26584459354457	-2.93434983891941	-0.37538739522209	1.82534791194422	0.175285716463217	-0.898903118496087	0.0218862403327478	4.46268806464488	4.23773326396114	2.39763087387312	3.98178614960749	1.46407357349606	-10.9476595044958	-10.3502207885044	2.82909755804564	3.07960317525145	-16.0047684978681
93	1.53887474233024	3.35847181764851	3.55274214825187	1.10976810942655	6.73298927318632	1.21877539316178	3.60237208849296	1.55576727028411	1	1.09730540477048	2.00775112791374	2.05194514239608	2.2407769495891	4.97455896800441	1.93296029264007	6.75435667925223	4.87536066393096	2.4019767781669	1.43004460692341	1.50797692090723	3.08100826899947	1.79133375576665	1.6071073617881	3.26995526855164	10.3694414478162	1.73044729504197	-9.94687152513907	1.64215482726306	0.957615893797477	-4.87221898078129	9.62508817996276	4.14829566069	-2.42749073251608	-5.58695582065089	-2.94767540856146	7.58198773464804	1.00303903988415	1.64217244902619	-3.53318129298504	3.21602773925727	-5.86518786108224	8.62556443691756	3.71231696009581	-1.48253087891206	-9.71134018530709	1.87441830559874	4.26728896222831	3.86275668627944	-15.0702018429672
94	1	2.59386770746137	1.14829933312049	4.49351462153321	6.07101226540969	3.75706011367365	3.39506341852079	6.76502003599455	2.35355722238015	4.60382076452852	2.53449192601049	2.536055175513	7	4.58490365135996	1.68347029774931	5.94313626190267	1.94375590784509	1.47254841652003	3.49365511608649	2.81759214946421	5.6427885569385	6.03731564163739	1.92965631153461	1.67480090743302	3.83658502149463	0.741112891365045	-0.920998127403147	1.94143651877007	-1.69897522685273	-3.42710395602571	3.00570192859083	3.29663843696437	-1.58712311017323	-1.62844734613147	-1.58783280168755	1.9457945764656	0.516629732221249	-0.652325438940378	-1.50219678076504	4.25672634034101	5.26776819999761	1.40085895956763	4.05839367222216	3.59599554365919	-9.89107121391536	-6.38025285648104	4.04553673578466	4.59631480177976	1.38917805940192
95	1	2.78421649989518	3.20809094360738	1.15659307215275	2.80057790449509	4.92688521190054	1.71250959153179	2.60916479451329	3.33496624035658	1.74144333919413	1	5.05426161090437	1.87564192714836	5.50186653094743	1	3.52640734996656	3.45612273080707	2.19510265132212	1.72726490612863	1.7384557393812	5.36996694161186	2.27886863378928	1.33324467419602	5.21599309678223	8.77153831447226	-2.03678732992236	-15.7232914058393	0.266390573014681	0.566731605854047	-7.73177864352232	9.13870478412806	3.86086305253226	-2.2417303865096	-3.5295551176657	-4.17783694113538	8.20908481398757	0.25097972691777	0.634462462756251	0.135791470217279	7.86820634749772	-6.76406079742589	8.73937098731876	-0.109100730963756	2.13761697213084	-10.7336985205657	-7.3893972369765	-6.66406796492036	0.882102557949649	-4.32732298065242
96	1.64721407316369	1	4.51224892576988	1.62350165060313	5.68462039981333	1.06130959452114	1	2.48526496308044	1	5.95808475455214	1.44617282075481	4.96049843987071	4.24761282011587	6.40063508222602	6.50026168955703	4.9168782791911	1.12830326823465	6.02596934820338	2.28358216627353	3.40730443150042	3.07259822526735	5.34302267689061	2.04468750616918	3.72411588884471	3.37826668242243	-3.2227081711296	-2.33439731127997	-0.892036392849654	0.163257341043491	-5.52571244032186	4.3326538279936	2.37752312456407	-1.11640374157375	0.246280693332842	-2.2684745786099	5.56500645170391	0.930569380585549	-2.80754888367538	-2.50938730039443	6.82447457375983	-0.357285066047278	-0.265145760403963	7.49047520935865	2.27505401454255	14.5641068288074	-2.11904357179345	-6.67035736394632	1.05492786840499	-0.158734552232822
97	4.26109028990177	3.30974466717875	3.90333678290349	4.6136614643528	4.46604508683286	2.20232236494282	6.89581237191416	4.30888754956717	2.92732881160481	4.98022409433073	2.86445451911331	3.33934863700785	6.53073678267236	5.93867226612665	1	4.56289787831031	1	1.69340437952073	6.42244257431367	1.53316120764195	3.20471164813822	2.88315159060234	1.21068196638433	3.82040171317505	6.90325521370606	0.868814162999283	-4.93317096567879	-2.69960167542284	11.908319416257	0.514544336257423	-1.93866375629445	7.55377316622912	-1.72667087067394	-0.86247893231023	-4.00772384711825	5.85165256702287	6.69239278524261	-0.168944854823892	-0.695081386009691	4.49685640619841	0.374857202371326	4.90415989156519	0.239315474802001	-2.06047705766913	-10.4825362720401	-2.73370150429497	4.24544853532735	5.79333784543014	-17.6776367908923
98	2.28034034309831	1.83657275498004	2.37390479766894	4.12021040527039	5.08345622581686	2.48593704240229	3.43217812654599	5.4143180226169	4.37798525196743	7	4.38511013608738	3.78328238740406	6.24666141953671	6.22207792032127	1.9623630252054	2.14504553531448	2.63763817146127	1.16237232371346	5.21619808526258	2.01009175172092	3.98460212800511	6.20240890863642	3.06432294804231	0.84029415884607	2.46500041301604	1.19266739292521	0.0451034863172894	-1.76011479739996	0.277823366712389	-5.4827375974795	2.74404388056287	4.64388160965164	-3.29135514580911	-0.260085263970936	-4.81801471437925	3.55332389482405	3.86637680695899	-4.20720867883871	-0.861400166868838	6.31045808443506	3.74627228086102	1.07336371568735	1.73632201941899	1.22714587496517	-6.44259231504064	6.81310606195642	1.70506897337604	5.11208927867687	-15.8326904819592
99	3.36840913884071	2.6304678143105	3.77665708420622	1.514753939028	5.74303507676167	4.07285419584498	3.42633358491293	6.23494258982688	1	2.39114091513788	2.32592801860505	4.99781390226336	6.92205045717453	2.63821195466962	1	3.10599737017928	2.36716185805499	6.37430924329688	2.89454641507972	1.28137994854566	5.92963690181674	6.11671109456055	2.48137713084914	3.2875745222378	3.13319746133319	-2.66229801433617	-1.02521334707214	1.09953229405157	1.23560231027226	-3.86317897162416	5.4327328233955	0.239458882214957	0.973478157073109	-1.03417095302258	-6.02604058125527	5.34147572858981	-0.120656341192598	-1.84125727701803	-3.73065613612266	7.59483187309636	1.93367033360701	2.29488748935029	5.64879961537161	3.77892840423465	-9.01025998642905	6.70519132549911	-5.1122941302141	2.15402737817397	5.49597360143741
100	3.2752942170794	5.35197576047661	7	1	6.28383491340858	1.87795332599291	3.21344140074846	6.76480414521378	4.71799742385288	3.24260855157952	6.90621106018518	3.47271032805006	4.79576805108564	5.40598398840237	2.3064967029854	1.00825668981742	1.65824459175776	1	2.24578400764823	4.55467949006932	7	3.82201495122172	1.35453223476783	3.97887098838795	3.97099354942624	2.019652488606	-5.2059469505809	-1.6030549976914	3.47303345528527	-7.26724496061813	4.52923426177893	6.79807630340287	2.05004552201291	-4.14285853612928	-3.11452466405441	3.67932783136853	3.04938499321914	0.713842028222423	-0.0782525536660842	4.73656905168054	-0.210160629121922	4.90887213275291	2.47935255812477	5.34726277578379	-2.57911667097861	-3.62485913763036	-2.96735426803621	3.91384075063702	-3.57447129048763
101	3.42482802170734	4.57019237652022	1	4.64815640831648	4.73489565394591	1.71919938157046	2.58305980040103	6.70680796528672	1.5234032148873	2.00280286797784	1.33741849190159	3.4207827483182	5.98783735704871	4.59599033406093	1.20847254846965	5.78780751529055	1.35311579029596	1	3.8917248584307	2.9029656591714	6.14134201110724	3.62182755038463	2.60366447932228	2.20206334650424	5.51101592518058	0.956608178147631	-1.25665362970254	2.21845408481983	-0.696666027927866	-3.68861441381423	1.2900281359274	3.87968787814002	-2.38476682183562	-2.47492800545841	-4.20940768976211	1.84520971783527	-0.807401734302268	-2.5154993262379	-1.29171319325976	5.11753852323337	3.07471728796689	1.3630635833772	4.79680097555171	2.32591706636406	14.2409798589461	-5.90477192832509	3.98595523083884	3.10357046404598	1.6992365374171
102	6.46979870603303	3.31063833208885	3.08882658922682	1.19828802570167	7	2.23411078053341	1	2.91961751355758	3.76759045151132	4.69125992252369	7	7	6.13212129382796	3.6037167655727	1.25655670956834	1	3.98421127742922	4.01639977857877	6.15647157749931	1	1	3.80569695523136	2.16639222851483	3.92134616519369	7.78788506460558	0.151545218479587	-2.26415109297327	3.59738932059094	-1.33807405981579	-5.81122572455153	1.13729803481978	3.65121844506545	-3.86835125320571	-0.31335218107691	-4.56724117404435	4.22405523821201	3.73402564830742	-3.12246526298742	-1.9501986111998	4.95365526959378	1.68127152625733	0.987434056019473	4.49941534087843	3.55737326867113	-7.65508869163031	-6.82405308640055	2.27200233292171	5.89630125659696	3.43570811206007
103	1.68685036189793	4.13773363407978	6.94476015466936	4.16212395915271	3.89539112193484	2.29757029784516	2.88704334493298	2.39948609562564	1.72842556939407	1	1.55709958214248	2.88419610836994	6.43463871601233	7	1.41917538852787	3.6855378456423	3.47388455217959	1.5081325955696	5.02298914346483	1.27790771844624	5.82226929129536	5.83794534477608	3.2452951131053	4.28709788197531	6.62695399753887	-4.70751160775302	-6.59198261677584	2.26185267178042	0.101890895237958	-0.402104906880957	3.26684744218444	5.72549048303806	-4.74482809720817	-6.72999858540654	7.11292815594537	9.24427844693548	-0.0410420882262949	-3.79419011562749	-7.33579547759111	7.21406317753828	-4.01316187553343	2.07486571517902	4.42963964506984	2.07850281969072	-10.1595001981375	1.68907796009921	-5.76874055124483	2.30186330298315	-7.65476541477714
104	5.53799386160323	3.20144873378401	3.46709389278083	1.9879480236404	7	1.88351368161392	2.16953044761518	2.61174560752203	3.95956361365495	3.7449437855795	7	1.76370508120038	4.58200403505022	3.24369528608535	1.24275811302011	1.36143536703316	4.056353128687	5.07344186457823	6.87207363596096	1	1.45146222789642	2.53676192020404	2.75645430831589	4.67802586297095	8.40896343773612	-0.132805975415664	-2.88690555882982	1.83128594920401	-1.67725054342375	-6.60075929110498	1.48122610033796	2.08756645104532	-4.25579785270289	-0.304454476284472	-3.73646591996977	4.02985450479693	4.33547829263517	-3.31775064297118	-1.55954525240365	5.39903023536092	1.16007135556443	2.86235068765022	4.86393828075755	2.5402424788471	-7.89475470478787	-5.40761646579707	2.02661005708376	4.0031691817438	4.66002627565378
105	4.87795771564154	2.7201962832157	3.27343979252824	3.40209842480894	4.41051945568866	1.81665267779644	2.5432253586115	2.96775714494635	1	3.14635515075544	1	1.37986924502004	3.9071762558577	4.19634235372587	2.43875710575035	7	2.39989178671296	4.37463197174647	4.59674668076007	1.29981393958404	1.59238195467126	5.09552937906708	1	4.27236156037607	7.66557124687714	2.24609478611597	-2.61681971156623	-2.36024001664906	10.4436894461796	-0.967004817398756	-0.87626151303797	4.82692509105548	-0.985329141645774	-1.76943567217369	-2.22018057531804	6.35105269039913	7.50132045259215	1.07764687874397	-0.574441743178535	1.97514793809899	-1.46913350950164	6.24749182795322	1.84983606433513	-2.97448283337066	-12.3623959951577	-3.84027147758192	2.98633059471717	6.75502849310031	-18.4730223010218
106	2.70210914385624	2.56656004434134	6.24408593640839	1.84084875260487	5.7615665566879	1.91232832096995	1.9407794422689	6.90651104009471	2.92644591807143	4.76372202503131	2.1798421407222	2.88790451086483	2.28580154849495	1.91612103793409	3.22124458314845	6.37896741213217	1.61493479510744	2.52639378922124	3.48488040207336	1.57047236568665	1.64747899823717	2.23188906066633	2.50096446357548	3.52947568926176	8.82317565799272	0.178374939744158	-13.1532793975279	0.535209544528192	-1.07699083142884	-7.66539699292549	7.8646088354405	1.44930953137569	-0.561387806098858	-3.33125467435083	-3.94531188914155	5.50743417232724	0.850940515982237	-0.100145732173429	-0.791079951106781	6.58043027068563	-8.64349576921887	11.4471534538993	1.23625150702451	1.94301576943158	-10.4584516956677	6.76391144605425	-4.11438145964655	3.15654840615297	-5.21592603330268
107	2.28105098879398	1.58512214569696	2.8147384574226	6.34067550404239	5.96736411448191	3.36026513631951	3.66580640164894	7	7	4.27461626608391	3.94595983414436	2.85593297915831	6.25000156932116	3.25586283774468	2.37210611382344	2.39924036866428	1	3.2363036776249	4.59730226452519	1.94045117920108	5.34566484049253	3.87452064508131	2.69231299036246	1.82589162938462	3.64193410897083	-0.158863472777715	0.280598224949567	-1.66737830790627	0.504089022452852	-6.34088839680446	2.36901612954189	5.13471057950259	-3.20285941336912	0.0552967054732272	-4.45685527041588	3.84836386942631	3.48254143570777	-4.60353900235521	-1.58010177531436	6.32464135395713	4.45156822944421	1.3932166352605	2.56295170665853	2.31012537941639	-9.52854435603756	-6.07234228535376	1.76813540381071	0.131482633738722	-13.8854681651747
108	2.73963684483123	1.2588818752693	4.15555031460179	2.22227950212583	6.63001340119574	3.31768654683533	3.70360042235783	5.86722563665049	1.50399668685851	1.95480870383838	1.54878200723347	5.40369285566428	6.82301569174052	6.24887932375415	4.55289025402247	7	2.05346250416134	6.81064760066792	2.22580172469679	2.37537245009675	4.50185217775566	1.79387058651641	2.42583658337862	3.75215238002761	2.99463241437758	-2.75801853022259	-2.93765287820327	0.738987428276069	0.806101539180683	-4.83022017539847	4.99086076618671	2.28908809301324	-0.0420762127993059	0.392382267406718	-3.55938892308953	5.96817086550012	-1.42588124816829	-1.58191803739768	-3.24553815744544	6.87721442334245	1.20379357647848	2.28208338108029	5.73170228353435	2.49786157639286	-8.44566539820759	7.63299181114524	-1.59027432311587	1.49259234164961	1.58552979289489
109	2.47545027161242	2.86880546922945	1.90497866694823	7	7	3.51133677413835	2.86949510090557	7	5.26742134734738	1.41668305048686	3.69231019617722	3.71597740802389	4.85387344783735	5.94410047366664	4.48607290820158	3.2416222758781	1.13905437092777	2.43603647108266	6.55921014119394	3.33585436185768	5.54765138820478	5.61391766430814	1.72867575459401	2.23526063432806	3.0245347638421	0.0978865793209743	-0.290761924932752	0.149557110684777	1.55160390188807	-5.71716360094677	3.25546785270202	2.91703198131057	-1.88568520876091	0.474190184823479	-4.33929694821414	4.05306875123899	5.9462425524642	-4.57406394079295	-2.19588549451474	6.79989846662955	3.73119851419627	0.246831911841503	2.83892963438379	0.42824164969995	-6.96883850709834	-3.99359653332338	0.854869007586702	-0.62174200924592	-17.3332291851134
110	2.05922202383461	1.68770050537308	1.52392342385766	4.65310119385276	6.42842721911722	2.6904975900974	4.37359655588999	6.61315269419399	3.80045105312939	6.84028389980077	4.27216361922113	3.7253363323142	7	5.36868828597322	1.73276093573073	5.08436725555445	2.65364512662905	1.79858875781274	1	1.92629925798562	3.93563801826594	3.52594360007254	1.81100913843582	1.2294488791585	3.39087624152188	1.26678227277127	-1.60263565897156	-2.63226564163831	0.113914188758343	-6.09206569700116	3.56779157871605	5.47692461856834	-2.38627437384289	-0.439147769913381	-5.25740248613724	4.92239548029537	4.36774205822685	-3.98355114357057	-1.41957519337878	5.76468474621432	4.2212778859633	0.547775012920429	0.892236041595908	3.27252059038679	-8.58215147975264	-4.65035454195739	-0.204971657444734	4.98718239750029	-14.2375443378935
111	4.40781707161186	1.95167622185133	1	3.62964374464517	6.07487703944294	1.05699786976658	1.24520307158456	1.33336998745536	1	5.05137228448045	3.06331765850281	1.42953861774093	4.9187335858179	5.97731592042388	3.69144220597087	6.82271280974184	6.61792856210022	2.43606048017625	2.57219356201234	1.64157096326395	2.79809268075359	4.11196878326585	1.62998551611622	2.5436750638403	9.72670474491357	-1.4181093156049	-2.38086002345257	-4.05975836904727	10.5713546973451	-1.32645535220505	1.1160321790252	3.98750133769581	-1.47097631479302	-1.76635983856009	-7.17660281241607	6.14154105741007	7.36490079616208	-1.67789321220886	2.29814787833044	3.96188263041008	1.0166593398711	4.50204372167997	-0.40741688815899	-2.29390231681931	-8.09382865890648	3.12893673517081	3.76002126906326	5.30547467860839	-14.9756899905035
112	5.54473216709835	3.10687025975225	1.31345946477532	1	7	1	1.75213279941444	4.08331518201557	2.26847091666834	1.21661170588577	2.98977649566917	7	6.27035450210892	2.7862595773671	1.5624516208528	2.35720413583083	1	3.84688988572533	2.84053120129697	4.56054307162395	5.13439947604102	4.01432855281745	4.16899918294348	2.21451526387761	6.55106448127335	0.424728201887964	-2.92548867197171	0.538402380110776	-0.112690152340348	-7.83898235933585	-0.208987406102008	4.11250842713765	-1.80504708521391	-2.11811330938538	-3.10385987027888	2.54524085188822	6.36220868534983	-3.89499193760094	-0.588347869718653	4.48169577653062	-0.57841798461123	2.12883065848006	2.2170949035228	1.92764702776056	-8.73418635993992	12.0300779897812	2.76472330219009	1.88380852639262	-15.8614950519428
113	1	2.49710255465755	4.16893975672242	1.49591283451397	3.4977810018231	4.70000894547398	3.86580288992468	4.09794121781388	3.08496720088123	3.79410175558359	1.81335761320141	4.78409106552191	7	6.34340391483093	1.4848892004091	5.45448163370666	3.58787434197816	6.24521287664362	2.31900775630777	3.14041740902923	5.71212976822679	6.56278063451661	1	3.37927836699196	9.60524753535671	-0.79262937424399	-14.1224630718512	0.204632560794979	0.426224871039235	-5.23727722981095	8.13382896316243	2.23165415068508	-2.20989853056712	-6.56159009884579	-3.32954409191822	8.18815623117369	-1.40057431748741	-0.168358034914247	0.267651994320892	6.72185760651185	-8.47180330303993	9.71499646492128	0.741881865514016	6.63402551311282	-7.01754050591677	-1.31245074850732	-4.15016632477456	4.02774790416026	0.499968640681472
114	3.13360182314381	1.29746440980171	3.751981175954	2.06130145792052	5.57601003635256	3.69670066768361	4.02208715548382	6.75493046872355	1	2.28488015656213	1.49607641693498	3.81045279570695	6.29058063312594	6.22419753039111	4.54100987638345	3.82840380110592	2.08609030921262	7	2.97628931778213	1	5.3563620117993	1.13598597909723	1.27999427351735	3.28974717417713	1.09675554808049	-2.76229777537389	-2.33863454103897	-0.386644443893955	1.034013464931	-5.14831250084296	5.69143509264506	2.75603365769304	-0.388225412698231	0.0430824623023463	-2.42097998326389	5.57813057675627	-0.764085937333963	-1.08742805912163	-2.37718645246243	6.56025344927609	0.102125781223519	2.46042556432391	5.59357446771839	2.56469053552571	-8.81300238321669	7.64616256554805	-1.5743374359345	3.12266236730594	1.90540268824056
115	3.46958985738891	1	6.92008636791146	3.17036407442835	6.31828712082226	1.39567469573275	3.25363911500335	2.14997132470452	6.71592452446284	2.27216650319254	2.52409296786921	2.63167221886708	4.89877795049229	2.22933116931508	1.96609449745823	6.14836113505378	1.36084272384566	5.91432000881421	4.78740540015126	1.22304736939728	3.61841867258677	5.32175507457321	2.66440131222409	5.14016487854843	3.81272372525302	0.212926874085527	-6.25979681865452	1.04948222639703	4.596433728673	-9.13225865748645	5.30208975930686	6.58894458827985	3.89269034950184	-1.33140110753347	-2.60614263898512	4.41103826746911	3.10079610523071	-1.03561017068835	-0.829531237382488	3.10166223153197	-0.561980207293815	5.22663274029635	3.9919480055889	0.353669519034199	-7.57473698269601	3.9674796275627	-7.51970617367196	2.09480870275095	-17.2701818460476
116	2.5358251125827	4.76075644195369	7	1	7	1.07943922754311	3.89667752949097	5.8481961743885	3.1643906905384	1	2.06992776992607	2.69879172438818	5.31411766444971	5.03140903891862	4.84638166080585	1.79744257377216	3.03876881713008	3.67047169714969	4.9325259627642	6.40702143121342	5.51620506085916	2.54529897739147	1.44977554676101	4.21455872380756	5.21241597885398	0.940213149246568	-3.61574266038311	0.304113896462606	2.95162099050579	-8.22499233053431	5.47231700470506	7.70831246963072	1.27912525134243	-2.62498509788172	-3.32317498804623	3.87274936823014	3.76488384837768	1.02774410599606	-0.195845165678757	4.09021555575305	1.26864238869019	5.6823853868736	3.02521461971702	-1.11734142856652	17.4331232246116	-3.82946451325288	-5.08488794129601	3.81970838479778	-17.4402353192471
117	3.64450547502339	2.01015852168171	6.61109544232553	2.04535397960868	5.66774393568446	2.76022417307771	7	6.43663377296592	2.44301495069935	1.06857398367128	2.09837125225901	4.99088472030639	2.80911317977245	2.91639919460031	1	6.9402237922493	1.34337702681164	4.49741095153759	3.95554189499081	2.26812123183141	4.19564976062026	3.4163721461085	1.32484340740421	3.59062462119918	4.15732031413421	1.10181925740355	-5.49111764950095	-0.582318992236093	4.50378817107757	-9.07758160906582	5.02009985884827	6.23413678586045	5.20540877027006	0.176947847147845	-3.70119294193716	4.01058715145819	4.27773816638561	0.665333228487681	-1.21685349242978	1.66994628041725	-1.3807595905043	5.07026660972398	3.33246990286154	2.87346531509596	-8.66112197324634	-1.77543574208239	-6.86772496054941	4.82799932899056	-18.010798963264
118	3.649536394667	1.71484601271168	4.69273786046957	2.12929899961314	6.00424461801322	5.00008393577178	5.8260784077775	1.71293725969577	4.20849836194654	1.20061599810495	1.43841845469061	6.39761899962445	7	4.82575134995061	2.50279854344764	6.81694611730644	1.51477804150846	6.62790531843728	1.73671204939799	3.55854554259666	5.81736267913955	6.28712659010297	6.2242863563793	2.3785926079851	2.19681108543916	-1.3211151433061	-3.63545845893893	-0.180839927527454	-0.284332774690357	-5.60047175348646	5.17543818680777	0.783569221926012	-0.57917693476317	-0.206206632468546	-5.97002086742976	2.99285239662934	-1.54093023884631	-0.299533646834041	-1.71852739420076	5.53334449763074	1.70117592918059	1.42322869279913	5.50933990718509	3.42477412968453	-8.67561982002577	-3.41976242785536	-1.31019123511618	4.73597199881776	6.86722819006161
119	2.27095177076379	2.79646042147886	3.02215870492721	1.30890747009904	3.19270264613953	3.78087276729564	3.56399876784938	6.73169979487407	2.49537870546674	3.15729936588958	1.68260849367572	6.06759122642575	5.96366369509389	5.66664674476616	1	3.39564007839189	3.98901282440782	2.0264325154545	1	2.57707470440885	5.92920425315391	2.80310872084671	1.59736807982172	6.30737788711977	8.25230571206544	-0.809923360259996	-14.8389292394993	0.876768761127329	-0.421809145602956	-8.85753667800393	7.96218393862525	3.73297610793998	-1.70955207049741	-3.44741193631055	-4.14005937017797	8.03511764028452	0.616958484329671	0.607435866831454	-1.24646546100756	7.70100014150253	-10.409948550684	9.87735931228993	-1.35095691741066	3.15828411307089	-7.3824744747136	-3.29966773943074	0.132588947511525	6.61443322567959	4.70465494590708
120	1.7095708656703	4.43899438331855	6.27536039078951	4.2046141569385	4.24589154338439	1.22506060529617	3.01554538088365	3.2364568868259	4.76970204564659	1	1.32493062287293	3.07133249401289	5.73871842750871	6.55190348958894	1.1812808101311	3.52012034326861	2.56981835340876	1.91485681765975	7	2.23659372770997	5.6781800910007	4.73724793612665	2.51681971091402	4.39757407717469	7.62021256473068	-5.10160119215125	-6.55583186593626	1.47668444588321	0.265654003955309	-0.0432649437678793	3.47913392225523	5.69944501905237	-4.67369654619218	-7.17963671688907	7.56622776016948	9.637967686144	-0.0627600670094652	-4.07492882988844	-7.54101382642154	6.69306285048461	-5.20176764479752	2.95916774002905	5.25661630328128	0.883880697722646	-9.96217461699616	1.97647392532724	4.44268840010159	2.63176151563535	-13.0890896873049
121	1	3.32052662623897	5.30656993990587	2.2419092751127	4.80986260502588	1	1.17809640722544	5.88861663966114	1.6216977449642	5.06057121011964	1.87858100412601	4.35840057868787	6.8008912991635	4.55482858175509	5.59559385739556	7	4.86238385402997	5.62226959353069	2.81436981328916	1.70049896793965	4.07807395053791	7	1.12830417370329	4.12644162397575	7.31464301270461	0.764725470462394	-13.193782677775	-2.91419979730276	0.628970657273371	-6.21128962237206	8.48576049654718	2.78592246267039	-2.24779455632437	-3.82613956616729	-4.9070238950851	7.27000973121448	-0.229497733410981	-0.491180118474794	-1.29547738807893	5.53999451915673	-11.8546606677673	9.70187405967995	0.9257124187385	3.05537842399566	-6.26683339376202	12.7431203333683	3.31363966761904	1.84816394838792	4.25336408061708
122	2.37587763567304	1	6.9592911290411	1	4.23010788440838	3.0716703024095	3.57417954007991	1	7	3.02076952805502	4.07890264364824	6.01172081322626	3.39827378204922	2.47528098726055	3.25377198900119	4.53304525365336	1	2.23218064683872	4.43817698238906	1.44945926334145	3.78547523610698	4.8875969670132	2.22643310597362	2.78088681451807	2.84315999001049	0.286468292376519	-5.76551693679348	0.124777232225937	4.68367508414001	-9.27239083945265	4.97887667400452	7.26198082001431	3.32274138137811	-1.39651934568107	-3.46641105512786	3.51911095954572	3.05997077540344	0.479982569413993	-0.903010955072659	2.85442106871048	-1.90575365697644	5.22068681442192	5.1117042111964	3.60945409630375	-13.2417950613099	-0.962023581646729	-4.91046304623588	3.71547345716592	-16.4575262097218
123	2.28076473321388	2.16693218499626	6.71480690305662	1.30014282695377	6.25303795158558	1	2.86605025902174	6.84825925192356	3.96048959884786	2.47264372304731	1.54763106399171	2.62323269635847	6.21789757635269	7	1.69610725353534	7	2.37780267982771	1.75865799705651	1.67477124336094	2.11080547269095	2.03478832789029	3.86637672672579	3.23496618326464	5.36611074246645	9.01654196759378	-1.11731579999588	-14.3058504114259	-0.176111240657102	-0.400757061056314	-8.71015930656716	7.91638712549973	2.15022821379452	-2.27604683504216	-3.50602956446736	-3.16213195551825	6.12112333270342	-0.199145436449724	-0.660620407298866	-1.09793463384416	4.98458006857676	-8.80312400450445	10.2339665308633	0.248011702451409	2.16038679502612	-5.38437063576342	-14.6388281244494	-2.36688677219398	1.3008065963709	-18.8242233097558
124	2.04938582055369	3.07733462130424	4.31027814830824	4.04551715287512	4.32361312843304	1	1	1	3.942924406813	1.21574077428454	1.34363763317468	4.13810012317347	6.94142157209704	7	4.48395094069668	6.111105690203	2.03063497900957	6.67123473048233	3.42784652446185	2.83797455383714	6.15720249736947	6.53563232907521	7	3.29089841563095	1.4968540238078	-1.16588933189878	-2.59006425360215	2.59604715263855	0.113822535998774	-5.74964655503312	3.56487950686319	0.391914878315931	-1.16484641718405	-0.126160773502533	-3.35394543091248	3.40861543170438	-1.39417562478194	-2.17836949240778	-2.88121308154929	6.94631193939791	2.19597838736288	2.47392386307728	3.9555255249339	2.29936987893269	15.1455261266524	10.3218451588876	1.03029745433421	2.16503627977739	6.82610421966062
125	3.11601213661748	1.35547268942919	4.28896833105036	2.56722942852246	6.66557732248359	1.60405151637084	1	1.10548594168617	2.35661035631857	1.41423235812045	1.50049985053667	1.64057670936433	2.60809449359185	1.64873894413047	1.63346904859164	4.4835781935521	1.2660526844321	1.84004478865538	3.31278195315966	6.76045417083074	2.36318593306786	5.65482750891514	1.43990267173491	4.85254084783651	7.88204379760089	0.572780712544538	-3.65281322362387	-0.70532858777449	12.415676690514	-1.12976027637972	-2.05354346760217	6.35948037477335	0.735635374126885	-2.58788692611985	-5.047323663132	3.6947260003453	5.68560890977762	-0.206181597527812	-3.40667895262205	3.21272298997408	1.43975487998207	3.02363211184855	-1.2924887882196	0.435363775387955	-2.65044732549912	0.0171640376336885	-8.03426154985623	1.00944082717479	-4.78715092974973
126	1.47194268483435	2.96162597999718	5.76155736060886	2.58260407602748	4.12485661415827	1.77333697878832	1.68586212785951	5.98244189995534	1.87324841180146	1	1.41501145529272	3.75580363595544	5.96181458815651	7	5.73047547872089	6.35253210431688	5.26837507004954	5.08808200705295	2.77363450670092	3.25421594249584	7	2.16040956818583	1	4.17603127545912	7.65115234867804	0.984323269845662	-14.4076970059045	-3.21463345282434	0.0745798707635349	-6.67553973755695	7.63022728807041	2.33207201730522	-2.46850056698337	-3.05547779245445	-5.41217978339804	6.91748473147785	0.643252781336498	-0.527575038261715	-2.47155863232981	5.11365162009757	-12.1729395788122	9.66208328360302	1.16615614065919	2.65056287657113	15.5287176227742	10.6160754674389	-0.125274140901864	2.5471831691888	3.79776277828064
127	1.4187116294145	1.0398802120813	2.95320006035666	4.02173840240685	4.53639389229615	1	3.54087827290255	5.44766933501148	6.49190516843942	2.42931358150958	2.0077624814098	3.77040856846913	6.07868806746	4.66819685871173	1.11955789209138	3.83780519992362	2.57575588227071	2.36759733275052	1	1.44409770969887	7	5.3650241335794	2.73584951308459	3.32619465259255	2.63685606630031	1.65404958834096	-1.46917397944913	-0.444124957467885	-0.180000360252036	-4.49012968083244	0.543598838693754	5.03699671805894	-3.58766511524149	-0.790305296982938	-5.75910574129336	4.0764318269599	2.24048327499272	-5.83901123179186	-3.04277543514369	4.93930020374128	3.01102287532723	2.28517168238904	2.00522884410905	4.53273878294603	-8.44641526106853	-1.00265608488213	-3.01508382942803	-1.68906947185835	-15.4141351489134
128	1.26205525275291	1.85262943905199	3.78740985054816	1.2141224548878	5.2344962315766	3.03461881335083	3.51681326505958	3.38167605616325	1.98440261376207	6.54434220608918	1.00555077157383	4.99934036689804	6.06788897513956	5.62397724713009	5.5927967552498	3.64034338717822	1	6.28018396775154	1.57934004278712	3.69616446175949	5.17899147211858	2.70063375738935	5.48295235821217	2.9482458280178	4.03294294637401	-1.59547959477077	-1.24878727160755	-0.81381499526197	-0.0319798115001313	-5.87133407506796	4.99337563166531	4.35196569646626	0.623726463455185	-0.40602413471334	-1.90426374468832	5.04899206207133	1.6320480331182	-2.7153217815887	-2.03019249912903	6.46570431997753	-0.202890590723298	0.138609800671615	7.62445537208163	3.19671804978526	-8.0460311029606	-2.29107687226337	-9.25779191297003	-0.105508756014606	0.557863899600194
129	4.67219416896152	2.11917317839654	1.12378558558932	6.39650865832109	5.13838882339883	4.00776066090349	4.10411174087937	1.03001094899405	3.63977984855943	2.3284831812306	2.95952787059773	6.79265162283137	4.92608539203775	4.94247092865852	5.31173028564051	1.6082256967254	2.57055731700636	2.89506352253011	6.18247320119646	1.11647020268567	5.203401215342	1.51808590412274	5.55143831087549	4.97255672343848	9.57537446997532	-3.15804840812537	-0.753489479301622	-0.802443102931703	8.87923714154884	-2.98242304999303	0.818873383456483	4.75497703303021	-1.82507113071804	-1.53009813654783	-5.10469690982843	7.60016374189255	6.65000500330853	-0.976357499518657	-0.719292517820252	3.75884458625066	-1.49434179357197	3.13279308127928	2.09575373084567	4.18039443531815	-9.86036940806044	6.84380745802787	3.07804704625263	3.3261591159291	4.89927027663601
130	5.14386130376281	2.93147097130561	1.03394034052565	1.51203817528193	7	5.37448698799835	1.69889336208997	4.87375069951237	1.87172719987601	1.75723236799354	1.41863896235807	4.16145415705425	3.31780115593738	4.17765799408279	1	1.52535941028882	1.82043394576314	3.49803408156116	5.42025248473554	5.56371791687365	5.02005559775768	2.46534151419466	4.23284332316428	2.80779891043067	6.55817680501654	0.79802737039248	-2.26640596479276	0.691098352348206	-0.538686396450956	-7.84754159307818	-0.519203386100027	2.81714044523294	-1.94079953320838	-1.83576909236593	-3.03953843965022	1.64103201359622	6.95633990211052	-3.68543619902365	-1.03330858760322	5.2155701337901	-1.62136936937752	2.47375344547224	2.06216521317435	4.47067732854183	-7.99039048312817	3.62784885554758	2.46145725772386	1.83761458600286	-0.39855968109745
131	3.04049148035142	2.04424314401085	2.77936511190958	1	6.49123492189071	1	1.43336523356786	1.00627271704082	1.5819444110417	1.5070445784924	3.76083431252943	5.76672221691021	7	6.61413908105004	2.99284960754211	7	3.29165305882639	1.19359687207285	2.483923100194	1.9917782244257	2.61376697887981	3.04159949505459	1.36135520114058	3.14518524939028	11.8500108438281	-0.255032075568415	0.0483748049423725	-2.62177917423706	-3.86086028339242	-3.40019491684937	2.61958448836619	5.34364080716843	-4.36227643993531	-2.26430991944668	-2.00015357626424	1.20486499031098	0.393673465853169	-2.55270740341664	-4.04261092355425	3.96929916518851	-3.71807737732163	2.87296939392659	5.73025947369641	-0.852981178774623	-9.66584993235156	-10.1846109403602	5.58792256885271	5.06632474248601	5.23909900787364
132	1.40659254385223	3.18563043310611	1.08206503868384	2.124752617513	5.66551300516992	4.69400969041985	3.03600189089658	4.57532112086793	1.70217119616596	2.92710220687405	3.53593685348574	2.63851189545955	5.05632049158118	5.0272345782997	1.04830818522088	5.76543777469139	2.11587898561783	6.57978720017044	4.04046016426094	3.77805416308347	6.78501959866671	2.25322045448217	2.30225175808502	2.61279354103758	4.46659231829335	0.928192343870374	-1.55307860054666	2.16587849564147	-1.28019848077851	-2.83674436295239	1.24337134529507	2.39187645875793	-3.05555094061738	-3.35625113875199	-3.00826705042342	0.916910705146242	-0.261534012942892	-0.148675960673598	-1.31079691335416	5.61724431781253	5.73919952375585	0.528509164111978	5.51523990020371	3.07846288784844	-7.87476092933758	-2.09088439522861	2.34736341819761	3.75798417838654	-0.364134036098924
133	1.46804226201871	1	3.12966943810172	3.86063303126593	3.89602806513694	1.22325618183926	1.92042608584357	5.15032780276884	2.20610189420263	1	1.17230349558913	3.65298764764394	5.54862960093878	5.31082216657403	2.08621927324218	7	2.86186705579725	6.98016592046242	5.5634410060454	4.65177294796182	2.89943591925048	3.29153542736839	1	2.63278088440687	7.55633982100321	0.937186557393894	-3.2463371322077	-2.4112025111873	10.7354390117225	1.32354596855578	-1.19673029861912	8.13759663384479	-0.927297108393867	-2.35826336834756	-4.10335409570642	2.85437297723503	5.26775581470237	-5.48597042233647	-3.55003810274565	5.24640422199142	-0.599006667848264	2.38763754642333	1.51086085195009	3.81014850639647	-11.5074050975297	1.89043024848721	-1.08100352294188	3.73015286851226	-16.3483472947267
134	2.35141788698655	2.03515523103816	5.41662352395093	2.34821648147026	6.08019763416889	2.28640236510039	1.20521738059691	7	2.69146663785501	1.59594020608617	1.61720540621834	2.22485167122462	5.66276377602198	3.53468744951451	4.49227195898357	7	1	7	2.41644196768408	2.37841700585767	6.70253170996021	6.19307216172983	2.29385763019732	2.97335592247342	3.28914369527061	-0.504234333822168	-0.352710581243589	0.166728152755358	-0.304663406241294	-3.10559583071723	3.4462977766941	1.65345934720386	-0.208249766034999	-1.77894814775012	-6.94715749423742	5.66064678842549	-0.99924337455341	-2.62773753240951	-2.59454352683681	6.29203606179667	3.03743637496932	3.50811551219148	6.09398512066264	0.811597860868703	14.8592726410976	-6.87100591205854	1.58455176691067	-1.5330190861757	1.16672097202403
135	5.69463019799765	2.66890470394054	2.84415873745617	1.82174432480654	7	1.39986650219044	6.05902175633611	3.30593938722363	1.66479502631567	4.69598033765118	2.90047600606054	6.57260819183889	6.4795590336628	4.21005436138507	1	6.66500463350646	3.82229675991614	5.51062808513439	5.27818515169379	1.04294917433041	1.18388233027332	3.47861854412882	5.5086530406657	5.21339059254778	8.33227382399279	0.29096043585518	-2.30690439942476	3.90627226473686	-1.55332802260348	-6.5775899510894	2.2132213607694	3.54903296799244	-4.29413333541372	-0.201841547659235	-3.97811806309533	3.99026316187103	4.01896615975436	-3.97638190898452	-1.99002307865707	4.99531657688733	0.549995641862167	1.88822951409739	5.08537349963477	3.13218661882558	-7.92943514373469	-6.37993215989372	2.07938268618858	5.00879314626375	3.43186090398024
136	2.23621053608396	3.06919560575694	2.37481933165908	2.49932475658936	5.6303994617073	1.5629706162037	2.73574846198004	2.59960307403191	1.08029310907131	5.73276539139257	1.06183470598279	4.30213261688853	3.76647333296767	7	3.16104535004442	4.48038908659239	3.24366942358736	7	1.70477769786681	3.29088139133079	5.3858572810127	4.68062608250946	2.50256414206367	1.8098517528208	2.44967141840702	-2.79601750925584	-2.30972660542566	-1.33255206770933	0.60055450476503	-3.52113771671689	5.54284299456628	0.429732908599508	-0.304472520442519	-1.38904450495219	-6.20834367729672	7.27979003837277	0.172335436324422	-0.498340834176071	-2.8662919511373	7.33149669929073	2.07875117077721	3.29993507635813	6.07781755539238	3.41017412430479	16.4439167225077	10.0556433012627	0.0503235987615424	0.709250894332747	5.29303291797266
137	1.30382324402904	1.96546391647413	4.9762591039141	2.24112928528777	4.25458844957003	4.29173238492807	4.93300899386247	1	3.24368912364925	4.15767916975314	1	5.85977055415701	4.38216008103025	6.01589185512081	1.64113092196129	4.90611569114285	2.14443812365783	5.90176951867737	2.49075057422827	3.23132426174162	6.64895284417347	6.40739060194727	1.71629009778269	3.63007819934163	8.11158903481963	-0.426007864250768	-13.0013479533036	-1.32450676543847	-0.757552368676693	-4.91359244859092	7.46058471452894	1.93562231588391	-2.1604851887451	-6.2903232504668	-2.76163389323174	8.10601984057717	-1.92857570400375	-0.334518401203853	0.139391236434857	7.27355171042294	-9.18803225547227	9.87319352648207	-0.315617544006385	5.94740268379888	13.5279794516716	-4.70257987130885	-3.62366357297204	4.19246761516165	0.219101635202402
138	4.35937465293769	1.35040776087864	2.89228229116098	4.0642959524088	6.00077803822989	1.97138859057356	5.3244123444384	1.8756529877433	1	2.46067579226954	4.0279359166947	7	6.45877469580461	5.72682775483802	4.17063322447171	7	4.1875473712047	1.03807421098914	7	1.99104703209194	1.01969308473243	7	1.82609494169411	4.30335012897125	7.87098876349514	-1.5311986562454	-2.69170566118092	-3.06803333084641	9.1541424932146	-3.0155184161241	0.171069710010852	5.31939464039057	-1.44164840118934	-0.768350933467903	-5.85791013728524	8.11857876875563	5.88589063448629	-0.354276202787047	1.58595263404775	3.57385904293835	-0.0233617904821222	2.90647580065832	-0.772073508742802	-1.93110401643065	-8.18087130103602	-11.1767307986904	3.11876335028497	6.52966893499099	-6.36918136216468
139	4.90591460312425	4.32142735869838	2.32311175683526	1	6.59363017968185	1.12543119002976	1.54892844609909	4.68334015473725	1	1.04066330907655	7	4.97482429690203	4.08510966103542	7	2.25697378858038	4.54665074168324	3.57604668977389	5.04907678030149	7	2.75461820929777	3.65068648835098	4.51236958156282	3.66664429293513	2.37605468719041	7.57687186305708	0.886840423137388	-4.34161294232424	-0.500176715838301	0.260501180428822	-6.52401937588266	0.591669070325472	3.74255986490696	-1.19186437306811	-3.56338212551689	-2.59075762861871	0.916806970639107	6.15836075178	-4.98786950596427	-2.06905846559695	5.55656055852632	-2.8171857420653	2.2437362761866	2.11464950251258	1.74771713315057	-8.11827288095225	9.59435211573688	1.62140785111776	0.659468076748852	-7.59385840856517
140	2.92599356934006	1.27805103985767	2.10596709239042	5.11330394341408	4.65649564111534	4.83597934502233	6.30977684864883	7	4.85302000363856	1.33653976967669	4.20608511753205	3.12360635161118	4.01247041366373	5.63710445755591	1.06464228177001	3.54783489081672	5.19099796310849	3.53167542132385	2.9937175734479	2.07987316037299	2.40014018273315	3.58617459557551	1.86112085508148	4.08794457603804	9.78438628726328	-0.45795972061033	-9.08489450282227	0.873712266007081	1.97144621440434	-3.5720181308946	7.98686636279414	2.65903384430742	-0.866120875620877	-0.227251229318673	-2.89400155594241	9.87840551433788	0.519667066558412	5.01827181926118	-2.33434670302075	5.70475317300473	-5.56967619189151	9.19089771588	-0.22244531399382	6.16426925952759	-9.81246615854804	3.60456703023647	-1.11848130926793	3.95287962027846	-14.3755358630832
141	3.52355705961716	1	6.56077781939558	1.71647039898096	5.41211257749393	2.92241188540938	3.7162451004999	1.5896143779949	6.93040539560369	1.15852379417465	4.11984388801085	1.63163553198046	6.93305664380508	1.92853445954699	1.75468378401081	4.60430041275958	1	1.83475185452443	3.27059506048009	4.54255461153369	5.23395629871128	3.38036733348946	2.0917778384424	3.39855980482699	2.21834473536973	-0.209093144326985	-5.9158382848286	1.4376805737941	3.92107142520066	-9.75903093918253	5.09876959644906	7.0176871717607	2.70782299766692	-1.62222049562217	-4.04762636365218	4.19341276076632	2.92339607859594	-0.735859199903133	-1.43278325488119	2.97363724070142	-1.81585583360077	5.05292948972949	4.97676909501882	3.2720786703824	-13.9850379055373	-2.57000307568076	-4.01277844291169	4.13014249796857	-10.489326455265
142	1.57803656927022	2.63621182841432	4.54928113421388	5.21163984761859	4.30110768400716	1.13465260196691	1.03384219808275	5.64209714115143	6.11309799463973	4.66945579551452	4.48984061557336	4.54749271060516	5.3718837055029	6.6241739486791	2.78712609960187	3.22015610785613	1	6.4892736542372	2.08045883617158	2.21758927010638	4.03966664176884	6.48127468132386	1	5.70472649345163	4.67105426988214	-0.55724100628557	-5.98260204881748	1.90225007503758	4.189487673974	-5.73992080593364	7.79764684599285	4.14967917759519	-1.13884537149878	-7.19939701657285	4.34835802945738	6.61926179571749	2.83777669129962	-6.10339907338154	-10.7379334884098	9.35955413129362	0.0712236304403402	4.52619981857711	8.104074653313	1.85410160758736	14.8620200321119	3.00934876938566	0.928267075552656	0.290595237412814	-14.5422147929906
143	5.49566503385299	2.50628759053268	2.5179604494135	2.35615697310514	7	1.42665783089107	5.67358041751763	3.19891442048924	4.45494618168843	3.7872328406905	3.72240028775096	6.97624075620523	4.50733857181605	3.55040825496394	1.32633149398277	5.83074391999704	4.65651377666599	3.6008119667957	5.23688075697735	2.61527581169621	1.24508395770539	4.24370016484653	4.31975621673966	4.57576606594591	9.17360536940724	-0.529781376071083	-2.80892613045457	2.56925371758605	-1.10451853374702	-6.77665019053126	1.22194993103204	3.11925228032477	-3.58147624889788	-0.142675485014453	-4.17075579345886	4.00213217087936	3.8848221621755	-3.446400874129	-1.93847705642371	5.68286419041804	1.60254306338192	2.07205765809211	4.69107585782033	3.17895591613476	-8.39179903772875	-6.80355272197011	4.12714647516981	5.27315737787572	4.24962320328717
144	1	2.62704557189462	5.44750478626062	2.916759759255	4.2430375958115	1.83090548138934	4.27958178656324	6.78472949683334	2.09869459213076	4.95226489461397	1.17077444354171	4.81300239318571	3.44262174279369	6.53108221791392	5.78617991897967	5.10475519663328	1	6.09074691648121	4.57214131581533	2.33669741105388	4.08922961346676	7	1.07176660633627	5.47179481240482	8.81261010152086	1.69473751948622	-13.5122713082567	-2.36187567498739	0.309754424741001	-7.74081644376758	7.91606304486118	3.66607575154598	-2.28811999117221	-3.63514582961461	-5.59244817712753	6.98678472960294	-0.246842004220301	-0.472409841211988	-1.6081334161887	5.51947625322908	-10.7313666886065	8.19379173968786	0.906763739534879	4.1229315791022	14.9726978100687	11.1731803882322	4.01938535277053	2.25930874609259	3.96041299504966
145	2.57107167383393	3.33232985555047	1	4.68466574702412	5.20912307151081	2.26347232595495	3.873968486423	6.86666711230253	1.30739792735497	1.00176006323602	1	3.55359899578415	5.70533252483213	6.38571324856755	1	6.39064630094768	1	1.54078900196621	4.06640083410383	4.09001376734486	7	2.35561460549567	1.47289480489673	2.00348624896633	3.87900201202928	-0.0222037432477191	-1.06071559146983	0.455810521393139	-2.11331147604401	-4.14935176118439	1.66609165187911	1.26105433060396	-2.66019821497328	-3.55908346451572	-2.99504785775105	1.19597043615427	0.958276112760809	-0.197818947246371	-2.1107977142211	5.74384566741431	4.84332326266982	0.924476852819221	4.73802116857272	3.06951459182417	14.4722694868204	-4.75154596257999	1.78488264305287	3.0109711153191	1.67186193743345
146	1	2.06193361479229	4.2478973443039	6.20219538721919	2.88655193863234	1	3.58478389971951	5.83249232843338	6.37083795117784	1	4.93336094902484	4.44652204555394	6.73054015701687	5.64756799006149	5.24072394278295	4.36312665909546	1.1631097685895	7	3.04181167158965	3.13162238502443	4.88705640004148	6.82929087685123	2.51818137046323	6.88859739040767	6.00058587204416	-0.528923207714708	-4.32641815354236	0.0983250120591564	12.0670214101433	-0.306180635671913	-0.919156971128791	10.0683833545666	-0.157233056978741	0.718745886739823	-3.54585696111728	0.508822084119126	5.20295982267772	-4.34367101059541	-2.8506706478549	5.45642403702582	-2.26650820110274	3.34372999678949	-0.428230413990098	4.21553139014587	-10.5329221209233	-5.41414716332012	-5.05654282077259	2.84437011547792	8.05245665675416
147	1.97650208750948	4.21138800325069	6.30606985944048	3.21934566331524	4.93159214934471	1	5.41915932562567	3.37860597255273	5.6040308469213	5.59640720823455	1.09368052019453	2.76335554884202	6.17209138367104	4.71396260931735	1	2.83199059215288	1.89136713329398	2.21361117607524	3.09240558196253	3.23778928731823	2.82159951324794	4.54328582849527	2.10343875508385	5.27883545757265	5.30031780101509	-1.59585738354977	-5.77421951528279	1.19490316603275	5.58769689294559	-4.41209618057378	8.00199170925954	4.50159755266228	-0.590974793404365	-8.30728257878441	4.11799886451529	8.00834956529062	1.66094618752827	-5.12647429255665	-10.8846998784337	10.3579272797089	-0.233008420681971	2.37182459958601	8.71703806159845	1.85523113155842	-6.76308989519669	-6.26446805921093	0.720381738136834	1.4244462689971	-12.8118384163523
148	2.27697197911915	3.92473704187703	1.9625890725182	5.99098732007235	6.60066337743056	2.29090345463974	2.82971584870064	1.91512078543282	3.68159496636937	2.87444856670781	3.16503962426727	4.82249607616406	5.93250851263323	1.16978426456389	3.66301716915165	1.45490230157193	5.99171024437935	5.79390829493542	6.82773924833325	1	5.72313782858792	3.57969124442505	5.89396585239764	3.76748779850069	8.10704650211817	-0.350917358901069	-2.74845876552682	-1.55020502952863	11.2389756604261	-3.18292682901186	1.54235582899978	5.86854521412813	-2.90456881677108	-2.15894953764735	-5.13952582137535	8.18090634982259	4.22694675776219	-0.542893880450094	-1.68025477821608	5.77483298591028	2.18034992289133	5.1788236023187	-1.19734674726514	0.351665267179371	-10.2518799822674	-2.15301573456463	3.85563317493626	4.26052870793988	-6.09278417246871
149	1	1.42305157895978	4.74425245714587	5.85462166025432	4.23190864019066	1.98185982800413	1	6.58798341612623	1.87618509719956	3.854854583585	1	2.61425588855528	4.00112957882124	3.75767824144765	1	7	2.36841785792489	2.1523208867156	3.01265382200721	2.35674102733981	2.5635084300433	2.082402513859	1	4.26329520699962	7.69468624325463	0.0270688018615485	-2.3998778432997	-3.43756408120613	10.8772364208259	0.810266746955315	-1.1845661691718	8.2130090281613	-2.75814034347718	-2.79663118065885	-4.59184799350654	2.39010612465371	4.12090812926946	-4.62471874738893	-4.32913755778846	4.11268413912732	-0.636722724741559	1.88311355014144	1.10836491753783	1.6569969709835	-3.27045445406816	5.76793196526554	-5.33179944686577	4.06129414301857	-14.550025757173
150	3.05582232437883	4.40444731004442	7	1.21014568245274	6.15126000235349	1.46971823194932	3.29582085165733	6.34228476068436	4.29656048633543	1.82685760738383	4.63308764034309	2.61111654305432	6.27810127234902	5.15366197839214	1.97758467961382	1.08743679368957	2.17487552629556	4.96297532791374	2.69440529480078	4.52747366934142	4.69350256609926	2.07746354273704	2.51668755785387	2.63739156362248	4.2911389411334	0.724708819890124	-4.92226243634613	-2.7228085145046	3.11225744250805	-7.20796046362253	5.30791040130917	7.12444810923168	1.0576819053085	-3.40757231817649	-1.61747405033474	2.05514685057873	4.25851779513558	0.584725161198252	-0.985651846014556	3.34367047899363	0.926390835728191	5.31299998502816	3.20406111060011	0.595675173615055	-1.81913056388342	2.76907243030079	2.11350187928956	3.43597111541774	-13.7590364062724
151	4.82821381840825	1.14725036880141	2.29646583842015	5.26016477171169	6.8948819379529	1	1.368336103965	1.0665127745342	1.0512829600865	2.16970946047592	3.02730158509435	3.61592277697369	7	6.63406208748295	3.98518914499579	5.05166465709306	1.53613626815878	5.2536605258286	6.12422365765829	1.15622963845372	2.30437350572334	5.00801424475592	1	3.90409292222773	8.05334387852803	-2.06275969854676	-1.46470674486796	-2.32698677652757	10.8210169444689	-2.87271990969715	0.556902625609693	5.49190230958615	-1.49794989107072	-1.27904522643331	-5.79230981551885	7.61961689072424	6.08961936215779	-0.759718194301987	1.70736224087479	4.57722820652449	0.12718008426969	3.61273289229301	-0.487029178814155	-2.90304594938235	-8.26162231885343	1.36545646734995	3.10352509594234	5.54454960021944	-6.13750583296808
152	2.96340848283679	2.54734078701294	1	4.9862680901875	7	5.78233233602877	2.28982821940988	1.23383492340144	1.4828748441068	1.18725262942013	4.73099823677652	3.02404032063471	6.14753072453364	3.19395123551346	1	5.50881720838317	3.1369689606276	3.5392621379787	2.81519897988236	2.1517460554692	6.63083016974443	4.68727801028465	4.94194992651857	6.0741728946124	10.6881005204157	3.12146133025033	-10.1229471648791	-0.378948206686751	-0.28194024009224	-5.76966185038168	7.08694064859336	3.91304347013401	-4.37189487967975	-1.16700975686587	-0.947806490336402	1.11501032719517	0.967918249701335	1.39215600292263	-0.210206271129055	6.24443001659916	-6.95468479012048	9.94987296011154	-0.476722327297872	1.67421102106804	17.590575652448	2.41549947704604	-0.358727919687634	2.33394103902972	-16.9675275218045
153	1.52117308746719	3.14922572966514	5.20564100323762	1.49026535693515	4.62375377098736	1.416358266742	1	6.76255098205506	1.34847125873089	5.08691034218595	1.68487660033726	4.33938903276984	3.41185540693311	6.3881516623097	2.87096879391491	6.07345597937069	4.67143900432855	4.12455422564499	2.93484079383265	1.81318424814542	4.35612741934603	7	1	5.63644889147612	9.06190631801452	1.11861394838633	-12.4224673455385	-3.31148906034179	0.797715511039924	-6.63814181665088	7.16464888982973	1.57486274233162	-1.46028815191012	-4.22758400587535	-5.38704820845933	7.46493162073232	0.149909526011802	-1.22373538442837	-1.38052774767774	5.12615378528618	-11.2734453987718	9.4611523156242	1.36691922819913	2.48785306323187	-6.80730685042533	12.0035242688066	-0.658834161725706	3.57156908712609	1.23661135697526
154	4.5003440325784	2.24419913363908	6.68604462946646	2.00937133764036	5.08497417468066	3.62758852221653	2.40616448301866	5.47020702405709	2.6710909473304	1.79907494517685	2.4804286130274	6.07539590552713	7	4.0676402409623	2.186579606481	2.18254948733649	1.19092803648094	2.24766781829513	3.57658971981416	3.83448828238719	2.30879982058385	1.41378465760141	4.89539378963094	5.96018981839372	4.32149131072526	-1.66340016576327	-2.80780003678263	0.566209827472156	6.37799725527579	-2.52711143858118	5.76839195908652	9.30809740763505	-5.47907189900892	-9.16779063387383	5.90641385795159	10.2647967485234	1.8851774911479	-3.44087295097256	-6.70731593663897	6.72606163847303	3.57092316018022	6.40827076239645	6.35437088307672	2.8291600100329	-9.58587919935739	5.2550830856685	1.95104048724081	5.81259611088197	-11.8817517509684
155	4.93397698904859	2.83523444651031	1	1.61293364186061	7	3.3790999802549	3.1753349833676	1.8032727027195	5.8158676722281	3.8479273919863	2.43165687018266	4.91661316165831	5.7863212359664	4.2183293680623	2.72315316426331	7	3.18230634273158	6.15090643463653	2.10144445396999	2.24671179902759	5.84301884999123	2.45077371776311	1	3.93275776902784	6.98679145433776	1.79110417209407	-2.81397711255648	-0.322918996900087	0.184872342789334	-7.39466166631849	0.199881784104706	2.28450269956256	-1.3977393027075	-1.31857980772845	-3.86035486247825	3.09789264401929	5.46724586162283	-3.23251794154951	-0.597735592617554	5.95480750538806	0.527118949304853	2.84253900459338	3.74809657405153	3.07141309814187	16.255392594322	-10.1183611680052	2.9849113236546	3.82653907851653	-14.6082280475475
156	1.46572995463631	1.35417230818721	3.87216688729328	6.3302732357188	4.17320010268782	1.82402912855415	1.23172302592947	6.70332177464198	1.00672669914323	4.52985357752387	1.07617082027776	1.88985887816535	6.07436224283928	4.44479507616341	2.25763993877292	4.98730182851345	2.29115853632738	7	2.05179709154498	1	6.01230165762921	1.47532870865796	1	4.246878517314	7.47166860703601	-0.0590766800730079	-2.39859822270276	-2.55501102757789	10.2754231968551	0.733652207188067	-1.20698904960431	7.61923099106732	-2.42766419743331	-2.50070766192171	-4.53876817895677	2.44153511953877	4.17649995265399	-4.8793673287001	-4.22252525404495	4.51008032071421	-1.04380735824714	1.85139375313105	1.3936361950524	1.34318271132153	-8.94758018795608	8.94438582297203	-5.76535591524193	3.5966253469703	-14.5561111646023
157	1.62852595610315	1.07416052880564	1.66337962660496	6.65379225072381	6.65832482838396	2.75599079964065	3.41876045824409	2.94450165400552	2.40438519703789	1.5836527633139	2.11098122308189	5.19569636495011	6.51286395493372	1.20561996474547	3.9911422650547	5.22091943289899	1.83934890857622	5.37371263736379	7	2.4530945349881	6.32351789307183	1.43344539100547	1.88682849202589	7.93985235093256	8.09706373001165	0.808970354632679	-10.8857984933728	-2.51778765832256	4.02816572063292	-6.58825968736211	10.739853670571	1.48293981118822	-3.39137045806173	-0.0402998821707861	-2.46480659634124	8.50595212147423	-1.47060036767456	4.98482119231232	-3.56350897294818	6.66108876230288	-4.25720496881152	7.86341422787646	-1.84569303066597	5.86523054192476	-7.53636281624463	3.02368280917902	2.59062456169698	2.90933372415568	-17.4574716466732
158	4.88048189107633	2.71957115125619	5.94733859259619	1.9096549310965	3.23700337669895	4.02159510623337	1.7057375919518	4.84303997583313	6.59991606475612	1.95981452448725	2.59909736109627	5.08772938764002	6.53955729648164	2.41218065294051	1.60235034733861	1.63887102887596	2.86547308587958	1.27843511901736	6.86324616117647	2.86745843213485	3.42767813815747	4.72741228026116	1.27514574795705	4.89539541951047	5.42669892081159	-1.91867585217255	-1.97947303434523	1.40360552206193	4.94770322799523	-1.74914506697828	5.18208842569556	9.61605237345998	-6.28346461544129	-8.93683591044903	7.36311097462917	9.12290519508622	1.81698413583008	-2.28111771170537	-7.07062196192167	5.9855444127459	2.70667239620912	5.92044060440642	4.98490245737152	-0.172556708508284	-3.24379713009123	1.42365060797126	2.01572475240758	4.5615173643961	-1.92552236752906
159	3.88343293283134	1.5760382110895	5.61027821931133	1	5.06053572045231	3.63428816815554	3.25985192388518	2.76883372731459	3.65339794720511	3.46489982164037	1.26896110829438	4.76550005958887	7	4.42048535037358	1.98494945161198	4.92101505484985	2.31936239915849	6.20968322301826	2.77426924130031	2.69977669206838	3.15326737499717	2.03957047897974	5.39866515759056	3.90072665311713	2.17941331743145	-2.23170886489657	-0.390452204951773	-1.04534411174102	0.0637050539602667	-3.82976491829878	3.21535352233961	2.47846859289449	-0.772992044362621	-2.13388667863553	-5.70522717674201	5.60328000457643	-1.07785970646066	-1.77969206396228	-4.41673595405597	5.20780948525651	1.5456573281477	1.86050795261258	4.28675280256972	4.22113397650891	19.228404842598	-5.81459051078983	0.751453979012838	0.588750222622347	8.57912667182429
160	1.29041940935544	1.25509938605605	1	6.70479175657859	5.46827503988213	3.79830768627225	4.39548954769869	7	2.49011913490018	1	4.77995958667019	4.9730972011755	2.31689295814106	1.57181928889837	1.54755231244455	1	2.71442771255309	5.35097038823353	6.70681628736487	4.33098659264692	6.67504286060204	2.01316468397387	5.15051321335114	2.09679742978604	9.28812433771753	6.1184650837323	-10.8921765449023	-6.09524872907208	-0.978614331012274	-5.70057985532599	0.204832624677124	4.09052088401295	-3.88885127217773	0.798083339702866	1.83301728998317	8.17239108042834	2.86496141873535	1.11831497719333	-4.43989144650162	5.16551720872418	-1.34562644431883	10.4781117918409	0.767665369162609	-0.26909965760816	17.9702475995263	-0.0430836788317748	7.11944922548628	3.9030214759079	-6.51292611127634
161	1.75680365141449	4.35893366399205	1	3.23068289970694	4.28021648941304	1.3780315556776	1.3846169486311	6.42628497103139	5.14006997306151	2.87262173870971	7	4.47511367699189	5.51663695454599	7	4.40566064478976	4.29466084131897	5.0163615496235	2.73170955404812	2.7765944364788	2.99742037527783	1	6.96492817092645	2.90818031140601	5.87699167906183	9.29772746537308	-0.361700203884043	-8.60339088850694	0.0767701684664746	0.671497315994453	-5.89807722983187	9.28293619554048	1.60305313503023	-1.4357533528202	-4.85773257489815	-3.22070887164011	6.47701041273427	0.842138173994639	-0.453529904357422	-0.454909244458115	4.55766834119561	-8.02769383391674	9.01151722573711	-0.844485952653045	-1.66143737375129	17.7507957633694	-2.64451272528947	-1.93444782825949	3.77910193570021	-15.3857413022275
162	4.31057629273411	3.79802433415832	1.51777085682892	1	7	3.26776405266559	1	5.0431502614966	5.2081496147527	5.34935799975657	2.65739071038283	5.32332385108734	3.1967127660524	6.9466634641815	1.23394833186826	1.46668432783057	3.78793584419853	4.66410398209359	6.12654108356015	1.9505489542536	4.25061729243839	4.31162745347009	3.84166072660361	2.46765505147404	7.94424811508312	0.131665962581671	-3.28157453413736	0.529773343621973	0.477027395165445	-7.46123167551385	1.42391277035494	3.52137829318061	-1.40109356212226	-3.68004610000833	-2.49229230556259	0.747827529286942	6.36311974401656	-5.09653591913018	-1.84645926453534	6.7656198687361	-2.69738426863506	1.80017429345111	3.73833908771843	5.85286394910486	-6.97357649490696	9.66533461097022	3.82190532841406	3.47564233115606	-16.2999869212571
163	2.55613077024816	3.91161792978363	2.61255545531247	5.80725559613513	6.85443714315265	2.61200934221532	3.04720549065901	1	3.18703771440229	3.85697825268071	3.83305605571684	5.22369547061769	5.58164246477744	1.17106593444665	3.00113261052513	2.4199525488589	7	5.49196294359209	6.89779885124002	1.66514172921774	1.92469216455753	3.03494599229026	5.91977394337751	5.09634584731356	7.74565535709735	-0.820384507344158	-3.25536636299641	-1.00955716536467	10.9063531275108	-1.58036290548193	0.662646536602378	5.74384140923171	-1.74717731147001	-2.45697714495415	-4.79208639247226	8.42226650520956	6.03020512863025	-1.20837652788272	-1.7773394042177	6.41686955012876	2.52140992038727	4.95320958323278	-0.107733379706039	0.762878574382895	-9.62197401531172	-2.77802894399558	3.40865998733456	3.686955454226	-5.48068554597287
164	1.29085944427006	3.26874759989046	5.60834248163974	2.95146667702474	7	6.53881658327084	4.49249411531111	7	7	2.2604252148664	3.28892150486747	4.22886947970629	6.63370167586526	1.18275616774063	2.94283032244223	2.56983925692496	6.58020410519255	1.07040345931853	3.02441469093622	4.78135458983063	5.33610050386236	2.78990920998167	2.61269965670378	3.99404528087623	7.30275508579757	-1.02251416450088	-6.71561542278344	2.90958605311772	5.51571229696232	-4.21548159922618	6.7249176518271	2.65259939712186	-2.96002803696758	-6.56243605261249	6.88728420082745	6.13810231053301	1.43647201928385	-5.49543580034623	-7.80741777186575	10.9037814046578	1.70647154509077	1.95064299443557	9.63516850464833	8.38995073007093	-3.45657447673727	2.82096921239971	-0.962676122520297	1.72374690162528	-3.49308153092542
165	1.29114062640482	1	4.41957208643372	1.94457636217074	4.63834601823033	3.67733003359577	1	4.33674284620831	2.73047658025563	1.83509462654011	4.41474485630075	4.82772597208826	7	5.41142917243154	1	7	1.22135100204992	6.15018974522785	1	5.2505242889612	6.70083873494059	2.88770097752392	1	3.83285014161727	1.14355306759868	-1.74129646685771	-0.600849458356968	0.00666956675479091	-0.522333300168032	-5.48713352118233	4.28254179183233	0.609471908587768	-0.133500959006825	0.674319321046686	-3.28333032345228	5.56868874132158	1.03044417989919	-2.61135101499113	-2.13018098156112	7.09069695209062	2.39825251649744	1.62270417982536	5.67884822671402	1.09714033437476	14.7359672059842	-10.3154203819908	4.06535787034474	1.14747455000396	6.67353018073196
166	1	1.52633054825729	1	7	5.88898498698656	3.73881283136549	2.11299725218539	6.69630628508799	2.80464754057338	1.11033409199146	4.02599863684812	5.47452423439192	3.80252680772457	3.08490716073711	4.5550423677144	1.84129314737792	2.22593449971343	5.70370809818966	5.97287083309148	1	4.4381398261879	4.38409394293992	5.27779419841713	2.20392352174443	8.86226539101407	6.3229432162472	-10.8136453615728	-6.1636000719824	-1.04153670125343	-5.41265269285862	0.590545673678673	5.44352778485354	-4.09518613663394	1.39485785018184	2.13799819890964	8.38893693968967	2.18949703893642	2.75689017453314	-3.96412349024612	6.06507602160662	-1.25910191841505	11.5124781133556	0.478464464431279	4.88070711623964	17.7117806499268	-2.78488724550923	-0.482477915401762	3.07957727280212	-3.45051412490007
167	1.33689499431243	1.10519245541525	4.12117193926716	2.4858716079161	4.25054768859435	3.97000953757528	3.78271145305334	4.43134113790961	1.93868909666345	1.48145683514246	5.92833546053394	4.51847027829346	4.75982286379485	5.23375223376043	1	5.10410340037882	1	6.36305700556347	1.10492364113887	4.79988671017136	6.93031557176241	5.3262516984894	1.49920108530355	4.20156246417388	1.64277672715253	-2.90109152885435	-0.636740753848385	0.466528794921834	0.152321331652683	-5.10595061249362	4.21192907117377	-0.447945840739323	0.205126433709171	-0.619930428794211	-2.72159376787074	5.56820020806515	0.613121312742465	-1.9089373728133	-2.06549770208168	7.05360013442915	2.31452590500872	1.64747377003886	4.99864752408749	2.2210382266616	15.951990475697	-10.0903959815305	4.07089253546724	3.08227172428126	-15.1470839931166
168	1.26289195224877	2.15381696542257	1.69301121612528	5.72600010877115	3.42658478040877	5.68940029734244	6.62395298509382	3.2615618646869	1.06571108143924	1	3.90036771357839	1.55248480945206	5.29635461060551	2.42578704774078	3.0780407095985	4.47018915619768	2.18989167061405	3.57189502291237	2.97813243111699	4.58274455432382	3.35336763939905	1	2.1748516464677	3.62755574655965	7.52124185133804	5.22988016431041	-14.1493472359092	-6.24039270695122	-0.197303553619672	-5.73538683332943	0.0645366575604114	3.4546960313737	-5.27088934196062	0.265208272864597	2.00582382387241	10.6646814972557	1.63403937381311	2.09276226408497	-3.18319792949334	6.33329193158766	-1.71261772509096	9.61900412072542	0.390003150647958	4.98339151157996	16.0889347842939	3.25268376732204	-2.32663787748752	7.59472892506087	-6.22814574023546
169	2.536519288669	3.08068602642331	7	1.95420996660688	6.05229130450982	2.23184575680822	4.19747289765518	6.0181477368858	7	1	4.28118373611932	4.74644235969408	5.45916467766496	6.12343017050268	3.97194244710738	1.41027605736338	1	5.81243185598674	4.38048919750189	3.60008241400186	4.84876593565497	2.34326153720737	2.30141338696199	3.10828600013145	4.77722994666521	-0.838460762192062	-8.961427814934	2.6463864385372	6.49875369970081	-3.86772015646144	4.34125254985831	4.1684631954844	-2.08508859573982	-8.45338264169904	-0.358949412444691	6.409730974832	1.37965029187403	-5.33231020384358	-8.83582772693411	9.57711349223795	3.34835958243191	3.409932300438	10.167226037691	3.53978571350055	-9.62937327762924	-4.53639684806799	-4.38987217994015	3.76706195394514	-14.4293689015153
170	4.21883597971961	2.55833339921023	1.42064400440704	6.02170222441734	6.0393189976698	3.63650548615689	1.23136509198659	2.70341985995612	2.77187080377089	3.13642343366635	2.42668630632097	5.18169386248538	4.28738351162118	6.2571282058936	2.38247105029572	5.44019722484686	1	4.97009492686311	3.44408442784165	1.24339986535515	5.88174953117937	3.05349218912886	1.18144081176646	4.19310713628994	6.03429684261263	-1.38480649742443	-1.54894084446101	-5.21826063988669	6.53811262673343	-1.29407562686023	0.909548561492016	10.6499631817018	1.28478671451971	-5.8769133177763	-3.40182772710166	6.16332658585431	0.478675507597097	-3.03984958807386	0.840120549329321	5.78298713279821	1.5142331642461	2.13988496280062	3.0688281201186	5.34684926815976	-8.33215507790498	-8.21461116344611	0.298788795587565	1.28074047081563	-18.3310438975299
171	4.55373691364953	3.25373416232996	1.47573342369694	5.22589582220889	6.42075930357698	2.19032712196456	1	3.32198329331956	7	3.97599313729152	2.46050203382856	5.13719796437137	5.02355845586071	5.02253634426619	2.32044137165051	4.87657103653971	4.32141650050054	5.21534107743749	7	1	3.06012489721159	1.97718880276632	1.05162709646703	3.80708025367939	6.68183930659037	-0.754018416541039	-1.60902738079598	-5.33578260002378	7.27389374937334	0.0673421170505862	0.0349004210949386	10.6390437131661	0.139384238377114	-6.54997216325564	-2.76337826315418	6.51459391185018	-0.179958569592483	-2.96892381630306	0.467363377553815	6.3155149022073	0.800643838818066	1.43311497321558	3.50546529803257	5.37778342733631	-9.0532073900798	-8.59195133260027	-0.321352315249567	1.25262296499025	-18.1164939435698
172	1	1.61032488323197	2.39266135386103	6.04403317281134	3.94273484631388	4.62835610731037	1.90985625162074	3.84551469514887	2.34660359892407	1.29433318559687	3.55660450995001	2.85197696387679	4.88993950136078	1.14953386017689	1.932447931077	2.18092814334993	2.2682696016435	6.53614979832231	3.403664540038	5.89515363291051	6.30872822542384	2.60444207711799	3.26341320901434	3.12385899915091	6.89731221196709	4.63575068145287	-13.4994628033494	-5.85697536100409	0.23255866293776	-4.57844291295282	1.49415672094829	2.78904432919546	-3.93794054583363	2.64947095142244	1.53151890479346	11.1307560576056	3.0908401396074	1.04177414180474	-2.28702555353654	5.24712328394372	-0.736780176841578	12.2953897972114	-1.49745209181829	3.00031346865089	17.175495101703	0.493267800551347	2.53586886538843	2.08035674620729	8.17499325059666
173	4.85575478067661	3.16251452337968	1.38900108247211	5.96874525978917	6.10322192515573	2.55234132871123	2.17845085853135	3.88952100907585	5.3457342137565	6.58408141909801	2.65577133477225	2.00688493103479	4.74471989174768	5.07531032876675	2.26697406086747	2.22223694958202	1.12800997397402	4.06012921065456	2.86727253667308	3.49279153928779	6.83744124432859	2.58278101887279	1.6703455883492	4.83820652910931	6.17701977654802	-0.258685114890926	-2.57956599526295	-5.11164174254313	6.42402653114515	-0.521527147977318	0.251082043004389	10.9600459998536	0.378086114578388	-6.35110952983109	-3.93235379610849	7.28093385010242	0.818948816137432	-2.13268119316928	1.29270951301551	6.39392759571906	0.217120619191042	0.649720786873545	3.46935490401702	5.18567049261661	-8.22569536443653	-8.7890321141154	2.41515635669491	0.729624581637055	0.823584783815023
174	1.6695467611284	1	2.16374109573059	7	6.24664588242609	5.68465037625095	1.53291064361635	7	5.06935476103986	3.5685611496386	1.57333273797925	3.62630037364716	6.71151422478752	4.33562309355192	3.94670836461968	7	6.2215648864657	6.44104382871769	2.32569119664123	5.15219718280369	5.33963658745422	1.21592978654733	3.44041333539336	7.26255264223935	7.72884641048291	0.21525102389013	-11.5712422420147	-2.35036931379521	3.06415556128797	-5.82555598644217	9.85108372694511	3.27704612057265	-3.20319503413593	0.100338434624718	-2.08370943273091	8.42740902114796	-1.12980989121702	5.74389739733944	-4.99582831967584	6.09646029520562	-3.07746171452817	6.77347885578465	-1.2396265049086	3.05826649931153	14.3242611790031	1.44471901432788	7.28253171488097	1.76198222191312	7.08167451623309
[truncated: 74 more columns]
