# Supplementary material for: How Are Mate Preferences Linked with Actual Mate Selection? Tests of Mate Preference Integration Algorithms Using Computer Simulations and Actual Mating Couples
Source: PLoS One. 2016 Jun 8;11(6):e0156078. doi: 10.1371/journal.pone.0156078 (PMC4898694; doi:10.1371/journal.pone.0156078)
Supplement: S2 Data — Long-term couple and agent-based model data analyzed in Study 3. (ZIP) [file pone.0156078.s002.zip › S10/Euclidean Model Data/Euclidean Couple Population 11192015 0321.csv]

	trait1	trait2	trait3	trait4	trait5	trait6	trait7	trait8	trait9	trait10	trait11	trait12	trait13	trait14	trait15	trait16	trait17	trait18	trait19	trait20	trait21	trait22	trait23	preference1	preference2	preference3	preference4	preference5	preference6	preference7	preference8	preference9	preference10	preference11	preference12	preference13	preference14	preference15	preference16	preference17	preference18	preference19	preference20	preference21	preference22	preference23	preference24	preference25	preference26
1	3.55528598701312	1	5.66111475629635	3.02635043862505	5.86113592638662	6.00901288267151	5.02218013428995	2.27500720801561	4.86105330218821	5.91600426984138	5.36757676422391	4.75719810287765	6.870479872713	2.8809658829849	6.64716406745237	6.66860571347568	6.9045447500674	2.80846923979459	5.35005339906575	1.3699498786301	5.98053511776746	6.75266778190644	5.20018574155521	-0.0853877216631245	10.0815302248014	0.03577909820506	6.64921355152348	2.25487659052845	-10.5460812709036	-7.53567874146515	2.59012838931595	10.0346586299327	-2.03860361301695	7.343882814088	11.0587689895894	3.55356236485753	-2.55344705198925	-12.4643964670957	9.69334192241466	2.55373936558006	3.71926469689825	-0.0737709469860834	1.62703736908353	5.16683522619301	-2.25211089038422	-1.45107395678543	0.330786903874638	5.69194648086378	5.69005172798998
2	2.22176036538563	1	4.12992108469629	4.12614426269637	6.03970404737532	5.99744935703518	5.32309741540144	1	5.18114844502256	4.64140054134104	5.12332863568384	6.84162328959343	5.71275802334313	2.76565383299584	3.28549634672293	6.86909556721262	6.91492384481461	4.22644569994197	5.17015181532076	1.65917054309178	1.51926533085322	5.98273869794212	5.0564814224691	0.452770224958101	8.56147215564682	0.592907024052496	7.04872118862992	2.44063361093879	-10.4188936260037	-4.4078672055728	7.44571451858975	5.55117136553646	-2.48962193707837	12.0652952948005	10.4691330915399	3.89818614409221	1.98561240601113	-12.130480866759	7.81956292297967	5.17153594894981	6.47045608379912	0.599087146389378	4.3783884642279	7.97628448715448	3.87544379953086	-6.88195813061908	1.02747405307633	3.64789344631285	-8.97121871029921
3	1.56877667887142	1	4.73106254570953	3.5783600201985	5.60497444246708	7	4.58340015219802	1.19305529901357	4.95490485676687	4.32007186890402	5.54687828260983	7	5.26289180024417	2.15204993654039	6.49265860483915	4.12729657817045	7	4.30421954653819	5.47788546957947	3.76263655614076	3.01335647617358	4.37948250102969	6.07173442191436	0.171405474713784	7.9867419608886	-0.123021273977082	7.81655608269506	4.05495959502805	-9.27915454256471	-4.34326208471793	6.79794160814712	5.91832107124224	-2.48978174939732	12.5275738341909	9.9304776047873	2.69407398251894	1.71103282535474	-12.0745771412565	8.15640627197001	4.95305004901592	5.80855644084061	-0.493196855196002	4.48896505014367	8.83729243461358	2.60260579622941	-3.80322046168176	1.28447457575467	4.68759918986718	-9.28920486081802
4	4.57153923933562	4.89661589444913	3.63808856237669	2.22984285630582	7	3.05184330996507	5.44269399991034	2.7593131313517	5.25372565969659	4.62276239824238	5.49534318254804	5.80996167233342	7	3.25004276576911	2.11542559950481	5.7940516625493	6.2405278139279	5.9836109437831	4.41536786138578	4.49965221686884	4.47422980754906	3.53131981108035	3.24292532271308	2.81257289814787	5.92588789395067	-1.00627024573998	8.2133876202666	0.984997404495126	-13.4871809723015	-1.90875892644878	7.677253659766	6.03304249651192	-4.07145512695127	7.74530342545572	10.0266828003804	1.71448409115114	4.42860393863871	-10.0593449373989	9.67364395781457	7.39319559758251	6.08938187380696	1.25365806145558	5.22595649949911	4.3232402628489	-2.84050839227935	1.75351305304054	-0.495850865603238	7.80486831940824	0.126454133335739
5	2.27549969824815	4.72544490867163	3.30242479160281	1.59663284587301	7	5.09235724061356	5.29852933579359	5.40003337797458	6.49333596286326	1	4.90739521992413	2.63532584852363	5.54272021631695	1	3.65452701855641	6.42026565291516	5.54673927310236	5.8957943808716	5.75055810587493	1	4.01366347789122	3.68432657473932	3.11558205905726	2.23648502710451	7.91563594302405	0.922339731243759	7.00224501908336	3.73631122643618	-12.08006058461	-3.7425554259326	7.16871752091149	5.48706697192817	-1.65860630527248	9.94016176619815	8.25696575520791	3.2148671578171	3.16867198041639	-14.8673997600192	9.31796414040727	7.80092063364671	5.00627717475807	-1.09191741285274	6.49515878297408	6.35416382685657	1.07102418918529	-5.34363248081477	-2.28557684092487	1.3427611511725	-3.75270528071736
6	3.32153339799388	1.97516503793181	5.506971701734	2.19491001276521	2.39252004341157	5.68194294666384	3.3940257788321	5.98407859078504	5.0718530042386	6.68092870015734	6.95167235129591	6.72260215010534	5.55228287050889	5.3444595546086	2.37214308011196	4.43779873332841	6.44428727238432	7	6.30081153428012	2.82043393522745	1.11711503093942	5.48909658049032	6.6761895658082	1.66913796908541	9.42073505376179	-2.40109332289842	4.23788124006841	2.44999629861726	-10.602479165476	-2.28533621148154	6.14940495577232	8.36234320671785	-0.82261675926419	8.18400740928756	12.2266603437502	2.59554738733306	-0.141818783605679	-12.0962983760278	6.8946639367073	3.22649098671005	6.09167234399054	-0.051270772344823	3.40326014342968	7.22887289420604	-0.0596132178064517	-4.67834268632425	0.968283593177881	0.932635134325605	-1.88286049740737
7	2.96785758927534	1.34727014555948	2.06673971668587	2.46918292230589	6.25242804707935	6.94208156909667	6.13092191799085	3.96333544782371	6.12493722369617	6.37172164897896	6.60678074646911	7	3.82133897801163	3.30183568705564	1.34042903254387	6.74914767625671	6.57252198837988	6.03194960129315	6.26815589528568	2.31353483916306	1	3.89976891538696	7	1.98493900369961	7.64139067948376	-1.15230750321531	9.44646325632801	2.61644060568513	-13.9766206801779	-1.87032286378058	7.93155840939033	5.98223432882861	-3.79177778605223	10.6291770982453	8.4221862869448	3.90756949132424	5.27155710599567	-8.61926116937511	6.77909927336992	5.763836722946	3.98045205814181	1.70776381976684	3.5365601167487	2.83952389172371	-6.54615149206018	1.55007730173974	-6.22488001370001	4.94402646406792	2.09909577632163
8	3.70655841355029	4.58002577444748	3.95169820932578	1.61997227293164	6.90353261489609	2.82371438499769	4.34983952344009	2.92545963628637	5.57923065441334	3.46877466710425	6.26022163639076	4.67930349523511	5.46937034672263	3.64574919278702	5.58047929340953	7	6.34634653490782	5.62282201412028	3.49949103238713	3.50212058916985	3.80984792207067	4.08046554602212	4.1430297011116	2.67855482037825	7.00868300902445	-1.90694677685622	7.25895063201467	1.92102031767972	-14.082433219855	-2.20878954880757	9.21659204001341	5.99671839382764	-4.34144359370341	7.50833073452813	9.19969381555603	1.71863376570167	4.85545517656567	-11.4435536449583	8.84731526022171	7.097278826355	5.4653043413453	2.39964121571326	5.01360485245179	4.08009268764173	-2.79014573117465	2.22126915014528	-0.119015705328168	6.46811512914876	-0.206196263415456
9	1.66225635962456	4.16460885815786	5.93935232847791	5.40825067599833	5.02639619531209	1	2.57603050594794	1	4.78119693344652	6.67023128870951	5.46034930302832	6.45174413248816	1.69648354071256	1.42843075130197	1.7873899483479	5.74176700265609	6.21454578098626	3.74581270783999	6.53794946406966	3.29854511599925	3.64529335625346	6.08678628526627	6.67430347010577	7.13125166364458	2.6171514540701	-2.81342138859669	-0.452759332386709	1.12140473319452	7.70494577244261	-10.9193417754284	-0.315585734394478	6.69735076498693	-1.57672878883346	7.19518521223529	6.0482832560512	7.59061295836725	-7.6147756967938	-6.57763359855233	1.17781295054695	5.25428933051283	4.30265755276015	9.02807064035896	4.87225427388965	4.26843926730026	-1.12417130821155	-4.6598224173232	2.66361687332058	2.78277534170392	-4.68038472607887
10	3.42387196695971	1.54373190026084	2.56076515947722	2.41575395204817	6.10893361043841	2.94495269399878	3.58273292446362	2.04488840492957	6.72254505361136	3.36754464743394	2.61272712330019	1.49891972742138	4.8538246439308	1.2449409025824	2.26864447357561	4.68068193999131	7	1.69864124801219	5.21816246306505	3.62075099098754	1	6.72555360372611	7	2.08564003602377	6.66945098720742	-1.61477446161103	7.71644961861713	1.9591483262596	-12.2995622213195	-3.25810862487786	7.68165183511087	5.04320715107133	-3.25163024003257	9.66936625302569	9.39798498730934	2.87788541014591	6.55145352672824	-11.3298467161423	6.86923281053834	5.85399354413787	3.75605808288112	2.60540955177405	3.53683816391026	2.77544915508264	0.921230362767082	-2.18761055060859	-6.59111728580594	5.91707569505291	-2.76618166142193
11	2.20526355906454	2.9244151097113	2.39220198621978	4.93508204227243	5.58320877850766	5.94932506918341	1.54972977580885	6.60785296406755	6.49735236656677	5.86091163885423	5.08125599155357	5.28180481909377	5.62361004204859	2.81292376058686	1.67321679798604	6.59134366233438	6.78543349901763	5.00767921053117	1.23288696489974	4.01613586529989	3.7750980056399	6.88394581865424	3.80854407182098	2.13403129526334	3.86033044586711	-0.00248482555580753	2.36243143665737	3.53050836043617	-0.555622304014679	-7.51512971176207	-1.32759165657774	8.03745811563775	1.01293252711952	9.16522911947111	3.8652138846038	3.36618257132714	-5.15974225140945	-9.76409139497302	2.34197816875831	6.67981573725737	6.57756402762265	4.77782386477964	6.25924562986261	5.55346698782037	-3.25461234678513	-0.686572682965006	1.3705609449376	-1.40751263154365	-3.86118883673901
12	2.06825442825943	2.46197771795164	6.03126271335982	3.47716456501272	4.81820071844454	5.06536671234368	4.501578726932	4.36604758690963	3.65445855815126	7	5.87692221270684	5.79836525929988	5.6196369443453	1	5.21567548480701	5.853816145866	6.95554005004222	6.53236304053734	5.17066402340263	3.95696042096875	3.39678132903212	5.40681564195016	5.16961110733858	1.39839643401489	7.22001358931195	-4.53413808112116	0.59570028109431	1.03317326682218	7.22245357280484	-5.86531853490416	0.181691695378628	2.4266275229508	-2.44037573753514	2.72917257010402	9.73994612565201	5.61386245058437	-8.08662692430422	-3.45718509824595	0.654146980361329	4.95478179688933	-1.75980144103914	5.89318012916914	6.84323193999659	4.18295329398026	-5.39801362304048	-6.0987321188952	-2.41645055541988	3.48695512170066	-5.72498888612232
13	6.39625692383328	5.17243762248071	4.49112595630856	3.31157662708807	6.88722988190151	7	4.20664350111278	5.83147716235227	6.24202500665727	5.30894805764685	5.60435846131129	2.99902851190957	5.52817719381244	4.53239261743255	4.31237893196789	4.4271315004823	6.63433367729042	4.61076322132881	6.72397675068731	1	2.27244036542815	3.73979591178233	5.51017036159147	4.07597403225	5.41189443523718	-8.49561443306839	-0.720042051378991	-0.300960962722193	0.259618053413759	-3.55604035660172	-1.76358610001927	5.79668588495182	-2.60076558402496	8.5000515257957	9.49283584076343	4.23241970233723	-8.09187252130365	-1.2078159962189	-1.24594355410097	2.074102324618	1.64134466900383	9.89807611087055	2.58985291435535	9.46925414609518	-4.74005296297242	-1.22462907457108	2.06809409203919	1.32587460254171	0.484476138713247
14	3.5455617040112	2.38062235725111	5.94948863682418	2.75784764081031	2.67754973826008	7	3.70193186816341	5.93795967324146	4.78677163514135	7	6.62687297345618	5.82253440703391	6.53598206049239	5.19360091116818	2.52143093849747	4.23661138828478	6.46413234693265	5.34122632826767	6.40702439312546	2.34332072741643	1	7	6.18452848783203	1.66773860705839	8.86832488963692	-0.515064360817906	6.34756973867179	2.78800973821212	-10.8047873785644	-2.19793444632619	7.14005911820021	8.34827364226367	-0.605107858239147	7.87450499008289	12.3586520060018	2.78884674294999	-0.438452552974573	-11.2477192645669	7.20189081791971	3.70227957301574	5.14346724095235	1.35128975025359	3.65888201285998	8.49562026333854	-4.45020658166729	2.08066253877417	0.749869255507108	0.843192135928351	-1.26142047015482
15	1.55758420372581	3.43527252582219	3.20061882053631	1.11942522346723	5.71524933749626	5.15236812224619	3.07050425226699	4.66486679788545	7	1.78420883243896	5.35115531082981	3.71382084990394	4.98452369230491	1.32531767970952	2.51007514736685	6.73119425378002	5.0201004172554	5.49406518661392	6.52746547612875	1	3.63228428363343	1.77260087779713	1.94429723453362	1.52007449569804	7.39454614570811	0.185396706779717	6.93087065040484	3.94571762666194	-12.6541284995728	-3.22493794349972	7.45364037339443	4.40875085400309	-2.31272430501959	9.09204240505435	7.43150141013026	3.20668191760133	2.88137667344451	-15.0746378594741	8.90011252084725	7.1169203873938	6.36457385246851	-1.12332522636457	5.55279876465371	3.12408471530417	1.68752419748879	0.320519456840277	-2.20560450238874	6.30472516511799	-2.2576478677047
16	2.84549195641912	1.68460797326293	4.90765077671832	3.52689832706225	5.86557750013139	3.33178309117323	6.17994529226015	3.24897184371946	3.68140649208904	6.26314472105613	4.38034818709956	5.09006770583878	7	3.39766810684974	2.46806695696427	6.61308863355514	6.08451260401771	3.0373290453325	3.49408727183608	2.29440385818671	5.98638424681947	6.26389384638933	6.84619944791176	0.853799833312215	9.77859557032861	0.866781368213063	5.77459948569708	3.55157724381951	-10.5564851876849	-6.39056864738165	3.15552077826355	9.54839325744121	-2.03795642188321	6.74151589005267	11.3248959403259	3.6367537165767	-2.22603932233275	-14.0450018971455	8.32941512940846	2.79302482358443	4.69055531622475	0.73066579794208	0.464457370947866	4.10495434932354	3.06875530989547	-1.88021504018757	-6.92278172409762	5.57715123064151	-4.01730958916441
17	2.65470451047758	2.27268595242271	6.87340417898326	4.1130551431727	3.25708147333391	6.55834572533082	3.37690553303381	4.74691239791192	5.54703978722846	3.95164004371699	5.22718655168236	3.43705738095112	5.81219100040488	1.03248168858546	5.82935102027265	5.85963826814663	6.53654287491331	5.61301133794039	4.54773336200094	1	1.60820059536835	5.81002954912668	7	2.66707875999863	6.98706761354212	-3.82784754369571	-2.16334371565083	2.87235343930246	9.07496082080593	-3.45407041997517	0.00537352886235754	2.93226772284099	-4.17845421123394	0.907958630967823	8.93862799974573	4.22653128518725	-7.25476573798356	-1.94267657718887	1.03538062320105	6.90345424539031	-1.40740853185644	7.71535726752856	4.22391550244384	7.8285463719933	-1.08875230015525	-8.15860391466233	-13.7287733845916	5.97983591489822	0.0660087410730422
18	1.56105096589334	2.73944972535865	2.5107138615152	1.13599037123732	4.57569382906213	2.89984159875756	2.7657642486509	1	5.94689743963964	2.72868130602235	2.63828539133168	2.33626393442397	6.83011596659342	1.08577108302303	1.33234665761678	6.11280822739139	7	6.66255550950506	2.53740437486774	5.047923588852	2.73197355828684	3.64001804266932	3.63468348345058	0.746919622379755	6.06301365304746	-1.21392995483257	6.95245708527716	3.31246714011168	-12.1761082607733	-2.35579427661445	8.47664349559946	4.6554793711726	-2.96837443126622	11.6632592499837	8.43811748747978	1.52636827711345	2.70651474780251	-12.2094590940854	7.50838533924302	6.68673144308316	4.09374622164561	-0.0579341234561603	3.28531609955285	3.71117379565078	0.734512951609752	0.0369767165402444	-1.57548375238263	0.832656366415172	-0.592929251988377
19	6.84370509975427	3.71414454594535	3.89389714069264	2.41818286974055	5.94290617672824	6.69077362314972	3.45117561197893	5.69615439338644	5.21587294072893	5.70762042099568	5.04880460427528	4.04407092933799	4.43550830870069	5.82370977235941	1.55050317763857	3.88034367866178	7	4.18536090957757	6.87679904376024	5.10401624972598	1.64314920378258	4.85447533337549	5.98333559200186	2.00297439786928	5.74089745022139	-6.25619501961542	-2.43348325514201	-0.422111315242572	-2.57474391751593	-3.06075924761911	-1.51161690432622	5.01874689997054	-3.38930673885876	9.68826820654174	7.87123221869392	5.41165339120556	-8.35782624379958	-1.90664295859664	-2.90520975169771	0.480734749646227	1.3351869221528	8.00223886193844	-0.310237518399516	7.10358284805148	-2.79509205495086	5.82484479848743	3.16313479687525	2.11937861564641	-11.2865202813696
20	3.30097478347653	2.2237646604056	6.31523460033134	3.56337142497615	3.73083499284123	7	4.4329857418734	4.55304708282579	6.17811688743585	5.39796558716476	6.37044306974057	5.47604042737158	4.1956950939807	2.719574091688	5.3088991446879	6.41761989381879	6.39450862490774	4.14684854763519	2.47599966989451	5.38928015464228	1	6.85735834999877	4.18813491957922	0.842608029859104	6.61994737383626	-5.00915584285054	-1.96702007503402	1.44680513166323	7.20958210804035	-3.89939278339069	-0.427948449643444	3.26511667783954	-2.04951769100052	2.17741105850027	9.85400446658709	5.33037450585605	-6.12056953385265	-0.996019515056454	2.24778495098035	7.55770493848224	-1.50301700853314	7.12887129835601	3.71934208564068	4.40270360883502	-2.32469595578269	-6.29236773582866	-1.10557068863753	3.03987600339706	1.39624052224592
21	3.28713827318936	3.42115602708186	2.78709688345924	2.4849199067476	6.29056245180014	5.0057096430463	3.59844771011438	4.7081605485065	6.50680366651705	3.61078552568732	5.05267403829381	1.94759203948623	6.24189789912979	1.01218040481909	2.18641284458131	6.5143470513721	6.25172258375677	6.00729249641327	4.76815790800988	1	1	3.61045678985238	1.51764613673343	2.05977473727263	7.5157487134821	-0.351744032339159	7.13853312403323	4.99238218284354	-14.2923689691442	-4.42419726074417	8.22039470381078	6.22247847108278	-1.42359495035338	10.5428674153559	9.31492812986917	3.1383773830451	3.0681701198236	-14.7011485363252	9.37916201790673	8.75748341017005	5.3912651943475	-2.15645729211952	7.87362106150069	4.14337431599456	-3.5618807835319	-0.451700283820494	-2.49252117866609	2.78107119473871	-5.27166109748853
22	3.07545184460396	3.89503107215422	5.99214672301732	3.90647462175369	1	1.57492913959832	6.15783237620301	5.48208032390747	5.88789829593852	6.64916337124543	5.81547359752184	5.58075999914528	3.33959560645665	3.96897867625412	1.62917957353645	3.69898345926816	5.1754790160501	7	6.68776395706178	3.75073408006308	1.41795953601082	6.36454668561218	6.59085243954951	5.02930491178524	4.54046332449354	-2.65022195697746	0.694031014953965	3.187486397481	7.87673431736541	-9.70173527447363	0.673960754867741	6.94232165502066	0.523033758765514	7.8260242051367	6.76203211302793	7.36691392822325	-8.24913186845232	-6.44578175020948	1.30091745136172	3.77870606379795	5.10697049832475	7.2771722769494	5.10494198850239	4.33083737622719	1.97459412639972	-2.55806680247315	-0.853133935558893	5.92025592247588	-7.31712696038326
23	1	1	7	3.31361948941986	6.81026532810547	5.99644937227165	1.43906364156182	7	3.68367215307739	6.78238314415121	6.70582402599041	2.06140037974006	5.1451554878256	3.85460741303352	2.45466683892151	1.80081678054309	6.15810651336335	6.86209167128162	6.30830537823717	4.8043399986799	4.0804283859719	4.75261565301996	1	1.75162355435159	8.52161965330266	-4.37064260703339	0.131002218408496	1.40018218734527	4.87364580884758	-2.90003466979682	-0.209490944666274	1.37206148331325	-1.06513797613366	3.58533971306032	8.37764889435619	1.50274035136529	-4.4801615871389	-3.12968880944736	2.64451024831276	8.57439214500203	-0.575734527365445	7.02166748285612	3.48676300467451	6.89345762619409	0.400451154479287	-2.86646768107019	-2.26553820730513	2.37086985319142	-1.9053805780624
24	7	3.41986491825719	3.41452847393706	2.01155235298437	6.00151583317218	6.97923638429158	1.84580290604463	5.97012885497176	5.29887674008546	5.52425860466726	4.88372415107082	3.84155843046954	4.59122578538542	5.59927271753329	3.53950752916625	3.42671796799011	6.84306866259616	4.57164579216721	6.36367189121535	1	2.634596513666	4.43236602691438	6.80493106364268	3.28315739506919	5.73006617585151	-6.09785400060935	-1.86447464171856	-0.427533694251456	-2.89641815791786	-3.30534946478961	-1.25309473916025	5.87048367924347	-2.7461086384131	8.64663890836696	7.41846615728789	4.51704471844472	-8.93816073503909	-1.63692698408993	-2.47149015554071	0.306719429371048	0.476540699224239	8.69343265523471	0.662631864936257	9.50474364379656	-3.13855273507135	3.80452105467078	3.33799083737339	1.23995019277641	-10.8679739889719
25	1.51984250782043	1.75704464145025	6.30897204549184	1	6.8665008870771	5.24001368950144	4.75362679938574	2.50564318487653	4.71067266043268	4.60324470100305	3.15354984236639	3.04264814221155	6.76975001512906	1.07072821758663	4.73478469626084	4.8236894630028	7	3.26352393583348	4.02876043079838	2.31389707706415	1.52102744313497	2.40844301842629	4.30191827563818	2.99411491491491	5.22601457272753	-2.66667341842796	6.80804339721162	4.14900425446763	-11.4901071382324	-4.45567069218221	10.0675597428769	4.60242659259818	-4.23632342552724	10.2360834257796	9.50206362056812	0.97323446671933	2.5453948511614	-11.7939051915813	7.73710399443681	6.3047846778944	4.72463502719375	-1.33113880614095	5.26021869218196	3.35845471968203	1.31072324317048	-0.23337638402658	-1.26985729836816	4.68428845613279	-9.35385576124081
26	2.39316695553271	2.1305865938001	1.52045664756421	2.72667949093853	6.33456759006364	6.88479371649408	6.39997743551581	2.73751442554364	1.66803658861959	5.88658822942467	6.82910400997997	7	4.75344741548048	2.01276575198109	2.50357424812285	5.60361824593218	5.52406935771542	6.56752754142517	6.46228114910196	2.00341463937092	1.14630469537106	4.00837614984802	7	2.54629968694135	7.22283826423302	0.431118217863599	8.99156532996342	2.47030816956412	-13.5139806727605	-2.64254379039473	7.55877516867827	6.11148548003197	-3.38153431530222	9.9199145660688	6.66055803356969	2.23719356522518	4.27079701138515	-9.4606799208707	8.18430698265232	5.94980509773886	4.54604985699452	1.71868700716657	3.67776609656817	2.36179510388667	1.67090721316708	2.24562507311697	2.22083880149413	5.00875231488728	3.58622819082086
27	2.72989295233363	4.56008337394719	5.9359515548335	3.85696184060762	1.9103887597959	6.86524385457987	2.005881868995	2.22839579561004	6.30633657767821	6.59532126630677	5.75860956121141	5.64342455175615	3.41401363659446	1.56532282610249	5.19104707322532	6.33141470018057	5.49959900647441	3.8700361863869	5.7484848583675	4.28739303383229	4.93661877980548	7	6.40125711575837	5.23016232628435	5.12374087531706	-2.96946200633863	-0.096912585074441	2.3872383546301	7.07070989285158	-11.0574192746108	1.08146205969861	7.83942149158269	-0.0647396066983692	7.95559844361409	6.95654315568725	8.07993800097434	-7.94603629104735	-5.52064828193416	1.58267964097292	3.80804328440366	4.15981601384677	7.86685047422263	5.32763427243116	6.9723178305077	5.40206254788175	-2.43463953344941	0.626120079678998	2.51543582435663	-6.23106536753403
28	3.11009537413778	2.87739969775548	2.99863706036316	5.26019907848458	5.2967201510817	7	1.91299053481267	7	6.70359425391591	6.45716764515553	5.48917308507774	6.00146930087042	5.61762767350798	1.95644297466959	2.74008622463702	6.6302906707541	6.48930753496976	5.38448273588132	2.50535186617046	3.71491536475351	3.59133707236042	5.91814497896433	3.40714246786954	2.58824716495408	3.53135556895832	-0.945806801675776	1.91700643672675	4.18688366104482	-0.200923841481669	-6.40093753840269	-1.72391392701339	8.1532158899806	1.06057208542007	9.44860177615905	4.01018409844884	4.68310587377099	-5.11460591289355	-10.2514734801503	1.08640503457818	6.95105187816812	6.8489364959105	5.38498551586938	5.05939782764738	5.36341277882807	-1.74935347711356	-0.814010929285871	1.32907406796371	-0.947350423621837	-9.63518191091825
29	6.79386601983749	2.42189614023862	6.31233725598458	4.35699232147991	3.15946253203519	5.715880730773	5.19330289591584	4.113110300341	5.46792781238387	5.30619091721573	6.09918900971666	3.31149020070432	4.76693528389925	3.15981839436223	4.08683485268031	6.78437015423823	5.37620826983445	5.04502928600882	6.3659977137924	1.36059440437272	1	5.19987831300143	5.12599512727328	4.4555548842687	9.2497805595384	-2.4847627615538	5.80967874488574	2.93410368557298	-11.9032757406635	-1.80841216619813	7.00220645361206	7.8252791989764	-0.856415996377506	9.32616463733413	12.8125507036738	3.86649649303069	-0.381623928274622	-11.814185874279	9.01698807279063	4.49114594942619	6.41395953435039	-0.368375160435179	4.22965786693536	3.40570969196843	1.89115004760563	-3.63445875543534	1.6535005874938	0.28721686152231	-8.55953425433527
30	7	5.54292855113357	4.36773641032447	2.7122371417639	6.3685640325527	7	4.78227779363711	5.89263509286503	5.9654376504346	7	4.70003432444058	2.53428862285538	5.6389928745214	5.3742334239647	3.84950804310262	3.43743018724864	6.00467105525846	4.89874579332373	6.79165397083936	1.34201142560596	2.03417249068714	5.15553976429897	3.96696687719207	3.01466872029622	5.94192135681168	-8.57283367960155	-0.409008912249817	-0.461589389648312	-0.200128044430342	-3.85050042997483	-2.91519269259355	6.25601869313842	-2.24728726594556	8.3906273438441	7.89698235068301	3.86389257850537	-7.78516901609004	0.0838367379868796	-1.65792238093543	1.46835797526144	2.14378363675993	9.11591886258686	2.68323640291791	7.12680629053767	-3.39308200764453	4.08551198002138	2.59123244947037	1.23042357047326	-0.106152915018687
31	2.33764743241703	3.59377659695661	3.44798306324792	1.88648452095869	7	4.30520621573768	3.61737650646769	3.69906637082584	6.51550650318331	4.73808826168906	5.22510769725418	3.23840106527146	5.98298418256447	1	5.25344442824824	7	6.82689589092757	7	3.81241715644581	1	1	2.52006496522719	1.8305757300531	1.3722749696873	8.23864838727444	0.474036861382775	7.47879116237128	3.38694420006152	-12.4950559555964	-2.90216350493173	8.05070148074838	5.55572388020248	-1.76847134140067	10.9911861731519	9.33380264362395	2.58493380765218	3.12210567300662	-16.4469875243276	9.66936346300913	7.75311885813395	5.76427994599028	-1.52916448984878	8.25146516635103	3.15249880738912	-3.11762434354784	0.691928906165351	-1.06464104269681	2.95294423883323	-6.13384574096429
32	5.0194784239945	3.77378988838918	6.99413550581451	2.98603187564735	5.2389143360535	5.37968614433162	3.58689549170995	1.6437796499026	3.90098914928149	3.71351586803758	2.24345222864979	6.72213408867704	3.6441522888813	2.62853033207847	4.33778561097583	6.04564218174754	4.88120355644579	6.85617437331168	2.78095293223689	6.39695945504338	1.39705129296105	3.85170890610286	5.09562178555714	2.17778788712457	7.60612024245497	-3.74941567132222	-0.446972300409241	1.79916098782487	8.20371702354001	0.0169560606133899	-1.3293943563224	4.38067110374207	-4.25786542371776	2.68327522947214	8.56792217341664	3.34878793699389	-8.14694649114628	-4.37357967170539	1.88429788920992	6.44688026853536	-1.74328315846328	5.85291305020156	6.18648210056065	9.21615080304583	-1.58356891730459	-4.20737688534742	-6.5998506258121	2.68239006808644	-2.21300760626043
33	1.79275665248397	2.9941685629515	7	4.85434304841366	3.01507165474507	1.58265122303268	1	4.8138562674187	5.16562734571116	5.09691523546162	1.77840530258296	6.98715272145221	3.20900227327604	2.38303583314755	3.23610119299443	6.01370821588489	6.91010962941552	2.426099880095	4.59203176678826	3.94152420936264	2.76115574976981	1.76224300384732	7	6.46438774960241	5.54454652070493	-3.78042433825229	-2.98528764533271	0.525307513796359	6.38409287029658	-10.3421016814282	-0.15100097798526	8.8091149933025	-0.39992910234988	7.51531671134196	7.94055304608695	5.60118101626272	-6.72820384906606	-8.000633720272	1.1757633010394	5.56664553915441	2.29448272358802	7.91617881250328	4.74739400950432	8.02688283186822	-4.52070150914671	1.44955617089778	1.45463019945196	2.03175336939323	-12.9444128491576
34	4.92824857722695	2.60836535878545	4.1899389471193	3.18147908555665	1.07235184516971	5.68027221236316	4.02804609178729	3.68474288575787	6.35253735373172	6.67193286429646	4.2124155727802	6.50532785962056	4.78956402026584	3.65818416347633	1.85932731899228	3.3727670218386	5.19274177504147	5.44259750224041	6.27544147738616	1	2.81951628046953	5.53080540985764	5.43796418425833	3.13986904878114	10.0583910401165	-2.19589263471911	5.39418917824526	3.73237255986779	-10.0263589812192	-1.87856283455641	6.53197803548375	7.70288324563261	-3.20771491103078	8.71000628013305	11.5143803598269	3.35277361888434	0.681378956657804	-11.4901205891157	5.6579264842201	3.69534607400527	4.87537818244266	-1.43528013827732	5.30867488644215	7.50550140954486	4.01419292941993	-5.63918328272498	0.534497883884341	0.44418746660787	-12.8711643862153
35	3.94488179541588	3.60066570239966	6.02817920918645	1	4.15303383571182	3.67004746894655	6.0293003237916	4.83969097310229	7	5.57362505495068	5.262800628384	3.39658378997729	6.37315054253663	1	4.1374897668276	3.93405566808693	4.53406557584679	1	2.2329313758809	3.65181762489262	1	4.78221247259103	6.88930465569403	-0.323326530167102	9.26388099896825	-3.81486268776758	-1.37722512842144	-1.05815225465485	-4.24243021061583	-0.849996342459622	-4.61956413504147	2.39514960246178	-4.53174329502214	8.420642631327	8.91485354835307	4.53513293354115	-8.91691751890069	-0.207231281762495	-1.95171957593956	5.40835189409602	1.59916878623141	7.28799114265494	2.97525742586192	2.95450527317141	4.28182221812799	-4.28637604104	-2.45590391763218	0.941687388864398	-3.20752832357438
36	1.43332100151103	1.53834847413936	4.38623650595846	4.51644746437252	2.54252018633452	6.84177717371228	1	3.39241757933551	3.79998048258674	4.4920555434636	2.82964475298627	4.14985180932427	4.60731363028165	1.00679319466523	6.36753623423317	5.9780722596543	1.71033036530565	5.81439759600536	2.35645492842726	1.3280522816203	1	3.57911660078866	5.27653280603293	3.02248102347161	8.34640563419953	-7.95196022267567	-1.52494875718503	1.6962887097734	-0.623568826624696	-3.40435418943347	3.98615111552539	5.64456641511537	-1.45494452062411	3.77855323779228	9.77498522016227	5.96447604153772	-4.09261665123464	-3.98048856667082	-1.06188430548562	4.99339677816085	0.638829275253642	1.27024555485529	2.59632623723373	5.41240877150535	-3.35713727248106	0.547345745527508	-0.341019615654538	5.83708864005682	3.39877660173603
37	1	2.09267593233078	5.5038254725411	2.23303388929633	6.70246690665305	6.82777103637487	2.55470697664393	5.71151969563178	4.75825741228968	4.70419067833296	7	5.06059674926709	5.45110068607921	2.04028474479128	2.24806740063232	5.16073690772463	6.04844970198216	7	2.45031996853375	1.00746840575901	1	7	1.14614048691927	1.14675594142404	8.63945788140832	-5.57573720669429	-0.329819518631811	2.32937506210708	4.56492911619277	-4.10357526846566	-0.274648858305432	2.21235407624632	-1.58096017231651	4.55728494006551	7.87530943038	1.5961610494034	-6.31380130260473	-2.71156672246247	3.19095248471278	8.58321920237108	-1.8105539651494	6.82827152200326	5.74454165664845	8.30344243823238	3.10173609066931	-5.42941088266195	1.66039310996075	1.08700304603699	-12.9742576920651
38	3.05637080004424	6.21703331385095	4.92270998934789	1.90117154553266	5.08873916815205	7	7	5.74793496251636	5.54430408279852	6.35954592414571	5.17186395146807	6.4436771062653	4.57760385858167	1.59344418026433	3.43017571643679	6.84732010876277	6.25327755298431	5.14386918438209	5.60119817954446	3.93374894998369	1.07441974116872	4.79529854525137	6.17406790796948	-0.881335106480207	8.47033352610477	-4.51030831126355	-1.97444863386859	0.570683241848252	-4.86994956073029	-1.36991702729205	-2.97772601475643	2.14965906958514	-2.14846996429414	7.48999092498671	8.69569631656911	5.07166418616484	-9.84543223198552	-2.99051021079757	-1.5163281940356	6.92915861796012	2.33838730680141	5.51551783173523	5.82363889556134	2.88942224979656	0.782776584827728	-4.43513256931335	-0.461973732621174	3.06866172344867	5.53832016908174
39	5.8367195925731	3.45639926521109	1.73889102562623	1	4.92362811691899	1.80424151557602	6.32853069755571	2.84947035881666	4.3329233436201	7	7	5.91415878801574	1.27482711011921	3.34293783225419	4.42232382408542	7	5.10968865096534	2.49701380550966	4.21647104258062	3.81891579280864	1.70193581763438	5.20431230971255	6.68646294102223	3.70807470370906	6.74212520572678	-3.11796890561477	6.35044874868253	3.32948788897211	-10.0055330050577	-4.38427050634078	9.44595972766401	5.41929080691501	-5.48193951040211	10.4336381808568	8.82479148272944	0.121062562557042	3.22754786094828	-14.9514388350291	9.13858758129492	6.24731028737158	7.18450927537212	3.22896024462268	4.82888642039155	4.44972982020448	-0.338771833080505	-2.42462167435022	-0.686548582207375	9.53923169384583	-2.84219935904257
40	2.9185120969955	1	5.41368627220912	2.79244681578504	4.62599650201771	6.00130268178063	3.22585924582463	1.45932200309003	5.61788060762618	2.74553953116996	6.13725994563415	1	5.35004860627107	1.06203375096141	2.33708771371985	6.17326542996314	3.94197722465966	5.22795467305504	2.55964610688413	1.83400030021534	1.95946261140463	6.81259039194082	6.86802316083171	4.08018774355168	8.30279878201158	2.81818788010097	9.36444221147855	4.98869842046779	-14.3904934261089	-1.48579277712376	6.64716098678626	5.39726602864973	-1.73125339823252	10.9809477907113	13.8474314539532	1.3139800857617	-0.688848822812161	-8.79306445955335	6.42890077236171	1.92890589034416	6.31079614474229	-2.88593762251226	4.43759706633098	4.72166834425659	-2.48667355476724	-4.66638998004073	-10.5889105799747	3.30951546523779	-8.51415412620312
41	1.92324325202204	1.89918645666847	5.87073890912727	4.2545411492049	3.99771170756372	6.54516590957377	3.50368905367931	4.56907771975901	5.05375658326823	3.14911091575493	5.20554680760944	6.08066591784084	3.77769590526074	3.10913420383555	1.88161719495405	6.12158972168133	4.09791174415658	4.10110773023885	5.50856303656175	6.57425599509043	1.36773744989067	5.81073783407211	6.56714069001659	1.24313996212567	6.49842432576345	-4.85955228029534	-1.75765929302381	0.661405534155559	8.18427139274301	-4.94803913345265	-0.748793960071137	3.27431159295795	-2.94030162046142	1.54251161920278	10.1033827855321	5.62011885306808	-6.04618067401252	0.812503645179096	1.4005897665518	6.10986618989867	-2.60175053297686	8.53397623794684	4.1004231831993	5.43020200038852	-3.66628288451467	-4.63342421862701	-7.96651554860913	3.7244254291851	2.2273421702197
42	1.85926335999768	4.57993483256557	5.03399446280112	6.61141456707097	5.32935586655044	3.87184474632169	3.97003507236743	1	4.22723777131223	3.22790118026594	4.55077939524152	6.90979927834751	3.18857672130067	2.39071115485608	3.39386100271559	5.5989441742629	4.91388647887727	2.21081923627943	4.92722439987458	3.54178172603368	4.27438307092626	1.65618641326922	5.75749048310197	6.57286609195545	3.1666956397864	-3.25307054865318	-0.440238500290882	0.256889484096472	6.08923531323835	-12.5083602769155	0.461056886990671	7.48150907573241	-1.95526505820938	7.56287028878208	5.33978283559407	6.7930668339979	-6.02756017921115	-7.17187465773213	0.828384621918414	4.35661933653603	3.51851584030001	8.06566418251892	5.06851492856804	3.95135820790094	-0.530733842217655	2.98043335414621	-3.13294102432551	6.03591842067754	-1.99427364461282
43	1.4605486068764	2.412440589198	6.07618736511172	4.31283388353149	5.30112588348245	5.37812715722631	4.66205837848089	3.4159838330848	5.25834023780891	2.66807908280643	7	6.81832999581804	4.32574387730708	1	1.92675025706719	5.10345751006046	6.68594716670672	5.35858979690695	7	5.97377600038357	2.94752331230479	4.78122192107234	7	1.12822902547349	6.70431108541984	-4.08913911961506	1.38153040557563	0.557668104512032	6.85206972701008	-4.88803262120606	0.367416829981793	2.15399176442963	-2.66757228783671	2.04568878929093	9.63726140745976	5.16182176339212	-7.92481932394017	-3.50311862366253	0.208382523716985	4.25264981162687	-1.25721960377071	5.70479106299558	6.72037509490504	4.3986478109997	-4.94440068824624	0.160197402541388	0.113861935523798	1.47911915186937	-5.99894639177931
44	3.02977729686178	2.1490172579894	6.10139015289433	4.18713838192967	7	5.32517636972527	4.41524138258173	2.38748295077029	5.57006755924889	1	2.80073940072932	1.40626586700837	6.86872224369457	4.32297591573297	2.52409219511849	5.73342071920906	5.79813995315819	3.35653088565997	6.25209833947378	1	2.42256194962894	6.84882573791633	6.83250375345072	0.255319715796059	9.76420638272472	0.952155609813533	6.42643448313061	3.85498599017074	-10.3799706423214	-7.17578533619211	1.37290406019008	10.7733383980855	-3.50728388616779	7.66656805544083	11.0056654890586	4.22983556539396	-0.753148023455941	-14.1255569385039	8.85176168527058	3.27609215758418	4.6365410937247	1.53798460463381	1.11913656501225	2.75179874567072	-3.98018862909067	-1.4256792033896	-8.0776259209746	4.84268116011975	-1.52726333772607
45	5.53015261014782	5.53119670445271	3.01562781094334	3.55898845951886	1	6.05542822282359	5.16129488123431	5.11223186960858	3.3476311817724	1	2.66084865907864	3.18173646179103	2.57325579445029	1	4.08826431454495	6.30869710111234	6.21748892529226	4.24071585036014	4.84799975710011	3.02833652813312	1	4.34431753026495	3.80112565955625	-1.18265359893981	8.13981562139658	-6.20732660694085	0.415190302458223	0.656635717927356	-4.37997241603015	-1.48971217818779	-3.07700999321601	4.4766668055563	-2.67192064519231	3.78461852837504	5.54030865497532	3.45737546521172	-11.9730682905793	0.105824306081749	3.41096341739698	6.41673535029798	2.81245988435165	7.49278534904717	5.12478113097881	4.51887022455203	1.74541083478355	-2.11231147733303	-3.96831937319386	6.3866931084559	7.61585318465486
46	7	5.43700984779991	5.50161812721396	3.65985185808082	7	4.37739942506612	2.84103169188199	2.96250541878985	7	6.40323788828966	4.5600085623437	2.91720181449148	4.40989255919066	3.90844119103371	2.25354502492085	2.14176345607461	6.02298428579412	5.18385077595155	7	1	2.29370892406726	4.20210185346869	3.07752243476862	2.25590017354454	6.48634673787479	-7.91696414972408	-0.0823408755882033	0.307798167599151	-0.752386894854051	-3.24543520785826	-2.20245850326181	6.24104544828781	-1.52936079243126	8.65353268822724	10.5585241042091	4.06875966256786	-8.03849318169113	-1.00963876571665	-2.73224235067076	0.384691981772579	1.55770243632501	8.55306571516693	2.05384771474379	7.86491905358672	-3.89376425349978	-2.867537274252	-10.3813295359361	1.3058255431451	-4.58185314009867
47	3.3136042680706	5.05772152945187	1	3.46086822641862	3.22817112718527	6.32690288809564	2.97349974869014	3.92290413117798	6.42391530800323	5.63300538970061	5.79670599480149	3.91063134148046	3.78537077408389	1.19446486836894	1.33719827346211	7	6.698667575309	5.1922751727446	6.79789249742706	1.10398565906302	3.03505142395908	6.0425624500953	1	-3.78655894036247	9.91795014011497	-6.13152405001321	-1.0646659042797	3.79827822618832	-5.6363777607593	-0.556464218813663	-3.06184398629997	2.12041805149601	-2.97427013749448	4.13429489213123	7.21789612209895	4.67544115257012	-10.4960890455638	-3.18940309687174	2.55282636822473	5.0685535069533	4.2570392775171	7.5813868616605	5.30767246210525	10.3128890498792	-6.29538239684558	2.84835494309222	3.49725831977126	0.940540495936276	-1.56561663696147
48	2.07830711406801	1.80534328651835	2.48028809612845	6.25041870856014	7	7	4.55096345026243	3.81067295287362	4.07341601234656	3.92117111735089	5.83326643699387	5.54134798622928	3.86260463446514	2.22896486588189	1	3.21864553846926	6.24209098802156	6.03847839432711	3.3373402520074	3.76045559170853	4.7935557127677	1.63794541288595	3.70276688071062	1.98803115243642	3.07333196731637	-4.23616290367747	5.14082193160208	4.95871643138724	2.90015761922214	-3.7332311511418	-2.27180402471273	7.68465014665753	5.69699678917704	4.6387265982773	9.46346248476068	6.03899446571637	-8.26051613336128	-1.97076444881712	-1.89750458684111	5.30543741367068	3.25082753463729	5.6817586099747	4.21419704412232	8.28440034740287	-10.7010568299002	1.50572438893507	-1.47279459843681	1.1286342850389	-10.2472768888665
49	1.6986380156948	1.58262646523687	6.34225819438857	1	7	5.98801315439192	1	1.52702632954315	3.90117874162497	6.10433838976009	6.35030721614117	3.43008780451362	6.41974047270001	2.70079278313042	1.81103505415536	5.5977795225514	5.84719358045658	4.84232028323037	2.70491656978767	3.55293169802991	3.19684832774573	5.49270996926129	6.00500924121592	2.19193790343145	8.70097345714394	-5.63403464707641	-3.02032740959811	0.220536427942361	7.70792427991931	-1.30375562644076	-0.705737755489234	3.86136854340909	-4.49702575769977	4.32677882297809	9.71444702703135	4.23719992208481	-4.50590105067726	-3.2885928503298	-0.389997035755384	8.61717412524481	-1.42111062929297	6.03125624508718	4.28607341042887	6.27992726864693	2.78933277554523	3.35466562937192	-10.0752717086289	2.65395905246855	3.50482191970688
50	2.52448391654031	4.13119473380883	5.43048903104328	6.59603553608051	1	4.19942796204812	4.37891755284454	3.88773397566959	6.6603584690016	6.91864337720277	5.05635174399982	6.10405407418813	6.0850394166808	4.08375016150174	2.15507711541602	6.03653243701397	1.24602196590791	3.00090130703576	6.5680915407411	3.56507918124278	4.8857096728599	1.31822658670593	5.05880618937174	5.06238719143364	3.96704879486614	-2.11179877658353	0.0912629683527312	2.19628868108334	7.15327715223231	-11.1245701919062	-0.0292689230837156	7.50746860097021	1.89895925152573	10.3679724010836	7.28288654755115	7.35012860939296	-8.4904337039284	-5.28708230175851	0.0982120648969003	3.75761121689745	4.3370911486609	6.82915914561844	5.86205815533791	1.43480581490738	-5.80839252246854	-1.88356430017586	-0.459130461070492	6.4364351017448	-4.85047209738807
51	1.36732360647163	2.18623171774814	3.32041480486797	1	6.92621865477498	1.92637079887598	5.45711129073987	2.41485482140134	6.30199437754815	4.5047287789642	4.99146575620623	5.65655805381231	5.15971212660653	1.29858481015331	6.82840211399767	6.84069888958041	6.72782161541534	6.96155637693113	5.40723759070135	4.7103873280471	5.18367215516027	5.88536330341778	1.73069659372792	5.12199630162623	4.03717889424883	-3.94443543311088	8.21382165724995	3.5021284191626	-10.2597452472287	-3.41566997299117	8.02016242644337	9.59339426019575	-3.6873906821674	8.64984366249844	10.6438419305136	2.48036435935789	3.34706366922143	-12.7882092113126	9.36253608881759	5.31482015834611	4.11361597908915	1.16039316591193	6.51794685434814	8.21160171063713	-2.04087179855284	-5.36928218626859	1.27021281222118	9.16441032746413	-3.17872014043642
52	2.46004714509177	2.46496773794863	7	4.38627898965608	3.33660289009426	1.12001066241989	1.37985317657947	1.22371344649731	3.55108871668632	2.85928983661641	4.85625484790045	6.49511123253588	1.76857565087755	4.5989877693287	1.41139703972801	7	6.56927025456535	3.14785053536917	2.69278624218422	3.14399793923285	4.06373358564962	1	6.98821911559985	5.88158511790416	5.15200843115139	-4.68930925839465	-3.18632209399229	0.985443318072879	6.35729704635151	-11.6993071438721	1.62962728945592	9.8016159989245	-3.21066952571593	7.11908095820218	7.65775558225256	6.15644043546216	-5.44147774453051	-6.94231813334544	1.22974263683439	6.67981670164956	2.0337593208873	7.34212904740563	5.38295972566377	4.4772822438814	-2.52209227691116	-3.38665591053863	1.03040715274768	0.466358299642422	-6.1399093478323
53	1.46229700927288	3.31828767672818	2.32042550972368	1	4.1315839146404	1.04581903055793	3.68085126970879	1	6.17097856926919	4.04976059355721	2.81709492857099	2.84762862144167	6.55864698277932	1	4.48720604803576	4.50606506104698	7	6.47139280033206	2.37106784070448	5.811094202812	3.17715316541777	3.74524350770233	4.75414423691241	1.02238099659308	5.57899536200219	0.074900781925647	6.31233361610045	3.25360931461177	-12.1980029746012	-3.79980261011991	8.1284114857845	4.89130809874093	-2.99026707405509	10.6200278164062	9.33799730107642	2.62126760362259	2.46987540198059	-13.2455880174804	8.5831792425305	7.13695772512739	3.42553735093527	-1.04340350912161	4.12001597606487	2.54538367000724	1.79814847196082	0.993330619095959	-2.47864453871762	0.528592522217066	0.0996722543145291
54	4.42299658030528	7	3.01418903854357	3.51828081929403	1.37452166880374	4.82466513261757	6.00430623573072	5.45174007607523	5.94872364457261	6.28627051064355	5.22841210783282	3.15000452013358	4.84129419926223	3.24525114645262	5.00559366422915	4.85934844424197	6.12170322252944	5.62777957708253	6.43470491207345	2.98657890971995	1.88372562621154	3.01001803905449	3.46738595251537	-2.36345796125009	7.33773104213006	-4.70837972054002	-1.11595759353745	2.79045126786638	-3.62018941098264	-2.6939226680605	-3.94790688349218	3.01506682161164	-2.8949267227112	3.41391166204394	7.85341325589803	3.43530833865577	-11.0765613982109	1.0958342947141	1.61770932447509	5.77033298809038	4.81200184604143	6.77256299451164	3.60064577724876	4.55361046238535	-1.09002262754005	0.41144114943062	-0.722862580165674	9.03818724590598	-1.96535966193582
55	2.12192364546507	1	4.28503468415598	1.44668394279114	5.74974116799102	4.31055888175898	1	4.87387187671464	6.48266241565458	4.35868758075066	1	1.09206319073943	4.0717232229102	2.32320789863891	2.84139560610552	7	2.94894520298629	7	5.92014543956192	1.46693999748068	1.3176370229098	5.92312157909757	5.5177864593076	0.484090753683479	7.01526617061378	-2.62333154223755	8.1209271445463	4.86816921029493	-10.8536284044944	-4.74324895505515	5.61236987331311	4.4658185034101	-2.82852853871063	13.3328616315285	10.023674913262	3.93204745602134	3.70392553175994	-13.9923490833836	8.72136903842881	5.40934014207155	6.29513068312375	-1.5769908058462	4.05465333758641	4.86977179079952	0.66442873521351	0.41538179207714	-0.0855689972983636	-0.761607267637346	-9.51207163688514
56	2.63889472961626	1.56253528972058	1.12124845042794	2.61700164414546	7	6.2120368807448	4.20672659754087	6.13189204723786	5.15520486532255	1.66752997223178	3.74496693273037	3.9594572868791	5.3770871374203	1.01142878101198	6.21309187954797	6.51952486127078	5.46876954881655	6.09298163332764	6.71883801380047	1.28845306874397	3.78840610349497	3.12156592825364	3.34407109100383	4.0080979264746	5.48101985297118	-2.35908049528032	9.35481465597948	4.21578857531564	-12.3964271303129	-5.84894435249345	11.3988879766864	6.92490434621363	-3.85362746128742	10.0514325417692	11.242490206085	3.13800976827334	2.44528987195325	-12.073753927222	9.3604817772469	9.19135024908206	3.7218851030042	1.87744786750645	7.79004160473005	6.67840688993015	-6.71522072371573	-9.02649763645186	3.2336555060134	6.48921976320901	-3.74806280477567
57	6.1062399982754	2.13716412726611	2.0557965561632	1.27033733558685	6.46823130311849	5.51917935108834	5.39939668673995	4.24749485221485	5.58844221859001	5.90822555856272	6.82809378146544	6.47125407622909	2.15005068940167	4.68478050674506	3.70023131010363	6.37084618331461	6.46979066465859	2.77155129205828	4.23354912633813	3.16958179650428	1	6.48516233081956	6.46942892779882	4.09395119996541	5.59215879042613	-2.01258022686443	5.1720549066555	4.39202186335285	-10.3166890901591	-4.01901242123096	8.37708260233822	4.69269709079374	-3.88827955179219	9.99297490333696	8.41172345756815	-0.0630968626452231	3.58751082023828	-15.4256194982071	8.36606708200057	6.00034064275313	6.95340849354056	2.54964533222003	4.84316457842202	3.934429673341	-0.538099262241024	-2.35348384950892	-1.06886178802321	8.61973506480186	-3.12225933759813
58	2.78944221183044	1.74467223994125	1.20069952523551	2.9470853813863	6.41146741175935	7	4.18082446486491	3.38813777209252	7	4.02067547274335	5.84836743931339	4.15589911123853	4.98410887964558	1.39450081919467	4.69082022935126	6.9858249526192	4.76867125291764	6.42148440755497	3.96931309807916	1.01859337013437	6.43994712505264	4.61328851527288	1.73133501506943	2.85341761200747	6.17463809612228	-2.41638752703372	8.14228420052001	4.18471400750953	-12.0872486634313	-4.83639654237241	9.44438470852512	7.27144179509382	-3.93746588733376	8.23548734480104	10.1399241480559	2.59781440600755	3.14968340925716	-12.2915927351711	8.17766906587585	8.42832310067749	0.740502078650535	2.31000809290788	5.92369794547163	3.5364824615018	1.65164404583982	1.6151536803897	0.437821900696362	1.7708537708646	-0.275147941044766
59	1	2.61848137688004	6.11007879845599	3.00474692930116	5.21597398481416	5.9203645520061	2.2537126504316	6.19473468324768	3.81976705228595	5.80066126029085	7	1.93494399361367	3.78658480303509	1.47122476403291	2.39866948459323	3.7574575270674	3.34598528623733	7	6.77096848477692	1	2.64757486545863	4.05103508610487	1	1.16457800515313	7.84293190375107	-5.75497748782289	0.420050080405198	1.3773684806754	5.71353859731851	-2.713072099087	0.0965026327368294	1.25510898028455	-1.70996263042451	4.02894447529235	7.97046503186028	1.15272012984981	-4.52014263880339	-3.40664884261927	3.69291671403703	8.6317016354969	-1.3024324911253	7.54937513407256	2.79161939928006	5.76478434106154	0.953765191823973	-2.26654979359104	-1.35451103923669	2.6144674779211	-2.18002775673671
60	6.24349836176042	2.31186247580451	5.76778431797302	3.67959591569726	3.1119524409985	5.64698260349394	4.46278051813844	4.50053615112397	4.41479335674958	5.40664284579756	5.97017063282017	2.43201638423322	5.42643934950699	3.19040644595175	3.50206142730887	7	5.60961368050431	5.48341340377822	5.26754189618244	1	1.47684613012283	4.93988737524985	5.49321074480037	4.37414777801812	9.84617524557973	-2.61661431817269	5.92576187162898	3.42377000766072	-11.4680568398552	-2.60476614697529	6.66834015511855	8.05004374979471	-1.26272554680314	9.35514497978366	12.1814142869052	4.35698193648128	0.0198396554362597	-11.5565365564901	8.67267765734363	4.89749995362913	5.80953891369501	-0.558783392453052	4.17198003201529	3.798308033771	2.00024284067209	-5.02850562019608	1.05982203490047	1.20736114478627	-7.97872162667487
61	1	1	5.65440408226363	2.24658131879215	4.02655989336292	4.48082309087932	3.90870716905047	7	3.09887639941356	5.15535943034598	3.69718057475469	5.32576407545177	6.13400177948786	2.64772427395405	1.73217968088405	2.60936319587499	4.54086557997953	5.15102590445059	5.87840290435752	2.4753561622643	1.13569908554722	5.65189173387429	1.72293992948438	3.99096874093051	7.48691244006091	-4.02334364149634	-1.74103634415222	2.10245283055024	6.26788115026124	-4.18748096289944	-0.987680415414713	2.17945758272732	-1.0991574296964	3.11817688279306	7.49018379276467	2.72845778794616	-5.941815244844	-3.47233816866676	0.706812442804785	8.83639380462415	0.112014781148905	7.3920645810018	3.80145884372173	5.97399303025567	-2.98137330721884	-0.35167701770408	3.26544794440882	5.36287889107461	-2.91144841920965
62	1.45821526362126	1.48176145205234	4.85310751912454	2.98830976939356	6.56332280022559	6.49631713241118	3.67960496432337	4.87449463843301	5.3861211689904	4.87595582414311	6.33996335157598	5.35313271083762	5.07588506544243	1	2.16519923657502	4.77160422287519	3.43880139242403	7	1	1.41692995159547	2.07255575724353	6.97259016425527	1.06361308508351	0.757610590196599	8.36365610602728	-5.03685668130288	-0.488982179537494	2.01853341637252	4.46157954634949	-4.05996617091278	0.430107176569278	1.90047867440375	-1.13743646316453	4.50123080686631	7.60026950803661	1.19132440333113	-6.60342302143485	-3.58510085289709	2.51662164814163	8.77395978101548	-2.39523364792801	6.68052796739649	3.80513532193713	8.99303942875724	-0.452197738491094	-5.15343734353953	0.0132717517677049	2.05634868519951	-11.8264529633151
63	4.50666115916836	3.60616958844069	5.82228071027142	4.96432661901515	7	6.26647307439733	2.83100804369715	1.0537922138817	4.45076232265797	5.67877392984196	4.72962545970654	4.24151633346998	3.19303102642919	1.61670600348581	6.76389502580188	4.89156427833158	5.16910120352394	2.1008753441549	5.80237009064439	3.73695559622645	1	5.03954700162741	6.8962684313183	0.305685047022464	8.19568396853457	-7.2802927495013	-3.55978280637068	4.80402186306863	-3.00518497476243	-1.5823565063855	-4.05062508344215	7.58534767998061	-4.03919426869103	8.64045720601345	12.9998337965132	2.09707222838876	-8.37183727711606	-3.70062365928161	1.99908656498587	4.30839622668117	3.33947595856832	9.1890235373264	7.02842813501164	6.43087599899112	7.56833538441388	-2.40687030187048	1.26685169845081	1.56764816616837	-12.9882962639745
64	2.64838808406242	4.7644323919399	4.79475898407884	6.6796746994735	5.44445628870354	5.20991622593775	5.44663818068505	2.11842714600305	5.34023315446102	3.17999201275765	5.06051216772566	6.96688072785075	1	2.70271342370993	1.4275099536046	6.12488965999855	5.03465836084361	5.2741164663035	1	1.877723747952	2.4374737940375	1.89207790743442	1.79752219813045	5.49842131181102	3.27246327335371	-3.93850079193611	-0.975347926563117	0.719686706861781	6.23538322558794	-11.7234942705209	0.543361127256103	8.19240834549508	-2.07145199511334	8.28100106458889	5.15998779653096	7.72915495592374	-5.5105036423182	-6.90927150694659	2.67806837640285	4.07524735609332	3.16910910678775	7.39746220598786	4.1518127220946	4.224011694947	1.45636884064644	-1.32421862775882	-2.31287932160051	6.28811082388055	-4.57683586474712
65	3.59064317889792	2.03645807078915	6.74502817168244	3.88118631471594	3.29997091746756	7	3.9242869822852	2.74583966708017	4.77094353664717	6.482994335241	4.29696757465176	7	4.42364756619078	2.73489467708345	5.59887891083309	1.86810591481558	4.12532608260222	3.5995090647214	5.17962325378664	5.16134373047936	1.81319570988511	7	7	0.447139664085726	7.32973008239554	-4.36946580963341	-2.16542705726031	0.644702241925301	8.34873102706409	-4.83101427319902	-1.10520687202388	2.86161827024574	-3.25141297981518	1.57835117220967	9.2536567604473	4.31743930471845	-6.4069358296475	-0.48017449400113	1.67233874924087	6.84232198220804	-2.40369096016432	7.06781814578328	3.35419815355611	5.98183100795562	-5.82108101505845	-3.83288669436676	-7.47898411987243	7.58778437301433	9.5897726467612
66	6.03809454134966	2.14961586326703	1.28507411977468	1.57595576250966	5.63596558442278	2.7831551738507	4.5799320634529	3.88124686287274	3.89182311669363	6.73245292744263	6.81246939722081	6.0873683137629	1.69005701997754	4.50181799585521	4.852910800921	6.12491165363336	4.07952954166609	4.94311553824341	4.08938385541525	2.66015971385051	1.68114749873977	6.12912071097834	7	3.24313352702269	5.93556597943728	-1.87785892753078	5.2695605860702	3.74206108364644	-10.0892828496509	-3.39729087866329	8.74585123364884	5.25769439879781	-5.46975966789214	10.1819509328716	7.44708861801054	0.117357299170813	2.60025518050627	-14.4283576333797	10.2188850242788	5.43033135460283	7.2732719929422	3.27812899629204	4.10005878641055	2.52782453313682	-0.471030794667935	-4.19857820841332	1.65079328142216	7.45744846070127	-2.5581429461488
67	1.69632032909193	2.23725899904594	2.47752783932348	5.39910819531222	6.94646016843589	5.59061694407785	4.41860631091855	1.05057318469134	6.93928932042889	4.28497846215563	5.07552311606843	7	3.94258660259886	2.5674533784974	4.39427165584882	3.67036265411824	4.67218476317305	4.80654319666673	3.10197263812048	4.67715687616349	3.46156584583802	3.28085886445605	3.09775502477391	1.97646325994354	3.05622790002107	-3.20562602708905	4.93424238446495	5.14327429793798	2.9963938286397	-2.8704291801991	-2.77314073440184	6.65928049631195	5.56657157702959	4.3149797473237	10.4690200352938	4.56111887396003	-7.60212156422106	-1.96858309007884	-1.46601820206666	5.63202029596833	3.10188488280212	6.20595051614123	4.77636267310944	4.61201728765789	-10.9943225139479	-0.291355151792226	-5.75042674985657	0.489206866395466	0.571161883774956
68	2.79393113735524	3.30256650769822	6.50402661439575	4.27181188427023	3.50741472138354	1	1	1.18962553287933	4.43622915383189	2.90459610039569	4.99513402683882	7	2.04065937840515	4.80435767360711	1	7	7	2.28768851425191	4.4451392273296	3.3152582355653	3.09412167845402	1	6.43770693869282	5.89021618362406	5.74552632957932	-4.35849808545715	-3.39969265077294	1.05608977746578	5.64536596687483	-11.0971207677266	0.939946413430908	9.54705166440919	-1.61837144969554	8.07759471535833	7.10571632997387	6.09818319377413	-6.28360452345518	-7.98479244453809	1.39664336900067	6.76601803726176	2.89566672892408	7.33525703537166	5.06948997328166	5.29331126376195	-1.79874325177684	-3.28472456351251	2.14116529234391	2.28723970986679	-6.11289351777042
69	2.70223408620557	2.19316003224037	2.55766230579109	5.41780960490445	5.83710730792201	6.87499663260272	1.45292371505073	6.39280202558193	5.02077874853076	5.20788160458886	3.3535623115028	1.65510852125135	5.33295187785363	1.44748207888212	2.15636647765538	5.6371740736961	5.22843052098252	6.11278663407956	1.85035614325684	2.51220568116611	2.19733901336163	4.71205104912597	4.00931639394413	4.07755565747548	12.7023624925139	-6.26408368739356	-1.12507564488886	-0.464339956548035	0.978417754762708	-5.37533267432033	0.601825503054921	2.60300634558175	-2.59273792568948	4.33171484985264	7.05790234073505	6.27489071896406	-8.38350037631594	-1.15939405346376	1.16240418810987	4.12180785906248	6.32131321424926	6.11299594405607	3.21383195544259	9.63229760532315	-0.689287971264872	-5.59138894453637	-1.22804039119484	2.99180139770448	4.31641463138335
70	3.44726192316575	2.38611128064837	1	1.12065095241786	6.71757194206744	4.9761572512047	5.92716503123239	2.27367273144936	6.2517636051763	1.89649427816444	5.34625523400102	1.99017075089784	6.31761399092979	3.87964885317328	7	3.40777474223911	4.95694593664634	6.31949151320636	4.33280910402083	1.7654948725399	2.57761243424039	1.33109847552042	4.36849228369726	3.41927721177061	6.54216458021873	-2.78450831706053	8.45933757167172	2.98036344502762	-11.7664998961047	-3.5481453538671	10.6694343885344	8.82315197833375	-4.6853047534876	8.93208253842834	11.4432189378214	2.74192761198109	4.55875686820824	-12.3175941291571	6.8180698022065	8.89125191393893	3.5018647920829	2.67242306173889	6.79147900853236	5.04949131333405	7.20448611083237	-6.41223705257557	-0.482457239959733	8.6986191003307	2.19637822115513
71	3.30107593458471	4.04802277040446	3.03877695201965	2.82232768509423	3.45345899881106	7	2.61910662032688	6.54141121029123	4.74495894749479	3.65626681114332	6.23014172600478	6.2403124353058	4.10165899110583	1	2.8215439004795	6.31062137861103	5.45428305560582	2.86483908764227	6.81694558622516	1	3.89854118832769	6.88339052546394	1	-3.49882425596935	10.9146181485358	-6.38316186218854	-0.826587554762042	2.4549931005973	-4.86193050575176	0.369210751718586	-2.91210442866861	3.20950723775129	-3.05835222795874	3.69357600180115	8.48020358857599	4.03355212379088	-9.58752513328394	-3.4452533580779	1.73607248015618	6.36136972067336	2.92248327118778	9.4944850544629	6.74633111076523	3.78436405004733	-3.67283860999701	-4.57712573180545	2.97988028164367	4.39453038878643	0.291547596387671
72	1.00389133249191	1.50452841904287	5.06275234278767	5.59568717654207	3.44742547757336	6.33185178323161	6.67214279046428	3.86184607750021	5.10277700266552	3.4851437661813	5.00667539844556	1	7	1.8655384291436	6.47841983155374	5.17034844617904	2.76330811618634	6.28031854980041	1.56795995212793	1	5.87908533232322	2.41946833479258	7	2.18423640133893	8.53460543100568	-8.36487751260362	-1.24021086620382	0.59860431427681	-0.236605727509907	-4.10741223525998	3.58312999619799	5.11214728445037	-1.13593202828803	4.1995533767565	9.82902793378919	7.77701910629356	-5.93414605212241	-4.12192781065258	-0.320313177039145	6.05418453859875	1.55152019070573	0.676298985080289	4.41915958913436	4.91911785769087	-3.15284925564628	-0.146692328474021	4.36835030808389	6.64461974797255	2.56250831587023
73	2.6671453535273	1.91074271364346	2.69136807787661	1.02710979928739	6.54409271569692	7	6.81994130539632	2.73760682763613	4.63988977561323	5.97431071483733	5.55916853654326	5.39970345794451	5.72663658218699	4.78247390009587	7	4.85869058554224	4.47742200044853	5.69146137658779	2.42881935321292	2.09608612037349	1.42432516694522	5.23794905656187	3.90127245165871	5.44655872742617	4.04788644004799	-3.45700226272611	8.54233108735519	3.72909217112809	-11.9304648740747	-4.42560166187597	7.59601752651891	9.94807269889878	-3.55495536604638	9.84558748272001	13.5005981675891	0.32015196249005	2.48829756763425	-14.0786627698251	8.54062662193369	8.75400804753852	4.34794170850789	1.09819550909308	7.4757413442766	7.644432077917	6.86783409660904	3.83123681490026	-4.49662735408916	3.90641950597354	7.29577027160795
74	4.4632232111921	1.96552552021897	4.03150071361832	1.02522435373017	5.4761528669217	5.78158016800853	1.68120306797563	7	6.85993904567929	3.5915021490684	4.1865372680427	6.22807064563878	4.19639191595691	1.96681144034689	6.67521592427198	6.91695844499847	5.35012751497809	4.19169296440039	5.34019316408797	5.86999172504599	1	7	3.73634483681444	2.43943289750197	8.21370353193713	1.27402960071889	7.70277165492593	7.79368459773462	-12.6650425031958	-2.96347115495751	7.21901662244844	4.60806621019243	-3.23625033968788	9.50163449632674	13.8867998057684	2.2786044916842	-0.402945419917205	-9.01908833685988	7.0586028525795	1.14028633012653	6.76529896886479	-2.07110944572544	4.86425562326605	3.2630313262838	0.0698266093559867	-2.18495215352295	0.28839201538443	3.94642811996714	-2.08755010460073
75	1.30903839906292	2.43171063699184	4.1578531874106	4.32983123265772	5.47969498347665	3.49596809065984	1	5.40649674121821	6.14053788593144	6.4669166799651	5.09787174337762	1.50200518069326	5.508374177286	1.80794471346609	1.82561360729527	5.01198266389399	5.39394270453037	5.50068780615207	5.97774158552379	2.72980829914718	4.31655004180006	4.73493995938804	5.09043901015245	1.30304243547054	9.85515708255149	-0.502055574246604	5.5927661203196	3.89570820242853	-10.5033802561785	-6.65070547904314	3.70137236108998	10.1237580562318	-1.55428235120043	10.3714780595496	11.8167901708307	3.42539462467438	0.970826612476271	-13.8382934398371	9.14848934918908	7.00246021986444	4.97202529691265	1.96510425803087	-0.34466438422469	4.81736337316077	-1.22768479907747	-0.092706361782608	-0.48245920810765	0.828140845884204	-10.7533314870947
76	2.97407311046832	1.64205072438306	3.45429320526871	4.53362120146393	5.2362363365503	7	1.70559917623372	5.79360896668808	4.82286437684594	4.90110045595431	4.03297424877457	7	5.37160884148493	1	1	6.49994812987349	5.15785165106051	5.74806100461223	7	3.54556441271537	1.47823901778969	3.95952941403565	4.0142129705074	3.96149907439053	13.3382700675982	-5.72439627081598	-2.36279819775852	-0.509606231669559	0.301656438626557	-5.48714221975487	1.11248035996815	4.24343832592455	-3.25464606336586	4.65456991729579	6.14407060419437	6.22265452583085	-8.39658518349385	-0.139294983846167	1.60362302436683	4.4568724270619	6.27160116877136	6.28774156550322	3.36825340886287	10.3105859476655	-0.575308989301399	5.34550562535721	0.270621559670748	2.8061060799042	-11.8678612819701
77	3.33748511923309	1.57960352266512	2.47871343815966	6.31370201888696	4.36555529947827	2.24218408403859	3.72264893548301	4.3483253453983	1.14527293216547	6.25080183104087	7	6.48759084679382	3.4451706996966	1.89325204657003	1.83155500524868	6.79000778989373	2.46577505527921	7	3.5422009086657	5.15093005259027	1.08775148729029	3.05604473641125	5.35217590351604	0.657411449809309	4.71599274362904	-7.10820276724489	3.70072604645998	2.63510392228316	5.85826047815102	-3.96884652613794	-1.63367661391142	10.561487997448	3.72436402429705	1.18812224667249	7.72804940848764	3.74313484618192	-5.02117048920016	-5.65092406090286	0.375103525485691	6.85138684475542	-0.781577711044543	5.89166887574704	6.39853233391416	4.73589245473824	-1.27044631172394	3.07614397105992	0.422650310272544	6.50753098692765	-10.4669574107898
78	5.55465371606914	2.21920901049827	1.29850173859317	1.64756350270677	5.41951475453687	4.87629277306358	6.48452762111168	4.55729668883219	3.86509556362407	5.06753533297376	5.3637774025017	5.24233047608581	1.69330291794638	1.57299410157829	5.86290783366292	6.41101882324814	4.56503586169926	6.23090861854549	1.55303971858664	1.75169203004298	3.03206570869885	5.78922924108082	1	4.53794622378194	5.96797894467625	-1.51048641504724	5.98869866394504	3.16345928973369	-11.992497865683	-4.2467480144217	8.02374928814019	7.16871955290768	-5.95655679999993	8.02234788657824	9.26909694437575	0.503047580810956	4.34008747021429	-15.8054404487149	11.1755083352556	5.70752430979257	7.3568406760146	3.21776499295184	3.43273504045418	4.2878434310848	-2.95506004304754	-1.00259729865515	-4.36771702287951	6.68417618109366	-8.50007126550452
79	1.61710503084688	1.30223308136967	6.36395634988501	3.84178438832419	5.30712021803593	6.35826121223698	2.2154508422794	6.79931945299963	4.0414411813494	6.16164495826141	7	3.40487142961562	4.84957953142901	1.07695923567585	1.04778491062104	2.1000431899654	6.76970495802031	5.79314025748895	4.85312760761435	4.79655852576541	2.64134313544381	5.18696761728725	4.61128666630158	1.18254531143372	7.01496997277818	-5.71108762407526	0.539327693537972	1.83034757897809	5.51385147080483	-3.63121818065004	0.091937221767917	3.08648217833878	-1.51839510516612	4.72824919232831	6.98762518887112	1.84714607093333	-8.05547443032079	-4.84629702706852	1.74928188896627	10.8222300673885	-2.02901014418239	6.61955617143716	4.0936765140324	8.20463565260552	-3.84549665932194	-0.753593147522267	0.710485675701106	-0.561718405515374	5.2781927020768
80	5.54556685817777	2.77651091437191	1	1	6.55808023154392	4.75600977310982	5.28977277190919	4.47744693611445	4.19540206000387	4.05217254383782	5.49858357391134	4.92206830646029	1	2.88682905032847	4.94425878871131	7	4.90463254740115	7	2.16469947010282	1.3708980324021	3.12999790328611	2.96797384007756	1.95640784066264	4.89252697460423	5.77646671978285	-1.26322934780151	5.69868952032166	2.37124121560375	-11.2890185727143	-5.38750158648432	7.87924861229991	6.17180163350575	-6.67352751871145	9.6760495924474	8.33423115944431	0.813026293905921	2.81789354775776	-15.4179429853094	11.6923675585703	5.45156256490634	6.60029295736337	3.06153210795036	4.70960453853266	3.54271110583198	-2.24516516062681	-2.51239991021255	-4.31049768533768	5.39765750762864	-8.78040366701142
81	5.51716079003844	1.61571098757228	5.49419821826265	2.35559329960454	5.39611936999185	6.65670927473114	1.64749633222341	1	6.80251200772327	5.02133743149489	4.25246107341937	2.92167792604868	4.42044120122866	3.09001690387627	6.79093438483336	5.98779999013942	6.64014428316639	2.92516413829187	5.15023926545739	6.64119963518413	2.02669398818463	7	5.82541977426393	3.94926248395084	8.59687279186368	0.517641227431238	8.51639963716863	8.09657002248261	-12.8315174704995	-3.02558689524009	7.14222822061442	5.23201285064909	-2.84925357958726	9.84754627020089	14.6229587988474	2.45603464453766	-0.147133083397198	-8.38907015308676	7.32329759413229	1.75214452399473	7.56107148614406	-3.01517069636262	3.97293644285843	3.81027767458369	-2.46982767078633	-2.23951239731883	-0.648711572635878	-1.66972175163985	-5.0760056236889
82	1.87049640859755	2.71194363466525	2.80828007099573	3.41921668882517	4.64762457644274	7	5.52459257443441	6.37317410496599	3.85516843261786	4.61323979000453	6.13991340518154	1.49103713055801	6.49193678119984	1.39845144525502	1.20024563258631	4.80268751089439	4.63461848362393	5.86677401985679	4.89913818165218	2.49571302386749	2.80827928492478	1.0493504216505	1	1.33402874294133	9.98029739357297	-10.6126594022779	-0.966462609763608	3.801090008769	-1.15995319204372	-4.00826159136039	2.09879857178529	6.16741264754665	-2.45383289321309	4.08763187483251	8.66680921342454	7.13173701956701	-4.11318930130427	-2.4944905846833	-1.12452073659849	5.54606097065985	2.78745556092559	4.31605260354778	4.53300881605466	9.55437033701265	-2.26234438133081	1.2989521872602	-2.56744012478418	2.54406211344809	-7.52786851183211
83	4.84306738318288	7	3.95007804258991	3.60911876885642	1.05524479029932	3.88465867494599	5.91896896320264	5.64064187093402	6.80200723002914	5.33173847231226	4.91455130174134	1.90825979439055	3.65803696615858	3.04529803850405	4.89525152356732	3.76399587815351	7	4.03549946444172	7	1.44560856441396	3.46540465445618	4.64560526904279	3.6838772159004	-2.44174179453677	7.78931403504895	-4.71996366468152	-1.78568185376097	2.93992273991568	-4.12790617042214	-1.79041574683797	-3.39495391668429	3.09865516552933	-3.5788803583746	3.88307967241686	7.20580147673757	3.74164342261793	-11.6832152587282	1.42565951133572	0.700789142606656	5.97899138830838	4.49175757774975	7.74680199213871	4.17025130707955	2.0513556020548	-0.397380919349533	0.238787666136941	0.100924283044094	8.18312743647222	0.344203866429306
84	3.65303192215772	3.15458954395081	5.54186089366866	2.65063454504722	1.75491775299092	6.52469659634448	2.48580023727501	5.5223313040402	3.4017818127594	5.50376689465072	4.85798850485965	5.66784566491602	6.06238233277768	4.05570591037296	5.55149166556993	2.93231512658976	4.67611221574943	6.37832879106248	7	6.63702804521337	1.10220062987093	6.76014300090849	4.84631768891362	2.36237600672472	9.68197487230357	-1.6578573372937	6.29524606458453	3.66763633375902	-10.1221356324116	-2.46861518470916	6.87369135270247	8.91742125630465	-3.49880997948521	10.7228082720686	12.2877839311317	4.43743837821243	0.215048498889766	-11.7317274374245	5.58737044461507	2.59987239547534	5.84403923493255	-2.89348634127224	5.06660454772443	3.44294844807912	3.29146063061181	0.805550459958629	-2.201463844159	0.257021375934214	-10.8780688704318
85	2.05401323807688	1.7509483476644	3.51341885036546	4.70012468715857	2.57612732983247	6.88686403223237	1.41563829895045	2.56796663143271	7	4.63423844306381	1.91423019765181	4.71427137502883	5.89557935663646	3.21315301855023	6.41582464779616	6.34116751496541	6.135959548173	3.9702504643429	3.12001025272059	1.38595912354069	1.70047936326932	2.82765231428178	6.21415938146432	2.50921804431306	8.63885513183687	-8.4202393893399	-1.2992869255592	1.85003938131287	-1.56240910311267	-2.51937063841298	4.31954384576636	4.5427911850847	-1.28834101901846	2.51298376249509	8.7389182882424	6.52500721900635	-3.92865036317423	-3.9295835070511	-0.50645828053102	5.68987171032469	0.802929586320324	0.406392197769961	2.6472777531313	4.22595881965788	4.45206808364888	1.20016149124462	-0.860587459587506	5.82639705820036	4.66686090920913
86	4.4541677442718	1.40527789587236	4.5488084370802	3.80601025723057	6.77072235995961	2.22195952410697	5.41949222553273	3.63459975774802	4.63681883230708	5.54630954255663	3.16091965736886	3.77327027999925	6.93668747683866	1.27753000862748	7	6.8822524843567	7	2.66582809612042	1.79718602690829	1.27806514929666	2.00606600711979	6.24997922083043	3.75280250045409	0.351956743519204	7.65115233521284	-8.62901175558621	0.00191483142353677	1.13137460199029	-2.20129778395438	-1.70537677322341	-3.13309620596985	7.92492476132446	-3.35442580218183	10.7832530660177	10.3350485686838	-0.741952428681946	-5.79184472733484	-3.15827827804332	-2.46791032787961	3.53617581093351	1.96490813775922	6.22483241453126	4.58433535586161	3.1568328671206	2.61835089350137	-8.5260513115171	-1.72837208542443	7.24642335546971	-2.80761585813373
87	1	2.52521975067488	6.69060577590512	5.85332672253575	3.10883765194388	7	1.79921258211321	1	5.65441787626263	3.44060532051493	2.17786778619266	6.85969927825448	3.28236427215164	1.72082534295314	1.81359271068067	4.31088501987244	6.95050420280485	2.73970049979878	4.7673745887403	4.32420353645452	1.29579260780966	2.27087686446978	6.72396555901372	7.32579146087921	5.49205367646428	-4.88001941882419	-2.92441606958384	-0.201228917377121	6.71900524570461	-9.7738616280561	0.634646731630302	9.00147032795264	-1.6209582365799	7.46700512448656	7.74043302671276	6.09041401390832	-6.23652697450364	-7.43611448922898	1.18203588552026	5.37343563556606	2.28793915708797	8.33615059550845	4.79021316520119	3.98107291097048	-3.22538587693262	-4.16431259709497	1.20038640149721	1.43654977451942	-12.1711065118552
88	1.3301769186397	1.50090840164088	2.28905766820594	5.41854350476753	3.42456197776605	2.46836198273666	6.19764554672216	4.56228252286903	7	7	6.73511244168059	3.51534290296815	1.23954286811365	1.28341246696947	4.92700370740062	6.15265795020845	3.26681889474023	1.42184374600375	4.27662716128771	3.92917023680946	3.30710403655714	2.91888744967873	5.32882381313745	-0.243740386467996	5.31195011588661	-7.88615263831507	4.92722919437376	3.88982497605693	6.20918369323496	-3.79033872896969	-2.13460562300217	9.93853511237536	2.83160699326405	0.0423252441690887	7.80249963384561	4.0644260943107	-6.23612620403759	-6.54969177516327	-0.283508971349045	6.8585836846356	0.626514705517972	5.57064753273828	6.51736590662495	3.60937928923371	0.208618036615011	-5.28289077595303	1.91605666791401	6.09761117209687	-2.63270155423099
89	4.18930821480819	2.56666541039933	5.80887992525103	3.60815034085496	6.88514552148686	6.31110208684738	4.91380007174258	5.96197441584991	4.36945116308321	2.21138908951326	2.38930981735	6.97533012836134	4.97849529146262	3.29475718615242	3.56783317671948	4.84977095535626	2.98937547645982	3.40658186863569	4.88087371691502	4.11076775643252	1.05102301594696	2.77455574627684	5.46262631737693	1.76633190888243	7.34688780219642	-8.67553891321415	-2.32410224570747	6.51800365281256	-2.53043622262448	-2.00591371485547	-3.11533034964721	5.62028457998503	-3.55582440609873	7.88807553710261	13.7441674866903	2.87947771988038	-7.11012551183327	-4.10391295290191	1.98327441349761	4.10846403248073	4.84432217359674	7.90347761946251	6.33330183057896	7.55963769151933	-0.113516453388405	-8.9281215411009	-6.40282887385786	0.833165973991752	-0.151990612532268
90	6.38166559368505	1.19720772750314	1.58462245586972	5.62757397722406	5.52839556839852	1.45098204223346	3.9865963211936	5.57594168463104	2.51480559260952	4.49323742046665	6.89368871968459	4.25562182653107	1.7616098576817	2.41033748195413	5.3275179373506	7	1.96335146987619	4.93738727416943	2.95609260582202	4.18163832381951	2.01229867085937	5.92252714155523	3.62148912406318	-0.319919722339391	10.6294528257733	-8.29816142626718	3.89508470239597	5.95222569043547	1.59204271876708	-4.13191222042406	4.63953894177357	2.16115308222939	-1.57442124386486	7.61720842117113	5.37913324415091	9.61680203230844	-7.54909061301075	-8.19525040299906	-1.54556658598644	6.46722671907714	-6.85146113006536	11.4188265837141	2.46200316950031	3.18455439854293	-0.887426121175098	-2.5885224736562	-16.6743122270744	7.77446065171852	-10.8864321980937
91	2.5228762189679	4.09920226337199	2.00684500186485	1.76154700518687	4.31892462610936	6.91954215286452	2.06786090127632	5.9846902493813	3.92060599149121	3.99161464322634	5.90859927446985	6.30897143973862	4.50610847781496	1.72426724233584	2.35273248308407	6.88805818947758	5.46578863058299	5.35697977309178	5.86919592092514	1	3.45137096532702	6.10851323240703	1	-4.83171784175299	10.2407553301894	-5.28165069085633	-1.13888317296051	2.47177983026005	-4.52220833796171	1.08417656741232	-3.51660316319915	3.7990517922758	-4.46349999275199	3.79188803633814	8.34963634026622	4.38932890095023	-10.2155443777808	-3.38274292311326	1.41170613191391	6.40098772498256	2.38524676429246	8.38700268136148	5.67094957456826	10.6303943617265	1.56286573885318	-6.82067629864546	-2.28734744322033	4.14808785076115	-5.99432965925075
92	2.35579662626275	2.057610981914	2.54724086548837	6.36568322894526	2.89067370611507	2.04694980901786	7	3.853990534656	7	7	7	6.97998511580009	1	1	5.43530014221517	6.03618366593282	4.40917626948809	5.67735999279872	5.08646415349349	1	2.10479940035639	6.00336452171636	6.13460529381319	0.492228513358353	4.58371232307481	-8.09317875939587	4.95069404866245	4.12161843195008	4.49012931752279	-3.85611779891351	-1.11804127187097	9.40665186044946	2.43523474300883	0.558291371769394	8.44963846548055	5.17548888353622	-5.29182306135289	-6.43690516413188	-0.292199905077004	6.89109031508945	0.159801817817066	5.63719342649399	6.47400599469305	5.43984913471948	0.54932098704458	-1.67681961559913	-1.85384459227404	7.65240505190207	-2.3785833116508
93	1.06899641494956	1.90398136710197	6.92568253105189	6.07896557821745	3.43298408457892	6.9336107734353	2.17942386013617	4.69859664637909	4.86716173034995	3.52268979570775	1.73872811390677	6.86282855649426	1.6830704561424	3.80201460949079	3.12458535346357	5.64710426605654	6.67269325506504	2.6379337925581	1.8603903236856	3.30457129942817	1.82455251527459	6.32424903575825	6.76307484917748	6.85666832442633	5.26536753361914	-3.93961928165851	-3.15432065649762	-0.394661716204916	6.94390450299587	-9.17748081638676	0.601327277948773	9.07976266114408	-1.07586559248296	8.162350373029	8.24485471287452	7.27445986160504	-6.42153608207585	-8.69764583011587	1.14528930568802	5.28634498995875	3.70193750336571	6.9177580364604	4.3626875165368	3.74552582990835	0.0374917594263016	-4.94767820093497	0.969370810952367	-0.779430440266276	-11.6200944149044
94	6.94974594180606	1.3148831793886	1.80938922132301	4.25387883766685	4.26948214016619	4.39668789276796	4.6992901807326	4.45943752249629	2.6161826720674	5.16862359380893	7	6.43172236086219	1.70648229053697	2.09593835175483	6.03409688970055	6.12540355325608	1.92850487924113	5.71007034441956	2.36529128766944	1.87125242272691	2.4197523848358	3.40735275520404	5.98637886922495	1.31322080403767	9.7668183086964	-8.99228987518691	4.11025719962633	5.45610874672447	1.38071488703614	-5.62185096438727	4.52667381240484	1.8951403651463	-1.42617746235707	8.21400314037288	5.25009645412375	9.60587358544219	-6.17262000262178	-7.93222451357597	-0.815717935671826	7.32467382270706	-6.88364005710296	10.1403882863835	2.04520181676946	1.27638780185821	-0.895884528671267	-0.313827686357426	-4.51930276490957	7.52898402624743	-5.87402146956317
95	1.94277409252081	1.66836702728369	1.68967815201425	6.46798844522205	3.34716547494703	1.77243377521447	7	5.00947740370967	2.63710900874682	6.93048209754019	5.81300457299686	2.29633617389642	4.06909439764069	1	1.6480982083955	3.60134229154829	3.51621316329492	6.55786566114309	2.77573221805937	1	2.82211682632363	3.27633940582795	5.94157279798708	0.320832848347327	4.59854302744084	-6.7955392782939	2.87269276243799	3.52301798217973	5.12935723474486	-4.27372689041026	-2.74477703827199	10.7451146961921	2.64933358469406	1.39475943227233	7.08646639056958	5.46832533877433	-4.63025941104108	-6.48361591734588	0.262022979244189	6.8053445586099	-0.617725040834797	5.18573094573417	5.66577480249276	5.17041251358396	0.53509167155217	2.00801832470886	-16.5038219380008	8.72299549557166	-8.84059947979407
96	1.49166970370077	2.52753381814694	6.82597852718044	3.77913591130924	1.93036067362445	4.33613033024614	5.96651739687359	3.48744872899712	4.58461516055063	5.41951298091518	4.38340849602775	5.99313181424528	6.80312679431656	3.81679038521632	2.87125968107451	6.08670888898404	6.80844467393383	2.03669338074947	4.38493238654222	1.11331604481365	7	5.76335462814561	6.34963636737876	4.46519360738744	-0.0551465724651394	9.35187628807298	1.01013610240721	-0.567004114813954	-13.8679859798159	5.15375118144385	8.92084690559063	5.5774008471932	-12.2205174852334	5.96069389951108	7.27354381790906	2.24962398028821	13.6541302852442	-4.15568578519496	6.05494092735692	6.40690829124589	-12.8558245983335	-9.81164448862071	-14.1517543885171	5.56407839743126	4.13650031758964	-1.4603117705284	-2.15828942141488	6.44669359498358	-3.7973882771374
97	1.59982754552326	2.56403400215767	6.86592735941218	3.06855567496972	3.26059061157834	6.29286700849161	5.61926358158467	1.8494007485086	4.28374577815362	4.72168647815634	5.49680713462334	5.73599756178103	5.63415759967305	3.84286524767664	6.09123343882591	3.676730101354	4.47059144991924	5.60252294373133	2.42876415377963	4.07329088726431	3.17109302665426	4.25179802585141	5.83915657018997	4.19389312255889	0.405607903151444	9.70114434079912	2.71928043827901	-1.01472640890545	-13.672774742561	8.12951677838554	7.07994071218348	5.93421816256627	-12.2245924304158	5.32754808137073	8.1997706449436	2.68063193868027	14.5318974824705	-3.75722120397994	7.43062663528452	7.00111181609376	-13.4053971966023	-10.4369822834734	-15.3538421458228	7.64007379086228	-4.37241321756575	-6.77146452670888	-0.39534761912658	4.19222449479004	2.82317750567816
98	1	3.09292492311493	6.45471970042821	3.90647913910829	1.94375757152135	4.35630420519325	6.58084846755256	3.59309372410078	3.89550560935767	3.67486556339839	5.72943199285133	5.27176852542203	7	3.45919429723977	1.18383066718934	7	6.45352405055745	2.86188499396482	5.00468234238574	2.48640996234066	6.27320767672551	6.30631057062339	5.69555502136252	3.78200216592226	1.01679944543577	9.49604332793538	1.63408735742112	-0.288147895743526	-13.1866801580173	5.32660560562628	7.15179288898848	5.43618819439792	-13.909805218699	4.22396689544631	6.70915317417033	2.88549661365326	14.4962052376176	-3.97950430054287	6.47539862795082	7.50839811324026	-12.5371474232488	-10.4688779845609	-14.0696107403859	5.02575004033972	3.03761680918684	-0.8758896975947	-1.46381839834199	6.17502293562087	-5.32233056257316
99	5.12466822078359	1.40900590307503	5.10446263404907	1.48318785312032	4.52075907638815	4.15372067406219	5.91113941492957	2.77956211933917	2.94548990834954	3.91457578079911	5.16433029824658	5.51945779405362	7	2.91187704269293	5.51522014117262	7	6.57893176412698	5.33078734676987	4.02114448810617	3.83513669452537	3.58641481819557	3.31341228343325	2.451854960219	3.68696278127836	6.14382301771348	7.80722497159598	2.18028087667698	5.87337590666113	-9.53412889135485	9.56866108732854	7.75878351219643	2.36272271129213	-14.6489438044564	0.380782456644633	2.38432128931233	1.01753163687911	13.5772065985994	3.18460456118418	8.12529936179308	2.18085152431178	-13.7712465790305	-8.35562703845648	-11.8310695803804	5.26329240791614	-3.19545821779763	0.42201882318947	-6.40160978090094	8.37557753537407	-3.26062212398348
100	4.45871281369	3.2759911477333	5.60036540330665	3.45406662873057	5.80489536590727	5.64725738095869	3.51224516349988	4.44290437238362	7	2.62217145993322	6.49900694141072	5.07051706052391	6.50624224123766	2.35594405032877	4.02050093525663	7	4.48605603298827	4.82884886388362	4.8509782304952	1	2.19527733913375	3.06941034604877	3.28447439908682	4.16201089652847	4.41495680652891	8.51077594831625	2.85885112813039	6.5060862933467	-10.8809575148291	8.47787215825132	5.84450263183836	1.1796403144362	-15.3428922116421	-0.256226951729338	2.61066161585145	2.26683977635457	11.8685948345547	3.09362430118588	8.10860518880264	3.00404832658527	-12.8020186937926	-10.1125481281808	-9.5965216279394	2.81270216429973	0.728647869781442	-0.384951596135032	-1.56616334041617	6.58858918511866	-2.19675193639479
101	2.87324240997794	3.87765457337358	4.79438727336843	3.00022123956075	5.56436902327115	5.82139335342058	3.34634616796726	4.31758302144835	5.97318094008065	7	6.58018759257439	6.21499996713362	5.08971084257046	1	2.63813366423541	7	6.0616969261364	7	6.84982830509879	2.74627969935698	1.89653230253741	5.5117335501331	3.53534694828215	3.78981624949478	6.57169910581205	13.3775873637734	3.73023940304643	2.39290733496492	-18.9905821159797	10.472288954365	7.6425470103398	5.91814057808121	-9.20044804988563	5.53727021860272	8.46791337141395	-2.08738720218687	14.4488642871813	-0.571050424095158	7.75371679938518	5.3912767793959	-8.84065940803112	-13.7683077874844	-11.0648048006919	6.02227009456078	-6.09745496014338	2.40102467799853	-1.50351678958814	5.88938031238526	-0.244442431897558
102	1.01879649424751	1.62227691559474	5.78730840720202	3.43122246086191	4.48734152754037	3.38585850594813	7	4.24700268079119	6.65465472466437	6.38646768370433	6.26894879234717	4.27559699122737	4.55532146986186	2.96445314153573	2.70647370362008	3.86046060715613	5.76289070138491	6.13321787763954	6.87618498263262	1.77023045991982	1	4.57634015338023	6.80862158521479	5.5677317183447	5.51470557560344	12.7525978466071	2.7073977182193	2.9761058384827	-17.6691280175617	9.16154944505218	8.38898509884499	3.9075530038548	-7.55569546427611	6.58528584265649	5.68904742068628	-2.64250474328537	13.8474424590201	-1.8226410163553	7.56688728229963	5.70771689276658	-10.1042136848644	-9.3774972905976	-9.94624459785262	6.73873948565337	-6.04773986450347	-0.962362320188215	1.54283027341769	4.04410758604617	6.77139316742523
103	5.08208165403961	1	4.61650526078367	1.92967624824036	3.88329016136443	2.52746999731591	3.89495298051267	2.08250768131814	4.51680233824508	4.13645389910847	6.41003838454076	4.40110024633969	6.10959655327821	2.13575924324063	2.11127161977492	6.53624610581063	6.8406259741055	5.34983704198762	3.84148256303183	3.84049977311293	4.46508892543667	3.81780009246549	4.72483059200678	3.83338674874644	6.22209046159257	8.74968124490438	2.31530954391364	5.27422183157625	-9.64267811512098	10.3214839477182	7.21155732844915	2.73943837953788	-15.3330953754584	0.636274836704585	1.81817134682708	0.833649145354389	14.1322808324264	4.332998947186	8.80810279729953	3.08421466840752	-13.3227627830649	-8.19069625273902	-11.6649656520587	4.65895020348853	-1.16293583005761	0.813908575291239	-0.992545092453037	9.05280880249888	-3.36249786742983
104	3.46876745939862	1.93700942245509	7	6.51416583612836	7	6.75923201215818	5.33879388384384	1.30072594493845	4.2562319710049	5.54791901616935	2.96157322259451	5.18285351092486	4.19931661851185	1	2.10984887644389	6.04456205837594	5.59703874192747	2.72853365613506	1.09618066230455	1.51072409177501	2.16837142059716	4.27018416199527	4.99402478734288	1.67916784250866	4.31956319260153	6.25873262411256	6.12937242407244	1.63191643667549	-8.58834376761331	10.9922307822858	5.26862513520101	5.98207801215598	-14.4312589414583	8.03676029720599	8.52363009277889	4.2738811271687	5.1240989713336	-3.62150124794892	1.23297390297735	2.97618462523461	-10.8265732988119	-9.25272284005298	-20.298381439332	4.8511694932215	3.1137990559987	0.79570971749834	-1.05551985553959	7.27993846783957	-4.8860093311926
105	1	2.50667829484071	4.62784282537098	2.61171859328097	4.63361183044636	2.76494353371577	6.99997237311035	4.40649786895467	5.94560762981309	5.50811196149355	6.6897817501274	6.78177730364264	5.35661637146216	5.06260970007173	1.5536310105897	4.76588844810079	7	7	6.58120319117404	1.20054999801851	1	3.32466881432709	7	5.60603978002245	6.50350323727312	12.3977353020244	2.33441433396153	3.66722239944126	-17.4493692811014	10.1619745359413	7.67850884385141	3.27894715894056	-9.0114520770904	5.92777006880404	6.16068341379842	-2.19059366151571	13.5021989785067	-2.60831695028207	7.18955811808456	6.07844923394156	-9.4012609447234	-10.8197407487385	-10.1339727607682	2.80671357215684	0.660932069803302	1.27009388978807	1.79071820660924	5.24206495959359	6.75661198822784
106	4.72819577839707	3.33975785929525	5.81827560925176	4.1311250454447	6.51049932070292	6.07232182233775	1.29064454964095	3.62682669211917	6.51476774363041	6.17258121249565	4.21285945861612	7	7	3.08154927951616	2.4725657095701	6.3274105143346	6.08837419107398	4.30268662124016	1.57166278229333	4.01789793997043	4.84620549140699	6.65465371329048	3.72962090601676	4.77115677628488	1.49312714194054	1.72568563228472	7.34710070805127	-0.0277090046257762	-15.4883288957864	5.8228148883362	4.99772107662126	4.74207161298715	-16.4447070541215	2.47850490857111	7.56291349362498	4.11769982602302	12.9739667790054	2.00892215845003	7.02776227549369	6.03519455698725	-14.4498150343789	-11.1336704855877	-5.66926698601495	5.16334569119833	-2.06451211886402	-0.0422460077057128	0.642658388774816	-3.67877484412874	-8.48374460040982
107	1.16536245115985	1.79773158283837	6.58719490022641	4.14778167773999	5.16378877152633	6.27116924467507	2.96812517756874	5.34970255058962	4.84801508064865	7	4.60635921325145	6.32237241386319	4.02504048305126	2.0431273403416	5.53941452883807	7	6.66267665038466	6.1026265798336	7	4.13432189703761	2.3143132894753	3.90091559231671	6.86214002949982	1.98646838046673	-10.5590425246102	2.5263628197337	4.08371705557383	4.88434503272558	16.550772345029	-8.99957589257645	0.676117244587467	6.38710324713234	14.2151797604877	10.4770071305053	12.1604854589977	1.55558881126419	5.07185736685939	17.5484945121417	-3.80106931185166	5.15559549860183	-0.162719257172852	6.23588268395345	7.35587467129232	7.86336763402309	-5.36016644235146	-5.37741960554297	0.0448103910733394	2.99331084690728	-5.67323687576766
108	4.17090903879965	1	2.41359911280907	6.26770905551507	3.94066967712709	6.85726079954901	3.42354030715097	5.85355161417725	6.55056863511968	5.03003279974844	6.00165916960887	3.05924173230434	3.85527196268122	2.59510454248294	1.71170014295489	3.76291760747783	6.63391794006962	4.96591904893607	6.96633485534432	3.61941834992643	1.52999929123139	4.82292058229887	4.47987634922983	5.62385430385791	5.16896911964575	12.4858519615195	5.77502842653565	3.27750560674635	-22.3093424184246	7.15564875260181	5.01188217783829	3.44913486863983	-13.4526113110882	7.01563996143477	9.24949658739583	2.64791607513053	15.743315557295	-4.91398529611786	4.40295010534336	7.70613420859322	-10.3904797960473	-6.92455859329214	-7.6467958386053	6.77326447954545	-1.35695407820472	-0.60649792234882	3.52330894726877	1.1949280022432	-12.5392605683811
109	1.30798413440335	1	5.08377300941893	3.37800845407418	3.28743178658608	7	3.26798320178012	4.72539332365211	5.47243802710494	6.82289167065282	4.07093323266171	7	4.01451606559405	4.45869623341644	1.0115232251513	5.09675735966487	5.65698252467739	5.56650885514721	1	1.1642274769142	1.19205104747535	5.98395481006324	5.01384259070992	2.2706847487036	-10.0993051477015	2.15053965816074	4.69715241113575	5.71431344982611	16.4859425674844	-8.20402006607768	-1.5907686884205	5.26228176188972	14.0649319223903	9.75225698872935	10.8949218604549	1.609945705211	5.26993137052928	17.1476107363805	-3.76163533820895	4.66013908388449	-0.159047336998332	6.41731374178243	8.45738745309578	8.37328628265257	-5.64045632423372	-5.36177732542109	0.815230391377212	1.42296923749918	-12.8049659847369
110	4.29135759783672	3.82554603833269	5.81807377749038	2.75803630415065	5.36012483018451	4.33851713245053	3.1070109282511	3.49685702409603	7	3.85113677195817	7	2.93081020626789	4.36228435081245	1	2.21155652664237	6.1522565832702	5.98388011853691	6.86470534586285	3.05603947159763	3.00752458045082	5.32492457525984	2.49703474714787	2.66749126257261	3.5527006145058	3.30076629495763	7.07248222275678	3.68535639745732	3.24660874754626	-13.5760619121382	9.33728171466988	4.33664897638857	2.37337755479653	-18.8089509996551	0.936214298587844	5.64618336359929	2.2117224742538	12.3148041343139	0.574807552386768	7.36851481890939	4.06038399872829	-13.718850531587	-8.5789587260818	-9.35197671762081	6.24075034386704	-3.29670244452879	0.759442928212005	-0.952882931429925	2.17233805427797	-6.52851421520771
111	1.33155038439484	2.58220948573817	6.00368513944453	2.74004271303744	1.61579141820504	5.04930124746968	6.41742913812149	2.74212246228416	4.72758476215296	4.77487385078815	5.91596956342603	4.00032454749039	7	3.40253873937327	2.05371677119819	6.14545864313882	6.23323976544495	3.42048201636552	7	1.64737108651325	6.17553339032668	6.27321136646213	4.82426510987521	5.54304241556769	0.443850780725093	8.97792372700474	1.91345897348831	-0.983922240451332	-14.8747175098829	6.0103891911618	7.7817445733745	5.57145770832362	-13.7751692365291	5.72890328208396	6.62758626857951	2.92541360465642	13.7275739942857	-4.72839276706754	6.13312293905048	6.35557690788525	-12.8423504284748	-9.30611485796554	-12.8643553781347	4.22358470296692	4.07709134043334	-2.38494779977808	-6.1855907956176	5.20886007076264	-5.38031092481132
112	3.58462761851907	4.07953011824946	6.36691704752897	5.5782034062095	6.02310657554514	6.68850034673484	3.20637662355324	5.0400276637284	6.88667645933497	3.7213620198511	5.74600981575826	5.86432028197579	1.33585297439265	1.12870085089906	1.07341491682595	5.11555453625189	4.21909370025476	3.68870936752293	2.90663085805567	1.54907870440171	4.82716139491756	7	4.04862760220626	3.09648766062762	3.20895671247743	4.26486126395119	6.82777124095995	1.20498329118012	-14.553215752433	5.94740437632081	3.36129976913414	6.49033447353823	-12.5547419471475	0.55459387731701	8.46291101672968	4.17831119480567	13.1851732413494	3.33629224191003	8.00546913746699	4.63988146671339	-14.8011572879994	-8.75540151919184	-11.2297477267905	4.35674835106981	-1.77673527509795	-5.69697938496843	1.05577475948802	0.393657788467712	-3.9974991824267
113	2.78030967316323	7	6.56138438639217	4.95652194509114	7	2.96859616560055	5.64190994700462	2.28804430291142	7	3.26273971483432	4.21671183186374	2.31320133944685	6.28932236810856	2.0455211621352	2.96099348798321	4.48402905588205	6.50787190874191	6.13086895462109	3.76308108789747	4.33942811491585	2.69960301557355	3.12989459253203	6.49978136736092	2.76589809684225	1.65206600214935	1.64405512866538	4.74686005398093	2.56624752944062	-11.8705319302058	6.7345730628687	5.06498225173682	5.4170590535257	-16.0877922536211	-0.959525191192965	8.79203394139892	1.7663810594275	12.6786090041318	3.85592872672729	10.2555266946134	4.76336563424822	-16.6566157565454	-5.74258862712741	-7.2456768942771	4.02646695093476	-0.621670813633828	2.32764125676795	-0.0555894036213951	1.97975060955344	-8.7819000865998
114	2.91428163350071	2.04641679051763	3.08459814100658	5.41592744599318	3.81362556708117	4.84661351493948	3.63141327180743	3.53545068887954	6.66962029950572	7	4.43581052020049	7	7	5.10663726994257	3.42443802707518	4.04796183514501	7	7	7	4.05289618342748	3.00708701964602	2.89564035599852	7	7.93534591317811	5.53236383500236	11.7350884957412	3.64964992686313	1.69992100536527	-12.1341963353103	8.58017891403589	8.2548256094333	3.07258505022051	-12.2582113479632	2.48846908951053	9.01891118310957	4.37167274484842	11.5528344162609	-1.65550593524915	6.20208974738248	5.01993552199736	-9.95496123000166	-11.7523853647587	-11.1845714328949	5.03496337592944	-5.69048478800485	4.56883143442318	1.70438634721389	5.94877584595387	-11.5626544013817
115	1.60532200306283	3.35900039165577	6.91705888217368	5.0070879588472	6.30838393919523	7	3.15533763880919	4.13707957656568	6.01695772123197	3.82414472110158	5.11263128623238	5.52951548217554	7	2.11112648452668	5.27753831452864	6.48296022738713	3.20086176633177	3.30851773276416	2.15228310397795	4.40695633285185	2.95751249742221	6.40062500445912	3.93161625166375	3.12567446745388	3.4313094686357	3.60376918255596	6.65210267512519	1.01895949406699	-13.0053703849223	7.05922080852946	3.76631366005849	7.85938057383675	-14.6628442610075	0.484514811899565	7.81776656445882	4.31068856468627	15.6542853903418	3.27496641674302	6.24877820886669	4.68802063979582	-13.6083031124681	-6.58833780221363	-11.2546784663846	8.54926663081504	1.11751977006636	-5.64889678126398	-1.45498652977276	1.79605578727829	-3.82187443804495
116	4.25621269866253	3.29738381248742	5.50269834215376	2.8772727619278	5.45089019131976	5.1495616305736	3.36718671941924	4.68383936551893	7	1.20146562486372	6.75706545857624	2.43959844786917	5.50554623160791	2.53231469220894	3.03567450092803	6.76879706318165	4.78508210860727	5.76717293205096	5.94773834808238	1	1	3.03322026833689	2.67194122343991	3.3250475889957	5.47990499300174	8.94564002353763	3.42980030663	7.18927429767129	-10.1783077891773	7.78879014053466	6.20665066246221	1.33259720135782	-15.8329719318482	0.440643270009692	2.0552748538342	1.90943834225014	10.6701352447084	2.58622037459444	8.55219221102393	3.14330324331076	-11.752490481045	-10.1282680344713	-10.0346673820727	8.15735470969852	1.28935462846071	-5.62807313539426	-1.71577928210174	6.34826374865689	-2.5736092801905
117	3.05500960068167	2.94918555016008	7	7	6.63568419775441	5.26458170012045	6.92992453538447	2.47836434053629	3.25948047423774	4.55194527155538	2.60317902346115	3.82476181316853	5.81818643589851	3.05791642910048	1.66625495884387	6.13576043253706	5.4571239594271	1.59677173418858	5.54943030932568	2.02469009804145	3.09592875024172	3.93962887604252	7	4.34908477847356	4.36506290102479	6.06460515724524	6.39525988368289	2.63863019648254	-8.25701718295993	10.4798755141524	7.62760131975063	5.55114252433032	-13.6598597445489	7.95364047161874	7.94335678827077	2.25883486129622	7.92374742743241	-3.74812103321763	3.05522996229812	2.55073273359845	-11.8951252374282	-9.47418882323925	-20.4793128943881	3.98813351110389	-3.90612185032858	-0.528864760045866	-4.20514100660332	7.48073548273472	-9.64216083736549
118	1.3339733508604	2.12802579933009	4.59670349341061	4.18526828395633	4.06075822700201	6.55300592238486	2.09362271858617	5.13772092601939	4.71124097250609	5.15840009301448	6.01589482577407	5.77236086936382	4.23488965435096	3.2570820631915	1.51394735804406	2.65414289205924	6.74805220459177	6.72535560995881	5.27137770832184	3.9075827097454	2.45536325032231	3.54094362445167	4.96005775929754	-0.0309415615267116	-12.0603240117759	1.42243803946695	6.97575850256067	-0.108976146197614	0.622649692099897	-14.3626829924942	-0.979335821674419	6.86356357102892	7.05091583899684	7.29752237276741	12.2834653988721	6.17412073606516	-0.804853840914891	14.7572842940952	-3.74115194052587	5.72474362484581	3.45043046737089	3.64981216807309	10.8213679535754	7.050824046194	-4.80798590529832	-8.78207458503035	2.68451229634373	-1.15370591075293	-9.97623670100311
119	2.70253179541466	1	3.01731842138632	5.26972898948079	4.16374304311482	7	3.61349441154446	6.12440815159078	3.66043880870403	5.3339280864278	5.64041029914725	2.94835508199723	3.90185011457114	5.13948385831054	4.5867569560013	3.4586025594706	5.60070881724792	4.51217919745243	7	3.03583587654266	1	3.60399136438188	4.9792577844627	5.36940556091166	5.26887590514457	13.1112470222246	6.55889036983401	2.6769887499137	-20.3224123518912	5.83167945450407	4.3880781620026	3.42610330731444	-13.9969799839009	7.55180941854195	9.91396582216282	1.74656844670695	13.8602237093684	-4.54293263529067	3.68570515495388	7.42285868050206	-9.22781167333192	-7.21925919699038	-7.81344254462103	7.30510368096772	-3.95308452599741	-0.662988674675185	-10.9448676899896	1.43390402568932	-0.314104840090228
120	1.16020632916021	1.90669282172817	5.52462865392909	3.83185196298291	2.75523777233621	3.3497612661606	6.03673717601599	1.34344266629174	5.59575442432746	3.23653244796099	1.35299576533344	5.39280311784058	6.60644514856319	2.69858247716514	3.2565261497182	4.32543257423626	7	5.62542754150915	4.59539749569632	1.08570883030308	5.17478272521333	2.28352324157288	5.06190918820674	5.95103072107676	0.594472839603015	9.26428860145473	0.386350455789365	1.08051000826139	-14.9747183249488	3.96515032496517	7.52410042648851	5.05719439391413	-14.2979992544586	5.2860780440353	7.60528376438231	2.94653551281453	15.7316848627798	-5.07660301845075	7.13243199022706	6.17188406830502	-13.0134382343603	-10.708300750336	-12.8405402390412	4.0747876526644	-3.45075695599087	1.73663615548263	0.388832990524452	4.08471209577411	-3.37514559167571
121	3.37174564641307	3.30867948548006	3.13768319344508	2.15142800759058	3.23487038834515	5.36076294479431	4.90770944287116	3.47407772121854	4.92366293590635	4.21855208590223	1.88569055048631	3.7662543085454	1.05880184086645	4.44835196812285	1.20316045646627	7	3.7181939943676	1.3011529816593	5.09014283315291	1.32184001788596	1	3.36221482218452	3.30614439382606	1.86487865719513	3.831659666199	11.8657802602921	7.10268104742021	3.36227241642864	-15.7160253032256	9.58211356252276	5.83980975056441	6.11929261129164	-12.6449027097646	2.83532377838681	5.66675001084991	1.95910039030071	13.6482498508341	-2.38115781136821	9.2644798295522	5.93622926046009	-12.1882289933613	-11.1497423208763	-13.8874188442024	3.17856135480423	0.671378940914207	-2.72839023619197	-2.98876456215196	7.86420146305601	4.66878968497843
122	4.91809454076864	3.09669982644147	4.92529390905865	6.69085994251733	3.13697729642971	1	3.46098309452948	1.91383274206353	4.85284089857076	6.60936961790346	5.26154303306619	7	1.81482245818216	1	1	6.73478680776306	6.8134678185896	6.05457210829078	3.2659678991077	1.71998589170245	2.76735095559972	5.10568774532668	7	7.22656718427053	1.62737272261645	7.4000307950914	-1.7824265763474	4.20776742713017	-14.4264038451131	9.20488311338938	9.35236444410041	8.22850900575495	-13.6658307535558	6.67831620335145	6.98358777440783	2.79470858382826	16.59005287797	-1.19736753963359	2.13103361904992	2.19846212231873	-9.92347492767187	-10.2847259260134	-10.222784975875	4.84647636418209	-2.21556009204799	-2.97070884212202	1.98896901927378	0.359563895168611	-5.26437435426811
123	3.54298818936944	5.37034503957902	6.51518524509136	3.07309105343015	6.40297237398712	5.85303247832854	2.17825159183873	4.65005581872355	6.29975964785337	5.83478778709637	1.95554000098088	1.68115470580291	4.68874473636373	1.52792280110952	7	6.73178268799848	6.40336995393896	6.68651178264933	4.73457827745806	2.35214907464069	1.62523886398694	4.22863701260962	5.05085473657251	3.65842839168458	0.48178155162221	0.839614039461552	3.86030408569211	1.47609646643129	-10.6753471387441	7.58185377432097	4.74343863824444	6.27090479517336	-16.9117380024134	-3.20026907202957	7.52234348402361	3.9196953037388	12.9701327888531	6.16002540518775	7.95140253765398	4.84144364250494	-16.2708650371618	-5.91588798077761	-5.84396086143554	4.60838880361679	-0.156465039513423	1.50567999891824	0.446000970450271	0.697219108671135	-9.73112423257971
124	4.56752391656357	1.20424914147671	6.5741073771622	6.94873197551498	3.88505447577707	1	1	1	3.69403469587315	1.91947206846133	5.32602811680712	7	1	1	1	7	7	2.65402312694856	4.67437817811547	3.55610228426114	2.78941459938315	1	6.23431828621137	7.9195100329288	1.66632502111258	5.29687444204277	-2.68778874791892	3.52904494779744	-12.321407109366	10.9974857618791	7.86896469309583	7.67403102034104	-14.5474811670305	8.36556679266079	6.08179493803813	5.62697011490236	16.6982263874937	0.952543035868572	2.57983137736751	1.06663060113584	-9.08162246030381	-8.63744128156328	-9.09685146314756	5.97236092952956	-1.8827635918787	-3.72112995617148	0.546439908527764	1.33652771750809	-7.16297318874957
125	3.09862360674497	1	3.41313381320284	4.36941787812625	4.28039928314851	7	2.13048430845431	5.60134860150687	5.28000645250851	6.63437118895181	4.95678845379384	2.47710122817749	5.78938073004181	5.84772898113722	3.44989567912642	3.25040314206633	6.64286686824943	5.9244558046771	6.50266256319242	3.73091274452945	2.31875203711215	4.36475010923442	5.97639775236759	8.24992262561434	5.57453920298789	11.8375614873345	4.2902722139659	2.0162673137188	-11.2585620925228	7.50713250427089	6.55599951862905	3.30678129729359	-11.9236237999567	3.31275456678944	7.25117416603385	4.44711358135874	12.983403631678	-0.0998806364586311	6.17535219597716	5.18144860738536	-10.2795755663876	-12.9186314000559	-10.9580551270181	9.89808579271014	-3.03397062671447	3.421957641624	1.73561905620349	0.358520804451681	-11.0946322087091
126	5.84337873827546	2.36326254817615	4.82142204043099	1.58167426677184	5.18773295149492	4.05076248579305	3.9584885636586	1.09715396774684	7	4.93334270453315	6.71172509409037	7	6.88330896645384	2.64699141644234	4.99768694548482	5.38269646583782	7	5.2271259399426	4.72687751925971	5.84657837525851	2.08700651499635	4.36210716355511	4.9075022766627	4.69251503869515	8.3942596066154	9.03467959271543	2.01804341401064	6.83707161981269	-9.60238242085307	9.26943624824138	7.88018769405126	2.91780929431608	-16.0095365953964	-0.410795196445478	3.21795521602157	0.23465828129285	13.8748340675252	1.83077400589786	8.39646830020164	3.90221156033115	-12.4296030664009	-7.54591808588678	-12.3120118169557	2.2346538171201	1.30483029855585	1.11972619812589	2.78058524382832	5.91836992171792	-6.38759361036846
127	3.64040058374748	5.23729749029346	7	3.04107858288634	6.63073923447887	6.82359654044227	5.81181337908095	3.8225417693399	4.56326639253801	4.78789902092898	4.69682810599455	5.73536282407289	6.62876984282894	3.57046759524668	6.9279076689308	5.72761150421337	3.01513857748627	7	2.64963597311405	4.04781568261562	1.92467297272928	5.11402185051208	6.64832061864664	3.81718880288541	1.36714584794834	-1.10897466945192	6.78588976247842	0.637354932067589	-13.3444067961345	6.73988397543825	5.94539483575668	5.7901482929614	-15.113004753487	-0.610820932215306	8.07292299070244	4.90767116407107	11.5398388300474	2.82111217630664	6.78172976205791	8.02927940441162	-15.650898729645	-9.93286542932088	-8.86757422830513	6.91087255531272	6.66310471437457	-7.08263757026833	-4.16420034365488	3.51924841274969	8.20554261308908
128	3.11649342294346	3.36205151369008	5.14725756038341	6.99078321520062	3.99286785403392	2.11955168894353	2.74147118747292	1	6.80442885168293	6.00471853975094	3.59343219608228	5.46537568253053	5.45746889184882	4.59961126221544	5.85573548234219	2.43411148836276	6.49580393427276	5.27313938787361	6.19821900218886	3.96432015310119	1.39988977673379	1.46153653581182	6.44515320432285	6.64310355050735	0.849366470787354	6.49318285141231	-0.288741360921813	3.19739098291358	-14.4817787052371	9.96364969209984	8.84733885895097	7.54311237930685	-13.9454084892553	7.79146750032014	6.20225474619014	6.44546449217932	14.8375254826562	-0.365557186157578	3.61269941399913	2.68408166981592	-9.48930782246848	-8.72137282145613	-10.7175268362968	2.55300954758427	-3.30953840918162	-2.34519332092242	-0.969570788901799	2.89708400794068	-6.17414553464058
129	2.49795388636301	3.63020676808115	4.55961221987702	3.28035101870513	5.23812929505638	7	4.346251329199	4.17010226395473	5.23571593249794	7	5.90054955500984	5.86818800307858	4.79497446662808	1.26622310162516	3.21359045650997	6.38421939695943	6.75749571286956	6.29879761497315	3.30834990525229	2.13803798490609	1.56750400662899	7	7	3.62968704060388	6.0628984846169	13.8117704843127	4.50935075412294	2.25715968503267	-18.7165995880431	9.63890515553446	9.02835347714558	5.88358602535116	-8.21166910507014	5.81912481331549	7.73942830849682	-2.16868593380695	15.0130663559232	-1.73176103383709	7.64974506158185	5.67618198921739	-9.32315882833598	-13.2868760148918	-11.5392164055954	6.70594658695671	1.24609261841816	6.33132793578041	-4.91514791235738	5.65393515438171	0.321502055850571
130	3.49674593862161	3.2046476932795	4.20043700819097	2.56880931096714	2.48590230635565	6.74842397181882	5.58176740153004	3.30984586786427	4.17044783946874	4.49882510621296	2.49552166574817	5.92359929954479	4.61262110816921	4.46108012070682	1.16454894499244	3.97517908725462	6.47241150819145	2.39789831116864	2.43639081201371	2.55559851072466	1.14735479486371	3.97154546543401	6.05168754688567	2.74568846321305	4.23540533564718	11.6750504525097	7.09304309101973	2.97230851485016	-15.778181548718	9.0635504652249	6.74421887171928	5.29077568388503	-11.6277563288135	2.68431766093848	5.64210581534803	0.989902514552824	12.0220873461131	-0.907980097555403	7.97633370096781	5.77547523244526	-11.2513515893677	-11.0854611058938	-14.0027033244305	3.60104658820848	0.89797094145289	-2.70360857673646	-1.39375534724679	6.76236783961347	4.72236111068645
131	4.58262692968961	2.59428562009055	7	4.66492558695315	4.41664679952147	6.14503613129307	4.99671625278204	4.31789829817914	4.33674163429748	4.82524055037879	4.96906660652093	3.68270817388059	3.60951110597453	1	2.75074461556914	5.83209659729576	5.02540387872331	5.81096612733214	7	1	1.21393555715483	3.86023137496168	5.97183528041755	2.72858931018618	2.31424551915047	11.4015751956726	1.77599683107845	0.490548825377007	-15.9779101159673	7.71762616019287	7.09585310954223	4.78279027125369	-11.2009611215388	5.93554112364898	9.03141776342553	2.15348868876917	16.2045397041538	-3.12057577301451	8.34400674952404	4.38285983742674	-13.1078081333548	-13.2774209969001	-13.0646894571313	3.61593551995482	3.3503613258517	-5.81297464269187	1.59027831656318	0.447138662433102	0.178952072439212
132	1	2.98204064876204	6.2818238371621	2.09680275013023	2.79958982410044	7	3.81632076900006	6.23869683295281	6.96826599263349	5.92174544681081	4.00673501020199	5.22900578629844	4.50054098037089	3.37854958874615	1.42870447784712	3.71422483618133	6.26325579384246	6.8496760462303	7	2.02070613548476	2.2486925216696	7	5.88504169250483	0.662715603709482	-11.9198694905477	5.17330798173488	4.63732714860184	5.9438048695958	11.9972660359327	-5.94012054737327	-0.507403014490652	5.55618055172179	12.3263227613007	8.00058061463721	15.4758783997637	4.93206800311017	1.7981848173927	16.2972696277663	-0.451677118435514	2.32451262567118	0.412123221297611	6.90076378493733	8.67195706155891	7.60496501526074	2.45760795116978	-6.04193099718265	-1.62790679753974	2.30628711358824	-11.258549357607
133	6.02162394773737	3.09750107442425	5.66833319646255	1.6907430750173	3.79265930972394	1.72190005843185	4.22654333722006	2.26878416605723	6.12483654007039	6.71106537042213	4.66788487366894	5.32781110980991	7	1.17788970091315	1.03589754445964	5.37814928066818	5.92344142932178	7	6.09888485650214	4.66671115904599	4.94735936001672	4.3412109063985	3.61021065786981	3.68262975687473	6.44346754131161	8.42947406542305	2.71013840970954	5.76647930060458	-9.33498573841929	10.5840834512356	7.58544264667365	3.2065395695025	-13.4045749434606	-0.69586320423447	2.81642847019192	0.539426847756421	13.3750579250404	1.72558226911572	8.83878223881532	3.29543107153606	-13.4610768582001	-7.38788074830255	-10.0323759606982	6.68331497990168	-1.74898935732835	-7.77723066546479	1.74971967271769	7.90296338081308	-1.8963483212631
134	4.93225227032565	4.04684371767029	5.55463674817874	2.82485011097509	4.76556810625882	3.71579730997059	7	7	5.32887566216647	4.06908048627288	6.35155608206255	5.84540729598575	4.85040534960475	3.64513087923146	2.67257470445133	4.04403059430705	6.31767890636298	6.65818843984345	2.43868297292644	4.36947494560164	2.2602403792218	7	1	4.84846816768694	3.34296439701422	8.7507117699222	2.53129364150632	6.62407122196157	-11.1939671133412	9.69194308325133	7.61755805928078	1.9246778796947	-14.8133098119858	-0.204570319533173	3.74569365405721	2.63670994749912	10.6430765721108	-0.052188498792315	6.59784002539993	4.77120958117858	-11.0233521894779	-9.4779952473641	-13.3756504327826	1.9576546484975	0.543644101270391	-2.81477100966812	0.322169759972332	8.30006081786273	-2.91654354072919
135	2.06689864825319	1	5.43605851547474	4.15095031077935	3.62245378911217	5.55981678682791	4.0409520035708	6.03894057942652	3.45948182088926	5.85117851996193	5.76582191276854	1	3.80095317448501	2.4072389822769	4.87883821542245	4.7225843961982	4.60234380899621	5.03994340089542	3.5589851583994	5.75358239156157	1.79677719597597	3.33546415960787	6.22846799565139	3.16637807604347	1.09795594993364	9.76978753179592	1.36268441785926	1.61189129131355	-15.990111590959	8.53477843931364	6.28852935160401	4.02889926451516	-10.9062824204627	4.69014478749823	8.96542988225893	2.1841587614911	16.4804019303883	-2.54906889450094	6.938184044687	5.1202506562604	-14.5313263215566	-14.2336403736766	-12.9592043659544	7.16366447975264	-0.922285827906758	-0.00464253862210129	-0.175383845419123	3.69529036145216	-7.69265804767344
136	1.12806709063069	2.88934374821334	5.9483422567257	4.47248198448121	2.82975624601277	7	2.40880246411151	2.00385630718886	6.64922212683937	4.99357746146138	2.29370519298887	5.63403534235449	5.4780228744739	3.04252902915067	4.86396543183217	4.47831276751888	3.61352433845333	6.42118238799917	2.26373417969724	6.92863794710058	1	3.57579754663029	5.50795438823904	4.62171263749598	1.93998231062241	12.1324556298155	6.79266996724038	2.15615446533372	-15.2314062315658	9.59082834096392	4.37593743848737	7.16317933947613	-10.4807167237928	3.39499597702506	8.96548825468217	0.729723482597525	12.3551969897969	-2.27058112297043	7.79788978269622	3.19434232606258	-11.8712633061907	-11.6656217325835	-13.7414266544854	9.06023173340374	-1.05914483753775	-5.11060570598204	-0.799713699025918	4.3200156908433	-2.55350676471063
137	1.20611259940778	3.33340616984839	3.45234220927039	3.37675548356299	5.41540511096216	2.98818413058041	1.65793938944757	1.16763836576247	4.73200562007607	3.63084691126137	4.6752626254384	6.34348249866264	3.47199447996541	1.61992207245132	1.18850884937626	4.4954298800204	4.8820322305676	2.9259444758179	3.40164934424854	2.78245057036714	4.15103834408874	2.85249975162828	6.29338386823443	-1.45559470257294	-8.94511183901479	0.153192497466929	6.97746209909352	2.46512061809731	3.44624913203961	-16.4878586520251	-3.47641631952608	6.667131940313	7.33397478429909	6.49782919040148	13.2938238497402	6.19626130504282	-1.35772373467271	14.0372556777519	-1.62033707987731	5.84473705989392	4.47514461406589	4.27040302022921	8.10714370389893	4.8042745353924	-1.06477157285922	2.9419115439094	-3.22684070862932	5.77459992302344	-2.79523410829938
138	1.12880014733597	1	6.03373598723411	4.45516895419704	4.16544575688771	7	4.31440714545963	6.38204656198292	5.40621574687348	7	3.65790139901482	7	5.06347703031324	2.18217282130389	3.50049325095565	5.28705719894372	6.60426021120753	4.80658272871073	2.77137078515656	4.26138846160409	1.58333884247409	4.86071268025904	6.69242349064138	3.80983547781837	-9.83112044847492	1.57053083618966	4.62916333082176	6.15887270867681	16.6318035554913	-7.06784601039194	-0.14452526683769	5.96263851515389	13.2324248683507	10.4296361589284	11.4559009327818	1.47613982250478	3.21712170519045	16.6265437202233	-3.91313319336937	5.43169552484551	1.1645327125978	6.77063238868097	8.25507848252012	3.7083297710263	-5.7880039994997	-3.40148830534296	-0.349328948420634	3.77423329999171	7.10869711178599
139	2.17321007417122	4.64650965323806	6.06058616618001	3.74479754345723	6.75027324636143	6.70380521073541	5.96556919421097	1	6.24136974035668	2.16164922386689	3.65871914433537	3.47039397061317	4.96076785024985	2.63684762851427	2.64879312726652	5.83253838900686	7	6.73445417437483	3.7596075074926	5.8064379887279	2.51922150713161	2.54571835158196	5.70178205639208	4.11618759242746	2.37251344870541	2.7710554658144	5.29437431568877	2.6090888636041	-10.1263077630276	6.79128686396549	4.74280650784739	6.00597140927927	-15.1687502690527	-0.950598002932463	8.91563426671574	3.32429324487577	13.0281587390695	4.54570251162832	9.05337123336744	3.73239294214633	-15.7507127923069	-5.28750750128313	-6.26315654666876	4.01899431555912	-1.83740085958309	-0.252205466274588	-0.93118431359225	2.07292713048563	-0.474240876200906
140	4.92864572407149	2.11123522865381	4.2503992222802	1.63938170208188	5.99582241692947	4.96957698963236	4.0661418555709	4.12356972274178	5.62904173995071	1.22806957587487	4.64112950491568	3.40683351818909	5.78638457688831	1	5.38395390342678	6.10956949052396	5.71807321274947	5.06082116610209	7	1	3.10043259075786	3.19313351924639	5.75016307692612	4.22505442324849	5.77984048526472	8.63651282888363	2.44874459229777	4.44859053667668	-10.1962288831835	7.47888429492582	6.41956252977858	1.51576205905828	-16.0290286829088	0.287040085061893	3.97494098938666	1.84333042200642	10.9807799627102	3.28151887127307	8.81453058354775	2.82137439833514	-10.7132903883988	-8.85287297395626	-10.9781849536823	4.6681971079113	3.5314194820355	-8.72578170270815	-0.250965914953604	6.70312992073982	-4.18221315733442
141	2.79735845713684	1.96218384436404	2.38204309178215	5.31257206705047	2.71388712346124	6.71366498119665	3.80939091948416	5.57122926923872	4.76554143425329	5.91037733404326	3.57367183031608	5.17255208259989	6.35487669597378	1.91648459495662	2.82517316362653	5.28681781868154	3.3821063879442	6.82448952093421	6.33688690401188	1.06727423744204	1.75786584640308	3.83181147232775	4.16683245952518	1.59553586355429	1.60290799585339	11.7510007857919	6.84010149655074	2.32536262282636	-14.5499411602143	9.37218892244888	6.61429790884912	5.98962541720218	-12.467800105029	5.33772829422514	5.19008094731363	2.35283739588203	13.2753970439924	-2.81302670431718	6.78206213959064	5.43788299287511	-12.858823438418	-11.9162151303956	-13.3163268086909	7.5316239775548	-1.28338604447848	-3.95057396767446	-2.62725373423213	3.96179429351831	-2.58599432191901
142	2.05795236873394	4.05882919079758	3.88090372134616	4.2145014582262	3.9812116777076	6.12471599528902	3.68813336776942	4.48191727548842	5.34392927880516	7	6.56796936200566	3.46919341274799	4.22168339621716	1.07201078467283	1.33035817540686	6.86614505837967	6.31187061255761	5.09730727119989	6.88515764838761	1.82137362861339	3.82652727474491	5.59799167914964	1	4.70284466257488	5.91673413198663	14.3472986497751	2.4709780009424	1.96935739141561	-17.9534823524262	10.5597146644625	7.50775469933973	5.88064271634202	-7.22387090807907	5.89052437100421	8.38118820377027	-2.08193441601721	14.143638560042	-2.20371225076178	6.87940868366197	4.76867745870006	-8.36288315139319	-12.0195511755826	-11.155569393094	11.0004263050904	-6.61619191959079	-7.05027657078798	-2.57741297244586	0.673281432916979	-0.627698798550821
143	4.05348962301135	3.19894586912904	6.06634843540194	3.29428936049238	5.12835562690759	6.70681052789127	4.54182567158578	3.44058050864306	3.70587632365619	3.78406933509398	5.99758468816857	3.92364318157142	3.44443272416131	3.09092682892387	4.51252886257163	3.83494612488678	5.2187077801052	5.49164527539084	2.58680710911345	5.85150199299711	4.28011726315763	3.26303736644213	2.20626716201362	4.58145225021605	3.25668434384712	2.33407675416872	6.85365188313058	1.91257690212606	-13.6973355002088	4.36923747216983	6.57120826914346	5.93940528793729	-12.8701143430645	2.36601320786533	8.76036636265153	4.14413901703798	14.4593740947782	4.89504267877748	9.153090255123	6.03852393510185	-14.5303946666642	-10.1705146887197	-7.45609797224885	8.94096030203099	-11.1099985957509	0.205072040776152	-6.4251378927293	5.95223503277809	-9.28112098906541
144	4.13170503855604	4.1705833839864	5.63549025165446	6.88891134327806	5.40592409217521	4.4106930626386	3.09061619863714	1.40264709318605	5.73211258892627	6.76415023651695	3.14204941280034	1.77780018082909	5.41900454539217	1.21098610352068	2.48810944398373	2.73756719720076	5.32782741872426	5.79221203810915	2.42695655165424	6.11489686217579	3.10995005268242	6.34690838691985	6.79934488178931	4.13513306105846	4.21402283122371	4.45592322422106	4.35048948242457	-0.590844873573081	-11.7576344720213	2.45924784838101	2.04206679950567	1.75272852095354	-15.5474627037088	0.891057776006406	7.71436234687207	1.01771653764044	12.9097781132765	1.14568494487308	7.81275697579923	6.11225212538858	-13.0747415131788	-10.0505554040448	-4.99989868161757	3.66888506723324	-5.88166473591053	-5.57016253240761	-4.16319281094438	3.6133054187703	9.67083308087712
145	4.50605792269445	1.75632204238915	6.66939315365743	6.84420700064414	5.78189805252014	4.13281044593163	4.39017530213531	3.69624801994333	6.12388341305947	5.27665636186281	5.36670328681997	6.41602393348901	6.2615906218143	3.67662624346205	2.3405582141695	6.08349743120126	1.51054314416488	4.05253915610679	7	1.16614234147937	5.35772610470445	2.73132093992764	5.28584983666095	0.113222944459793	2.33115792642881	6.70353267072007	7.58626103041402	-0.183171851089625	-11.8724148793832	8.5937818016019	7.07427221468391	7.37925864178353	-17.396170000201	13.3319009817086	6.08314247558877	1.12533731340332	6.05119703628375	-1.19707342183945	2.27770881914073	2.78631603635648	-9.73501681205205	-7.66537008250046	-15.7830452974549	1.30232535958874	-5.51960161676526	-0.220500291009978	-0.464477080884827	0.219197457762886	-8.17796319332741
146	1	2.05151646605388	4.9766984998088	4.47967362032888	2.50920363742461	7	7	1.18160176279376	4.92633507382438	6.14221491018803	5.16590215707627	5.85453724376268	6.49620909641384	3.19493648868566	2.60284554403007	4.98185573369673	7	5.89534158719232	4.56380026375388	1.92260215916265	2.20780826312881	7	5.43159308820919	4.74728866990395	-0.487388064561779	8.98054563486442	0.445747789667955	0.743098259884655	-14.0503565902288	4.67644657389069	6.82466437083441	5.81515819066333	-13.3234218417658	5.30749266339394	8.79649586947895	2.7132383548803	15.4020127480322	-4.3315263704012	7.20942289847711	6.39503204583984	-12.7002239374516	-10.6839641877892	-13.2247484078541	3.9724116172691	1.63167445660662	-7.86341323087694	-1.43671858021326	5.23650698810858	-5.07562954941336
147	1.41119428510304	3.59119100025366	5.1211043565483	3.75587602900027	5.41985416979246	3.04420610810122	2.1981814644822	1.35933854064017	4.44108006069591	3.41474987054911	5.24083964859576	7	1.83043566789502	1	2.68294697216797	4.70114747543767	4.30286523927868	2.82184162002719	4.45894397341873	2.91828246219368	1.03265021770798	3.12408479299038	5.112604405847	-2.81011623733654	-8.95789950284153	0.299170516846816	6.58235415618168	1.58810350003999	2.98969826023539	-17.0861726894554	-4.05809738441945	6.76268620192488	7.33149384047783	6.91551371426624	12.8829149425585	6.12118574523026	-1.02120178186025	14.2743890283303	-1.77048265035976	5.74617599596966	5.94799411584805	3.81189475630388	7.46223086253911	5.41387303588247	-0.881387739860278	3.99660952368083	-4.27379846801329	5.37840004063588	-1.35284169683604
148	4.48444671250034	7	6.35546836417582	6.62935277241055	3.00085294696703	5.49909455457044	4.66113253518537	2.09615356653093	5.53566056339788	5.09989306003943	3.18408292550367	2.74235502991793	6.3381301282636	2.26111355605414	4.70344608282898	5.49182152263463	6.85547707769659	3.43480193106147	3.95140234408039	1.23415642963808	1	2.23883383660418	4.24760532664349	0.878131804494284	5.20991911303182	2.24774375109656	5.82664830185637	-0.500578230924585	-13.0781779927761	5.85376699342034	3.32319083442698	5.56676961444948	-16.7577081159271	-0.77648884118773	8.05940841445081	3.63397312914284	12.4282936575377	2.79151165570188	8.80195969412581	7.14605235184639	-13.5789155316127	-9.65699751725815	-8.02942807010898	2.04844107554209	1.67647580856416	0.401254427936753	-0.695422185847495	4.75699595058559	-8.9636926474597
149	2.71569241797259	3.99725945417452	7	3.38442512509599	5.54582383400213	5.97144433655094	4.54462945457047	6.13419795418248	5.37884442246306	3.71003959457241	4.98959480392736	4.3547633271656	5.12803236608617	3.26424943580404	4.05043079300451	6.79856084408983	6.11192521785301	2.33555841646963	4.75751187655014	3.86494511307579	6.55770459743881	3.3356499256427	5.20886475751859	6.04854173296233	4.18233094982638	8.54795145370873	1.43242827654298	5.36668597400013	-9.64271257072304	9.00986045065724	7.13254152091213	0.252668853875553	-13.9388030448743	-0.990781380451563	2.53580636651886	1.47352682576378	10.1396482140082	1.0852151069631	5.64204520414857	4.55767725895798	-12.2199987728561	-9.47184305005182	-12.7751084183221	4.32927775697764	0.798895728398095	-2.60940799599995	0.0604880169991671	7.89389463064267	-0.298155799706655
150	3.46136401897671	6.02671621187461	6.13307609754602	3.94487088615407	6.80975931185325	5.13209574261747	1.93446722088878	2.82700991155829	6.7586098419122	2.66584282980078	1.38405559336968	1.64750813666333	3.52492920598425	1.30950484945962	6.00644736540631	5.66465134819716	5.83693536374338	7	6.49490440325896	1.08401362164624	2.26151228470558	3.59600855142464	4.3522074130138	4.01649966651282	0.308103513819898	0.541940095821643	5.21788951576154	2.5039290969033	-11.1849726307551	6.30949864215951	4.13290890519394	6.78479727894528	-17.3525439862311	-2.98892608784804	7.75290050941803	4.11838956228077	12.3529572907452	6.90288372315897	7.7288458484025	5.18229037118386	-15.3412957967994	-6.6772970551137	-4.68439324874105	4.16227648521653	-0.802995212219356	0.190771991820094	-0.23067798505669	1.41827904100389	3.75169090811496
151	5.56557609161336	1.5932019490893	3.18446847268543	4.89259987971381	4.71603882218637	6.56748428467348	2.88122567221437	5.57120784937998	4.37765949707895	5.00740984799469	4.93570199605355	5.90051106479192	3.38082224453204	1.24954170014341	1.28000343584011	4.40198322108768	5.62789283852573	5.0976416443738	5.89833215836302	2.57490472432154	1	4.78668393511053	6.95952601901545	5.63323476217908	5.56936150624934	14.3809112136989	6.70459186315798	3.63098335592624	-20.7499191855176	6.00123802376424	6.70121595017116	3.46673435413732	-12.5967395887756	7.86356647247487	10.844245977302	2.12165816854369	16.7207259371711	-4.26732824827632	4.38443022042338	8.20913528361242	-8.97679323842384	-8.06129988980388	-9.24650848029272	9.62946615713708	-2.31836705854638	-6.60302222318465	-1.61168828949956	3.2914038198346	3.48812885198066
152	5.16937109929796	4.42164394140141	5.56545386070274	2.01346733421029	4.25985881658289	2.0541124298141	6.23832467701437	5.88290655050787	5.03756505743948	3.58589653650112	5.71238027703482	5.87058030629878	5.84397475491188	2.69681237493849	1.39966001556402	6.89197708774227	6.7459058433899	5.35077566742402	5.36553004201162	4.60752527376792	3.50271115167318	7	1	5.12578371455284	4.07962298177986	8.54022234836922	2.36985772270476	6.70237009477529	-11.2173114360387	8.95475332698472	7.36132476167289	1.74023721351491	-14.2588187719575	-1.11449490234354	2.87019152166373	2.47558550683939	11.6501066302471	0.408536927007082	7.48541966782567	5.38312577763607	-10.5395098469823	-9.37001080959321	-13.1387945869352	4.10286997396783	1.08333933994646	-0.252488822671118	1.30617353150935	7.4812273659653	-2.89618230775361
153	2.31579329393246	4.69493012864625	4.89500327056469	4.24126085442346	7	6.13948019497991	5.62966097956043	2.4816585145405	6.91413895896555	4.26476629859241	6.52697502451468	4.07545826711594	6.18941416865771	1.25254024410517	5.51716765232526	6.60918346773213	4.22571049475782	5.78914901527936	6.87621769112711	2.86876030358021	1.08603277614353	4.79418702424595	6.46613751277843	4.62861762371903	5.79299421207806	11.3234652210905	3.79974504884733	0.873984277372778	-18.6367188554099	8.79794915651284	8.47007741025492	4.07414061681302	-8.57747211479355	5.42286558818646	6.5761054104679	-2.86553237720014	14.8670400286018	-1.34744738671838	7.94890009912973	5.81117144425904	-7.48712852866322	-9.33072643191928	-9.30334354104306	4.31473523443548	-3.24413114683421	1.85351594773161	3.80109700262384	3.95464314260147	0.0432385692436986
154	1.98035990074666	3.71323393414786	4.81868389172322	4.42325975597288	4.93978502829085	6.60579628061216	2.95187403962555	4.10830081573826	5.65665763097985	6.84832559123403	6.43631222823145	2.83559789010627	5.06996005142163	2.14716485661407	1.59711846153719	5.97426857206999	6.50041934204324	4.85492417850412	6.07689888635235	2.64957809238793	3.86495947974639	6.71432975691562	1	4.67678444744533	5.93838992744101	14.3190942596979	3.24940978840027	1.48959323298461	-18.0920807883993	10.4688890256088	7.68392754212435	6.38745745626328	-8.26495511554141	4.75071320855819	8.51038110965175	-2.19388378750188	13.7508599301087	-0.200096726044724	6.71292518080086	5.81732709502752	-7.66154355050437	-11.4554640810593	-11.1761568067395	10.7549623832712	-5.73192478460717	-6.42912180594325	2.87405685621945	1.32065779528782	-0.0300131267423745
155	4.3320865424585	2.99457621905035	4.58644566340416	2.5229413746981	6.02347845155889	6.5059338192113	2.07938036912427	6.39767139038279	6.29851758467726	2.59224689827145	4.87463038847003	6.18648168683529	5.61812527339398	1.72682063846895	4.28097144656174	6.13509555574357	6.27199224373712	2.33824894418622	4.83712409891903	1.09040172635569	1.4167418476679	2.15533303685597	3.15962156732178	6.18538980143689	5.38988714179926	10.3849926301479	2.49239153043721	5.15399160936124	-10.379529485467	9.80565230184266	8.1199657440089	0.376070212659862	-15.9588428377099	0.936935891570158	4.48105384873072	2.22218606728107	11.2711270925094	3.5559410397668	7.31903465462899	3.63242638346464	-11.3869238126854	-10.1398860447283	-10.2729045829015	5.13335448892204	1.3247970775801	-2.72005258493476	-3.6560051630488	6.00563574740709	-3.83471298964125
156	2.6090363716931	3.41451196127874	3.74870201637046	5.03045440986329	4.39338167219442	5.74432046290138	2.48485349513718	5.04081187291501	4.41049285774489	6.02052518134872	6.16505701731801	3.50474164941084	5.5838061007896	3.20834911518025	2.79470940131983	2.05128799212146	6.72415053512891	6.5709448908337	5.52232755684301	1.0035165601122	4.17274501275885	3.42145046182518	1	2.91792111449483	5.75379966729969	14.0939340778875	4.35687589050556	3.72844593577648	-21.3479683212685	10.667064269117	7.39203988064583	5.6356742695619	-9.65518217471707	4.4128594393006	7.07387704761341	-2.56301291465516	13.5646569195455	-2.00713972996509	8.24491749423981	4.64852259024508	-7.99385163220696	-11.6575915569398	-11.1511092617037	7.04193721803094	-1.08721102319897	-2.60783837569843	-1.86482347208814	2.5361489345857	0.517773462434204
157	5.76926364713749	4.47107479420242	4.28275963511697	3.3268148893385	5.39316582794474	7	1.8721883097127	5.2618829575203	5.41208390943829	6.02539431078318	6.37729804586655	5.27875215795874	6.17137106028334	1.43999065579866	1.81052007056148	3.55615533039343	3.38316643735856	7	1.72428863669626	1	1.02697309970547	5.33064075347509	1.14531842119192	3.65263028469399	0.913321033182294	0.149453717894661	7.59085008169132	-0.0900698406627324	-9.76133035739985	6.28764461603067	5.10454904941094	8.5706317784459	-13.8849719069843	0.0722538270794333	7.96219849111316	4.10495323027569	10.999854436418	0.638118928747644	5.62533589023645	8.96362245907361	-16.4528746006428	-5.80473891046312	-8.71306879748058	8.65828180727772	-0.832885207642721	-1.73049439374677	1.09192761777356	1.62521352114352	-13.3040279471056
158	2.02412947304287	1.14202328347445	4.52394530479877	3.63487352065134	3.70004711935334	6.60294067798364	1	1	6.01707241516257	6.86732225282392	2.86341137295026	5.40684501650672	5.80696106582424	1.72772138332722	1.82363649473891	4.94801229718238	3.05746633026834	2.92646628192611	5.37705773861709	3.32920518071408	4.76458574613903	1.7898005560078	4.92628699671204	5.61842234584731	-0.683047839166389	4.1473158719045	-1.07131160771502	6.03072154132549	-18.6748102255512	11.6145327313322	6.07158531555012	5.24011933094094	-9.81720432853662	4.20279561399827	14.8290061698799	0.256598598023487	10.9652090123272	1.38533004162073	4.02538154090966	6.70131187672661	-8.8680310151237	-10.9054234329254	-11.4120481058982	7.39245471250192	-0.200481821373655	-9.44570982360526	0.478472349388622	0.000276372055779739	-1.52864859170415
159	1.51654806208785	2.55323256751018	4.39769956902191	3.72355833964715	5.88483555298848	3.91832005161133	1.8658324311547	2.30883155958255	3.32886138674707	3.49412234726101	5.92284111394561	7	2.13298496988183	1	1.23875699221365	5.89009367236534	4.32536876343265	3.52927845541946	2.78857693284882	2.60613965873795	1.71180548728016	2.23087581371354	6.81279691177374	-3.48724179510758	-8.92805872464729	0.275054878624357	6.44912312451828	2.16505683588949	2.67250980457161	-17.0745410273469	-4.1866585112754	6.58536107302208	6.68745258924505	6.70764267047086	13.6255519281812	6.21457506301397	-1.77418648788673	14.7436111540964	-1.06805451226081	6.00813066134992	4.81277855344278	3.87631722408718	8.42669032998023	4.92299792896603	-1.20811214044794	4.03841126818015	-3.50880870850497	5.38861152769534	-1.53982722230417
160	1.09903517954077	2.99051996385283	2.80026148107352	3.59130587615168	6.48865967168799	6.10865821467835	4.13999272135188	5.15606385586493	4.70504076992734	4.87547718874921	5.71914908965466	4.85973273091024	4.64278990130916	1.53229036025991	6.38885348799559	4.28995837811882	5.92291817312901	3.89833341114194	5.21307186712153	1.41657405434053	1	6.7048870520788	7	4.17432593650626	4.62299076346862	10.4068046027998	3.36672622089939	0.907930580917875	-19.1521341950589	10.0492179306379	6.83268486259551	5.24601157890781	-9.83927972927936	5.84965199402405	8.46461346382687	-2.81501132058159	14.1216779434225	-1.91659516728836	8.3003882148761	3.63929255621228	-7.83007670516307	-10.1712122692079	-9.86203076324716	8.1718804315034	-5.19831943189744	3.24132406500243	0.214233463407639	7.38501825488864	-3.31904831988628
161	4.09784181683296	2.76245524824026	3.72908045387831	3.47479276817605	2.8474352952269	5.42241687583328	4.18791853238818	2.48640947883843	4.92873454515408	3.56733661323971	1.62086034744133	5.55075663611999	3.88128973229034	3.51699664308704	1	6.62258735143556	4.18932735451696	2.30808484629265	4.63707322937467	3.85166671730626	1	6.3325041518001	7	3.23497412483122	3.13347121254373	11.2654950440881	7.56305829855495	3.53470560600403	-15.4256402448156	9.00274509387399	7.15034540240023	6.01664099413675	-12.1952188910002	2.77072150903334	6.45642687098991	1.84553441812076	12.7085592383029	-1.55116020235861	8.13648068574975	5.34066171680137	-12.1256632194601	-11.490394848877	-13.5205642630957	3.46148757002013	0.844619917540086	-4.09349599770067	-3.1856308426137	8.44791302355992	4.3788668951524
162	4.10449236979635	3.00008862064543	4.4711942342449	2.9159288288209	4.90134053418414	6.62256233655743	4.38722050506985	4.01552918727217	6.69837471117808	3.9980646850107	5.0512005297114	6.44935468737451	3.8735507258235	2.6981134973607	5.54679855830611	1.63941302922595	5.37870994101053	5.73857849300817	2.38285826624546	4.72622579720505	4.20496985974174	3.07456358576169	6.65212475937664	4.17131205448203	3.58764150570439	1.98383373844862	6.68418608237213	0.485102121853186	-13.8198656375543	5.25137653375074	6.18244408469054	5.78796874781298	-14.5764861028521	1.63535721453143	8.43788721724911	4.39468527210721	13.2368323686141	4.25997398937617	9.22037696165612	7.43626494150332	-15.0027287893363	-10.1379535195593	-6.54679736572973	9.26023473526975	2.73906893357722	-0.7123748897889	-0.76486810312071	-0.0583286192366071	0.641834829019163
163	3.43277745696595	2.40223623781278	5.39654081812266	6.93800988102797	5.05838749921888	7	1.96064582647005	1.36794907063665	6.47964899314474	6.41102630689863	4.78174324986543	4.64349775140742	2.84959229167647	2.88970126039062	6.56724903740283	5.76427433851035	7	4.30087799829747	6.12294089720357	4.32110050225068	1.01270152335296	5.71582199488308	6.09993798791703	5.87311765623321	0.216046243608343	6.70314694735857	-0.42228414838408	3.58132791493351	-13.365370893151	8.97339997126699	10.1420461488802	8.5556023659416	-14.9610959390079	7.33569676586188	5.8806464450066	5.67520717488739	15.6221781005587	-1.09181042665466	2.85274669881587	2.52845009054678	-10.2512177673641	-8.53386147296038	-10.4073309441523	7.52753048490216	-3.87782176871127	-2.37576415270146	1.86697212280308	3.49216239363625	-6.50954113292509
164	1.32541371746887	2.55916971278979	3.54195488998397	3.73049284046118	6.73268976907967	7	3.40841156516518	4.18575307215447	6.69176860024101	3.84730511849978	4.71505114825892	4.30379501370228	3.6750974988126	2.7692735519169	6.40911866341229	3.10931636840866	7	6.16766177368342	3.70750561888938	1.56664001083026	2.22955619481126	5.11664220335111	6.81784644268795	2.98487724249531	5.08066343498424	10.3632641014029	3.83122608316445	0.703872602969124	-18.7498688952971	9.26681660128408	7.29429761180003	4.80887760187453	-7.86489025679685	5.75892737035992	7.64957671766662	-3.23144628521089	15.7432239342874	-1.26874271774305	7.53745075725789	3.29689787437931	-6.61276652888954	-12.0424352895357	-10.4492973305704	8.36749268110471	-1.31574932162645	-9.30950475853019	0.344633130217472	2.74733691986288	-4.17279318270106
165	3.71822952347513	1.50105268989762	3.77482313612235	4.26827714176942	5.60616179423786	4.83701760636451	7	4.27382154799128	5.27491017117276	3.14493077241832	4.4258685286029	3.38038439503915	7	5.21518432333048	5.59107765103294	4.04091552747216	5.37561271476734	6.02617920805751	2.34390673172853	1.64282511353938	1.92868830899593	3.51608609674328	5.60029019745367	9.34185766603783	5.50463590338169	11.1689463807203	4.62312271802239	2.04150470146434	-12.7628126904352	9.05871944437512	8.35775183642308	3.97009730785927	-11.6009739398633	2.75580933281701	8.25818639404251	4.86527067837723	11.1690084586162	-1.01421567479917	4.94449630846676	3.71714525611717	-10.8035969004089	-11.373272763293	-10.0604539346531	4.91349016925909	-1.82569495805653	1.71210664650675	2.68257767496392	2.68906356206869	0.699835661198493
166	3.54898960664909	4.3792313446754	7	1.90347048773951	6.97304997326603	4.71568154803652	4.75222815664006	3.99767163221515	7	3.87075168193889	6.930316038714	4.55317557840986	5.40916315743774	1	7	6.79762177227211	7	6.26127117881296	6.44085351839973	1	6.56304164942339	5.78783139720407	1.16152686095132	3.74391277482014	3.60152439664017	7.6641897725574	2.59434048711943	3.14565118482618	-13.4220326218062	9.87106619326281	2.96790478574211	1.37457625666902	-16.8664522023161	0.139494317364482	4.36067293068552	3.08235043467261	12.4119603952016	1.28527421674241	6.86384625029746	5.28643785569481	-13.4095889399584	-8.42472026448765	-9.5680358368237	7.21757461869624	-4.76900556985376	1.02188707509069	3.08892800585089	6.7345730200579	-1.90182841573974
167	3.7177268280067	1	3.41134769740051	4.52665450437826	4.20290606262525	7	3.85606526845452	2.70514758400221	4.56873179972526	6.74354082786422	5.1347124568275	3.68261414601403	6.4961419020744	4.67547544450162	5.84617216322733	4.47956855893846	1	4.51400998477763	1.62314676406431	2.11622902050371	1.83704827932833	4.51578658223611	4.24998560425576	9.3219564487512	3.65426838421599	10.7871813678403	4.25492133652268	1.72192861395011	-12.9245606812864	9.34484914796091	7.33034137830827	3.01487960098685	-11.7937352645697	5.26921344011922	7.89593952726478	3.70961585957845	9.57235559833261	-0.582550060818058	5.4239396253188	3.8669697431281	-10.9547635342554	-11.8161147964422	-9.82692086231332	5.9051621291805	-4.39360961760096	1.94726046333582	1.65872307615945	6.75167327199128	3.54084430566333
168	5.92097374552167	6.0452580101817	6.66890075964306	2.50850780369633	6.93805739459722	3.20111012162515	6.10720441697514	6.43021071143762	3.85557327617164	5.12166918324401	5.68468130659106	5.17757116648911	5.04817478436102	2.02085829625788	5.43235499979396	5.51970697707496	5.22072902977322	5.80573266674103	5.15551058519474	5.34639842481849	3.64573295341572	5.53727842507445	5.30704606158549	4.89216444808716	6.26773578613957	0.594286580366353	5.28266733844292	1.35846123761484	-11.6539570185333	8.85895567359527	5.60706060560722	2.74781886492714	-16.5690943782354	-0.101080756901062	7.94215099681951	1.21869245511839	12.3135323308385	3.98017183133068	8.54786459105604	5.13707018614541	-17.1938181707452	-10.4978199530939	-8.76024129883596	3.51519372350229	-1.55214951043752	-0.0213561682651875	-0.0320589158400664	2.82592904660995	-3.8282883119735
169	4.23986216814068	2.14652499485112	2.6626172220042	2.6472279070786	4.29196674528614	3.45763680908332	3.58271522650741	2.30682650588071	6.80842905583135	4.43475646002362	6.59614293788807	1.75252339241134	5.16449223715636	3.13876281064991	1	4.83217768588622	6.93258540513577	5.39817663482546	5.93069984651447	3.92519678647386	1.02844476565043	3.58371199495646	3.83745971456425	6.91979084876685	4.71099438075146	14.7150755711417	5.8083724124465	3.15732269913637	-19.9041980601956	8.42728067614176	6.79876708190612	2.33055066069911	-13.4858822584236	7.58021951891312	9.49914737656947	2.17644241972001	12.775383956349	-3.873711633541	5.73269789672017	7.01918697543089	-9.11172257411511	-9.75172602721943	-9.27568302422423	2.27406504195095	0.210264105774222	2.94994248349646	-0.467057518875826	5.9977092160861	-3.61812554237904
170	4.30128906338351	1	2.52954063630737	5.49009182417685	3.3193177631537	5.63011424116517	4.53146216067199	4.63461505978535	5.99885962328511	7	6.52329161290592	1	4.57185457152917	3.56554825077807	1.89189711144179	3.14528952204788	7	6.30341787114894	6.36150679874927	5.64643474223978	3.38096934774659	3.61945339147183	4.67909807275048	8.72226900637476	4.5303507330529	11.6439284193376	3.6985389803063	1.85864894523075	-11.6476997930318	8.58914397993378	9.07422215046755	2.640589695163	-12.3866398468444	3.7225010136327	9.52032689091175	3.98957102879089	11.4258032673263	-1.85237579471547	5.94654311813024	4.65315807886174	-10.489281476511	-10.5336966531141	-11.3415239633472	1.70862675630331	-6.16797712049754	-1.90321302321182	-4.8899495490173	1.29718834271399	-3.28948133483827
171	2.76839048816512	2.59417898181539	2.04628989947944	5.31546534436612	2.35965665005036	5.11913884636058	6.30717174785543	5.9782436780208	6.50072568722771	5.14837943497596	3.36766749281987	3.26009505518412	2.88232134364696	1.70104768972678	1	1.88268936214491	6.63227188462286	1.93075035638949	3.14786376023903	1	4.39213544602516	2.9892831250262	3.12178682776897	1.54636075337277	1.76997410305913	12.1242062744157	6.19598855786269	2.77377413908779	-15.8475495545809	9.63284998462466	5.90993023202751	5.3810955839309	-12.6173655644773	4.94234556694093	5.59907949814806	0.359805546213787	13.9428990294581	-2.18566505681037	6.8273117728042	5.30389260529609	-10.9050387991141	-11.4953788003483	-13.8742021476459	8.97410529817186	-2.94499385755362	-3.58223730309134	4.45210949415118	4.3396003536517	-0.874561983623857
172	1	1.37819355730518	6.72043161470108	2.18063837252077	4.62956494618374	7	7	4.91220145639556	5.02173242080545	7	3.24862471252365	5.79443801097175	5.24316554552242	1	2.74442816301177	7	5.80575101218661	1	3.95429900555424	3.73124920382721	1.13356063838759	5.15769206667657	7	2.24220178960361	-10.9367344533762	2.2384842501954	4.07148807496971	6.30898719806782	15.760928688299	-8.91808454902233	-0.0341921280400768	6.85137554660094	13.8296044565568	10.0962599045377	11.0583368797196	2.03219528243943	4.41288598119655	16.7338375865024	-4.57722659112713	6.01300959382315	2.13371650638385	6.0422634452257	7.37285481296506	4.80427376928094	0.242755808526735	-4.10146650395312	-6.63065552317349	5.81000724244992	5.06622887989493
173	3.23840009164233	3.9034022342768	3.97848170489973	2.23345235689993	2.16959185921675	5.483246764221	5.77805417482387	2.63935862571199	3.32648496923117	5.84321789034521	2.44055354816258	3.28733062823191	3.66931053783847	4.7682974257485	1.31005704883949	6.80803041460452	5.83497954824955	1.75684701298925	4.35194201438517	3.08121389039754	1.26289605248223	2.88136697748236	6.31719974290458	2.46194837577884	3.79973897527575	11.2583681570849	7.52572553091383	2.22289775524979	-16.2065743966282	9.26214772769555	6.47515214387411	5.69912311850801	-13.0969694787391	2.71577137959098	5.2128473742103	2.53821114692393	12.4742619684293	-1.76881131594495	8.37735690099048	4.7286256275139	-11.9327540635629	-12.0750948440417	-13.1639091776362	4.37183420123617	1.12095341223277	-3.33618768397775	-1.69678904682733	7.08920579419252	-5.58658562553854
174	1	4.06298984087274	5.6516839096076	5.92180655256284	6.28133375046495	7	2.36538493030813	3.88102795827994	6.00504766550646	5.01145475193908	5.44627177226744	4.92230305046177	5.27709435586593	2.40195068182033	6.51555502985365	6.57675422284524	6.20189548702233	6.1763613860964	1.28677802385313	4.79318192747179	2.60606703571384	6.78343081490039	4.59139841659989	2.83327885233226	2.30139058127657	3.75184675836765	6.24134135699436	0.91969793060186	-12.9322663018431	7.18298990423703	3.05107466559676	8.91653602514863	-15.3493925000184	0.159915929927227	8.07128424278451	4.8813837418075	15.1510026553827	4.1588918632938	6.17088264940421	4.15886599162951	-12.5406462690987	-7.20265674571832	-11.0906498234701	6.4379032733674	1.1030991152875	-4.1107707488985	-2.13145665628097	2.53248465464451	-2.57001024719132
175	2.48371421676933	2.14270945252593	2.29706088439	1.46109499500597	2.41672616354839	2.75151129262148	4.37795564120959	4.44468749181401	3.71037097624092	3.36271462607579	1.41850069063801	7	2.78321111425093	1.56294012125786	1	5.70212615128904	5.75021897078477	2.80493552150991	1.27567082583608	2.03066258399396	2.60334362146659	1.6843842402876	5.18057642065618	2.99640082560249	5.16323767369241	10.2831905179977	6.14285278623195	2.26975362434014	-14.3520846566883	8.25476436815635	6.75231510726827	8.20321536907486	-12.6827551818887	2.921947298741	5.29567913786821	2.97408156821883	12.42693960574	-1.63767145784655	7.01075617787178	5.51305755487314	-12.6631624301339	-10.7458841320959	-13.4749399279777	2.38170925430892	1.49812353104297	-5.01446174086899	-5.4159011011452	5.440119630294	-3.88664137003857
176	2.93145415737906	7	4.7311408186918	4.87478697371811	3.69029649190513	4.92158995269546	1.08664232913572	6.06969485509998	3.95155915200197	2.64466775687253	5.09672945655526	6.89059727532983	4.56605233115784	3.05124916690932	5.84835301166093	6.39297992482207	6.01453743080824	3.55579340015091	5.51869193711725	4.83893212919678	1	6.69851166106056	6.89179528399539	3.62458583798984	3.69412919260018	1.02172582643901	6.21201343399483	-1.70548795534229	-14.595218219735	5.93128416723216	3.86149858702462	9.28508216194958	-16.3753207039785	1.37781523720329	4.16836827896929	6.66331381353044	14.2870914744211	5.86897275193312	7.70107793303389	6.10901984642733	-16.0060968093668	-9.36438673619426	-8.31154615684216	3.95976730826392	0.691644492787145	-3.20102958974527	0.114003508911599	-0.456088007341922	-5.62573203327231
177	1.50351578825672	2.73090810807958	3.56119086962558	2.42970923040297	3.05662374399281	5.74095349037935	3.60988689434615	1	7	4.31696693365063	2.60632609072002	6.06790464040626	6.11529508790742	1.6828909577913	4.38213993614011	3.83963377840984	7	3.41727767837209	4.95473323133286	4.06405232556776	1.53579708484891	2.42321117177858	3.07207651006187	5.57152125619857	0.386712625669143	1.01418250955416	-1.09653784067317	5.13995912147665	-18.4650209976876	8.85332577639088	5.42101840557654	6.09783036820939	-8.1139080272139	2.39825426654619	15.4215240235893	-2.95519675995001	10.6409896411673	-0.624428834470042	5.70040601834964	7.81011258866255	-8.53834789104204	-9.65494062063219	-10.904418582706	5.10326944266827	-1.79377462697686	1.31795306978303	-0.205501952429734	0.663443398460412	-7.0625962978265
178	4.67655885293737	2.37596062269914	4.71764937513862	2.08322509054255	5.87778029476052	5.97364112891581	3.79323526036904	6.35109499215539	6.45359011987165	1	2.51283343293779	5.75843881870671	2.45063561124041	3.04467780983818	3.99966556742211	6.4855590360795	6.21988580367685	1.59073606709937	5.01404607832484	2.62782213983501	1.83596217808932	4.30965903288036	2.98910032472473	5.45034845396018	5.4469151230926	10.3231488378872	1.61938976081036	5.43675494285136	-11.1401656614178	8.86312527500588	7.48063233298888	2.15789529454439	-15.5004094643635	0.740873467653492	2.57419279649004	2.74230556911396	11.6546511256744	2.61507591140962	7.42586824195626	3.49422715572653	-10.9139667853328	-8.97710584363901	-10.9609499288705	2.03695490269378	-1.39406948213009	-4.53977825775684	-0.10696516116248	7.32741274554838	7.85622995377434
179	1.3878419713847	3.51871210372718	6.81757148444478	5.84336661515524	1.42682157102101	5.03777272163677	3.38695027009785	1.70252396198577	4.78893669969288	4.81239077059753	2.13453620919182	7	5.8009747180511	2.63646790399261	4.50775714792114	5.9804610701545	5.84828832316515	6.21220783874394	3.63310598319086	6.90287161012278	4.33161251688075	4.1297465241935	5.31405735565189	4.34387828686299	1.30872733195514	12.1912265623697	6.31116393939125	1.50473274006247	-15.4160689852016	8.48054076841896	3.50502540675485	7.1800372513265	-10.5369806501672	4.26155457743821	8.60797700456592	0.528746340376932	12.6051356084031	-2.10371116503666	7.88388495585971	4.21449426623291	-12.4403583735498	-11.1917281777081	-12.6212133534749	9.17401763419179	3.05181261289016	-3.21505907499677	-6.38704787980664	2.30101761562093	9.3506415695236
180	5.18027284659587	1.7941171967316	3.6554621959687	3.99666345244857	3.67938515317413	3.14855899472708	3.96614464731457	4.45372428353482	6.66553353855772	3.10766805185745	6.32321229225602	1.71156603695157	5.50156624203557	1.41356581628126	2.82169533798202	3.01505539138539	6.96661105799641	1.65743692043937	6.77490681500594	1.3020524318135	1.6329019467605	4.21921543163476	7	7.72813563547188	5.83946903028021	14.4320043545935	7.33899164742708	3.41177896934273	-19.9685827499197	7.93339396542678	6.70372711555276	2.89491010586146	-13.3755898750296	7.51245315712574	9.40907752924018	2.73710619619376	12.5551710236651	-3.45660558386255	5.57663046180452	6.70017111747252	-9.31134076010922	-9.49269303141141	-9.32429083714366	5.73982727994958	0.118403883462323	2.85750058927156	-1.34373038416865	7.68932863910851	-3.9198459457812
181	1.88186536218286	1.66858826820659	5.40453915605289	3.95603252914602	2.15538039229367	2.91538606705535	5.58543871688046	4.08115633322014	4.83866146386693	5.50735072043284	3.48589241237786	4.74443247466999	6.23561471812992	1	6.32144881261576	7	6.68422640996489	3.54780164671784	1	2.22417526177467	2.97078830440676	6.09064807746243	3.94663280742563	7.83173244057695	5.89223488460783	10.8392032451444	3.58483883990856	3.56763537729775	-12.2213642366011	7.83387580644161	7.77581615718647	5.16116835368271	-13.8492505189492	1.11261866170984	9.06748841626639	-1.15593251754217	11.8981812227668	-1.82612461877279	6.39883526953391	9.58613122677971	-11.4170867946005	-11.1644026189492	-9.33477228294229	3.36975228392789	2.92524098522732	4.1098850794602	-2.09331722679465	7.16152146866777	-2.30358103250471
182	1.38316493094323	1.46319478344309	5.25819485669666	5.94645186996199	3.11257324210184	3.88498332157891	5.57641414719775	1.2001832350798	7	5.29895173460639	2.54344865308907	6.79836568537848	6.51939330237763	3.9119219215818	4.36573596026942	5.13355381873292	5.9922082304415	3.43607031107881	4.87813550367837	5.88212745752351	2.15119735412732	6.61431501384241	4.83374380724666	1.1967055484684	-7.40781775227444	8.59926244377834	1.78226847836262	3.0595085627715	8.01209327489638	-4.49316557324756	0.433130889267604	10.155677097376	10.3653913636829	10.9940404609462	18.2818252387129	1.16152052204566	-0.252908367374338	16.1372585954988	5.71238641420963	4.25424489535449	1.27290065020514	9.32550631132102	9.54598798136942	4.81689135825551	-2.60865611387209	-7.49922672645647	2.13546088033674	3.04892431767631	3.39474497291236
183	4.43538341400865	4.55841483530082	5.25512043842713	2.82270117351019	4.17620578317664	5.64543826792955	6.55246915324269	5.70937225406258	5.49295093939609	5.62609976815333	3.35239407577214	2.54198794160042	4.48490947176831	3.64665893882279	4.34516442288748	6.23737873585191	4.76013231768654	5.35129449040213	6.33707855781745	1.02958818795897	4.45508893797947	4.80924819737843	5.46671192702877	3.85455013387781	4.11966753154496	9.06997645534812	2.11796166856665	6.306412460417	-12.0704620377882	9.59147454601026	6.27018747289095	0.888286314888255	-14.9651051136266	-2.0156215011534	3.50347792590839	1.93258281207689	11.1173882568067	0.283686631748288	6.04038122327983	6.07565861662008	-13.7026516698525	-9.40381686106114	-12.6160033876875	2.92086304730615	-0.890258079749332	-4.01280228335893	1.09693029757233	8.7440911384072	-1.28765006207984
184	1	2.55847082914169	2.69080866606612	1.88194756822731	2.2982172023964	5.78388995284691	2.38599174559101	3.45823963933803	7	2.87444584792998	3.54363480762872	7	6.70679580732456	1.54400561275697	3.00214945791019	7	5.75473623954598	3.68609417253208	6.14403491305609	3.0418667120169	1	2.56276591605449	4.05288511687372	5.00599114928895	-0.0502611574935312	1.37093306191571	-2.20606000814383	6.15525466652237	-19.6541043125089	9.45737490585745	5.5793684098036	5.3479805192832	-9.72695763178614	2.91333270990871	14.933785803888	-3.08389773651121	10.9088339204417	1.41689705882897	5.98676916257928	8.19895411528933	-6.95929245770485	-9.76838403469051	-12.0720546902319	4.95636444886599	3.15453653861723	1.45899100097308	0.0371067941567988	5.82866398195993	-7.48925338512359
185	1	2.99651210771316	5.39681250936551	6.6414208162276	6.36605010153738	4.80494750716652	5.22217141550297	3.78592064771729	6.72644437286855	3.96100580350605	1	6.33202968466736	3.18994302763776	1.29377408708775	6.95083593768174	2.45793721033208	7	4.99172947569684	3.64971749184238	4.81453751446724	2.24282290946177	5.12661882925097	3.07866725821399	1.31933333208905	-0.907035685127118	8.21797098841906	1.61062781684318	5.6795495803554	-13.5430258611762	7.4285113366323	2.9941682303827	5.39652940862143	-9.88950164692356	2.89241701786203	6.40003912602219	6.21641552173672	13.9697910518782	5.80536417462692	5.96483681833909	7.49155913046952	-17.0865803517511	-8.97590683337905	-12.0562394419692	0.993077691308393	-0.00501372703724293	-5.07323837749276	4.57695550334234	-0.159997959481987	-6.6653585261411
186	2.42181835062834	4.2006630633766	7	2.18084623664952	5.45918767194248	6.44240326501605	5.68269334053437	5.41985984762443	5.08275215386385	6.54901808597355	4.19185364189758	4.51139875788179	7	1	2.42322850795143	4.71737844467741	6.84863019614659	2.95010161245206	5.52290963469667	4.61811452956093	5.96021261801853	3.4677506963851	2.52827648110494	6.51488351069874	4.0549106417955	8.25779630349333	1.99370280396643	5.58697529652162	-10.9725046026319	9.31844955721363	7.69359037846619	0.413410122260339	-13.335890938963	-2.34536921324886	2.2793576388126	2.22519290081648	10.6965615905151	1.42560313817628	5.52222506428916	5.79351682562472	-12.9686907954828	-9.7466636401531	-13.3151226398397	5.12003529065808	1.52909796812846	-1.68764784150636	0.375595542003041	5.45424959887296	-0.350754398584892
187	3.20648098337986	4.54445873804548	6.20987531651238	6.16477348394471	4.42429722504247	6.83927854271248	3.31049539433801	5.25099653507335	6.28907558134973	2.90455252260435	4.8611085141254	5.33014659437928	1	2.09368960788872	1.76474033789588	3.04005321385325	7	3.49250314700556	1.06901711901367	6.10641833753795	4.79812410805536	3.95671754453213	7	2.9231781150607	6.09849327851809	4.05334968692516	7.01726459084744	-0.649370380291545	-14.3505513661344	6.73697090807097	2.70811873368749	8.20709465203004	-12.6909950250008	-0.989130859548474	8.87644376056039	4.06415105789942	12.9954718037079	3.75076233126718	7.47442385448462	5.01953593267501	-15.1488862250681	-9.17908985977553	-9.96135003074596	4.68713798927186	-4.04318055907465	-6.57731948226098	-2.5377031215291	1.483911636843	-6.52808363873782
188	2.60119437393258	4.26331924433896	2.13943535052602	5.43291440627815	2.65162227316459	7	4.76756519774178	3.3329307586451	5.77356179954888	4.37838344571411	4.29368419757189	3.76315743989519	3.79529260286704	1.1374964900216	3.66559476680559	5.777122201053	6.00420999289238	2.32247332423986	3.10646159164915	4.59239910686984	6.54083256534547	2.44965704707945	7	0.923690437068664	2.2973236286304	10.9128159752628	5.28308325168025	3.68120773098393	-17.4979015527287	9.54710149352468	6.60874218473523	7.61467193357044	-12.5624007361844	3.55675824951978	5.40952419157066	0.841120625561095	13.500607725779	-2.44330790876595	7.58420120162604	4.03688934749162	-12.6985778196169	-12.3856854679863	-14.4686153302987	3.1313121016279	0.828363579004139	-5.83465229452725	-2.69527967060503	-0.129209439523539	-6.64266723216716
189	5.57504068100019	6.69882933945777	7	2.16182197033597	6.07537750676118	3.60392589983446	5.52686556794487	6.25906845695186	3.70886861607264	4.6665172822332	4.63523799592448	5.67366486036862	3.13767080692003	1	5.23812001363715	5.51392981483649	7	6.94013180298215	5.95662375496275	6.13451295443045	1.3201106635256	5.4395168303773	4.32460522325448	3.83249663945645	4.22862289564464	0.530694684257533	7.10227710893898	0.809853586471636	-11.1962878837801	7.24054905610164	6.21660269809332	2.09253615641961	-16.8177324974038	0.520434497099723	8.54851170957216	1.93554470913103	11.1222975005671	3.38547933020036	8.95804106834655	3.36026090925678	-17.1871099651942	-10.5211683962005	-8.98285073256626	0.0656251263945031	-1.92376851366188	4.53118519699387	0.131565957240498	2.61398421243531	-3.51835386953634
190	2.53822998496037	2.04589392070883	6.93240510913651	4.002515277861	3.2155931604527	6.52038582557709	5.10459290691947	4.44171736504499	2.42460247971757	4.95758776230201	6.47918395638572	7	1.82389804661965	4.05542875658208	1.9287815653281	3.63405542902551	1	5.53730821396348	2.80905967891401	3.67832453577916	1	3.54494044582966	3.91224771368973	0.353557385580776	-13.7774408191906	2.66570211465035	8.55885628992471	-1.08760074501004	2.25128142530289	-16.6992034250582	-1.41535321229426	9.08181906453492	7.33023255884622	6.98075522454705	14.4372983342034	6.08370250153763	-0.833201141652331	15.7604858559868	-4.14324442958095	6.91925597121587	5.76948835261512	3.43914580699506	9.86286756962956	0.0782201617953314	1.99835879726668	-3.76238794342697	0.169910732642819	10.1785100101909	-8.78453474022586
[truncated: 74 more columns]
