# Supplementary material for: How Are Mate Preferences Linked with Actual Mate Selection? Tests of Mate Preference Integration Algorithms Using Computer Simulations and Actual Mating Couples
Source: PLoS One. 2016 Jun 8;11(6):e0156078. doi: 10.1371/journal.pone.0156078 (PMC4898694; doi:10.1371/journal.pone.0156078)
Supplement: S2 Data — Long-term couple and agent-based model data analyzed in Study 3. (ZIP) [file pone.0156078.s002.zip › S10/Euclidean Model Data/Euclidean Couple Population 11192015 0322.csv]

	trait1	trait2	trait3	trait4	trait5	trait6	trait7	trait8	trait9	trait10	trait11	trait12	trait13	trait14	trait15	trait16	trait17	trait18	trait19	trait20	trait21	trait22	trait23	preference1	preference2	preference3	preference4	preference5	preference6	preference7	preference8	preference9	preference10	preference11	preference12	preference13	preference14	preference15	preference16	preference17	preference18	preference19	preference20	preference21	preference22	preference23	preference24	preference25	preference26
1	6.79323785992886	2.31336245632918	1.97854672774121	4.14783455662432	7	3.59926244495624	1.50421868885039	4.94159621917728	1	1.95051532135546	5.2221870226123	2.75496647026953	3.19835215759981	3.75224589431239	3.89349692970645	1.97032973551028	5.85805331266909	2.50918601050638	1.0136378427096	2.78695142152674	1.27023812287514	1.95186683448718	6.68173431406079	8.83318988704642	17.0567155190865	-4.887985856271	2.30694728881846	-2.60500403610337	-4.00123365693422	9.26923800416339	0.847451512990655	3.76268178422003	1.51176268851622	4.36093241567739	-0.257698203794136	-1.1799849974002	0.714249409075831	-5.72885093631214	0.47215989719771	5.92897173344264	0.813137800547514	-4.10789670505651	-7.3250902266305	4.48851599320049	-7.9056645263838	-10.2238150085435	12.0941449232683	0.678415592466567	16.6765280326898
2	1	4.12473056797168	5.3011576718601	1.44374602802928	5.34005590734757	3.26609006973661	3.88540260334708	4.29672258502285	1.01763353107414	4.68681076053277	4.5395745008775	2.22287734443432	2.78561787392187	1.51210661219361	6.18662608932887	3.26298437402744	7	6.24953325447062	1.72591334861351	1.63189252678435	3.6423127341323	1.39095524887935	4.00093867677451	5.91134414112193	12.4312749858525	-3.38980324491792	1.19063572279125	-0.696710512255791	-2.24605343422356	4.69618914590625	7.43654506466923	2.81583361314501	-11.1509553092835	3.36935285253281	-2.48099110222029	0.736428391636065	3.02421529729782	-1.21597660707784	-0.740957306999532	5.85126804727362	2.37906214401165	-1.08346999985782	-6.58250922562482	2.89172904853954	-8.70028194264301	-5.03260910882168	9.39631295736277	4.43075525009484	3.7000505719892
3	2.76628622987725	2.56727560043577	1.58468462628993	1.66994854453773	5.61646231827623	1.5976628277126	2.28657552389138	5.21122584187655	2.56422257361283	5.39573755504916	1.2795643619539	5.03065018771266	2.78719490837311	1.37823155220408	5.09926050315521	3.54231583494371	6.8917115786014	5.07719619936015	1.82161996974545	1	3.76156706160866	1	6.65031550626113	7.2069036846879	12.9213987712206	-0.774130776495582	2.83935556331719	1.58750600328381	-4.8942991058759	6.39384531029716	1.63264804721778	-0.276858632972254	0.10342117620473	1.09037721673196	3.22088500838505	1.40489293267178	0.767337639307725	-4.44890873369524	-0.814929017680991	3.23047926178908	3.94267081818126	2.97085560180777	-3.44992680639282	3.61029561755314	-0.760405060932435	-2.40300899581544	5.61780768967858	3.67020318421147	1.44461052574308
4	6.96763055516908	1.17521680364197	2.40097153288774	3.8474272103999	7	1	1.54794926800915	4.15389248398314	1.63172880755279	1.77435561941787	6.67470685007441	1	3.03061897813748	2.66323011259472	1	1	6.47354722021901	2.22069853553212	2.36795621951153	5.36517567423984	1	5.28550782167517	6.83738695892843	2.55723759142468	13.7387647086204	-0.778567766811232	2.8391189313041	0.258799962338886	-0.0415523065343804	5.94560491960962	7.81826595034069	1.47966937798688	-6.11954029128967	8.85148410368424	-5.34784110429882	-0.212981392192709	1.40950917445358	-3.49341972490504	0.0184991122936524	1.74655240028908	2.50544686274591	5.56363234304397	-7.46307981102321	2.96970153472135	-3.46719298207769	-1.71219606522129	3.49513988509944	4.01175830212976	15.1324395859313
5	5.77284140166639	2.39270124193728	3.22121525463412	3.56390578613643	6.57506295725255	1.68638632334071	2.52004531819902	6.49026622333926	2.34468515748385	1.2089456884965	5.99212813656859	1.14565913373353	2.33192372349521	2.29267521170195	5.26523440940894	1.13933377500604	6.74957986709044	1.97225981439945	4.12756141428384	3.28790784860143	1.43861992892695	1.02804950610859	5.91174954331429	7.98208054524984	15.5133552196462	-3.43964344164406	3.41972240348229	-0.83761554515943	-2.20673232911413	10.5688729222337	1.76674869730033	4.54664822846931	1.20283054817794	4.30592514829466	0.064687673378542	-1.49914289045475	2.09828227572211	-5.50481821093983	0.317292309122482	4.4981359480825	-1.16827440851029	-1.32858069811832	-6.82063924207357	3.33072060667309	-8.87643555976989	-9.63514013781366	4.62316404032147	1.73809220852255	12.7304911779608
6	5.09954657349516	1.88873390662704	1.56588399994782	1.52670773045689	3.68159735743049	2.70621723003636	1.62276182025134	4.24906451283353	1.50451926938981	3.81991928575228	3.36551351319245	1.77591732232539	1.56893857247654	1	2.83382135366048	3.45190675298673	6.35128059708057	3.62815584791497	1.92396774079179	2.69480334179482	2.27580585132456	3.12031550201153	5.1515823088666	6.7011780177052	9.72618383950026	-2.78549207231028	-0.881916836598899	-2.57342637402995	-8.19107572877234	4.29030641047826	5.79548251286189	3.57643091926696	-10.7838362207142	3.38238385996808	1.65557325960509	0.572951719827651	0.603860068588812	-0.476783732315099	2.05633518222129	5.8353917690005	3.14745948020324	0.843930400080656	-10.8072592093321	5.36690375583982	4.99379906777269	-2.52776351500038	3.04125906010592	4.36727192470691	4.38837679132479
7	5.90984720070392	1.09038586843624	3.86564783533222	3.30358926503834	7	1.67354305085675	3.55378504371154	4.31105015963854	3.5237402632098	3.31310419013885	1.51981281126377	1.36254967895141	3.58487353632968	3.49331812853969	1	3.76961487885049	6.64777431194912	2.13658567253822	2.0921899720367	3.38045221719019	1	5.7149704357521	7	4.95667864728652	14.9553011405664	0.163034744406652	2.97166696336623	1.56652404583698	0.891168102431096	5.69520662036412	7.28275035911461	2.23089007810071	-3.355873770181	9.05366268257805	-4.51599657653189	0.287378784934558	1.36806402131652	-7.09246490341345	-1.20913254939254	1.88587452000491	2.19783966464037	4.65901369205245	-7.68578437840863	2.32540591351799	-0.0207646650347921	-2.27938497785693	4.7721339560403	1.3486869809111	10.3872257380131
8	6.62851427502549	3.6360334061683	1.13876887592243	1.68953949055105	3.58593560533152	6.01770325167378	1.74261580695717	7	1.87634117481368	3.70388923923296	6.79872600345103	1.88455405131021	3.49187772227243	2.74253774460699	5.02681764719077	5.59310056280039	7	5.1246797885696	3.77084931032281	1	3.8630554462665	1.56184814165182	4.50493799208769	5.70134537064054	9.24406917801338	-2.05918207900982	0.767184578932202	-0.516917334806493	-4.88182708911288	4.29740934024972	5.3308952370581	1.81061189950647	-6.90690561424788	4.96859480443329	0.697388807950741	0.435736781915383	0.0967737309549715	-1.17351320873341	3.54053501579818	4.75754364383395	2.6781769009	2.67042760184066	-12.7086565499713	2.38873826537278	-0.446008401328371	-6.91569315001749	4.25742760602664	2.48179469113897	15.8735213837378
9	6.89208410446496	5.09461882722591	1.2433012078429	2.13600330848895	4.49204904369283	3.15017253629228	3.29672584805138	7	3.25732982873962	1.79899051332599	6.89080293590906	1	3.9230796158134	2.05034272751533	2.52049763905367	1.01900904374173	3.50009684762448	3.07902871894967	5.69671259975273	2.18488528066592	7	1	4.97258823452701	5.13195780437031	14.0529764140888	-3.18017163131767	-0.583435371284509	1.99432670807061	-9.73261269492941	11.0101285722528	-0.687395863345892	4.12308672082709	-1.14713537866351	4.00337046742449	0.92418114900432	-1.81064495978058	-0.733880358266925	-7.34984581871665	0.653645565661513	-0.3672594496286	-1.42495255258233	1.99899150135644	-5.15991439477397	3.86104999447572	-8.73557612603732	-11.8320199376967	4.76255637769078	5.91459522659139	2.05175052593634
10	6.67510230369105	5.17723917411707	5.79983762890523	2.65610503106895	3.65082163087296	5.81647223491591	1	5.48825234194063	1	7	7	3.57077737831472	4.17030988586054	3.47145486642516	1	3.55632079505434	6.13041321971876	1.77301921282696	4.68172998475163	1	1.69400842477084	2.64814771914349	6.13503630386764	8.12776478224567	12.3883120470725	0.0756160293149046	-1.46834028270664	0.0745048027771897	-5.55354060440414	3.56054023828059	4.18936685304251	4.18307002174674	-9.01921560729712	5.19432273749378	-2.12090948769605	1.56498778455085	1.1365817682688	-3.32242024363579	0.191464216048815	4.64973651512214	4.13460382062418	-1.3316004716875	-5.46541731985393	4.87242940294911	-5.74747405355937	-3.81149748338463	-0.957956476214793	2.13043483424931	16.0429574702656
11	5.84222845833519	2.63912290951623	3.42539328365521	1.52926945369929	5.73012083506506	2.96602047579972	1.26690053073662	3.348734564594	2.27927522461179	4.21174737351567	5.95031681995524	1	3.51264810489598	1.95824963518893	4.39716028680513	1.28676622700975	2.25054070799353	2.48431134360844	2.79516318220466	1	2.47956957518728	2.96158665605219	6.42410322306126	5.30171374396355	12.7544067420734	-2.6441862909667	-0.701500328209897	2.90600181854663	-6.20427638556905	6.36345558891879	0.300015387230653	0.094052488462819	1.69725950174513	3.7863148429026	0.614822749303623	1.01874903651494	-0.576074891337053	-8.57192539455412	-1.94288310048812	5.74298262326957	3.06509538848361	0.733271763617384	-5.88662701762263	2.88881306253517	0.59824870456357	-3.79857463795508	9.58311250774793	1.43239785925767	14.5027988512707
12	6.26774899971839	1.96941131311223	1.71891144173129	2.24101780628919	4.02911867673302	5.40938914933749	2.05759001889975	5.6599130093942	1	2.68090135199892	3.99856983358117	2.70587160238766	1	2.23920937371135	6.54794908990485	2.56354415189341	6.59392887274082	5.08928445592568	1	2.55968752490205	1.16408546387888	3.36060597650395	3.34633419129373	6.80988058829533	10.1839260015375	-2.957115764124	-0.106252494703761	-2.62067596443892	-6.35223313796293	2.60462504760928	7.14897835023625	3.90747506453353	-9.96312894093633	5.43036647404452	0.512077458028241	-0.814801074056809	2.51365333019877	0.133432272030986	5.14773657197846	5.37412941414288	3.13679688084352	0.28123083494065	-11.1677545405174	4.45158641570489	3.24194570577011	0.24403468474502	11.0244124241014	1.79438550641961	4.53649625482748
13	2.97170889796659	2.9617519650656	1.00334696282535	2.16836933767139	5.7144430218121	4.96704438897259	3.84494117655843	6.05585621420966	5.22434516534642	6.54857140546972	1.687420129524	5.76582620180418	3.26780421604774	2.05843435592626	6.5017230683418	3.48392940114403	5.62521961114189	4.78738460774834	5.87451099672056	1.01175955382704	3.60533852293805	1	6.53091484472666	7.23418359981966	13.0214506299042	-0.973601639282799	1.94304813900086	2.43579997703403	-3.70463485559161	6.54800286133564	0.184365301387506	-0.875622727404579	1.14968045817864	1.26164588671971	2.70092652546975	0.944178239359726	1.08622093890463	-5.6999884308943	-1.81144565110926	1.88129792650588	3.56504945989845	2.94472404987372	-3.71656710923884	1.57440295958085	-1.94889269431069	1.67913704597671	5.64180166175409	1.91078860752486	1.43398354449313
14	7	2.45689865421376	1	1.13761668459353	3.12028223527533	5.75944426797895	1.26978032877837	6.83431295166196	2.41438210074334	3.64995420866081	3.81748317289019	1.29369431509771	2.53329817962251	2.99109309202033	3.64108350837592	4.49440369643593	6.67708131150386	1.6311127746045	7	4.67179603408835	4.00498723895258	1.50137004161381	2.674097106111	7.65382705378954	8.93454884465252	-2.5321263901948	1.12583136492821	-1.18313775778773	-4.33083515238413	4.50997397944655	4.88906349703308	2.06735272637883	-6.99506994457129	4.26380334339786	1.12892153426603	0.714968226691918	-0.401614219826122	-0.829712411164121	2.87115037626894	3.69054891519982	2.52333176202131	3.5512934686438	-13.8181736874039	2.36193199145793	-0.942090600626368	-8.60456684197708	6.15449005454534	0.572342152425577	16.4173655080977
15	7	4.95675114804541	3.89830177861119	1	5.37625544224607	4.86181664337431	1.46435823759333	6.67027016961153	4.45946026671363	3.71754147750788	5.01614918424692	2.11632389015165	6.98606920821181	3.71489440744502	3.26438470620486	1.12935723285573	2.88041191500106	1.3568407584299	6.10533832887113	2.0643017773963	5.42233619968586	3.17042628848924	4.55098053101386	5.86689255235247	9.72960482902044	-7.01540252264518	2.32153294609088	1.45059670459083	-0.134151099414903	5.89162649236375	4.12235248356674	5.42167012194674	-9.79262234898871	4.47433357180758	-2.98175643890196	0.587750975655015	4.87278748666082	-2.17105431473378	-1.06171854368731	7.0461511894477	2.47035567093354	-1.29192826855174	-5.02331549305728	7.73127770370129	-4.53012399465648	-5.70718075688224	4.89364176626129	0.933780519057889	17.4091981208123
16	6.72770588230714	3.18701772130876	3.42316412082879	1.96499431798613	5.55224080817668	1.41783680116684	4.17090354263722	4.80336367976837	3.48662966965107	7	3.83273654123087	3.66276908903211	6.23477823232619	1.33649018735758	5.54649410999344	1.3805824743	3.46442911280373	3.81181004617837	4.23041971913262	2.43564383384809	4.95233363483274	2.21831071908291	2.76016089829272	7.6247911807207	15.3546948023817	-1.4650075938578	3.77049639172395	0.762059512399634	-4.296016470982	7.07200078577914	-1.00171776763924	0.634837776902923	-1.57049671471879	2.04404841825695	4.04167711465504	0.900209891798649	4.28903153829936	-7.3532731825344	-3.2343597453332	3.6758586653938	-1.67259380903023	2.29360934249472	-0.622499306655316	6.33615723925352	-3.82779999967391	-9.14568934028104	3.25860035106077	2.25420523702335	14.4850245405404
17	6.64308107559915	2.25894571904482	1.04642298040341	1.49987965026072	4.90615779472669	5.20639956041705	1.99882474025972	3.73536775155636	6.43761114240219	1.63300915120228	1.24096522100816	3.41455423335798	3.56940200933831	2.32592226644143	4.32708074585872	1	6.02299188865102	3.14502415017685	4.28032234948568	2.00939489087813	2.44396595261629	1	4.99480167224119	6.67076072282778	13.78203048701	2.27218610560214	-2.92060256818381	2.87227012129093	-7.28696394475427	10.1266359091678	-2.05243641502562	5.65669873009844	1.47225419131206	5.55332322485765	5.19519619393359	-1.3427865807006	0.359096798841854	-11.6642696169773	0.666424081649996	3.43062838700573	-0.889703443546739	1.67454562838725	0.504037339559489	1.82920916403821	-8.05255602831138	-1.49912336012791	2.86967152299279	4.27317723652985	16.8609885336188
18	4.10466165685958	1.56438434809271	1	3.93569007695982	4.18400031352517	4.14652896713864	1	5.03395142090427	2.38576118030138	5.15805799756989	2.61648013020408	2.88113115474999	2.62443355307029	2.60430439038936	6.45355836984752	4.46180488347584	5.79308585004651	5.53315017103494	1.91000833621438	2.461259278193	1.81874678686691	1.13509491096454	2.81996770747743	8.92629295751178	12.948496472678	-1.92089195194141	2.21070387728158	-0.214596004954795	-5.21204874724348	5.67494989548857	0.992747148011895	-0.620749112110576	-0.923635281156259	-0.218561917507351	1.86515454356808	2.03221798843864	2.15245025768696	-7.72527441771134	-0.224019176833669	3.91042909005005	2.18878964310422	3.24939254913415	-5.17537712497583	3.29880039181149	-0.990418714821558	-3.3647271497254	6.28460724435621	4.32224465785969	2.50549969042507
19	6.1433007150771	2.35525207898139	4.1799957245499	2.74989009151845	6.02486953115247	1	1.5656007713044	3.40220162400861	1.46146500637815	3.79829400364349	5.68601560472128	1	2.02665080358076	3.86617462048869	1	5.98284402019464	5.43714133449099	2.05046411824281	4.04414437827685	2.80624635687247	1.37703172366039	1.94043337244263	6.55582281494173	6.21613984609172	14.6716426709621	-1.06770891933126	-1.98093347365414	1.6895069955881	-3.21496279241656	6.1576549312686	0.102325372637296	-1.53682917889991	3.08198898195919	3.57876631863236	1.61794770201708	0.892477327657618	-1.7785532951216	-5.48524169967661	-0.343962556270773	6.28288856638128	1.50128829141225	-0.76449630101338	-6.25568329484925	3.41591746481067	-3.59801819864449	-1.29467239503317	3.14028680572289	3.15658593594401	12.3533675424092
20	6.65062942613574	4.13820704694572	2.65400023887145	1	5.71023079860193	1	1	6.74230730941822	4.37879754422851	3.56518084400333	3.97652038752756	3.29970266277006	5.96673667325508	1	5.50785651439042	1.48643928800524	6.21805963636859	3.42045908899871	6.18819516248553	3.60233703640641	1.65943159305945	2.74480368765542	2.63778972910149	6.94709994742295	14.4160370795356	0.535868275617047	3.10687242320673	6.38506086464038	-6.55083693113574	13.5986945581023	-1.14259139952672	6.74443428879146	0.288806486444483	3.54492890292155	3.0683791978416	-1.73901768194169	-0.776804811700168	-9.40244251968154	3.6906919185092	1.72149554743045	-2.55616536008986	0.810616809049972	-5.00890249263115	1.28698713783031	-7.57082266484904	-1.26253218715343	2.62235432977678	-0.00266703517673561	13.6115978237878
21	6.26869103085095	2.58315870492887	1.7502088187605	1	4.47329164384971	4.136632872041	2.6166052217359	5.66745965340512	4.16893287735824	1.18621013491519	4.13308508099289	5.12318713780666	3.62915817446658	1	5.4502412060212	1	4.41934297760934	3.61259962181068	5.56063605274607	4.46133112755067	5.57412769978177	3.09975462236914	4.8716746643866	4.4170987473424	14.811049576493	-1.24375868597349	-0.72756801343861	3.15612635048435	-6.17396154858091	10.3104715453542	-2.1811236158421	3.68045401478336	2.25979004048276	7.59901054706319	6.09958449561183	-0.0792517325480649	0.0298544753604819	-8.21624760325631	1.509218118413	1.48997050076276	-0.83354559240821	3.37231578592229	-1.16497961156718	5.85978380833053	-9.92978643240253	-3.46133347210564	5.91516282455076	4.37377400920279	14.6329592417545
22	6.9157962597505	2.70222319298733	2.6971291057982	2.40177863109993	6.19828345763262	1	1.62824309261127	7	1	2.82604958886301	7	2.05216078807152	1.56669757581522	2.61666420300195	5.60908582012107	1.75227560371375	4.70920580306714	5.66735677891106	1	4.16481618865472	3.49746725020041	1	5.17998735406029	5.46350550618537	14.8857497657343	-5.42725260201443	5.07438471771499	4.9664255661682	-3.48986871787013	8.97201441752427	0.222982397990676	1.25644066301028	-1.57348951050546	2.80349044506337	5.71501771905449	0.545339061870329	2.22592717864333	-9.26226121293009	-2.96325988934854	6.93334765782716	-1.54873861245222	0.442918040715169	-0.807943032586361	1.54983612452267	-5.39103281744484	-0.478268719233557	2.99296230285887	-0.507925370530639	8.39898630311176
23	2.19740497820723	4.10409134998402	4.69051763132237	2.33207487271071	4.48187041749221	2.66117924428441	2.0512800007107	6.72119552709378	2.77264186542441	4.44164390360681	3.50360739254758	2.18443027674668	1.27107353253114	1	6.4648351696261	2.55834228504445	7	1.8687345020409	5.11533265597828	2.9660570560008	3.38081080861572	5.54776027904085	4.44716873337178	5.05532050346347	10.6220979135317	-2.92561670894215	1.70737450686387	1.20833170671136	-1.69778849420095	4.03476791314487	4.90573487327317	3.6121276264898	-9.92080903122952	2.71026273836762	-3.62561563794748	0.653331284940873	2.69738213806023	-0.498128511008327	-0.82776770427505	5.99202686900138	3.06691400411859	-1.22171755514514	-6.44906968726838	2.22549716192047	-8.36439797218776	-1.44298247656681	1.54144431260377	4.61370200285567	5.37715029836648
24	4.29338213985016	1.39398598424979	4.45289696979449	1	6.61302335261797	2.48857504576368	4.32061366598916	5.24471978626059	3.62871857758954	2.76354138179072	5.01066213224379	3.03759306415302	2.75190455156352	1.44282527088295	5.76765702775245	3.43173897523809	2.24373973515429	5.07647072326128	1.15432012862604	5.2495199587125	1.89430511698097	1.76850426580729	6.65081266378158	3.70495920790104	14.6168872972354	0.310050788783021	2.23372593298471	0.275035314037502	0.677401856143548	5.17324018895949	5.01399713246964	4.16616795528733	-4.66710110301301	8.72468032547184	-4.35278576913203	-0.0442584994682699	1.5273584364087	-6.63688688681111	-1.30337925834026	2.05124083551683	1.28535643912233	5.84567696208235	-7.71445567757517	5.3492417711714	-1.83634301910617	-4.64541608954717	3.26641179339167	1.05200680655355	10.805277628343
25	6.45484302127858	2.45124127067285	1.50936582355202	4.25232780610616	7	2.1954325210009	1	5.23859267946259	1	3.90950383365714	5.42108761778667	3.57698425758609	3.54733991817212	3.87223598665895	5.85859625828346	3.99466594601188	6.6600597607083	2.69612395387707	1.57305173865568	4.66178837845143	3.30692678033033	1.09838411171255	6.67707509918127	8.97044315603734	16.3531105286165	-4.27617760683366	1.9978016268709	-2.29173516984723	-3.60462231739633	8.8431577374193	0.135917466236282	3.32053669752432	1.44498885432678	3.93398943344921	-0.25134749991849	-1.16348063923546	0.547268722798417	-5.90832604446543	0.0124693836840584	5.59272205592835	0.399185759039173	-3.97286903025126	-7.39534213530669	5.00801563715266	-6.11511680483683	-9.3139244286991	4.08585650923039	1.59524530881424	12.2665960026866
26	4.07073984124042	2.56440742712147	4.67934730945147	1.5488139920618	6.02155216627155	4.2906501088309	4.45087343426468	3.02117640462347	6.00996228496224	3.47265209914138	5.0788423441035	5.391353171062	3.39752879171337	1.60826540987097	1.95021007314083	2.26343362250781	5.62137531006432	2.29963574852199	1	2.71251307863183	1	1.09289547652693	3.44071299078156	2.52637776570032	13.9009628188231	-0.458938132614731	1.85087214823469	-0.448367917601935	-1.19996358111511	4.7612093816087	4.70253560785423	3.24435693743779	-4.72885437558468	9.82307503214002	-4.07891978523738	-0.119493128837527	1.86644498431764	-5.94467593461931	-1.44915779269001	1.94820885094532	1.03028281158219	4.39973984081143	-7.99322622578409	5.29960880612037	2.78715905061892	-4.33305041399887	5.0067389340788	6.69225704864392	0.714055396906351
27	5.60724688946703	4.51015781922008	1.94969527454637	1.27491403928847	4.08050342834829	5.57024083826388	1	3.46912536145189	3.70575184962568	2.16305936311328	4.73440011084628	5.04347159077982	3.76795664810894	1.87781196727336	5.69356153961477	1.48095206104117	4.08130775559905	2.96286605713396	5.82002104067441	1	4.44118316073936	1.82417790117829	4.82348542035786	4.77154456564532	16.4478142831053	-1.3030869790681	-0.409262975933149	1.36780630880974	-4.71423500294384	10.2400097097827	0.9007080446511	8.57610010241308	1.45893073520383	3.2715354516709	1.14539071702297	-0.528837282972267	-0.374135481773845	-7.7321795967959	0.799728430382494	-1.16007617981521	-1.88910498041734	0.994299111654197	-4.4422890398736	6.20393336168741	-8.56040960568805	-3.14298176267184	4.50314102393587	-0.65510309154529	10.8096131709396
28	6.29290012679511	4.94192425878312	5.41153824711304	1.88036984722333	5.39046114635067	2.84768407940686	1.08345705050575	3.84538732358299	2.37773187007948	6.06695761234337	4.14188529122941	5.36084024413822	4.16096712869968	1.96916846580239	2.13471054511238	3.82493782194168	6.65870190963524	2.53099839125126	4.21822993299207	1	2.25162380802699	3.41846631484789	5.46791166492576	8.07365035369112	13.0818711459295	0.678663445077118	-0.648198428557643	-0.404028289014553	-4.99104957586344	3.28689512749465	4.73804392130969	4.28728908388334	-8.37338916012251	5.52947031483931	-1.09565107468844	1.30847269231193	1.64664525593362	-3.127953715959	-0.130024384655248	5.03224858605931	4.00845056348368	-1.00159806442029	-6.25398473174325	4.52414732739154	-7.67372880574259	-3.92877501260648	8.93984965577065	2.31847289447303	16.3734589456094
29	6.77652259786013	6.69993127739711	1	1.55350675893162	1.1067284002534	4.92172829638005	2.23012573109633	4.75626422308239	4.81788025071362	4.9506309186765	6.57063073710908	3.18651999098022	4.09176273655563	1.57013949270651	1.98691398088677	1.97693794966443	4.25113887969657	2.77471892373486	2.62626964032194	2.49963922261657	2.98789931919161	2.43538164484934	6.35353708297513	8.46798899263462	17.0264076995648	-7.17530899910338	-0.348817074925449	-0.455991829862994	-0.440203319232435	2.3112467730125	5.35130343834549	1.94163461605686	-5.04893376483794	10.1481444894469	-6.77210850187486	2.73350054526835	-2.27107905653713	-4.51861573326175	2.81485473539332	6.67720166446561	5.30527666844043	3.40933829412569	-8.10688482796218	2.99258671443704	2.83163066302256	-5.6793542724848	-2.860737123131	3.32895030403242	18.8049912080603
30	4.85307238714106	1.54808481953449	1.234691400392	1.29465558424461	2.64528955238853	2.99726002150554	1	6.33367439281532	2.19944962473649	2.78152356506561	4.32790843303984	3.53396474275225	1.50503808479969	1.72801845799969	7	1.97528743007791	5.07264075611921	4.10415814200457	1	2.6448467719828	2.35458780404596	4.1579123738984	4.41497987858357	5.99139299860913	9.92757311114236	-1.77542702664735	-0.280413804579607	-3.11502502598981	-7.41936425851246	3.67037110276187	5.9709189867415	3.75610449267465	-10.3262638020264	4.15418145517312	1.9661182584144	0.41320650540406	0.0576021184781507	0.38971777303179	3.63606645157613	4.6235526808732	3.25994828773043	1.61262027490416	-11.0600660144911	4.17040368545807	-8.05629493627631	-2.00518478180182	5.15402930020377	4.72553472590701	5.27611746513953
31	2.87700510925995	2.73383464044077	4.80689363544532	2.65624514082983	2.38246455806962	1.19766456012858	4.08274140661402	2.04380526964534	2.34106561206118	7	3.70733893690297	3.98618967850054	2.17286559196733	2.28997315948401	5.66475376031303	5.24708214099843	6.81334492249344	4.62037329934614	3.44544905220514	1.91757024589108	3.03895720801457	1.70244811461462	6.61727408495371	6.08424264733437	-0.198553367341743	1.23291483837572	-4.09698139805583	1.15346861216115	-13.9151011357492	14.9102644336994	6.45605704282618	5.07708543258479	1.49597761806442	6.0133447046386	7.05685975604053	2.99377115696825	1.58507490019517	1.8289216505367	-5.7544206207749	2.79120959822781	13.3415250517571	0.557083685700264	-5.90419248812226	2.51716941592431	-4.7658236455651	-10.6373727644626	8.24567775758506	5.74531313146868	4.55751825455246
32	6.37704797781255	3.36920953719435	1.75035142681872	3.64557586473178	6.48925581469311	1.70400873561756	1	2.75009872316696	1.91560622578145	4.52385116707783	6.83243317786486	3.35353370292078	1.6202711394563	4.56554917909915	1.2721644741322	4.46346363308873	5.84586814460411	3.16755436662711	2.16416925117676	1.0875096151995	1.54955687799593	1.31853481329866	6.23163988610214	8.19318544627705	14.5884364750537	-4.57797194709884	1.60283419785181	-1.56862965635113	-2.11671427729392	8.91829176491835	-0.885980953698149	4.37704386769275	3.07188760067095	4.39469733530455	0.914458774519225	-0.279207290728918	2.83205243113769	-5.13621256554226	1.79614763318872	4.46939380804502	0.783656673248491	-3.15637145995245	-5.188303395534	2.08170716499495	5.97166548393328	-2.05590442375606	4.6528491567111	4.88824545299594	12.7540184611206
33	6.09579835851527	7	1	4.12007973691067	3.18922109591469	5.45988903199195	5.00762510216147	4.18286315660992	3.03584429639527	2.95982085595498	2.19861208926692	7	4.71124470439493	1.94710015335702	1.03592317778477	4.57773560502313	4.53353833702751	2.28310538431839	6.04131070526534	1.0538340637507	2.09672162660323	1	6.12132962403509	8.59657226770633	15.0407227838621	-7.070156092593	0.400600266560046	-0.24956985740187	-3.80217833584403	2.36171264877659	3.23351873874271	0.92770835715605	-9.03251400702802	7.69212180773414	-5.40190676810062	1.85637053682201	0.173887955644624	-4.74597616232867	4.46009133481108	3.58043994929299	3.73391039859462	-1.27591256441178	-9.68083304730326	5.16169186714836	-6.01503191440178	-5.97277089390897	-0.293813142722157	2.75208634027086	15.0910893906447
34	7	4.37593591710532	2.60161404759792	1.71112147074497	4.97431539121831	1.81804560529095	1.0952230472122	7	4.27408138908088	4.49238899460195	3.01948719411742	3.95551389802674	2.22668674425077	1	4.08896697779292	1.39967611145783	5.18457552312521	2.64891365053076	5.10381322833465	4.63627284835272	1.18601536024063	3.27492216360593	3.76103538888144	5.80811944021627	14.4373253496232	0.00155153644332129	2.46852492744741	4.54829556422954	-7.23899132324713	13.4822163357792	-1.31662160047844	7.23208919421379	0.490381786344169	3.84373695657134	3.55730809863545	-1.21673075314313	-1.40129531686586	-9.49757876582994	4.46238046285447	2.54955572917359	-2.86009178077037	1.34129930613584	-6.69720113881077	1.52716355377819	-6.93789563133479	-7.10088756118625	2.66193312748978	1.86599899107944	13.978857023653
35	6.95658757504452	2.6288501683129	1.29049200777689	1.86817306781469	4.08859148678008	1.84885008561927	1	3.45721333061314	3.28482559215953	4.53895349931865	1.69956335859773	3.45079755093399	2.39974401720014	2.87578762816218	4.67220847771038	2.05949705983771	5.85868787743253	3.6752539362854	4.78257978104876	3.26453944977657	1.23797947309529	1.34439325807355	3.9418724330872	6.60895397343069	13.7645008057109	1.81671021273445	-1.7538429756839	3.47912576093482	-6.60631978698761	10.2899031761885	-2.90274642547419	4.94856306104445	1.54845024296392	5.18315897511664	5.44040316334458	-1.06862788942382	0.407760611371422	-12.1605765899409	0.82232479930406	2.61018813967663	-0.479525227453652	1.69623574654231	-0.310891787526643	1.40501136857	-1.61754861156304	-1.86042539874922	6.78625159859505	4.46502837222522	16.6949923159448
36	5.81491030285735	2.40875090077803	1.73068322856307	2.79598430518424	2.9277400205761	6.53502153075953	3.84389058344272	1	2.91547574842353	3.24260176176917	4.05438714172777	1.56005370003791	1.7247619897636	3.19999381043979	1.9827993902538	2.04487760233761	4.94185305994401	2.45131679363094	1	1.96115771685685	2.7276961776997	2.5607623140025	7	6.6568192933454	13.9095627623236	5.09190873437706	4.36911520132318	1.75657362290019	-4.42793182367812	5.60995661998228	5.58487049008996	4.71081400414088	-8.03460860959729	5.62683904178668	-2.22594098662365	1.5549877031649	0.217127191886444	-2.48299241083938	-0.743447860718094	0.822908615404	1.93307392350415	0.733065119621509	-1.82581166918814	4.94595524211481	3.6848667720366	-6.22788837253318	6.91973088125916	3.75143636225308	5.71823932088547
37	6.09027743440961	1.40972082587696	1	1.46096597580457	3.96571433418993	3.04203976334903	2.6244853094268	7	1.47248814060853	1.66098613358182	4.99905967215742	3.42003206172921	2.32322625414447	1.78426319418087	7	5.06408201408822	7	2.36232735145314	1.47274076554769	3.84936786762673	2.20549167743492	1.81239444933186	5.12869171828327	6.81091205768973	9.66229210713032	-3.14495076441345	-0.809280408499577	-1.49497231795354	-6.12847385284061	3.84719792507114	7.20472766136886	3.73589305569388	-8.55776622059841	5.46561793922433	0.681623332125941	0.173269307191873	2.20939633346629	-0.777252826713036	6.57371067946317	7.11503173998688	3.2975891750583	2.33176254026492	-10.6672942004728	3.41335626506786	-5.22180569414924	-1.69475420168841	3.01119533294963	1.14623879939586	11.5319423581428
38	7	5.15034489447618	5.74072740339686	1.51517251352524	5.70709538892705	5.64201886591178	2.66277482268687	7	3.7949776885516	5.06812622735923	6.9831235425904	3.752685157841	4.97155556022708	2.76272304947576	2.42835781426297	1.5561788275057	6.74583794947735	5.03735711815664	7	2.78249491336084	2.40910371453967	4.19629666270875	2.86117905252396	7.63033482486911	12.0419612242491	-0.0928125565098811	-1.8816250899966	-1.62034568517923	-6.34935547026547	2.34424346605635	4.30144007114199	4.95322020947854	-9.52760098714255	6.02974584685407	-1.06786714708272	2.62003796330063	0.676248523967283	-3.60038063779563	0.707095295142818	5.15996524005571	2.3155884895797	-1.20477671982342	-4.10248340139577	8.97123156061163	-5.32301961328342	-3.77418293308056	6.06090406494704	1.36041477422428	18.2638913535676
39	5.6055608160194	2.74314095338983	3.46994094098811	1.81836590121138	3.57177060617657	1.57215272351876	1.72693256718009	5.87791804776387	5.4304007728541	2.97613362441912	7	4.67463333574299	3.44107610249264	2.54599176078139	3.07555664481719	1.68579265573434	5.39103667016361	2.9064516222723	1.67564162286268	4.00923648478457	3.65757183591702	1	6.61873229522739	6.35202097466757	17.3239129019941	-0.670790234030524	2.50331064186971	0.220663506146731	-5.18582161558014	13.9003354709046	-0.411096428588698	4.80033567471955	2.22888017303955	6.19191432540012	4.3101133670474	-2.70349887751997	0.415614596925128	-8.22736719591798	3.19862384017031	1.8718855607179	-3.36134838303892	0.923989529859209	-6.48109573956392	0.479795890045123	1.55326099244362	-10.0745228560755	4.28334963397844	-0.863570893227047	17.3133728710107
40	2.54719234093446	1.72147240844052	5.88016705121809	1.92215654869404	2.1532635221687	1.47927525655469	1.39371066392148	4.15369821693411	2.35895121560778	5.89060854139329	7	4.00111646694839	2.82274573612995	1.81142219589032	4.82375878333752	1.72090125266362	7	4.924488709104	4.51989439372247	1.51001146567797	2.82172329660665	1.82854823230047	4.98259872250922	5.20760645315509	-0.925549864276645	0.232341299171402	-3.90856823471037	1.49239010510554	-15.4175039699828	14.8695043460575	6.19686148845156	4.87159530260538	0.620770850784128	5.59176816892966	6.73203726212292	2.8086571738953	0.546377818705051	1.7020000105665	-6.86024838428825	2.64602503942614	13.6408787482835	0.851321457574879	-6.95210651308771	2.34885243745564	-0.839749340982156	-10.1371960468464	8.17563338228054	4.93937439868644	5.12003500313882
41	6.51913906712605	5.42367241290876	5.7060132199958	2.50622258961891	4.64000791161858	5.71314955030308	1.50871322264041	1.85080922812065	4.4783855083488	4.04137072466961	4.18007943339249	1.15300603755633	2.71292210217977	2.45905459811978	5.77811623922733	4.49527239744127	6.43573657497658	2.52747976134253	2.03159735344932	1	7	3.76636629689405	3.9863028491422	6.3518616287245	12.8119419784803	-1.58677858435581	-2.88605563768451	-2.23634892498195	-5.51565690632398	3.23588131285111	3.11922607761897	5.4576092984769	-9.54801225169824	5.50713969208388	0.0672780711087435	-0.269053103517288	0.887106920954353	-3.0308002681031	1.32956057372845	7.08066735050908	3.67617101115358	-1.17971856660356	-5.31430337359711	3.18967088199635	4.87765258871699	-1.81441516487031	4.81925606634492	1.59760670211253	12.3336002118827
42	5.03219135411498	4.01920686117851	3.35849670937806	2.81591224360744	6.17583837297154	2.43677156006591	1	4.21310184360722	1.53855916725642	2.16656229334158	6.25611659863782	4.19987152159979	1.98091125812306	1.71487506607663	1	2.01797250197838	6.68565256860542	3.38062937777522	6.15344414530818	1.77978506386035	5.04289951356246	3.03243832102876	4.32014446389699	7.25069602706487	16.4347367981882	-1.95925593826776	0.728851944454552	2.65831246017302	-5.39335957258972	11.831632037354	-3.86235044925356	8.21091901422822	1.3891861267338	2.58353778089791	1.78913805450753	-2.66507938267724	-1.26593475282763	-9.05974087138721	6.85288171151783	1.14798906629969	-3.90552394695521	0.116715635709765	-6.15045729891855	3.94993689838	-6.36078339152441	-12.0928629409239	5.5995767614953	-0.5617763744235	18.2039116897968
43	5.34377144261004	2.69018834826308	3.14014818677663	2.50811927749064	2.95120988324769	1.14759923920415	1.76181849408784	7	6.09497710053865	3.71765966264451	5.70817573386662	4.42635008035313	1	2.52448420736718	3.68158457213183	1.10562001004212	3.64186850431107	3.15758368755279	1.87850515438832	3.92238202683412	3.30241135036008	1.24521282002788	5.31917849204826	6.30310095788904	17.7230405844408	-0.535486592225678	1.27339102374475	2.09992419714053	-5.71318751635339	13.4534876941604	-1.57702722578422	4.34360989283603	2.63556223775122	6.32413749479768	3.9211640860591	-3.16029257899973	0.381941811328139	-8.36862817846764	2.78204175145776	1.84564339503555	-3.01440673252701	0.464990391134882	-6.42121769133298	1.63214304434508	-5.04891031106756	-9.84825237880642	3.4167493570469	-0.849508211709776	9.96435109793105
44	6.85486687389557	2.38412796831515	1.93764950160285	2.89620894074192	4.85928160312037	4.34570022588388	1.3264605129859	5.12831517053893	1.88786516903561	2.83136374971861	7	1.13879641315701	4.457937600247	2.2540154748965	5.64450601016224	1.96716465582952	5.03952242421219	5.58127706182589	2.2817671115028	4.44025904076586	1.91419609514439	2.12739596284307	1.5152508933663	6.70506675622575	13.9145282380777	-4.37159277312542	4.6866567927934	4.83756682706638	-5.28931331871227	7.0913153558325	-0.389185869109778	-0.369312885931352	-0.295232293082772	0.979366442983968	5.06912879089495	-0.739953984093056	3.13477829060591	-7.08814390465082	-3.95423676893911	8.26168709330133	-1.36957141867865	-0.281817848814863	-2.91339472690065	4.29128841538407	-6.21355865952322	0.39258727487178	10.8999881590454	-0.919764281341214	17.2580361803297
45	6.77869918072189	2.70580015511705	1.35427451824689	1	6.84178891413453	2.19270331183794	2.66965890421851	6.98421512911049	1.89973691348744	3.13207982190818	4.29957493262176	3.13850210917355	1	1.08192856105089	5.16044973935168	4.29895329211086	6.48065352036646	2.16697040677396	5.83752602312575	2.98340049380734	1.00135458275228	1.19916480654658	6.19304963887161	7.56423184732582	15.733128688025	0.755292296974234	4.86080826894528	1.84063444281453	-6.22302504663127	12.0623902325976	-0.858143346393117	5.17466085399644	1.71913427904947	2.78113904991025	4.32482148496218	-1.5537359596843	0.974285507293329	-9.41360920342572	5.54273646427868	2.7319095378064	-5.15720978409874	-0.430686729016832	-6.33891473482834	6.01886017937832	-3.6363409622769	-3.92299509596312	4.60092204055393	1.39603391080627	12.3673595129567
46	5.55277223154716	2.96628869154229	1.31428726990828	1.08496529321752	4.39778914025163	1.96119312290578	1.11542271928612	5.54784080838393	6.29297408816839	2.67538071148109	5.07435723222157	6.93950879718017	1.71127587062123	1.49663111585746	3.26489621987441	1.12325747355924	6.37152465929968	1.54688010709648	3.49192831099163	3.54120128579514	7	1	5.46308473609401	7.44977660793583	16.9473720707449	-0.459170682268025	1.01258078107359	0.5763271017562	-7.48772958225442	12.8374659272099	-1.71877455504018	6.91360762987192	2.31607183222487	3.22859106377532	3.36973231360748	-3.39308780759713	2.80868185401218	-8.18506672107785	3.6530774263859	1.28811986699449	-4.85435507234407	0.459833181379693	-6.13591936598296	2.33787319598327	-5.25102823479169	-7.99337037069652	-1.91214054376941	2.27678069761828	11.793074450706
47	6.90673407499322	4.04599129094241	1.29818380678277	2.71094234861241	6.04731895562279	5.00354493336607	3.13126483162104	5.29433088636361	1.78452474217985	2.94395264739803	6.5128313227112	4.95554393638425	5.43531493200019	1.81487320202327	6.61314642945961	3.33775126718192	7	3.91027851614128	1.64706176437255	6.30127956599698	1	3.24318254116625	5.5606055553388	5.23071346876016	15.1231592840165	-5.61840096247879	3.89961651770419	4.41260745327234	-5.23093458301126	8.65434932485899	0.543335518818923	0.834880637633807	-1.61405081076245	1.59061174408118	4.76525969408674	0.77036927316165	3.2606974307173	-8.77672482226234	-4.25151816743759	7.17663911385851	-0.896888104751983	1.00709238090217	-1.1505023106708	1.33087385713113	-2.82971938432043	-3.63789548766142	4.66917400849546	-0.464885259875146	9.36363386460248
48	5.91400924205338	2.38924435278601	3.28124891877359	2.51312877379004	4.2309408926113	3.1738807936482	1	5.04947577068164	3.05447200193982	4.09995756201904	6.61050835328992	1.85663532640912	2.78722507533567	2.02078826144799	2.04716552661006	1.20986868633161	6.09508581608265	2.29740179980234	3.41235088633693	3.9584670687277	3.76652383641698	1	7	6.8675414810825	17.8165932787141	0.101353056796966	1.24867759481077	1.13211987840614	-5.62128991940381	13.1260928668847	-1.50026338463628	6.1671700632362	2.08048842317457	5.30021711254223	3.28481578817461	-3.59518700563923	0.741439252898569	-7.78838607980262	2.50144397366127	0.943742526922329	-3.69961857924347	0.776532779804185	-6.57794575590414	0.0719231647613153	-4.55116912522143	-3.36936074636327	5.57223609622374	-0.0598228083578619	9.09198445553364
49	6.43039959750763	2.08670906743907	5.70033944023694	2.602624884394	5.98197703592452	5.36956229768078	2.34303621740122	5.31616962388152	6.39748440263388	5.60806967732448	1.21823748171208	1	3.21046170458808	4.12516170730036	2.03598998824119	2.75815881280361	6.32728371301827	2.87916090235429	4.83130375742556	1	3.34478400603657	2.44994742013726	5.66271627810787	5.62826610610724	13.6437033876936	-6.41726476999722	0.194739222183595	4.26378630937674	-5.11298684542476	5.25984742627233	-0.672730106395252	-0.028848285970608	5.1886551740578	3.48555188345858	1.14456654263829	-3.50739202180196	3.98704745645047	-5.84463374222375	-2.74334663633843	5.45854279561684	-0.274779431696583	3.01195261456671	-7.06412001754502	7.33953296083335	1.21287999979176	-4.03310414722102	7.22915300633052	0.695809859499819	15.6268231127266
50	6.15989300501013	4.15771489804151	2.03340565399121	1.33298223146544	4.38159655286517	6.63805693125084	3.41838083436959	6.14755442323574	5.30134972570419	6.18995485331695	3.29464136172497	1	3.06698396187575	1	4.9646962013959	2.49157755468888	4.53465496447948	1.3905432811234	5.46750453436705	3.0937393952301	3.83476933695156	2.72851270148632	6.77145622928251	5.80876571731279	16.4933053385407	-0.435438554375456	-2.43419738655133	1.86220596071078	-5.84930035195498	10.5198878376196	0.0983743075981001	5.59820783981818	1.5773938680342	3.17698616132484	1.73915888538492	-0.311529338145585	1.38503143461563	-8.69611093530604	0.874000331765595	-0.0742862737773898	-1.27683317133337	1.8942794735934	-5.12624440583455	1.66111369063622	-2.85984526412012	-10.0722906134017	2.36350185549163	2.96984436306049	16.2749162247545
51	4.93510933838505	1.58793946299887	2.56303997816749	2.01084825763643	3.69862970309355	1	2.82579405675684	1.0468655214626	2.61340374621409	1.97790427309805	7	1	5.80746280020829	1.80409332291923	6.40862070289742	3.84079385392051	5.53437395442221	6.10298979870064	4.99600658655528	5.14626663968089	2.14096751478446	3.19105820854212	6.45949670310988	8.46788037746424	16.1155966237747	-0.810370997033836	0.69144610560411	1.21476545153196	-6.0177205416862	12.1098007186063	-1.87934073023071	5.17263941881847	2.01350902408893	5.41763167629116	4.24024304060795	-3.18455589891436	1.4736412054348	-8.71201270744891	3.06727265043118	2.38002947061562	-3.2591062765924	1.5786470645471	-7.38891882927626	2.08565245213713	1.6625063388165	-7.32554348843896	3.13721232019409	4.76079668942381	17.4795693601725
52	4.18290429603407	1.89709779276435	3.96780738916414	1.38110815412082	6.39431918145018	2.88935448184147	3.10189359789068	5.56402826998733	3.54771736232385	3.49294971943335	2.98448594192731	2.01457146383997	2.25884907670803	1.36428632985087	4.97435296811717	1.72250924041649	6.09035874328374	1.76942692024968	4.63109717051941	2.70512185594959	1	1.88253079263473	3.64462378074822	6.9187618839485	11.5590283438095	-4.24606612033477	-1.62195286048742	3.91485691512313	-3.89948882329381	6.50493315122575	0.186331098930477	-1.6218167614016	2.47431616802144	4.42130828057391	-0.632927223371955	0.0725221297228573	-1.75884822087089	-4.83274993124656	-2.93343458114915	5.32121963531891	0.844734780977726	-0.992072699066477	-5.52316253167775	4.27497995290022	2.60012157492338	-2.08178790003953	10.571762238251	5.66509942343405	5.03391951393504
53	6.55716221796432	2.55572835409883	5.6527792657096	1.01687014621393	5.80418676295596	7	1.45245828453176	6.7299283645635	1.81528821312876	3.24679586515362	3.14565944776523	1	3.33346381010837	3.40040204485952	5.41704239989212	2.4797784035229	4.4477309993369	1.29491159916218	6.1753949604097	3.39790407448738	3.43326756036449	1	4.7358508649311	5.32084884417231	14.5898444434033	-5.59331060502907	0.328654215825691	2.73846046030352	-4.59706742355043	5.84174628041624	-0.377324571337195	0.215847056518743	5.97284038207282	3.4458009445273	1.50829184264292	-2.43180992356183	3.19862329714244	-5.26391797870224	-0.724012596952903	6.7175419906734	0.485772558688353	2.93492652883401	-7.58436320085617	4.86632190695277	-0.509673509432573	-3.60593821700833	4.54991871888591	-0.184222662226853	8.92697861467042
54	6.12486658683591	3.80601060105293	5.37583340214286	3.01556728185607	7	5.23306325105247	3.63538009949887	1.95927613621701	2.68503503538394	1.34071029291358	2.50665119873197	1	5.96734512072403	1.60896192376164	1.51535662424151	3.72311915943895	3.78389901223786	1.47609221439586	6.18828363805414	1.89892181296662	1.24319870617466	1	5.44944431981905	4.64039118033878	17.7149328766022	-0.451637018181805	-1.72918122045721	4.56208139069434	-4.82883385232401	9.53632499407969	-0.662172965838606	2.01892787431049	3.27649120718517	4.20956333811723	2.69750403235252	-3.50670153876192	2.07022486439625	-5.92867837237597	3.14810327865273	0.493597499643416	-1.91871787911555	1.89698097864611	-5.5520926489317	2.59856422526929	-2.06563440588315	-3.42809145427334	4.04637788463753	3.6817445665122	12.8641422490918
55	6.02871622173399	2.15814025868096	2.68474718917737	1.51033565901373	4.90277747156467	3.98227829120652	2.53924854087342	5.37309664869412	5.29098215295142	1.21050016211902	5.62198102360433	4.97558424953276	3.35738174196014	3.51499129735515	4.36970921435697	2.02477615612744	4.41062761084499	3.50574447230205	5.43545818756493	5.21985499488744	4.93798710459781	3.22555425179067	4.40657796226678	2.21074712934358	15.0473089734666	-1.45826323149732	-1.39919702617688	4.38422650452212	-6.11811656326226	12.1368689576861	-2.22572848380696	2.98083491308982	2.68523592356834	7.87559695981122	6.61427664614141	-0.1055544004741	0.39187529768135	-9.01574613600407	1.49434262139478	1.05873048421992	-0.263231419430331	3.95087821091742	-2.14209091902359	2.46982188333461	-3.82029820879437	-3.63808618684606	5.79067023597303	-1.61644444355635	14.9459209122067
56	2.76823176849744	2.5037580023933	1.15556908015247	2.11743174529238	4.65138774289377	1.01214930707196	1.60045358730351	4.71156425457799	4.27016727150365	6.79163407165458	3.70613843827025	5.29337140151103	1.36849961651725	2.03967254911908	4.76827974717333	6.76929055555051	7	3.62049711607099	5.17599062409013	3.29530405833033	6.02064928872987	1.56813188854491	5.51841984224749	7.52032882352473	12.6054120417854	-0.45834862828385	1.81706775705817	1.1334523212566	-5.32687879281472	7.75216534194964	-0.189670054979914	-0.832066032690135	1.21505893641864	1.112461617945	3.27745585271404	0.614708309494593	-0.287960552319124	-3.93317715498463	0.561491344630768	4.25104252877138	2.12319611980013	2.36082152449834	-3.39242263829568	2.1628506273224	-9.55353263632039	-3.59412052425552	3.07768475336371	3.84405088147623	1.18545432414519
57	2.68124990520926	2.31076405258501	1.087094208462	1.16464936663432	5.73500248772809	5.48954934557164	2.8897377137746	5.80526045793704	5.31783435722833	6.75777455847865	1	4.57755303986322	3.35636032883388	1	7	2.63496190563379	7	4.64537489112362	5.52398956577514	1.10573096237751	2.76990284361138	1	4.60546148157283	9.07526118882873	14.0761542211739	-1.36510254702642	3.30964246498716	1.8180091148147	-3.58057158523106	8.08033988854779	-0.238075793723948	-1.380985275191	0.986820553264534	1.97279948924676	2.4990584666794	1.55134006777913	1.0535918649137	-5.44071353918247	-1.28344838610076	3.05907087884728	3.58844642231138	3.5063470516462	-3.98104536996537	2.58796469371713	-2.63218832852486	1.43384909195729	5.9259802960537	4.48359227210149	1.3340448766896
58	6.34979535811332	4.14083260713322	2.86532341147867	1	3.76515274669263	7	3.50461521204454	5.72304004907547	2.46582919081144	4.54192070632383	4.84167610256351	1	3.53235970108894	1.50011054882138	4.74689626275476	3.07651730829359	6.09688232478294	2.74343580408899	6.53310246024513	1	4.69176501098553	1.95500820831723	3.5903038833434	5.92513468667638	16.665072622981	-1.39876420721173	-2.17946913379827	2.0913773948198	-5.44108798625344	10.4883437341392	0.0454611661556102	6.54234469554152	-0.296045747171094	1.27331446260933	2.29555704572947	0.424861727113599	0.549033033579031	-8.32909128757914	0.781702891418633	-0.382185013510767	-1.73590363198299	1.58365055237301	-3.8966631946257	3.15220118038446	-7.44692772369586	-4.53421022590379	5.25285356243613	4.62220003580039	14.6967282843102
59	6.5303129848535	4.71087751034745	5.93142146010795	2.28500455207484	6.97950937643331	3.49534603890363	2.01402272872248	7	1.72399061220356	2.40542315083371	4.97122551660824	1.49856070962926	3.69030883869015	4.10229950828203	2.81194675449166	4.3905757176091	3.11592309528637	2.37383190866404	5.33359117474176	2.11891507870191	1.49402940070276	1	3.89879648884308	8.6410983682882	12.3459290840298	-1.50353372259439	-2.30683510195575	-2.442356446037	-7.16658142526097	3.39346049829659	4.8235607124641	3.34892114942344	-10.5822838107936	5.0637808436853	-0.974908898656745	-0.515723739484663	2.62965545537027	-2.17853264090746	0.833057423487845	5.54334894865995	3.62266424929233	-2.23504654106327	-6.24262505485173	0.800644637907944	-7.76000313960411	-2.51546312715501	3.60461882586441	4.45690930310225	18.0840345414389
60	6.7644486181496	1.54489844019561	2.34282355470307	1.80714897573936	3.01884038927747	5.80613513171843	3.17966423587558	4.98935825674972	1.64338664232114	4.61805675651191	4.90288057392376	2.20466143654582	1.36988650572173	2.68384253884023	6.81776439980404	3.27115685948741	6.46411514602431	3.68264390527501	1	3.35722239450408	1.64390271128743	1.68540391248034	3.41225464592317	5.74233873220695	10.6768949345831	-1.74943820066479	-0.570268824383655	-3.35722182276965	-6.88672521398613	2.8905155831727	8.45696972042762	4.32618505183911	-9.55940306681473	5.38278299800733	0.880390232035725	-0.528810955741486	2.42175628479192	0.977138017608795	6.09470338970569	5.93290021239691	3.99244912016505	1.52181583848055	-10.3551422229079	4.47755013660032	4.36445102815152	0.012298246274189	8.64880290660131	3.64381269165643	4.76806508602245
61	7	2.31260783252316	5.16744392031395	1.77850306233484	6.30892589258983	6.33953233517385	2.18361471907985	6.48120619598843	2.74161131811723	4.87276960263143	2.59582143195101	1.01669082324315	3.04036019334962	4.76142715329811	4.31994061394569	3.11190660477338	3.07620166748489	1	3.60104348105721	1.0658945609649	6.04723949707843	2.88469247259037	4.40174925199879	5.78722215609008	13.8273651847388	-5.63078159072257	2.62092493113764	3.3021068185653	-4.48103854652118	5.53239228536617	0.18067166919065	-0.537740037891737	5.13077230133613	3.76395675964913	1.07818275692542	-1.56297143054073	3.64163695163213	-7.26273072254371	-1.1474109036567	6.73936790013021	-0.501099546555571	2.78815938105864	-6.66354939572398	5.20373354651632	7.72704334359778	-2.85070445027524	4.97802690213677	-0.0246679604534535	16.0202251135881
62	3.35793075724971	2.09254936865762	1.40667584303467	1.24939209810308	5.35080452466226	2.17647419008043	1.44154896710606	4.13572365450685	2.72220321337337	7	3.40483598632966	6.34327521917252	2.07306750200149	1.71615838211541	3.5193787050583	1	7	5.73757998255459	4.22903419363194	2.06121374247596	6.4379475238893	1	6.54237600434835	6.73816017551422	12.5808795660721	-2.18257006637727	2.15762032718312	2.14260306358798	-3.06448675975717	7.27042535297378	-0.687289377294602	-0.563345794888465	3.3855575940094	1.14872386504706	3.75401287660816	1.86269105997076	0.711877197082072	-4.23560159399469	-1.67441870880977	2.57650024040827	2.52544097917833	2.60302448378743	-2.9469564302403	2.40076303736863	-9.24158559234393	-1.18634309063297	2.20863790105505	2.13240097842838	11.4563078042504
63	6.60086910104141	3.21010905123779	5.51048620291565	1	7	6.78447169468787	1.40080159573792	7	2.10353974252469	4.28074163186604	2.93085636650453	2.83827132626319	3.63097365503039	2.73547399908289	5.88071380989246	4.17229944392157	2.82119210118822	1.49267823406764	2.97605901463909	1	5.00331502757202	3.41770888600307	7	5.02254536955704	14.730629498815	-5.73680682483498	1.15065036634876	3.76281286327318	-4.49368425404651	5.77838555757072	0.0732212260280827	0.381562982679349	5.29031552055115	3.73743661573507	1.1303295531317	-2.84359116220299	3.58816243169197	-6.64577992715454	-1.5725529242112	6.80347929682844	1.03519642636967	2.28117127772298	-7.3727926408845	4.2493456458836	-0.956780312853606	-4.1221216699896	3.84336300669549	-0.227585263623037	17.9958634372833
64	6.01690153505295	2.22975958440333	2.05839251451756	1	1.29629711263331	2.84992430018784	2.14010316453113	4.26156146563324	1.58049104219936	2.08988988082858	6.48952565594588	3.95300255765672	4.2356632212945	2.35230688635772	2.91428251483394	1.82439072410726	2.23428775161935	5.93360109963999	5.16943760629726	3.44909093671992	7	1	4.55418843430365	7.5466087333226	9.86096275472362	-2.00598300293193	0.724493695374216	-1.33195570428936	-5.31137221126888	6.15007765138556	2.99807744291923	4.61148191700502	-8.65624002564984	5.02530859592961	3.32017852704154	0.787226400074543	0.610041071257446	-2.13716239625889	4.70341158273392	5.55377375109456	3.62818451450769	2.95687371471905	-12.2073356023116	5.88562772651858	3.29505756133179	-3.78587383318878	6.90769946993359	5.7451113069207	4.16665010725189
65	1	3.80841880011653	5.0218898243134	1	5.59585863840813	2.02601626029344	1.19453974539293	1.34488843363469	1.72554985607148	4.15405114445899	4.46074500197291	1.74298960332556	1	1	7	4.97399249717391	7	1.2953815761621	1.54266399487147	1.92364237302747	1.5889870564555	5.36253341332607	4.94529801758634	5.0592800954064	12.119719758013	-3.10510257426663	1.09132524322908	-1.25787530183946	-1.81432772961356	4.98345372608355	7.35406687366054	2.41789014529292	-10.7249906205521	3.0661234235088	-1.9704204321289	-0.873999623212351	2.51301212726889	-0.469305934697075	-2.36394283205288	5.60891588213363	2.61441954878254	-1.52553442468171	-6.44536600459691	3.34927440222763	-8.46452357310717	-6.38597981970778	1.59527891379454	6.63453113467388	4.37522466787528
66	6.79266352378959	4.02125233920707	1.22747497960472	3.21017967917612	5.20347328537907	3.28364421574517	2.66263361116677	6.16736419212246	3.17003932191702	2.89574130916991	5.73845672723301	3.17053751854111	1.67521476364452	3.62408090297297	5.70616294712394	3.15949701387732	3.59051986519278	3.95748010525727	2.61099805252406	4.78257452753441	3.1124703276521	2.68596438097155	2.43574540723715	6.3098898396157	13.945023286384	-4.31984375335204	3.77397432032383	5.99466449120119	-5.13357222590739	7.8233887352324	-1.32586464360229	-0.347499449508972	0.317340858159002	1.87617798082298	4.67260277387548	-0.180949470096948	3.93115847626191	-6.08097311727498	-4.27166676728874	8.20675055463516	-2.56765038536345	0.0960815336306027	-3.43273142650552	2.57556034283835	-6.1707293905103	-3.12132003084855	10.7362987910254	-0.645920947535066	12.4424185156087
67	6.91065080270314	2.95843376376275	4.65296077729994	3.29936396634649	6.96873622889677	5.08810864411215	1	3.40287464292092	2.38987108081098	2.61317029536335	5.23880974191384	3.60415590164269	1.58320639675089	2.22222714695202	2.75689166016599	4.79280919447193	5.21196727772043	1.93666806933716	5.3247473822555	3.87367665965117	1.97092461146669	1.53406696212843	6.52137138299547	7.05784134710516	16.0120498757555	-0.133546163212895	-0.503447088234895	4.60161626322548	-4.16938981659819	9.9284013344498	-1.38836937732872	1.9934733605988	2.39735974611011	3.61823989489478	2.11437152614573	-3.23401091240025	2.09650135521151	-6.03913943877903	3.14310822787792	0.0493356716341449	-1.38581765701574	1.33317390844877	-5.73000623220926	1.80954598566124	-0.866828351043013	-4.1825572954242	3.8323273863315	-0.233204971275845	14.2707799820866
68	6.31669265544685	3.78926927677266	1.30628344464167	3.09062600014899	2.05465055963148	1	3.59012866000718	2.50593037671609	2.11070467100212	2.73778873934649	6.46562764803917	5.74484273847189	1.56777880120987	1.78713968150915	1.05936126443581	1.85375938439614	5.17595738314928	1.46044542445701	5.13269624664897	4.11464213708635	7	2.09288430534167	6.58076332103911	3.00918564177356	9.67148569785381	6.08189306955967	6.33361870240937	0.71403233414515	0.262234043280072	6.34281645108124	4.05241799278323	4.58705352419513	-7.19110816704254	5.98526179910254	-5.31655180371702	-3.80214495622909	-1.45126406862697	-4.92097032827656	-0.138470565344671	3.7161367616495	0.950106966234068	0.656436862492157	-5.73944802848674	-0.269522508223778	-6.67386168560288	-6.79886770448352	11.3739270185127	1.60629779230988	15.1908578182287
69	6.96201058133984	3.25975020681463	4.41612199581638	3.95696628975988	4.12203940961334	1.04431063732598	1.68139536971598	5.77478068367858	2.42010330376182	5.16903344403959	1.09532461900059	2.91608963045052	2.48043664625705	1.09903364930827	6.74061974913119	1.59814897795911	6.4681272858375	6.02027741728323	5.82302838086166	1.01809332743364	6.33840573418057	1.91292016733404	5.49369504947438	3.84063688153154	10.2255460818243	1.70476492469975	0.984083807576507	-0.175390147704126	-6.65868271727807	8.49767892345596	4.0854283080231	2.77465705615528	-5.0222705054469	6.39219954516463	-4.80092451813634	-1.04348208055466	2.57285363730326	-4.63584944291437	4.09429217735754	0.191426233755357	4.22404267722085	0.385649225273662	-2.54315823004903	4.11923604391639	-0.303382144184803	-0.946978525198632	7.25620792709729	1.44596476131598	5.15918813894571
70	6.12548590315175	1	1.47971236309791	1.71488106801176	2.55098385129899	4.13550197058114	1.42891379300102	6.83002390512887	1.64781998228148	1.88816717749122	5.12508778185288	3.01964458427506	2.12884695808544	2.26544249270278	7	4.96792286758404	6.190975953452	3.28551807620436	1.91048545661755	3.28107999138293	1.22033818015748	1.5788453418883	2.89880657701017	8.10998785549863	8.85326049935015	-2.18869786164733	0.0309196274832908	-2.73429081465073	-5.99981217674727	3.18983728740956	8.20290185046582	3.658177539912	-7.83731151227582	3.99991860368222	0.219755244953476	-0.533063293721737	2.3405251815758	-0.701518164887881	7.38072494451754	7.38478139721821	2.88504476016844	2.05735313319507	-10.8113119870868	2.63007092046628	3.8029516309799	-1.30406818116852	3.6496340734313	0.996574431689287	12.1099376385776
71	2.69074573989975	1.67497026264302	1.30553603406661	1.69085876444672	5.29073557265143	1	1.3260342172339	4.24045814573875	4.20962736026881	4.04375952257503	1.96206461309639	5.07561922698557	4.24636596510554	3.2573615478841	6.13350243962567	1.24735315493107	5.99448042620453	4.69825706944729	6.18678341744873	1	5.74997194332624	1	7	7.83263048743512	13.9519520859458	-1.44918898894181	2.58369301506881	1.98248281832226	-2.98599593328346	6.44900449251925	-0.818234642625959	-1.94682344492503	2.64259844323943	1.06525319232002	3.87629039363503	2.64245829243092	-1.27043737658485	-4.36803743752161	-1.96095431530844	3.07155920491941	3.38133143841888	1.15764461407747	-2.88344336269347	3.4228775719029	-1.16927917019698	-2.45835185537847	8.22405732695927	4.01988626226963	4.24466560637213
72	5.17628027125922	2.92571741445263	1.84466888417454	2.60954156272637	6.03707925915269	6.84944788760775	2.71834305811811	4.20269892173926	1	2.21803354370172	2.02806304704147	2.63972476071203	4.45111797632496	2.39208801229675	1.4826010799552	1.65636291134099	5.05485642503028	6.8375919439579	5.12752191585817	2.37230470283651	2.64878307087241	4.96203761616897	5.57169743780791	7.40250353238975	15.5281787487877	-1.31884412143443	-0.127762968813041	2.05188851806235	-6.76950920003922	13.4664104088625	-4.12344957133319	7.96853934882673	1.203757361276	2.40164401009625	3.64880754331815	-2.11956428499996	-0.974568115810775	-9.75587171305969	7.22272545212463	2.33846508929473	-2.89177417703391	-0.807467118429128	-6.63992748156498	7.74751274285056	-6.64092674897871	-4.13372044730084	7.52799763274303	-0.766486137307411	10.4269860992921
73	5.85416624927893	3.55528574778735	1.25856342802386	2.27443626002202	5.58817814751454	6.21633989466145	2.56919440800344	5.20794045156483	3.31466165221555	4.89321153355029	7	7	1.09531722351859	1	2.59825677029366	1.62167602726446	1.45369278291084	2.04118936595989	5.54764324113685	2.53830584274284	1.69112731702194	1.67092793143741	3.95674634448428	7.63021377610126	14.565809483264	-1.43116869680596	-1.92643136329601	5.51430128166603	-8.3698302442279	12.6994619148903	-1.41917884173815	3.50369243890916	-0.0154105836880044	4.06214348681323	2.78910699530797	-5.02710720513838	0.110516573398079	-6.25856089137599	3.69042050300244	0.856958024679971	1.85216202887035	4.25365759462487	-1.68512311909542	4.46264571932543	4.55295302139686	-1.29293635251018	6.85302602532675	5.27594336273404	12.3891139894222
74	5.35622065903984	3.38055990819253	1	2.34435161151327	2.09047697360375	6.13630506629187	2.25864491554588	1.1040767972535	3.87896541338533	3.71590954650671	3.86631857410374	2.48576083850885	2.90183793784268	3.37869418547634	2.91744628917191	1.68176671410605	4.78100948065542	4.71381276040803	4.34973718653172	4.38220969540851	1.61410480618545	2.65722907998079	6.50123986745831	6.82500306035393	13.140835246423	5.16542366298723	3.81731364971893	0.228256979848344	-4.56013124073895	6.10897807444933	5.67441442483285	4.10678719360248	-7.10464338149787	5.16548095316751	-3.12548271557605	1.81183496180284	-0.410402566884772	-1.26875849769577	-1.48384676261732	1.03654121723628	1.52579785369827	0.571756186474863	-2.03845539894708	5.25990881080922	-7.58344106231418	-1.10679703951358	9.08072666115836	3.97899258544734	10.6700512435816
75	6.26117312690563	2.59652052714008	5.58859356894776	1.62402415710933	5.04406341799291	6.0217130698853	1.42126654744461	7	1.80763992662581	4.040500221142	2.62607298218712	1.52043550191769	3.59429543398815	3.52036347620655	5.77825806065086	6.03838057544892	5.01619235184454	3.21047940243667	7	3.71062013207801	4.47797556138331	1	6.28615992684494	4.74527642440754	14.2125525938563	-6.18932105149839	0.596051707547728	3.54080213787909	-3.80844428753548	5.7654361045758	-1.31903033799553	0.244294091628773	5.98734121378431	2.42077257854615	2.03539208209927	-2.12787041535504	2.25230436333948	-5.39829168091584	-0.831021929751151	5.93039087666257	1.64321427525113	2.74727075912745	-7.4477600621671	4.97128437473117	7.13306376288606	-8.53176048704726	9.97930643455966	-0.124227564224367	15.8676975850442
76	6.82082428433154	3.5230109999042	1.02293200092568	1.68190083354297	3.91547140478404	5.07987652793205	1.03946562591431	2.64230758292256	5.51267612812769	4.2680932127417	1	3.12136710440581	3.12743023054346	2.43854195022808	5.07793873798277	2.58254656396738	6.20389743731567	3.00423355927731	4.41581861736359	3.7438409585764	6.05186608100317	1.91692039576834	4.05803704836808	6.33569058983426	14.0567540739239	2.00941497856039	-2.41771566686671	2.99323949904432	-7.14107207181585	9.24521732924666	-3.20151492897381	5.81872753374058	0.252577368061556	5.65302634726234	6.02362814995155	-2.12173571765151	0.0932734436631201	-11.6934487899038	1.41894193245142	2.39725521990703	-1.18145892149442	1.10579264446582	-0.644143402168505	-0.220535687589745	-8.23429098644631	-1.6782671549885	3.05617301022112	0.708527712739398	12.0439372288188
77	6.15567259984402	4.83906543763355	4.44234920731873	2.78673794951136	6.80524181695085	4.01559183182314	1.66679727443026	7	5.60921102711839	4.2328537331542	4.77511138739288	3.56833139453993	3.37435396649956	2.31315955471593	4.25017652516017	4.54229992631006	5.47475915074628	2.37360753950579	5.2223052270664	1.47837191016444	1.74918691158834	1	5.48789851529225	8.73964403065205	12.9933989308475	-1.65723773820468	-2.79796044443229	-3.03909147730098	-6.67882203100647	3.91686229970481	3.70512966179379	4.4649781627201	-9.69578080321276	5.64781585467294	-1.11788978147732	0.476719045497929	1.7574945068058	-2.00410812210339	0.146810075932941	6.12161342142788	3.43752708006491	-2.71443022117336	-5.10537666954572	0.274098950546749	6.98165106439742	-1.60680699497931	3.83157371130743	4.41871140680426	-1.35085537221707
78	6.25195324742043	2.6717732691988	1.46508147990612	2.79388727012017	3.64657867382447	1.06186975694558	1.93501779402435	3.39249716142416	5.61901847764469	1	1.35774499214439	2.18607391106198	3.1055739141655	3.05758583559626	4.93861811751932	2.33643073868612	7	3.91218785039664	3.69974482778568	1.56893810891552	5.63829758182903	1	3.19797555481771	6.82082717828942	14.6014273798721	2.15643486829829	-3.26398850363425	2.97163376109761	-7.01016155629018	10.8927756644141	-2.80172936401515	5.94130273506813	1.77538117540473	4.89333404170729	5.17607760924032	-1.34872796196278	0.390367661633375	-10.7146507839994	2.04662716181462	2.9844339623196	0.177202283638474	1.55405508262104	-1.57177600044809	-0.303219376572653	-8.64305906307476	-1.98028411927729	2.45474843295154	1.38495426625082	16.9047883845821
79	2.18463492883931	1.58818262840612	1	2.29615110093061	5.79877911279113	1.00233198991164	1.34395103892057	3.40359435162823	4.85768972140657	7	3.55751383324384	4.48443275079483	1.28298404258029	1.4372699218684	5.63298113465569	7	5.61137860332689	2.34220414220366	6.02748321854948	2.89309883903126	7	5.21158163841564	7	8.09507023990462	13.4824834413865	-1.67973875227627	2.45255675716478	1.07286256366744	-3.87023921966158	7.0514532818944	-0.0767834014653218	-1.46386485513106	2.13549871490412	0.516552010689414	3.60087963441811	-0.405430935223784	0.0464473106049342	-5.50040701753096	0.740769323999558	3.96089518939083	1.15835983844125	2.60413527435702	-3.27237224296253	2.83099782933152	-8.95620330007536	-3.31854488377755	-1.93682715793634	4.13676333471457	-2.89916990728995
80	6.30219600555242	6.69531081478788	1.26140899647323	4.25738407647316	1.23546600728267	5.8304102648944	2.46938646101069	2.25797340932668	1.68999551566431	3.35606362866012	6.16521567414307	6.58887107555731	2.32489969106471	1.58490260288574	2.84714064737848	6.16372581201466	6.86636378704963	2.93681308943497	6.95595749569005	2.52006166025928	2.9107573495649	1.65387719760479	6.86499266714965	8.79304742328991	12.1933182307787	-7.94555054337618	0.386633663865582	-1.00303981486956	-2.83597894388716	3.43461051242802	2.87344702393612	1.28076443002272	-8.67945719084789	9.47158830265072	-5.03427421308819	1.69320225433467	0.987000247507046	-3.4212769290891	3.77878889990077	3.23179238474373	3.08407339445958	-1.38377899867287	-9.58694229911881	6.88605627964137	-6.22427892536035	-3.56990306702858	1.10491745420226	6.21742837896888	14.1659254804782
81	5.94280378547704	1.47704468019386	1	3.13565823205338	1.30837936391088	4.53783101107796	2.3616402784947	7	2.18945915306755	4.78869690316929	3.87625593756827	1.2943976759511	5.65389350952974	2.58097961470147	6.1298940866783	4.89448111567342	6.73765668512477	5.54510536323552	1.73798047840347	3.00653859652466	2.47670295147046	1	6.53779800122636	5.20212499520481	10.8905298128466	1.35203216452993	3.67197759243646	-2.66447229328138	-0.338463134455231	7.73828182972076	4.57064561127819	2.28540084878026	-7.92968052072972	8.80978480482978	-3.57477006841094	0.656926692326153	2.42096996057768	-1.32734639785078	-0.276045554274859	3.03875426234895	1.75795338929291	-2.87369320847322	-7.58939226312255	3.83834623724123	-1.09227076101942	-2.40035756712454	5.94468208131985	-0.78547569246939	12.7742157370714
82	6.0976530158686	1.35314646974021	2.62791387032178	1.82262356841943	1.50173264545232	6.19003371732297	1.89334639694131	4.74698456965433	1.77444447778096	3.9704190701031	7	3.09862263059125	3.04434261686536	1.83910887790969	3.52985081144718	1	2.1520517478707	6.0821857460767	5.49992345664764	2.6874313593977	6.62401452437522	1.59294496670753	4.08344011955343	8.53198635144224	10.1486398879717	-1.59732839893226	0.344104843553266	-1.11177377735699	-5.15243622890097	6.07688887768504	3.24250328329953	4.17339114097952	-8.68357309575491	5.34781845773158	2.5113048580885	1.76287072310382	0.672965626989208	-2.64099470724026	4.63978923275616	5.21028968156108	3.22523502321272	2.17492358815458	-11.9330795497899	3.56940261231279	-7.61048053703396	-11.4173623101339	7.09252927269547	7.18199258203399	17.8021893984122
83	5.00134517716713	4.32011345241773	2.62037155480635	2.6235672985886	2.31890731463002	2.11478359369915	1.58463613658488	5.61263216389073	2.42549957436604	7	3.63112419857026	6.04846525885112	1.68063850898189	1	1.46864836392758	1	6.39867768348274	2.08128126731629	4.62020123248012	5.33535412126911	2.21551785136003	1.23171628175944	6.54948085203514	2.29164408655123	9.51495921777555	6.27910182270387	7.48622764387102	0.667043359279775	-0.78175002123559	3.86817924826134	4.25571019928136	5.1929354657713	-7.73874628613726	7.95193251204381	-5.09903770448549	-3.07185767560607	-0.590717889569924	-3.86518821919046	-0.0228741141853962	4.73959570695187	0.548752533685545	-1.31029961974076	-6.54559837105796	5.90295152201386	-2.48966515906984	-4.02737683102937	6.88295767042139	1.90501657494054	-2.28243455866866
84	5.80447194345381	2.49804045322439	3.97503737665391	2.92698671454462	4.90090777455996	1.07926887835642	3.70457217379755	6.92968722667285	2.58974147207669	5.35205295456555	1.45005580148873	1.28171064535812	3.34146056179226	2.90696410520369	6.19818536237031	1.04403042280384	7	1.85470603616257	4.16543119830944	1	3.44638515496592	1.46021621085632	4.17893257964038	5.47425820272636	11.3643892461276	1.20580205771648	0.149222419712227	0.267593168128314	-6.72983426591331	9.06683587221493	4.74767695484028	2.33627379952526	-3.89923046411723	8.20581152717938	-4.82191213041237	-0.576043191196435	2.96682806805538	-5.02715496856683	3.97125834054974	1.12751627853137	4.64889561529934	-0.397300646466275	-2.54848040719067	2.32715581910262	-1.01559486070304	-1.32849594204121	7.5868763234727	6.64879517225431	6.27747678152595
85	6.34791082278916	1.5043164609318	1	2.25199284969378	5.34161716034914	1.49276180178647	1.90505901540668	1.96351801002317	5.10973820270826	5.47380374380876	1.69994075482085	1.14616303108358	3.47816930937979	6.00795735313832	5.7027516513197	4.002856264159	4.17547219217715	1	3.16320070581648	1.35865377567197	2.39837144878806	2.37214031639036	3.37939060673178	5.46074245479132	16.7829405936901	-0.265033703022828	0.581926112929275	-0.579666908652069	-7.37163200473649	8.37601716907374	-2.62920886857677	5.50277731962538	-3.77289016323945	2.27594164309269	0.184387592505369	-3.43937396442256	0.877609067151899	-2.71183172689399	2.53875349781695	-2.23015180361961	-0.222200127955617	-0.0202346950864034	-2.96537152315027	0.903326053788676	-4.45167816538495	-4.96939052778592	8.47322050061172	-1.58078075237222	12.419999269708
86	5.72740768908469	2.82525065027963	2.46511776169376	1.59255662050186	4.73572084795159	1.24327489659782	3.64579817311391	1.19103369901409	1	5.51954116804596	1.63368430433578	5.44855166566505	6.3621873280286	1.2650253406488	2.04912689507711	2.01587497463346	2.13848679128536	6.74432640989323	2.00983205590205	5.33976438035229	6.04739272765578	1.22833209116121	6.74700569379897	6.33652076857816	15.2847432520639	-2.44734008569045	0.283806533382453	-0.959665408642713	-9.83917277063825	9.60373397019915	-0.595901179923588	6.70804769626718	-3.10109372006893	2.91802191526173	-1.28397247368336	-6.14751323656401	1.72014236807091	-3.81542599833976	3.31310598061258	-0.855145117627273	-0.356873228629218	-0.874113209309673	-4.48624780322766	2.26161937063069	3.73357382607373	-5.86439140177407	5.36229526068444	-0.518400189752504	7.60240017122684
87	5.12772210796651	1.73636819201012	2.5355942597503	1.40892680205307	3.06627053280521	1	2.86737451087408	7	3.32466490591546	3.76926726951626	5.00258031331257	1	7	1.7543552092941	3.37102960127226	1	5.10169537398133	6.65915820832055	4.97871886571153	5.57448695820868	1	2.77713793154693	7	7.47691299897589	16.8280259451913	-0.593036556402766	-0.208097203026149	0.490584886407513	-6.6499102406185	12.4212708930176	-2.32545848832929	5.81266306216104	2.08167983038085	3.67197996427909	4.64892087600482	-3.85891198755174	0.991975297656914	-8.67767359562332	2.28534958777405	1.79983127404145	-3.87346502713787	0.753184754543918	-6.82017822702253	1.5081315507265	3.32637643897941	-9.17156854228215	4.26566935618729	4.9469887249295	14.856825490765
88	6.79126163703689	2.88381711298392	5.59948293082934	1.60109612969088	5.68919109215749	7	1.85144263426793	6.04255135834317	1.94589690924474	4.16109074210856	2.23502345531363	1	1.5788711578106	3.2381863154272	1	7	1.46232293024739	1.50794698283678	6.9963841200806	1	5.14909525547623	1.32288762929485	5.4523623581815	5.12331079699534	14.2606780836722	-5.99274932417697	0.842116473211569	4.07600353327307	-4.73286190809584	6.04848028946475	-0.140228921994387	-0.52671553447252	5.41567614530046	2.98199351480022	1.54147282551719	-2.16843479168623	3.02383065341193	-6.41639288557483	-1.16412620201501	6.45709176420438	0.634776222423962	2.8312470268264	-8.97046197237199	6.66733062029425	6.36979382518152	-8.22882412684019	9.7076628090588	0.913199775958557	15.6714587313188
89	6.90162950879105	3.34636818666573	2.76845900555129	2.26733318002396	3.67584263040506	7	3.07718690591034	6.57381455993209	3.84421351290077	4.69154113276286	2.03404534307579	1.70059525311179	1.5997926528183	3.93728846000209	2.83291085976188	7	5.91338118456074	1.93724232963714	5.1209482409588	4.44550846666769	4.68715854423221	4.77871098639934	7	4.96943364543776	15.5953291612268	-2.61121230255154	0.396263104305578	1.45153967715537	-9.12760802155812	11.6779526570838	-1.62598290799916	7.19885863421159	-1.80759452502035	3.05599108584274	0.603794894534351	-5.7972913923212	2.93576333910807	-3.2408869080742	0.924988929922734	1.21463028834191	-1.15925112102947	0.906161413251252	-5.42003239774352	4.99868321153043	-6.43201802066274	-5.7312869795704	11.699506527305	6.13220776740618	9.76044435592277
90	5.78489644244537	4.56616414381934	3.07200428717761	2.74961518566434	1.45660799836761	4.53374301482795	4.10376169146748	4.09421550903647	3.05394316619858	5.51067231324521	4.14704782243646	6.49441652392592	5.31745152572655	1	1.9720366809743	3.26163731508008	5.25866669152768	1	6.91438299518537	4.35569201068859	6.31230841829576	2.30041519990007	7	2.56472887081632	9.73974962905949	6.87425220265027	6.47882910357901	0.401386009269178	0.760158906887973	4.98631898599861	4.53933827137723	4.12449615354752	-7.28341139075743	7.55413260037777	-5.05043565768355	-4.41641479372424	-0.848085366388479	-4.04900444635043	-0.104458913034375	4.16942523005617	0.792183470520855	-0.532298153093779	-7.02756801486576	4.20221302349428	5.27579449579572	-1.95207625070464	10.7536260237861	4.1312419384586	16.3561279833388
91	7	3.93632443683923	2.19760790377747	2.30556526174874	3.50108822850853	5.07556536664882	2.72933422947414	7	4.1512892238416	3.670225164427	1.91350799460604	1	3.76083692372216	1	2.91776253631733	7	5.53968747557934	1	6.07074787083218	4.33066085959778	4.26709745194845	1.98581306592898	4.79967900685612	4.76820487641707	15.0700333602938	-2.43530846915322	0.655253745375366	1.86148238866509	-9.38143369712305	12.1867194685419	-2.06564998539077	6.19480350458806	-1.9668221873026	3.62151066141224	0.343425978457161	-5.6394862257746	2.64961695604995	-4.05275848871381	1.6383389279691	0.0937391590763255	-0.342832017013366	1.23334466650395	-5.57257604068993	2.58156866272048	7.9813806115202	-8.3513183649536	4.94545571245884	4.92913887762916	6.64984052270018
92	5.62890658270559	1.24542854350798	5.44959628113472	3.24657457729074	6.12178488076534	2.88885268535719	1	5.23187313868117	3.35936535182382	3.50712650540227	5.66946690298871	2.29755640470525	2.06383653632965	4.24127442574899	3.80451630986001	2.16759624506719	6.20846137950512	1.56982488439548	1.23956711324641	2.84016283126087	1.47597394424737	2.20656364465424	7	5.23908669753299	9.82972434864958	1.13939691478138	4.83081434236671	4.05654541969335	-4.31061940502045	-3.35974693461997	4.16426439491146	1.25658325511968	3.00627534597698	-10.9516410936067	-2.71283341450857	0.61939772404025	-0.516674605424859	0.518522621649411	-7.38578555799768	10.4430504534883	5.17929928359708	-11.7561571704848	7.00873872489741	3.55547467865494	-7.23230807259733	-3.51798308038583	4.29941264513387	1.71217813752765	16.8598004360096
93	7	1	2.989309477356	2.30842787866323	4.55055705253709	2.62675804794176	2.28686996299936	5.24848831621318	4.99438775534466	3.7644122203491	3.82926512285884	3.04931284294471	1.19292319307549	1	6.67958762765346	3.43949980009895	6.02046887826776	5.76344697983486	1.71328092881467	1.83579253036526	1.42729835534871	2.12598089859171	4.79643192876486	4.32049643732605	9.54575967404053	7.1527946128982	5.93971714440074	2.39547230322146	3.66548090810612	2.58220547797397	7.00393254292556	2.67519948373009	1.63005042262926	-5.1837364398097	2.92333290494952	1.50772078757942	-2.27689381195243	-0.379242493744848	-9.71889108079658	8.27479599215491	-1.02058853664727	-7.15482872945316	2.53798020613377	2.69164499563692	-1.9694712333635	-1.55977725802204	8.86281782156932	6.04477855887435	3.85649916862639
94	6.79093530318566	1	3.54731453082956	3.18146018217346	3.74095370034026	1.00146798872998	1.44528720597105	4.37824782870419	3.2580492953295	4.25080001233052	1	5.71791071324297	4.1932657873587	3.44178583901206	6.16450181758974	2.08612145724144	5.49763004467957	6.14370583834369	6.4817973508642	1.27633075514255	4.38132308796174	1	5.17363330800026	3.14986626037902	8.98567617917164	9.11789770633612	6.65246319502353	2.24854102948508	4.59790681770874	0.0734619423463521	5.58627455234689	2.66152629531042	1.91304300550511	-6.50437284651979	3.87211243929705	3.34932776167407	-1.70717020317224	0.0351284849707635	-10.4729166441087	8.14790250283847	0.587076741597909	-8.18026815181355	4.36738068896776	1.53489699059488	-0.104280886775414	-2.59654487676239	3.47369089820077	2.86909349818885	4.5207874558689
95	7	1	2.07831680277287	1	3.63835238664133	3.78806468205402	2.07280475113474	4.66797167038731	1.8837143043023	2.34937870258987	4.23049208333229	1	5.3795453362873	1.9270259985163	3.13606404891792	1.99259151188462	7	2.13355126818519	1	1	2.20608250768521	4.50482273332215	6.14710225058312	6.95123353591757	9.38476787310236	8.85889660091204	5.49466295051109	2.11221245424265	7.33368162360856	-0.671891641022298	6.37953085282531	3.16590750869348	3.87283136885876	-4.39849338095797	-3.96402650739941	2.20401672821978	-2.78248780912848	1.52853321583752	-8.69541160637628	7.31224832258037	-5.15786466706635	-0.28274148079091	6.76825218737672	2.87330356590818	-6.2698933372647	-0.573892971894772	3.05447303262455	4.39509015560011	15.1612916282879
96	5.47152369021179	3.0799197875765	4.50123042804689	1.49131540544933	3.67757546610442	1.82540611832615	1.65714051729397	1.3825086328711	1.10735914851956	1	6.07975196838475	1	3.40162275757474	2.58923376576703	2.82184990091475	1.47734169575217	6.52397465794206	2.49247979173804	2.76497406784034	4.25028343712789	1.05545068516266	1.40493484463533	6.34007830331765	9.14737465312439	12.622350686782	1.32604444401053	8.85872898434149	1.03540423186945	-0.12713454650691	5.44307788281789	8.49657872879459	3.46889997541142	-2.11417179954237	-4.17494028487108	0.0781281385786045	-0.273788703167366	-2.23229370042004	2.35089044950621	-12.2505368758539	6.74951196797119	0.373646796051912	-3.72555321082982	-0.605319044519182	2.69423653982795	3.70756046421939	-9.69564569555141	2.43428613539264	1.25699259789303	11.3307537524593
97	6.08450746206455	1	3.49549290901045	2.62928162326655	7	3.50130860077918	1	3.53672052924435	3.1190433046229	4.12255105002406	4.4525182240272	1.29924759414613	2.23518058739308	1	1.68868073046624	1.94683476097256	4.99357300112351	6.20367304218598	1.88926259934224	2.34164424499006	3.12736090813591	2.00652676204009	5.78689525243666	6.08289620455159	10.2709738803665	-0.497634310967156	3.78601156401793	1.29181712460521	-3.75970425206294	-3.02251549722498	6.24583576758569	0.00197666219779125	0.994356715596429	-9.36333952321099	0.0353399589964152	0.825734664529415	-0.746739878264747	2.1821436248588	-8.08869595618953	10.5401398038366	4.14147853445481	-10.4412390013306	5.03733056187915	3.43197130944313	-8.72502169679879	-1.03496994012101	10.5743154173443	4.99597827164625	3.96853933166031
98	5.74336363541836	2.28382942038115	1.65141192147026	2.59076716933306	3.04687072223862	6.27149982487759	3.5278169365959	5.12482569686053	3.21649667193679	1	4.41775807778542	4.40405438684732	3.75007420494556	5.17565732727314	1.79120985461642	3.59939552709264	3.78177082621165	1.25964086824184	2.03416558211337	1.17328078388693	1.11983146105119	3.91947474122151	7	9.56673593918763	13.3226670802661	-1.3891921490705	4.11615111981231	3.88315927561017	6.68765364780894	3.01762158823229	8.41016496787277	2.911898197351	1.12887152624846	0.353743700855621	1.52960244243341	1.90496105230407	-3.76110754138397	3.23382045674551	-10.4565886253968	5.15526016062236	1.10289503598372	-2.89372842089337	8.45143763679636	2.50144676682624	-6.18450395072503	-1.32504698160943	4.52193440019583	2.62478995818061	11.5892245645693
99	6.03958174543282	2.19323490126673	2.98528374117406	4.8423489077207	6.12049852967123	5.64846518396985	3.56979740367103	6.83370295051327	1	3.63454889532749	4.60892527816933	3.06261777999367	6.21254872855069	2.01971645976842	5.23353928477651	3.57891573081641	4.69150878851857	7	4.70000953485432	1.15399479295116	4.31134525011718	1.86676286302064	5.00409899095674	9.01801790620515	9.67829484758411	3.98660438948649	3.6444927917418	5.53053157124194	-0.221987360488735	2.35815254423968	7.91544369815743	1.7989851805379	-6.53460189060631	-6.17561212816792	0.787435001565429	1.27001876347493	-2.63739508046142	3.48163103890446	-4.7072704213512	4.30588921299353	3.87901193056668	-10.2036393151175	10.3214677879868	5.37681553499537	2.93384575309644	-2.91966869170788	-3.44191482352273	5.50297862662985	18.7359451776661
100	6.65808199199467	4.37560256521703	6.69945169666808	2.32028711492445	1.62929845211199	3.91512784611927	3.00090488010319	7	3.16143442221342	2.03791891203698	6.73702985836543	1.33319854845864	3.02890326099853	3.05712877688057	2.03279001721722	1	4.39670644719826	4.00253316762264	4.28819057667732	1.17800018267702	4.37756439861515	1.68007352277199	5.00802788259046	7.70909564295579	11.1714422097583	2.67842556149903	5.72724067953966	4.03731809571222	1.58136710175893	3.35916593672306	5.850050865984	-0.0945196369867016	-1.02193410793202	-1.84159061208484	2.34189757455433	-1.39653361607548	-3.42992837287879	-1.59988916819396	-12.9861306587424	4.16393416847238	-2.9726285623915	-6.00992647220112	1.83478017537457	4.6947918485594	-8.27060508175622	-10.5693890896048	4.25728470848764	4.06867642684257	0.962878745803413
101	5.17784175862479	3.94980223656367	1.68785020419612	5.1471906108777	7	6.13753667539758	2.04088033760367	5.15018253583052	1.71623148981582	3.71220811224872	5.64621413951448	3.85572142736677	2.11514598843026	1	2.43692771639296	1.87359624258177	6.2836882461491	2.53761345993329	2.57959941594066	3.05452577887819	1.80764360041839	1	4.16070182248323	9.41071040539468	9.22596443460794	2.95757903960422	6.62171634180175	4.78582129435459	1.33779715649651	3.33379213314144	7.60065263087464	2.36522021523314	-6.80658802985992	-5.581153810049	1.66302191617343	1.90119693068998	-1.98712120937572	3.70512780571531	-5.32811435278156	4.73867516283556	3.16263931419813	-9.80911660210979	10.6970608749009	2.37146783538837	3.54159163477256	-4.38124961924056	10.6515989916564	2.01360856778451	10.4349484183862
102	4.90117478419524	2.29594445935244	3.66946757136834	1.21541048850548	7	3.55336332209561	1.43333533854303	4.23494064040012	1.86322773646214	5.15464100934466	3.90928847941036	1	1.8239426262394	1.74917856217944	6.4279996872842	2.47865355183373	5.46807027287948	2.76624829934886	1	2.93969359597138	1.4360372242375	1.74593918038842	3.02405319703103	8.48923141312131	10.23910166297	1.52560802321538	6.30201355387595	2.02962912098616	-4.43253854859732	-4.07015328455282	4.14934107300978	1.38094075764795	3.02274887815135	-10.325562131415	-1.54111302683543	1.07866206493519	-1.45752528555592	1.08214788454667	-6.03804859682888	9.49462885966808	4.40055814986891	-10.9633180653799	6.33394692113453	3.98154263614399	-5.28334951220517	-2.18190357554748	9.30593594223555	3.43844078821568	12.1568303353331
103	5.61529451295205	1.56077152140725	3.76657954220797	1.87457702779195	7	4.67350382480581	2.1995798645553	4.14812250944286	1.96601752424961	4.21324940940173	4.8335003850143	2.91371122317946	1.11932048077502	2.03886444352976	4.93306925001858	1.85053173707774	6.35164537080706	3.66174618457609	1	2.0570403938995	2.09916086361813	2.01651134732068	2.66260500758251	8.13668821589887	10.2511738512863	-0.0657009726042058	6.0834356800961	2.04238192767069	-4.70477654761011	-4.85382870134762	3.94682786215945	-0.0910009236296276	3.16863788158637	-11.2329339520737	-1.38957832053232	1.04390376238825	-2.14681204669729	0.708545794869496	-5.83315698804826	9.971463842777	5.13828266360892	-11.6665148312843	7.98885862997801	3.56543665369276	-5.31203154093145	0.503421470436869	3.38784977764036	3.77633009574122	8.95280306612105
104	6.52863725209956	1.83243223918701	5.07861382882206	1.17291806870279	2.77832721041574	1.20434341368878	2.63249658082843	3.01496257952126	3.55553779464201	6.67335276530015	3.89449749910871	4.18221134929355	2.74974584093288	1	6.56323342417855	4.82159501855431	6.25509937986381	4.34469841154648	4.40487143659533	1.16525229466702	2.5692168828531	1.35346552491836	7	1.9530140553025	8.38914807521909	8.27114637599855	5.6642960740979	0.520108227156494	3.59462295710153	1.38742096756072	4.00668150535088	2.41240433706233	0.85133895665221	-4.57875530763184	2.33241181759497	1.71970121974731	-2.61030757088928	1.61320312192689	-10.3763462101461	9.06554998760891	-0.824462802712395	-8.54156892556399	2.32917068708506	2.35012653626289	-5.02259897468926	-2.37057717304646	2.74656072000158	4.42136960164346	5.81105578746364
105	6.72579361788624	4.15798480283796	2.65959897403567	2.41679708262059	4.36996920173671	5.55850719879671	1.66388762574509	3.55683796058464	3.83809044357359	4.83052510505997	5.04777950079742	1.17530198419743	2.78234721087828	1.3564417122478	5.81925984735013	1.95585982100241	3.88454473037527	2.4172605510106	6.29266915509279	1.08635335422936	4.24833246342267	1	4.7890754956322	10.1178827159781	16.826458832571	-1.65697353667122	0.843646951553256	5.14459317078809	5.21717239686545	0.493963590357981	7.12540615358583	1.97308447544806	-1.59277438880498	-3.36627765607405	1.75384037122673	-0.181166863483132	-4.91658569474813	6.23874694810837	-11.7510884528211	4.32368267934597	1.45644736226289	-2.22159689868179	5.0121685198329	5.71264443170862	-3.60045552661452	-2.66491859799527	6.70763968838207	1.36665552090222	18.8152033725176
106	5.43016581076964	1	4.34572425268423	2.20365185569783	7	6.67148298712181	1.18830680983464	5.02493789946173	3.86541448754137	2.48119935540731	4.43040589457896	2.01249626479171	7	4.91570709558634	3.89411261287052	1	3.77261516052356	5.63056484710915	4.75064760368606	3.03227547715633	6.25762695056923	1.04989556861744	5.31391266532819	7.90147873749355	8.94514953581403	2.88843455518485	4.42895394380735	7.3895015421225	-0.887740626085295	3.39887048120229	2.94211679045087	1.75898414916773	-9.35801570070903	-3.94733080219791	0.520259961657343	-0.273676277760048	-1.37190544171706	4.14741473534378	-1.255609885799	6.20525476872945	4.15877826022154	-12.7977087465342	9.51844729633419	7.76208739656416	-4.51671581734697	-4.68300507934321	5.74949311262527	1.3786521520846	17.614208890553
107	6.84970390228832	4.08308770151466	1.45850094660062	1.23313518249319	4.26510353609352	5.64441514125809	1.5251487062852	6.61415009741535	3.19287162143139	4.55389504823277	6.26603688511068	3.89605009566105	4.2000239906365	1	5.46772593201745	1.98108196599108	4.77277111874855	4.46284116301722	5.25187673752496	1	3.83118444833879	3.91761747223071	6.31010088614458	10.7471877230989	16.2254525220639	-2.09498345452322	1.30522823379537	5.32189180302087	5.48376430535414	0.496110554155094	7.19308803354405	1.82034094755939	-1.93416818204878	-3.54436698624651	1.82051080386321	-0.0713229446296691	-5.60020255618895	6.20341676771057	-12.4561892017407	4.85136028171932	1.61997270091771	-1.69005850789605	4.76280362881714	3.16883063175358	-2.18586786759146	-1.63648294146817	6.5162093030679	-0.636063968597253	17.3380096791796
108	6.49077285165297	1.77234967708649	1.45556459110099	2.94179968199402	2.38285913472332	3.11226648381858	3.2389648112593	4.51428360664351	2.91383916416115	1.13607928613058	1.81057138712974	6.4471508416502	4.00434943359875	2.22274380847093	1.06335267370298	5.09117833754691	6.89551387734695	2.147134194361	2.21476634855982	2.9512691285163	2.76663902372521	4.34126427885023	7	8.79428723945582	13.6330653527843	-1.49776454147417	3.20752731062847	3.43327261111963	6.77335193253095	3.32976613917919	8.1989422762822	2.76251751806684	1.1427111114448	-0.156281007453706	0.400171099270452	1.7176739445874	-2.53734573682504	2.96029777655289	-11.0492912316723	3.48582952436165	1.37982524768607	-3.55230098072448	8.96631074276925	5.15332346466722	-0.354110529877605	-1.33048728587689	4.69084379007672	-0.0681878857642828	10.5727000821369
109	7	1.61852505678114	3.52412580459091	1.37405169064281	3.6809423327467	2.32552584103862	1.92652949879296	5.62512912674694	4.05493712204099	5.48003015329665	5.04466217070418	1	2.99664861318449	3.2109971304114	6.82532892734316	5.40795290780342	6.88805929588519	4.36075880828478	1	2.63364485694257	2.89298299226369	1.10194571016773	4.03457218907747	3.40399399502774	10.8678177815516	8.26990593755879	5.18300221550983	2.413723992389	4.37574003752875	1.51077822944121	5.68730130915638	1.19345109569071	-0.320005973542529	-5.72903106671503	1.88600747148084	1.13211913895202	-1.20763430756018	0.0201839764996363	-9.73508578846498	8.77608905266429	-0.104646463226402	-7.49302062275639	1.15523325317114	1.93131891271788	-2.2905241274627	-2.88929620038197	8.32727794787655	-0.477462547612111	0.436730072641638
110	3.90539894166182	1.13437313334252	1.24416100138543	3.32337596914229	6.76736486968054	4.83844658790118	3.09626773854458	5.8040269985831	2.52503666135318	3.3859036805492	6.05100684912431	1.38729298898106	1.91358580105853	2.83718101361474	4.88547856410942	2.72487454916532	6.90899062387134	4.30278434082052	4.40334629474801	4.1848256760782	1.75236479299373	1	4.81176778032828	5.09469973224597	9.57918682258538	-1.21323399261192	3.33481295409844	1.88372035304947	-4.02274646602901	-3.19775658613356	5.2593598979436	0.243600215987211	-0.170153240860336	-9.67792479041584	-0.272847508848694	0.495450494507253	-0.42668006884469	2.97268514840926	-6.94628630473702	10.2074846586126	4.55249856665754	-10.7004105730406	4.63558519203853	2.65752286110917	-0.169028718238359	-6.86766899923904	3.35891121283203	-0.821095791621397	16.3738402116065
111	5.15724259334332	4.55076862839139	4.03428557687504	1.99804639597319	1.140413919973	1.96150641551981	3.01134950409398	7	4.65886166267738	4.29601044907625	4.24888538070852	3.78088112965811	2.95095683013885	1	4.67896245845776	1	6.40107559482134	2.46117068935125	4.96828659249572	2.39328982559461	1	1.66416584875968	3.48921213393306	8.81874743007258	10.6842815630342	2.22849189415881	3.80252997016272	2.90749849961743	3.70752654577688	4.10454019545982	6.26718648004059	3.86684010138396	3.00476743010442	-4.84298146098507	1.94978901642654	0.305474416273501	-4.05998821054044	2.02972325145927	-11.762740200185	8.22226080754826	-3.62915409690725	-4.76088572578692	-0.107805615640973	0.593640832857519	-7.78254369114529	-1.03470937038272	2.53383969089065	0.643710585360097	16.7173863064794
112	4.46409014471777	5.07403365023468	5.84838687831659	2.23212277931512	1.10412551466113	2.79010179827589	3.04025855982455	6.94101042284679	2.24117087930095	1.28239158182354	7	2.49592454887493	2.42512815368557	3.60418870672475	3.15320200882692	1	2.99451199738261	4.43671721251612	6.3212321231712	2.15695660123923	2.69541497673689	2.92447210873533	6.55775539613823	7.03783019799159	11.4017933422519	3.15683498042808	4.42571683359288	3.8806527248813	0.848215183777529	4.00544358646304	6.12837920561295	-0.778925694426458	0.335197276803148	-3.06190777298399	2.61569203229636	-1.72811101341682	-0.768386534103078	-0.66289061541767	-14.0135803432954	4.53891369406735	-3.64416675911651	-4.61668069835679	2.04892144725564	3.4246174141648	-8.87782888326888	-12.1293937763797	-1.39143629610641	4.78319885695357	6.70028136330639
113	6.72750080722521	3.10420115305649	1.14831520618362	2.01876960469112	3.73522051098591	3.14768397745423	2.59729825882626	5.04698640142567	2.86092222806696	6.8544514231971	3.54459185928128	3.2488888205939	5.07550471060742	1	6.47144963206028	1.7777847376567	4.9827744296493	3.78786337651051	2.89061010137093	3.4364095001546	2.73614783299851	1	3.68622498331917	7.06285225097735	6.3434508713983	1.37005152163857	3.99959459680504	5.64232443441408	-0.431787589781498	3.1068897770422	5.53061025129315	-0.415897088826344	-4.75761824584782	-6.00793145105125	-1.57199190818717	2.06037110313565	-1.17410769256479	1.66809114687581	-3.46598477981417	6.79415511862235	2.78020204011816	-10.3017488498302	10.1277793835649	1.53100284411219	-2.65442724736022	-8.07119158982766	9.13546421472694	3.5998456316001	14.475169220719
114	5.2719989344512	2.66184867939136	2.46802882075544	1	3.93434681832815	3.5696792148787	2.8494210622575	3.92036302359725	3.22340432167008	5.43731870687824	5.28766649353208	2.70976503236089	2.49868334141879	1.96727026783938	3.45216717388623	4.98706721428864	5.39785019696826	1.51215869462439	4.51532422019796	1.03283065065102	1.48161963900652	2.01444451142807	6.03444145370324	2.06849877132966	8.55393935772352	9.21084921817967	7.30753611959491	1.4015110769815	3.79981975329324	3.50081082640992	3.53584978252282	1.60892592901375	-0.774579802538679	-6.52657542077023	4.51974929040223	3.30062937585575	-0.0100091986455061	0.0672202315725128	-10.1936167467132	10.6757653141217	-0.603395979527968	-9.14464449126276	2.29602754404704	3.11860166709231	0.600027883519909	-2.2100823208817	9.77011465668988	1.88093409384411	15.3320752127468
115	4.44236097841255	1	3.71036066713015	2.24172223872801	5.53128480226805	2.53405306207925	2.64216880171633	4.5884336751756	2.41402342500002	1.8640692607997	3.48409892843864	2.66630234005333	1.67787236791183	1.17694172182898	6.59593799960291	2.01822652981296	5.79779774867493	3.66191534989841	1.97694758905164	3.23807577487458	3.25530359073382	2.1199943644605	4.62379519623398	7.08784928488889	10.6150562015734	-0.774830475967961	3.92472934335433	2.00051559970987	-3.18768752977276	-3.20980142142966	5.61502878407274	0.299808241734997	1.89830601953095	-9.1046017751273	0.429271514746074	0.105100958101751	-0.0597996625786065	1.95013952680878	-8.41500201721804	10.5756983342143	4.39896183945153	-10.7682960773067	6.0226017326616	4.17063729295976	-9.14901389485677	-6.77309980537637	10.1878398111047	3.07525224260455	4.85887322853151
116	6.51484264747236	1.58432171766929	4.88316018905126	2.76312123395227	6.90778048661885	5.027820728793	1.00953197241352	5.17706575834785	3.24277773018621	3.09241107086499	4.50342104304882	1	1.15418785472083	3.67770919163146	6.87974783285964	2.01543088384741	6.02519610984132	1.97728105774852	1.49045650295294	5.20353351477828	3.2408335058438	1.28681322959249	5.35649712684816	5.82906615938544	11.3149364810216	0.136098598506013	4.34294868800895	2.53645507878906	-4.83032876976036	-3.89980627814065	4.88206445504528	1.17451120333111	2.2999529651301	-10.6925693565306	-3.08891994979458	0.75748057052064	-0.685398173543065	0.69408296562464	-8.76733278849819	10.4024436676521	5.20796860363488	-11.7925538135627	7.02773659059321	4.02017694683279	-5.89606440723406	-9.9083013417755	11.9678250022357	1.76917854374355	12.5172824887639
117	4.97523850032227	1	4.79678119990187	2.19384313081245	3.7788379430339	3.95134802649889	2.33436887172912	6.72938988115359	3.63970927751289	2.37231322289399	6.23991748103024	2.84621380684798	2.85742717536879	1.98121623614112	6.06099713231106	5.69340188648659	3.8622601200089	5.67129007110381	4.70391063090085	2.4711115920704	5.57497533736117	3.68492223832851	5.15509887403034	3.19942996361901	9.05109139035265	8.52516157418641	6.23765110989604	2.15381660455966	7.08658716250941	1.50006521924461	7.55415045768576	0.512688604799755	-0.597557450365269	-4.85063512228242	1.52092641321383	-2.2200341865131	-3.86277170900427	-0.950452428301511	-12.2751874567576	7.62441831526901	-1.06018279720315	-6.58332036851434	0.863704047860606	4.35944279651975	-9.67947074226476	-1.88768186255865	9.44282091113857	1.98595278799881	10.8905359634523
118	5.25707101547332	5.20826482124065	5.76478799079645	2.94116607374173	1	3.11716185564092	1	4.46571777983248	1.41862355101857	1.17572839580802	7	3.25916358346077	4.18629325326018	1.48576171756367	6.38347297185374	1.64278943811098	3.09161309557015	6.10732501143591	5.76551388737001	1.13824538038058	7	1.11163966726346	4.81930558642282	6.17256963654181	9.68694743307607	2.51607845568214	3.69702424864793	4.89228615125558	2.37121299213375	5.00749925339052	7.56919376300124	0.971342361705367	0.652000187632034	-3.7223447836517	2.74472984634361	-1.17216342833473	-3.67043077315551	0.36172684596754	-13.8345139234714	6.73678981015011	-3.70337628694689	-6.34883463797239	0.975975583369675	5.92377142888199	1.7407365252243	-3.84199916228436	7.84043402205309	0.367889707209018	18.6335654611946
119	6.48651920038092	1	1	1	2.73968438480101	2.79560726119208	1.14439681125207	5.69930375623663	3.27329730817521	6.04128308649265	6.26753099268158	6.54897177087708	4.2178690946931	2.49902151637388	1.83874826599963	5.97870615132914	7	3.95698893077328	6.5760739825431	2.16296891543738	2.80329692238978	2.47829643565639	5.06428012816639	9.25580190706313	13.5397794241831	-1.6040864847465	2.62221664385562	4.24034195004922	8.01976303823305	2.04376108836457	8.74332215945365	1.95138758624835	-1.13682187399427	0.974488913383557	1.17455622615408	0.757640172419616	-3.25147169231926	3.05724556464419	-11.0172067276928	5.27907708694425	1.66990273142285	-3.40608082302797	6.03603608982765	4.50929665782169	4.84992062991146	-2.28258119023754	8.09060164938984	2.75915623168056	10.3012242730173
120	6.58060497702826	1.34615599484821	1.90054197981952	6.19846829211073	6.95356150019055	4.18065805145662	1.32899515970798	4.29086742155506	4.42006372271134	4.40301335424665	4.49761042766339	3.1940410828738	5.4015260274726	2.65002923804713	4.94579040959031	2.8206668843773	5.05156589217697	3.29859513990583	3.91481507014339	1	5.46877177632296	1.56150218510459	5.30433403543443	8.44736661754182	9.80960166745137	4.89684724042159	3.61721655652533	4.7042008877415	0.928329452268199	3.03075710348491	6.24803196465681	2.6409000232722	-6.81501083812107	-5.40548440659905	0.285002605266353	1.80672714102608	-2.25540498321611	3.80451035659435	-4.66496047483991	4.04219162885283	4.05131097722275	-9.58422295577546	9.54655917967528	5.96105939562197	2.92599906740283	-1.91921696094561	3.62709075327446	5.8001503512313	19.2945088888349
121	5.34540607190045	1	5.35780391242926	2.57056877309367	2.60188987605167	5.90772731370494	1.37115285295333	5.6983846430043	2.65186795194576	2.24735345696984	3.18797696448471	2.98876811731331	6.47988562800437	1.7270404245881	2.39223967220877	5.57682102278828	5.15986966094901	5.08768849148933	4.96657761169437	2.27238140214544	1.76862485655015	2.63804952190391	3.18089523532707	3.30460365537957	9.99710955467891	8.80448903272834	5.33220558563396	2.59461933242874	7.26186747413265	2.12536370287473	7.14870977337446	-0.367300600041614	-0.417888497843017	-5.01049998744229	1.75074224542971	-2.05064639100968	-4.23637399125519	0.252964455641633	-12.5902990751821	8.11230304271919	-2.12734455492598	-6.78989047479209	0.705550558639465	5.45806707056356	-9.44196386913171	-2.86420194431609	10.3368403952965	5.69242654808801	10.0927588690302
122	5.60348065194091	1.13856605660286	4.1090288167726	3.33886275987218	2.44599815140245	1	3.69344532483411	4.88490241776526	3.75784815999853	4.52507538840571	6.79226350774445	5.55241782021609	5.51047155140846	2.96951874399428	6.46512141505222	2.56980312487737	5.02500780412884	4.88340445424936	5.25107930633852	1.31798376065329	5.98105663336114	1.3090212259023	6.33014219278765	3.10307775441288	9.36718609595517	8.73973958041855	7.7493911547752	2.54037215374558	4.12281770135613	0.340594776099733	6.44309985991792	2.79862979805137	1.72883780561046	-6.67181827856602	4.24883712642912	2.44695992794027	-1.19769433380446	0.411713783284313	-9.63818768542175	7.67197220600152	-0.750089798847481	-8.73403058733967	4.04339779556127	0.902529936309809	-0.0727118588303779	-2.2961556318233	8.28780734575721	3.28185997085129	3.46766140952982
123	7	1.82064317284483	3.77560790842921	4.2630404247658	3.24952052288068	4.02937732160265	2.4642728752966	1	3.41499769691924	1.41120290583604	5.09374122994857	1.80753566374221	4.04391784758196	1.03441242979292	2.3479084660452	2.07700893298191	4.12141110197225	2.78505885810857	1.01187940303802	4.32731828068226	1.93860070075513	2.17206836498926	6.60643585790726	5.3640994341724	8.70827271670277	5.02523102249911	2.37134045562004	2.84909556992374	5.8845347269411	0.93382962029219	6.4821776828351	0.683903162299836	0.619621945652353	-6.21584685956141	-4.64021510415214	-1.2519301707829	-5.56083078770018	2.74759666301715	-8.26506979411355	7.21929138132991	-3.42803414385508	-2.66016896266947	5.2896021522628	5.16865147840021	2.23977143435304	-0.88339898210304	8.88975793828622	4.29621578544439	5.56044061459419
124	5.35241731119621	1.24851406328578	3.20956483774175	4.05964405138221	1.03472196845703	2.50815717745629	2.16316750226405	3.18952130680199	1.93269532234279	1	6.84389708010457	6.38040574851565	7	1.55673857594021	6.31949174496007	1.5071422525673	3.35196931079637	1.35891022898306	6.00725742195898	2.27795884627404	1	4.6321614922721	3.57996991964255	7.72424539243936	9.28289562385886	4.93008605707074	3.33980957658485	3.25248889101145	8.86089516152837	-0.0181308522957308	5.30368301421541	1.24650911396401	1.44023967737811	-1.47550079031546	-4.25318647932023	-0.50106401340473	-4.76544765624088	2.41368260449216	-10.5383586536388	5.6144938887894	-3.9695772016486	-3.13493619494719	5.98006645588822	0.699104320046726	5.04343562153403	-3.35186112151854	6.56663421505871	3.51751161093193	18.9885160882221
125	4.18043787091644	1.47790834309662	3.79682829211382	1	5.19148121427289	1	1.10046804381375	5.27305856715027	5.38235934891881	2.66053524236823	6.43432768342557	7	2.5337084923099	3.97699288656993	6.85432282242034	4.11334619266597	6.48345767547963	4.67402720910221	3.75615784649733	2.95452554878704	7	1.44639763922994	3.9534132181449	9.66118906895593	8.3586983071878	0.00766663870258588	0.13745413981873	5.35295167450428	1.66881040924254	3.0992246763941	6.69879034005672	1.47359549475962	-4.2445931770786	-6.14160181303798	-2.21623247570654	3.36891515706356	-1.36668921206626	2.06609146727855	-4.38863844361356	7.78793633862579	2.33212921618398	-9.28568310483585	9.38042019892625	3.63664655234807	-5.59293047117933	-8.88960683434095	2.8437587253636	2.43875677851264	19.9373144647533
126	5.47880646028762	4.01665019475042	2.64066443488579	4.19101251937286	6.1389758612882	2.95213686935562	4.36506635102767	5.31319208641052	6.37475295508866	3.49322974182773	5.27998961370307	3.85519139353486	2.64277764388144	1.63261084593168	7	4.50288439177536	4.16620494109426	2.83698332051376	2.6315852903584	3.07497200438226	5.92464614394088	1	4.80865527311838	8.99766732799117	9.11420256327317	2.41730313487098	6.24257386062828	4.70657557352288	0.806089871715651	3.36272164537149	8.67000083357248	2.15158901343494	-7.88509106187915	-6.56959139654415	0.656296026212691	2.25386310627946	-1.67172347190317	3.29740826269172	-4.31840415810793	2.98239535729356	3.64719612514241	-9.19434973953534	10.3218504841703	3.48945056381234	-1.27202944440771	-4.00850021015585	5.16270096660394	1.29883069738056	0.824674615740599
127	5.41400178394014	1.83229684262917	4.29485567316625	3.38320383383695	3.076550761315	4.28832434357511	3.10157337157842	2.33515543357345	2.1619316203613	1.86615816900952	1	1	4.09454043091842	2.78952108744792	2.13524764293373	1.64129206236702	7	5.58158191244301	4.39029264679763	5.5399932419836	1.57652918964703	2.59913240971781	7	2.46754711088884	9.69978710229836	7.68725203550508	3.39005407961627	2.183818386635	5.81317177238758	0.795507318786437	7.57341735747738	-0.727860702454622	0.443606352220915	-5.10022303883691	5.78599362909601	-0.3695949427998	-3.65496975451136	0.191879436557816	-11.7857083447565	8.12888937613164	0.232200529060902	-6.31456342243717	3.24646524027085	4.72903685776069	3.81108011622599	-2.98196167652481	4.6036734461866	6.13958117674485	14.3756808370016
128	6.97194771779567	1	1.8054511864586	2.56163166873539	3.59684139500308	1.24940170260262	1.95461284848068	6.33106680644594	2.94954087298231	1.69767915506142	5.36877033964466	1.55711618084007	3.49662958852345	4.10810073338276	4.42913693977617	3.05303167242439	3.25446544006274	2.72814427697621	2.8262694726891	2.14539486104959	1.43342420680449	3.07593290916155	2.68944881785716	6.61422453634885	8.51644373373668	7.87589457117877	5.21655153563855	1.3332770722974	7.27341820973521	-0.507257310126321	6.69475911250629	2.59262759024172	1.43333962461831	-4.0263379715719	-2.66257055038141	3.01180364941264	-3.49181657995577	0.0533816053957972	-7.66499729080087	7.87648452430484	-4.6156235320113	-0.0855980434338029	5.44003337129307	2.4396523558745	-8.30537918566252	-1.45009533378266	3.18739237357114	-0.00676010982422548	14.3719090619577
129	5.9243532333637	2.66761091584259	3.51308280905955	5.1171199550291	4.53956944828742	6.01558782992533	1.80313350866761	4.06867090868736	1	2.3672352800403	4.52291155326627	7	3.79640546797313	3.4012433313837	3.87194027264638	3.09137500755223	7	4.46425086702741	6.00071687770868	1.59475530723672	4.34248032581123	1.60980356407623	6.35815298407477	9.83048650609988	8.59135896907624	1.79198882444617	6.81857698778615	5.27334371892446	0.592381449018063	2.93240827887911	6.88099016899795	2.06603820568818	-7.1056887373085	-6.60629211763514	-0.600159728423342	2.6284151558438	-2.23960656085589	3.48419750264582	-5.32274140719279	4.93744485249423	3.23817640789079	-11.9036994740699	10.478750282655	7.89888492777952	-4.54043266462426	-0.809669618074913	9.24599008268898	3.78527935949874	10.4335415857643
130	3.7089906361787	2.31432092221125	4.27634095714886	6.11708536159874	6.64168679849791	1	2.58810690812692	6.76660357013682	3.37743519861297	3.14400943786261	7	2.37475822042336	3.12455299020342	2.97486957896194	3.21934102843026	1.17164552281986	3.19852956877898	3.05548761144203	3.78015255685699	4.01418764852316	3.23440891091631	2.31727790563497	4.57836377859658	5.96492393238548	8.38900202739755	1.67738041424402	2.82913707783215	5.11322551766648	1.89266674879282	5.79301254966647	5.8607960447526	2.90327893565295	-8.83076744486841	-7.41020566358601	0.568536045403084	2.73536300614686	-3.19356411729071	5.53536766508807	-3.06658552539687	4.50276167522412	4.30940482383362	-9.5326762476547	8.99596075410277	1.81417014414556	2.30332423961755	-2.77495935904306	4.41705028048483	-0.789990997317229	9.86768583979442
131	7	1.5137660624373	3.32376589466351	3.06665367252371	2.53838329768951	1	2.52012952249013	4.35788013885601	4.90484108264068	7	1	6.45524367250302	4.23390606780125	3.17246749083694	6.24450053400983	2.01619538426381	7	5.15117721753839	6.28671102588418	1.14579970790164	4.79120337613778	1.04511842516578	7	3.74790825339656	9.56347981633348	9.38795156594633	5.82423439538767	2.50567282564596	4.2485198850967	0.223194583027942	6.04453251870745	2.08027610153941	1.28778664413911	-6.05109025661898	3.17461394177949	2.62007300918566	-1.75339466659934	0.0264541291950478	-9.5511663212997	8.45295944817013	-0.500528615838995	-8.88976714474362	3.08137928885263	1.7370053661999	-0.662867778733756	-0.92106189613921	7.85934031537796	4.99412186922804	12.7539387122659
132	5.68939499701873	1	3.14965803863462	2.3077954404623	6.37857157793055	4.8228605686719	1	6.44735770247735	4.42177878325244	2.94082491634917	4.81211485052905	1.76402029321961	6.89930413984855	2.89956791129143	3.30075186379888	1.47048438664406	4.4342510042795	5.69940447304969	5.47722408865625	1.61773597792	7	3.3304162258062	4.92234156391188	8.29365019463201	8.58387398226866	2.74973698143625	5.56950203134998	6.69121987032524	-1.02863643170443	4.27733914563901	3.0245052290245	1.9264357674186	-9.22648861142293	-4.33521820824771	0.687404043513892	-0.848166280256768	-2.02843756919765	5.39859657365817	-1.8255620622175	5.63338496973306	3.60138279369125	-13.0275581952427	10.9202319671492	8.4154989488469	4.80203133400606	-4.92002147841631	4.71191543040152	-0.00313120863551469	18.3173953019657
133	5.64945042772855	4.73380754318177	6.41730397543122	2.39056364799769	1.42587851342973	2.94930950193355	2.18865731234701	7	2.11976156504187	1.36745250396552	7	1.03684749982722	3.10762654357459	2.48058478526244	2.95273201517601	1.132914974496	5.22819638091828	5.48183229002255	5.30581086052185	1.37239556799862	5.70397499659588	2.80256491288903	6.9544166840308	7.60969948086931	10.5942389361393	4.16467644784838	4.47294065972849	3.54547919444966	1.76794767112564	4.29820101338489	6.47175185326482	-0.928041765738991	0.0602888689748354	-2.9209842826916	2.61967212421947	-1.12878961928514	-1.76667037462757	-0.570939514742158	-13.561020554577	5.59762044418018	-2.77537878266056	-4.6696098644365	1.09058330619599	3.34525048907854	-6.17294064803893	-11.4761086887685	4.41111008457351	4.89869355539877	6.22741084389242
134	6.96239825545594	1	1.70377317875739	2.13891549841586	1	2.41120687206168	1.64052995250687	1.82515685087491	3.37420625041275	1	4.43229574251116	2.5787191591195	1.55772061393163	1.93831140932104	2.57051987068445	1.28792167392741	4.50223382649436	5.56775915553359	2.97334905262075	3.30810556546011	2.64962133625308	3.61250537121047	4.67754243956113	0.943474317420183	9.27562944568986	5.51689478203719	6.36259399599905	0.378268970959485	3.05901486841181	2.5498216906818	4.78946013956286	2.21440680759688	0.323581140559308	-5.94710606147222	3.51097983035111	4.5485477759811	-1.51001903883123	1.0823887562977	-11.4821861300998	8.99909256123994	1.16206812244803	-9.77227191790527	2.27594206736576	2.9602467278963	6.50070378550747	2.48002669231888	9.27279898006106	0.360136445720488	4.17102903131675
135	4.70372578444522	1.39740752042599	2.46166817868641	1.04069649517233	6.28007129844956	5.2217052960922	3.14658693191757	5.91544865672451	1.53387136212831	1.24870368362864	4.05879274903165	4.52421718561963	2.66625701762149	4.00245132738575	4.98945443288359	2.48290727305756	7	1.13457587279355	1	4.74362566891237	3.12019811091464	3.4013697582644	5.23183310800937	5.22650254109037	10.9041124629094	1.39996205330025	6.12773038094853	1.02144864908498	-5.93735699774362	-5.85624668949599	2.94464596127665	2.0101390474004	4.03885199880907	-10.0784755749798	-0.761269063838031	1.57303583336171	-2.1327034133429	1.05682634511953	-7.13164893557124	10.1242673782035	5.41282177496461	-10.3954416486032	5.36008721329715	1.28693983265152	-1.69665649370165	-0.734998543054468	4.37968950379237	-0.780373724182046	9.16092923425404
136	6.84275595557008	1.65878872761802	2.40007236019146	1.84454158604251	1.22087993693266	1.71505666917437	1.75526896358709	7	1.37220562805855	1.69711329783985	2.53895684876323	3.78813541562137	1	1	6.29240392556349	3.4068241269471	5.88633695927572	2.56933231028975	6.00097839104591	3.9581636044035	2.7766531414699	1.66315057083397	3.49014119751875	3.47104890493894	10.9590864359824	7.10346284268976	5.72437472966264	1.86842065200122	4.36262179383701	2.78713379812623	5.16989892592684	-0.67734211348367	-0.197865954368867	-5.48195010594917	2.80713457979912	3.3970708879174	1.72790952397709	3.76606464009491	-11.617062557318	7.48709104809815	-0.320928025932453	-9.18094725111566	3.71664603747489	-0.135773565659413	0.636187833652605	-3.3007671243374	3.46546695351395	2.9644165683088	13.070950235007
137	3.92381576538687	1.88073718145103	3.98116319921939	2.33535572461048	5.23503713788327	1	1.76309514415978	6.34597092429283	2.8242989402253	2.60027356474363	7	3.5332206647067	1.81996371730679	2.1518325076421	5.61264902577877	3.2287891274611	6.29721354588009	1.15055485401777	3.8262713205895	1.85854117326291	5.74283184133423	2.89718293916031	2.79649974116856	9.57599592467184	9.0380339653281	1.60540234920037	-0.384557161794656	5.63953416642421	1.19035590799882	4.39609076336025	7.14459147945595	2.22709785935005	-4.52673328160803	-5.8428779504467	-1.71477717352361	2.98003021832827	-1.49284158395411	2.22713125725944	-4.03704246662929	8.29341552142868	1.86690383675255	-9.38504651832345	8.80026262833184	2.77301136454939	-6.08581102000308	-8.43456942208811	3.59898772797691	4.31069100347242	12.1667850361747
138	7	1.16984676254653	4.64734244895069	1.89848811245754	4.20669933581099	3.22244708001398	1	4.75634362977967	1.28072871366083	4.91754966520228	5.89526210986939	2.56403365273289	2.93189436205768	1	6.98273313746365	4.23200360378461	6.00957031210819	2.44907477712929	2.1759720236227	1.37382093355431	3.64022976816406	5.65733841726756	5.46602273807454	3.24162031614413	10.0726583483956	6.92684975452398	6.44578304438008	3.33913259290775	3.11775428669975	3.24799161415168	6.3587903145326	2.40108932878573	1.72900090606473	-4.89221065496391	2.84431905914434	1.51320119756193	-1.0503007213585	0.329942166570802	-10.203464384045	9.10628203687874	-0.6568211363341	-6.91196809032754	1.61040608867392	3.24574656267891	-1.43794885313279	-5.71650524674275	2.80322505610337	6.1252431920036	3.21347083399735
139	5.1035045193588	3.42537144897391	3.11285324909591	1.33582634874443	2.36425939807283	2.13989704427895	1.83911829681705	4.5040118065248	2.63773415910303	4.85730711702123	6.21154762502635	2.47117950523766	2.38792606160589	1.81248578235771	4.14843326759072	1.55899202263007	5.99207908810421	1	2.67927335271221	1.0787563344269	1.31269252237299	3.5901061667447	5.31370887254878	2.39213256650732	8.86569093926024	8.4605730782827	6.48084269462425	2.4666846769653	4.3095739072502	4.23515148567869	4.64764821570717	1.10596634592176	-0.56012610315221	-6.07331041424626	4.93797068874954	2.67213928667294	-1.3388060775086	-0.0114300178430707	-10.4052251499696	10.7069655858805	-1.34844104508177	-8.37168833937944	1.11575911360843	2.79798973801805	0.699444966939746	-2.97317070648317	9.02373046432632	2.13244803706321	15.5041223877153
140	4.51441102391629	4.34711401457877	4.27028785009224	1.30787765708086	2.27268691490842	5.58740278381207	1.65797720558945	5.523463691313	4.15812594711429	1.45289068979575	5.94154847261874	4.76747943702501	1.27641807828577	5.2219635651	4.89623796419381	1.83605417239848	4.97812585567274	5.33670111840648	5.11393960700257	2.99738618435808	3.78206470888104	2.57613247920965	2.34809837007323	7.28504950422572	10.7896994880225	2.1979342028646	3.20206689367281	3.97866249988113	4.78934252914963	4.78121245686894	4.88571760867634	4.39285657557236	2.49730710349442	-4.80147464854987	2.42130475295791	-1.4733830022044	-1.38169087429413	0.86454090932535	-10.2806934606628	7.91159752328679	-2.92751992411895	-5.31510832273509	1.37685127571327	3.00009002648068	-5.88006369306627	-10.886146150097	2.25935623162304	1.38873573699156	5.32466782910294
141	5.80940484179048	1.24962237410343	3.29623118548409	5.52195095538031	4.17238250638079	7	2.46985197572447	6.24690455553324	1.36607346796214	2.2584018746205	3.94745691280167	1.08238622311557	2.53442500999934	3.66543910005336	3.89324668562741	2.55049590855989	6.73822291214684	4.75851758844793	5.96956929060029	1.58719260256084	3.4941501573391	1.36796881796857	4.58263140934065	8.18521804622437	8.51630579288683	1.58964906486017	7.54952166005861	6.46592065941869	0.619679107145994	2.55799267958797	7.52001664333799	1.17910794956671	-6.93856512240881	-6.85199966771944	-0.257379800378849	2.76688820498051	-3.47634408630083	3.31784849329466	-4.20876760295988	3.76868861579498	2.96552445380657	-12.5591158426246	11.5408229999033	7.97293736593147	-3.17718678786005	-8.16735859240955	7.54034329925225	3.93406941807115	19.751197503559
142	4.93257570736781	1	5.17982628754088	4.43493815052813	5.74021825805767	4.08278039708408	3.15301638442133	7	3.9953987200643	2.45936307848164	5.41823246952427	1.29739659560653	5.69763551953306	1.29389417869366	6.15635980123276	1.23265455093813	5.64794313911148	5.75341755004011	2.970158050057	5.64061598753231	1	2.36354737401164	5.52570685200706	2.34327307449574	10.850617680407	7.35652991363534	4.7445670800645	2.18156510659984	4.27661043923915	0.849812725087946	8.79087937239713	0.699390451533614	1.08641566872409	-5.83770025393634	4.12472154735309	-0.536914625376212	-4.39585503836425	0.0742067376745534	-11.4624784698313	8.19570151642311	-0.612958957867975	-7.5319003830422	2.56901383619162	2.8577048139594	4.54360344142855	-6.79157825843731	9.33654374451743	5.66834992402156	14.8802842048472
143	7	3.21682910435618	1.90197105289859	1.57515419334913	3.50165908599285	5.28305191202888	3.1275727075331	4.42985441267052	2.30360493976234	6.25035262818861	1.53610271522646	2.12432735597731	3.91602016377445	1.0029983065088	4.20378023789065	2.57482713522893	5.8468701251879	4.12088055992614	3.25171159015461	1.51794595273593	2.93651078254	1.98356115967185	6.49253730471898	1.4916451800989	9.76307848733913	7.17021278412592	5.30450953354093	3.84754413627912	2.66939409760806	1.10827364152743	7.43550962492828	2.75018163051268	1.54270278560404	-4.85930849495993	4.02623442089534	0.604404109661219	-1.82499663796324	0.624120962722763	-8.18256433804146	11.1764266202154	-0.355943502904499	-8.21907388319473	1.43525305891517	2.90835063459168	-2.31882200072334	1.03081548246315	6.86817383149135	6.09067292403405	2.27357350796247
144	5.60387986509262	2.96372386942102	3.31640452199615	2.68090671387797	2.58947585181958	5.7644418296116	1.42824917880685	4.17384091420552	1.83930789619431	3.40897387780613	1.54956189232493	1.26484204892604	3.5078230108936	5.51511474115909	1	3.9775533490009	6.78446181844562	1.94514706307835	2.56097654886744	1.00057470382731	2.70345665047559	5.47928327754619	5.74878796676326	9.61224333301792	13.1522111903299	-1.35068645944925	3.95637919385587	4.21272618226025	5.48450520551506	2.86873772295295	8.50852335381317	3.39308089105953	0.537565391502783	0.0382188001470332	1.75928999962117	2.32458035111553	-2.45244486274677	3.81114032926576	-11.187320864066	3.32325059694147	0.0796447300393277	-3.13791758751045	8.38115407161621	6.28307529210866	-5.36888023483503	-0.316071198032805	4.42041113513362	1.0489495310037	15.8766576435295
145	7	4.21119535282143	2.13397697912196	2.46107990827133	1	4.92429216087806	1.37709133701726	4.07362711558302	3.0859466172014	2.91193833825962	2.55876156226774	7	4.76892630562809	1.46140457834978	1.50540363973814	5.50971093719032	6.51796023829311	3.23967821746104	6.75064048980403	3.50131139276686	1.64396656442348	3.42268140444621	6.42459831882505	6.63274833378657	12.3512660037531	3.50397884516927	2.7640198319902	7.35317579038128	6.37799026738887	-0.231588275209872	3.61993621147078	1.10087310776153	1.80678308463014	-7.33823221848078	2.38336278929808	-2.40518178501384	-8.90845567459799	2.70740182964804	-9.91727859092041	5.05777114495228	0.750780958108588	-3.65807274896737	0.751639094641268	5.99920640629061	-5.75199510332429	-5.9393382951781	9.91940621442763	2.82159264570997	14.9130946170683
146	5.89672604759013	1	3.67853401048174	5.31156696919063	1	1.87753094527744	2.12780756476081	3.32035888557736	1.63150468148437	2.2464915100522	4.67483827827979	6.09238528314151	4.0131717515499	1.07204922850754	6.38496535872586	2.55111037531254	2.87177902969578	5.88904957447524	5.10090582028398	1.46175138414355	1.11706328465988	1.78958745245135	5.97230724136505	6.72484923950048	9.67574604036976	5.38402722248769	4.0782418140601	2.83227613479344	8.07550267395156	0.18299009951409	5.38745722216397	0.476745066582355	0.377065468269444	-2.36139238595148	-4.07100053896643	-0.885978199036263	-3.16168446076415	1.61831613821917	-10.2964320493101	6.53734270469509	-2.34583725866462	-2.90977821173982	5.21627768013722	0.985491235838614	5.51973386077317	-1.51937508415637	5.33303858303485	3.1082975487489	18.6344790413366
147	3.71614261600329	2.15839046803962	4.6278443359269	3.22904651621391	4.47495366037687	1.72402597496712	1.72480444039712	4.66245763228049	2.02136029641671	6.86568063764651	3.8693085281104	5.91393908521889	4.0132144364767	2.16126075571263	1.0294353576724	6.731579331974	6.17694133118037	3.1847621797128	6.03553636825488	3.17700641097725	6.04808024745129	5.2778187957951	7	1.82544468793778	10.6245378998493	10.9789303931538	5.72313194274609	2.36074706015134	9.46624812801463	1.66505066116925	7.49210021410567	-1.53441302816701	-1.04244529129797	-5.02135019029543	2.93905764041449	-2.43993024728169	-1.57213804923467	0.422998282218251	-11.5799632435294	5.37875684888913	-1.47061890942184	-6.97135557811348	1.91651906162573	2.24955504336629	-5.65345827598841	-2.71158584762458	-2.08085706146844	3.30234971384275	0.917469106807013
148	6.18725818638345	1.00395331038038	1.88263440847186	1.96672053517706	1	1.66497995580657	2.82291648920352	1.4778767767575	2.1428693977442	6.88315309711694	4.18996190520598	2.23305262666243	5.03171228068161	4.11647075631084	4.42488527402922	3.38527896313441	5.47889646723467	5.04431780847691	1.67005219826401	2.03974642653768	2.82395752308226	2.18790738186017	4.58606583632362	2.28251853714047	8.04625535841407	6.55644628866851	7.4598421033401	1.02649145649451	2.88832152491888	2.37532682559563	5.09742217249573	1.9704318266626	-0.319719670122701	-7.05548567640092	4.08632632289098	5.14316402819435	-0.0614583629837906	0.558565700014787	-12.1936455902002	9.98141738366147	0.888640358712571	-8.98688303507215	2.05428780012273	3.51105838560491	-2.15383081155059	-3.1510934128296	8.37058417040332	5.53416535770399	3.2104926382101
149	4.19990661660259	2.4992237429454	3.35797923758061	4.11485519844964	5.54036959736252	6.33405305233113	1.43259962123836	6.72402416194522	3.31788389265565	5.89252247899197	6.93819808888756	3.39481385974012	5.28792371975836	1.33582785857629	2.88813086503869	1.10741216238856	3.73366081788719	4.38245087517924	6.02500953329307	2.13472474575595	3.32419028483243	3.49282723269462	3.42325528577557	7.32720125042346	7.40103965221226	1.94478785921655	6.5575076714658	5.08671065080157	-0.868843305990197	2.44338593828183	2.160898565088	-0.491174020559396	-8.1215729613533	-4.61786482435755	0.453558073882987	0.682286173326967	-0.669212490178807	4.97810135098139	-2.21926811367995	6.96461895309222	3.42307764132389	-11.862038193735	9.13134880676148	8.69955077153291	-4.78166269050952	-3.09268841256616	5.30110110047557	1.81703990711575	19.3441421261178
150	3.49534501336173	1.17495287487936	3.74101645309479	1	7	1.96320133071518	3.10414263837377	6.94650131079063	1.93605913758988	3.81484026746076	5.28143826237227	1.41492530606328	5.20552342961876	3.34418051358474	1	3.66885085312578	6.03141436850239	2.31287916239847	2.97730312380678	2.74650589023501	1.61234753121422	1.05357538450849	6.53619670207125	6.65544270594679	9.92770985501576	-2.23986449717406	6.66972270681241	3.29074234071467	-3.27203278309009	-3.48784651357674	2.78299088577837	-0.828355907878839	1.675236665736	-4.97390874429944	-2.83608330831587	2.02414600397349	-0.586286760193319	5.06638382190923	-7.57938640881582	12.0648032670953	7.19300046523649	-9.48964923735951	8.3154799497183	2.91329768299436	-4.32651357608687	-0.553922295423445	2.70275055927929	1.597671989627	11.5781122262904
151	5.07161816572631	2.97998358433784	4.40005176290721	5.39427518743332	4.61466988423369	5.45826677975738	3.39310812517358	4.72186039669854	1.71962485865882	5.97787761280654	4.30387080062312	2.66832164476072	1	2.65291913727365	5.43993110442027	2.3537590799986	6.69136798176699	3.77155982617888	1.35451470847468	1	1.21612850530723	2.13638167984521	2.84636107959824	3.10902070433009	8.59798932554165	8.76799755613197	4.32075548611382	3.06235395713522	5.76891293938268	2.09243071983448	7.48064116321206	-1.3335929663486	1.18134036209453	-6.83338069743979	2.86311723714839	-1.82921894299881	-4.62447762419735	-2.65202028238827	-11.2512574103174	8.72282666044251	-1.20200199595237	-7.81494195891776	4.03617565182351	4.62702186071359	2.95060460844578	-8.06454767638167	9.42868014412147	2.61499300532559	13.0700572497767
152	3.08386138641794	1	2.06494965912864	3.86817230146329	7	5.91039207103179	1	5.42315780547047	2.76564668903409	2.63951461704349	4.06565049230647	1.49596591865219	2.56582476183717	1	6.40696906506089	2.38944358939265	6.90047978972704	1.68649097843458	4.32475386424036	4.04239159075972	2.87215615927101	3.76557840249983	2.83508263306799	4.36546600685772	9.41803576445719	-0.856220414517739	4.09717073032065	2.99755596166566	-5.11767810060826	-3.54821088387264	4.29264135540335	1.14914129527307	0.493183849670224	-9.33032981469945	1.19273817633761	-0.145430971547532	0.0667138296957187	3.2169727338338	-7.6304794304219	10.9286691694872	4.34561188914899	-11.4577153254463	4.23420920128842	2.88040599377213	-0.791273653473178	-9.61625285780989	4.85349975738704	-0.121335258996613	5.83409556705146
153	6.28372337894768	1.13396983859853	1.47452112922301	2.17847680109347	4.38830931072915	1.44587877254997	2.45763530235805	4.43363938156585	1.87443290175541	5.87533023135613	3.78432180067967	6.00792781779849	3.03911631225272	1	5.8905469175855	6.45470643653004	5.97046210759036	4.8090952143902	2.70151794308899	5.13620408972113	5.28733199958529	1.8809967791039	6.21914199187663	10.2013599627227	15.2768428663197	-0.179870244714362	2.50430300047734	3.07985136137811	5.59891118508439	-2.06487498822754	6.40569114295794	0.074569097280286	0.5149359641447	-3.74102799257153	-1.07780205377206	-1.23146810214732	-1.80172435146524	7.51182034323092	-12.0077830302372	4.93825339447749	4.26220528131579	-3.22910841626568	6.16950395828031	0.789973453239183	-10.2278012282145	-1.7395119208822	2.50152015224878	2.48543515442285	8.84894982898271
154	7	3.02061020869164	1.16442944923011	4.58192698109711	4.14261394141599	6.13147818530168	2.45591305331642	5.39086152610062	6.58344386391039	5.25554890742168	3.92194819267851	5.28075471765174	3.07102827331114	3.34754809506782	5.69745648836153	2.80237050797702	5.13691261344864	2.15407953797316	2.34727630346076	1.25917385160071	5.37120663119936	1.66298384524471	5.53968161255591	9.17862980659428	5.49890261314545	2.16953802288784	0.634790707304386	5.76692786874694	-0.432385419687939	3.14044853756544	5.78873716453024	1.06485853654922	-6.48983889334486	-3.05049407006391	-0.250890074084353	0.743035081261387	-0.777800916332945	4.15904622024047	-2.57074638557302	6.89718139713595	3.9208043797965	-13.4040871390569	9.81870412767496	6.61119927634556	-8.14890047452432	-5.0511652163965	7.10964253422284	3.73367927587155	0.708965774409937
155	6.31070557043815	5.0811097566607	5.57665079545533	3.26376335647298	2.6859163940913	1.82589243860539	2.19637234360347	6.63608828766625	2.61087024441402	1.21706264535203	7	1.80989306960933	2.90186767502762	2.90063327094661	1.12047820437322	1.61708309858835	3.62633183338793	4.09165624172949	4.09799125145988	1	4.56060809413973	1.49329365735773	6.58259805738157	8.40949422197633	10.5920837941153	3.26615191190522	5.68618711261221	3.0484681282802	1.78142397832031	2.58716334310363	6.85289321854418	-1.47635312984542	-1.61283289104431	-1.88012460502012	2.67739928133743	-0.328581355920917	-2.87136136080998	-0.884202547502293	-13.0549678829748	4.86552241056713	-2.84041331153884	-5.52079427280481	0.96087178849565	4.48653735816658	-8.2175712494812	-10.9647149245444	2.43527806293957	6.40308887829457	0.749964632310505
156	6.53291578607506	1.66168631660075	2.21986712668396	1	4.45867958309046	2.33412739917336	1.04144978937647	6.02225337372925	2.96476708684057	5.08464163840286	2.7670946229455	1	2.67702239873315	2.88446596042602	6.63981157830953	4.29725026756472	6.47044663905109	5.60251293096617	2.02902341416168	1.6438356209916	2.16561830103259	2.29961046990375	5.43362839385009	3.13018508013544	10.1096592261272	7.95990947293686	4.94975678456804	1.81044387051756	4.51901924221409	1.38591201413071	6.48621572184103	1.84772681808448	0.602555620398877	-5.39999868402239	2.54587802464302	-0.347478077347785	-0.577777344756377	0.411463007367973	-9.93906722316314	9.71316470979413	-0.140017764670661	-7.87681032761957	1.09963840861454	3.21862107341644	-3.11058366638708	-3.02079969608441	7.64124735433618	0.249726965344076	2.31566353999133
157	2.32321929209323	1.11021888715934	1.62493411206402	5.0483604300511	4.94994969537229	4.53974108642805	1	2.329816271056	1.35564075055608	5.64225909250528	4.6554607812262	1.57254587914248	2.46579823612509	3.17232599579215	5.64670302121861	3.51162643968403	5.28253414619534	2.07378976731741	2.91921313283252	2.74679590572853	6.25859288602912	4.93244971798109	4.28882786664827	4.4634492156034	9.10277298238751	4.17942194161037	5.59080175572389	5.30055488096852	0.657437008640694	6.38065571353559	2.82172048597074	3.72199047883846	-9.39566002814911	-5.26903074159164	-0.0554226672465299	0.939527948240212	-0.38101962217579	0.828023813064799	-2.3907291399939	8.25262864518597	3.25089173639374	-12.4724884823163	9.41281784989671	6.4175541387885	-2.85391268170839	-12.8468778376616	4.70905079616491	1.65488197893806	12.1043014444736
158	6.62635801607972	1	3.46113226918291	4.34298579558453	1.55177615115314	2.97758964233089	1.47333345749767	2.6255359327989	1	2.06071972158367	5.3211881082553	7	6.57657297530598	1	6.93508643210263	1.93152585291554	2.70085570931448	1.59082558058562	5.84907887044093	1.20059182444805	1	4.12646912616865	2.58038117673041	7.98305625260939	9.65655684812886	4.49488492267009	3.18310563348526	3.10958577031497	9.14456295371004	0.859263118630123	5.17320328989144	1.13403142186524	0.469823698544561	-0.720261657506007	-3.26672030997471	-0.20027667918395	-4.35118509509559	2.37051232644724	-10.803419571392	5.73803812209519	-3.65272867596585	-3.47480795012196	5.37602018948099	1.20453272365514	5.68372479954065	-1.63659813255602	5.31206616192106	2.23707285869633	18.6502186467485
159	1	3.3117431773113	3.19835664837803	5.76113593467898	6.5017841991739	1.41778620455931	2.14881269900303	5.03540979854475	3.37576915402662	2.5579607706333	4.85072310897706	4.64767135955366	3.7001946796592	1.34920449235335	1	2.49132443050309	5.23756109363792	1.95078422624599	5.83924306328614	1.81941548563143	7	2.32695238987538	7	7.15483213527736	7.37097008435269	1.45567450745151	-0.233896748504848	6.27296672415974	1.93766574231273	6.32131739671674	4.59991902121146	0.992504972483547	-9.07067295365772	-6.52561498458444	-2.09865311591934	3.98113930053823	-1.804500421384	4.33858137794518	-2.66832910158162	4.67727887929256	2.65273961985506	-7.26019262184298	11.5270469334183	0.291797074584748	3.67495301520988	-4.63483742151077	2.6330083813302	2.06737409048783	-1.81822870788342
160	6.08318246215259	1.5119625428391	1.92293901840578	2.00650285110444	1	2.46228424906385	1.80155675200405	1.43225422853404	1.41333353803498	3.62946141793227	5.88187198507283	1.10711461377233	1.67347091672666	2.47312363129845	6.52542416105871	1.28510780898838	7	4.71809268986471	1.70423827617026	3.42105270727482	4.62877733403036	1.23631142934693	4.68051396294448	2.74676460096479	8.44839712931843	6.66670949865073	6.671400223927	0.364943179409114	3.47550539801668	2.6013021527864	4.95490975353225	1.90297929284904	1.19107465544913	-6.60643712224122	2.84529248386502	4.4952476842516	-0.587632616568417	0.691739551231473	-12.5042410338477	10.3674380180629	0.918546582363689	-8.86741773517912	2.79876710781221	2.60512486836313	-1.15539593105093	-3.79337010004474	9.1034798325013	5.46028320502011	4.18218184163255
161	7	2.46364724199337	5.5241759891566	5.08443333805715	2.20377302638703	1.83094601377054	1.26636519139312	3.58011165756535	4.21950257529423	2.73104482642284	7	3.56861226492796	2.19871071133549	3.39179255116249	5.55870966561351	1.00454400311786	2.36323279020884	6.21219970588644	2.32261964876392	2.9911539343723	1.29671543847879	3.9318399572964	4.77841517115866	9.20259310015009	13.4824106478672	0.283606015453431	4.21855819062453	4.02910782824588	3.12230249011624	-4.74554733288916	1.45953867551208	1.74891500275812	1.68309256183281	-10.0406812446889	1.68667741323346	1.08651761796115	-1.53665476879437	0.368373836862709	-11.431426990543	7.22647222756047	-4.80267131916909	-0.45531192784962	3.66919266244529	2.92824636653633	1.16551454805395	-9.76413731015369	0.846569761929286	0.0877716534773155	10.0849668478021
162	6.54535363625475	1.94737448698965	2.66454579670347	2.69071145464249	1	1	1.23306586447249	2.30575713019555	4.0807342408932	3.47275225626552	1.95059854740945	1	3.31521885853757	3.85014951220818	6.59963891088452	4.32361145640954	4.80058504869156	5.23232549706086	3.33436371624466	3.82925188883785	2.43698695340829	1.37562475831239	3.31651103156099	3.62064627835134	10.1171420043548	5.52061403445652	7.12650053048568	2.12291449333355	1.25154856966989	5.92394734623448	4.20010294334603	-0.504070835676528	-0.21886691137589	-6.2095182890568	5.01972677903295	3.2662847600425	-0.491125684421332	2.88338458339988	-10.0873249451598	9.54220835085443	0.909078698695194	-6.54236931606257	3.11813444184998	1.5216810827693	-4.0877599041087	-0.749085652696874	8.51171469541744	-0.593406629084464	5.75154985943816
163	5.298507377799	5.63155010586922	6.91734314477195	2.79815377254492	1	5.58475454927083	1.83548091576244	6.87477732567046	3.10816716345205	1	6.51046179380942	3.0634967819438	2.0836669209428	2.11610788542767	5.70266050821334	1.19384095381054	5.08352267469623	2.21401059631329	5.80660622103973	1	5.30020040264458	3.3610152630105	7	8.47016215754267	10.1565110561336	2.86289855089	4.43894231120286	3.90689402413179	1.99384869753258	3.45440018467689	5.74813187498776	-0.0186232837002164	-0.0222315546633951	-2.68903466008666	2.02132067488592	-2.32374495326435	-1.79504054342731	-0.475301415307767	-14.1535829100053	4.0329721821599	-3.575280125589	-4.04496704016824	2.08538845103835	3.34045656784513	-8.64267513673901	-10.6603475874196	4.32968937715523	0.442040187629329	0.921080646607261
164	7	4.72015256017926	1.70445559303119	1	1.42431003240075	2.60665480416307	4.03504557237326	6.00697891998582	2.75682923901354	6.35649930979309	1.90445187010135	6.1525994586077	5.70902902675076	2.52419530947193	1.37528460574204	1.39166823582857	5.09049563966577	2.29946432317053	4.63458807649518	3.12799955708522	1.18708111267312	2.38408122704198	6.7010643910097	4.30586085583392	13.027431601648	3.29444370504316	3.22736376888931	6.10390125067557	6.47840279810788	-2.23293470071064	4.67804526592214	-0.786652721987991	0.790096815098953	-4.98083717984229	0.647603064737159	-3.39786428283757	-8.07767282789415	2.51937322765869	-11.3465597760667	4.87800262396933	2.34903609559401	-4.8208827618518	-0.453208079878227	0.240762762745165	5.67524116734847	-3.79418832283525	11.2783165203934	0.999127764619089	-1.82710200834554
165	3.07443818276955	1.02474465012502	1	4.67731671840374	5.44777800768344	3.43291434785209	2.11699053671148	2.79667882385891	3.99765060710561	2.84141615492136	4.92141935780697	1	2.76282897257078	2.56459439549287	5.58489302760389	4.72970025875417	7	1.07253013007959	3.4579506419132	1.44359883915942	6.48176987553463	2.41940345327993	2.92713208006005	5.51629004012597	8.47487124234113	4.06357853749674	5.33339316317459	5.12646901318432	0.535648061198045	6.42191865061088	2.55374905829716	4.04414278032013	-8.55850024415778	-5.76691752575623	-0.763186021658805	1.67470149736955	-0.696105352777602	1.67667575596529	-1.7716252695212	8.77576338219825	4.19772162918937	-12.2101737958469	9.2751864859213	6.23063360870505	-1.81618299211565	-2.67431801386908	3.2526213897015	1.87756104413528	11.4100122196525
166	1.96690154256923	1.43880604887829	1.77651942253027	4.78280137971312	6.84136509626811	5.6231683782469	1.95139031479963	6.53995021951413	1.29346244208612	4.6158419496515	6.91988505190911	1.10035473140526	4.03165772352046	1	5.86975301041301	1	6.41193424677822	1.83101623871668	4.3520275286409	1.08415327780084	2.65333464496247	1.12070412376222	5.61226748281498	8.98735750843818	9.0350177880829	2.33535146946108	4.72676438759946	4.70007155631946	2.29014845457959	6.22056484617193	6.10344352892162	-0.285110108909906	-6.36900995612525	-6.09148654764818	-1.88520727644658	2.40350916765818	-3.49878856199861	3.29754003334733	-4.11240943902988	5.63389236585744	3.26842381713346	-10.8564490943222	8.67081300622286	5.96746208181232	-7.52103151453523	-11.7575033213249	-0.874887246855885	0.966561754085152	3.67654963555588
167	4.16913159834394	1.81815840632697	5.90026938438817	3.50636987898968	2.63793845023224	2.45986894212687	3.58169870362255	6.75212216940396	1.47962584361419	4.61757965164206	5.27543373549857	5.91104594344594	5.17250171658459	1.87526159036673	4.53827923702084	2.05396826734704	5.82256183323945	1.27708606891338	1	1.49337435158728	1.38112850067815	1	6.92464571384545	2.6567834822649	7.46066081378447	7.47534679784024	7.05017929934807	3.98777179460141	2.66498825372338	2.60278661351815	5.75293500323885	1.06957303607515	-0.368145681155002	-2.21566827392129	5.90462543814802	2.09457708985181	-0.465877498568108	3.62622879091847	-11.9644666670846	11.503312215797	-1.95177106157359	-8.20301380559023	3.53650805108591	4.81710524760275	-4.26154006277585	-7.27953671563886	7.11994946781938	0.980411648948608	2.65170806164161
168	6.9154143356274	1.17887611869541	6.30670100384931	2.20951726335604	6.7844391205496	2.77056388413659	1.37350693495038	4.75041358620478	1.94108040267275	4.50461006789043	5.25437928366195	2.40314157224121	2.50243790467121	3.37327018532649	3.69582565302294	1.57267907489477	6.35679295727953	3.30191540615128	1.28787452667611	4.30692007143924	3.81159622985708	1	6.8855048330302	5.98807183601377	10.0665201589455	-0.790754881939785	3.31275304731357	2.19488641706485	-4.49771855005713	-2.42985773950512	4.84474350301108	-0.207568932883465	1.77447295324631	-11.3990740982316	-1.85146905975682	0.933545580845693	-1.47770296325575	-0.182909522927811	-9.70792804864921	11.0825480671043	4.5954762911064	-11.4784211041068	6.18274821733153	4.01403946792117	-4.99046800892229	-9.59561155890786	11.4040584006825	1.49804525685184	15.3433917497886
169	3.58422416299728	1	6.76263337708861	2.49846549169039	3.70313022865297	2.39709536337551	2.1652217689551	4.05507964854485	3.7804556607778	3.11304813982024	6.40903579706985	6.30949739077675	5.12936781909354	3.89574078798538	2.18035221091188	3.9393386919012	6.0567407545173	2.2421113863827	6.38137420754006	1	1.20343627591619	2.267525526039	5.55762006273521	5.90488980290059	7.95384710387863	3.03529426351183	7.2755236057379	3.53596962770096	3.62185045600624	3.85628022084068	7.48554154053255	0.709488987855454	-1.44554931637514	-3.97048570837841	4.06874420950745	1.41788803534174	-2.75182986409171	2.88896816383461	-12.213151358061	8.52206081929127	-1.49466386145221	-6.41539134000776	6.33609615156898	2.41059899358354	6.50335583900431	-2.71314213186525	4.1335931562058	5.09716351122168	12.9456846441963
170	6.52659915382535	4.69501735810809	2.81564785374191	1	1	1.99195262217556	3.25566933003668	5.26648797982591	1.86682865659421	5.39713513486661	4.19761214729298	6.0091742050973	1.97009130974825	1	1.87684450644316	1	6.4778695644497	3.48104202304963	4.41860449321694	2.52642147504865	6.93932920446967	1.4911370616785	6.10981596075637	5.23300079764767	12.5771853730994	3.68424156099745	2.55769690198883	5.47558124794532	5.31426661766942	-2.13304392750832	4.13880035860625	-1.61126100967729	1.34079100034761	-5.92943541498032	1.73611847961278	-2.07473079770313	-9.28180984558179	0.860983574384948	-12.5990376540344	4.85271486077266	1.62662344742831	-6.15347860432468	0.285968977774574	1.48587919442213	-2.11391517345051	-1.51589756572678	6.34708742989475	5.91511330890471	14.4611222208128
171	6.47724795366162	2.616325862414	1.93419773046913	4.04737751998569	5.26374203371426	5.82931820172266	2.78118089113147	7	3.61121426957595	2.89377782555882	6.00414979415655	6.18151586956943	4.70132944106412	3.36078840458827	2.58726514858052	3.51052554702938	4.49023040438098	1	1.72668412920256	3.15281014481526	6.83492490667058	1.5835414747261	6.20439901930811	11.4101078327574	4.41665657603962	3.98783732413641	5.00117205885218	4.35953435381642	0.0724096292110082	3.15350740607475	5.10228915230982	0.675190145711337	-6.64232460369106	-5.37247305196769	0.0457634360168309	0.989124403100018	-2.92127631475713	2.15311518794058	-2.87069890060643	7.45342154211625	3.14742907137308	-10.2863549468307	10.7367707147719	4.47865371394607	1.94122699902901	-4.27118391347687	11.3963214385498	4.55997157563341	19.7446633175437
172	5.93910958385469	2.27476603711775	1.27829364175205	2.21751255404314	5.4514319441127	2.89934923953482	1.59375054889477	6.52643384225204	2.28943272754241	6.29461858889751	5.83863420364653	6.55724827567247	1.05054183492477	1	2.83797342157666	6.46082723125767	5.88128248883369	5.49944273519427	4.15406140409994	1.28983682687223	6.28132821702883	1.22445244562702	5.59315294123656	9.46350326134023	15.4954898331032	-0.275338621703934	2.88854820193709	3.10528876200824	5.79762696791362	-1.16832346904558	5.78616143049039	0.664391129508032	-0.955777290322119	-2.14913020174845	-0.672260780508183	-2.31597505127962	-3.41994871365702	7.30029960333969	-13.9659022920059	4.5778522300244	3.58704774197107	-2.18827159664349	7.67352491682356	2.04772134738673	-8.95361280044807	-2.44297312858476	2.62795270579586	0.801015714056391	9.55497364715293
173	5.59514539322911	2.94404118819743	3.80798605453157	4.2919115485951	1.16511086464436	3.1219068366288	3.30037452142343	2.96953190805389	1	5.52790158950757	5.06433116991275	4.7275924905807	7	2.20195884134863	2.63147406710533	2.68137673968954	6.21802705430361	2.87322391040355	1.85778455205288	4.36917414491118	1.81463727472086	1	7	11.1452908898545	11.6122352612904	-0.555695579559515	3.94607428003946	4.85522168973078	2.61623701251013	-6.90510445316484	0.565158895878265	1.65535166925458	0.45914863574224	-9.23113352326676	3.33182598267627	0.321122466279901	-1.45543363115778	1.29830450753678	-10.0474231520351	7.98721854686477	-4.24544147882542	-0.673960085846776	2.53065651385762	1.65152904526352	3.17387583334763	-6.07888269301662	3.547604662724	5.73042871768842	7.65775278524674
174	1	3.41187334974907	3.44178238681554	6.08280369326797	5.13067844209041	2.23628177831358	2.15296372169679	2.69072297726984	3.81076165096439	2.38426529185819	7	5.81009255439557	1.06806223406685	1.32488357348573	6.18196164489062	3.17595432462371	6.83336760811274	3.15752970774132	2.37356603890873	3.98701620217422	6.73566214127198	3.02621146034835	6.48357822998293	7.41269255786	7.71823119015319	1.45604197836783	0.345950026361984	7.35482977787444	0.528513521617381	6.88348855059463	3.54398876843435	1.28416644966285	-9.20563412482166	-6.04694542932765	-0.95951240628862	2.94108342506071	-2.28736097000354	3.65067517285555	-3.00839468615839	4.06229709262192	2.67515710338233	-9.05414595096999	10.4943699146789	1.77586532383405	-5.90651104797419	-7.54587937900559	12.050370835402	0.686577668681757	17.4023517912632
175	7	2.28925255953886	2.90948019118279	1.27589970911289	2.11751832794258	1.4254667469291	2.37420108408966	5.43839456566034	3.50629378483195	4.76860111789515	1.45047819643893	3.18158106666664	3.03157446687728	2.43545554975385	6.26375975758926	1.53794711061624	6.53000075622556	6.11169825698416	6.39885621800132	1.92027239065118	5.21512212640837	2.1147146863318	3.58090838927841	1.93138319240641	9.62639696263039	5.44193277862044	5.60790289407284	4.03310904392711	3.66886566876089	3.44498869113414	6.32926443036677	1.27956449909163	-2.69652127590729	-5.65003050390928	2.74674974096717	4.02403837632132	2.06427676139083	3.53714218120238	-13.3240410126538	7.91187140794025	1.11577992827181	-8.13066193742656	3.18970704236561	3.07283320443619	-0.139353712633938	-2.00472229518779	2.1118592913894	0.72770262896564	3.2689454940127
176	4.45899769707673	2.16255215441307	6.37662161777396	2.27493230305956	3.80174615901054	3.35902314335184	1.01949808006934	5.79385719157739	2.60384055628107	3.63927017154108	6.90876203276437	1.20865923327208	2.77297910645199	3.45164847418661	2.7320349979309	4.83964915105833	3.9785873410171	3.18326953665727	5.3384974016527	2.47877239826007	2.14022776767536	1	6.52094262355164	0.963454614852596	9.66515302909526	8.23970013906376	7.71146107714965	5.06063259943175	2.60805253139955	4.07398919111951	5.95425302296433	1.62095540299051	-0.554516529009108	-3.07628111748162	6.01803764393456	1.58582523055169	0.975347868487041	2.34157495069138	-11.3432580497553	11.5285900519993	-2.58424320451589	-8.39603799961593	2.10372737449319	0.0910554305382788	4.91874950166802	-1.93398972202743	6.89474701909253	0.504633977741872	13.6391117326671
177	4.48651859960562	2.39569043936232	7	2.40584344663145	2.33886382140068	3.02210495596651	2.10545366782125	3.99487766533322	2.32617810515663	5.46038083462231	4.73655996583415	1	4.17404566288915	2.92940959566351	5.9596463103381	1.31056027110722	4.87645622286054	2.02325955297837	1.57199045077697	1.18837623974558	1.5252689586628	1.20809028734854	5.413246934168	1.52475448044041	7.93918434002535	6.29833660063584	7.70089206158391	3.35318214992178	1.9632563996689	2.26859392940362	6.3496728424641	0.683117078541714	-0.662112486199666	-2.41052981462558	5.23769436319923	2.21316351776305	-1.56834118938985	3.64311104329325	-12.4687874634521	11.1106879474335	-1.25978758878983	-8.42624824401013	3.77410214604286	4.61408765891553	-2.65871758263775	-8.06564547155292	6.08682250916914	7.31522362286508	2.52899515796068
178	3.7244135059369	2.26910348620312	6.62505121885385	2.50097609822433	3.63095401414775	3.61439144474338	2.10430107875605	7	2.90857366014809	2.99899853853268	3.94163569948855	1.03635579092543	2.3426204082602	3.6807638765728	3.58705866679358	2.81876835503625	3.50359347613835	2.2663329830391	6.33654503324638	3.36722730700568	1.63849205974963	1	6.05970526386885	1.2702139108265	9.00895351000978	8.25660128239086	7.24872879515669	3.23632305570611	3.09655907663251	3.27880246554635	4.9661534761572	1.40623535237933	-1.09926071640743	-2.83750183034211	5.56482236956565	2.07618404592219	0.5752233784315	2.06314062778423	-10.6200146583615	11.0374992696007	-2.26057263606379	-6.27902508626474	2.46608110422172	0.0508427191538269	4.73915473332431	-1.32898484075302	-1.51784492765661	-0.0724774578492609	13.063434675266
179	3.39365425743089	1.67351635551296	1.78525537511585	3.7314460764088	6.61789309416598	7	2.57678846940554	7	3.18415931358482	3.50999319121908	2.79391186912653	1.00196736661807	4.33221455306882	1	4.5599705999881	3.22279437835739	2.09114401900322	1.26022999890321	7	3.27427889562522	3.91082487069116	1.94533168326895	6.37274256351562	7.08162872074302	9.98329084757265	1.17223312171496	2.79172027272293	2.78671560241218	-3.71018090566424	-2.85627029176607	5.10701653190224	-0.045834442207859	1.56658775374125	-10.0611639286477	-2.25996117638385	-0.0280688923536406	-1.17159208988099	1.2918086696315	-7.2438099990967	10.7143643231649	3.32664771150616	-10.7857211837489	4.91803297364977	5.50015125480787	6.38274224417073	-3.56015957000462	3.75318534493827	3.10807709720585	8.27206547280179
180	7	3.21740501427232	3.43277376173015	2.34679701032659	5.16399966161318	4.99819917374724	3.82558673656062	4.08386946963018	5.75787248909904	2.18644521231363	4.43160367604802	3.55565178991494	3.21452874401532	2.17461540950922	2.57475773217915	4.44602899360906	5.63995828218008	2.99671902305031	4.49625153071094	1.39745205089459	7	1	6.29940831810137	9.1534913393502	7.92719315049578	1.21336285926856	2.85483270772289	8.20393883497996	-0.13362120951105	1.49148417030185	5.37333077024992	2.11047514056425	-6.395237391839	-4.81718665802182	-2.54742161250914	1.86024224758777	-0.248500003849731	3.17167391889806	-2.21796092370753	8.07905765038156	4.4880481048829	-13.4461182011232	11.8751655253743	0.689465453761046	-7.87094632197181	-1.16593725628647	4.68854027970165	-1.54374671557971	-1.64346661163845
181	2.23035337021634	2.70624023197562	3.87773680563638	3.0359143053579	2.89128149717818	2.12526091279199	1.57706373248849	6.09592230045451	5.29162690854973	6.88648887942206	3.09523162625251	6.76542432628149	3.8339363271121	3.19785956690924	2.27671623929032	1	7	1.35878505848214	6.64616354803901	2.0498562938114	1.86920614221543	3.44535750910418	5.94263631660683	3.86596801370183	10.1163457825508	10.1664409949608	5.26548437806896	3.55415595211388	9.17757179564102	3.52975169401014	8.30147658473769	-1.45529525209303	-0.515388638644573	-4.24731955949839	2.80479792209665	-0.557271398463627	-2.19921633389923	-0.458545105704873	-15.0450513655117	8.45073814941784	-0.693853226645569	-6.94097512422116	3.40353678968914	9.29771214198514	6.66146121027831	-2.55406713735232	7.25317579277493	5.77583452038997	7.59105675842197
182	7	4.35401227425851	4.6293988173471	2.76300783255937	2.99545826035632	6.89684874964316	3.78016349987615	5.96784951083882	4.41461417807677	5.21577329227341	3.11352771918987	1.7013557636084	3.58719881490528	1.30295195916883	5.67238361605678	3.30422303021851	6.40481639551639	2.7469329694609	6.16096978699081	2.35736976962261	5.64933864344091	2.26361858654788	4.50362134475143	8.21633798795214	12.9453395933655	-0.908462083197719	5.28897811854119	3.88413782178444	3.85525499012542	7.86741151283841	8.42831417452468	-0.64981459002285	0.304053788034049	-5.25471661949878	2.87417132447309	-1.84056975898398	3.91358440717252	-2.27091413890055	-12.7496602289079	5.71593631131658	-3.62286232728636	-4.17844961133542	2.24136793376727	5.7735562467598	-2.66119871708771	-11.0150746363087	6.61143898626881	3.21033694035589	16.3960551188614
[truncated: 74 more columns]
