# Supplementary material for: How Are Mate Preferences Linked with Actual Mate Selection? Tests of Mate Preference Integration Algorithms Using Computer Simulations and Actual Mating Couples
Source: PLoS One. 2016 Jun 8;11(6):e0156078. doi: 10.1371/journal.pone.0156078 (PMC4898694; doi:10.1371/journal.pone.0156078)
Supplement: S2 Data — Long-term couple and agent-based model data analyzed in Study 3. (ZIP) [file pone.0156078.s002.zip › S10/Euclidean Model Data/Euclidean Couple Population 11192015 0328.csv]

	trait1	trait2	trait3	trait4	trait5	trait6	trait7	trait8	trait9	trait10	trait11	trait12	trait13	trait14	trait15	trait16	trait17	trait18	trait19	trait20	trait21	trait22	trait23	preference1	preference2	preference3	preference4	preference5	preference6	preference7	preference8	preference9	preference10	preference11	preference12	preference13	preference14	preference15	preference16	preference17	preference18	preference19	preference20	preference21	preference22	preference23	preference24	preference25	preference26
1	1.41695051383814	6.18039265727704	5.23196193339416	1	5.76881174777307	6.32384148552465	7	1	7	2.10085543012408	2.15901144193748	3.442779734265	5.42815554702231	4.35565615379701	1.1571138182913	6.99405526931038	5.03858265440848	6.15889533461477	5.27090025905199	1.38918151749569	2.72975696768591	1.29833021433528	2.44088679540179	4.60732484672978	-9.25137276021582	-7.45064189809722	15.1352322356618	2.75726195315543	-3.2112994230866	12.906984231442	14.1708587375788	2.45371238638062	2.24217096791393	-4.26173843535553	-0.71755439142721	7.94390909739259	8.57813842060973	2.0817425014678	0.907470374149956	6.4832390372385	-9.12876339666664	10.8414810864614	1.88692235450478	4.60214000969997	7.73903513219623	-1.02329825235775	1.24143923543914	4.65273550864768	-3.99571043402521
2	2.14965099799368	4.41013255067018	4.80668070811167	2.41143227954644	5.49131761168581	5.60463466990997	5.18392826363447	2.80468967957173	5.98027936902127	4.14563886461106	1.99998762001779	3.77512236728878	7	3.58579047440918	1	6.85272371257602	5.50967477576667	7	6.78177234840821	2.95914103617326	3.38745105479633	1	1	3.80674959826488	-9.94351629937657	-8.40504294978694	15.2545819004799	2.27179321537877	-4.38367050494719	11.3124449914158	13.3292962072185	1.77631994066297	2.30683891352802	-4.76892751649077	-1.14840690440599	7.03108085229426	8.71948705536846	0.730726007086534	0.738848505663506	7.3015277364211	-10.1600418242496	10.3425018003986	2.19299469776624	4.00061374058932	7.98784167029153	1.15166176119808	11.385055344225	3.58425810060596	-10.71574654567
3	4.00696438893806	1.42808858381806	4.85628471257114	2.58769282978933	1.07885171290703	4.4630229485548	7	7	6.92724496872935	1.82254359965167	1	5.22148301545066	5.13071448882763	3.0052264399266	5.00426829850112	5.68566837681419	6.79243414983594	6.01904542973347	6.79581503428754	1.3485154328882	4.27372255721571	2.08938765247468	3.57896924072151	2.11237122088649	-5.24177283249913	9.8009516871073	1.30750864976505	2.36339344633796	-1.05738835461087	0.515230040950466	18.0058638586792	4.30851129092568	7.7821384494436	-3.70557969496581	-3.24594260901183	6.48097292049426	8.48221437957186	2.68299882266526	-15.1100682381634	3.34094124926697	-2.61643114868458	5.2753566159564	0.222526771908974	3.22029505045515	12.8205206785317	-1.42722872014835	7.04165266135293	7.99285730527336	-9.20439778294093
4	1	3.30560143063719	3.52985690733242	1	6.93038003955201	2.14599926455544	7	6.2912820393742	3.53030560384656	3.24058333326869	5.88796545890981	3.14923666503629	6.59679658441238	3.39239679362838	1.0658421502541	4.46723993904411	7	4.28430070592305	6.07045576293928	2.29883145931048	3.19653781789764	1.71193033560942	1.84429014256371	5.01651823185011	-9.45905213790272	-8.08338069985766	18.464064724669	1.75588639722914	-6.09582614338913	10.9887967437953	13.5761706323966	-0.4022262664287	0.629897911264278	-4.2247042628439	0.0337277133078108	6.19350023393791	10.9065265963826	0.866858890890222	1.52578593139183	6.10600623602823	-10.8813548595253	8.94006937224117	4.45880683611413	3.56072161701277	8.58723702256948	6.53277766444795	-2.06216695654211	6.64899292071031	-13.7925159336503
5	1.96465499483689	5.48433703608452	5.26406604013012	2.14530950934651	3.08572475270617	6.30420759823089	7	6.02025719702796	6.7457457892716	2.84839766173895	3.46634554442067	3.30357824662032	6.86114287686359	4.82255462527464	1.37029642422612	7	6.77813931571499	5.0434041759298	2.02596336642148	1.92323089911764	3.25045383163438	1.84207515799189	3.64423362142149	0.945521891024412	-9.48740229320041	-8.05192197861495	18.2543090901306	2.4502338631573	-1.93742099056794	7.85485798198735	15.971837732518	4.43381228526717	1.76453928210393	-5.55905686902878	-0.108825411716812	3.49494386489891	8.54587401755092	-1.61018717061829	2.03816235276691	4.97359176866193	-13.1241555093305	8.01194069117313	3.2779091628821	4.70681749431219	3.81738380496255	8.72529021546275	6.0270603617493	6.66090300713211	-11.4771871827909
6	1	5.2267721351499	5.19207013806515	1.51441341652508	4.92508012269737	6.4195365640162	6.26976025772544	5.30053259481125	6.85590882986762	6.80727810746779	2.9030754394316	2.71284463343969	5.3049679952588	2.60108560332157	1.67231349531112	7	4.75453002278644	7	4.65976809552191	1.41130843957799	2.97038839253286	3.83556989935063	4.23720985604621	4.89291224864817	-7.60798737555783	-2.41483953541369	14.3488405481346	-0.607287213199871	1.3171038708059	8.21596083180405	18.6639502890339	1.27357457952601	8.05629725757887	-7.4328911026455	-5.29310980700994	7.92618684527046	10.6602664779987	5.87780614032017	3.62094634099592	4.57401536274805	-7.73378810032964	11.0120544645585	-0.688062832162086	4.39031669720959	1.98685699674311	-5.30354213876005	18.748197071959	8.46178945877708	-12.342531563816
7	2.66200061488454	5.15530754588292	4.24531806137836	1.36911863562415	4.22565678455968	5.59440659949197	7	3.64272609932375	6.25907632208457	6.70794867012829	1.3868997896102	4.43279231411602	4.32633452893025	1	2.83001400005417	6.45435834701183	5.97279744695847	5.23676317426604	4.92573506501848	2.91524117764317	6.49768453883759	1	4.55083096800319	5.57668434878504	-8.55395322771445	-9.09949816074214	4.36134482394688	-0.281095545867229	-8.24215720395165	6.53955706888989	4.59451629642312	5.34245793216139	5.08462086281504	-7.82485711378941	2.09412072548368	6.44893852333997	7.41530532218167	4.06463996889112	2.6978682483491	3.72040041888069	-15.0030352704988	8.14854213760566	3.17980912139338	1.7893196808477	12.5757959250222	10.1682938149946	5.21047381301293	8.00244089931906	-2.21899784313415
8	3.2044778339811	1	3.73449823869365	3.10365632924002	1.10028237329489	4.65979909826185	7	3.64947996007721	5.3798367782772	1	4.35081561145868	3.60956175089799	5.00004190942376	3.45996662536813	5.14276671950838	6.08451016006542	5.78298501242422	5.99522204429643	6.50203246650002	1.97230368625489	4.34705764426506	1.38929123984229	3.59487867248673	2.66132531128792	-4.5848919760164	9.16505379086135	0.537886645373104	2.95249878016426	-1.59261581128225	0.471332315528696	18.0107327373225	5.5052001672211	7.64712463687497	-3.44244821071043	-3.36310870606095	5.90294799543081	8.10144315158205	3.94732156916863	-14.4432768171831	4.54458776197889	-2.18744226066686	6.14593085920465	-0.92314322429346	2.61486021229307	8.68843988984911	-1.6440339881067	8.00054339282971	7.92415466766382	-8.27063105520237
9	6.5843546782889	6.34032026719683	6.22338980124247	2.64085142204056	1.4657520332421	2.74917017242553	4.34476524837866	6.20087885718975	7	3.78421533904954	3.36136134815174	4.36049583413627	6.59665667739378	4.90064718874631	1	5.21891955574689	6.05843664834156	6.67737773193482	3.24584419346597	1.31106369843019	3.64071178002675	2.81346925851135	3.16926151907112	2.84381638331688	-5.88589577495652	-5.01679718170658	12.4714234647356	1.45798995918037	-2.6915601097391	8.99281095634251	14.9956193827839	2.22132679006173	5.17618355557225	-3.82401240260318	-3.53040772728159	5.3313264246756	6.68186185058784	3.29078764010971	-1.27595835465803	4.47608840179314	-8.23422810896448	5.73668563281146	0.619474479057162	2.78726640005965	10.0194738529491	1.41312044126971	-2.97576444244516	5.22640414298103	-2.43787526823483
10	1.90107652423795	5.61419963026546	5.43830478041827	1.53648640047663	2.53100759029148	5.41770930962623	5.99962671818595	7	7	5.89075221081996	1.53774307199897	2.57951512514995	4.67749866871483	2.55865040625996	1.73361140802195	7	4.66772644525818	6.59262083695484	1	1.24468042023872	4.91269405981804	1	2.07992853362857	5.07572840069245	-9.62098120103491	-3.51189287642405	14.3023431700272	-0.542163885422291	2.36125079813619	7.95820159773286	17.1571958701293	0.451800424382965	7.37819457421539	-8.00239009666952	-7.281946065227	6.41026979892985	11.3600484744691	5.02923276948587	4.27493856348208	5.06961135103129	-9.03702003380376	9.42129832880916	0.0222187779045019	4.30138315629659	5.56960290484492	-6.59909320431795	7.62956828085607	7.05333098610572	-13.0925694231945
11	2.09471329659051	4.92990435984449	5.54671176532843	2.5771439044419	5.12106892556073	1	2.77493532375692	2.69676514730511	6.11745773521095	2.27222323663372	1.79887082345975	3.62313403171335	6.55967608810157	4.06847032100513	1	6.42660464200404	4.1461566868048	2.9851539009675	5.0564174631286	1.41456858527049	3.39208813254327	1	1.1553565467488	3.87314225674585	-10.0219447997461	-8.22078249067523	16.4664647264819	2.70017635374176	-3.92798641615203	11.9527952437128	14.1009074516658	3.22010875509531	2.15201392664533	-4.98359949497912	-0.966230258805214	6.32634264450023	8.24892631376021	1.73311720727581	0.741901973474011	6.37450502688539	-10.5719641459658	9.73277070292619	2.23115645203533	5.51180282470145	8.90343473431538	-0.929917023647087	-0.713921703612379	3.82301453781077	-9.65411829719495
12	1.4876538650075	5.38501448515526	3.16789187129275	1.41531410524082	5.46043872371715	1.79197150849746	6.88381017552574	5.80486758708959	4.8442097071893	3.77024748330783	5.61915188370355	2.46376623551062	7	6.61460016044535	1	1.57605351038146	5.95352493931497	4.86484631667796	3.27474615858072	2.15680708944064	4.52895081654761	2.1638002624317	2.94829347133724	3.92744210508556	-9.89069633309803	-7.29123875149268	18.4214132291593	2.20432132145321	-6.17177058160548	10.703918775436	12.5122928227458	2.25422835212032	3.80585424804169	-4.43080201194106	0.352565080508495	5.92485203468035	8.98295571694785	0.948257380555474	3.7585142516641	7.60754885942691	-9.68089475991862	8.61752764395882	3.03467620301448	4.45006649195665	9.02020904452925	-2.9022152653332	-1.26668634581539	5.76167327663794	-13.9401802203833
13	3.15049927728091	6.84813729952575	6.85695800532092	1	3.73130678909384	4.30052058109227	7	5.89890162441037	5.79508998994579	6.14626570138863	1.07491562648447	5.30672575143364	6.62791313902856	2.61210478906294	1	2.92587008015388	2.74253336817491	5.34113032728349	1.24044235192944	2.56859161143067	3.37050709889275	1.63220492404273	1	4.69539445042921	-6.83677430974868	-2.70375003070974	16.4733007656354	0.707068325667994	0.217163153891323	5.09639592469845	17.6219079947035	0.409659737816508	7.69105417468232	-6.27260460082113	-6.20632042368659	8.43373566794746	9.19251206445495	4.91581610286883	5.38118360425236	5.74202926709778	-10.4092105561168	7.05572155160049	1.14853233518086	3.1735011213785	5.71873824203984	-0.672244738887222	12.6829955540306	4.63691886222814	-6.44120805538884
14	1	5.03905921551351	4.12777378710335	1.59074670525115	4.36260421412321	7	4.43215630135939	5.44100569179801	6.72109504180517	4.24274998470906	1	3.86819621620761	7	4.63495762033426	1	6.59253747765742	5.7090731742861	5.63179291664003	2.08675485782654	1.47457447551421	6.07374225194184	3.16578917191418	2.04111724538125	3.48224449974133	-11.3866141495154	-7.12826481414456	17.277704272498	2.92607381614192	-5.71297529096197	12.5278089180455	13.5073641564624	0.752113019507481	2.65616418425403	-3.94245187715411	-1.56808108672867	6.58299419520436	9.32607702844584	0.493369167294881	2.62372835087253	5.21200547170787	-10.3001647709259	10.3314663460981	1.87709371117827	8.93753563327969	7.12819697521989	-5.95181795084309	-2.79588912907196	8.59546650057101	-1.00337633835859
15	3.22820231983327	6.21209298607078	6.63527400626005	1.95180260626024	1.63948885093719	5.3596041593192	4.76831002183375	4.35868890687846	5.74482322483762	5.91250380533597	1.00831897315525	2.50174039058722	6.99649276665545	2.98084636068119	2.09184047495933	6.17975056430165	6.52943022304856	6.98422861615032	6.62238902750518	1.69991762672048	1.68143916100685	4.98156429386718	3.10996125494067	0.0337773419739019	-8.64267964885313	-8.19255772599595	19.5978124292474	3.46586652980703	-2.50779809140987	9.7362427939306	15.6946167728126	3.05347950129508	3.61107215808855	-6.51871190629937	-0.295020521026703	3.34158414114451	8.91474800252935	0.193720573229557	2.65966901510305	3.67278906464165	-11.9573914702221	8.68123039468488	0.973681452382094	4.81141557498891	2.97077083500186	2.07299726579802	18.6762278603635	4.65502196776195	-12.3929255592359
16	1.8359332728573	6.50198571958223	2.03658610600189	1.97483037762335	5.28143903891017	6.14365184864274	6.22587244675004	6.39191359960418	3.9757064122211	3.90477189012788	5.40849559554998	6.48418305339006	4.91498959728044	3.14420574184013	6.26535035491934	4.825243711152	6.24601938879725	3.63943839858927	1.08100846163874	3.16621613691746	3.92074937413628	2.71570472313214	1	3.70793694496191	-4.2522110588131	-6.86530878351773	14.4223683530927	2.18578850743584	-5.40332769248573	5.88982766575959	9.33985797990299	1.84213245466494	1.29326348756479	-6.13192023696388	-1.53480659735439	1.58396976165601	11.5985810517323	5.1532650073003	2.82214983048048	10.7960195061263	-9.97560001076677	5.86240446160209	-3.24136860853528	4.06872545631204	6.50822806945408	3.71926370959024	6.37860335346022	3.57268108245901	3.64997904866916
17	3.53335253423569	6.44031627373208	5.96422714149873	1.20326869196605	3.90193258516311	4.8870241267537	1.62904556798252	5.12210096047787	3.42202847212318	5.63219163869985	2.27637911087394	3.40477971640578	7	2.66437563822145	1.22479900649969	6.63932649281531	3.95370723300562	4.88981066869135	1.53485840201368	1	4.27188657062728	2.38886752225482	2.39228115395454	4.97488136041054	-6.07705973527903	-2.80685110599698	16.2043092837724	-0.209796377316712	-0.00828282763290872	4.85655735546147	17.4649386253116	0.620918231893798	7.60452208097249	-6.64881074713949	-7.18573124525924	8.29638522577736	8.60607373348623	5.51705027602938	4.83686182940815	5.44275785387479	-10.9171895841347	6.70968483263911	1.93134375464972	2.73675341731792	5.97112347391938	-0.225347582366612	8.8300855088124	3.80961462619123	-6.45807630908752
18	2.65248080801303	6.5812358862799	2.10138739107907	1.30399753229754	6.54194111666457	1.58014726024547	3.24833245463709	3.58716383978743	5.15176997658651	3.18976883189129	3.45846678939911	3.40445492464167	6.0542636830246	5.25218331998957	2.22520729997879	6.14628076806983	4.97615458519439	1.94655979167438	5.13153350904439	3.2091660224414	4.74803272497643	1.56844077473787	2.45294256265769	3.79224188471454	-10.3710169611898	-9.60258163632094	18.4103557366376	1.73340436475981	-5.75306989287442	10.3458052379753	13.0645398246074	1.35959441390532	3.56493460326283	-4.50612076978872	-0.77199262210338	6.69615571717493	10.3658311740076	2.32733695027973	-0.08595021386267	6.41936816893209	-10.8689456551408	9.99347452039353	2.15364466385967	2.94399224498612	9.26214383247822	0.419988147660403	12.1422168427561	3.73927532747106	-6.00934700097194
19	1	6.40737168951286	6.54025853173166	1	3.13367139423894	6.08111993935026	7	5.6657083500603	6.86878261241588	7	2.60882771298276	2.84709823271157	5.89456365660181	2.75834701203919	2.14645846317873	6.10803370852949	5.45298607944099	6.80038979407572	4.18736210421534	1	2.22370883007383	3.63225376518068	4.91059001632469	6.59595453814769	-8.61017606220524	-2.50748767347586	15.4710894078427	-0.884978184846295	0.831830621997089	8.30509548896807	18.6526945489724	0.831623099351454	8.26157520571315	-7.93044421593913	-6.14024283689783	7.27565311231742	11.4098595101517	5.56868274961426	3.94299138420684	5.9562455673992	-8.20132520028225	10.1226429391217	-0.248970921265335	3.95032922762165	2.27290196652854	-5.70634794770069	6.76023385465268	5.07797821482937	-7.11157116211787
20	4.91439074480605	1	2.81088411770016	5.62479824943545	3.26479579830296	4.49389181002433	7	7	6.13975294120655	2.00856915650427	2.77767813165991	1.71159723545959	7	1.88672478540202	6.04914500617494	2.03687126965454	5.19901737177195	6.38590901938236	5.92427941061229	1.82778123478055	1.64166439920703	2.95220107297229	3.46408908866957	4.14303584500083	-4.28771204172979	8.79604917164921	-0.96166359735635	4.05763083790489	-3.15312716936052	-0.646775600956949	16.9789058907007	4.49532412821951	7.78722710894954	-4.27521622821834	-3.69096259179332	5.33302524997728	8.26034365962536	5.42529108282069	-13.8564630363195	4.39492996289935	-3.8126970795731	5.84931720835713	-0.616058638607964	4.69376419591207	5.21348063316999	-2.05528419671998	-0.950631734927025	7.15613258582747	-12.8577189076501
21	1	6.01821738877202	2.87807493765355	1	5.00840922208436	2.01650746400921	6.35460447837196	6.66976577775738	5.47525796704701	3.96312689300702	5.22175821426146	2.78388587184487	5.4689132149447	7	1	1	6.07367728518107	4.16471820055684	4.72572738978069	1.27509166236382	3.18556463362633	1.74202048395396	2.25305929025899	4.06414358869636	-11.302556308411	-6.57808940708753	19.2667968686369	1.76862011138265	-5.63321669231943	10.3485673974021	12.8282054256608	2.49964882505627	2.98796216392059	-3.78840887249685	-0.258554717467458	5.35760231878091	8.43161646366655	0.12293553109353	4.01245012565141	7.55962310147687	-9.80954761219887	8.74824474363802	3.13600681546439	3.38916969022714	9.25202241216395	-3.24685935053284	12.4814729706185	5.02978854197367	-10.1751129276235
22	2.62667387076956	2.4501752348502	7	2.42097433746997	4.45171308082717	3.29300753945567	2.53555459413708	3.73166515296627	6.04319926644539	7	1.31694481053139	3.76551032371797	2.42903789143792	5.40225239659933	1.70751978347372	6.08494347799941	2.13352544186499	3.29683180679239	2.4195262166222	2.29711501072398	5.81913386061879	2.19362611973766	3.93398809520119	3.18632274917461	-2.42522119139418	-6.47921545538452	5.063778222324	-1.28454528863646	-1.98696892662306	9.11797555805865	3.81621557543214	5.20363512959032	7.20878339511233	-11.3768986560743	1.87690507886009	3.55230854505399	6.516768623223	4.35372969312392	2.85503716376021	2.40028849535889	-15.9092302297299	6.24591353530815	1.94811707122594	3.31510642943676	10.0612762285001	11.7249519581717	11.6242256965957	3.28681920369062	-6.39726404950769
23	1	7	5.70546560074547	1	3.52673706609482	7	6.57322640300909	1.95303930612335	6.88335319484712	5.49486931686198	3.13391082186869	4.9366663647097	5.50835681152354	2.34010542365061	4.52808822515461	7	5.52416045035977	5.66796556893065	3.21262904281235	3.75601143165737	6.44004589398737	1.90402217537076	3.79537072303406	5.67578068695344	-7.57933167355201	-2.96519614009147	15.6097210545775	-0.539368405229989	-1.51726489678671	6.60546294110935	18.9275058066901	0.105075757621526	5.40432972188596	-7.39284743672706	-8.12062118437618	7.82212278872903	11.2103858032209	5.30086145930997	4.69248931858475	5.2555327333057	-9.08095850239988	9.73924823706835	-0.55586227893156	1.82017946984462	7.53013384467122	10.3104054034229	11.119996010365	4.48418799155751	-3.5117080451004
24	1	3.47970816477196	3.88091912071353	1	5.13321374771718	1.27758811225299	6.69640970972457	7	4.00219885526281	6.33147491389408	5.9852227497656	5.85570930108299	6.40821711305689	3.06728484528883	1	4.25222300078781	7	5.50799073750016	5.71891448128154	1.68767154478122	2.82512930497182	1.7344155966965	3.18587957906974	4.36440744572067	-9.90632242710972	-7.90331049035939	19.1684524194201	2.13763759889781	-6.93344712472654	11.0649423291527	12.685130280724	0.568386775653525	-0.0998861048523456	-4.06656819019502	-0.502862935040522	6.13257238329631	10.8517478405956	1.44985508012086	1.91006953518839	6.49283613714702	-11.0683785041475	9.31032657207161	2.37377000960358	3.87112806385917	7.18765049791204	6.81332570799594	-2.7644607912421	5.10462706380396	-12.8390101612309
25	1.49044723224287	7	6.23894345275863	1.66345707178275	3.71536723268925	7	6.53037579222321	2.82633857790555	6.93063641276055	4.25631280712874	4.29091652882537	5.25520122705268	6.24204477147459	3.98794985744397	2.51874054371196	5.01174552988054	5.53770227358846	6.70884500313389	3.465268895446	3.15187101520029	6.19034108283611	2.21900356916585	3.80082343073125	6.17680535047428	-7.65050950746081	-2.2818286673551	16.7897396593265	-0.0879615772682064	-0.721718472712226	6.25258314586391	18.8765567376606	-0.548272857495979	5.71865590266539	-8.11853419777657	-6.86408716129298	6.93975349145468	11.0410540925112	5.86582445930731	5.3412734976818	3.98866102122839	-8.82086150440024	9.70796302747224	-1.56136156178406	3.05793264818256	7.5396722993169	11.4163671398333	4.75357299412749	4.73888188601824	-2.37412270587169
26	1.56718955172974	2.57695537259022	4.72532568876204	1.04536339332985	4.36072567488686	4.54688280390749	5.96702241219114	4.55491586720093	6.03080970936479	6.71902486495041	1.44926846271908	6.34615942418244	4.91453756562081	1	7	1	7	5.90107016288948	1	1.46228063895661	4.47003857727654	6.6681940669584	7	5.8516912046314	-7.6691765543764	-10.5234608972822	4.54391738278064	-0.359242736800311	-7.52206952749037	3.90842912902729	7.11404536520702	5.75404137386472	7.49339088926843	-10.4080367355749	2.90618442500772	6.6508085766641	7.49802077832193	0.880556675017862	-0.760231402801238	4.8975618984303	-16.5403995852486	6.12195202559529	1.4378794361869	6.40949217142439	3.57604277859102	7.09026525759686	-5.28623457188897	5.63897438049388	0.62540766618641
27	2.89039836774458	1.38319977162208	6.25577396053717	3.28207884310845	1.22344680342999	1.45840314466308	2.76068470881454	4.88101450266186	3.78450016593327	1.68629485316009	1.29118639999678	4.15943209383544	1.75112717542638	3.36980122090337	4.06765708078864	1.44712364274325	6.56660134082489	1.51113096685921	2.70605593191259	1.72886279542697	5.67784833705096	6.48963032452246	1.56224963104374	3.93934540896022	-4.69456453640188	8.13701900703634	-0.464234867625357	3.59069725112846	-3.45806703640224	-1.62474769982408	18.7119210913193	2.40576705157227	7.06480565791702	-0.938454480302082	-5.2582757661405	3.52310141866966	9.52864861636073	3.96074210642935	-15.4900799381568	3.43223539508384	0.0597328839110135	7.24979318140709	-0.0388424258751672	3.37633458419327	8.96621678101312	1.9143390894945	-0.812770141839523	3.86750570439104	-12.0047666996567
28	2.67910648218176	1	4.29106894565354	1.7857401277805	3.92169140410054	1	6.94782756205249	6.99878798917175	5.87409894256213	5.70810010829424	2.37748103756903	3.64568355761742	5.68424204743962	5.25029198296828	5.01329607703942	6.42260236108839	6.21250951071398	6.25358600741278	2.85901442902956	1.15923882689323	2.96918311532988	2.52618656763243	1.22049415287481	3.34221686519999	-7.85122235511933	-6.31998360828623	10.6207492942648	-2.67079575668309	-4.7073949835191	1.89757891555462	7.48141747477224	3.07081817832451	2.68679711978904	-6.4342324835462	-2.1620980391157	8.07780219433608	10.3833436994656	3.16046306773839	3.45145272225095	2.83782706072584	-9.71753294903898	9.04166005832572	0.131608094389063	2.40751177071362	7.21603465534264	-1.87854713022133	10.7394312882496	4.72298671185071	-11.1503024003638
29	1.98081107415185	3.92607747404541	5.19529655751739	1.69207398669746	3.9546381256518	4.60331277449656	3.32268907052361	3.07665891683593	6.53108996515808	4.45166081186889	1	5.6582085237564	4.99655085807146	2.58195929107459	2.30828854784055	6.82082503892533	1.07394878318616	3.15056829741144	5.44925795925765	3.66153574399604	2.26367615217346	1.73357606466499	1.41210602834038	4.7020088239664	-10.4197450536904	-6.62805016276733	16.6634050988486	1.90754266856967	-5.28865321305878	11.9435510964418	14.1777283228085	0.992848937524729	1.11746558920056	-2.96118043568603	-2.05634983979723	6.44178246278893	10.7766068335982	3.31577366011983	0.291698512416242	5.33822904640698	-10.9806309992493	9.39627499016675	0.87099102032484	2.8756393946903	8.90550944493859	-2.01524048659902	-0.604942615310152	6.16259817605026	0.0245014219881545
30	1.30144833032447	3.06091337336318	5.05520859358845	1.3292964570499	3.9507089484607	5.52762137805633	4.71832242291189	5.25627997160209	6.83498460175095	6.90434197789824	1.12765998000606	6.5322648611129	4.40646581814336	1.43022572124432	7	3.00091809649756	7	5.22935644061163	3.47090863004121	2.32914657833555	5.05687386044941	5.73505017139911	6.46486849520286	5.13646183050252	-7.10308985640728	-10.0728750763466	4.64668124386787	0.0130547421115803	-7.2992124113729	3.69676722182598	6.17920319382367	4.33219702452273	7.89168939564149	-10.0175033253202	2.21002396395551	5.80102856276242	6.67060839862891	1.27383675671677	-0.924750934001478	4.33202351839509	-17.0531586554821	6.29518618078757	2.63881838850536	6.34472553703109	5.29545520745029	-1.2132078440327	5.69447117613466	6.09927733892149	1.34698840800655
31	1.910499231944	2.56113355921247	6.94550705939083	4.17869114722565	1.20733069447822	5.51955734928124	5.51874138740752	7	4.92155640512483	2.53931949225491	2.63784987514766	5.38808856440674	5.83058547068216	3.02419843190671	4.85212193629308	2.21618019429611	6.57488251396902	1.61137245530602	5.66187839579611	1.26274027964987	4.14356817804605	6.14338377485378	4.92845800884623	2.80951671634863	-5.74621973728224	8.5198889872869	-2.3089571181398	2.39524807087613	-2.89795861208886	-0.181250621333629	17.8110071261142	3.13795627381372	6.39108656779003	-0.555619723941984	-5.30289849794023	4.57492003037513	10.6380531412006	4.470365559902	-17.664119204093	2.53643398653458	-0.623337426486232	8.52917633233377	-2.20458948883317	3.97270877221711	9.93290676676213	-2.96465043158684	1.29541541378892	6.15842858012294	3.38927440174724
32	3.14689284958343	1.74769812001427	2.86579730650347	5.17089804148006	3.41454325313508	3.4248653739469	7	6.57076790136303	5.87623568682398	2.26777221192248	2.76366066520216	1.6183688207318	6.33917587708923	1.52889325639527	5.34378954951204	2.40430990816622	4.32568782450001	2.92497033782391	6.6595934003983	1.79591567087103	5.24065394212212	3.25819731314879	2.5351308915175	3.02105590918104	-5.29356621510587	8.5871155581033	-1.03003199719304	3.79040249167414	-3.70813402527626	-0.712709845026528	17.4684825897755	4.50315398740551	7.19416952595773	-4.66655461786658	-3.87075857985348	6.40396773480102	9.00782599251331	4.90700545682631	-13.8296650576827	3.99751771977051	-2.62837742010254	5.63017746042018	-0.978603550754071	3.0347125206679	5.55977849117252	3.52188873649284	-0.968848502879147	6.0774934883168	-3.01920429702896
33	5.23323843155714	2.39189937785865	6.70294714710007	2.96416981029046	1.05627263617701	1	4.28817332953435	3.93823674499255	6.36724809560945	1.39715523866839	2.49123250503651	4.12537881599862	4.30544762663724	1.97614197213956	2.2062504673331	4.85373294559061	4.78807581629201	6.16002964709905	7	3.74224784400027	6.33951535882077	3.4625313734862	1	2.1568767911649	-3.68402095397053	7.85894843150834	-4.83371069857839	4.22804523285395	-0.811008501972525	-1.42018020629617	18.075330835226	4.52472552229062	9.63482889989199	-2.47400837438709	-6.08255683318823	3.80782061326418	11.5050174738594	5.69096742321634	-14.7470732423835	-2.05150169338242	2.07671572823203	7.07258974461778	-1.49670863320008	0.382198519828717	5.29773390305833	-7.69204595996332	-1.89019463508617	8.90908944427761	-12.0258512020172
34	1.63471407609017	4.82813623768371	2.85693233840809	3.82922224419105	3.23944244305254	3.18974288168612	1.81751171243624	3.82906634720857	6.84032224156425	5.43876770709075	5.89993818672381	5.05274434276756	2.29472170493777	3.31918707659491	6.87440209624774	5.44490211675666	4.47871143670435	2.04482885995473	2.82183687497867	3.25306323443113	6.00851221414317	3.11107889488623	4.78466781891353	5.02360790112024	-2.92875829513412	-5.70056605951724	14.2359325617932	2.82338295593825	-5.32907986245627	6.24079209311028	9.01961224684604	3.3784240071018	3.02248087110673	-4.09528757767396	-0.501792235088599	1.79406641416808	13.1346760577707	3.58547306552171	2.33074665587888	10.6374628623478	-7.32156968187885	9.14173408641781	-5.72510818821826	4.20747798932467	6.80740068778835	4.27399275147555	-5.03420341684468	4.33961702762655	-14.9027003391869
35	3.13828814494576	4.13625859090416	5.72334213861829	2.45870115870741	5.76960747034226	3.10638785623502	3.0313150402585	4.63776386369409	5.61720759860104	3.67014494093568	3.04287467082449	2.66653612963535	6.9325439189723	2.39116622324418	5.80032570412856	5.97191859856462	5.78181652424069	1	6.14207899078638	2.52819995932672	4.18752600061305	7	4.72657951883542	4.32063780754319	-2.49357667099234	-6.50009624705677	6.08913044904897	-2.46867571536774	-3.44756266822265	9.1653144371225	1.18169721066977	3.3686595578475	8.38698345095246	-11.3272112748959	1.62101824746869	4.07397725764034	7.85544647355521	4.45507183161881	3.2611709490047	2.36151914073955	-14.7321379440861	6.24969124376299	2.5144717514481	4.11568817722671	10.2557049766298	1.58339943426247	0.193606995323545	7.72975851135991	-14.0428964126823
36	5.28208164327857	6.63254797369129	5.21494125073066	2.39246790692596	2.05320011192875	6.98550213750077	6.78660136793484	6.24736857350958	6.59060596301281	2.53106578143278	1	1.4082708741907	3.46224586524075	3.50512789244556	4.0262558023202	6.96929637157115	5.69585918162305	2.27082513728141	5.69902511167186	1	5.95157298718111	2.36611699820654	2.8697119543242	1.96118869511839	-4.40780405330903	-2.30147621724921	14.3237887561613	4.56766545112808	-1.14155663113987	9.61327147086226	14.0021837646722	2.65785330085812	7.60187522264888	-1.72523467404793	-4.59130367370518	7.11365728499892	8.24689506823268	1.32794643704266	1.40383520599662	4.14728681910917	-10.4353938078529	6.71491295033982	0.684987806452269	6.59220242020464	10.2524228476514	-0.373997518037005	10.5648610334884	5.83506404940063	1.81710111826342
37	4.21293260627012	3.35668470839138	5.1252365222937	2.11566102015795	6.01244705171808	1.8046893170832	2.56492711977277	5.05872220829117	6.05190809195552	3.49226535543912	4.18879208145766	4.64265506619573	6.44051182865216	1	5.54148908632083	7	5.94147162353377	1.37881001974565	6.55176671730268	2.57222968330938	3.20518384115215	6.80455666273352	1.32681946177549	5.27086546451455	-3.59299509685286	-5.53728744588513	6.13813139680574	-2.85556319751845	-3.91133443266983	8.91861179822548	2.01018433173371	3.9196433181666	8.53343696692592	-11.5936481903805	2.2894144891015	4.66754544547106	7.13037900402129	5.32219305016023	2.70353308767047	2.45158394303569	-13.9612996679816	7.47660518474459	1.98324249098565	4.5711737707744	9.77576434048681	0.176168474603217	0.778918945390418	7.42451440383701	-9.91933514564359
38	2.09607227896479	3.65659207130175	6.05018434443369	3.27673660556519	3.15452951570484	1.55941705521546	6.74501549082158	5.55643181811935	7	3.56208551441421	2.31941118752631	3.29048140108009	4.07927906864741	2.18813361715384	2.598941345355	2.34093411701888	5.73754511816298	5.29425398203658	1.00557150462618	1.23586843175714	2.1693678205811	5.10624189768771	3.76804904330533	3.76174023466383	-4.66033853995119	-5.4820329855257	14.0729341384328	1.12748557547576	-5.77835339711529	6.70736384231289	11.1294604756134	1.56389780920252	3.3587954130531	-4.9698296362538	-2.91335924552436	2.15615907391841	10.9452909899432	3.56184395296458	1.74089076412844	9.57742191976292	-9.48982452587467	5.3044430629539	-2.92429864332229	4.95085124142817	8.30794524996756	0.420487179722985	7.85582483181078	4.80051924987344	-5.13616059721099
39	1.31856104641948	1.8101975193187	6.57804569290538	4.221993653125	1	2.55188907651426	6.20242228972953	5.87216490129662	6.10308139198338	4.92880961995206	3.13034208556486	3.04255827677059	1.94305833070063	3.13106107486541	4.3839894892886	2.16316673456057	6.59414184326367	1.48969500339996	5.36723820762542	3.87406866174484	4.77575074640434	5.87844137321723	2.95260579894525	3.24537455264365	-6.67832867518207	6.94357833637656	-2.14005454666929	2.58382446775881	-2.78297391409928	-0.932973091158792	17.0909905868889	2.32463177392497	6.34743824889662	-1.14221678207119	-4.86361889706068	5.01930639513554	10.3910767023901	4.16980046639218	-16.8783154663158	2.8139611504212	-0.233594571212749	7.91598900736277	-2.76254356859064	3.45689483793851	11.2243894939615	-1.51882230313758	1.25554746009393	4.59282586912215	3.98562411613169
40	1.6114438545499	6.20984798693884	2.09151942233443	6.22696857934987	4.16850678556916	5.74106154594473	5.89647709491959	6.94303589412739	7	1.00936307945272	1.2462291099436	2.14970590725965	7	5.52335526090756	4.41880742045158	4.80376326027246	5.59516744188301	4.20985550474016	2.59120823693655	1.56706581262822	6.54378381713587	6.86706151636808	1.53198495788244	3.55949837182952	-9.28205549119819	-6.02710730870161	12.8966856638925	2.26952107712756	-2.25713185946349	8.590678333292	12.02302771488	5.58022100516241	1.86966311995046	-3.21707244245555	-7.31136456139046	4.97252277837773	6.94633360747658	4.83342145583491	1.89597930005018	5.17774154180213	-12.1468243610821	8.49021318142774	-1.75671398989753	4.48277604780918	6.04935425495681	-1.18740284773833	-9.83228318476309	9.31377692329883	2.61219467669793
41	2.14004365646886	5.46136192089372	6.24621766592182	1.26198664493493	2.42329973054823	5.1856146002524	6.66578766240898	5.4289372217471	1.29570707991954	1.62370062562368	4.17526322054528	7	6.63089025748252	1.40181885345556	5.4665292467708	1.5230741345585	6.74161356067692	6.48798143334511	2.05020507270914	1.84803966006523	5.2926816982658	7	2.40816151453727	6.99015624652732	-5.33369093400917	-7.26112528737433	2.06772717878541	2.09562567966108	-3.54166941470128	5.44742554419281	4.63026621274647	8.37831395714778	6.20251799694788	-8.34102462777682	3.44807702730606	4.70781967519068	7.39884234781262	1.25714312648437	1.95752391448646	2.9060689510095	-14.442233909725	9.52533355339223	1.25733760939417	6.43939713488532	7.74869508686148	-1.51160685267715	9.63088684499648	5.99984921071114	-1.81686234516075
42	2.28391551289213	3.27819025381879	2.15501029095943	2.62394124049557	1.84881717199448	1.88539964575518	5.67480013076997	4.75437433071656	6.92254635950646	5.61143562480598	6.18757109538323	6.23306292847081	2.3310970732848	4.52529932822766	5.88013461228298	6.83956121503129	6.66410759572552	2.72018445316039	3.35196133397426	3.1320469636209	2.5686648521278	1.49282602965397	5.09758658239863	3.81213810714289	-2.5856353875786	-3.55781144364799	13.6959969500453	1.93542950113284	-4.64941259493076	7.31139621332337	8.69292015564697	2.15551057464692	4.74925015032895	-4.71012630284585	-0.796825192734026	2.20834014449378	12.4131352639952	4.51767002376266	3.88680027326047	8.63508777923651	-8.41502807650544	6.98355949434826	-4.23053906450706	4.64655950051269	7.57195330587865	14.2588724272877	10.1057475097896	4.52650696604041	-0.235618213132989
43	1.28150770788729	1.70375220769498	7	4.07451760396993	2.47500007141048	7	5.41136352472034	1	5.51985886453147	5.66552650769471	2.6935375880369	4.54064127089148	3.09981359747406	5.80222630488031	2.58442241273589	3.59810594701367	5.86641530295871	6.30340439792749	2.96294579757247	2.17127662617295	5.79957634811625	6.40295404755407	2.71722960145606	4.36472887273876	-5.22960023025194	6.52970363277506	-3.11248931502183	4.49091751786956	-2.67294668285637	-1.20535884219471	17.297336878057	2.25970020384149	5.85543526285719	0.381801145801644	-6.69461460762934	3.47800269993099	11.1669872031396	2.92580299151884	-16.400002962426	3.42388287224727	-0.116051630339627	6.70384547135295	-2.16021056998934	7.27639989488166	7.80519830147235	6.0681570076786	-3.90479749604768	10.307304586859	-1.2689503165656
44	2.53031049319954	2.60402692966723	2.03808243225502	2.618383450959	6.69392085082562	6.72119267922207	6.19124143260599	2.4141824132261	6.98301986235697	3.59061087475689	3.4295585043386	1.98050453548618	6.60959059152742	1.95417310504726	7	2.29629968829399	6.85620172446354	4.94168322498144	3.70608374998662	6.5039752758404	1	5.85453247920437	3.52229152826302	7.25721321913084	-4.70456629184554	-6.75442185486657	0.425172804823002	-0.966583697952837	-7.58975477135363	7.96391287781427	3.90903937370972	2.41314909209138	3.22989576462521	-11.1540653046184	2.42173665409866	3.8127312954473	7.03247955894829	3.96547771330224	1.72719001227569	3.42778649433496	-15.0032421937454	9.04509196928914	1.88373490065399	4.0288264381798	9.92555939691653	-2.17307031450374	6.16205581337322	10.2938678629783	-13.4110002920315
45	4.15769139798887	1	4.00242055390895	5.72611836344667	3.82973316217676	3.20126325291916	6.55470313041624	7	5.72429327728975	1.59317007217826	1.00858416305998	3.47313305353302	7	2.91088093227987	6.83784664609064	3.81886976242125	5.24618389402091	2.89178122455226	4.30054439993256	1.95202384109177	5.94421454426764	2.85832522904095	1.3140739421263	3.51773053130912	-2.92679381444598	9.23859881660546	-0.914299025915988	3.46869718057137	-3.24278623100562	-0.257853115500339	16.5225398675507	4.70133938827412	7.28283163906742	-4.40901400782108	-3.9857761430874	5.42931240974264	9.22361029255445	5.37370692093902	-13.9109873353741	4.92632659651363	-2.64986381085429	7.01974691128033	-1.16679216873408	4.22956596253293	5.26669554475009	3.96258018856085	-1.25598690744421	11.4799737769009	-13.1306372057623
46	7	7	4.10663069178511	2.43283602379479	2.94316581728723	4.91614560835283	5.99440310948759	2.16280100192265	4.00213442550984	4.73804865491225	1.69331857025715	1.95916078624469	7	1.16299407654776	2.26649161521409	6.65975729847682	6.07118037487706	4.33210443481065	1	4.85481419244278	3.23589464101378	2.3311852073461	1	4.09827517384516	-6.98412142049726	-4.78623073232433	12.3942768040036	3.55014277619974	-2.3887510422537	10.0438130000686	14.955437324479	1.12676479574507	5.8964063235831	-6.13752053696293	-4.64966757094281	5.15702152925655	9.33446145336109	3.5585655690025	-1.51173581961262	6.50753847101514	-9.29669000030067	9.12749747068107	-0.198006474464466	0.186953059683863	7.17927538398833	4.87496302599121	7.96473681213975	6.3521892244531	-5.84920049125556
47	5.12387045792765	3.17399471011412	5.57980881020199	2.320154355364	3.94265821161232	1.2751045385444	7	2.24363221332229	6.0721107221948	4.44003658579342	1	6.52105066808267	3.07060426645424	5.18494656405612	2.59777516671538	5.89521793722051	5.34997662020934	4.92177441325867	1.23982712687704	3.74804792335228	5.76152783234304	3.63104454071526	1.23773822352448	3.41607019899078	-7.10778611923402	-2.53119088699278	13.2283701216507	0.708849358422108	-1.37970814584993	9.99895694893233	15.9934134395155	1.50670225742861	7.64239757553398	-2.77106646476168	-5.26916331442581	6.12605979415189	6.31591643301137	1.97319019944989	-0.916588071430024	4.40527149475138	-10.8836935730084	7.65631039677978	-0.787347726227356	-0.802103953165237	8.01487489732179	-3.39245840824869	-5.06912473745089	9.85369750867229	-13.6815766163865
48	1	2.98484327981781	4.98857270945693	1	3.18838047599216	5.28135359889224	3.23506161076132	4.66615753588921	6.73462300391219	5.6373792712034	1.31206962338064	4.4545122738068	2.32165469731108	5.16120400507618	5.3572182363157	1	3.95750558339498	5.82112233000962	4.19413884699809	3.07982686788483	6.09510625150757	6.19482626009607	1.90546317392626	4.88089402110227	-4.18472528614702	-10.5473535491652	3.5781710146147	0.269275152092742	-8.02986555494947	3.37989746886869	7.59236818872612	6.02080589524449	7.80766660401246	-10.1045362772839	2.29811983238681	5.54775076987453	6.5277306595727	1.12782915829393	1.6777106516841	5.4375089138674	-17.8146364866483	5.31702950887019	1.4806702418919	4.16552870623943	5.17269170112243	2.43514636699451	-3.2188460693333	2.84210726045523	-0.350564792050542
49	3.97377733546055	6.52202879809958	6.47690754103612	1.43291342723527	1.56363659070728	5.94882023194253	4.40374943926531	1.55983170282671	4.49813049129897	3.80560946777742	1.69777402669043	5.62778486342984	2.40180119944417	4.17043863863113	4.95291484820436	4.65374254292001	6.65868893072709	1.03428717931921	5.66036871036096	2.08286698233097	3.01204961198116	6.6373409560854	2.07396779077328	4.89359212400487	-8.26024194855153	-3.87858176264043	15.5975677654732	1.15677779484876	-2.18635887740211	7.39816013061392	18.4008488049856	1.53270500013004	6.78457374074299	-6.02252377938203	-5.11955793036189	7.76245847120839	10.0319399385246	5.13578578798093	3.71321498930908	5.35136830367536	-9.63780822882299	11.2645582564066	0.509923737575998	3.11564515904197	7.88342078076522	9.52994565616584	9.96143565181515	5.85318869738594	3.15049353307287
50	1	7	5.92865473092581	1.70328307286163	4.12417741853463	2.5563387751381	2.78116164685962	5.11933988220259	6.78164267491021	5.78332326109162	2.35044419675736	4.02045313525822	6.72513934033974	2.53180427729652	6.29881995210591	3.41006104624259	5.29949433132793	6.97098207148468	1	3.47955266036655	4.15009777091013	3.98907004846752	3.08048392958363	3.99401501318616	-7.43578528054233	-4.79554309549872	15.9371602679913	0.490577342692943	1.59794496966294	5.56501020797924	17.9401771912249	-0.240540826631928	8.38123818353363	-8.4105161562735	-5.29855337826867	7.8951316665877	9.54713865197935	5.34627450394707	4.83454029554259	6.19700415392937	-9.76651560095308	7.35116113878751	1.47914264413382	4.31348757558071	3.7598730717786	-1.18474451192413	6.63299701499366	4.74258566634192	-4.82107390854987
51	1.66330187441144	3.79714357618647	6.65399188551487	1.46330334952132	4.57832215399722	2.33845309350715	6.57535846790693	5.11541401092245	5.28401589043041	1.93022615307217	1.84399683074678	5.06609233071405	5.77593692727947	2.16091314791504	1.44785583564513	6.07123747156883	6.17831437930406	5.94651471245654	4.81575108503904	1.93113890383221	3.72887611215665	2.31202640163367	3.78650674409877	4.79970408669294	-2.98405336974432	-4.62168161265383	5.90053577956196	-2.76298313281951	-1.7204774976278	9.64635388177503	2.57131035847354	5.08442959475269	8.48672792670986	-10.7146916819985	1.95351428160898	3.53913864846731	6.22678293727226	5.11010723644491	2.04196384215403	2.76532402109434	-14.8344635555164	7.20004487577221	2.0831618575286	4.55515875993391	11.1382943314202	-3.91509954119828	-4.18889971665211	7.80988684828549	-12.1222642501159
52	1	4.9119130834672	3.49342217589237	2.85648965912123	3.87276374993727	4.03082730599059	5.44578609826127	4.72941196975471	3.34731276085791	6.46625761803794	2.86334231428352	3.44308840831171	1.00772592008253	6.9887350765399	6.69987095337547	7	4.41321768547766	2.89204513958395	7	1.56096756416094	2.63236683252375	6.43053073884998	1	7.55295640502828	-4.97939260835145	-8.82990546580717	2.91399273739101	0.529267644751164	-8.32514984573373	5.51803815865347	3.12994540394885	5.13606463388258	4.61210341991204	-6.89352809143732	4.29153068902324	4.33466384936699	5.17201296875318	2.6488079203898	4.72715886954959	6.88406064612469	-14.153246092936	9.88477581423432	1.6064690748489	5.23450298082938	8.94688076793613	0.495072334492059	-3.54785449633064	6.31197510505596	-2.673166119803
53	2.60752065538384	6.25748609970486	2.15130247515253	1	7	2.28131751553893	7	4.21007297966908	5.90286229048952	3.8387859334913	2.6230593188384	5.15687680917048	6.28247141402091	5.08040370415056	4.06275392591303	5.27530724928713	1.03837728311661	2.37442854388037	5.56509036575295	1.64550133854605	5.3788589371079	1.72452278649578	2.26027420859862	2.28274517371259	-10.873641267459	-9.89077032347948	17.5048710334323	1.67942233078375	-5.32806169640529	10.081177577735	12.997991234589	2.36397467677138	3.96142978283287	-5.55796499297893	-0.840541062751233	8.21295273671301	8.93881760693728	2.48909032031771	0.437873814904085	6.13211414335134	-11.2510601396654	9.81891523347525	2.87676160990374	3.49135420148635	10.4589492145776	0.00766609317803996	10.6678830320186	5.65584062731932	-10.8204382447238
54	1.62646699481917	3.87130231087187	2.99366698933898	3.64700588874873	2.18805028178793	1.53229640310811	5.40867838820994	7	4.73621783399245	7	1.36554765813417	6.61241067446681	6.48870710424212	1.23655294610142	1.64122922352369	5.42832241117902	5.66694692533031	5.99144420344224	1	1	6.35991024404818	4.13529111236341	1.61230588489233	10.2675721636672	-4.69265522466931	-5.10637724630448	3.43430708083434	-0.674832218503972	-8.31439395686106	6.42141903184646	5.68708982685634	5.96709146259016	3.07895917716141	-5.65448226289181	3.28177388225356	6.22019955855169	6.82956067144615	2.04444298512199	3.29893013749954	7.99279753641233	-16.2271692743963	9.78170555744453	1.65726376996011	3.48073181232586	4.4120658921889	1.01337084249629	7.19995422775178	7.01353708842991	-14.4465610324527
55	3.4611043567717	3.18909589139083	6.14825381223565	2.97987991463791	6.04788851140098	3.6886931075388	1.98815069983586	5.10869972057119	3.99575045728928	3.66462292335343	4.66847371012208	4.51482318868434	6.58054091110389	2.44773291120291	6.49241982973133	6.28264423571712	6.09552561581408	1.41232600949997	6.46834248365657	2.91633555220681	3.51252453345702	6.7000521162481	2.6882525873223	4.78348168068878	-2.5586263737058	-5.23777500154767	6.61871609049857	-2.52836788304702	-2.88861819982567	8.9365055300318	0.956672317189687	5.00655862458632	8.05427629237573	-11.2294446661283	2.10205039545523	4.67074162047596	7.95473809051573	5.43041601058946	2.8952755937551	2.45666943958201	-14.8534943859621	7.66569612429798	1.21186619808579	3.37466253563885	9.70253190607743	1.29658613457413	-0.321781913315237	7.44348390239812	-13.0534059888121
56	2.31445364831212	6.93957855274123	6.53111413766166	1	3.3677426105459	7	4.1051372985512	4.59992357392613	4.96249688448871	7	4.98828646627503	2.99053433174533	4.92593975279899	3.49582946763912	4.79180562057404	6.69815282112178	5.93419723901015	4.79123625360692	4.77026595593989	2.50755862501061	3.22093825656199	2.39508106281665	3.04854085486507	11.2042513325097	-6.39045048020562	-10.1268766434118	0.920566104377655	-0.317749417717891	-2.57213711264782	5.21923227358161	7.44843534779231	4.10929569098648	9.0691556774662	-10.3482876796995	4.15118543031454	5.21793666443852	9.14404578715836	1.67769562864643	0.411135261478446	2.35146786512517	-12.4844307892289	9.60629525679045	0.102006421007098	3.51773565856806	-0.991931507550651	-3.98400413479432	9.46483075383443	4.93769123786764	-2.4926330968958
57	5.03886266963015	3.62608099118362	2.31719759050184	2.63128254104209	1.14633004575281	5.63779363864714	4.051421599463	7	6.55651558881222	1.86541416987509	3.03575716126548	5.12757556923667	2.53200062037613	1	4.5697029771029	6.50705042179785	4.94048024536929	5.75311228158144	1	1	3.9081604937834	2.72372407296973	1.00385637972169	-0.633425376136992	-4.30918793574794	-3.97123722220781	18.4025877322952	1.86030385416188	-2.36618249161014	8.75136300523577	14.716230235701	3.94349769270083	5.40032288227154	-5.45994900435564	-2.91220521729331	0.541794634721378	6.99775990850779	2.48828618906236	0.369176273551156	3.94100867846367	-12.8305971085712	7.69626832659236	2.93334060281444	5.63118350365998	7.33595490194198	7.73129546362081	5.57938044914903	7.54471874458403	-0.191232320462485
58	4.39754306408407	6.62703674191906	4.39885077213196	1.1915893115898	2.94038690657281	6.62413139587399	5.83319172582269	4.012599223321	4.93498656951762	1.71309220835846	1.65355841713724	1.71464210657478	2.51352652777851	3.74681369211643	4.78748947683758	5.07258963440714	1	6.09263054722107	4.49568508837217	2.40264877682165	4.24470864580879	3.53190460363778	3.02810877620893	1.44024012450661	-5.90873185300067	-1.35623982942533	13.2719096453855	2.50180927887531	-0.77158220499674	8.77984226859096	13.6865420413372	2.80032973975105	5.35937541146043	-1.98156861310997	-4.19130423305511	5.7979314421317	6.13563080294571	1.28910478805785	0.961322594114615	5.07289991087062	-12.2812594834113	5.60594777588106	0.42998053733356	9.83415623373164	2.1877841897097	-5.75255204459498	9.25728026242552	9.39802491943859	-9.82385841743355
59	1.65439770767896	5.44530590021648	5.53749337050482	1.19022822019624	3.67720891143775	3.92201990958155	7	7	6.91455327529583	3.83940007099636	1	1.12713471085247	5.70914420682435	2.66238988800484	2.25883692129524	7	5.4605694925316	6.42928704879491	3.01927164937991	1	3.5048394518158	1	2.79598031146383	5.8260810105688	-9.7845657487034	-3.78463704083937	15.1572620017292	-0.25108143140793	2.24346762366359	8.45833658301905	18.1725517212229	0.507189308981416	5.93958615270478	-7.85250193711619	-7.55355992638901	5.09805107536378	10.9879382243901	5.72093520720015	3.66200607318791	5.26091759624515	-8.88715995521229	9.65847571896137	0.663615619453509	3.29608718218325	5.63183197186289	-6.24048377167077	7.85860546287549	7.58110136601447	-13.0378143811124
60	2.23727783119479	6.47329225132144	3.00303032978725	1.30216902395573	5.00814145255658	4.87762835562053	7	5.41829161957712	6.58205207994699	4.01927162324142	5.73757380059514	5.76256448531199	5.47250535971822	3.50496239012945	3.8093884739083	5.17393996485269	6.98233638606823	3.05652406293581	1	3.99523657431828	6.71431879789366	3.33392399019679	1	4.88064166955325	-3.60181359577496	-6.72641024228543	14.906876039841	1.21057402513121	-5.70152584203681	6.20741206145258	9.90305927633501	2.62498391051595	1.43450919169227	-6.22902038203341	-2.14926565815419	1.94209649656766	11.3460313587529	5.17053720677673	2.76628148313179	10.8476264849101	-10.6845706499397	5.03586195399606	-4.16028630114031	4.78469145303284	9.3249621492532	3.17621652794137	-1.97050750537088	3.54561873048646	0.730051702044124
61	6.61233600301781	4.85072829466528	5.32390348790146	2.4384449536115	2.61566557097393	2.00165300554967	6.72539711421763	3.75924858075347	3.67294125858193	5.35697402890556	2.79004796075868	3.77389766280004	5.67374799747751	1.87773346246191	3.60716443962949	5.3327702888411	5.75978741813736	2.18126940000022	2.12399471784915	5.05641736521838	2.84331871845423	2.1917095748838	3.61753641910587	3.4997917414033	-5.66431326093286	-2.15375371721827	13.1185159954795	1.52529703635571	-0.901968872546867	10.6324527420693	16.0343374676792	0.890803090356155	6.84942345376532	-2.96863083055117	-4.27347750436359	6.84009134790741	7.21376193652387	1.93711295954582	-0.705120621955564	4.84629287671367	-10.576704209279	7.63369699120741	0.8108343333636	4.94153574521479	3.61937734649902	-3.06247305726118	-1.05080028026572	4.67525418596447	0.00552519365183879
62	2.05919850067768	6.76870272346445	5.41219129840233	1.03947718477098	2.12547158507723	7	3.16948202091688	5.52518125353032	5.42938563307837	6.58450339580709	2.13296269264138	2.75508936218679	6.06754303423919	4.72103214135682	2.95016370578495	5.67987921178249	1.44200453222624	7	4.79392052349013	1.32826869604643	1.08586350809594	4.96301972445039	4.35467317594845	-0.900799353680725	-10.1861963528659	-7.55098559382809	19.0020277731333	2.8603474327986	-1.79610499710802	9.36300429775872	16.0033679226195	1.60903949248346	3.56432462271931	-5.71360096794725	-0.0433655277463028	2.94669487540409	9.27774592251136	0.455109935887558	1.43523052370643	3.52429984575046	-12.4113165918588	7.74566988787855	1.18019624894524	5.36160530130864	8.29141692399662	0.505639507743268	18.5242088412709	4.54441838355828	-11.5031381413199
63	5.37632817602143	3.76906831084528	5.63820112385085	2.53225980621054	2.41601820660427	3.00089535456326	6.08553627548575	4.36369644812691	6.4708997021344	6.84639582500365	2.78263637003168	2.43071573298067	2.52280028730112	3.95333106221864	2.26619384668827	6.95001555465925	2.15948225553305	5.4303051462927	2.21832216212839	1.61692854629539	6.27408479252486	2.43756816259532	1.91264547259959	3.84537787017511	-6.31821938258122	-2.99195992008498	13.069373142667	1.65353860856034	-0.652662249891301	10.4154715729885	16.1901844341974	1.13900597899514	7.13572344826228	-4.14022570533779	-4.64426694787684	6.32575822640505	6.68421208550749	3.49339210160483	-0.923875338129839	5.12505742650071	-11.0511896170978	6.66132429145754	1.93606368609218	-0.0848586763708146	7.95913690792239	1.98537989785777	12.1143546847685	6.96059296740307	4.09062752801305
64	7	5.93174756285863	5.35306072496396	2.97481198089762	3.29569071333367	1.3567248759807	5.5222187092358	1.76800905363779	6.46252062053059	6.35781491467664	1	3.26610579072517	4.64185651291755	4.31036892275434	6.62664047861042	4.92155363850704	5.95042538193993	4.36684126640629	2.35652859337913	2.92757250508739	6.84020307003501	2.13531148542841	1.86515045998372	3.49267192813773	-5.29794346819546	-2.39189843644754	13.3977526781604	3.37819905548163	-1.92469290143455	10.3813875250115	16.6771787594386	1.81268613434298	7.70024716483598	-2.19478069528784	-4.08479625189022	6.67165511634063	6.15156627265958	0.950473792742742	-1.26227454704838	5.21353037467648	-10.2380620318236	7.80374794300585	1.08926133104638	3.99099558111975	7.42018904648699	8.23774447712176	-5.46678360186121	7.93513046936584	-11.039214806593
65	6.4769370359617	4.31918958408342	7	4.65098196432415	3.14822424672449	1.10286848914336	7	3.89179351746585	7	3.67358396645878	3.96406980116968	4.02866213624881	4.80483943448996	4.29817268462076	6.84806031451739	6.9900136436103	6.14457023654883	6.11136758896282	2.08063319413812	1.42603859254929	7	3.36496569629226	1	3.21882203984597	-5.43608937652304	-2.55560101061766	13.3366726320204	0.692457823768269	-0.0731912228637176	10.2786189735466	16.0344353469421	1.40903163535473	7.93773486724784	-2.61618914092639	-7.17953283369952	6.62485584429918	7.00541073244754	2.57551804070556	-1.57992140782356	5.02086916901766	-10.1486170524705	8.25630521242285	-0.921600950019201	-0.139627559223801	7.88686346242349	-3.25356815076111	-5.80772482982711	10.3780138962025	-13.1282553233462
66	1	4.48265804419916	2.80254131231195	4.04581787991205	1.70721994297672	1.58588286941453	6.31154208085003	7	4.06120327320462	2.81895741994721	1.29320440348451	1.202843195945	6.69242328859126	2.74022183666572	2.18045276419698	4.71342672810583	4.55933937188188	6.84626831195632	1	4.77240649907204	5.50097924852855	1.31239101137752	1.56664537865952	8.83395948242896	-4.94632371754571	-6.65315606012406	3.05218498386552	-0.314301485105795	-8.11567570280044	5.02796239341326	5.55391992133895	5.16888469271344	2.52015082094585	-7.36722721859021	3.54856752001433	6.48203598219127	4.88315867253181	2.74913532773138	2.71904007515343	7.2738684667885	-15.2784029291717	9.81410528521744	2.22469675596288	4.80224259413685	5.39009791870419	1.22052041138732	18.5308634900831	4.44268839805668	-14.2018096947948
67	1.55950873342585	6.01342988494992	5.90338374857405	1	2.8188721757755	3.97674240201468	6.9761810006129	7	7	5.32055047790319	1.03906366070422	1	5.20199704132095	3.14973104468098	1.32514802771101	5.67305502592999	4.47939664727528	2.16849195237989	1.80655680857985	1	4.66659744310004	1.03912600444218	3.2833894863142	4.7845240230997	-8.90890869139705	-3.47161676130028	14.9391396642724	-0.667217360400292	1.80015837677764	9.16193743880642	18.8517468119628	-0.106933667751647	6.53805698916854	-7.42701816542555	-7.73325091918815	6.49911318523032	11.486849447931	6.37029982516613	3.88794849490746	5.40710745515937	-8.05038023041747	9.62276245972121	0.967497330379739	2.9067194297238	5.2759402775764	-5.95162227812763	7.64090046947388	7.10746165389155	-11.9203347689726
68	5.27295695683533	6.10473961651617	3.46504103564796	1.89203218099231	3.01551475853936	5.42056533869422	5.67658623659803	1.55873235599667	3.53719162883222	3.29825656765584	1.55672526809664	7	5.68274899176198	2.37042271122344	5.22482742335812	4.78213200870811	5.61692503283673	5.94418332080314	1.66913482429029	5.49537318328232	2.94337201753922	2.72283215848	1.51621532630653	4.10844736692841	-6.02514014045623	-3.85789940025944	11.7252666608706	2.30916599504897	-1.53100661229915	11.0285871916258	14.6965815714054	2.42377386433781	6.23295009245993	-5.50419552905715	-4.9407477333268	3.7279681689018	10.4947962117861	2.08715002119695	-2.12978910518713	6.20015334984605	-9.123384488739	9.17173249659085	0.674133670152537	2.87407937671634	7.10320139517423	-5.67171625232239	-2.90365259478036	7.68362084756295	6.48738596398669
69	1	5.34670375618503	2.71432070863197	3.26175633660756	3.58520252489459	4.75501473055777	6.04365594272557	5.13840238416787	5.21552776992419	6.31877424168787	3.05819886325492	3.03012509287206	2.01644805980198	6.9215286083796	6.36614697376287	7	5.11154400535478	2.13152196228342	6.54541563540749	1.62547455748983	1.60243909187249	7	1.32166324697631	7.37276704915324	-4.74744761500961	-8.68401150070672	3.01860396492232	0.975662434749641	-8.92621282250469	4.5198595713216	2.89751422535212	5.55045841187184	4.48317453530596	-7.52928320396599	3.72446714630055	4.62667433899262	5.3650068500973	2.87751881563183	2.8001266121874	7.18084304730316	-13.8215899035181	9.3693843963797	2.90691804066703	5.16663476670512	7.5390254435683	0.417280717759189	-3.700039592195	6.75683653581365	4.93224353616969
70	1.78063041894896	5.08247399689126	5.05005482916041	1.45629567348108	4.04473258152884	4.8145623700534	4.65869112437839	7	6.10871168055131	6.38811440612493	1	1.06123100172311	7	2.80650898433031	1	5.79281094259405	5.65307388557854	7	1.16315089126551	1	6.11272014569964	1.74086884155399	1.06381354350396	4.98379470300427	-9.03134177845504	-2.93795126574937	15.7150065525094	-0.966209103620514	2.28024185443388	8.58899003870283	18.3367050944781	0.243338270798532	6.64443633398574	-6.8540341725846	-6.3067401832013	7.11920029968943	10.8850002643443	5.49741842923585	3.9903955096737	4.59369466650303	-8.1880675284327	9.38621796040625	0.387285419885654	2.98351770619401	5.47228048046782	-5.52533674415063	7.4915218105173	8.00507699632755	-12.9859050600399
71	4.66721627382518	1	2.57366171341136	4.04905845081237	5.84950462298884	6.27294998397769	5.6759149679404	3.60126501171445	7	4.72736800224971	1	1	7	1.23417704362031	6.28272562927562	2.59741506307731	6.89844427140332	6.10495742204619	3.23245761644724	5.77716062041526	1.77135757996081	4.26248768159318	2.70236506335319	5.97260809512345	-4.3673623029599	-6.0070838067758	0.707053487699483	-1.53713601914502	-6.41926778182509	6.12208471967612	5.05428058012859	1.17234423871242	3.41444873984635	-11.0551567194648	2.65802586630473	4.7239488173413	8.02525804622355	2.36888245682403	0.890763195044229	4.11975734033135	-15.4048691086956	11.3288385952071	3.26406547882095	4.40891540038839	10.931909305495	-2.33230776305985	6.4089342759121	10.4203472388774	-13.7286283290831
72	3.20918120045046	6.45655978059748	6.31542415691214	1.35487262664947	1.54403565142199	3.90254607128491	4.90214244258018	5.16634566080999	6.44534881355495	7	3.23521257770003	2.13314858091738	6.19673691926316	2.15643060640132	2.60737615551521	6.10521500762528	2.03067615937776	7	1.5166015922634	2.2235600222751	3.21218537338376	4.94746510355823	6.47538985808043	-0.129196990792738	-9.92236457406587	-7.94261875986062	19.1652344704404	3.28154090428108	-2.28667399295174	8.62722434334452	15.6512331834561	1.79560375221026	3.66594750144079	-5.99216885669014	-1.18269493694528	3.26110111057111	8.66998103201501	0.201333472560957	2.74804326063028	4.28475252205807	-12.6447899821483	8.41104631521995	0.883072409751856	4.62148664851623	2.57122971308506	0.375264774659601	18.0307683450674	4.27541095972779	0.136771262162406
73	2.26062810776385	7	3.3239808878444	1	2.63426170887549	1.51344146481491	6.83989365632506	1.57372116102194	5.47584581018847	2.08439426996264	3.09090231934593	5.73956188293419	6.82298031194174	3.82983834644479	7	4.85925806823034	5.47806633577474	6.04329946878154	1.40631343679737	2.92489143871	3.62370181142681	1.62048873765591	3.42499804214139	5.27236575906723	-4.23039196942849	-5.63904482542627	14.1886546982322	0.793490999846614	-4.75329287143919	5.74401303292738	8.71623369214092	2.2511578901556	1.18049208258965	-6.80658771613295	-1.68285131298618	1.51136852310111	10.9438648573917	4.68473222158334	2.69322165431732	10.1390581330879	-11.3559351374063	5.43391350883335	-3.63413228838915	4.70091356134423	8.65445194364176	-4.05265621696471	6.75700307632507	4.7109427164192	-2.4446037155575
74	4.82834677760245	3.19805265594387	2.77818419560076	4.51658605166936	3.35320687641438	2.25792149587404	7	6.76501509950161	5.43224975720052	3.06835385947357	1.81472187726306	6.22220375127166	1.55620271749433	2.12485221362471	2.0574219038163	6.02230997531279	1	2.26790917928963	5.81195060327669	4.43507863768779	3.26571833484503	1.6564817459652	1.84668540390715	-1.02983862459532	-3.6133791122938	-4.85130175181721	19.4884788157802	2.07457396568602	-2.27577940710524	11.0636413138702	13.8346178041379	4.7309386337238	5.36984858066695	-4.69658922656636	-0.436738120109127	-0.337103207719203	6.58444782820621	1.7376358687493	2.24407209265902	5.46033413014769	-11.1052863330461	7.57918978548116	2.36297749084951	2.80116564499208	7.62537798830273	-2.78158533692993	6.59313037405921	2.09576306110451	-2.07629470891865
75	3.37855107148656	3.93817174004533	6.21566555831537	2.01856589394865	7	2.10882983680253	4.48412398461511	2.44315185774259	5.90981375112259	7	4.19595365877986	2.0698502180079	6.01578401666851	2.53402037749567	3.44702849076561	5.64501997634472	4.36030052617264	6.26755316193325	6.65608507726475	1.19529696404518	6.06655228272925	1	1.22621484848517	5.11253206293043	-2.98832672904095	-6.2634351988727	6.07574445402526	-1.9746478644914	-1.71937512769544	7.89067095754498	2.78724347729298	5.48984722988862	9.59484602347186	-11.7942380150766	1.43988768672837	2.86285202136941	6.60433432626865	6.00982614915279	3.04176052142192	2.93299053956907	-15.0679015460244	7.89938581467507	1.26198165003691	3.73272718917796	5.01785879011023	0.46034495140153	8.30830615315801	7.91871048220505	-3.86707629817611
76	6.58725272147154	5.26793900776937	5.40819717646754	2.95857061756634	2.96065448451685	6.06370632559123	5.56356686637205	3.63344022169141	5.24258979329529	6.1285675676771	3.38970908676454	3.74678380117705	4.10499437817096	4.04411201320392	3.90360970901182	4.90904806091568	2.33326937334159	5.47252419069698	1.82595867370789	1.94753872846216	6.82723523698641	2.54099967552608	1.21153830147236	2.27572336297087	-4.36099142000479	-4.29007563258149	12.5902296137958	3.7683242022782	-2.32228863467458	10.191322614211	16.1330070869221	1.24376562948962	7.351032093214	-2.66948548573416	-6.0823388691527	7.71003118148783	5.9194901556973	2.05367509676929	0.432491146482687	3.83982812775755	-9.94005047702253	8.46347675927584	0.408169380977031	2.3849887543462	6.7985921704174	2.62051232669262	-1.11581588336241	5.58185868958164	-3.11895472843418
77	2.39727916393929	3.72002793641617	2.70847828279315	1	1.15003078420666	5.70764474452504	6.28222604673695	6.43421388904564	6.52588057163813	2.95078362762839	2.20166991296465	3.5749630242465	3.62480771730165	2.2284083090875	4.14599990665319	1.60168301052838	6.73194948067771	3.57850100906234	2.52500845899783	1.98082631472909	1.13484597943138	4.92610274958437	6.30970255743038	0.358782837750434	-2.51855823522366	-4.57627185466529	18.8773170368034	-0.301558561461725	-2.21656885955844	8.84377808970205	14.5181740591792	4.14009112085629	4.97171797055468	-5.5509149906401	0.412325264598334	-0.00521437329296687	5.06323731553034	1.17469665551588	-0.0587878303509798	4.98333690758288	-10.7209709478921	10.4296004807331	2.13531276310187	5.18214482411204	12.2541081329322	-0.00271761465946074	-3.18158246536634	7.77770717140564	-1.20422221087306
78	1	5.18969801197063	2.62439554062159	2.5992545793735	3.03992549601092	4.42081018694931	7	4.38463446890413	5.58087744244022	6.63401744101253	2.47432490749627	4.19861048529853	3.6283075771604	4.97748747347869	7	2.91921085274423	3.55741026395611	6.42840764551196	6.88866798043896	1	1.56351371897237	4.58509041153698	4.31169152754016	7.80184537869631	-3.97965208193488	-10.6819269902276	3.69219493029168	-0.0934852714365885	-8.87179728376885	5.77084701686418	3.96576136724074	6.45221172419929	4.9994743692905	-6.91334041707976	3.03092612234125	5.65029054469403	4.66115143171616	2.20694659877228	4.14678055188152	7.11800062379304	-14.2022834749009	8.97370079643877	0.79896097730044	4.71103206739706	8.70277409396468	1.48072877746057	-2.68061708690472	9.61163186350505	6.23105411717036
79	6.86179068583368	4.39546172990467	5.26676607031161	2.37341275644166	4.64096274220853	5.83367468375281	6.63857561755769	3.73258162550095	5.57612997612441	4.52830664086267	2.41549159789503	1.46811909605738	6.79643045517946	1.64885619991706	1	1.8709740193843	6.41800186813158	5.30115920520045	4.97083331512655	1	1	2.84739895191995	2.52062890816683	10.5908108835391	-4.90466692276386	-9.12134893740757	1.85170077602141	-0.528036965928948	-4.23667823122725	7.64206347218619	7.89888741883524	3.6066573063614	7.28504436235992	-10.9116171028477	3.9700057891901	5.6348164206246	8.04137552462097	1.19217273496631	0.992299404851893	4.141090839906	-13.6095765673819	8.1786022396338	2.51273549484878	0.751776735927369	1.65561814979784	0.123779685225959	7.45335400567518	10.0366947520497	-11.3890531846454
80	3.81892058684568	6.56286689916481	5.86401065246509	1.80782505878131	1.67215846548611	3.27901120377482	4.18384975904231	1.59567423620842	6.23676475125002	5.44902644767379	3.86380146477649	2.28394266034334	1.58830359389862	3.52708948039648	5.83713153899468	6.11871675931145	5.3539030251506	3.20633784841025	2.74118368033149	1.61259845585657	1.19701444401938	1.96000463325665	7	10.6781473080467	-6.75515885223729	-9.87879510413143	1.37437306149108	0.127051225341247	-4.78296693287928	5.8281449613823	8.56119465762504	5.1707755836618	9.73595629966305	-10.0838884791095	2.74328947882781	4.41863178753895	8.10825390460745	2.11756226540044	1.48349742401811	2.45268835839506	-13.5152512486007	6.93796246897998	-0.234595762382854	2.50764519430012	7.63019426754384	1.32558180695767	-0.92114316758428	4.06659951037924	-1.49900518108998
81	2.22790809530994	7	6.18023386055147	1.1646128695176	3.0337541894794	2.62029461826854	4.35026643645736	5.0981370651719	6.41941029213285	4.51969758208427	1	5.31166118930636	7	4.12520762843236	6.44534616808031	2.78170734858997	1.61814735330589	3.86911623143415	2.2197008255233	1	3.63628609834348	3.30222357150187	2.60392110393693	5.86826640446538	-8.51590921813921	-3.22136233906451	16.1268878251	-0.966880834665583	-1.03384092045615	5.26629462109531	17.2659777198978	1.04047844364211	7.4146348120156	-7.0967053050232	-4.97722206948195	5.47614372593116	10.4865991570666	4.74345163819001	4.98574059630937	5.03872900744748	-9.45976529091744	9.73022488202534	-0.511857666006373	1.56504112700631	8.94110912951852	-1.71635797204655	11.3983911247361	2.79083572615059	-2.77293438296406
82	2.07098932180794	7	2.81391590217116	1.22290481673315	2.81711065404875	4.01991436303449	6.76777468762041	5.57697668559327	3.7634425758574	1.90348302970838	2.65121473971718	6.67075968686947	7	4.40212750903193	7	5.6898472214185	5.09217311969078	2.67517848107553	2.26418437121715	3.03895117831618	4.05166513224989	3.14259578033594	1.93678102366489	4.42809988868511	-3.72801322838336	-6.57421225300515	15.3908211893827	0.722259841663714	-4.52229128309628	6.12696123530619	8.67737908865631	3.1704577788328	1.2081848663417	-5.41539292176991	-3.10399487766038	1.27421887605009	11.528432943617	5.62398297470761	2.30588601852509	10.5605154527555	-11.1065063314407	6.15221104152126	-4.20756722072925	3.96790460686872	5.69343301269089	6.2460619584564	7.65487467729877	4.53394246370274	2.48679025597877
83	2.28988159695649	7	1.10112116363419	1	2.0198956855619	3.0975396210987	4.19737005974902	2.74608650162867	6.78670181210553	2.36005692108538	7	3.35283488616082	3.23583939973414	3.42182523713396	6.19542617692891	6.0407817595043	5.60423088216252	5.81759971710217	5.0546381591038	1	4.38475263790015	5.68517928852628	5.89435588793634	4.61708392054709	-7.64419175056586	-5.53733523767911	15.323187955868	1.95885030805739	-0.73010061207331	10.2644166691724	9.90669217346203	5.03692684529089	4.49956562758765	-2.25345453620804	-4.56644160068459	4.0496493252968	9.22376747486541	3.99479091676678	1.08887597541403	3.98144403238313	-11.8708796042451	6.30479621892	-0.182306937608987	-0.85030362665529	9.17739024996658	2.68235392379854	-10.4939248295271	4.95328295711149	-0.155832580769121
84	2.39284705997776	6.5653303917534	3.80465800480978	1	2.92772021993394	4.46822745773365	4.54720464863823	4.84497980001174	7	3.7092847138376	1.20108187562367	6.97273253145285	1.29069745592474	1.45775956036525	2.4862756935052	6.7182225939449	5.77324873314726	7	6.45514996408383	2.50332368373516	5.65534135157469	1.43107353635093	2.52693938557214	4.85315232869342	-4.58606496751499	-5.35268943889522	16.2419446922831	2.05408374325154	-4.66633835895394	5.36697226354823	8.84212639188271	2.62260084951685	1.35869519830214	-5.51694989127864	-1.00807902947637	1.63059550868795	11.8014825612964	5.66737287303656	2.60906310800443	10.3504582009176	-12.7730200818638	5.25968429987276	-3.69601555628229	1.40356921503485	6.92090307524859	1.87636530066563	-3.60236686566443	6.97896911613384	3.95968070686768
85	2.51570607231442	6.76305802032002	3.52105248018945	1	2.63456837839875	4.22420593193491	6.48238962355691	5.80740835287416	5.25835465487677	2.42101077117776	1.25743911490093	4.65357436237401	6.79632171778139	2.51071534184369	6.42957509436837	5.07346288990328	4.72014293182256	3.23206092175634	1	2.95845019317412	5.89060496099065	1.83341255056692	1.61646623477539	5.46532900232995	-4.33389974859978	-5.52943688606421	15.1822235631135	0.154274115419559	-6.60020020394503	5.48848242627089	9.78313439168214	3.16453567588404	2.07842976340138	-5.27568814677752	-3.04505250336419	2.29214579551488	11.5225641889472	5.96740826887689	2.30259954937652	10.9952755028954	-11.3473651789579	6.26454153129148	-4.28646478906568	3.29816860137054	8.04850581341631	-3.57943128609722	8.10254825746764	4.85420506390793	1.97011490342686
86	2.07316080492005	1	7	3.28026751788096	2.22614900436793	1.38610805734147	5.02218695969296	1	6.10653200654833	5.88589369930682	3.9431794414475	3.71653202482273	3.41735094578963	5.38940828697283	3.81916661286327	3.5811416010242	6.44324656294245	5.46242105653352	2.50491797333027	1.2620471473188	6.30098213887842	6.79686299461151	3.25474753871136	2.79906425508634	-5.38786352593086	7.61411690984706	-3.44265112282142	3.90964105239863	-2.9981217884287	-1.40910328940578	18.1722529989131	3.53090452755782	7.19508246046262	-0.347698433420601	-6.76335225565473	4.6741444032681	11.2690722258742	3.29801470463253	-17.0626534918949	5.18486367580185	-0.617581106188845	7.35192071174625	-2.32290847484433	6.75188350278811	7.00791146877143	7.30229255212993	-3.62584418119953	10.4471753145914	0.165089791765719
87	1.23278309157578	7	1.01312716113555	1.56995518813672	1	3.34056031841128	2.77347014035992	2.74930707777455	7	2.66616378861842	6.4775917946738	5.59809276288148	5.21137590397881	3.09171417405063	6.75015659211962	5.98950472749959	5.89324573161256	6.51378962324233	3.37292376975177	1	5.62088641405538	5.44074636326683	5.5935732813593	4.48954747395497	-7.27663300740297	-6.46604968555028	15.2283480642226	0.550083299616043	-0.134070676309653	10.6694834149688	9.02225319281912	5.27359779287719	3.58500076858029	-1.68214880877893	-4.54867240901614	4.82695568786745	10.6620797238432	2.45053392058502	1.60209414605756	4.28079623812705	-13.9493355447155	7.45424358239926	0.170817590153212	0.534046787462544	7.53461191084079	2.43491162795801	-2.37793249620071	3.76904694246073	-0.182458053603833
88	1	4.24361510165761	4.40314121749911	1.23061156729926	3.92735512967884	5.72163198801849	5.60393623985819	5.70453819725482	5.92423736822091	5.85681375174285	2.77594175918289	1.42715712227949	5.47149223222041	3.90993208119902	1.39485344686594	6.10265111470613	3.9285074815137	7	2.84371600999889	1	7	2.06887044746785	1.33980635285457	4.94102523982376	-7.89708009265096	-9.89476601541771	5.24230093791744	0.531977129378437	-9.23193755801822	6.50049243463003	5.25192251857887	7.4679715777047	7.01924917956067	-6.29848816016052	1.62188473244595	6.53855314818626	10.0434384630184	2.65518615714618	2.72001840806628	2.98933451190888	-13.9377844334773	7.75026250885613	2.45847729849055	2.05983899851959	9.54339595993101	-1.14323425219395	10.7917653985888	9.59175143580594	-11.4888369724378
89	1.93356701149894	3.60640338562889	4.4757924703839	2.6317299734633	2.83752729571459	5.2818081425675	6.10377511205768	3.90399144254283	4.73691722211838	5.00130737453265	2.64452466432139	4.32830463551835	2.07732985943898	2.33819111716025	2.95749135519044	7	5.73060144046803	4.15470704305408	1.86519242959768	1.34105945911045	7	5.87911154955708	1.57219941007116	9.12017766506528	-5.99646762477586	-5.46087058869763	3.30287498994598	0.590502124262122	-7.36367069693158	4.33144842798735	5.52134063093572	6.78734969114545	3.21218908288196	-6.55922107939434	2.17662728804348	6.49526715890826	5.58860012090561	2.66020695547827	5.06967109451628	7.76662894113515	-13.8769691970338	9.9199374924363	2.12622042063668	8.23893132669463	11.3921775369338	-1.13710245785474	10.0708844127653	7.66728428280675	-2.89995152925887
90	2.6353727118358	3.62006535159071	6.83424636909515	3.34566400200746	4.4572071573584	4.44462263317668	7	6.51799206579012	6.53387534393946	3.05474171193976	2.892054066213	4.05084362831929	4.35311517637698	2.58208959919691	1.54107143601251	2.95762206991606	5.19935600872305	5.51587128176446	1	2.31680337747097	2.8691679352983	2.0184758098884	1.5936500641266	4.80305394480086	-5.21455738469662	-4.56377532163152	13.6834973401764	1.1358441103439	-5.65367621778333	7.06387647165204	11.615635556118	1.01249579780668	3.45707021309591	-5.0004107582727	-2.36156721003487	2.69717620403816	11.9242946819095	4.04110021397007	1.37794526875066	9.71104522292047	-9.30039725983016	5.94876046674808	-1.53529849399841	5.33622853001559	8.81486264411937	1.99767086976492	9.87313354794445	1.30550580851012	-4.9947673387412
91	4.98319024068229	3.97758344188169	2.68941015120077	2.43057606694455	2.21645630074296	6.23097365092891	5.73251130112393	4.61430338910066	6.03460444449533	1.81976831614701	3.07780506588287	3.49133508064157	2.39522070106568	5.45296366698431	6.03402835630944	7	6.53913953981868	7	5.39472444172364	1	3.02990032294042	3.35106596644993	1.1544287378663	-1.9780185246575	-4.36611454350825	-4.58323282952991	19.0542131903347	1.80815344978774	-2.18392311035433	9.31346383735722	14.7513286056262	2.77383582579734	5.91445346764134	-4.59463688888835	-2.77987895254296	0.157372759755299	6.86312122483039	1.14723354131651	1.78476690118185	3.55800610174275	-13.3588008868435	8.46032663741124	3.34159715212763	4.77493644768677	12.9655534388741	-0.898818176853002	9.48977326567743	7.6817207548591	-1.08155395658465
92	4.35742887669565	3.88423306816449	2.33716441120878	4.22425210243451	1.27676358397292	6.82684305071762	5.57326645962472	7	6.61057800053695	3.21014198083898	2.55728560792002	4.70030189530566	4.30398569700904	1	6.42529444998685	2.88707383328538	5.1580048927591	7	3.93944276297172	4.62905153191212	4.95846875030458	1.93635728013596	1	-0.72940138942402	-3.78047446055705	-4.3231089702497	19.1545223277896	0.027260981934202	-2.78928249456777	8.80412673195957	14.8026672476002	3.56834438264216	6.44307286029629	-5.74988849467958	-1.99202168215275	0.489081545807607	8.74107970485629	2.69224799909421	1.40936587814319	4.14507266314871	-11.4687608427703	8.02663429820096	3.67849513636995	10.3325450553526	5.16337903248405	5.9730064807635	-1.83219715317064	2.92774175569721	-1.69980643401888
93	1.23347645546618	3.98022373677194	4.51418995422884	2.1204877196115	3.74436814288844	4.88487264441637	5.81893045431593	7	5.92163244901728	4.54425612194232	5.03013757935819	5.67954261728209	2.41199992867628	1.88885440821635	2.11677493552057	6.15586684154237	5.59243366380872	6.83302013190302	2.43195286406704	1	1.69958171872569	6.97273719321167	1	8.66326942633308	-5.13481044786617	-6.23411933272254	3.35878715294149	0.227374856523755	-6.71987688521892	3.98405341360505	4.91784363270176	5.86844596985842	3.81570857736082	-6.61743061699724	3.68538733197151	7.72671932501356	6.27445550733906	3.33901913925882	5.18049672246444	7.67618906330131	-15.0663848352908	9.73188351531275	1.3820183068971	7.86556289381397	8.72625437713125	0.0460757546273739	10.4661626872751	7.00415891483615	-2.76505806324999
94	5.00944224867881	3.50130638307289	3.20339789572939	3.17596981543954	1.18342123323005	6.90642473190759	4.64556923422112	7	7	2.60326900895636	1.82327949181879	4.93115944702537	3.97869307775245	3.08605908693683	2.34925975317194	4.74551556101172	6.68196226934083	6.25150715440041	4.08816258655843	3.44253882042108	4.61612473475105	2.05279838436684	1	-0.810284703471752	-2.75458192230877	-4.5217887681847	19.2066182738964	1.76309894700456	-2.50402090691091	10.3184912642393	15.0927986069358	3.80695720406832	4.83864791092722	-6.53673552868837	-1.58295971512154	0.335668806944438	9.13144582273086	2.31373341468636	1.47035157844199	3.35488555433704	-11.8455172826285	7.41804272585023	4.30096209748434	9.95641235302103	3.78946635925033	10.018924825654	-1.22844281252153	2.82093165300407	-2.74295717122836
95	1.6435791910873	7	5.24215122187413	1.58907481149271	2.03036054884047	2.41552249187626	4.15461988061958	5.72318452236177	5.74834165980473	4.78836378636219	2.63308129520176	4.53173025376355	7	2.69607998449488	6.1745061418835	2.13061617186679	3.03657523490343	4.56067243120253	1.45935563280217	1.58202860794703	6.13180639336247	2.87038408189113	2.74819182980188	6.47478269846422	-7.93287242043675	-4.32827694058233	15.903495965834	-1.34752533821037	-1.12299489899808	4.69362918655231	17.5680255335765	1.77863420071201	7.55771803673878	-6.83245830765149	-6.48100740254072	5.11832500472962	9.35345137122432	4.41617883165588	5.79800341786833	4.14118034403243	-9.8643093908773	8.97517138436019	-0.457745018090808	2.7272607497835	8.08897081434684	-1.60438125957029	10.1031816567648	2.80128488313541	-1.60428860595465
96	1	3.76088424232801	2.86932661081347	3.07652156946354	2.18167808704067	2.96401064676313	7	5.83992877800323	7	6.54025965554126	6.14722098259143	3.14278083174511	3.92429246597821	3.58235874855717	4.17139676436691	5.49593318238897	5.66460663806985	4.08224629646379	1.59727933968768	1.33021136571156	2.44377095668459	1.22045986962319	6.06504141088686	4.5880753156368	-2.91638547264841	-4.80229596472829	15.1142001312563	1.08168680486333	-6.4046528206244	6.58824044564789	9.28948199376612	1.88316479444382	5.44675600962723	-5.60301458298957	-0.854512529344427	1.68563768420975	11.8764202580441	3.18919958928914	2.51218094653313	9.24512172464842	-7.85111574611492	8.14745187814611	-5.83059495871352	3.68983360418515	7.05957125322213	1.81564582897827	9.70384873390915	5.51475681585173	-12.0895374993936
97	2.55293712639998	3.86370246415834	3.71167269318633	1.83271160540469	3.23878758189648	5.58482881731482	5.97008925732381	3.49028898092108	6.21569368275796	7	2.75015315730177	5.79664480636463	2.42082572899149	2.42916032387638	2.10317949803796	6.78053957684871	3.24614528420504	5.27184320705526	1.70336796373226	1	2.69476714502514	5.76878876425048	1.52399205744652	8.01986357454945	-4.51820295651632	-5.51431852626787	3.48704980456891	0.386059656211836	-6.13599975614069	3.8378227516974	5.11424544304428	6.74407476272011	4.15546221224405	-6.33612193837984	2.23798112892289	7.22961220896832	5.56218525711358	3.35928163552487	4.9271563097633	8.29790880826415	-14.6333517408918	8.2763533894048	1.3975008764827	4.15654648117806	10.6750862608099	2.360211853877	-3.83474862599426	6.18401928151876	0.0846383510509384
98	4.75872913215122	5.21895977647135	2.69885686133418	4.44053282358084	2.68597554702675	5.74447316060887	5.47718374855836	3.0636502768734	3.27031484025748	3.13246001325852	3.92429066779921	4.76788793736232	6.98628158751923	1.81143265397496	2.455073445158	5.52733809391733	2.9759143309376	4.21684145252911	3.66068503785169	3.08600661381624	5.54398937783972	3.72273803398325	1.27067961098526	-0.585739262651462	-6.43262723085547	-6.30039282002402	19.0305568538815	2.06231125159887	-2.23739910612153	7.84549055765564	15.204088870563	3.0413839764013	7.32262931686995	-4.96927051557129	1.88525507829933	0.100117919732331	7.27959212712139	1.01887123639963	4.19993261005866	5.8305407230088	-10.8996458196118	7.52384684821319	0.817855669143938	3.89036633865116	-2.68995378859253	-3.83420298155668	9.05595777181961	6.16836548680476	2.01238793093356
99	1.5298377575227	5.59161028676825	2.12329572830662	3.05595096708277	3.83394990773232	6.34802673224133	4.72223247180683	3.59009975936131	5.33252502996799	6.23972929122445	4.50631649805841	5.27100610711534	1	2.52800184111157	7	5.6107425443429	6.08601387493678	5.42380008229045	1.27270982974229	1	6.61500785774283	6.02529283018045	6.99521547194182	9.62267984077343	-5.8520021373972	-7.49594855956163	3.12862128236091	0.376035516706126	-8.63296825852991	5.45744029670974	4.309595247551	5.45441738180677	3.30035423733338	-6.37034715554689	3.56902184745422	7.03870014197354	5.86597803497135	1.2666264713361	2.33920898285628	8.30769612590658	-15.4569755715144	9.6377228231489	0.810550197935373	-0.566599052981871	10.4542236086644	1.49902889788678	3.42986259144292	4.22647270244288	-2.17902580702778
100	4.45314905244534	4.30670441416329	2.15633330069151	7	7	7	5.90375934911769	1.94991399639739	5.25174112453926	5.08397159054828	2.52944864393766	3.65802780962495	5.10871323543716	2.77671787604985	1	6.52341250342795	6.94172257115083	6.82906631099459	6.11070357518251	2.64395301485265	2.06498652804326	1	1.16730185612301	0.231609822265774	-3.29523887835256	-7.32782972379864	0.567124530302753	5.25841737494205	-4.84163640117003	6.74288487192353	7.52246864452461	-0.391156185471499	-3.59088963720891	6.69018546236821	-5.68917091679695	-0.859269236106869	-2.50588271747899	7.15362807926851	-6.86758606199515	3.91564899969956	-7.44274391361197	4.87243537793587	2.53857244412482	3.26731626592547	8.74355793435655	-0.606083347225844	2.35074456917409	5.47355628095413	-2.9706617834406
101	1.40558272424269	1.71329645896959	1.90365119155131	4.99731059884843	5.54448218835687	7	2.57154841603947	1.88500913580555	5.91190243854089	1.71448193885705	1	3.90479573275932	5.87809210121973	5.76042601232924	1.5091033464968	6.97388521499304	5.5184272145657	4.83150701825293	5.13595643383756	1.26178079751381	3.71300790595368	2.88461514934963	3.83527376268419	3.06319176635249	0.610690063982922	-9.31921190152295	1.22579646198772	2.47166031920337	-1.95054245720619	5.66221964740115	7.24969874079913	1.77912725169837	1.964688710936	5.90237865105407	-4.03351105436405	2.96584483891109	-2.95757929820909	4.04896984412587	-2.36273483408513	2.87093344651786	-5.37703210076653	0.495152177361888	-0.463636805498604	3.17759095958492	7.52799161643107	-3.76302683638296	4.43332677649408	7.2032929746317	-2.0965670564966
102	3.88632427981611	1	7	5.06402139351655	3.54367518097265	6.15252824954664	4.66001154871238	3.63108391705501	5.44941251651159	1.38675586897456	1.77184330200317	4.70466054570474	6.73201531898946	4.25266149104326	5.52162630551921	3.59196877335829	6.64917868615646	5.63937041594467	3.80189576195809	2.43447682460659	5.19792328962766	1	5.39347666177312	1.91862756227403	-2.24724608241258	-7.41709737634322	-2.4994279424278	3.57214225826214	-5.82940825645189	1.40673004912703	8.67028436812837	2.76279024009979	-3.49475880146363	5.50161711250626	-8.67491744566945	2.21073998433011	-5.14611743044121	4.51931097848983	-5.79681680887283	1.89031626016297	-4.41674279563689	0.865898999373746	-0.649770736670493	4.35987145160558	4.12302904740455	8.73975037388016	10.0882090825765	5.67668624317561	-4.30790152002793
103	6.89994004640204	3.02612167837263	1.85417744653535	6.35530551554465	1.69660003198607	7	6.12964532962978	4.81740686797696	7	5.18480615033491	4.01158804843101	5.18581419617624	6.06431888341111	4.1878289791639	1.2367571009952	4.3810946892786	4.78553974904621	5.05941083181967	5.0502266847988	3.85065159826419	5.01946254204892	2.99109741663896	3.76903177415036	1.31097134292092	1.05401912105519	-6.32137492791975	-0.76971224837731	3.88626537714309	-6.35567385302464	2.6796381253007	8.42157884396374	4.64266702180882	-1.50275649336929	3.0189278258015	-4.73563361885839	3.35219656148744	0.451599907623508	4.67299546389999	-3.25115475459589	4.19991194124829	-4.93219458442694	5.74612066523462	0.593530696918078	2.68463942674039	8.04997283249403	12.0852597455696	11.3023319012622	6.18659787871017	-3.7155384421381
104	3.28448859985317	1.54822619632491	1.05121007044083	4.30967007091538	1	6.33745943610815	6.73594607341649	1.96871257580462	6.93830253372282	5.42719886846997	3.10283134860477	6.39335051895637	6.75238787031513	4.09732647261649	2.48005789126696	5.19541820138148	6.59820825966522	6.22833357167745	3.63286579140854	2.07303422206442	1.18487242517092	2.03027549101341	2.23375444531322	0.502372624320466	0.883110738719624	-7.27930382045604	-2.59330823252231	3.19169797861541	-4.50025589968063	2.95932049965581	7.13499298917214	7.51771554901248	-0.866795251389324	2.59602859577103	-7.21972646850424	1.81545008157317	-1.80529750038895	3.47356196810078	-2.75626745517978	3.63491710043226	-5.24156849764517	4.86449767409128	-1.51873079303754	3.63131694341351	9.34604829409478	1.09847378978697	1.85350622989416	8.68954121217955	-2.33945433065107
105	3.15700454518374	1.50453906218307	1.72823183327255	4.4776631353273	1	5.37680354684576	5.19079203435785	2.13918373088743	6.00059831249739	6.86379338851056	2.94515859765384	5.62035722389819	6.90276978340682	4.71638324229033	2.7359845300275	5.37952901607414	6.26858268029376	6.44314001758563	3.86539917493379	1.71649590196356	1.42305712782683	3.11793845780198	2.73467744967431	0.298939843074448	-0.184509702517501	-8.12679496598247	-2.92628036543186	3.93481032113404	-4.68668143912255	2.6239855495297	6.83717622483688	7.60534829064826	-1.24067565740938	3.15868870146012	-8.04419575866612	1.5932782385379	-1.74358217258746	4.13819120346319	-2.58620523699409	3.63697520731007	-4.43665341243839	5.013992995393	-1.89377889156568	5.21201903796291	8.50341092577188	0.766447204226702	1.99893091144507	6.241077907787	-2.16558064034043
106	4.22350096472142	1.18148710861788	3.20373865917726	6.17954564499091	2.27928256273688	6.16388026484838	7	3.54869825937955	6.30063088452134	7	1.43352503852579	4.71661904688259	5.2432532577278	4.24164664954114	5.06000046889987	6.30682544770752	5.29078006639177	5.68257881068917	5.40414800565951	1.6971300913123	6.68535318792172	1.08887593761986	3.06315636029143	0.265385380801939	-0.0818245285306878	-6.45676375518544	-1.42265656037571	4.37891588638608	-5.30143986907612	3.17814958124606	10.2429068717246	5.44661004395448	-1.25992919214499	1.65846487582496	-7.74410470461604	2.47815383757012	0.710849204695513	7.12325150901312	-2.82331904586932	4.6922638950347	-4.84072004669394	4.74676183551978	0.344641065396115	1.70143475796009	12.7848907670709	10.4224431689608	10.7783263579973	3.20129639492073	-4.3421598250371
107	2.83098543893755	2.54175039656383	3.0934784894005	5.08272514330432	3.62910597069035	1	3.32414244887181	1.51144734958263	5.21448539576485	4.17333664742744	1.14080627232323	3.39677279447744	7	3.75532736722025	1	7	5.52574389050836	2.83478288532973	7	2.48296179624605	3.08661682543752	1	1	1.07652039910547	-0.46430090355741	-6.93384593801346	0.0924560568866945	0.556073402492933	-3.23539537620154	7.19779957170639	8.48638392554247	3.35508755832661	0.203259513304242	5.89241149373681	-7.09330387657224	3.90834508732985	-1.64285959516566	3.23374254638166	-1.32134647139003	2.96802000625781	-7.68250102042338	-0.00924335237662421	-1.27020254639272	4.63097156972057	7.71380520169101	-1.37499085089538	-1.87675045954066	5.9344175929575	-3.93179465100511
108	1.49358407533579	1.94677655829927	2.10922627477118	5.18718179265383	5.10071694054152	1	5.09645103186888	6.08565788577803	6.76373359972114	4.35634160632412	1.58725945269932	4.07847607926315	6.24512447764845	4.66970778567711	1.51095393404224	5.94293275938357	6.60325940651241	7	4.46241760677323	1.04932805387425	6.12246451429499	3.55695231259493	2.93264483729619	1.77054317246982	0.822080779093632	-9.07169299921305	0.249585515240353	1.66615114107559	-2.52885150209237	6.33640648852969	7.64613619209468	2.39682375131246	0.650061923057671	8.01349712808488	-5.04798368528569	1.9684481750111	-3.69057779032206	3.85959312870254	-3.15974036757135	3.8185927467789	-4.55470029510214	0.0131410840180765	0.477221309125873	3.21271418705958	5.38797324071451	1.29383763380618	5.81889570211687	9.27724616039495	-2.94473686858114
109	3.30281092940918	1	1	4.36997507851351	1.01670528253172	4.45774148429615	5.4047867853672	3.66431936034289	5.93426132163782	6.79141457212265	2.37097006682936	5.41571208443792	5.39497798361505	4.05598878865051	3.2553433721664	5.83949937692615	6.24353611000028	7	4.03314214857084	1	5.56204435873267	2.67637249131816	2.827199185538	1.26437082848168	0.130166939616607	-8.48124652783722	-3.45767475120009	3.82676969473541	-4.16252134925265	3.9031183504699	7.67753960212849	7.31036700418691	-0.795055246930722	2.56450365707592	-7.58435341090342	2.13260838846359	-1.5386254714689	3.51492743082685	-3.0479490905415	4.25550913908803	-5.14303094961476	5.29112215635537	-1.27214954555426	3.89664768974754	12.3237513322588	1.03526971862462	1.08487749529484	5.20868894542586	-1.01954360408506
110	2.38262791625428	1	3.70419107622729	5.90889014287566	5.6926007194756	1.9582086050008	2.28949866781477	4.18614015996414	2.26068449419161	6.35463308016963	1.1752868938026	4.02258179733393	2.60165741408845	5.20938949958267	1.53931842317432	5.71562661192767	4.63207512132899	5.49896003679409	1.26528047636288	1	5.34491838061581	3.83052179014454	4.485588338204	3.07864891995512	0.975676195026728	-7.60658752277733	-0.248305908331573	1.87529939415488	-2.19053453959651	5.80850852434931	8.40193590622057	3.8121792319623	0.981794334906923	6.61959786415409	-5.25172500245951	3.72817987054011	-2.61131338661556	3.95039628008335	-2.33805440180715	4.10147361629518	-6.62325538140318	0.115240754858243	-1.43922534169594	1.52484849758711	7.83570892132235	2.80194307849904	-6.45015379228707	3.40896282558236	-4.75355922382745
111	2.420460017602	1.02112524857484	6.62195134962856	5.32507222433188	3.87416281809024	7	5.8271270259098	6.25442351498764	3.80285331215043	3.0633709153764	1	5.03407439060765	6.69375801241174	3.78151682004793	6.27961006764245	2.49362682870585	7	6.8694160762056	1.79436243123163	2.52596965696575	2.35779891327693	1.12533193970461	1	1.72574941940327	-0.533707879451621	-5.50188903484242	-2.87747404361079	2.12371801361979	-5.89353476660428	2.00492013414611	10.0373589535723	3.33721965862776	-3.32601246148912	5.97603722993082	-7.8738455308833	1.21915794219627	-6.74407093004697	6.07736333375381	-6.34776608136566	1.93268490160556	-4.22031164912214	0.0302579734704231	1.05958487185853	4.59252294310042	6.25776017571588	9.20032492869705	8.21799336366864	8.17313327442078	-2.33682732437956
112	3.79946979410408	1.77976095305106	3.84551050853945	5.37900797180839	2.31435838087355	4.48664326837347	6.7895523743721	4.77058604429508	6.89982102649833	7	3.25336388089974	4.58064458942418	3.11078505120352	4.85038340366299	4.22488932666658	4.41056397773263	3.24405932704643	6.81587581063543	5.24069597064871	1.34514282062569	4.07280062282002	2.49037068388545	1.46405175329234	-0.0574310321016684	4.81646219656267	-8.05883248432169	-0.435116402419775	2.79584936921038	4.19648785909914	3.21169066121717	11.5091890242865	3.90195280690885	2.24112872168225	0.537779455922882	-11.0621102278831	1.54477044611722	1.28874673954055	1.18606434691605	-8.76806835549532	2.6831404968093	-8.41058219850928	3.54713697150575	8.63705534603479	4.41423224923204	3.01313697354385	11.1068415729416	5.10196954316232	8.27330224423398	-1.2522446923
113	5.49022480768392	3.52418626176875	2.33346293143012	6.72827695827316	1.86265957043483	7	6.52467579804702	4.42586442948162	6.69888105760883	5.83789114683881	3.07608811318476	3.20139484623039	5.68249177886373	4.03018389109653	3.10263467091289	5.30184507108355	4.81572199392641	6.42165410074552	3.53354757040344	2.95597741054288	6.0078876585506	2.34313321453052	2.23594809526324	0.262192494635497	0.295072596651502	-6.1704972771964	-0.610885432000702	3.90795872106366	-6.66367000760965	2.85249731105624	8.78297290972464	4.92335218826074	-1.2208221240429	3.11047098618068	-6.30437313188088	2.7943850700239	0.499025002129334	4.00370129946646	-2.5576563762057	3.74774498593464	-5.07142132317816	4.96154062275294	-0.34228879164526	2.28783820843695	7.98907169033515	10.6259094771433	12.5844779560057	4.03117603418254	-3.43557806266591
114	2.48215751285023	3.03475775159657	2.62158367175154	5.81255488882412	3.15555257323348	7	4.73012377475969	4.30072420712604	5.31172583496695	6.60668032544874	2.46702782680459	2.41719899275669	6.33051546323129	3.92158918817372	1.29573771151449	7	6.33421341001114	6.69127915610543	1	1.83757567311761	3.47772356088067	1.65149903212567	6.08676069047931	-0.566858349949043	8.56799016611504	-7.5705741140462	-7.80217333222401	4.28506767522503	1.49283478949401	2.99779003019392	13.4399337765996	7.30892137359176	-1.99772648177599	-0.0186133257014225	-9.96427413662645	-3.13919686605485	-0.716629924113713	-2.91380582103572	-5.13118427971477	0.761643652624658	-8.79266077762634	0.300576908312557	10.4023037572657	5.35911931006968	2.82202305960314	1.36902927843988	9.83617617929062	4.41798493159595	-0.84824682273301
115	3.26334252661959	4.59790564743247	1.38351789532675	4.48764759679643	4.34525419594307	6.84807267051269	7	6.56677994872995	2.51307463130053	4.22651085244168	5.68356313009401	5.81068448908787	4.16041969375419	2.24438774936199	3.56601787854938	6.32735078437164	6.3151652582128	4.46248707316168	1	3.03319077523405	3.6276396498936	2.15621058226385	1.78789388208421	5.68486847199677	-0.415938806339935	-2.75460822419283	-2.77553206451925	3.88506396675931	-4.40079579545638	5.86143867795231	10.4348431525045	3.57093630931056	-3.65765183310747	4.71829630806736	-5.077292798715	0.453765238522896	-1.23666733446158	-3.60470944403214	-0.641640651460117	5.33858181188657	-3.50333266663978	8.34469519542838	2.75804581128065	6.43527269031289	7.41365163221943	5.70563776239101	-2.05064457985023	5.25994337750232	1.44414292970587
116	2.29508051974252	1.02277590126083	3.51212694974538	5.8195752791753	4.4080877692795	1.85020915196689	3.13802120121673	3.421821427228	3.04979261271552	6.98616175596408	1.82843922118315	3.14548462555699	7	3.14160171952886	1.62462527265878	7	1.38079218523759	3.73160758569293	4.19983617835877	1	3.07342926243366	3.69497470734467	4.55822702101676	3.3797105416411	1.47858946696764	-7.94306497743652	-1.42677536164993	1.82611775475467	-3.044457944929	5.83460192813019	8.86224886168818	4.09281995868923	1.35963611969627	5.68936785549429	-5.40915596935069	2.63061663899653	-2.18023993105005	3.32242884840715	-2.47425542512471	3.86958932478558	-7.45072691346276	1.05398232899099	-1.96320782463468	3.98639155435027	10.2159307996778	3.34774737014281	-5.51273623128705	4.30679114590853	-12.4320055486494
117	1.66240360931804	1	4.34949933052475	6.34728286891672	4.77504831932855	2.06176481623686	2.80622333639842	2.80883971233203	2.3507696116667	5.33081777103672	1	3.58825321482056	6.476701532981	4.48419314536049	1.89316509884584	6.60441950102666	1.72843311936349	4.96029788872492	1.55607320223483	2.17181191071949	3.31112794814622	1	4.26302642536919	2.75756463978016	1.18233640341749	-8.22973718862199	-0.522191029506156	1.46343051962569	-3.03302423331035	6.58414120628288	8.7824079359665	3.82143390849959	1.72524411015549	6.72793226088427	-6.08824011728305	3.36616789619845	-2.13873320571765	3.38448403153996	-1.0455832854424	3.82430744551157	-7.46786247853193	0.546831084576621	-1.61083113346127	4.00058621697503	7.95503940040421	2.18629747728492	-6.55302337157517	4.3713276385343	-13.7981093433896
118	2.85331554271683	1.48901498009591	1	5.15407463979401	1.15464548346342	6.70348739314814	6.31439826901059	2.03537865967946	6.03788349704718	4.82992563224536	1.7254464810545	4.85122482541472	6.9307836585464	4.14291919264767	2.77832590928449	5.52478838417421	6.79474209031858	6.28453206693164	3.27200094249634	2.08318275278304	1	1.98116232306008	2.30868957688535	0.156772737942652	1.00175055423067	-8.26820181666883	-2.27049017682251	3.69576067880371	-3.69630581018177	3.20149092118119	7.50500518805575	8.72143412489995	-1.82349263093393	2.96129147006275	-8.02980529007512	1.43833357815488	-1.22255879268486	3.71472222045835	-3.484655811229	3.37002603222334	-4.74396133970881	4.6765200564459	-1.49227800840796	5.92405769417931	8.76869005373902	0.53251425109952	7.78939001428253	5.56918537016233	-1.29679888064792
119	6.75924545941893	5.09236770145164	4.43619131606148	6.13175941185459	3.20582657787521	5.10003643516787	5.67691077470494	5.42766436977287	6.64041300068417	7	2.28937061202962	1.41136200568903	5.68502625408388	2.87582266631994	5.29998548380457	2.24786362929904	6.80604208222793	6.30709252897436	5.68429544336274	6.53682526978829	1	3.33203886481876	3.17041363661584	1.62791475392718	1.28418569955052	-7.78075807981057	1.71510675287825	3.07787188663174	-3.34763578496753	2.39249481460063	10.0962009278377	0.418885205189431	-0.114189481315761	1.53540940605579	-7.81282528714297	-1.29939584555455	2.22838222080064	4.22058489141981	-1.60967930900529	2.57259702203789	-5.59279998664079	1.91980717621336	-1.33288200653494	5.29542968456163	9.33499064121026	-2.12052718659744	6.03798384109387	9.99738808961924	-12.9540855934638
120	4.92802120596435	3.39947870010886	4.62050121285418	6.55070587187737	3.82502847988516	2.77676609904981	6.78133153413962	5.33960118408573	3.21930392652625	2.45913451841146	4.06683180823353	5.11378862684129	7	3.53949696606463	2.12140043644128	1.63935739482809	4.42144978332564	5.94283211646465	2.13354946911467	1.69631557854427	1.60546896427126	3.63309946186611	1	1.13023368186142	2.94357716021453	-11.3843342829128	-8.36167429871047	0.509329739978029	2.40882099025737	3.72261003849471	14.4949520931323	5.24677510646703	-8.53107512259683	2.36709336211801	-9.63425949757493	0.423762986643218	-1.87873417061063	1.18544240040132	-4.13895738242169	2.72736584130732	-8.61526831922481	-1.66611971983617	11.7483039188027	4.74578964635495	-3.43963701463687	-4.56945959406179	8.23154064410889	6.12648508337819	1.85598196565928
121	1.06485324878016	1	5.64474245191212	4.94103837383411	3.0444113921252	3.03088374247023	3.93600736347687	3.54187383702508	3.82368017552543	2.35647730516014	2.02232944269983	3.46013749979828	5.73377933026556	2.30372002406731	4.15888161607843	5.01931262520196	6.21914222195608	4.37513499463945	1.90996257255381	1.36385600751722	4.06996580815517	3.15077520771479	4.51137388554915	2.09965841055183	-4.11440776854715	-9.25117464930264	-0.454565227686397	4.25925238283563	-5.37679613173436	1.55372393891094	9.77302161317804	5.55320817856566	-6.19885842128273	5.44874216007589	-6.25785593257319	1.17938955796463	-5.37581812983666	5.15167943640854	-6.93839599132246	1.89229802135941	-2.71126369817928	1.93211582115645	0.521032934063894	3.65309869350844	10.5282634827328	3.40321068570828	-4.05731780234159	7.47494055683869	-13.3880558079295
122	3.89113366532672	1.0468274683026	1.93890856646997	7	1.926158646558	6.30660393526848	7	3.13710863619788	6.48504463724785	7	1.88752037247171	3.99283876917098	1	1.28879225748541	3.03428746008014	6.35799826311037	5.8286246288112	5.31306355777111	4.50618546896	2.38945815941925	6.8596206794732	2.10013450851495	3.76830235981745	1.07877096416686	0.874390181004689	-7.15308669522914	-1.17088022641654	4.2792763099425	-5.59952231767292	2.77660241808486	9.95452299092156	4.5313615828511	-1.61464662266979	3.42010675835616	-7.01165067841277	2.81912670980586	0.85733817344622	6.45452730664756	-2.06727565442777	4.2867533715158	-4.95872454136034	5.00887887849009	1.19976077530798	3.6306984639838	8.34666807129328	10.8567025256963	5.18174977369003	7.41754274222887	-4.21255187798016
123	6.14805777448883	2.88050536172409	1.72918312392166	6.53307002884966	5.54072392080771	3.74801360960534	3.78985314150713	7	6.99014595895107	4.65609420424196	2.59565993342754	4.84305257760039	6.07391584263828	4.81334353385844	1.97769570238584	7	4.51481984401156	6.89970629294037	2.68121074772223	1.26381389153633	4.71268951426048	3.78964949535023	2.34437093514103	1.4002925015994	-2.35473490132347	-9.49774025392993	-1.23361946879323	3.21708027399367	-4.04676166959684	6.27696367712978	9.00154396543771	-1.68765758110773	-1.67484684360338	6.84705808884935	-5.62732885300452	-1.93789754251585	-0.364490053926833	5.89879922537225	-8.50949417170958	0.362442876740946	-6.37189127742126	7.25834724166741	3.92333449412896	3.58007213493885	7.25245114053791	-4.90577488865665	10.8140300642949	4.18907111149561	-3.27209607316462
124	5.61322237016018	3.28258483213725	1.89200702431084	5.56309980938365	5.84270563437687	2.04380613144774	2.43521169858715	4.39704047495618	5.69329865687551	6.39628213434749	5.10842712607795	6.19530918328952	5.72512533151768	4.28877119801916	6.63373069853142	7	4.78502971194602	3.08780883935975	4.10574331482519	3.43109352288595	5.00907419341147	1.55475117443897	4.65623263165228	2.52987303363535	-1.47838335498479	-10.951554660731	1.29287891410539	3.91976022152739	-3.84300723960779	3.60562542733811	8.92722338050378	-0.0275790373578985	-1.21243558613925	5.73895393257053	-5.80514815236246	-1.14382916502175	-2.99955783707299	6.20579979276709	-9.02129028752146	1.20865193122362	-7.26672346207053	5.83124113171741	2.92053274665019	4.66171747632552	7.55189583757399	13.8556952550618	8.87458478590957	8.00073198209212	0.801545051398347
125	5.46982104184736	1.99384476120815	3.53031875513738	6.9986833035107	1.28850898527635	5.32535216012155	4.68706493177976	5.09124183138694	6.72075486773267	5.71886566721712	3.76115141277184	6.71207773080726	2.48979519955176	3.84825915955593	6.50099919249959	1.19172134885214	7	5.71585556554932	2.10650691824391	2.59976092048574	6.5187493422035	6.67920022962839	1.06313937957886	2.38079822847869	6.26813012240745	-7.42197046050231	-0.543572909127515	3.83930295330852	2.89406160803498	3.30213246247706	11.7972312209061	3.9709566108329	2.87640967810333	-1.25384700835196	-12.0103653246538	1.40179616957738	0.661936146325114	3.85815725204946	-6.64270845251909	3.1807991887643	-4.8891533735145	3.05287934690711	7.59542109320255	6.49600760418408	5.04331800868367	6.18736503874716	-4.53576829780933	5.12049321054702	1.52223371416237
126	4.46602389994325	3.99684275541637	4.18664229123807	6.01191292496533	4.12138726681917	2.05026866285273	5.69534303013228	5.3366644441493	4.45574321951116	4.42384354954187	1.08678416089738	3.08810485906039	2.61244086955834	1	1.82506984233836	2.05188494037393	6.30802906800531	1.56708145093359	6.18009572910372	3.18807870238174	3.65808063684898	4.90712350052344	2.21404785090729	2.93666254161241	-0.541899765821346	-11.743295903985	-2.66839818562434	2.62681135225813	7.09364067180825	-0.592580558745039	10.6305796440316	4.69997921207235	-2.6567104090252	3.1036267545989	-10.4397904702815	-3.99834875189979	0.843114569748708	-0.491470630012811	-4.43838912584452	0.543403412896039	-11.0182789997503	4.02999641336281	8.12566003010907	2.97301723991581	7.23328749563641	6.09277270571145	-0.250096713365644	6.63247233302128	-0.791362971126044
127	1.45324071577991	1.50175178694404	4.0244103206975	6.16838278051791	1.41404983188325	6.52685623178032	5.73093779504808	5.92413030048079	6.85155758288147	6.91713698805731	3.25385279632548	2.39847245499942	5.65101765218449	2.86244822903651	1.32631893232845	5.67707451634176	2.88157809167709	6.42473035898168	1	1.31236756472356	5.9464992460845	2.95271139279512	1.14742869143342	1.54715377161091	0.525148270475497	-7.47118979742962	-3.16300198896827	2.3262462095198	-5.83368154237137	2.15944756927662	8.58388782810269	4.95013411357306	-1.98593760087338	5.92577735856261	-6.45484081099728	-0.351968885872928	-2.77631162555211	5.9795423689767	-4.07883819000588	2.70762343042123	-4.11330711004801	-0.693310575941787	1.25533727674132	2.511319873638	9.5982290475853	-0.86892830309961	0.77264913112318	8.28643453146848	-11.975117839019
128	2.1710444563652	3.73151821190909	1.93714782912572	5.16426789232902	3.8171925440252	4.01062230585445	5.16404625195725	4.38387927301875	5.77705453541062	5.51993889078826	1	2.23919242340262	6.94455986247325	1.91382928298168	1.85367803841806	7	5.81707028220394	6.96718903633694	6.37317341042843	1	3.84282606180261	2.1264814476031	4.53155232213383	0.423224863819108	8.61274314755094	-7.01585162940477	-6.63807359589174	3.65732041432063	2.3783135382556	3.76501447898222	12.1223522740339	7.94277356222617	-2.4811756054125	-1.01263604477101	-10.8365017880733	-2.46322772897152	-0.922729322663293	-2.95001259930189	-5.57288887822339	0.522030414626646	-7.64493476835564	0.497685860930392	10.238176753642	4.42562544780004	3.90385152356924	1.437531809008	8.70928644961459	4.90979554392351	-11.3556577001241
129	4.65188062456856	2.03114485464258	4.88613853681607	4.77472948369935	3.6173310398787	5.35281558721167	6.69401353368904	4.78401476785333	7	5.65002548961818	1.68628746231804	4.97942097813767	5.39784007817306	4.92894259317566	5.2947062120388	3.98136572112192	3.75266506332742	6.24722042418118	5.47088333912413	4.7293430319068	4.91614485343358	4.13638022639142	3.10065150647887	1.07503248267932	3.85552088106739	-7.74527562511867	0.840020652435124	1.9895546833916	6.6016934275547	2.74470938177348	11.920031284002	3.15069204156283	0.771580283520955	-1.21234712707376	-10.6216812101813	2.26491325551712	1.26395297643793	0.571772869523886	-8.39189121512794	3.2340003528852	-6.44953189822532	3.8990345591601	7.18728943668175	5.45724916173247	8.03207726738117	5.60114299096219	5.19363193756285	5.08365730775804	-2.35351623599413
130	3.81039581107956	2.64606289211815	1.23489817562733	5.85987882076903	1.56734759404355	5.75155484845197	4.76063199830702	2.60067360351805	3.75034801325648	3.34178580946021	3.79100485829039	4.37299763960602	3.29533184610201	2.09926617428282	4.15851363717673	7	5.31630832090551	6.79078345261084	1	2.55541902569708	5.49007827056893	2.8309890787604	1	-1.04005465749893	-0.375892196461043	-9.66378939413852	-0.162295376991074	4.48635601766842	-3.79563853059697	5.99748524172828	9.59239108244658	3.99621955574082	-0.00772829443642709	5.94124645431072	-6.01472883489884	2.05072781722391	-4.24514219739742	6.03770370698281	-1.79802565546496	3.48661870869059	-4.91017965409574	1.86527357469437	1.28069113057926	5.03684742503599	11.0754783057317	-3.12787789494151	-1.08261228165751	3.27048200869956	-2.18773255797123
131	1.86034471204507	2.54278655367693	1.34261124382122	5.94071487145434	3.93736435127072	2.02934762551214	7	3.92828719459298	6.35529996433071	4.5088275878589	3.45536461063798	5.20756459667013	5.40298356645066	2.75767227148121	6.33224510752976	5.0424474646294	6.19895520128408	6.34174307865761	3.73723335368019	2.14228408387137	4.88722697438465	3.6014631802246	2.4987211111289	5.61347885330491	4.70328335818645	-10.7375137266896	-3.84883951965517	0.608360356084223	3.62411971956274	2.42331680783334	16.8460819542716	5.6033201549458	-2.12829562693404	3.62037262730104	-8.40312261247364	2.97162977809466	-0.0401689163340624	-5.43583555704739	-5.57804041808989	0.569299340249414	-12.4496812817025	4.61015436466153	8.62373955763803	1.28786277422329	7.50745882288329	-2.6431905372594	-6.80129470362702	7.65938702699211	3.50932278239341
132	1	1.68200190076092	7	6.45120074142662	2.74243700525527	1.53028585257437	3.12622011784342	4.19422473035524	6.45283844179423	1	1	2.8567050208307	3.64998728706319	1.53466847844598	2.96719183477366	5.46155348760148	5.08624438319462	4.65379601772567	3.46675979520314	3.0159640868349	4.51789129034036	4.00373833987292	1.49854825084945	1.77088536956981	3.12182618867839	-11.3692687610005	-5.6590079518999	-0.461667523159984	2.53214066990948	2.90327985384022	12.3321774782857	4.82541007448163	-5.72625477353465	6.10413245834277	-10.7278257728355	-1.08883142543982	0.370351268425467	2.64467103594816	-2.61937653939602	1.27993159708541	-9.66310676755418	3.29634611138735	9.57956978235966	-0.506194052111317	5.33825507555368	-7.50209628560366	-5.30227667688588	8.33917992389052	-12.7964059076094
133	3.58457362839005	4.12211630365643	2.57527600734858	3.69488889356435	4.45696960733845	2.85283939382549	5.98749514215519	5.19336461690013	4.34128483099446	4.05721346892733	4.13826469512078	3.88862418107399	3.95793544810924	1.75534073710782	7	7	4.76107574786462	2.11621940810724	2.86410793461532	5.65966156243437	3.88159336061095	1	1	4.71668514921597	0.86441716235642	-2.75585939828136	-3.65894271833862	3.30705134049043	-4.5931112550582	7.12513810140407	9.73302192991999	4.21006701906201	-2.12985875147371	4.98829052893619	-5.28128524009541	0.154627903409918	-2.17378509402394	-3.95728831225467	-0.504982128668396	4.68882727185964	-5.92422150848541	10.3982133697978	3.00196126637166	3.47849876726942	2.57274899497233	-0.3078331459678	8.66381084164452	3.63166984243552	5.73153229950358
134	1.06064448729971	1	1.03677273498371	4.90045304255226	2.0919969972282	5.26415791214983	2.48089741773973	3.10165650416093	5.23229610446134	4.35703738061535	4.11811998754505	2.80895919646951	6.63617514429346	1.23529668203045	5.72976263167356	6.08388370607929	5.28763659672621	1.74813687447931	6.39159920149562	1.89489667891671	4.00548568431039	1	1.4500276948809	2.46639525594477	-0.0295696189006342	-6.86867816185066	0.847517477240582	2.3527235306089	-6.45623270810771	1.99602125181905	7.02729189116884	2.38681969024865	0.903955708539053	6.35321343187389	-7.3760068315385	2.76175504328697	-2.35558746636042	8.29880477279965	-1.49875428436773	2.63896382124024	-5.07237998879614	4.53241964673342	0.430818602401335	3.69043232557927	4.38348731564213	0.965051556301504	0.656885017736617	6.9537831294504	-12.8061012389153
135	4.37376942758858	1	3.44336536801578	4.00732274866466	4.87551228783578	6.7469684819266	5.13059334208914	6.17051583987762	6.60203826300503	3.1221132626185	1.01658509376551	1.0233615490346	3.26098392755819	4.8090728123642	5.73690259852659	5.05345545609972	5.21605763668331	3.33900664743829	5.61072663215022	2.29038523061182	5.23426561423658	1	5.01152684414845	4.22117173237011	4.27894457161981	-12.3331475530773	-4.87358494839547	4.7500379630243	4.69215692890157	3.045071812607	16.5951233144115	4.43058676998242	-2.00592251101806	3.3513233786596	-9.17115642594823	5.53349285913623	2.26329003169089	-4.3472769051605	-5.80187967064883	0.00385017711676983	-13.0043338258754	4.98599158716638	8.8857312352574	4.60702426204334	10.1668910628845	-4.95604588816341	9.5461327438404	4.58763509059007	1.69054604927209
136	3.86195133906129	1.27498472470892	6.41588712285702	4.58624742876898	1.49079439638438	2.67041124778859	5.79503462191263	4.8662063732835	5.35327110768365	5.25884216362164	1.25512236014544	3.05517558179591	6.86554389004243	4.89018459245719	3.7659698617956	5.91935895479667	1.02322169412011	1.19027985171376	6.00208005338507	1.57272398964318	3.04247070039951	2.45201410176126	2.998466614453	4.55227981878186	5.29466850734256	-11.9665668423305	-5.17845874646393	3.12876466837097	3.00100367908298	2.94639017225415	11.8127332086156	4.69228917554744	-4.85261909875446	2.6115574395443	-9.55479219660687	-0.7012851713386	2.55430053098851	-1.12326653157329	-5.56628445438492	0.224624373969896	-7.20713042223248	6.80683645398271	10.572819672313	2.29641970088501	9.9647253080036	-0.218578323589518	-1.54110419518717	6.18756169639301	1.37565905492693
137	2.11718888664755	1	7	5.51473514382084	4.6831902119529	3.20958050012393	5.8541635626851	5.02545449482628	7	3.21092688429651	1	2.24222505730459	6.79048526093342	1.95270004894567	2.16368085446274	3.2771884146745	6.67404191773272	1.65855715117699	1	1	4.49149937812586	1	1.49539591070485	2.81889383588134	-2.67551836595884	-4.73623604841164	-2.77561889015946	2.60710166191723	-4.44350285902181	1.80117600190298	9.41929032222537	3.0533380370261	-2.7298398761492	5.22201329889839	-7.93431341356317	1.89938986545691	-6.49725193072466	5.55315812447981	-5.87966348466504	2.79732275157766	-3.89803695871649	-0.294437912494876	1.12056025738884	4.7463433102263	6.19446804985789	-4.7262481081083	11.1498771530506	7.89375707238241	-4.1635873732175
138	7	2.32283190937111	2.13812069798022	5.41287374785342	4.34422571485901	3.59347781815401	6.45049055738756	2.71910674318805	6.08090365665618	5.86815497319702	1.49471297312389	5.85048635477551	1	3.91703336106653	4.74291627546291	7	6.8419377962252	2.16101652339614	5.13651221964483	5.34282002757025	3.64655998847412	3.21453554401949	4.38139910255368	-0.0897338463463326	-1.38815822969169	-7.44740487092401	3.12076758516282	4.35379183705005	-6.29558150405118	3.95487942525062	8.25632059959967	2.02491242321513	-0.97331178838369	7.42329730914938	-4.86015992746338	1.22393291888141	-3.03053912953864	6.76729634534739	-7.8269413477667	1.84182931672899	-7.64707070906105	6.21608465850395	3.92554805956946	3.13040100911071	-0.0132952077117022	-2.33501817966783	10.9699892669021	5.98163214484386	-0.593289426357671
139	6.67069425018524	1.25450278108548	4.91282329464892	6.76937582661693	5.15632841563599	2.38477576277162	7	4.70481115632058	4.66412901967131	6.27443542741169	2.42162978006676	6.60039889216929	7	2.64221207304555	7	7	6.22204020205429	3.76380697275299	1.08715073429247	2.89899109114016	4.13220679569046	2.68829839630812	2.48981434083872	-1.334469614742	5.59837248460143	-7.16252305715757	-0.809210590236457	8.49608858310817	4.95738608608694	3.51655260104596	8.85995145729402	2.10379081608969	3.97519650345531	-2.51675688352101	-10.9384675237956	-0.283641038416964	1.06249198518316	7.00920853299079	-5.23201296696234	3.27442854844217	-4.03587443233708	6.5732614089591	5.83258335116924	4.61847333924835	8.46381700901143	-3.4858413716608	6.95135645997112	3.95037825714656	-2.62216951608133
140	6.39759240709787	1.97899036170389	5.26992559097225	5.0536167388142	4.17436369941158	3.79472399132842	7	5.44236767874841	5.44624614418142	3.40820156833883	4.68572293932184	3.54207649509306	2.71186846350402	2.63367946395707	5.4070475822579	5.25078142276634	6.42052643740052	5.27038688055253	1.08210409308264	3.97085201276757	5.50775721480905	2.70954677069739	2.34056685782104	0.512738116666052	4.3044336152621	-6.06380506633789	-1.6755815641005	7.36790269804571	3.02499090603832	4.09941768029063	11.4899395912409	3.72533667736567	2.31075139969894	-3.98108761085777	-10.2535920989097	-1.39269880962748	1.3841681447028	3.03523675237494	-8.41443660467284	0.963544125137315	-8.81863597751834	6.28239580700408	7.65014051099938	1.93456486510384	6.75758684788883	5.17372971800974	11.0696521772253	6.89080140238443	7.07994663190024
141	5.00761092932079	1	6.86083488392908	5.88071209928449	2.91887494370614	1.94113515202814	3.98735200940115	3.79471107453797	5.32354084544707	5.87200617522935	5.05133372174777	2.66177516663517	1.63990765767564	4.01056964151014	5.64218945246299	4.81480893404441	5.82163182360687	3.14372514748277	2.4902943705464	1.4292455076279	1.28225409818344	1.39068187780167	1.70823451164476	3.20540219550277	5.79445227126455	-11.7932665512929	-5.45627961474899	4.69479843460205	3.16263748504186	3.44991180682768	11.0706304701354	5.1508159496667	-3.64487593699283	3.86332171077569	-8.90165822933957	0.315749013501005	1.18384292067717	-0.410525384930529	-6.45966042876556	-0.699758556407255	-7.46166756978349	6.03829699638424	9.33577793227205	1.77909596649205	-0.486777700993365	-3.00197256252074	-6.43703108075751	5.18990311252149	-1.81265661464585
142	4.30121195014899	3.61075586519289	3.89218823063247	5.14302539698899	2.70402300082504	3.40365200317795	7	5.14379652251979	5.03813203362376	2.98556661960251	1.92478600438027	1.00237322386103	5.17679812057585	4.78137342691409	1.31746802020734	7	6.74251721389896	5.96444246755375	2.14765369021684	1.63829436796105	5.4432886199294	1.42986231058123	1.75625825344478	1.50681576085113	3.2657869068635	-11.414465024485	-8.30635448400181	1.24865797101123	4.29506604260808	4.58171355808508	14.619074293466	6.73978105275422	-7.79424178512872	2.32769529174772	-10.1895120204305	-0.515563424295371	-0.786487799507975	0.526600562553034	-5.20090251215189	2.77470915174491	-8.45543395620961	-1.4423713816015	10.8904390826919	2.43814451575635	2.93896272947743	-5.04108141270694	-4.6250024829007	6.89322066290176	-12.2496281283577
143	5.25640634186528	4.88770794168697	3.69508002589193	6.53071736133838	2.93863918791556	5.58560836188067	6.72192495465542	4.82242865992373	6.66776482060143	7	1.84052021902551	1	6.93945695623702	2.9093141492971	5.80682897023663	2.39647657466596	6.89864535141206	6.0504013346133	3.90279380756618	6.63193343795669	1.76762113044709	4.00446382038587	4.79489190110865	1.28995785154529	1.47938864816936	-7.39341523372085	2.02120391565859	3.42192447296719	-3.81361673608164	2.72251758480348	10.1965701876426	0.0857719276674689	-0.095835037529959	0.793447355603792	-7.39271875482786	-0.593731215550177	2.78717346804975	3.67772870977924	-1.13063698046807	3.09784354670106	-6.03456988243359	1.95592857148165	-0.139732938109784	6.21205097152648	9.77896221319788	-3.13710449593895	6.4748582271108	11.3472019742102	-12.5678370879484
144	3.10593915982442	2.80632883468869	5.71663778151334	4.08801132260736	2.81749622830301	5.6827575926975	7	7	7	6.07209354635926	3.90633232774276	2.11195557779925	6.62306841418558	2.96912727964671	1	1	6.86229443045226	4.02087072569375	2.12173944905021	2.90850746469408	5.33299996690687	2.92850967491823	3.5857451338921	3.65834647888197	-3.22962767799947	-8.90660219965158	-2.27012854565604	1.69519958786737	-7.62208824326968	-0.568934301344012	8.56670167761807	2.97551498471296	-4.43883683768885	7.80560236997948	-9.85216156648144	3.50793557189388	-7.90941844298608	5.30624081992405	-5.82021572573858	2.48294980864064	-5.28797179161694	0.854031582606155	0.36140382761536	4.62762911979735	13.2375394701737	9.58315643480782	-3.01303933573795	9.23970692723095	-3.04696940232925
145	3.34364243879859	4.01245224814957	1.7859477389498	3.946505388824	4.97239124040365	2.97970973740817	4.48060510056898	5.72837538239686	3.35681273312784	2.96578996935025	3.07287089992456	3.37206763869672	4.26088984721686	2.41782420590199	4.94850342161329	6.38780921261871	2.78082102253593	1.61431925076674	2.39783023058591	6.22631209697391	2.95481229037229	1.05992605570369	1.3718700871827	4.70446361077326	0.190785287123137	-3.29057779773983	-3.44562723809539	3.12326366956234	-4.44814599443363	7.08382460233831	10.3178314581247	4.64457895075819	-2.57874968367068	5.23951455061857	-4.52485124738958	0.0125923230733132	-1.35213195661011	-3.57101392454093	-0.435961347143118	4.3623221557466	-6.38777704131315	9.51721586912062	3.19982856387324	4.66922678006021	3.14801701591488	-0.809846400310037	10.0010137128465	4.76381267819838	5.26419519955906
146	4.91467120797865	4.2431415962638	4.56986346253292	6.71860388504666	2.32105083957613	2.16530757823405	6.52643344648819	6.43858236913294	5.58787966867905	3.43059205182127	1.41430609428545	5.51055378543042	6.18660475654102	5.92697517900727	1	1	5.12030850324067	5.80573204595973	3.82955203322015	1.31335611847262	2.69130992654059	1	1	1.63123556422712	2.94686290994555	-9.53283429346618	-9.27587000741159	1.67406808154622	4.15166988079852	8.33525680607887	12.4215148560454	3.44047381520732	-6.80470839068039	3.44368326620375	-7.96169682932996	-3.00669482673317	1.69289316139831	-1.63555155612065	-5.89033197175834	2.19948746995108	-7.06026915954069	-2.32690612308389	9.44577327277143	3.57238222752047	9.74990205166121	5.94587053979292	-0.39065317106317	5.24057010225491	-14.5074298272708
147	4.72452768059361	1.97884932438137	6.27780767852681	6.6398985783964	1.17510700433075	2.77024260361711	6.39124194265221	5.05161648033898	5.90807130188225	6.47456836402791	2.77568973106063	3.39472654071864	2.9248859546708	4.6462398967694	6.15124725922037	6.65660675423747	1.77503497928243	5.32715218847485	3.5658967143035	4.66173916785413	5.39717162329344	2.2554071933396	3.29600707168358	5.08536363567245	2.35111798022658	-9.42102807398222	4.21354793967628	3.10618890962581	-6.74194257969065	2.01474675479634	12.6521543149419	3.37919603600504	-0.398657096018354	8.61735165517006	-6.25105315170806	-1.57995468317261	-5.28590477262208	6.81685657603247	-5.68525108019761	2.16124277350963	-4.61553916075841	5.55091001766364	5.0596891702415	4.03699398039503	7.8257058109738	0.903627197892233	10.3477594241785	5.14492686178963	-11.7065900619352
148	2.99142397889492	2.24141377386624	1.76703089216992	6.1153123449592	4.5670485300843	2.3645398016061	4.18917798406786	6.10761099836984	7	6.65807634978273	2.78152486614258	1	4.60177295631304	3.21323111612614	6.2084244071491	7	2.1657345459051	7	3.2904676681182	1.36763132760449	5.7914330104451	2.25475182800116	2.28943338616383	4.29370481078999	5.21429403188809	-11.0705419219912	-4.96920099580313	2.8017795879372	4.5686690963957	2.99410225344812	16.1890162433125	6.71501017111771	-2.67409083949128	2.93008731613103	-8.34214591117868	4.31036242846577	-0.11106830169569	-4.80735013618149	-5.58004537869459	0.184322640647171	-13.2269044942039	3.36234882227096	8.39058300846098	4.83044289938621	7.39406726519955	-2.58603470752111	-5.93624562737146	5.60623861941928	-11.3734035183165
149	3.70538957032999	1	6.21529336722594	5.77227481134065	2.24278344202659	1.85716074432798	6.35973484497175	4.56841722482224	6.22165561775379	4.94829361771166	3.37651085266334	5.48447048736411	5.89508874351372	2.85430812892583	1.80469781032836	6.88904849283426	4.05166849229732	6.69737411875477	2.32192707893361	6.62405614195914	3.42285170883161	3.17179974292762	1.51303213439369	2.78835114653782	4.95375904369738	-11.776966342759	-5.32121268578262	4.95418017563329	2.51636387436341	3.2278686240714	11.3858387985653	4.48680333631625	-3.34236093265508	3.35573010165331	-10.4400585716985	-0.577387621587584	0.64782082099764	-0.600584213137032	-6.24392529143446	-0.0733237297130621	-6.55242614413226	6.46194952298752	11.0453360868043	4.45573905308124	3.77666975557126	-5.22008146002361	-2.93275782083498	2.53787060471404	-0.138813336006984
150	1.28164630636295	1.69465352606566	6.423151425241	5.58287616885632	2.15777493930538	6.81917981956661	6.47008881080242	2.95763159974049	5.5527742512613	1.94742615385996	3.17676337768176	1	5.05388908615954	3.86321122581423	1.65460414977951	4.86002735748457	2.59208054889416	6.7141162572688	5.09586315587367	1.42291489792955	2.60731570260367	1	2.35557585091866	2.43820929434079	2.81096258858756	-12.0944717887096	-6.51088193977362	0.0685065828648987	3.19743901657493	1.98881198523174	12.9001408516767	5.80556869713927	-6.14233844460953	6.66400820657009	-10.2497335957564	-1.50899646898658	1.22879497167168	1.37694984517682	-3.60505071085978	1.20727636470295	-10.5910675460818	5.2321167207215	9.85829936135625	3.46459901394708	8.12103338724019	-0.543362491782253	-3.47284442152337	8.2272722904907	-1.56513667112556
151	6.38840775248921	2.27286772622195	2.43948153772331	6.24900201145025	6.07265726413736	6.79628665177847	4.85875373428402	1.20895151882232	6.55221844310957	6.34279482295968	1.02493275779224	6.43226829929666	1	4.21413981640319	5.6794127626169	5.85774856326614	6.11401594169896	2.43661245309149	5.57496114685227	6.11313925531477	2.66977339646638	2.08612239676269	5.34144402115772	-0.488821233196484	-0.814839123843062	-9.01167276805951	2.70142047179742	5.1391785215349	-3.72953236261946	4.02792337252134	8.70359004759939	1.74147974959957	-1.58121184372684	7.76213914024071	-5.26183675305946	2.10004953498563	-4.65505726890792	6.82683247719322	-7.25118148737416	2.92453531511355	-6.79453690858766	6.00089415847361	2.95705367705273	10.1157089763897	0.196264548709714	9.76130878286618	-5.11991235103721	5.39323413003379	1.02066853443697
152	2.53362529247142	4.67568221208689	1.97451536426225	6.77210828038185	5.50369295323207	1.23617081180409	5.94930358166865	3.08459385629661	4.7475385362746	6.01118515769513	1.84471204465225	4.08849489344758	5.45921889923873	5.02132109326708	4.98705684111612	5.28043286794985	5.97334595897276	5.01140581941561	2.11252835330229	5.01899827283695	3.40968971165458	2.2854537761665	3.81223531131726	6.08217721524134	-0.777330676127925	-3.36859434070487	-3.33740033561399	1.25304738427284	-3.13312845827344	5.59149659270658	12.9831625413293	3.54224784726	-3.66977618934283	4.32163609481163	-4.91012123495461	0.118776747556883	-4.22222378771276	-4.26202425825849	-0.644660067506912	4.82376833966682	-4.19932040749407	8.68439394974191	5.20434513078734	1.79691730824138	6.66036027380838	5.77472302173295	-1.20082679147465	4.26307940047546	1.20184467733976
153	5.25328965053454	1.64430008300637	5.0767176234246	4.43394878655996	3.68518620962721	5.30673158585734	5.34047206251153	4.56950026911324	6.4321421910007	5.62349917511055	1	4.38379542139585	4.86660593964724	1	4.61278370126817	4.66912440953675	3.63458929386118	6.01084768572584	5.33216852744244	5.04145048769261	5.70948147033539	1.52972049296888	2.51987240646881	0.336718626997589	3.57545127573985	-8.7391642385194	0.334056708907085	2.87415669430815	5.72873063727846	2.18784097073352	11.2732952812067	2.85353380111676	3.00178007048828	-0.635960525518759	-11.8880173453785	1.91816243978595	1.51056896018547	0.934673841938781	-7.75053267576827	2.38767756503218	-6.75343126055011	3.49489179454416	7.30118024130753	5.7628287583908	4.05967847828711	5.71075446463775	4.17394908118721	4.7010806774089	-1.95588349420599
154	3.04805593256657	1.99593127196776	1	2.35159874565622	1	5.65793133185912	2.04579433798403	2.70557102580803	6.13909768053424	3.05763616716635	4.7350079614823	3.08074074729267	6.56589197295157	2.52158561238494	4.57877007036843	6.13807341290611	4.58037450210265	1	5.31671422558138	1	1	1	1.72230265140313	-0.0571757812880729	0.576272667175095	-8.87460807237464	-3.07242251915454	2.91481594004309	-5.10696694854412	3.08271878446054	6.63692164532639	5.66802905910998	-1.57880317172338	4.67586923091464	-6.33170041350264	1.94664981740976	-1.17068350911951	2.53222254059197	-2.15813966891478	3.75873432604938	-5.10006975744589	4.61672140348556	-0.984956665589373	3.27847725239007	8.46606372895714	1.11925387589268	8.97430980117503	-1.38094468641798	-8.22294615892017
155	4.59561334532709	1	7	6.90473472717156	1.86526597737625	2.16498094605652	4.39935076198721	4.28039097652927	5.47032131269575	6.31540369008162	1.19910028169448	2.56137651415283	1	4.39088073455547	5.67378623676824	7	5.84834868776634	2.7952331062066	3.7147416006891	1.5320141079706	2.87166499078534	1	7	3.67249994745156	6.15818347864432	-11.3866589523885	-5.38103636137638	4.67058330601912	2.21051434737909	2.36286772302153	11.3145885033693	5.72998727011503	-4.71537386826304	3.14368607408071	-9.47200402682983	0.732068894202009	1.42156218266364	-0.2716284402647	-6.13686716121584	0.124787921832599	-7.47151704583222	4.32392226492728	10.5399501206845	2.72909650105642	-0.364600606857389	-1.9720574772253	-1.47277932506478	3.96771433039022	-1.98815737788094
156	3.67928245036935	2.07946096928332	6.64383163573382	5.38761688456732	1.12115886464792	2.99976729466638	6.94440617185416	5.83080780896655	5.58154627988779	2.54702655537154	3.44350783640056	6.18768677989518	1.39691972301216	1.60073131745506	1.67240406534863	2.19542949968237	6.42133094264764	6.02689422225765	4.94442644640921	4.00963933361902	4.85281296516602	2.78028661795161	1.40976105020253	3.85453012535638	5.60240980561092	-12.3215751063232	-6.48532497746954	3.5686540654089	2.4962418162762	1.06718379954887	11.5149324043922	4.02548380358505	-4.07781062409564	2.47133209149975	-9.45472990282468	-0.00762182420193441	3.36725164294205	-0.131097986594795	-5.87758526057679	0.279429456934631	-6.62383543957619	5.59368614536691	9.06473037799087	1.82435981877198	6.79893637521446	-1.87355461090917	-1.45381820186625	1.47578603413119	4.94396567237985
157	4.7247418960087	3.19058220478249	1.02866058289066	4.82988612832997	1.24049576594082	7	6.88524291952875	4.37112502335083	4.18115111646602	4.12019224858702	1	1.75179744340263	2.01620213896064	2.12421097566033	1.1986714776583	5.75421809570271	5.78366750196517	6.29298343250517	1.43879256628074	1	4.22894250478084	3.72813356591541	2.45643403394852	1.07624802679785	1.48533964830399	-9.94047556127618	2.65840196468636	1.69664813786261	-8.71363471081531	-0.212698484299126	9.55787237443552	2.59420648431039	0.332375009532172	3.93567648114046	-5.04416400570034	1.35942331131228	-2.21152934186099	6.23114062252838	-0.861779803448415	3.07679478342317	-3.63046277836636	4.30203626374245	1.47782428786205	4.62185468377662	2.7321799252218	-5.92402065894255	-2.89356561060885	10.1807891568498	-2.78902299368401
158	1.25736806729646	1.1129430380201	4.32234067352935	6.75697646722105	1.70258835877973	6.83482319331907	5.68525209541078	5.54602132338049	6.52829689441243	5.56916368344468	2.7593801685505	3.6932323559731	5.09932252584699	2.85509750325591	2.51392492473054	5.50798106546085	2.91962186945773	6.7529952867733	1	1	6.41169460744266	3.40033942624235	3.707641666211	1.02600755370932	1.242813460142	-7.11827298625364	-3.14163172589824	2.49502169440672	-6.92125481405098	1.758296365121	8.43248899506971	4.65412863130484	-2.44991768660542	5.2338682867588	-6.58809897932525	-0.449408256783254	-2.67953388693326	6.10637618908568	-4.21015459030035	3.21777450378258	-5.01131013557731	-0.462434634514076	0.142654125311002	2.9040937081276	9.58001562234437	-0.594813863809013	1.2201506701588	7.93254464862514	-4.58508856466628
159	5.53238221268855	1.80588332019377	4.36427588461338	5.00791207222133	4.65441619022005	5.87130122298566	3.93236738881362	4.4153200165747	5.29554205558653	6.41642336761767	3.18502765616429	3.93215527367325	4.4200223550895	1.95760101363865	6.05536017246804	4.91631504610762	6.49325935630027	4.32888677177632	2.61751650298643	1.30891130402874	7	5.88226522482956	7	-0.616582087011102	6.57183491462125	-7.80705503756599	-2.58761918860885	6.30838568397987	3.6224267127581	2.53725634303105	7.43516065798215	4.74946093595026	2.62323617863167	-2.2943694250072	-12.3570425138892	-2.76072326913391	2.28943902050034	3.84814046553333	-4.70940629516281	1.4370594789408	-3.81018965481493	8.51523574344731	6.84013097468074	5.5080629687052	10.7549529448515	-2.40244278687515	3.07182862155784	5.64957019131029	3.60833355107359
160	4.6819570041986	2.54709435026016	2.06450306031893	6.67932735832071	1.07570221208715	1.74037499373552	6.330351655535	3.16836144327273	3.35821484157625	4.53407912198174	2.28104563698084	2.35489082855631	6.92429400432739	1.66747624259974	1.65413573490048	5.6442181543094	6.34340135171306	5.90636019013903	1.99763185448072	4.96358679254076	2.2874216296105	2.60687146577903	1.63686701600421	4.08267003181791	5.27283095645517	-10.0355967953092	-4.95986321199863	7.15724493418719	4.32219705454717	2.06576211720172	11.6683693567625	7.59643935206448	-3.72514085730486	1.77412804937227	-11.197826319641	-2.09299775537649	3.22658460902151	-0.296989183142424	-6.36300507339673	-0.462307384276531	-8.15878205005121	3.80612244418449	8.91642891278453	1.19296648821504	6.94186403905999	4.28454383461392	11.5799862105848	7.03048706067934	-5.79868746409463
161	2.92138592198819	4.09760492178552	3.62218096493388	6.40411105707209	3.24986414249981	7	3.06159384708043	5.78179125653704	4.92407352616303	4.74257314812436	2.05520082213022	1	7	1.10906700101577	2.31552140188327	5.24896006502291	7	4.97485627661957	5.81656477818611	1.41654212818255	3.01426635878871	1.06086577855154	3.63015404469832	0.208268498468507	7.46681773948742	-7.30475477154146	-8.1843739328088	5.00630975547306	3.22563150513715	2.91660152278051	11.7314254151236	5.53780517695303	-1.66966916980294	-0.225286055856008	-9.46887516126841	-2.80478142209188	-0.0181634791628957	-4.91854236995028	-5.10304747227063	-1.2060599097936	-8.28469178881977	-0.336809402143118	9.47102485776036	5.79716904095921	10.5994117192749	-6.88355129640801	9.96831898859222	4.13663206821493	-13.6599939805373
162	1.926892903179	1.37979989931343	4.7571673777009	6.28399820989895	1.56149772011384	1.19862453621513	6.77003033078768	1	5.30781465800292	4.9374209540412	3.14297967349247	5.27318636736099	4.45688502301499	6.01996569443313	3.87925569569758	3.73191693268839	4.98851668626432	5.43707916313174	2.690880621423	1.37115054206963	4.52557948945028	5.81712805247284	4.15788402948939	5.24183397594263	1.30166314800506	-11.0678162552656	-5.54135922136663	1.68548531350442	5.30629601964825	4.08233725608454	12.1745152686446	5.74579414234237	-3.5562201134944	4.03669650122847	-8.16276620258048	-2.93007441575815	-3.85038596910915	2.30851061369324	-6.48588010797132	1.47828755183695	-9.6239922183903	3.24172343517518	10.8174596575773	6.54230645847426	7.17807349579281	5.92001166524091	-4.57117670106233	9.94184783816389	-0.387542963619913
163	3.45767015401684	2.57835745585944	3.98801726824507	6.56602285538163	1.71556243611739	1.11208611219567	6.80575342294634	3.14792686294803	6.60235951116227	3.18569433372146	2.72787048345839	4.40822164066033	4.21071052926716	4.39166632900227	6.47246632006707	7	6.1881081264709	4.91187197618847	1.20650429719406	4.17264166415363	7	3.89553732974688	1.36217325323379	7.52779259015755	1.52800449803533	-9.09461812058422	-10.139190690935	2.25877133955921	3.89926336318007	2.70093729876867	10.617076521368	7.07075786436148	-9.41995757833416	1.83941586422691	-10.6431649886502	0.224690144940592	-1.47519789950256	0.72521877175977	-5.48832676259816	-0.339353481465509	-6.5967973934483	2.97411567748777	8.89302434074356	-0.749395563308152	8.18612965708617	-7.77013482469332	-5.21463648507744	10.045186367547	-13.7136925269964
164	1.58372492170392	1.81119523917425	5.68308807989514	5.79445994156546	2.41962048935852	6.30450326619605	7	4.19141307844198	4.93285834840438	1.53987226717533	1.09620143998767	2.63699848206478	5.79990450444033	4.07486188527148	1.65950849320179	5.09664337938324	3.09898057324121	6.50118550837506	7	2.27858474189566	1.98697622382067	1.83251658958141	1	3.44188881886364	2.92894188420813	-11.3374674765361	-6.98852089173356	1.14788213456179	2.50486685528987	2.9251579722166	14.1620756242054	6.30100035113667	-5.4490140511138	6.95321237861966	-9.92625975209657	-1.52105373474291	1.02602077290344	0.660430548686394	-2.45733391310851	0.95731610433716	-9.61633875163187	3.61644744309347	9.28945428767689	1.96895236118585	6.88794830679711	-0.920384575502343	-4.37452046117547	9.1560443739379	-10.9944833168468
165	5.01274716210163	3.84196028821593	3.50895740934951	6.61852675344255	1.4974241163806	3.25715636675144	5.79017170501676	5.62716595554264	5.59487801967636	1	1	2.44601510256025	6.7237877468729	4.49945469601307	2.13550190676818	6.97034806711468	1.77914781960484	4.83987491476037	2.312580763586	1.38451221135168	6.36178795527283	2.33288630578766	2.79393382527496	2.39463134806886	3.94738424406066	-11.5772994947196	-7.8859807205832	0.865332469428309	2.59179162623987	4.93174932447609	14.8673347714319	6.02790001741276	-7.93290803698156	2.49731640826394	-11.3544429659616	0.609425514259016	-1.72684030540292	1.33831113756887	-4.35341767055754	2.53963888095358	-8.49468224420873	-0.765383543411334	10.9822927641369	-1.4729091563562	4.00889851673406	-5.58587554884039	-0.729897942060983	8.2239104343738	-10.5731882810579
166	1	3.41988476335656	3.78876966892377	3.61774947547589	4.51048390839916	1	5.92138198303134	7	6.25676582508645	6.18493281155126	2.11508464093808	3.84405738741919	7	2.86696414405553	1	7	6.85387774255114	6.62179341151336	3.10556986908812	2.015560140466	3.90321604791059	1.35564141282547	1.38147085781688	2.57521752439828	0.245712066798113	-7.5801268449558	0.639930735307113	1.92738488141506	-1.83115745492911	4.3514330359634	8.77251818111424	1.97334673092411	2.54302535027463	6.68148578084472	-4.74975568899862	3.15135341067645	-2.65953025636436	5.71792291809896	-2.70112666381393	3.63554140879172	-4.53506169292839	1.51304538417299	-0.459908391980612	2.25953120465527	10.5371597659602	0.455751387268266	-4.09821655031091	8.62458446638145	-12.1914556965445
167	4.11464066163841	4.47947448978269	1.91676179265427	6.30474603327246	3.83840184013129	4.05031843694297	3.63756630215702	4.61602975499925	2.98020369499738	1.38846072841972	4.68065351263726	1	6.10911702607452	5.50193492978861	4.1078701330018	6.36758850304769	5.36234100790819	4.95311968712838	2.04766148447835	3.58652806541603	4.24077213352988	2.28902084865672	3.79673827739568	5.05364008633242	-1.87852848930072	-4.90948173088291	-6.51507546629243	0.343567900751024	-3.01504215299297	4.45081258980467	11.5301340871778	7.78172645809966	-2.34371434809786	8.94549504967767	-2.33738098793324	-1.99028393092803	-0.531085547575901	-5.0973785625922	-1.76000815253553	1.71179372286902	1.02627409378958	8.2105267374928	3.84289114571619	5.9921369789912	6.7114998048814	6.04189794471199	8.51309472489265	2.39667416620481	-8.58910360850501
168	7	1.86818552084295	2.33930836021243	6.48992087715863	5.49346307893836	3.30417987507753	2.49963800906247	1.55038676355942	6.77833181512654	5.20861659475618	1.4792747477689	5.5273793101262	1	3.42563204644222	4.621338026908	5.3892586591384	6.50897352018043	1	4.418474558192	5.25678370041646	4.32297118549331	3.39739072911545	4.13821373229067	0.0459380298143432	-0.317762445096339	-8.36518133211822	2.35575791804476	4.9054701847911	-5.66449571026699	5.48747406491325	8.37636791255564	0.864256354681393	-2.13515011161844	7.3097616714521	-6.05666965593873	1.79699387100702	-3.25334465631658	6.75324337957606	-8.48421706619645	2.12180819172762	-5.80264999892405	6.47063618856561	3.7486496358362	3.76254161686699	0.779463262412095	-2.01380889479096	11.568842885871	6.9332582471137	0.804085239814922
169	5.9943679066757	2.88389043983023	3.89622404086624	6.4782206301901	1.86947372220682	1	7	5.72433821249294	6.315653841874	3.35676054364081	6.63240586675772	5.75573028645019	5.1151987186682	6.72607988195965	1.20981391069485	1.72286243316352	4.89408261993717	4.56275012361364	3.78347152253514	1	2.65377911165674	1	3.75792428345201	2.57752115554851	2.24404493038131	-8.8547723423202	-8.039416024981	1.24916926654362	4.12740875266299	8.22440944550594	13.0178126033305	3.51682270659333	-7.7849129654283	2.85800631745557	-8.26256665622592	-1.91952441145414	0.631625760275869	-2.18916780806801	-6.35534809929635	1.19908864952276	-7.60287264786257	-1.29309083296359	8.20407835631969	3.94327383653464	10.4252894099837	6.88600377321162	12.6371933912894	8.50316303554737	-14.3627285948138
170	6.62400619130529	4.79111758123907	4.1279386075144	7	3.78852729790537	6.62333933236112	6.76272569060084	3.4684142051519	7	4.93539694784948	1.28483334603803	1.96821751207113	5.98540219354509	1	5.6042144907029	1.75046757963103	6.3162225165006	4.77342870321277	3.00618826936189	5.83112839823667	1.83275017979499	4.74716387101434	3.49531245187782	-1.19769611855021	1.30439736869436	-7.50799480768814	1.69524308831744	3.87533595943353	-4.02322090315854	2.16447350401383	12.2530082149902	-0.326755675504764	-0.661820864643342	1.37382946157178	-5.94721520367687	-3.03776683046373	1.72436899666692	3.71313758123066	-1.6389802370129	2.77459024649435	-6.5017652106639	1.68067654695316	-2.17135424579495	5.40391622834166	7.98471920290171	-1.70804938420359	7.18603487449044	9.90558125838299	-14.1084484756212
171	3.11242444760251	1.61796910582745	1.91914147704075	6.67953144299298	5.18611796405214	5.28064218231448	4.26147629736007	1.89497777643329	6.90171825363233	7	1.21744795272669	3.68335417873067	5.95464020540085	3.58515895685787	3.13831849971318	5.73244763573889	4.84253946533046	5.21201368591735	5.52817460536696	1	1.76074221734884	1.97885384496816	5.81944518522309	3.71596413181144	3.12215276543049	-13.2636335949213	-7.63210485348174	-0.185685975144771	0.61259120510699	-1.48586187636022	13.3183980402624	1.59347956001686	-2.63592288912491	-2.36623232231581	-9.9192514182084	-1.71129273309798	-0.787497107165515	1.5674340656936	-5.8472802741915	-3.09574655319073	-10.2811579901948	0.156491225206281	9.44489471717546	3.24068120649731	10.8112683913371	1.10769211750796	6.1702643057306	7.41881124818132	-0.464441021920037
172	7	1.78658867863941	5.31860814201867	4.75898406033405	3.61796877961235	3.66814078801464	6.62454130469344	4.41005062861156	3.04528873293942	1.32834049230609	1	6.09379035615211	6.19716681432188	2.45513457480696	5.42097480645528	4.41148151462051	6.4081528767224	5.57428132211777	1	4.62304467078724	4.17513497704529	5.36360040737318	1.22992502184386	-0.16307588708749	4.38072082967936	-5.08720793686597	-1.13386179401016	8.03337017274821	2.5719980052047	3.1406974371589	10.9927442998651	3.9615972618075	1.93069867405541	-3.06902100869228	-10.9821254699053	-1.1105448734105	1.30425975991624	3.34550546020376	-7.78602772333965	0.611845512339781	-7.2337512202014	6.40455351876058	7.56549971279993	1.54655124890721	7.72501961318873	5.21019180276464	-1.88521663522811	7.68171761787192	6.97061308838367
173	2.61662945590921	3.50177109474079	1.95295112222712	4.889420055777	4.86573267959557	4.47768913370224	6.60885509749089	2.94643761750042	4.0946723245029	4.8288810263871	2.72369438855194	3.80521198213387	3.70516105234956	3.39078793374829	4.11552968260758	6.30952616599501	1.98088345539863	1	3.06487854345202	7	4.63274795599645	1	1.06194466855798	5.15987665589979	0.836755532605294	-3.23410481163795	-3.73198527978051	2.43049604468278	-4.01471444886928	7.13678952454848	10.0463695000334	3.54942685820544	-2.94584933456749	5.72839783197443	-4.79260263752377	0.927601748233723	-1.73163733247829	-3.78148195004326	-1.44860037595115	3.41784148574542	-5.60314367900525	10.6576889789445	4.34204877818589	2.17639587450944	2.77611386027023	0.438474564409349	9.27170572230726	2.458049987507	-12.5259773913269
174	3.71932867603826	4.17978688174155	6.09198841032985	7	1	4.05610058861817	7	5.74869879215633	7	3.63906356800566	4.23166707895639	2.79611490969219	5.3653153576701	6.70966122432178	2.84583729854455	6.28328894444194	5.95837818268402	4.45497200753765	6.78091108154622	1.72396509687274	6.58581301334017	1.2330583409955	1.91056795681468	2.75438391059828	2.79656677594278	-10.9483322187478	-8.38940473248185	0.797488190692711	4.51590443481941	7.75216900939491	11.6504857307273	1.93946590404705	-8.76865941197999	3.17708746889288	-7.28178357092937	-1.10191356114379	-2.74057266948018	-0.271419641859924	-5.6462894765092	2.62397257467223	-9.15796396432158	-1.48946530476532	10.9474055162501	1.98524026479073	8.66993139805577	4.36342341961509	12.1380536060917	3.50002160603039	0.702417596423208
175	3.30432373076974	2.19323050628941	6.51504140870395	3.61645200291871	2.50907288501982	2.31113119557668	6.90256287865872	5.85469735951854	6.29747260154556	3.91553124867147	1.17903762948363	4.36564067590073	1	1.00249952630657	5.44997661272546	4.72747158240985	1.37452594270437	1.51021467059495	5.51372230969556	4.7975309126667	1.94374095802879	2.95358155289441	1.0827397833912	3.98225718364793	5.61063613015714	-11.8774915117547	-5.94766563942753	4.26525861219429	2.68331511019959	2.7774740861853	11.4930085603674	4.18151901362629	-2.97700008431648	2.25273164380642	-10.2079027470996	-0.293032851342507	2.59534316980636	0.126023085204883	-5.23452991444761	-0.499825288414358	-6.23134509402572	4.38702299276641	10.0744457751545	2.38981762686262	7.67985122631597	6.13085595772411	-0.963266868079535	7.66726757098775	5.36796403067258
176	2.34897221174496	1.87854201809261	4.46546366335526	6.05590801238905	1.92948687306695	5.89918967713585	5.08270857180313	4.74936653920233	3.43602067567091	4.4058464222692	1.56987022782002	3.73966998776023	2.47665464623073	1	1	1.82376146364251	5.18962487653695	7	5.37770674928076	2.74143720381673	2.24084097056478	1	1.72351517685472	4.10969678725447	-0.424396538571312	-11.5367971092745	-3.18957526521048	2.42525316466788	5.14761018623014	3.21792481199074	12.1345411204614	6.36118993748036	-4.95632052075416	3.63355261843412	-7.82084817491078	-2.98978589067527	-3.52747502535816	3.05134661597725	-5.81725049621381	1.45542051457098	-9.49688378942674	3.56614362104751	9.06318017417598	4.47921879177675	13.2214274984368	-1.54632347740647	-3.18622901576617	8.23012588688232	-1.81150348544205
177	6.25044181608044	4.76359036217031	4.18550991046621	4.66820767719984	3.96941809996496	6.27363197641801	7	3.64550003527111	6.97067326836763	4.68406341600792	2.34835803014916	2.87143675646857	1.50129152872431	4.37596892105486	5.89597464344794	5.78629879241176	7	5.59262494617421	3.47339067709852	5.39886880715416	4.60786579171803	3.82525435798844	3.05866853098268	-1.70200954008941	2.52356567573967	-9.35947518079293	0.637923198533556	4.98830274416346	-3.82316840405472	1.34388754840309	11.6399620442177	-0.641341631390393	-1.78209936971284	3.26518020094371	-9.12293552346815	-2.28291740211972	1.81148324023471	2.2405924015447	-1.11557128980893	2.72113357997942	-4.98599580544605	0.551910645327007	1.14039363777728	4.90861066453661	10.7159941495775	-2.86989016843096	8.58738509882446	8.77593514130998	-2.24055832073815
178	3.88119358400135	1.16150349486654	3.49908753992224	6.67373262243794	1.58486549045557	2.26690119430515	5.89452756400015	2.88821536348883	5.30932435226797	4.84833676681092	2.74175766291144	1.59913528615993	1	1.62443599025951	1	5.42604903208887	6.25839625930317	4.29964751588997	1.30810026301665	1.76165444925718	1.55939671304428	2.14845971484592	2.93107983032048	5.9363364342637	5.07613904707062	-9.8647237870574	-5.44015656176241	6.59608371553834	4.93059111551185	2.69936899550352	11.0518152653699	5.86324400876769	-1.5969834555246	1.12805045962574	-11.9479570705154	-1.86327720332067	2.90164476380018	-0.776591516771354	-6.97708621133271	-1.03771258653114	-7.42848705516123	3.64652513479768	7.96961053357973	-0.329208671530773	1.4298204286083	2.30339749558231	8.32548612293228	9.04385853089509	-6.04963718734123
179	5.500715339227	1.83617965535997	5.28925919066604	7	1.5529349667682	6.78503320036254	2.91568785008464	1	4.55197656531148	6.357920792096	5.56724974770521	3.06995933007878	1.38342871565861	3.6288596499857	6.35204899174298	6.55408491087917	3.07562508001658	3.47005110676205	3.52451061665423	1.32993884200101	2.41874213283275	1.22262353888144	4.01672396493781	2.21690525615707	1.39956557630797	-11.0736040446122	-7.12120220697986	2.97394981240144	2.06547831854762	6.3545540579843	12.5567707790548	4.31867497240684	-9.03659538623794	2.94428627065099	-7.41691880366084	-1.8797119527065	-0.192200480711869	0.75444552290509	-5.58816085242547	3.46949375338018	-8.43755676922413	0.0321508806134556	11.0081539783852	5.5165563063015	-1.14933468999179	-0.123285381938675	9.57543348309176	0.543448677826689	4.73156072873779
180	1.5939926730826	2.77805332387946	2.96965022670765	4.20425855636768	3.57299493616219	1	6.24661691205241	2.57402682578188	5.34973675390682	5.93055548003699	3.03551187569954	4.93979687981715	7	2.16096354246065	1	6.84164479820528	1.82921738403459	5.46023636949866	3.35909371847271	2.11420720942771	2.06125969307046	1.67609630634153	1.08405519522426	2.11663589225271	-0.589374291434488	-7.07981657418247	1.6346716692053	1.67134660080957	-1.76328526120194	5.13428653823419	7.86093587983589	1.61101377328806	2.67386362545713	5.54007311234183	-5.37204395275881	2.36216098507807	-1.63114700064979	5.8574874314651	-4.47378268838491	3.79290954520575	-4.35031222992009	1.62459829163571	1.06293532039014	2.14717155968582	10.1269781964693	1.24072473132537	9.99369068071802	5.17184294795217	-1.66371774343907
181	1	1.40397069710032	1.8733555113937	2.97035169439011	4.77270124674605	2.51842099171396	3.24492891666302	4.65975716764744	7	2.29768939450378	6.2523418248197	5.38222110366617	1.52279691375406	3.98144062363027	6.66102945357946	6.40671557190337	4.48579454768957	1.46091120122695	4.11601754969927	2.83736182902855	5.74181222492238	3.97861868499876	6.42528182864099	-2.50574459733383	0.99563050351195	-8.30279194628378	-1.11151466797394	3.8062584001238	9.71010492981805	8.54425045845788	12.5599545077487	2.88375224032569	0.678079236219267	4.11594925060287	-7.12931990499146	-3.50918166983765	5.23638255788823	-2.44787623226515	-2.64325496918109	0.904314128105908	-4.45745843891971	3.50118249007206	-1.75033369519437	3.14232931688597	6.73753376795037	15.3332880680055	11.2532551895657	5.1261325239208	-14.782190072145
182	3.04901083672233	1	5.07123643570695	6.14448132478411	2.38693955479761	1	6.12450687708908	5.78947295433526	6.6159361982601	5.22045667713641	2.22309913501162	4.84724113038986	6.75623697969315	3.69235478283739	1.67446065496953	6.65030254531311	6.27990733789912	7	3.73635269112406	5.59600914544812	1.3082360783512	3.09684965269246	3.03777029970815	2.32922895532056	5.36209859353253	-12.5938194054506	-6.01842190099809	4.09829389819852	2.75747876092539	2.85721692975597	11.0760786555636	4.57234156482084	-3.90295554029768	2.55627321632193	-9.84960149931259	0.83535947765491	0.881673594662393	-0.611643356076979	-7.03803633052808	0.635954134029552	-7.04599704232959	7.16702191743505	10.0249645143173	3.98413565724592	7.66930496679535	-5.36849750857423	-1.49280851603448	3.50721743852744	-0.508604646861629
183	1	1	1.06812575431714	5.88595980993543	3.79476759459652	3.04302540480032	4.44975526304143	4.19734838875356	6.87804084270212	3.62713061819956	1	6.84134432508777	1.96121518856267	2.15163630586243	4.93998827393982	5.97432505665353	6.18574872179973	6.22100136637834	5.46387910392079	4.95434824768547	6.11510072875003	1.89175357175981	1	-3.67008928685783	-0.200184006499547	-8.48139192976609	-0.89905967562832	3.32346067698889	7.80170686850758	9.36820749988023	13.7880186009617	4.06052617462886	4.30365614581489	4.16399577531802	-6.91941035429002	-1.58403974060811	4.75602018372234	-1.55286664018683	-2.18811979606761	-0.732579597071442	-6.59758962088214	3.75758008439368	-1.92606049821229	2.33663420071968	7.4696605555001	8.32612385261948	8.93108113297599	7.74301755655408	-0.830903189564354
184	1.18324624169406	1	1.59536406441961	3.48337400929184	5.22324820755239	2.55090533683443	1.50342468497929	4.49781526773701	7	6.66615406068815	5.70221046910168	4.70537309617705	2.18184638771428	3.75443838656707	6.12727102185096	6.60378768248866	4.01818253649471	2.06012020823683	3.1760647274083	2.44241959825538	6.21049477073309	4.40511063363808	6.00258808117659	-2.48493921046782	0.324187795888167	-8.79855401108931	-1.55356348973543	2.89188025857555	8.61246605676833	8.20000530847574	12.0593436518374	1.72722735136467	0.310346871578444	3.77006624582889	-7.16990012464982	-2.7814893207361	5.95451652650007	-1.7802763712202	-3.01752199871883	1.25577934756406	-4.38709736214124	3.49217675050284	0.188284748235873	3.84932328315083	6.87719299282532	15.0397922946826	-4.6095100899293	4.09752392919664	1.9826089542919
185	4.30962996895639	2.64974847501307	4.49013793305521	4.16411750861878	5.53105009501705	1.15575092801591	6.76023303208433	2.48600708641688	6.30947756329165	5.82713248690116	1	2.11581029692992	7	2.55159099459126	6.72271592219384	5.48316320168211	5.89497917087841	4.60694792253741	1	3.95110216510849	6.90752719314506	2.86217162115747	2.92156115132071	0.499729434562395	-0.197778727335313	-9.38399478292326	-3.45195114889238	0.818726948951688	-4.58448585653847	3.4830743533561	7.19647471465526	7.53843357609199	-0.922012328779866	11.4153752767455	-8.78270871194427	-1.01621861005912	-2.83173151173314	7.37182020530192	-5.09243644112891	1.2859194338016	-5.22313001143272	2.65822918951444	-0.552411132887591	4.49529570338292	6.69787728085984	-3.72449235338903	-4.55803632037399	8.49328552538247	0.657605487037429
186	3.3122937150496	1.3673207789226	5.65212437558358	5.29015333299311	1.57529928704233	1	6.68891734234155	2.3831610699146	5.09675159730025	5.7201154531738	2.29163325352306	5.24005088776301	7	5.16517570436925	1.95482032929563	6.88852819651803	4.62445267898409	6.62933613387932	4.27608906865323	7	1	2.97491487943027	1.63285120879804	2.30955422763442	6.13093757033294	-13.110810471346	-6.50921765726937	5.6315771336554	2.73277733848653	1.69130160123548	11.2585054392913	3.52465909023618	-4.15932195182194	2.49148199012479	-9.30556280037321	-0.524901961056909	0.538846744848915	-1.36042861589314	-7.07610460440201	-0.324718569693863	-7.16896782890277	7.15163625011346	10.4651850540585	4.24192174921341	3.31823277201748	12.2057019857305	-3.48072031190503	5.54368926106567	0.248266738224994
187	3.75979798314462	3.26296285201835	3.53633620181804	6.03208057791167	3.52455830221323	6.10564581737848	3.70430814993216	5.3760995937728	6.18701790907828	5.96404339934799	2.59380076520783	4.29056183940962	5.27515323213245	4.37583300088699	3.85942051896416	6.46861288509889	2.34251840889291	2.64069381732331	3.21477987789318	3.00575635614091	1.97270896390925	2.09459177373418	3.84304775698276	-0.193169457588582	8.23607404743258	-8.16703172417564	-7.86863352550825	4.90648838840622	2.37649337680279	4.44977911150112	11.7589405991156	8.32120338286167	-6.38688162477729	-3.49420223183609	-10.2135732825145	-3.94372523269069	0.710289167001484	-1.76196658849797	-7.80938152310863	-2.09384415779014	-6.38228323352823	3.4055337681531	9.33064377544092	2.32661715285937	12.1460274547683	7.30582650187262	-1.7382361656992	1.3103037452691	-0.813761686827854
188	1.66931843570813	2.172250292008	1.93077009500801	6.42511138239186	4.28354738553137	3.80481538424757	4.34833582654914	5.3400990678576	5.97731453855454	3.21252653815575	1.66837601708726	7	1.37527371885726	1.74550413479447	1.64832317217804	7	4.32285651735749	5.09564925994436	5.19540786727019	5.91184341435813	3.14954068589064	2.30609502079567	2.79657062699846	-3.58012999428284	-0.662882634682224	-8.26543809598642	-0.00963231657663044	3.83015055925413	8.46738128376357	9.54222926140046	14.4240573236175	4.31884383320658	3.99768728509895	4.27373363137675	-8.04542097172685	-2.12594361989865	5.80163326118615	-1.34006166719126	-1.77494332616778	-1.27843353626662	-6.4088400061331	3.22217574006958	-1.9527956622824	2.34449992057172	7.1716121273892	1.94732185928943	8.65023135516557	7.49498195787841	-0.488318051300792
189	2.03376177682752	1.8908001549126	1.91254009422984	5.81340404629792	6.77286129681776	5.81694577900092	4.77697412234406	2.03839034747566	6.72021027518821	7	3.40916294346843	1.37316256885054	2.27654580467717	5.73785262469628	3.46664640114096	5.39074927170163	6.16861750903859	1.15765072291835	1.67116680690841	1.48042548124252	3.63910038235241	2.48207341021063	3.77834339571621	-2.64229365686001	-0.618971871528488	-6.91104066882174	-1.37568037846119	3.2028103438171	7.32684580511981	9.99523962941637	15.1504832948792	3.82087956461732	3.03346398642323	5.73692140932958	-4.9368835466984	-2.73060724777232	4.64560761427247	-1.90095168309298	-2.1617552318316	-0.249283796184709	-7.98839588576556	3.69786151378716	-1.41843825661819	4.08959802647398	8.92452817776351	2.64461276659721	4.94639416618296	6.03503336680135	5.00164334661708
190	5.07952066065952	2.29802609766882	3.20964858237197	6.28850800303543	2.28180527003848	1.12141844040492	6.30955568119753	4.10665881567515	4.68561859629101	5.33572172957809	5.98409344720783	3.97845196213504	5.00337041184427	5.78393117165602	5.39835075577797	5.74351320551	2.08146075053408	5.05353242148958	2.65704905566542	5.10712595545554	6.9665384205336	2.33079636676392	1	7.24838120144852	2.76093892496	-7.96274133914853	-8.84217344971741	2.90732859328339	2.97094755876191	0.167921386535234	8.70011632640633	8.18387248238035	-7.41567232712792	1.75617847532523	-10.2910082015548	-1.14941358248075	-2.6317393443543	2.97651355613302	-7.19490820813399	0.168272566999818	-6.99713513480334	4.37846136380046	9.62821962159121	-1.17179022592974	9.20975917295593	-6.59636705299916	-2.75941024266898	9.30971719714187	0.588207616516943
191	1	1.45593226414924	4.29093643093468	6.48493743288956	3.13799430982839	5.44429583014425	5.48984877307313	7	2.65654297449412	4.5782001099475	1	2.46822299286338	5.72058045201556	1	1	4.06583675865054	6.4264644901036	3.9620366469252	1.08653257542888	2.24372556867511	7	2.08977456114308	2.90468880273769	1.42043613704104	1.5115691400317	-13.6043265202849	-6.64131788445817	-0.835537028241293	2.31214725094743	4.79882975348332	13.8043248810042	5.89576416469254	-4.9583451657682	6.51297197194922	-7.55324806039198	-0.0202641196779372	-0.429010456723498	2.87416846369749	-4.11756812453289	-0.695232247468314	-9.8071827574947	3.41639218781416	9.94589851518896	8.0635976214232	2.76391305907233	-4.43506248500088	6.36036184489983	9.28607707494068	-3.61988488700635
192	5.70303208018525	1.22133808379343	5.83483981420151	4.83050137218308	4.92795391057665	7	4.29876846731853	3.43171189229682	5.64451940409771	6.0523171150233	4.92157438653016	4.19670946636371	1.83625391458172	2.24167404670833	6.824025423706	5.31999484599967	5.60180247573771	4.71397504161677	1	1.33337413029318	4.09382038220237	6.52369361897866	4.00837528291572	-0.812883387974233	6.70501850966823	-9.18465382029158	-1.98137402177538	7.36990158137517	4.20750473942789	2.86732014046837	6.72955957114832	5.48608069599142	2.92188089146798	-1.28931226302381	-12.4645187521212	-2.51843752373896	2.94732380756458	4.89487514199221	-4.25909095205969	1.94400662287264	-3.46607105574369	8.2452257599724	7.11375949581151	-0.176655021976379	8.86228949333241	2.47673478116376	4.30227515222783	3.77170921677968	-1.4546430389917
193	1.63592673924472	1.20982780955682	5.9735121416429	6.55230901237542	2.99270155010562	3.83305088608538	4.76212807782207	6.30138018610416	2.79760254267834	3.198152563752	3.32889321875735	2.55281785142106	2.8812217440019	1.42129532709497	4.87885983107054	4.79436729835783	6.1302722596418	4.83978360733002	6.81589794191371	1.50980350349938	1.63827180412407	1.90431423999202	2.40184537134222	2.72352030204123	1.51687055052211	-13.4166328429573	-6.41690289401211	-0.47886158462525	2.85701830538732	4.16594168543046	12.9155909052113	4.60716562929673	-5.22957304104251	4.72827460988857	-8.66210406913615	-0.515397807217793	0.309471215409857	3.88145674594177	-3.60757222236912	0.3440478579766	-9.35664769953143	4.17040745523942	9.13182728597607	3.36895828912621	10.4175331240838	-3.44880384701128	19.2756696819485	3.00242475836105	-13.9951292310764
194	3.78800177748154	3.45943939949728	2.47473974753471	6.48522611373173	3.78103958247088	6.71591809683866	1.46479209939064	4.91393191046117	5.29366499732646	5.07187200716963	1.99645050409663	4.52666043378805	6.08776176098097	3.91250980135147	6.03223927527104	4.64028925903064	3.07042661016252	4.39864863093177	3.14605798850359	2.78640773270038	3.06646637872934	2.4586089828921	4.50461260104117	-0.0902723480330775	7.68859449545608	-9.27165360909355	-7.90159902793633	5.92215977837637	2.58466100461487	4.41840494907332	12.4314099160926	8.92479508261238	-6.42505969117373	-2.86644523391036	-10.1384718980772	-3.77285978871244	-1.85047086905684	-0.709567099570035	-7.04439307692061	-2.27838949379372	-5.51370887483867	4.29984337362627	9.80700883499871	1.83768424461844	11.9791375537978	7.74539276981417	-2.05293892572786	5.89986802323435	-1.70288195099508
195	3.80299814389183	2.86249288727132	3.5095454753337	6.33538557675658	2.83264567179994	6.54917326046696	2.94515957680592	5.36432644843831	3.33068729912671	5.0337549524032	4.23669836743322	5.11920409340851	5.32057814070565	3.99446841886683	4.62062914685565	5.49300622578407	3.01877507413786	4.95348825118458	2.12947369016879	1.86727972572923	2.27913087362783	1.12063713463202	5.15110464296984	-0.306407495028254	8.45147327539764	-7.69974984523777	-6.90846668335675	5.2641584557202	1.87582256645462	4.08158854097154	12.1752849179475	8.62983030148004	-6.2457772671422	-3.52768506378421	-9.62297721751692	-5.03531288491733	-1.32548549038924	-1.86471922810576	-8.29566694392616	-2.08291667249911	-5.42641449331752	2.92445441365685	9.36224685053108	3.34769686080796	5.33222235388558	8.03476848299752	9.0453233373887	1.51567286741777	-1.13114489556838
196	7	2.29634403763512	2.39357914580874	7	4.36024763441003	4.94656752761919	4.30698564418415	1.32619024733966	2.90351355455797	6.20151526189096	2.39052166867241	1.50092515400879	2.19649590708719	3.36486410012817	6.02586536544854	7	6.10318044082053	1	4.90020858814075	2.69059653946788	2.99980119211698	1	2.5886818209984	-1.93123782100091	-1.21830574313387	-9.55198755631511	3.74014804232857	3.74860812982562	-4.27640024888778	6.19608349809632	7.81176236515882	-0.477245977574982	-1.63266442431605	7.43253870081112	-4.27014847693258	-0.2519777169452	-2.92810638685488	5.33246887973508	-9.83039507082601	3.01236904070872	-5.50667742375752	6.00197917199152	4.17864900227333	9.44358784327801	9.14736723076105	-0.62978405921418	9.2546389922628	5.36847802793233	2.98760091597309
197	1.89322735304009	1.52905990255306	2.01805480158893	5.10590220634094	2.50534594731019	4.56114722723385	3.98235367255766	4.00946708103461	5.38566342001955	3.70969009619815	1	2.69063320378354	5.71670853300868	3.02112511659948	3.10761770637269	6.11684148627404	6.52609145698251	1.67635621925029	5.47432967638327	4.52026124836457	1.40303844024165	5.89557286630637	7	2.85042008578054	0.201044408905075	-6.72376324821966	0.854631668983282	0.300950045336712	-5.93704515214903	2.40246250007545	6.90468419139052	1.86426828026468	0.904972945318227	6.01373237500344	-6.70764179013125	3.61620491960987	-0.502846632143738	7.09089211786841	-3.52177961836255	2.53308240210783	-4.56252162833413	3.51635901994664	1.39968763804202	3.79978236892951	9.0916447124891	5.99069173525846	-0.304394551771968	-0.27343052328826	-13.8930458046681
198	7	4.91418290279895	5.77306409432618	6.85403168562476	2.55699904089872	5.89804438270579	5.57707229114229	2.61594685380421	6.99790748405319	4.81104667411309	2.0854370397255	1.46057345881163	7	2.71699628760088	7	1.66916277498855	6.3109376522474	6.72088326362749	3.77423335087347	5.07970508675727	1	4.96439576600672	2.52955290351881	-1.60662912524536	1.42733026462175	-6.88760898822664	1.40297013347204	2.73410958517389	-4.04219029308975	1.63978108568028	12.2082916663193	-0.347198516531043	-1.02448761605462	1.45386540894263	-6.92514134959546	-2.83348355710047	1.38038292334838	2.84970260174823	-1.27550866645961	3.22393961656214	-6.71616174304585	0.977084881292126	-1.71848909526512	4.3073033791592	8.20991671709836	-1.73564893445068	5.88134883050295	11.2961495790397	-13.460715507415
[truncated: 74 more columns]
