# Supplementary material for: How Are Mate Preferences Linked with Actual Mate Selection? Tests of Mate Preference Integration Algorithms Using Computer Simulations and Actual Mating Couples
Source: PLoS One. 2016 Jun 8;11(6):e0156078. doi: 10.1371/journal.pone.0156078 (PMC4898694; doi:10.1371/journal.pone.0156078)
Supplement: S2 Data — Long-term couple and agent-based model data analyzed in Study 3. (ZIP) [file pone.0156078.s002.zip › S10/Euclidean Model Data/Euclidean Couple Population 11192015 0329.csv]

	trait1	trait2	trait3	trait4	trait5	trait6	trait7	trait8	trait9	trait10	trait11	trait12	trait13	trait14	trait15	trait16	trait17	trait18	trait19	trait20	trait21	trait22	trait23	preference1	preference2	preference3	preference4	preference5	preference6	preference7	preference8	preference9	preference10	preference11	preference12	preference13	preference14	preference15	preference16	preference17	preference18	preference19	preference20	preference21	preference22	preference23	preference24	preference25	preference26
1	6.67962330653501	3.51480964623933	2.41033861023881	3.34290499488858	2.5676765010561	4.73418300141429	2.16114903091966	1.32963745893159	3.27925015562454	2.11940701657903	3.43655871470246	3.98607796600634	6.51986536663272	3.0370093144007	2.68141658320623	5.92593543326084	6.92853892847128	2.4139571563051	4.11459691527848	2.26525299120184	2.94727318222354	3.61976468593842	4.21842610852213	8.40281855059752	5.43170765758349	-1.19054255810468	-1.98010888639357	4.23855194313255	-8.36346512463711	-0.200414532203023	0.892731614666167	1.04723023099581	-4.8398813692322	16.6928912777786	1.72746277407609	7.27361228239988	0.534524319409529	-8.21031281836449	5.40114252511637	5.15055996727229	-11.9284483176643	-2.64145998023948	7.07133500189645	7.20257641574698	-9.43267467509183	-2.77274499116508	5.53195776605226	1.9995513796824	-13.017211845573
2	5.7967388590087	2.30226642362902	1.80550050167247	4.16686582864334	3.36098252786696	4.71153488462602	2.24735578296744	1.12804023152901	3.2674103401363	1	4.22175536477	2.61788988270114	6.75270368376602	4.35982333094441	3.26394638736651	5.83135270670264	3.24005223276661	5.80455085429409	1.76747478058759	2.59477447733775	2.8089135684179	3.95427845036191	3.57114519171166	7.94799838115312	6.18901814219601	-2.15113758337018	-1.99428862100897	3.94364220105323	-8.13962481865745	0.345068753247213	1.36161286806516	0.75044833541406	-4.22074037903707	17.2103690462786	0.992167776256356	7.97239973976147	1.88540059666023	-7.74402196376434	5.54829769389175	5.23467218514901	-11.5780705119935	-1.99486461346365	6.64556241956758	6.68075636070203	-9.71836753561329	-3.35157611303976	2.59688652949206	-1.09536093519384	11.6876655432735
3	6.60654234343551	5.68957784019838	3.35612329595259	2.75004352463147	3.29283242994987	6.95692906056169	4.92783173533639	3.43214927783783	4.52555191797181	3.19936474341563	5.8081355884921	2.65180102082513	5.01741062580161	1.9788749701289	5.4005488930446	7	6.82026696355123	3.52531270523885	1.38232290346698	3.88098209260447	4.55548884257288	5.90988955440349	5.63237795341722	5.45942523570569	4.68903001149668	-1.01665990798727	1.71900945951626	2.57660151286595	-2.30012644971146	-3.94824258081962	2.33040903776658	-2.5052014729023	-0.654594522610833	10.2681817865817	-3.31957795526146	5.34537533036307	4.79254186997959	-1.23441594947007	9.88567859708606	4.67988513277145	-7.41183138064634	2.81059592301297	14.8175001011472	7.21027144829888	2.43940785513549	-1.97715462775895	2.00161736751606	1.88915663746582	-11.4306108715669
4	7	5.5364215002183	3.16777001373349	1.95278323004604	3.08247517474802	5.61334114236204	1.47692499891677	3.60144353794125	2.8299552009938	3.71080277701251	6.33992743074979	3.16991403993607	2.86066979096339	6.48206091619736	4.13499548883099	5.34870654486041	7	7	1.85020216832072	4.23734316050293	6.66163618905341	6.61537254633454	7	5.94468628521808	2.45857265228629	-1.17931213776059	2.14412538788286	3.58021424824063	-1.96740763856038	-4.11194519506173	1.4664949413064	-0.347039957300587	-1.39530754627976	8.76376253151468	-1.67583585989499	4.55448437442169	2.41393425928339	0.356707744993957	7.20311111644588	3.70941621013278	-5.03408580038762	2.24136600058226	12.7691154980381	4.76842960354229	-1.9281164075204	4.88103987878369	5.53628519245137	2.23928497731319	9.88972803730978
5	5.57876270476795	5.10201706944402	3.76410461553379	3.02058363809553	4.5038764737039	6.36084993803974	1.20582536057156	2.6270948382703	2.70028558102922	3.1975360038005	5.38427930441008	2.04145472180272	4.36841285079949	4.16911819841622	5.50365829376843	7	5.76620980319667	5.71245532388106	1.34093053434455	4.9810575565678	3.89201962676628	4.06683492516411	4.35951549364012	5.29465947341615	3.80254982156223	0.968532610963706	1.69855713849941	3.15474574141497	-0.00970261838641662	-2.04247654173543	2.40008352347699	-0.479565603365354	0.221903064313768	8.79378615108501	-1.82016743773133	5.18315935591137	5.44737598662543	-4.07344967278806	8.46173898972792	6.19739932826789	-7.56588853613829	1.9752071541201	12.7122122925162	8.67163360841504	-4.58305667040417	-3.4973062056753	4.06888805533089	2.38700173892002	-9.55400203863451
6	7	1.34990709779118	3.71872242655118	5.39371324316789	1.40955868441057	5.27695410173151	1.56986866681404	6.75553666897654	5.35383606431043	2.12661812485523	5.47414009474008	5.08385397678088	5.26965239310361	6.62164512580505	3.69130893123084	5.3315460057272	7	6.43121021402112	3.00460530573236	2.51188077960432	3.26041014399459	6.54890769403855	6.37602358582241	5.44528319105955	1.11782812284476	-1.53754086772975	2.69587194110928	3.03873710701363	1.60449211602151	-3.99859310760397	7.82606187628328	-1.59186358663199	-0.324035687387691	7.13591154269908	-2.28269671064615	6.40589192694322	8.36545837609571	1.33426384420027	10.124696060375	9.11508088004818	-3.97142496817081	5.71491578825693	11.1644522317792	5.87309887568969	-7.09311650892021	5.14065419072481	1.10717355490957	3.71680615352783	-6.8889707034335
7	5.9353087175508	3.35384260555449	3.27534874045844	2.717831672178	4.28075250237625	3.65554877472202	5.41298539370029	7	1.77467762125225	2.16584688862218	6.52357590131397	5.41959857958753	2.7913815907622	6.67578847222859	3.26615124311707	4.29211033091376	5.79493031397667	5.00417492516384	4.76463674406158	1	3.37432476464806	5.98289237637043	5.54419572840771	6.5147879936232	3.39682674222039	-2.49876769046467	1.14454716983106	2.91803981295994	-1.59164265785248	-4.59445246502671	2.86449105921574	0.516220536302979	-2.61370694110156	6.80232282726703	-3.13789561186886	4.86901681210384	3.77858620146788	-0.536703084145498	11.006308748283	4.32877860706667	-6.05982676195573	6.0771475472757	12.9837244077525	4.30580673429819	-2.63659282185248	6.17131369429664	-1.88905721698208	1.77359070961399	8.674334858553
8	3.86702078004689	1.37828177545847	3.7588031318117	2.34445080495167	4.04336325471903	3.79312377944038	5.28474640017902	6.07033409798653	4.84794159714032	4.01084260691516	6.93961241148525	3.0179216517233	4.27885946279194	5.47882235554578	5.2429143245643	6.96278919515973	6.82534513733884	4.50100833582315	1.43293254424607	4.7093826971843	1.15301669706476	1.53009118057781	6.69580946859474	3.65296539760086	3.39403140247097	-1.22498882234604	1.05504983520429	2.80701727878574	1.08318242769984	-0.675466811231615	4.64691806004285	3.5223093825327	2.59872569766627	5.37048231344099	1.10996958484364	9.6658842736583	1.40505806674577	-1.64173912052312	6.72404899541923	4.78257987430775	-7.39092009685101	1.04859183119596	12.6748870237915	5.12281484198675	-5.66189707636668	3.92187012870128	8.03289247175534	3.62005745903283	-12.2613917451173
9	6.24500493031623	2.51629338166474	3.40710140217972	5.09760261723279	1.30520495636446	2.67467462381651	4.29060153796769	7	1.19838544305487	3.35687089558137	7	4.049203361287	3.28472186704667	5.8179055838286	4.6686371022776	4.50708814254915	3.87189123507559	4.90954011409207	2.66367251546107	3.13195220787852	3.72759549156625	3.78704987219012	4.42233710819378	4.93996786698039	0.48462725168662	-0.230116436405042	3.80968027878303	0.913949652286224	1.88996127060479	-4.28782084676854	6.68113496964309	-1.90708607023847	-1.97972928967634	6.47336575528037	-2.92167419104209	7.99677948963367	10.130112287892	1.36824890807278	10.1154591548073	7.93330312118107	-4.65490433416451	5.09446722301463	9.31262831395382	5.60129546251819	3.72669290636813	5.81993938584474	9.82319735656949	1.79079643411048	-8.13803483317202
10	6.17995980136853	5.11619687353966	3.51474937267963	3.43124116570039	1.56409191871018	7	5.23894537817925	3.33566909634008	5.49418502135326	6.7197700200226	4.35681842875339	3.75023537880312	3.23142457361973	6.00131436951864	4.56837586476846	5.30572174073815	6.22760959437032	4.83547907629932	1.09699929232893	2.17723515036907	1.01645076104805	6.5231280183839	3.28396401311853	3.6777878362099	3.55594420820581	-2.61992487978676	-3.39034698065896	5.20786136611587	-8.63943891800156	-1.22377550022089	0.352531092167438	0.517612281847309	-0.45552868355591	15.2077028187178	2.01000293394462	5.72218948688197	1.47831001635484	-7.0902070222042	6.83422380550977	6.14049199175303	-11.1813185081755	-4.94635261702928	4.5401571148923	5.40154061582401	11.8969915010549	6.69665400363054	3.60118574967781	2.27181553810289	-12.9387678629778
11	1.87357868568542	3.60887805921714	3.12192992626353	5.12637665939496	3.50038278140795	5.05840890093734	4.33078818818523	2.60426003608934	5.00509598712315	4.28814291251942	2.80603515637132	2.93570865956573	5.28604824730274	3.56970867798071	4.03429107548895	7	7	5.47335003007878	5.73123829308852	2.6584179514248	1.45359298619359	2.37335512496233	5.35171292793333	4.87606028445882	2.52441427459546	0.382277040878216	1.82624826883098	3.62305251450788	-0.965157587910089	0.652335320333893	4.16858079500723	1.35191174072944	5.55308251864917	6.51042913376278	2.6044070160638	10.8573839781432	1.46147308408677	-1.18653248685075	5.68043581501898	4.74985513942457	-7.44806425236114	-1.09123816717862	13.0727416844554	9.73747257268478	-6.13616992523367	5.92706600708991	1.48271090579532	4.29200803284799	-11.0039765209117
12	3.39309914400495	7	3.56415329788188	4.02967549514233	3.75720522190839	5.80203018352456	1.39824645641729	5.0798489288247	3.55505570351379	1.75817797415701	3.19657443654154	5.99066213906241	2.71650951467817	6.52161656285687	5.14590438851604	7	6.60754031708133	5.05254364185974	1.83815581519992	7	1.61003558972444	1	5.20679843351864	0.781142645867355	3.27974904771144	-0.829725934911065	-0.45495483881506	4.43395121307933	-6.05891104040471	-1.09712258162223	2.47337763482791	3.85892690622435	-3.04854382945834	15.1813007127131	3.0482681766598	7.33571221971857	0.67992655492149	-9.65674684777963	5.09418759314398	4.05721706839985	-12.1309715070144	0.647380519051728	7.10997539747158	6.38110513845412	-5.21292758263157	4.46365796878966	2.59908752004952	1.80200198812873	-11.6228762863022
13	1	5.79403915773877	3.30433398582947	5.32305705766995	1.25241598154808	7	3.4100978336808	4.22674545702002	3.22093387567769	1.98766532136009	5.40526077957162	4.90936091457848	4.25812101853039	5.7104300819974	5.09725033620977	4.50563860938118	6.27136158394756	3.01985817106586	3.11490729962106	1.59533923517154	2.99923690830559	3.52848661598364	5.25416261737915	4.17542279669221	2.96694301109974	-4.41499532072817	-2.05876573425673	1.18454473626058	-5.49700919754795	1.19654518582614	3.02012284344475	2.09771389484328	-2.81895809086734	16.6877018857868	-0.280308134615548	6.79007019396609	0.0297168752653089	-11.4372956911424	5.69833843124473	2.25040967798391	-8.98127580788396	0.154575026590702	7.55773665793226	7.46836596166779	-1.06283930713177	3.93404394789995	-2.09456126462245	1.61546397811195	-8.97246788300628
14	6.04191949574818	5.65511396683411	2.81037710503598	4.95371086116829	3.42508411907934	6.0605630539065	1.41096932894187	3.40141894970618	3.09355337499245	3.26636248809513	5.5175618095369	4.74521751885402	2.37222557480047	3.74856754056424	3.93507911557005	7	6.55174509019135	5.83284865300385	1.94063150605322	4.52696382628916	2.70338200056327	5.94647181712328	3.45380659938106	4.51908194362929	3.84969574186906	-0.0314301585429557	2.07648492082846	3.12545474510399	-0.40216224715696	-2.69612346146063	1.94109295310675	-1.61812835423562	-0.402796389417981	9.12761918293842	-1.76638391830092	5.51079565367169	5.13331618293287	-2.59446601634025	8.48980471563525	5.18473693581222	-8.53583468393036	2.61620065654044	12.9045302324957	8.32298110988375	-4.41154961676835	5.17356299304598	4.44302029009438	2.57024342063837	-9.34783215785923
15	6.29778866287991	2.65707202705733	6.51344136177526	1.79832919153141	4.92094659706442	5.57401764010927	3.22941344678508	1.62093842880882	1	4.05350556512886	4.26514930534162	7	6.89327733908395	6.84416580845483	7	6.39553701376541	4.30836859843456	1.73611174222206	3.57121055878703	3.15221942591626	1	5.95625866751132	3.52069678275906	4.46093896594179	4.04062537124825	2.72760583839231	4.18390444558141	2.01168902566396	-5.72235236138409	-3.06482315978822	0.422262282982802	-0.502671342689092	-2.58183058604005	4.82385010262573	-0.480225817740828	6.59525373066232	2.15173303409541	0.123794255563219	3.77655865808356	3.07353904373376	-10.1146883169692	6.30723095528123	11.3137496832652	4.41530915247833	-11.0317239498751	3.1915435699593	1.50507991156603	4.5926462330046	-10.8287245020328
16	6.36401304708569	4.89557747998304	2.33437545547751	3.09147315526406	3.75122074042939	2.50013462701315	4.0660423811603	2.40328341026851	3.61497506057209	2.4079208475496	5.83070325261773	2.46966685136269	7	2.84330244756507	2.34346567159973	5.52414482700865	5.69433305928923	6.61512140794403	3.65936552285883	3.49409842271321	6.43691398891652	7	6.40679164925687	6.0378152353918	3.34162303891686	-2.75378619867344	2.95324910035325	3.30617335593275	-4.25962721967668	-4.08828199948488	2.17643766901769	0.204011649061594	-2.99100640666849	8.99360330159058	-3.7912919549019	4.22329055860104	2.49760502014964	-0.767534408982536	8.78669231192365	4.77932710980187	-5.93115141448305	3.42936752700647	12.5130530228465	2.63680106472924	-2.0969997173036	0.0413765077478693	0.855348751074159	2.55348974799177	9.99708690568602
17	5.99719248118018	4.04567174048505	2.74501811504354	3.38992663430773	3.99846261964321	6.65711389994706	4.18554341153412	1.87635819552477	4.35113841563564	1	5.48992628129885	3.49925680392584	1.15644800320829	5.02770294479299	6.19736208373517	7	7	2.60626388616849	3.77767091631832	5.44124756880903	2.77335862214459	5.54809463957261	1.28403830730573	4.60800245911797	4.24421521087128	1.37941501225571	1.5798930379196	4.93290877658278	-1.2915026666631	-1.91676389001332	2.17500568772448	-1.44186465955074	0.531648789009878	9.89537141615881	0.0181030765228459	6.02069181515719	4.7493818436898	-0.421173365903151	10.2575631014215	7.8375957862707	-8.20992250364136	2.05090333827407	14.6660147884234	6.88644828027605	-6.1736396329623	5.0850156140549	0.209948267261389	1.74456056090234	9.998386451962
18	6.76595140621391	5.36723977860387	3.01520574634405	5.00614471951239	2.40152582680905	5.43306063806539	4.74715890517273	2.2199763343328	1.24534957030911	4.47824690493416	6.2392110240205	2.52352356979342	4.03999323313882	3.80872911373635	6.29537749947522	4.35923049418334	6.36968221885059	3.2820752652853	2.54242129035499	5.84110574316421	4.7441862690012	4.24636290540633	4.39304273544012	5.31615184890527	4.40448353506675	-0.127819145817502	1.39494253869579	1.91523538925953	-1.03505678982099	-3.92630432361491	1.2041018104436	-0.824357181093769	-1.2649106636551	9.6031529835137	-0.816630099561264	7.59429705739344	6.25006265763491	-0.662414637515131	10.4801289173556	3.36180056453365	-7.55034307052981	2.03937884152729	15.3707812642683	6.13446134540247	-2.28245039835889	-1.16952460777776	2.54101210541907	5.35473214464622	-11.2622268518697
19	4.40244756172878	5.31290856628957	5.28570182743837	3.62113649091076	2.56824606622586	7	1	7	3.71777731707946	1.9429899976946	4.31427414472821	4.79281933808394	4.7052347453492	5.89308479964126	4.78850729059795	5.27398228371231	7	3.29118552192438	1.28544802440339	3.97897323146891	1	3.69560104216713	3.97408977829169	0.746858400900704	4.06655794893549	-5.85352292250597	-0.860049469783358	3.22483946631255	-4.98347161205066	-1.53660202544002	2.91275090793731	0.396600063382315	1.88011500983853	17.0400360148585	-1.20279543114751	8.54870625590871	-0.796507060459964	-7.41298552462265	4.08337998507859	5.572043039881	-10.3639957472757	-3.41684296308628	3.56787283960214	5.64343822359149	1.65058132472831	-5.1755290860191	-2.92043814480242	-0.146861136341795	9.33266283160182
20	6.90933367947799	1.84113157350969	5.57048644854083	1.55689492958989	2.35056671080016	6.11339043931991	3.29184234254575	7	6.02805259599043	3.93040146611685	6.65847659396694	1.26917781802531	6.43761765257323	6.75150629361563	4.15495322337094	6.03146290374049	5.72843430597633	5.3443286402138	4.31900482018924	3.67831111932278	3.23339826086299	3.95636464057047	6.06231152058661	4.77806491977922	3.12504438289749	1.5880883269902	0.826897193958424	3.85509103130039	-0.0805701726981185	-0.158984423256516	1.33516525903459	5.204477881243	4.32619652457556	8.59785653390199	-0.54596820664957	8.92278922194493	2.4315140858413	-0.554118531886088	9.22571568798078	7.37607496079683	-7.52459436312332	3.3775327462506	9.31595269745785	4.34392395744289	10.0004251231131	0.723315919378907	13.2697987365608	2.08693154058057	10.0151187060727
21	7	4.20569997272359	3.74333886964654	2.97650234326436	3.92524746177452	4.25367655530843	2.79504193572935	1.30793566027663	2.9885959288051	2.24182589292938	6.93151464559233	2.95274949209784	4.07199384763349	6.58771129693016	1.04378002016149	7	5.18274033247775	5.59458365498881	2.7789610195881	2.61765095856216	3.36458511905345	2.57298681816263	4.05047400430854	5.30623444022331	5.80914507418215	-1.18010350344992	2.35700401956799	2.57009339816827	-2.45469992612946	-3.08118125647861	3.48920063513805	0.0211178269967994	0.0136719351026055	9.59897001311283	-1.87727966738684	6.34811368322172	5.87723564443895	-1.90445673949536	9.48233281929127	4.03255758328955	-8.42529998261559	3.45505254167676	13.3071989300735	8.94585234008857	-8.71040116775582	3.91113995187492	-2.70107558549525	3.2671441013289	16.8103863683133
22	4.24827414203398	3.97914177195334	4.80598853333794	2.25892248517666	5.90346882100601	3.65145943637074	1.86639487908082	4.51843409979117	3.75080188823	2.45992696808321	6.83237859585975	5.91565948015687	4.39128666764157	6.70189728734622	6.38165318217411	4.22281860368621	7	3.23219911914978	3.68293856680891	3.53640533525157	4.00170891771119	6.44737398241407	2.62060023430382	5.4820983865523	3.6085851503262	-2.46849337432694	3.20817604023061	2.03796786667139	-1.32664569666497	-5.36343354907217	0.426248676884465	-0.157034124730529	-0.792660929491569	9.32638250786818	-3.7110665754689	4.80133219352356	1.6325559006911	0.740394283399347	9.88714660825604	3.11172336809564	-7.01807791627839	6.90108915149625	13.2030419927342	6.14142467069835	-7.33267817286361	12.2742538155839	1.3726824414595	4.5524466020838	-9.82460579618343
23	2.91987206177041	4.69353115446186	3.16336587179324	5.34003535000495	4.55618523259996	5.04640472039935	2.71469757835476	2.99563588221842	3.32047281563924	1.51982921121587	6.12752343535673	5.49711087053965	4.40663643181268	6.40031176533216	6.30846153111906	6.7470484364107	6.77911496177416	5.55233474166872	1.92184278176707	4.09404634550129	3.27789016781101	4.3515765138418	1.1214718882313	-0.382566658065467	3.07550555172292	-2.939543751132	0.133725991917422	2.12026170176392	-5.85917292037162	-0.857977138052966	1.5058948151384	1.01878568203452	-1.10870454393678	15.6867947077055	2.31169569007491	7.79093016982039	-0.283899911839408	-8.15441253561868	5.76773693287021	4.63824863697265	-11.614595567399	-0.407025395227849	6.98250850032875	2.90030582456169	-5.00295610034984	6.17927433852728	-1.51312354401293	1.60648755473458	10.0569838498253
24	7	7	2.89885275891714	2.27611953286285	3.04090760506857	4.91627096426675	2.64898390134691	3.05823591946871	4.11153525502108	6.17344320793371	5.82601452954632	3.56830511655417	7	6.14728774754846	3.09927364590943	6.10944682944816	6.04742005141591	5.63206669049341	2.73367117212252	4.13322031795693	3.92347318835296	4.06194049734527	4.92881439891462	6.4783905337897	3.44285764547035	-0.17523411325103	2.3098732266905	3.36923041637223	-2.25297886623816	-5.82808209247438	2.18612365675323	0.509974163710123	-2.19451210275367	7.58667333499937	-3.57103338160481	4.72399409206255	5.15874936161966	-0.430744976153536	8.1597450930408	4.38350467502344	-4.72771914754689	3.67840197409305	12.3070889607115	7.65801266473484	11.8142296698965	4.54035609204802	-0.132915476426776	0.88519315775796	-8.20878120366121
25	7	5.45291132769006	3.10909314409084	4.35815753332122	2.23950917696524	7	5.72912181252423	3.4409530364636	1.36794967445657	2.67177810843011	5.21905509071964	3.8558799724779	3.62105622298554	6.9511246308766	7	6.26259846351629	6.54020874106155	6.60540231407407	2.55676709579448	2.76292326437025	4.01762612802055	4.69212983993385	2.97299972664896	4.61868201868829	4.10793836073542	-0.817023260991193	1.39661706171443	0.904165644356512	-0.855009835770304	-3.05735880340436	3.03595673825135	-1.33991283991211	-1.11910871715011	9.93416283495716	-0.385369380252315	5.95676152433142	5.61010512488197	0.0521013340865674	9.91006323524955	5.38943304887068	-8.22739939344032	2.77635662765869	13.6450503676598	9.07768924764443	-4.07433478124579	3.11706870474842	3.27337587368236	6.23972103778144	-9.92210761865972
26	7	5.75394582983856	3.21248192495269	3.05960518815458	3.67234636230858	5.59996796572497	5.200559550359	2.46672721279063	6.65262868315205	3.94035826766022	6.36321420352605	2.216752832152	5.45512802628102	2.29887221035709	4.21150208655843	3.93817699881359	5.72554397999706	1	1.93630786417083	3.38232310889782	3.16426033098974	4.56533397396649	6.61417900109394	5.83609097065462	5.25205036283068	-0.0798120467299226	1.20263871670204	1.69194917352281	-2.16427545031581	-4.30554618854835	2.33046360347731	-2.54989321018427	-1.11458207084505	10.113893041267	-2.51394875685489	5.92221708396546	4.63459130926811	-0.689133712394489	9.11523838171497	3.7325075561154	-7.37451904829713	1.11444202631661	15.5381031040288	11.0762637594086	-2.45279831429282	5.53885272475533	6.17833755998469	3.31296630560938	-11.8706079392123
27	7	3.5025734454693	5.98157214540411	3.63144095276737	4.91445000877937	6.86932344141878	1.09506710140741	3.56460871651222	1.233131165527	1.27951068772133	3.99780469904051	4.75254151611129	3.33810530271979	6.92065191172237	2.43338490107098	7	5.36775653389698	1.42419133112583	2.90245559091834	3.0670700634761	2.56345110308975	5.69815812301146	3.78659696091507	7.16362696328338	8.07769693658826	-1.18025392437915	-3.383940702205	2.97249152296172	-5.65216542056333	5.55057432338131	-3.29831915629886	-0.491397571687183	-6.62765341778231	5.16695944116941	-1.14217725998011	5.35235759582276	-0.938757868301749	-7.38768201462134	-6.58012346193583	4.59408113519483	-10.3451500526195	7.03144308313235	14.5159348871169	4.97577514563177	10.0691461750359	-3.09781885187218	1.97939691317904	3.71116988316062	16.004725612278
28	3.01614440266121	3.66331399178483	3.04906138388043	4.75446334480526	2.04229641656662	7	2.18097928251189	3.76507909960861	3.06347939966623	2.6577480231966	5.12049521663462	4.14346492735724	1.77487337784893	7	3.41917652977938	4.79037336614184	5.6059026341892	4.603499230438	1	2.53011694896278	3.08813796670295	4.85449022513676	3.50110818910349	4.06218272399433	-3.73749316636472	0.224895448622244	3.13147640255183	1.5077282756222	-1.63973010436493	2.78610996217963	-5.04288010211168	5.80108797123193	-1.22265175593839	7.50730677534353	-1.32340468903497	6.20759814030278	2.70229839694906	-0.11156729006966	9.51290890411493	5.9005326340231	-4.11814228064294	5.48077086581767	8.95324954476221	9.5145348639445	-1.9634790407121	2.94926787251437	-1.01496697925552	1.08707123309916	-9.62142002810999
29	6.3026081846149	3.60999324011637	1.26756981980362	5.40793102069403	1	7	4.5074939890465	3.67278887728743	1.04374220017586	6.7955261826364	6.20607897921842	1	4.77890632098261	1.73546066981148	5.55670913084392	1.87755901707092	4.66869609255699	6.36811528512093	1.49603014591627	5.14034212736763	1.78150851999948	4.8650445938084	3.94136995130034	2.34582518835514	6.97788857906097	-3.12870913084183	-1.1615083824866	1.49823921746187	-7.11356784823856	-0.611797078942432	0.692148810868406	-1.2977622804669	-3.06014069112302	16.158831545626	2.80261610252069	7.77591927786325	1.26516830870104	-5.0642141676649	7.09607705577817	4.89858047957015	-11.3189731126196	-2.80350693349891	6.94498834502156	4.56508193887774	-2.07092995095095	9.08244130795256	4.62822045385386	0.554123577513047	-11.3506257395512
30	6.21731204228656	5.17952401559694	3.57086871125757	3.31314014853533	2.13540636949209	4.41865235159113	5.13877649445077	3.00517929211677	5.11686448760259	5.74949313039904	5.22562668079046	3.4580076781575	2.46063286214843	4.46367264560128	3.15190567858493	6.04200385162741	6.26376167571138	5.85804472997268	1	2.03151669959514	1.2289332125406	5.70088912556842	3.41327273478491	3.8253695726522	4.1591111991227	-1.86605440156894	-2.94938854582819	4.17398437642112	-7.38824187836	-0.706035025118631	-0.409864782335759	0.174692405540056	0.186713490684276	15.4308103957889	3.44135377378513	5.05060641000884	1.54756369684281	-7.12220185433195	5.71738856037956	7.56251045375183	-11.0483769640422	-4.45388446466618	3.94764984338248	1.50943564937467	12.2542011690245	6.66297767375002	4.57022497967907	1.78976170600464	-12.4384483025327
31	7	5.57192074765084	4.8513882809652	1.58771776935657	4.16947638054	4.18228637515718	5.88825358868271	5.45341726271331	7	1.22693916319278	3.68139922848558	3.08248949241732	5.82402554477932	6.14929163038711	1.08825204793412	4.91224335102692	7	3.53654508390989	2.9068405638252	1.75626186349187	2.40017582007608	2.29250703098093	4.77041472638249	7.51028913615425	5.02249966171743	-2.80204880736902	-2.94781239719392	4.82005933241175	-7.30702683892968	0.590280433273155	1.25050975358549	0.86569042778683	-1.497821464574	13.0909021310835	0.219130132316221	9.43472377825777	2.49957281651661	-9.76225902813513	3.20659503587433	2.44174916591252	-10.3882901335194	-3.67596008252981	6.78685956545624	2.1559963078844	2.95543209037371	-0.372213663888158	3.3753499104708	0.498123344564125	-7.5329555497274
32	5.82727309464735	5.13133771056535	5.45810913104249	2.86455855471324	4.42499392650856	4.31832912120904	1.28700897596357	7	3.81954533599871	2.4479140769014	7	2.48241162053096	2.11058287993565	6.43512053688454	4.17370425192817	7	6.04869078628924	2.48950436280393	3.00232244937245	3.03045615580821	1.38975553230459	3.53370906412642	7	7.01982838635734	5.64595557255794	-2.40084273943955	-2.5656824983062	5.46447725572654	-7.35265130402414	0.0961995086877864	0.63932124708803	0.219030886852855	-3.21995022394135	14.8936359787298	1.63223949345012	8.61081868686481	1.52723252065961	-11.0243142719171	3.56730832998028	3.31445256101819	-7.26625455595602	-3.34893344775675	6.25974842112904	3.73470345400018	-2.21984608000013	4.9573690303793	0.253500337402657	3.24776005721311	11.8793417145838
33	7	3.15328901782962	5.23382245658681	2.65714392835769	4.31988221303694	6.35633974806129	1.32715037376392	4.31241384197983	1.47037949454174	3.90039777027607	2.88524923404029	5.52933815531603	4.25315077509323	5.7125219055506	4.23419584627259	7	7	2.12723136083288	3.09645856577165	3.95377571241056	2.88211044145064	7	5.81451534734187	7.79363383520029	8.38315379798918	-0.201364009030526	-3.4647721569181	2.87157198930995	-5.61784120240423	5.38736915745555	-2.96681128219273	-0.194169123745071	-5.7370516331844	4.99600098371104	-1.60459217275036	5.64037289502601	-0.934130390635541	-7.54056973024367	-7.05995592527478	4.06432103853286	-10.4112221555056	6.19352062781898	13.7210427555685	5.3188409242917	9.89974837884424	4.83431129886678	6.36693656077737	3.4980017701227	11.225475053918
34	3.55203819090989	4.73940205047897	4.68314294362399	4.97769240581533	2.8203140726596	5.38164406865736	3.77884991620869	5.48027025272126	2.15612180551874	1.03157649388188	5.86332966920664	5.13469611197209	5.26509623435987	4.99941017504955	4.58328231337017	4.53799855333673	6.27026828074479	1.37540185522248	1.4286832023213	2.71892861114244	1	3.17301034288893	3.50255791424448	1.39112601591502	3.96746400304891	-6.00820438172324	-1.28272274753107	3.49726078818909	-6.39863256879056	-1.64075477763316	2.75961480126363	-0.22993334483192	0.928609247933131	16.7874917784498	-0.896107426423957	8.51546395147335	-1.03082358936926	-7.31112387651453	3.84421687638662	5.67933165705146	-10.8552016422342	-3.51539087902531	3.67348425346929	5.13499770295054	1.25426841962358	-6.05534828855875	-0.543246993019966	5.72851496732698	-11.029589787373
35	3.88006571221055	4.59046913685514	2.58972961503381	4.18819734939789	1.21187490659807	5.01779381831035	6.18701546729025	3.41234574101034	5.79673971333882	6.85879099680331	5.37220834056327	4.4296944875475	2.70066729595291	6.57499704355677	3.2787877684802	5.09976634292759	6.34411852572446	5.23539799979087	1.12029798095483	2.02105050525159	1.28197068909174	7	3.32507926613994	3.5652125677308	3.38661751655207	-3.44331237738887	-3.77298444915746	5.51835969026769	-7.84521728116764	-1.44381435801364	-0.578144245621492	0.98136865813315	-0.914157353092476	15.0506071671114	3.04650380038895	4.97515600895469	0.548382765696248	-7.79192948210156	5.75229783405332	7.30385073573112	-11.2559686781163	-3.84690556195831	4.32976397258611	5.58032537141367	-4.13329120505512	4.92694639369014	5.34921448536386	0.827641516556981	-8.89914020215201
36	6.33031359724666	3.66517100449146	1.18219722093883	3.35441923853009	1.0327524693723	5.98213859324286	1.22268331063011	3.46577571393056	3.66265811523168	3.92770952676524	6.73550586322138	4.81999652528425	5.40498061097243	1.14984120581166	5.02546659299794	1.41025244197124	4.85009945608915	4.91907011351595	4.86276348866507	5.13250859160494	1.10154097480237	2.66089619238578	5.7476793592872	2.13348233876429	7.2718452462784	-2.352609192499	-0.735722562489298	3.04594199471306	-6.2674401724661	-1.94950736220485	0.539087899003524	-0.18320677348882	-2.87106480792811	14.7765171633107	3.48415012844608	8.05806126856464	1.09927172772234	-4.97025033017892	7.67707848846126	5.1699936478568	-9.54564278421234	-2.14124787493219	6.68021510212577	6.48501304702245	-2.46163739221151	2.28701773210722	4.24209449623724	0.22719244268974	-11.8294022435877
37	4.30976740364679	1	4.21622304473303	2.44819454183344	3.593231541462	3.84192552895762	4.83485808207293	4.75640918889637	4.15977681427022	3.27903544578944	6.51300877929859	3.29331799597997	5.18759881882716	3.82170299025129	5.5892586945155	6.78204349219013	1	4.30083777988775	4.18316806039121	4.09300291486454	1.87667287256004	4.57572085908684	6.43607146783898	3.57561153576371	3.54202334845216	-1.35280439185291	1.10074150255901	3.36148423409774	1.31922133647591	-1.31355230792403	5.06634388051465	3.09846847636934	2.40408831520452	5.14658096702479	0.72919376081533	9.94441641833614	2.14829521243398	-1.23392206072188	5.20069606898053	4.45882640318315	-8.06265349748995	1.50466690130824	12.0550847244139	3.96217815870786	-7.94729040143772	4.95347661361611	8.4577024992794	4.38025935368017	10.677338396205
38	4.66441467886379	5.42457726587899	1.54251005504384	5.42066454520871	1.44536844527741	5.59210490940734	1	6.83551457243771	3.51016924805268	3.45756885532501	7	1.46927323720894	5.64992430031231	7	4.53701346928188	7	6.33486768419492	4.82942656899636	2.19764467386729	2.55055830793178	4.38194594620185	2.44399986380981	5.21346324528387	1.6638870314047	2.64193641824022	-1.14703041430551	-0.532943020542438	3.97615695517618	-8.33114388372241	0.684500561877423	2.29891823782382	-0.478136091286063	-3.01637424863141	13.0952441379201	-0.222723301373352	7.05629368943129	-1.61309631308075	-6.63872085503115	6.99616873982386	5.92357757753318	-9.92764022373382	-3.60327802315915	6.48909974069815	5.99042523647154	-8.15318514201625	-1.51476699903508	-5.55021253794644	3.36980476283136	-8.42805439133625
39	3.54209177653381	4.91024666379712	3.71439349691858	5.15199713449606	4.93860567230822	3.61705059620642	1.41872461618017	2.09809396280471	4.69639387794458	2.41726994386059	2.90002136584988	4.54181771650209	4.06853571082135	7	7	6.55081225050732	6.04670705594732	6.49120471236593	2.15805628319161	2.43517322314377	5.69703124246342	5.07558844752475	2.82128977774785	-0.959046284960849	2.45704718291654	-1.07071973422624	-0.654810077039587	2.92122775332053	-5.32917142620618	-1.13026451494782	1.94109790093055	2.76363349846253	-1.50404102790749	15.3866642697779	2.17063880017053	7.64937347327442	-0.501144913131641	-9.26964347249786	5.93283086017691	3.18740746394753	-11.2940591978076	-0.808987341324979	7.34265613361488	3.68858627513423	-4.66831677484005	5.59911936405821	-2.33675965751497	1.1128605751939	10.7703602297105
40	4.94971884518194	2.76905703722996	1	6.17118367793491	6.28993471634165	6.06719128603192	3.86398582830295	5.56390531363536	1.29863592002111	2.16216764691773	4.00142426733932	4.98751043763319	7	5.19926681967454	5.62085672576017	7	6.97771156796102	5.43377087610752	2.15477188599241	1	5.12217661570811	5.11416320386172	3.42789087722587	3.41123585438388	4.29387108829438	1.93332516681711	-0.597453872615801	2.25785321195485	-4.01727495037158	-0.294917790061212	5.14632399794216	2.88465772093338	0.453945893526594	4.75731111780118	-1.18325756385755	3.85533827716631	6.95016825516069	1.61089359143407	12.0024799243598	3.93516377345371	-5.58161646517832	1.43952459409937	8.67518372819922	3.2876594724189	-8.39228480840334	3.61107025501482	9.25841324008445	1.27084422826279	12.4290462651707
41	2.57984311776076	3.9379346628255	1	6.35107879520205	2.13279254476733	6.47328367253904	2.31001099824442	5.35940390816842	2.49518874870911	2.28604437711977	1.81638403948393	1.94228367604205	2.73254860625631	5.83727947106663	1.65801563222089	4.62025662276907	5.45941429641292	1.94199971385339	2.74098770507613	7	1	1.93451978139347	5.68848821345076	4.30652634336992	-5.76551035436983	0.809755855184864	3.72653417115309	2.99122321326347	-1.19406426549213	3.46623584608223	-3.47513640331005	6.66513233631413	0.205579014430214	8.48025422888441	-1.82360447716832	6.52340264804746	1.47163488458257	-0.899594527364026	10.6996900388776	4.89978503143795	-5.01437472610662	4.43687637342205	9.29438210904298	8.27572193422642	-2.67991455552527	7.75491057299002	0.574070285640631	1.25857088785816	-13.0434411512694
42	6.99210247390663	2.79178988606433	3.81698513411177	4.1114415319851	1	2.61118261156889	4.00655692297247	7	4.27750480668326	4.34824624810796	7	2.30047254999405	6.1270740300072	6.81937978402653	2.96819928739759	5.8863256559586	1.74820638375725	5.6428132560733	3.57890304721467	4.92836307689907	3.2857410701991	3.69412460547323	4.07930326484849	4.1789591092559	3.22883596692637	0.967347811356796	0.135989164537668	0.755923438073119	-3.77358991323584	1.0750008588919	1.86138115254056	4.80054048151626	2.15373435531743	5.37159438761137	-1.02601046651454	9.5216841021534	3.44311571648304	-0.309791298160965	7.4723799023779	8.8397660848348	-8.98755048312954	1.16904154916154	8.47330495224469	2.60407525841203	-4.80315358950382	1.85010703849983	4.96968141155319	1.95393413365537	11.0232086856748
43	4.75344374320407	2.54391224166679	4.97466635776183	3.853406939274	2.28560713579623	7	4.71756720316866	1.3484172928578	3.02152448021231	1	5.62201173883203	2.32381387626105	6.21061551964891	2.33358925085701	6.00937014082889	4.48509029424397	6.77997054457803	4.25997979141122	1.27373518070473	3.92374388042363	2.79703379218629	6.41960526083887	5.5585754083438	3.62213381240041	2.01693224362425	-1.77692169628258	2.56632681122591	2.4715094134346	0.404874379947867	-1.35032908246827	3.92050837499442	4.1444158171347	3.06339304654415	6.22319531155704	1.29174172681189	9.75153283807389	0.03757009833533	-1.46834880434151	5.94063003044622	4.35621607405005	-7.14494859478174	2.52341868306004	12.5403352444447	6.40128906880095	-5.02586416344886	4.42399329615515	8.55684721401589	4.26942997793043	9.79037008071388
44	6.82280448305102	3.2522981385816	4.58979306785913	4.73457942438973	4.50272718910486	6.25833392150502	1	4.79385327104136	4.23912173776826	1.41784058485543	5.13798350111438	3.60032522391928	2.50831177226485	1.09972771115565	2.37005747115518	1.36697725499166	7	5.33452483575794	4.088032884637	1.04750466549758	1.09124522483399	2.51276148525384	2.8979583717207	2.60461421527197	7.41235498688132	1.69024808197525	1.57841183448534	3.45729763037059	-2.54141375838906	0.306161334372746	1.85481503854175	0.630355964277757	-3.21912275700022	3.78978173732887	-5.12389441963443	4.53353492661595	-0.549913427225112	2.21624213693915	7.60929988164211	2.36017984467833	-10.2323388512517	0.246945974199817	8.57298126925163	6.83594119710611	-2.36891439908427	6.89706019323007	0.65632072742237	-0.553633773599725	-8.60202071606739
45	6.84361554236764	4.07792731438018	1	6.34595749317568	1.08176206166339	7	1.2842479102697	5.17034778924047	1	5.62603645683793	4.27437237149655	2.91620637132124	4.65587754679209	4.1019782650767	5.31193885342804	2.60019432941092	4.06482457852563	3.9637178650694	6.02200837327471	4.88250953159713	2.19768552315866	3.24409475286381	4.85034904813486	2.32426896069373	7.43243299212085	-2.15770792758191	-0.147895510254014	1.7638137685654	-7.48636510868328	-1.43489387521902	1.04706994757541	0.0398150264968301	-1.7006786196055	15.3152781354923	2.13961020225462	7.61542506842938	1.27655977660246	-6.08332462695822	7.44575118248444	4.84669230550854	-11.1647460824125	-2.41615136856389	5.97162467087208	4.55247153131127	-0.810726673486637	5.11398015516052	4.61502042202011	0.467267146244351	-12.2746084733671
46	4.93552563408272	6.0041418302792	5.22703239413056	1.1323420535591	3.80915972637875	5.16849535962271	1.88624968035378	4.74094452017918	2.16049033877105	3.22179187191098	3.66601578633296	2.02774609849617	4.88883289157121	5.85989684237853	3.25092141578312	3.41556988609326	5.09431281346683	6.5585829628816	1.40388939604046	1.22439069373843	1	1.93605082745948	3.53671470954406	8.89768465699215	6.14396560204802	-2.6955699394713	-1.66130955838525	5.74274585638408	-7.9743989606183	-0.13454962984039	0.356052395147119	2.32559089253766	-2.54582017832368	14.4788026891545	0.996838898492292	10.6832253951828	1.50220210554157	-11.3373133621244	4.86986806000837	2.78703798158501	-9.56317949678065	-2.18194154676685	5.55463242540142	2.7094683846811	-3.29451276932941	0.409014137493598	11.2119258935245	0.977408188926011	-17.6387471087351
47	6.93001594572724	1.2546674175768	2.97464345809645	6.12302434092121	1.24885462051231	7	1.43814955191749	5.62290367456702	1.67207824692503	2.57255590710235	5.27083020049701	3.62941663402446	4.69797727919555	4.8972125285251	2.86973472555843	6.51235569475171	5.72188845212885	6.24613445665702	4.35004708411405	6.28739846099818	3.26255995494191	2.915315201575	4.87188180366601	5.17127204398107	0.524087990436186	-2.67054484453879	2.50660003821575	2.97149556101287	1.25297131541044	-3.32427420011764	7.64412906899724	-2.4714791087253	-0.467229961002892	7.67486678679428	-1.17177308672062	7.82330656207369	8.99556937124166	2.07358602958841	10.7147151510929	6.82720224683404	-4.63793457436397	4.49699551988778	8.42648760145268	5.21844839865487	-1.87463709944263	4.29986194268323	-2.20834548017595	-0.400966441466565	-11.1073381199554
48	7	4.54417682708975	3.09942817090574	3.2593815592006	3.45347292825961	4.11963096097531	4.32861432134636	1	3.30669232002634	4.0089921106016	6.45956514457643	5.87359338449588	3.47201482915614	7	1.63811490947722	7	6.24530767025542	3.97037913809448	2.33262957966327	1.40918656000749	3.28025746238659	1.7533857015582	4.05960851003854	4.52343080176983	6.29133043032672	-1.16160274197847	2.58841420061617	2.89766575635832	-1.89727792394595	-2.87975115735326	2.91099300862629	0.173069579360945	0.0924480064301491	9.15122599970133	-2.7387872828625	5.95185742565311	5.33904000950279	-2.11731029816814	10.1880878362494	4.77452934422734	-8.3592137974335	2.23449304860195	12.0597740438032	7.90670536948047	-8.03093013803832	2.8690480419739	-3.57407751330942	2.83004396035274	17.0019309639935
49	6.20866559912001	4.31042925849941	2.27593310768393	3.64712870621263	1	3.84051190399737	1	4.00569023922616	2.90526768508544	1.63966977576552	2.58424213333931	6.02594145964852	6.44688667608792	5.72475110075464	3.68785076625746	4.35119003207346	6.47362707037162	5.33743221272995	2.76643395382573	5.3751925363236	4.01665783460144	5.69877783575778	4.10036356582164	3.55566734140772	4.3740723788517	-0.488391534348368	0.940877929496557	-0.363365135643712	-2.56539701738306	1.0596767778683	2.45622385733382	4.96565794374301	2.69483215919075	6.20485514182548	-3.01560486899429	10.2079565303183	3.58393510976664	1.22886425366351	7.49522468280417	6.45763653274724	-7.84615008459442	0.220376458342792	9.40101527206752	5.99356506313953	-2.44015097985947	6.53680589693163	-3.0465010461326	3.23468425061193	-8.71382466032325
50	6.98632738662722	3.49730823856606	7	3.57315835202505	3.13573322655468	5.45474062698476	2.21329700249497	4.24514626768512	5.30361659168138	4.04485215599495	7	2.19060769147547	6.50425849784611	4.62484461401709	2.24351771073311	4.44933549281697	7	2.5836767383692	1	4.13576930639744	2.77816106186104	5.56696397290153	7	3.79744490452885	6.03234718663017	1.16557851588221	1.8125707569251	2.44088425735048	0.440038870477874	-2.99077393341821	5.31655633560034	-3.31910013746406	-1.28148677847818	8.19081703250709	-6.14162351295162	7.38400448088277	2.25628532654171	0.449278072392443	8.71698845234822	3.48572421878461	-5.17117582738527	2.41664254475814	12.3244346373802	7.00480266406988	-3.87531738275068	-2.13520017941795	5.817412479571	1.21755709216553	-12.4759089762213
51	6.10041188656189	6.16405240828254	1.69318905215496	1.18396625249998	3.66801223589234	6.26460182927353	2.64486203696201	4.92993860451033	2.3906258195308	3.85108405774283	6.83544295151419	3.56632595879792	2.04524780015086	5.09472080163282	3.5981894016005	6.13109207150463	3.25731312302293	7	3.88217616480405	4.19696009421486	2.69593352575139	6.00736469717119	6.15192436816362	6.65963074789229	1.31765832188275	-2.10120991186819	2.25814225758154	3.01298998963276	-1.83630570596696	-4.52697174194166	0.721940842093904	0.928779605990717	-2.22107934664398	9.86180895601816	-2.78122900799666	4.10364616436835	3.25797685507742	-0.653136244583574	6.73499852971098	4.52943198170204	-5.56378265013621	2.22846156230182	13.0231877474462	7.24054222092405	-8.46281579563634	5.18291821192244	3.97337840679134	0.633953988212632	9.69893430420298
52	7	5.18771439552327	6.21440658323016	3.7872311123419	2.35820928999999	6.16578046549136	4.38989148441292	1	5.15227971470066	6.58804566782931	5.61112964933491	5.3309314104764	3.40156896486484	5.3215871691267	3.88799748597906	5.65970002681537	6.99157462985953	6.91138105677048	4.63090005559457	2.19850144028563	2.75718605293316	3.25892955462461	4.29310198550252	1.32697564469411	4.26562761206636	-4.17274580449278	-2.89326196204214	5.65582502772429	-8.01006170990796	-0.630987177908135	1.11967832721118	0.453431572255506	1.08024356214646	12.5076950488534	0.989802309631454	5.87159727645768	1.1164483239889	-5.31639211786894	5.79501452451132	6.88621762094557	-9.36997854765964	-4.42622390369025	2.92164033310434	2.40077584183811	-1.13392568473223	4.59278708442514	4.29743506997926	2.02150811263552	9.97048701075052
53	6.47892050340054	4.76859428141843	6.57101870767779	3.56216035792564	2.48248011931	5.95923941217938	1.25428193128941	5.95353887673127	6.91663741547155	2.19368144164856	7	1	5.48448960890835	5.26643476381324	2.50423261686372	6.77818202384938	6.40319071997503	5.39049456602824	3.7827167589581	3.24587413816353	3.26790775676327	5.47057134521225	3.32075229579926	3.08765629977629	5.53276607347521	1.34934451572527	2.45461422910251	2.69454080629671	-0.6689439983223	-2.005786870269	6.2291078881547	-3.46578127558173	-0.429930997718549	8.37419698791032	-5.85587741763263	5.94875733132011	3.53752385130443	1.19815475079301	10.7134252273395	4.35221627154863	-3.99336717543953	2.92118342447511	11.891743523591	4.22643150181652	-4.10244755810021	7.40730403978935	2.31924202860143	1.28679109399704	-9.20692374689438
54	4.34630562024189	4.64703347941023	5.03093498750802	4.26949715638357	2.77001130309481	6.20415813699343	3.08795955282784	6.03983889895082	3.60719800417892	2.22731701093915	5.73174615561899	4.04860833561209	4.64841639842901	6.39460096333075	4.13280325586933	5.36825239987413	4.86095628968742	1.30096708939814	2.33123475849904	3.95083053468601	2.57862059918655	3.24807507844956	4.23053656245016	0.346698063832632	3.89026156036082	-5.82299302625741	-0.423793707232465	3.55261971310474	-6.13069690276911	-2.91183387556492	3.45464624341688	-1.32656492624946	2.82800704111195	16.4208956516974	-0.331473573454094	7.86840615908555	-1.54262004425312	-7.75015937630064	4.70191531264416	5.53352048967754	-11.2979816856108	-3.43788099947579	3.36708687815171	6.30597646018989	-5.93799287598057	6.33570813753668	-1.94036342986339	-1.9657402791559	10.3668752927067
55	6.62480964971748	3.92694900110287	5.13917637586197	2.69220981621434	1	6.35651765738474	3.44324839245976	5.01285528458408	4.45723187699169	3.83688980964788	6.59970978982382	3.50136695156278	7	3.68338553789521	4.8721345048152	5.42845810047268	5.9381246410824	4.54732715954593	6.17037826066555	3.12148366346082	1.70973411290924	4.4432684251028	6.73072723647595	3.52529747950403	6.5499215220352	0.411603927207469	2.42664905105732	1.7576964281858	0.753815369836667	-3.13995219859602	6.69473028471368	-3.53421143495502	0.172812170111194	7.6326111381872	-5.06464126432612	6.59988281150145	4.74918806553652	0.138440252053739	10.4001537610863	3.65564084830798	-2.65430738653835	3.92388279801325	12.1521725139375	5.22061425821012	-4.00479532938393	7.43654598669411	0.561042887865365	2.83007530348073	14.8592176077722
56	3.71096967225589	4.65215543612462	2.48149064722246	6.39002992564407	4.9996692791129	4.05430553150585	1.31616535719296	1.70994455452636	3.28005625542964	3.26910916504376	6.69002334185991	7	3.25819688217179	7	3.20888853827293	6.40026106566528	6.38097443961427	5.1376078942244	1.95368129774351	4.90171699503213	2.91739142837106	4.15379554147289	2.63661730238019	-0.396006708567231	3.51208632218926	-2.4293765556136	-0.265109922080448	3.07159285384089	-6.32931662509427	-0.615658921176079	1.06232095369796	3.11835589943178	-1.36472370982274	15.8715362201805	2.48299561734509	7.75287750569176	0.291371372397197	-8.84397986747709	6.44386667474489	3.79070270059169	-11.4094956118722	-0.90512684119699	7.12288856482313	3.32681741437763	-4.47962769256604	5.33100490440324	-2.17737090304727	3.25900078412073	10.1481309068349
57	6.42834726979954	1	3.37527847424251	5.25456302155477	1	4.24657481828158	3.0106572549765	5.68155962996145	1.43743756491493	3.33185473267517	4.93879911952303	7	6.45871711220468	5.12481915367347	4.95382853772544	4.19717895533004	4.96456881853005	3.54401462068034	3.22376263086853	4.95335287433933	1.2324611260935	4.2733949230961	4.89799397959285	5.26292950961265	-1.01263132926087	-1.10312749068669	4.5789255562772	4.04558783948167	3.01157215999416	-3.15860314005984	6.98337586479228	-2.367178687208	-0.112596460773259	5.78196234196213	-0.378862222629137	6.39315009805158	8.4829388756917	2.4162156528666	10.652596933812	8.51604819208654	-4.83314925281016	7.01812066132063	9.54455870815923	2.31155511870588	-8.87423008994208	6.31864354730204	3.11446332910205	2.09499789867658	14.4299177632913
58	6.71752093923877	4.10299270048177	6.02423708394931	3.88911285159222	1	5.64196935470788	6.48108724398752	1.91395671072785	5.24634572724368	1.58773819795531	7	2.50864306420772	6.42001780104231	4.20827048754671	4.22712816690866	4.61153131341581	5.46403419701576	4.88294745187963	6.15213560790044	4.12902897096559	2.55723936727184	5.80267365770481	3.58803840028378	3.15000044186153	6.5665310045996	1.62299080015292	2.11622589236495	2.41570720612151	-0.299427428687052	-3.99070811851851	6.41824208762556	-4.03809239566602	0.658622173078171	8.24410316380471	-5.52677063334737	6.95014390561839	4.35903565209074	-0.470832790851141	9.45652837646734	4.16958260945502	-3.07976693779057	3.62411903108314	10.9466317075939	8.00541199923048	-5.15927339890777	8.50633001885808	0.559724362836067	4.937023348628	14.8160223176488
59	6.5752717485108	3.43059472159282	6.42917304842649	1.1164158606906	5.22903818905233	5.38728683282102	3.08802257241646	2.18679209914062	2.06119448629178	4.16153120200584	2.91182312611598	3.15978777422911	6.01427693609564	6.89719004320541	6.72735088430822	3.78081940742763	6.97797893519616	2.56990678960621	4.95819994599253	4.26092407474071	2.44567312792157	5.92001649125518	2.00288189615812	4.50448005503862	3.0057029002736	2.33320642022131	4.01604922441425	3.26442547407419	-5.57368363807109	-4.04324469731092	0.78468401387039	-1.28782701833959	-3.01918116932474	5.0967367378743	-2.10019719537099	5.73759685691239	2.29401570696024	-0.12245485674794	4.00538642452375	2.75318829354969	-9.59371747412595	6.90590112514216	11.3009634108109	7.88540099336525	-3.99166006782854	1.95574617062034	1.14080641906066	1.78331836314891	-11.874819710076
60	7	3.60949122015477	6.21878127718947	1.3271223674242	3.7574553572253	4.08907323435647	2.52796914374625	4.95779221835777	5.71879706085302	3.11719618529221	5.30862480994684	7	3.29496381122369	5.26485066427446	6.71195398437414	6.62477655032268	4.04983434234697	7	4.51017997138885	2.93272185075891	4.20704804188468	7	3.91743615667327	4.00817860703724	3.43204224345948	2.775312971421	0.830457222874441	4.54895467526873	-0.897691411750543	-0.886356133535733	2.17344003175232	5.05472043899198	5.09295500968601	8.86198629693362	-0.111329955388113	7.5365993147264	2.95080668978765	0.901882060555029	7.46618618125252	7.33885491525705	-7.06534163815339	1.63839616999627	9.82749740864263	6.58835538381174	-2.95228420915205	3.80411584883751	-1.56836857912359	0.674203930687322	-9.46278159151241
61	7	1.79093932572637	3.03722124191999	4.92742278872703	1.00507366405093	2.23311790016328	3.06525959406579	5.49062051986456	1.42940939407306	3.76341836141412	6.62545827406205	4.91086390579884	3.83166492964745	5.50620357074793	4.0431802481526	4.89526056514513	6.7816012788899	5.75236207184345	1.83380141378577	3.4901459852622	3.18857906278329	3.8085698158898	4.44836387361132	4.845982456906	2.40509271292242	-0.536289459408321	2.69234167650942	0.791747200496889	1.68122191680248	-3.20799370681631	7.09222737202373	-1.3184315656735	-1.22218924140809	6.37492391190953	-3.67018302183846	7.23110694823327	10.6206039701183	0.741556520403212	9.82912416412026	7.43846894252591	-4.06445303782344	4.45950621459906	10.1307257671434	4.248752649881	3.54720970414051	5.93804156233085	9.44284592250487	1.38833307526963	-9.02226081939432
62	7	5.50048407140585	2.95655988174931	5.54413425670283	2.21756920100789	4.81930625866832	1	1.29644687353788	1.5010493325051	2.01054221819777	5.07563475919878	1.91740279289667	4.16054816196215	6.58641548452302	1.3292494016871	7	6.29159100554673	4.94785691087569	1.98487900582612	4.64480133465077	5.24478404592912	6.53688749885304	3.43466086081891	4.14889450456405	1.65304605383437	-0.435878330898642	0.799548452589798	3.7363749328717	-2.0872491031456	0.969703395462003	1.01285688669028	4.3565571670411	1.58978603168154	7.56574994485843	-0.696690745380675	7.6522962839347	3.54638112965262	1.91374170520841	6.76613528238184	6.74916290434278	-9.47400507993351	1.05207218195573	7.67779572630532	6.77397632729144	-4.93183457764066	7.27979434473462	1.66179280557067	5.67850647922167	-7.93965144053378
63	4.20693180739773	1.06036114888462	4.85629020331603	1.11403808762039	5.21265499410409	4.55986220416677	2.02124855025507	3.43083149650317	4.79129688365837	3.8557551125852	6.77597346688484	4.28818059769963	4.19665541514325	4.10931417198331	2.71837293236161	6.42259806473058	7	4.56636528422817	3.13517230986883	5.02413516289647	4.65402579013021	1.60159194525432	2.12891207047756	3.32916439399101	5.25163527995689	-2.05684836958902	2.45090072777344	4.44092431466912	0.980409092436709	-2.9047649800701	3.78639295863787	2.96823381583853	5.18827874360703	4.60994938518312	3.41758110537338	10.8356972144309	2.5612693938361	0.819956466546853	3.31986582417174	4.25768693744551	-5.18371922039293	2.68358070511002	12.7795042521883	9.60620790215504	-1.69296754667673	7.32990338780328	2.85979215984422	6.80128630135376	-11.9060521548065
64	6.73502405894418	1.3145193212267	2.29663363559936	4.72024803457712	1	6.49915870660967	1	7	2.39996817080288	1.63822027722934	5.65610755593115	3.56549450394918	5.72510322368506	5.01235601427917	6.6453453742708	7	5.60559511765461	5.68972731299325	5.14361152209045	1.90691396429432	3.20046314468028	3.05311247691624	4.35311214484942	5.09624870668522	-0.294507222866454	-2.23182497985053	2.69387583999697	2.44390704888805	1.30628210200926	-3.96670735720489	7.79918223815712	-3.01275803241425	-1.21195052017427	7.45584941159249	-2.16853989378139	7.1946770520525	8.76273801222432	1.54058113198159	10.8518713357129	8.56523582452809	-4.72244472369265	5.47506864462539	8.51201679852549	4.26742421668602	-11.6352985023799	0.83659230608912	-3.02818672142962	-0.228575426029151	-10.3989445741452
65	5.31015829355992	1.90225493750507	2.53725081199666	7	2.29910112021171	4.60874030302469	3.549653237812	6.38328360795804	2.11012244890724	3.24912937439295	6.00789264218085	3.36735386437965	1.65893180652644	6.56293792248968	3.7589099940134	4.9167580394205	5.3218435972585	5.59086217449233	1.65245209804021	1	1.71019858633651	2.72928052493602	5.03827042203934	3.8601288583593	-4.70632121745856	1.06949533297518	2.95996908938202	1.3006849693401	-1.01064984028444	3.3358386504654	-3.2323992744935	6.91843554026303	-2.82050082733199	7.4940339584507	-1.7380494954403	6.9092707852332	3.67728192706608	-0.482147565374011	10.1011203228533	6.90635258004169	-4.47177871744537	4.62493888772221	7.68228571925253	6.02880386312278	-11.0083784332594	4.62558270204613	0.332046241588425	1.01993903279688	-14.7330964314597
66	4.66102538265891	6.70471896979023	6.07398847879503	6.4934656697812	4.27134387984904	5.23366522591251	3.12918669136898	5.77331230952324	1	4.2488718914948	1	2.19550050615313	4.77349854350107	3.07179934503868	6.13586684780024	5.61201780783253	4.69046899780436	6.25965303307068	6.26954214651194	6.4470021367379	2.39923001227212	4.11966615545584	6.59965794220779	2.45702474023227	4.12175134930239	-2.0532424266849	-1.21020020103075	5.40291068218688	-6.96602239813196	0.553098983636503	5.85775477173359	0.53011901059772	-1.07170185484254	12.6491651937654	0.571788636379882	9.46889528124438	-3.08800926103424	-8.86879101446778	5.7966778862522	7.40555814567736	-9.83942265142146	-1.45701587458451	5.17828137855856	5.85486764829905	4.43163692611056	0.00580098768383769	-3.89005635225484	4.21610025722885	-7.80841679849083
67	7	1	3.70437282816925	6.26388080174461	1.59728584805545	6.63238993886422	3.38901033628715	6.88240843236911	1	2.80018805089935	4.84397083193502	3.85222863449226	5.7212900376206	6.69587018200922	3.1305359324754	6.77278055456955	5.17824834948631	5.6706254158574	1.43085238880932	1	2.52677913551391	2.30276838782194	4.38531362604865	5.29539082169255	1.17872915356249	-2.48846078482565	3.40551750491585	2.71159050169946	1.12719339237201	-3.7083723987113	7.16571894939963	-4.26068561266131	0.258159412512434	7.20556926982253	-1.72422693896972	7.84350546233991	9.51342908233727	1.08894657976488	10.544198328523	7.98791590459504	-4.38513137750826	5.03469508855572	9.02310257360297	4.84373926574472	-12.0671596274328	3.34785777651811	-1.64785098782666	0.704128019085928	-10.0884688817078
68	3.29370353801628	1.94808786788722	2.44998449410715	6.97029693934864	3.22820318830784	6.29575124932694	3.60748276324822	7	3.73655830945033	1	2.84689387035509	3.34721354736552	6.21195822289952	6.75608148976107	6.84789353384414	6.49468562644448	6.34130490778179	2.08475842731991	2.18746345093497	3.15850655261236	2.28695707361863	6.02189800424009	7	4.55141463875523	-4.86311932117118	1.64318820598668	3.0029615109299	2.58458278572624	-1.7358716379203	4.16447403402543	-3.20897183123939	3.7170581327344	-0.55311003453664	8.88125663986508	-1.68602082404795	6.76913615850624	0.868039736837466	-0.774916148000109	9.33556797237663	5.87913251761343	-4.56669995521113	5.10642139771341	8.75554504544549	8.10268145257273	1.6331553811428	1.83587684244143	1.12308289541939	-0.935347873553347	-9.89926427778841
69	6.37908554354095	4.6848922763474	4.47570524812038	3.43768130735811	2.48441536792908	6.33538583293008	4.49986539650378	1.74489390083	5.84937767243978	7	5.31576690287123	5.09948250078342	7	4.94027228637721	3.95658819552323	5.70003198670495	6.40073275879134	7	4.67731605846179	1.07011785918445	4.68853513938357	3.8144948928738	1.2686103320344	1.78969638463583	5.44643392791726	-4.51342295181506	-3.82944558894959	4.96171168490255	-8.4345865013079	-2.10758619486516	0.632506894639215	-1.05163264613567	0.924388797466465	12.3025144502353	1.28553383457974	5.50632037454613	0.494317917272624	-5.72457766701181	6.64433607328149	6.84042701538509	-8.56546076287205	-3.82222605454883	2.83820412333217	7.86790917253204	10.4556589561227	7.27811514880887	4.37951812220998	1.71920116258505	9.43873583124636
70	4.97291613106287	5.05654582896429	2.9763316439591	5.72312035236416	5.0087862526902	3.99273032831046	2.39141122088016	2.51795715008094	3.65330490410837	1.54067744219893	2.40493642724943	4.20429513590925	4.57276687106768	6.6834178430533	6.80118101569349	6.34788627213801	6.83796519207535	5.87529514576972	2.7479076296643	4.11018864224051	5.57871319487414	3.28493656579627	1.75776660481981	-0.164664962606565	3.33894890495157	-1.92767617235784	-0.0280948751949315	3.97560468608761	-5.89024256631745	-1.57207359352005	1.68644506832706	2.14902468456656	-0.61883533210133	16.7633998884508	1.96380648228611	8.59632689579252	-0.291660343043283	-9.43843214245322	6.0438393644595	4.72339676003226	-11.7361017140652	0.554263531042453	6.64514844488161	3.3614487627905	-4.4277314153024	3.91854643799334	11.0383582444039	2.93752221950489	9.8030445412433
71	1.462830324099	1	2.57269441086103	7	4.32286018822943	2.86667551227623	4.04992812368506	3.63265713240045	1.09211957118571	1.89836187849097	4.6866838932319	5.79786888770744	5.0362656944747	4.89874001653156	5.19928535283382	6.63988081298574	5.21140313380578	4.88270899376378	2.32036630835341	3.63284192446881	6.24549909429103	3.46895879241276	2.30549586376053	6.46065436458721	-3.17238302992569	0.787692296265089	2.37902145791288	2.41242494593291	-0.104207076053373	1.10059840496027	-2.73613761679774	5.31528249885861	0.98400864393069	7.48498449837402	-1.92850242195076	6.24242467223923	1.38340766091941	-1.44668479145455	10.6392284742575	5.32877777189207	-5.23557106827584	-0.417005050420819	9.02777413341657	4.37579576913615	3.941332982552	4.95866188345227	3.3435204803452	3.25435360850617	13.9773118347805
72	6.86913672307047	5.51625136738535	2.4372412829259	6.11002631075652	1.88180548818496	4.7610851048993	4.12935846553451	1.73118221841686	1.34536945567827	4.38132982969959	6.7213495426657	2.06077022969883	4.70983944476694	7	6.13087857329712	6.64032992103107	5.54468803566129	4.54288681346138	2.17573136297228	6.72101094813874	3.8488577962451	7	2.66248710227851	3.54615041025843	1.14747166175224	0.0369246619046024	0.642837871152195	2.54018915431614	-2.91643879720959	0.984642986387431	1.12988020287303	3.79925065921871	1.32807448645928	6.41320879298074	1.05510168349854	6.96062345451412	2.35979500352392	2.9397654627606	6.17752948943765	5.47063962047178	-9.92016700771607	1.10913203749214	7.52014408598053	5.66007101573138	-3.68088930941192	-0.934368433340013	3.1975843477628	5.92034599690085	-9.37354421271674
73	4.43420170279865	6.20901485542918	5.62869731491984	2.30251785522484	3.76333649413915	5.01850537319434	1.41404429983936	3.9458687803929	2.62231704043548	3.8817417442392	5.36819642043374	2.39191526353342	4.44271806519276	6.79197513540525	4.25299971775526	4.62853281191332	4.71344620814333	1	1	1	1	2.5854709127763	4.4861559572425	8.76330469649168	5.34073955773676	-2.71984685776052	-2.21705439464106	5.56230106655892	-7.44921458524556	1.8897201197138	1.86606819031494	0.511875095629289	-2.81219156273619	15.0914760592932	1.00683459087611	9.98477627762296	0.89753724524427	-10.5551346447698	3.65336607201845	3.10385260041879	-9.82193168928368	-2.4453223134709	5.58612578840276	2.97918033990361	-4.568082445575	5.90218366609909	12.0115349633074	2.86731480311322	-20.0084468987255
74	6.43707096432607	2.8164978186627	3.28726629889437	3.63693346776232	1	2.13690258321083	3.96572076397124	6.44337333759403	3.60254353313729	4.43706198859824	7	2.0071107244065	6.19574503749087	4.55175673899607	3.45337433806215	6.78098375557625	2.59747662876519	5.64570541891186	2.91885443563824	5.19258563796764	2.48019190199267	2.67431200721613	3.15326047913005	3.77658663051356	2.93536417230312	0.737436164027091	0.418943824069255	0.633738788468409	-4.39330075740791	1.45369033229515	1.6422137706469	5.4019254434824	3.02879533767543	5.70127112338555	-1.17879120998317	8.65719453131679	2.7420407441808	1.01206610806205	7.64989261886168	9.1611611378241	-8.09186081165736	1.23001403406498	8.58282052362155	3.16901062901961	-4.36211295552144	2.64409811095992	3.5135759521504	3.09864079097914	11.7185259539139
75	5.79235434476033	4.91628824409394	2.75037863606004	3.80123919068948	5.0950641497581	4.17660560050716	4.6343475039694	3.32197601512927	4.00002535213712	3.49318190981111	6.78792232268107	2.13909359254652	3.43918343138656	4.84399739575674	5.60640199696414	2.2787865853685	7	4.6942582341548	4.44458821531684	1.44164637748146	1.44153733822118	3.98685110755444	4.72013128464299	8.72609338750279	5.61993260529435	-1.64576619695737	-2.78124969089263	2.89511938064771	-9.2068767143811	0.114201475252664	-0.920081598472002	1.08661109858977	-3.54972597652155	16.4670737789747	2.42193135252587	8.04301998813526	1.48078230593353	-8.41695882836181	6.15440826728851	3.44124876437462	-11.1965448067395	-3.55664733126106	7.07304019816577	1.44131024329412	-5.07166738370664	6.15261661131238	-5.43956660608232	0.664923063210784	-10.307714834809
76	5.2987657825356	3.70140411275216	5.84024332449416	3.39001103878957	1	3.50228360698355	1.30165692946484	6.08352246059771	5.17946565831662	1.83743596552726	6.76557441404072	7	5.98884053137585	6.71855737949714	1.92740706693009	6.90077132666492	6.24838683879728	4.91228144757983	1	2.48253286902192	3.87963056520459	5.16937152353468	1	2.51835256576218	3.37807440506523	-6.85509036356031	-1.08127794592994	3.6506070298169	-8.68018087801942	-0.92368379432382	2.04524247030563	-2.81214275600798	0.682748192855067	17.3309087954757	-1.35616725892628	8.43258453503341	1.1611949967934	-6.18823121330191	5.58324766255371	5.66904101812055	-10.2589789447247	-2.84933452041938	4.96350389126109	3.38515912737652	-4.688897828436	8.63209193868054	2.0777779599194	0.74789523089015	-9.63799523533402
77	6.63489238149043	5.94840846359105	2.26132182305591	5.77751308246004	2.64439942219564	7	4.41755535412947	2.5726513988401	4.02791515445822	4.21015226616332	5.55639809049466	2.30965418853127	5.95402456600064	3.71644959221295	1.38356842001492	6.21330420979791	7	6.23396585049558	4.0138116520556	3.78690550724	4.46654054064874	5.34193141297073	4.96751630894005	6.03940854490092	4.2652417675958	-0.376445873062923	0.902835803142134	1.86069678926984	-0.735322435941578	-4.01926533877697	2.06706250122409	-2.22639982205867	-0.689617427778318	9.71296799079735	-0.188668474652019	7.57661785098842	5.56135496658524	-0.00535570606551594	10.3554621497318	3.20078444988884	-8.27489094132437	2.86938175813388	14.9537143869699	5.46162316529634	-4.09860076451211	-0.592186998208082	-4.15366446634072	5.44084251278313	-11.0571114718082
78	3.76291675745757	2.25505743388857	1.42933593802357	6.09310032305416	1.55839183715639	6.48656529642767	1	6.10468053307895	3.55746991936174	3.2196775961739	4.17544688720241	4.45516927622579	3.66301317008113	7	2.89219759667913	5.57078116013054	4.84576534330586	4.21649261706262	1.36524351405188	2.21839687011147	1	5.57942445175662	4.4011964224766	4.83516099506093	-5.85371038262424	0.682109158050934	3.23031288994557	3.51605537755571	-1.26672543373076	2.6222437911577	-2.50948770035744	6.12267467897256	-1.69349596457737	7.44822258549413	-2.64742905653912	6.09201534338618	1.25588074690021	0.151569208848448	9.13815247654606	5.21166268187698	-6.14946931400607	4.50564222345991	9.19010602940608	7.74122810106639	2.4674470345955	10.5414211422039	1.88386238327693	0.338428648211482	-12.7616001589595
79	6.63518316043103	5.96272038428149	3.64573350386882	2.73159970624142	3.13731155543223	5.69396694879718	1.82118065480429	4.69624714452678	3.88752867057998	6.22343035258303	1	3.68006653527135	3.36218457466717	4.97008140537441	1	6.46445996731804	6.83352072691218	2.55311797802292	5.02797113509996	4.85027522983501	2.12482831736796	4.79252036223443	5.71859428385719	6.75224712713199	2.67694452861829	-0.166727452324454	2.41766944589601	2.99871950135881	-2.56456301420957	-4.33240552745531	2.47809604193411	-0.432582112285771	-2.07575148985512	8.69523506472343	-2.47802566362267	6.27675119347693	4.70241428700355	-0.404962500842947	8.52662033182708	5.67784899320083	-7.35781220185789	2.27277123780002	11.119077830656	5.58699240892256	-3.93101387973314	0.942514583673322	0.770354627705353	1.93550002599087	-18.2398546987228
80	6.38222634386511	1.71738070847962	7	5.23110208690599	4.78799186478582	5.77534093943004	6.15687897918184	2.92983070895473	2.93487294596002	4.11822997843647	5.94555758546592	1.93935758092926	6.42754742283512	3.25865653611283	1	4.66380376029973	6.71648083521101	4.115813437359	6.0742772667803	3.26041048392385	2.82198572741325	7	4.64328252611072	7.73045749476293	8.07348332689051	-0.216248304910765	-1.96931622523336	5.21607368099387	-3.46863513470255	2.40928039313733	-4.96795539276552	-2.333796429734	-3.43425780757334	6.17878214762513	-3.24135711387084	4.60522855652208	0.436521531918097	-9.20693873508487	-5.59862487740232	5.27915253911314	-12.6045393184156	8.24097206352536	14.1571080397503	6.19020629117078	-9.03989223905258	5.5456932442573	2.87147256198451	1.43537937613854	-10.3866519871943
81	7	4.56833231822951	3.36111100103172	5.36511017424089	2.76204768851298	4.27945249183061	4.83811926008541	4.0336860320364	4.9098520324662	4.18429493008224	6.27446685088024	2.30063554786754	4.22077151448685	3.25599746590205	1.34511904953964	5.40337583476915	7	3.27882834546697	4.29745513492925	3.29675079920202	4.58709572277981	6.01408771358679	4.09561994440982	5.22493818424939	4.18853033057499	-0.802295668910428	0.237801137775143	0.505398489006959	-1.10882488562977	-4.01983656333557	3.00539196111521	-1.9957458867018	-1.62039205835218	10.0043211104705	-1.23890196413013	8.055139818573	5.66600536480178	-1.07793604324353	9.22161852238949	3.41417237195922	-8.40455699884151	2.52739504373835	14.7166259342725	8.4013800891247	-2.03582909495561	6.87050565850436	2.12039648915808	4.60245953442378	-11.1384186278298
82	5.76825874683862	5.09857438725047	5.42664763402291	4.49471680103386	1.99067544232216	6.74212908920901	3.44652139284265	4.92067943564853	5.69430012294649	2.24258830324018	5.34392987706099	5.04386912807199	4.01957571150933	4.74201840331583	6.7575813239037	2.59238748054762	2.82164454687841	1.67058087303474	1.37006755264259	3.00137817887413	5.12012109060372	2.35111205973233	4.77266905842063	1.20372324227319	6.24186602670251	-5.44442326852632	-2.8750394521662	6.07918114205075	-9.48995129510494	-1.73022257067486	0.629831203416452	0.269503808437536	0.121445964529977	12.7630282754263	1.35606076573394	5.19073672688414	0.726392866570098	-6.16038254122271	4.86591205854698	7.31043796000029	-7.90973246046371	-3.33549303169466	2.55662659364161	7.17827349771979	-1.46948851632545	6.90268296642066	1.01616051955994	-0.274001141502319	10.0031652903881
83	6.21543707975549	2.80544455559178	5.74057231620676	3.35392220846687	3.68454143599445	7	4.98420712963127	6.5050169552006	3.34074945267463	1.96846472347249	5.05617105514508	3.7608838667397	5.52109155816786	1.58972862613175	4.01740554276732	5.4181628166375	6.37310824855281	6.73867956737278	2.30810214074828	2.50692040456109	4.34153958381421	3.36988538243034	2.73354221230413	4.7571203393494	5.58279961052764	2.07851628945605	3.42217866621346	1.22579534657347	-3.26695242164434	0.618808942923217	3.3030962188409	0.544442603583942	-3.96765616276935	2.50819435092015	-1.74656852814794	5.1477202180511	1.06358799710982	1.87152403765147	8.03920097708342	1.97223989841708	-10.3813142194373	0.0984954544040683	7.75660956048631	6.60810476261928	11.070139674175	7.12808767798273	2.77948783741775	3.52687223942907	13.345109046528
84	6.60664177008549	5.24403733870351	2.2460971466802	3.75309167371115	3.6883697946908	2.95274860975973	6.38459352467849	3.34491925425597	3.64101648534056	2.96056895756366	2.87410096194421	1.94702921138867	6.743664716746	6.58222560549309	4.48938338664936	6.56758171541969	7	4.12489964802595	1.60378945895552	3.02138721782212	3.72705499758825	5.66570846614326	2.6417036606043	8.54715308308582	5.58612574565019	-0.252317456900066	-3.44281059149173	3.49683918319868	-9.11212955263325	2.11935785458325	-0.129955862461838	1.19669620338324	-3.77919310522906	16.2560224684231	-0.605412536315355	8.54918563185483	1.38272311972048	-8.86125216378873	5.32733588422157	4.27262451532608	-9.62791636221311	-2.04550587898801	5.68226176777806	8.58106038547532	-7.65505612411263	2.46560235261124	7.6792877818394	5.1269516050483	-11.6024331491476
85	3.8064616645607	7	2.2402604569717	5.55384010152017	3.45236195058864	4.39445521787644	1.09385080812677	6.90648779167405	3.84723685381667	4.59673079044483	5.74585951503797	2.18884546054961	3.30451295496043	6.86729706966115	6.93228990371492	7	7	6.22366705939766	3.00497613500417	1.39387638195715	1	1	6.66562014253154	1.2163060374663	3.6383555012415	-1.12875362308605	-0.491382406436019	5.2652523072449	-7.57601080231478	-1.16876717767994	1.59665281872618	2.67667436733348	-1.50546600995252	13.9675827634263	1.41456694511732	8.11327831209367	0.426053283147287	-8.43120995159134	4.50582654614148	3.61868390951928	-11.9023816608008	0.66967447222324	7.73127630142932	6.1148723127945	-3.09083925086831	4.03049076399131	1.40542280010721	1.13239731983082	-13.2475016104821
86	6.89551091096435	5.42471119457197	3.26515314172291	5.20501454202577	3.44431041871707	7	3.99137726824486	2.5430455925851	1.74007164396282	1.84016209169658	7	1.5985801334497	4.50115847331616	5.88846019552287	1	6.48560430425897	5.89973965818734	7	2.72023284981482	1.76453235981181	3.20280745959838	5.50760149104791	1.23271811883212	4.57458450101438	4.96777343026379	-1.18595842477658	2.53113225822978	0.0215031750724371	-1.01648666717806	-3.72046087445322	2.57566239216136	-2.20310777213818	-0.327739717685317	10.2006328146846	-0.646491095706107	7.1051152652871	5.63175311554263	-0.339856274320369	10.5297137571953	5.73969343576365	-6.79223540214873	2.07801532883955	13.8332973478633	9.65728194579909	-3.80059725107051	3.30890228764611	2.7564847900843	6.32051817586904	7.80662214337837
87	7	4.6386147398809	2.98508929070443	4.08898775104105	2.86769561987243	6.51493362484364	3.51101876004369	1.76141170644822	1.17394307433163	4.96709103330954	4.97136405896923	3.19464149451186	5.02985098015268	3.10576813204989	1.01970491901491	5.39429230265903	6.6848710284509	4.02085477165834	3.46160235028107	4.57889363410093	4.38494050078398	4.09090788681239	4.98080533401857	5.4847474755649	4.02622838924534	-0.627702143152074	1.34269678808721	1.63254072819858	-1.90221454124637	-3.8286848496392	1.59329642879602	-1.39665531771749	-0.112624027063282	10.1889724752783	-1.41615990296157	7.52367500919412	6.52109048630278	-1.86383299960951	11.2973778916379	3.26870102455558	-7.8319502945458	2.43946960601972	14.9196717451491	8.2522723549924	-1.93301392395866	-1.36993424999555	1.98294832705064	4.36056720689891	-10.9202900895333
88	6.90480383233681	7	1.53014571321336	2.98278490111699	1	6.48995326306419	4.46215617719418	5.24598200909316	3.24076855531724	3.56643961548837	3.55896400861986	2.66979263007675	1	6.1998593717629	5.95172853018361	6.43189544962794	5.95579065588341	4.88217906285304	4.02395270587446	1.80449350800309	6.09501155992098	4.59514711258542	5.56819858993603	5.51262757544227	1.0444073714271	1.79661844795077	-0.375777202959243	2.4893831581653	-3.95642156956325	1.69666997746556	4.56577698974267	5.03650066136785	2.86433855936316	3.72686414779825	0.20023387121534	6.34341082715813	5.06951407688046	2.48889535413301	9.66853531312249	7.67218373604844	-5.19261171013651	1.0754911829385	9.92737240271787	6.68129001333905	1.87529745810972	6.69120593710666	3.02077006867749	-0.804639214624783	-10.3312451281155
89	3.68199168547404	3.27913882475868	3.55011286972783	6.96541031429206	5.13786640514659	5.90515396423392	5.61183765315706	6.86031834363895	1.46246361801963	2.64789462426256	2.80715670074787	1.8296162001409	5.71945975849439	6.6548129768138	4.33789436830605	7	2.77674772213822	1.50774153133698	1.61456158940352	3.4599758809818	4.54120187416389	1.31484439221551	2.17351552679986	4.55626709739356	2.34639831216047	-3.64900889690669	1.76626752396643	2.53525736144344	-2.51758645935206	1.28385357056346	5.5843223805933	1.81065030085315	5.29980793319358	5.33549626613157	1.6110643565089	9.51850381075757	0.60622138021025	-0.852326209746284	4.77178869802837	3.7639095278327	-8.57622638408981	-2.67139889098345	12.467458884996	8.52112639284794	-4.73268841461166	2.4389547843171	0.299042460236983	4.32005307884573	-11.5991629556392
90	3.3509962728561	4.69944351995188	4.6114159869407	4.70536366993507	1.30842868630137	3.17584482762979	2.24236161197681	1.47088615565919	3.26582517483866	1.3996637955083	1	3.07511856625346	5.94298898373896	5.43990308533264	7	2.56396621477198	7	6.56171249029838	2.59109427290112	1	1.32959819035517	4.37825700539603	1	3.29599763440761	4.47508337805414	-6.51539647529112	-1.45394371254737	1.62906152390111	-7.69239890006036	-2.58897174641148	2.93259138077024	-2.22094487047913	-0.716313972366501	17.0849030476883	-0.967486895065009	9.05635081972681	0.845219051008879	-7.28942141976426	7.31959998037919	6.31164226191316	-8.93282887552456	-2.18640801703331	4.4183644130765	5.24381520825051	-5.99347059974714	-4.59324957470331	-1.54369520249566	4.38714075398512	-7.74057115566051
91	3.11113558421955	5.70663323329702	2.60064097117027	5.03385315448486	3.73911544987051	4.05834410073932	2.33719582404487	6.88455269099902	3.99082624569476	6.09789126145031	6.7721394874175	2.33917418180638	3.00805617096098	7	7	5.66417269539084	6.8555918754574	5.99962447712192	3.39575481924775	3.58478076912949	1.16368777980291	6.32824358452258	4.86161189801709	0.379048807920631	3.01912189642447	-0.941651834507948	-0.432440296421623	4.68069029710008	-7.00535683970526	-2.21290836026499	2.56756655353344	2.50431215529898	-1.89451161425803	14.1726845727399	1.22558950199122	7.64241255896905	0.550020158506202	-8.43683783359588	4.57727404804082	3.96393440065032	-11.770410929962	0.0224669885216887	7.74821799884969	4.07203805579259	-2.6245541548766	4.56426136647183	2.64232329749877	0.11764476876573	-12.5004891859769
92	4.7903368954737	5.16837590431047	1	5.08225644782541	1	5.35030003751335	1.61668176893253	2.03407811121214	2.20109919569145	1.19062606441608	2.0211892261714	2.34343627946771	2.84918975508131	1	4.54973595730361	2.2890527962484	5.29720996239485	6.40124738789485	1.58379441196933	2.97457652203937	1	3.51043391973609	3.19112630793356	0.0774291050385569	4.82803410859987	-3.508541625794	0.3893913920076	0.8431307172247	-7.7062943822073	0.0373192433848687	2.54657079993701	-3.25103618361878	-4.72764410295444	13.353872364228	-0.252046729052057	9.00982221481541	-0.807602713566525	-4.51457190476412	6.98987429679223	5.18485934955855	-8.56520710782031	-3.39786947555605	5.70778098609462	8.20407689564104	-4.30634733115338	5.48465807726146	-0.173930197183224	0.124854365179973	-11.7990645564657
93	4.7000782506526	2.88442911254662	5.90248782226713	3.0983956424745	1	4.64062558096738	2.17480541038849	3.55647492134218	5.48413769856258	2.76771950051396	3.18282322121119	4.94474521092022	6.64601648972574	6.86898395397493	2.47639643207983	6.89190514783743	5.74249422420113	4.98751711949149	2.54208008255919	5.26208566764118	2.51700870663677	1	3.42804170217898	2.09194751031708	3.68652219642764	-6.74105573109611	-1.1767171375186	3.70103169167072	-8.94337956069254	-0.255642796066717	0.853048533426154	-2.53503362881253	0.800332689088518	16.5538991001832	-2.18321157250235	8.20215234742506	0.70831030168012	-5.9471326325348	5.23714086895033	4.93029793267331	-9.60775947412841	-2.11004638990394	5.0025402134276	2.15488277888195	-4.42374387829481	7.98581212027302	1.59164264927425	5.56817876445668	14.8541985792556
94	5.35815753940975	5.51236092338896	5.30210584608042	4.84610297400409	3.11053560112043	5.43638894216979	5.10587388471746	2.74009290452477	3.65851080149037	2.62487074275201	2.08049732611169	2.12018824398504	5.92756679268956	4.11384549092614	6.31922310986327	5.53005935408061	2.78766447361466	4.17757714480858	6.4195634843248	5.72284614990187	3.83772648505988	3.65464164240704	6.45253513580621	2.20263839325199	4.16254776159569	-3.53487843011015	1.81343196004682	3.99478847912182	-6.95848892144214	1.29372364550912	5.01303338440532	0.588916259069897	-0.567500016713629	11.6062902936252	0.99669929790608	9.72342065768399	-2.35402935186561	-7.62789656553666	7.25085554949519	4.91096910526471	-9.43129498254083	-1.26645955134896	5.70003294015583	4.94876188530314	4.69490838760231	1.39937146926676	-3.47360903635247	1.52099726222388	15.0171654680433
95	6.65507456032812	6.2254613837624	1	3.84275362114074	1.05112265059933	4.86313832565276	1	6.36801326147619	4.43549957954641	5.36560279658914	5.29224641291532	2.52688966760704	1	4.6823718345314	7	5.93338689644214	5.65479907068293	6.76960519866006	5.26971633031486	5.33439519260483	4.84520053072851	5.81844064882297	3.46323011165219	4.60219593307459	0.885890962012735	1.6358380073377	-2.2415109781053	2.42121026001899	-2.57171387800899	0.961301668679044	5.14050224892931	6.0954517207376	3.07601225107359	5.36770157364176	0.0775106616030644	7.71776454919446	4.91901612800012	2.4554790705291	9.0695760325027	7.86543256902441	-4.22088508264337	1.22335120959634	9.11985950254685	9.35104699479736	0.804187695346888	6.39226674086211	5.84410101022183	0.262699209647699	8.8310797363292
96	6.84278928076485	7	1.6383132155189	3.38342262295308	2.27843269969058	5.74697438640078	2.27321078429586	2.46389259530441	5.56204150020993	6.18729172957894	6.47909774286825	5.42702281329392	5.59239473278202	2.935127209248	1	4.71244995770754	3.26285530965691	4.74622476246883	6.6961934328653	5.10024610101499	6.57816366592182	4.73530042516472	2.59855189894428	4.47146712468362	1.332681051229	0.395905736951053	-2.55052083592231	3.72141816448383	-3.22655094606784	1.41938479298477	4.19266549330633	4.71118610017945	2.77666575952068	5.20398498712953	0.712031100104666	5.14684935967102	4.54128760434295	3.88818685915988	9.07018858032187	6.93489784216469	-6.97450859683191	2.05208980059521	10.215242310501	4.92901136787524	-4.2836291546673	13.5086379678715	6.14763511334353	0.133592103065071	12.4788197139975
97	6.3050214681083	3.02959170242159	3.40973938016321	7	4.65494261299679	5.26189021684739	4.30823092196389	5.57998163097364	6.4218708257611	5.14467932790981	3.38452322167842	3.6472497890901	6.48366683683748	3.20477336847548	4.04540750022023	6.25178912867156	6.12794219110516	4.14227018008942	3.24871037681947	3.02520420719623	1.94834485821492	3.06579160017962	5.34602672182583	3.7822392499766	1.13319499347096	-9.72245641553035	8.36950314364944	3.53301508519855	-4.44095870285664	0.652862483678593	6.88612651420126	3.52857540947454	-0.116295163915767	-2.08258396261909	11.1207191284982	4.70034958112942	18.200626446174	24.7268795570955	0.965727423705462	2.13117661462546	6.47124765005644	-6.53396443702843	2.63236452629699	6.50227530531305	-5.12519195877793	8.58691871222173	-5.07120491861665	3.25516371942528	-11.6295471808389
98	3.5083167527926	1.90762231605703	1.66483361740907	6.01025886013394	3.80514915020618	5.98614429097846	2.62888318015649	1	2.83901893298505	1.20214071760243	3.13707412283352	3.02884815289526	5.72027670677606	3.9153086082789	3.37538041915937	3.34928937182866	6.25189546922545	5.63862402524774	1.75633790515732	1.64749144615916	2.72121953134064	3.65597474322058	3.64914455703435	7.45018608166262	2.30334396760241	-10.0054718516117	9.29528474989942	1.26968363592316	-14.2756362618336	-1.67493235806851	0.707376046072329	1.08470333522621	6.87665185844222	-0.988520449538561	5.17556545651918	3.2594601383127	12.9507108380053	11.235616450955	0.461146133262602	1.93692451847452	-2.73016029110074	-7.66965390839477	-4.06891865978463	6.7443622519076	2.14468049766348	-3.53955071115402	3.90557740291833	2.15474640477458	13.0361405349356
99	6.03719495688076	1.93708418446973	1.80279612637327	4.75851844492196	6.49204686340127	6.47505092539153	3.29001838369149	1.30330130361645	5.61347065227838	1	3.99160399179396	5.37601889402462	5.10083250168886	2.7411520766853	2.13121352796462	6.40216364669729	7	1.87926816996105	5.15196460255333	2.71320863874428	3.50360620566516	4.13660900971707	5.59414873677511	4.55063713659889	2.02957872046705	-8.04896142755249	7.68893012541709	3.71048531397292	-5.92994811777598	-0.366228441449269	7.3885351619619	3.64654866032717	-0.0429747172004933	-1.18382423057429	12.4585857813073	4.90335993725735	17.3496945914947	23.8088402217056	-1.00514469800955	1.52662833511278	5.40205053721406	-5.53098930962612	2.16310443331213	3.71815743016809	-9.75837047681339	7.261150819246	5.73159987860563	2.93245818866521	-12.6650565067865
100	2.23254854051563	4.8573845537882	1.6738121336632	7	4.78025027740878	6.33949300587438	3.25242954594296	6.91148691996558	4.80345895288595	2.35565476337468	3.17755817061666	2.29545981800175	5.71125801203361	6.1074118862596	3.11069604905187	5.96335070722841	6.10103184878415	4.53967211814214	3.51481570662305	4.62061521078287	6.26298542996454	5.72819888304851	7	8.34756793898597	0.0591302674761179	-8.36522031458593	8.3222659969096	3.0698889811454	-12.3160052737405	-3.21812546532824	3.42638475125956	1.64084358944784	6.06255716164641	0.200269034490977	6.79464094667804	0.480471962046701	12.5193899791477	12.3421229024926	2.77927670625445	1.56759038621333	-2.39787639604694	-10.8408399948167	-5.67883294803679	6.17711495484184	2.22544454107251	9.00035360071573	3.03853735391714	2.22987484694832	10.8168243089437
101	2.06806230629742	1.85343266533394	1	2.7967344071966	5.46980485359571	3.04968821267859	3.15338175281998	3.0929541700361	2.67022356043839	2.48241497258737	6.26928399637379	3.25428565621076	3.42267321177297	6.68020072716191	2.67956340457388	4.88539730095938	7	7	1.4621486804658	3.82629546591705	3.62184377407676	5.90078121866369	3.98020443483043	4.07255171441771	0.705749952426499	-14.7681271844492	7.20779689921285	5.08510281370263	-12.1150702233045	-1.18712505695326	9.40534677127045	5.30671722730988	3.86309336473781	-0.541622156052491	5.71548114865828	2.69956027420436	11.8054093698897	14.5277350357232	-1.32816106042617	7.77622267684227	-3.14755975626761	-12.0911860714392	-0.153252893831498	7.14293866994882	-1.47732885649324	0.683189595009332	5.72903349778876	0.941311913111246	-16.4333282185126
102	7	3.54138271987652	2.18384245043267	2.12338052388052	6.93032210452769	5.85488847878224	3.55963413767451	4.66821342269586	3.14447163624554	1.61257946649267	6.10503440031492	4.79373818561946	5.54287883079591	7	2.56392122775349	5.91277116462857	5.5971928413013	5.58081160540745	4.27572087654296	2.85087954586781	3.15019241221138	2.43714920301519	6.57410297293758	6.60121993963081	3.72560751458647	-9.44512569375087	7.59151220768941	1.44084742392601	-14.0941089771817	-3.43189887159351	1.47260330467846	4.56039109946932	3.67525705824173	-2.48332409045543	0.338452026516955	4.75559690148655	11.4943086203605	14.6312460313338	-2.20700699563949	2.4151902817886	-5.58951428566699	-10.449595559162	-3.62167958765874	8.18127693618645	-2.54729777191171	6.88009677055736	1.84341229856444	2.59713451165508	14.3652543468208
103	4.07504313057125	3.14884993390444	2.55634786738862	4.5631951420989	6.33399556242873	5.85047217712841	1	6.50225037981614	1.11990656027145	2.01249983596643	6.07487908143998	3.11047937572699	4.68498388741583	5.50023023937179	2.87418619514219	6.70341789045994	4.36519249000433	7	5.6559252202973	5.92595811478878	3.71344799130146	2.91964887026119	4.46142360952243	3.71868970355347	0.703471649233806	-10.7106145478756	6.84381005796734	3.20598711956194	-14.3866773502965	-1.8566803626809	1.31634592114612	0.279202426820924	2.82657485709248	-2.48902180781184	1.90841984389466	1.78402438294928	8.57041530561909	14.7450300291185	-0.989470140737317	2.1766328510586	-5.95277065634951	-9.15393979624409	-4.05260645036364	3.89657176213192	-11.6423370865018	3.4295800969832	-2.02560758006433	3.54736162551088	-9.74410380605431
104	1.65989335266547	1.27273937080997	4.25004367642396	6.83074501541683	5.72404835391682	3.92608069671811	1	6.61955452779839	4.33235414198228	3.05275750076881	7	3.67553587208357	4.00215876809033	7	1.69810697185177	7	6.40036764362852	5.21304153424248	2.68209181551359	2.65918096680454	1.4114894432237	3.40774916235119	7	5.96296959082912	0.402116989576839	-16.3390126541073	10.5909985448671	6.2350153508455	-9.50313705952274	-5.28110060081173	12.5444203735461	4.59143215041229	1.07197933547163	1.39143249900086	7.15236205317566	1.82902378872635	14.3112030970239	16.7069279593438	-1.95072578538809	3.72384573147701	-3.8961172968901	-9.41237828889295	-0.542485409142032	1.35996110726041	-3.28638463329492	4.49591070485016	-0.61439685591723	2.64808268997075	-18.7169130590924
105	5.98315981174155	2.71486112849562	2.74619112235527	3.78746655488238	6.97546096351466	4.814519857075	2.3799840000743	5.87968332459675	1.3430045620079	1	6.46715481047466	2.64393092191541	3.56380403545234	5.20115268277764	4.87889084610448	2.44399203849784	3.26130432115114	6.64682342964674	2.63280821763121	3.75056614580494	3.64099036769957	3.33253181203391	6.00758371744991	6.00727934334107	2.95434222223974	-10.765366974643	5.13744176013122	2.43676139549206	-13.5388894800909	-3.77896025542488	0.563198585944938	4.2554635163955	4.17149430341169	-3.06696031946042	0.480456349690324	3.67852058435554	12.8157852721016	12.4022857033312	-0.30181776984429	0.953450615900031	-5.0927610262662	-10.3467031049997	-2.82783205196948	5.21356813877234	3.28818054691878	5.58825797320622	2.77898729550245	3.13957192085963	13.3269697696931
106	3.82562864309072	2.64668837090144	3.13934891147741	3.1989977453965	4.85814327843206	6.37214533965181	5.57297343265715	1	4.27722257651612	4.05727954269317	5.49970738526694	3.39277245862254	4.88895177291093	4.33741265611811	5.99754586983783	6.08539062027412	7	3.7586936051575	1.63856238069079	3.51032591018715	2.364293097057	4.38466572281541	4.8936884235728	3.71524989038042	3.95200977766711	-9.76389465210569	7.25193618710951	3.60535100586502	-14.3057991428034	-2.06054313440719	1.23691492868027	3.80287938967293	3.91552461759602	-3.15117365265481	1.20059569678784	1.82485556048096	11.1796736621822	14.4926880031165	-1.87778349943736	1.83744378755394	-5.07019024023612	-12.0758960442928	-2.4978921551775	7.12488997218541	-4.71591617046221	5.83359160815862	0.994759572361175	4.61398532141724	9.5712759266221
107	5.69343460844019	2.76004461857228	2.54338931996459	6.17311845154079	6.14701195953768	5.46444603905155	4.41781297917897	5.14305044884971	6.31015514735086	2.78265110218342	2.80329145483097	2.65535037480859	6.65943362961091	2.43867505381187	3.53096647703441	6.02537147891077	6.31401533101611	3.97008906330805	3.78252250459276	3.38252124692603	1.72284099004561	3.81844836885752	4.62379669198266	3.7475765473841	1.24239153529409	-9.52287712358515	8.65201085969926	3.69093935762869	-5.87189066660465	-0.807434563713295	7.05735965329988	2.78940956668353	0.055159920856775	-1.73841491497847	10.8044827225559	4.20369980554154	19.4359045470459	24.6719173247035	1.20112588446531	3.42745730421911	6.43525209544898	-5.95451873213577	4.02937407283433	5.61566760501683	-6.05621596766157	9.10373129845615	2.45219329193766	3.57140217695429	-10.3061547025291
108	1.35800937599392	5.63271514802705	1.73208672114834	6.40616894288885	3.77010011003374	5.04503963640617	1.63444950116285	6.69597916063922	4.12494965323058	1	3.84657343751642	1	3.95339092102765	7	4.76698952679699	6.8100273828069	6.16369084866317	5.362006179965	1	3.63813339496051	3.01850529846026	1	6.50697926485875	2.96526040193894	-2.35568124958166	-14.7561368156683	7.83550072834569	7.14279975253011	-15.5758320233632	-0.502979550333079	8.35201979261618	3.06749852042234	2.65166918513154	1.93392644914612	4.80098359084989	8.52374433326033	15.0663732535356	15.5524078074311	0.905357105827761	0.22763539240798	-3.75847083148046	-13.3751945234934	-6.38462426501259	6.63435093810178	-4.96133432471106	3.57278144868515	9.53687626166315	1.5915777470055	-12.0974726889229
109	2.97632138275409	3.53676287663407	2.25224287839083	7	1.85970629336408	6.82004934444503	1.59564805859189	4.92930524838307	2.48713764235897	3.3903017749844	4.8044434410663	4.70377912586023	1.56880603613806	5.443423459486	6.56570334989993	4.77448662314627	7	1	1.25037399718513	1.98906941449907	3.37165999012253	4.07444011931661	3.61698639687471	2.72833467706687	0.0988727715471798	-16.8584442192585	7.1476673735274	5.91779993872376	-16.6454675512427	-0.129190961127088	10.374708364306	1.45290345571257	2.70357717607228	1.10798663893281	2.1758208597917	7.46381012638933	15.3510249968684	16.6926943708241	2.30050146619499	-0.890755164606856	-4.43799810017809	-12.8145281090832	-3.74674500836139	9.89860661360209	-1.48677694304114	3.41819177385711	-0.840597172010991	1.01855153639486	-14.5977293644723
110	7	3.16364120749136	2.41235168914841	6.79576664230824	5.85942038367494	4.8709007459461	3.3305008809542	1.51833063318443	5.69269048469619	1	2.54205611937222	3.12207288240532	7	4.91333555166218	4.36974939242396	6.23853786115886	5.79949232289395	2.0824746801775	3.19125981141845	3.74539368880488	1.38466201897678	3.26922857110749	6.92344255057138	4.25310290933334	0.998810973409229	-7.18486904895386	8.86251724563946	4.92896587181223	-7.86970106568551	-0.051255008319806	7.63897854314269	4.88614883840397	-0.489482871447754	-1.94649020366759	11.2370946643687	5.86372393397973	19.0517751595397	23.2871208796991	-0.428400979991484	3.44517458549719	5.35982883273335	-7.85723415077734	0.706347376299844	9.27182596818258	-7.88923531705081	8.52725438410135	-3.96703953873433	3.28937563550671	-11.4561881626108
111	4.15850984003878	2.63252635543355	1	5.3837577394776	4.15051008590992	1.10785070481248	2.08557642462166	4.94530393685326	1.32520814220312	2.41879332406433	3.53805199388725	4.29282602520069	6.90027333027446	6.63532718670942	5.06294460131293	6.95155441197894	4.66009183737764	1.81185859439686	2.59104611541072	2.43705264798283	2.78959527592239	5.04985510178613	5.42951244752422	8.99896171022742	0.77311781987085	-8.78882357160557	9.3381263117283	2.24590007904907	-13.9810509185339	-3.6056039708155	2.46032123032709	1.72374698660554	6.82000635951989	-0.53348459032304	5.15175882156883	-0.0792542777791651	14.2015088820637	12.8722618869353	1.42501514110987	1.76616117102145	-6.08781465607365	-8.73660572831025	-3.02105883927239	5.54354009974305	1.72479853998191	-3.25867933592574	1.75033919584506	3.43719608968821	14.7710745631613
112	3.65146793699004	2.60541045302268	2.55560711469981	2.61948676791707	6.24598087659915	3.14281315815854	4.42602223796713	3.43642879087517	2.64630739296349	1.62345689354955	5.84820774778323	2.24338598848326	6.22255408901885	3.00466178791146	2.92302071519385	4.94800576507184	6.6150666908746	6.23697459141714	4.23690959469883	2.75938251711491	5.12189388198103	6.9256141564358	5.99303490947826	4.0331654640603	0.690122678923982	-12.2529538487599	7.78869856861112	4.37247507719358	-10.2428148540795	-3.41431447213686	9.58040644598834	4.1392947335971	2.5457313996471	-1.12696545801634	7.59565288569705	1.61808370009939	11.7185872389019	14.2090935246004	0.210540362951179	5.8792210514544	-3.91380997915262	-12.1923737210146	2.22851216045896	5.09359728799425	-6.75939058087478	-1.07673646164892	1.05211130334615	0.910919961732135	-17.486780473728
113	2.55897754147873	4.6042255523233	3.32380751133032	4.17768871925567	7	6.54810005168926	2.45952451150775	2.59269659957181	5.17064303771435	1.48382807664439	7	1.74772179617451	6.87469007429633	4.13805290929814	3.59614982094192	5.04212373820881	6.54722642723617	4.58043701799605	4.03262074512902	3.28686244622221	2.11251970883027	5.4393816913248	7	5.04167640445346	1.77568563941462	-13.9140227594351	6.41167751663552	4.3205128239773	-12.9045226051742	-3.41471525986847	13.6248515562687	6.31337063451545	6.11524890041515	-0.109257281564768	3.89465087033932	3.30568829295934	13.1984967391313	15.8298124662928	0.410049218345214	6.07646837347936	-0.690664743532114	-12.7374134790695	0.459634750868466	7.7221885580864	-3.85995002126705	8.34768686409275	-0.302517708184307	2.41871737097727	14.2634790373292
114	2.55998054668988	3.24596478653639	1.60952231157463	6.76020658241452	2.83827250019734	5.86503260411322	2.68331378382852	4.23327528061345	3.44337740382062	3.2019287395989	3.94288595581878	3.0017924145282	1.0995892343362	7	6.77549042779638	5.18561532942765	6.73669813318811	4.77651115200522	3.25519247141712	1	3.80824170251516	4.22970934922264	6.18656875174935	3.27038702787056	0.846234035042396	-16.526305575593	7.06854608223191	5.88734349427777	-17.8606917337074	-1.42911726117363	9.1746069087121	1.1684365116298	2.87538334014758	1.40551903924769	2.81692609027098	7.58447490297334	15.0845689917974	16.1571816584294	2.48581497542034	-1.41781097541469	-5.26626593844685	-11.6277118058202	-3.29632845453075	9.81273128739049	-2.3743194064042	3.37205511006111	-0.572937561022631	0.820826552077411	-14.1368035843256
115	3.17403986200997	1.11972022238076	1	6.55697413269277	7	6.44039066966289	4.95273330314231	3.06278791651673	4.45962129768543	6.84119088362426	3.66780962987046	4.11522680155779	3.05995781667882	6.70948896122518	4.08481477436713	5.20645189834602	6.46093868776028	5.11907339945975	1.66233369192952	1.43019257250385	1.20618526690114	6.47037080817006	4.05807839998246	8.60247579542708	2.3530330892707	-13.815004212821	9.04945231861139	4.75148187101831	-10.6892058200889	-6.78330603886282	5.67469355784409	6.28285122450864	2.40762950819565	1.78748990225334	7.01934557298418	2.51848623824846	17.1918646263243	14.1774787298915	-1.83966644838193	2.54940830287562	-3.42357767777966	-12.1724662970742	-0.408537517366822	7.50814375527622	11.9354960988535	6.62972169332699	4.83542350691587	0.649565077256744	-13.372241770961
116	3.08311154221799	1.39321538969404	4.14669711306321	5.77765302643396	3.3147313078654	4.80551867131814	4.07152172443105	4.78178405969993	2.98773315175298	4.53880550109061	5.30485987347386	4.66471511097182	6.36587015555804	4.82941881306625	2.7860085588641	5.06414089231011	4.9993462969023	5.24225736644529	3.68750500214159	3.80246151018676	6.42164034000175	1.72220883429631	1.69226663984136	5.34271244197435	0.683747517576338	-8.65997336451419	6.24371558037857	5.03731429398058	-13.2588434502623	-7.69139388395353	5.01293097223119	3.26618855536517	4.53464373824311	-4.80676911886075	4.44471266095938	-1.37952753724239	12.6169096067539	13.9504502129723	-3.92691772216172	2.62973626064586	-4.65818217675491	-11.1390140688091	-3.02642305981476	5.2678633198566	-7.91296298675034	0.701708846160831	-2.25184356314437	3.71422769498012	-10.4069838233384
117	2.77474416608651	1.38930639942134	1.61130418216768	7	5.9297307304024	5.51625516920786	5.65155589717498	2.07046395304012	6.42055681383913	1.64511002152279	7	3.23461872157886	5.84538506975608	7	1.77287182403731	4.35040752929172	5.84536197007126	6.06135816594971	3.8039139141945	2.42228190656517	2.79269026545427	2.9615303233885	6.72422047771296	8.88113534554187	0.4046291283113	-13.2619710902324	9.05597384323251	5.4044355323266	-11.2457651790162	-6.15430196238632	7.69036724792609	5.08259222292764	0.612446996765643	2.2864898393558	6.97780584802296	2.45562492755944	17.2391197012671	15.5659569033267	-3.28670676515125	4.41268082247438	-3.68242184813591	-12.4154347199387	-1.2467333545201	2.17866572623793	9.96369106459248	4.80714148946431	0.453788631334177	5.79640981838345	-7.96346294386119
118	3.01262837205533	1.09899957306513	3.87257668544009	5.54277849847559	3.65560885230254	3.03075617850924	4.76383447381023	7	3.28470151141933	4.31700853344034	5.0216607121627	4.69232779452006	6.41122055090692	5.39176088376959	2.59323227717152	4.73850912897398	7	4.37610836173909	3.78597888167013	3.35730451175355	3.55145550983717	2.71376137457106	4.63947646141397	5.28722384785909	0.922245214310649	-8.80390548765565	5.8687263131237	4.43926489474426	-14.1954861980095	-7.21478759229769	5.94013195776042	2.37002193735069	3.46777941469051	-4.91517855787228	4.3155045368767	-0.980229667199715	12.390648085904	14.3741984020615	-5.09057148479653	3.57500230841403	-4.3381606475658	-11.0058851289992	-3.06146534758355	5.5413346787566	-7.56095196909105	-1.44647830966285	-2.08921800549669	1.67119674902329	8.70723771659189
119	4.11222513160171	1.69962750206883	2.55952293435712	7	6.52628723425301	2.03977488693597	2.35682656478177	1.24966418177438	1.58613802191721	2.19553721895566	7	3.61650939770234	4.36351707823596	5.63809422538922	6.78174988415736	6.97114018890818	7	4.37343376417692	3.17326611009313	1	2.51771299576928	1	1.3159938361941	3.68373752080084	-4.70286694536034	-11.9102677487818	8.20827302568363	4.69572366137783	-11.4750555179296	1.75493515198301	2.87983106090689	1.66286277321171	7.05102578501474	3.79769864820333	3.10709103978442	1.03151073593516	12.1889833663518	17.9071206276777	-1.60317820051228	3.06765567411059	-2.13503142231374	-6.14013768905186	-7.5020171318784	5.10294580861563	-3.02035828326936	5.67287716996445	1.56866403067296	2.47516949774458	8.63324508368247
120	6.81086855329963	1.97906983039232	3.21201424605343	6.11447868082589	6.25354522456777	5.83854004258561	1.09262000406506	1.37829937555739	7	2.11742818546239	2.89454173444693	4.20398400163932	6.61312681167045	2.53189094849084	6.34524769876844	6.45979577652738	6.77418076257934	6.26258688609128	4.05552761550202	2.95986200648326	2.43282306246599	3.96320778851792	3.84988669582072	5.12095541822029	1.68138104844641	-9.1212451240921	7.47086807652423	4.21657128928342	-6.63222502554797	-1.06561722896408	7.300425861694	3.08809612996728	-0.541396049859865	-1.19424867911792	12.1914477663189	5.24612235665186	16.5077655627973	23.775719249995	-1.75412112232135	1.98466347567514	4.86506592629668	-6.0329135691241	1.85408995248532	3.9548249709489	-6.30329918757219	-2.71459667486793	-3.92956970284815	1.45728647360552	11.5213650622915
121	3.77085929787566	2.44594239333428	1.48783021623861	4.1910711879233	5.85500077988413	6.93394956290082	7	2.55993251889883	1.07414904608475	2.46134220066807	6.40745196468687	1.75640682090796	4.62975293519429	6.90986242477936	1.14209858192795	7	7	7	2.58663554045585	1.61234682526833	3.80315810808419	6.23871735774313	2.74787325170661	5.03150164569226	0.402597310671441	-10.2067744256928	6.07194018370704	2.95428675373718	-13.6643115683552	-2.31804794518182	2.33477107237602	1.00317138795533	3.41610457985985	-1.42806124892283	2.99303975242937	1.47185115690441	9.80313142415823	14.5181927765733	-2.22034224782523	4.54755630500273	-6.19755188283111	-9.03486061353484	-3.13550929387831	8.74130291003708	-3.31153518359196	0.759493019323045	2.93274012655573	5.52050437545911	-10.412546943636
122	7	2.18628634522612	2.5657953758563	6.95528553799417	6.73037707793121	7	2.65582820662508	2.10669542221271	6.21531190674998	2.07359469888645	4.95012096812875	5.41391397395484	6.97424020379002	1.55187571912604	7	6.12797614354828	6.8540249569298	2.20931106725944	2.9351210116706	1.67947376805561	5.35286223526818	3.605271402081	4.17762142395867	4.34497541507686	2.02328472728465	-8.99397177784059	8.16946668414568	4.68968851142112	-5.56007314811991	-1.48199252830236	7.20669531948851	3.33217777129261	-0.0567805476481127	-1.01023340566189	11.8000343890219	6.03459919829748	18.1428113394543	23.7036854245546	-1.27405660061156	2.17605400537352	5.21867231769026	-4.97428512790204	1.76036778726073	2.94997561742258	-7.70734295847523	-3.38102530870236	-4.66192652190821	2.2214112068925	-12.3583987288329
123	3.93692920475218	3.03507004678233	1.1500734378443	5.02891650032962	6.01689123708626	6.09658939199254	1.94358877930752	2.0892218161919	3.97122410948531	3.48130043750555	7	3.28384482828296	5.75010116523731	6.31291048208503	3.53867152021202	4.02301502524263	7	4.66805205675009	3.43269232397051	2.91169169948875	4.16032918400924	6.93261085173976	3.04482711020482	3.54641143985398	0.984082290366159	-7.58489386014948	8.62693865885081	6.87268032771702	-12.4454533219034	-2.51955265206305	5.26991704147784	0.803700872298561	5.4384617493413	-2.8561561820037	5.15323826244184	3.79617048932507	10.3820090345278	16.3389470639654	-2.77311435076346	5.69979185242494	-0.960498796108706	-12.0316782105084	-4.47401481603517	6.15755052191394	-7.19304646569224	4.95791202019088	2.31366609986318	1.52089837625552	-10.6671650696034
124	3.28870399297461	2.42209747462732	4.00907724950029	6.91677904966557	2.79220965611107	6.48629646439534	1	3.99737161277924	1	1.46200205626916	4.8667660752276	2.72360288490795	3.77559236695135	6.44969893785596	3.24696424666697	4.79968918355168	5.47012640351434	1.48221355440462	1.64969445040579	2.06678305134832	1.35560589834991	1.20175077747229	6.65605926786292	5.71330107190199	-0.848409163628068	-17.3977623662747	8.16337745339184	5.9310497067302	-17.657494321257	-1.02083709950988	10.6308885438059	2.52682604555162	3.81176871075125	0.235121830059342	3.1857051070793	5.28626610139248	14.7431291548312	17.1582827133593	2.55318142672599	-1.40865949278022	-3.14066742745018	-12.4934503861108	-2.57015206550801	8.73579783584333	-1.09797467468404	3.79585363267641	1.98792457075321	0.210509813921087	-11.2493625044526
125	2.99961527423265	1	3.24783321538515	5.63252035567385	4.98701832767005	2.37581563173111	3.86529341434791	6.66234581708954	3.17072111132188	3.86772709683789	6.56856662989013	2.49818068629188	6.89969445334101	5.54059776211951	4.31040353866082	5.88518634135152	5.6252518422356	4.87496520692107	3.79039143321241	4.69096427946749	2.75069571528205	5.27444208789614	6.14431394506264	5.2445797002616	0.75040996022328	-15.562651333554	12.0605864891739	5.20604925764387	-9.58126521266681	-5.19301552370631	11.103617569227	4.15968491182772	1.73670228211766	2.29407556802876	6.72394100901333	0.70681842202251	13.8856736490676	17.5365789101247	-2.24092978243769	3.38448704757107	-3.72038095038294	-12.1097846489247	0.431846733860626	3.24437973575898	-4.79823504948792	1.56386695327371	4.94763705273018	3.20985872419649	11.7581680524924
126	2.91812114594579	1.97996466346714	1.53833724312509	6.25507560821213	6.02706381003328	6.90660336384721	6.37136317151361	3.28250077629564	5.46169008116671	6.26130557540013	3.74702712957171	3.35319871897425	2.9626979153889	6.85228570951722	3.51887746401376	7	6.29434539100608	5.75665747694199	1.48603879272002	1.72025123660053	1.50586860018966	6.39369294496631	3.14396022459857	9.56639749240279	1.75335217582736	-14.5193951841287	9.74812962947341	4.42156054979209	-11.3295326430348	-6.61022267761993	5.88475983929173	6.13251475109045	0.769540963305234	1.76079087973972	7.8121102918908	2.69970621717822	16.6886125153849	13.7088874248751	-1.63885028996834	2.8602347236757	-4.00065555869335	-11.5397844432332	0.231222535419996	5.6716784273088	11.5055133721794	4.79074443876044	4.3961013649243	6.88135709415401	-12.7067444226477
127	3.48578355564697	1.96106212445383	1.90029016166413	5.94970705513151	6.37329485705312	5.58077231227792	6.29336006384813	7	4.23676996448095	5.45388801512641	5.77830266447552	5.98090453903954	6.41220550278241	4.67871238696122	2.12450124760745	5.42533057700267	5.23354119315903	4.86525060742754	4.09819030217813	1.33061620473808	1.41094305377925	3.72731533071266	4.76909894171313	8.35079097216845	-0.895776368827492	-15.1586185806905	9.35509150245377	5.3202242267489	-10.3323048798111	-6.55958228121056	7.66299976634033	6.65648023106858	0.0362074334229591	2.31873250546983	5.7809789599058	2.48002921242433	17.3456219792621	13.5351793004706	-1.34006941548221	3.37377616453314	-3.76589659041779	-12.6982008435473	-0.543851234169694	4.10943125756738	10.5384426361965	6.71953640656729	-2.93328998461728	5.05564572745881	8.90032574548257
128	5.91837671849221	1.42954040541805	4.45236012362265	6.86410736679338	3.46058668562413	4.77717056401347	1.99307909118002	4.5598801715767	4.3312590183818	3.19363673080686	2.64963118356122	3.35427867640347	5.27659081795161	5.15456322283999	4.2966123813134	6.31640004966219	3.88213782287765	2.01034646553857	3.66795861075692	1.18405765377039	1.39361476711644	4.89030206739594	3.9051030602008	5.28400499563261	2.59531462990185	-14.5573999389933	6.8918241567939	1.94148997959195	-10.2665363379369	-4.94879295111802	9.36999255728346	5.58230477258806	5.31548768014841	-0.794524402566972	6.48610714150956	3.44188061972793	16.6612937181871	13.6051065376368	-2.84150055702404	6.94660851137311	-6.46835153307483	-8.23760614986877	-3.13373884410312	3.09462042064288	-3.31161366366285	6.02870129638098	10.84917017945	0.916502756092152	-19.020222708157
129	4.83485363853841	3.43192350298448	4.05406296118781	2.72639059844385	6.55171241038542	6.36833381953916	5.83540365375524	1.84241286107308	3.48364610366872	4.7781341593749	6.65123964766429	3.22746925044231	6.12760305673018	1.00468646571924	6.20810821919024	5.2262167537437	4.1698216127967	3.83786099684485	2.45986603257713	3.51642447250147	5.60219312934131	1.42256828702317	5.00859040868117	3.62550172264767	3.47700771479781	-9.562211417985	7.3933469476023	2.94526406907323	-15.4481840928924	-3.14993342982447	1.37738063348497	4.21089130764703	4.60799378347812	-3.49215176029762	2.01316849680296	2.74413455706334	11.2274777784214	15.7774644030337	-2.42013069199178	2.17357882144631	-4.75442607995536	-11.496373824699	-3.08709957895117	5.57651233714447	-5.19466501614014	5.45535960276013	9.29997542955799	1.82552089163617	9.43074630201201
130	2.35842792480538	3.05184429381113	1.74389392175514	6.81365367093509	4.97321405020269	2.17747100547974	5.86117985206637	5.68929198376761	1.76163893158005	1.41831648165716	3.71142839885198	2.46933868205365	4.25795614722326	2.14796243789373	6.03055142346124	5.82252173034903	6.74572694619244	4.6847456194909	2.49965246918142	1	4.24355338095693	2.39719151398533	1	5.59503037577434	5.03468931666484	-7.93055287736971	9.81867261047087	4.37058906870619	-12.821446578878	-2.88099973370979	1.500929605723	2.07171278785487	1.76900190698572	-3.02454705590209	7.49987392497808	0.294943163693877	11.2201985930038	9.81609526304963	-4.49496727410698	3.23071252152911	-5.63149669596683	-9.90907602193019	0.827230855176266	5.59768290419622	-11.1817496547175	3.54383123417398	-1.75051542322231	4.37199021334679	-6.42939109418843
131	3.59031226252007	4.72445339760141	1.09927175555518	7	6.19652507841898	7	2.19552468670215	4.86456719347419	2.85938204402308	6.21761442418524	4.70078784690041	2.51646202332152	4.84041675015497	5.52941255904402	6.39966747725317	5.63704808802493	6.06214031817149	4.59972302414803	3.45346171178161	2.70182310677602	6.68677986123113	5.66601183932323	3.64497607641503	5.7318943745979	0.705170317332924	-9.46199255671939	8.39833896965347	2.95951623305238	-12.2031210861113	-2.86504935529084	3.11001395792686	1.32186904113942	5.36800622050867	1.67713131840361	6.08459500814509	1.35418988328731	13.5764750530728	12.6557383928426	3.02176756449918	0.100865981712764	-2.44744574892526	-10.1903832645478	-6.68404620318639	6.79494255908646	1.58107994949022	6.48695277687131	5.422145801391	1.99135739075173	9.99893853041156
132	1.3324223340174	2.82689106444641	1.68183890702936	5.14250701535588	5.9898909812248	2.84153739003044	1.45885576616005	1.8394414145168	1.49370908852242	3.99364565916014	6.37518006631483	4.63192893782872	5.50450599299455	5.93242342933281	6.37592039344556	5.59488151205979	3.76697264358748	5.92998999430975	3.47684333165376	1.48133025593234	5.02294889784738	3.09774804857723	4.73228534193283	7.86127693552724	6.38408906706271	-9.51967172030243	8.11002975963078	2.64575143703974	-14.5126328423884	-1.53928359648292	2.73469287385197	-0.807843861828608	3.53461966138427	-1.59424176725961	6.42378049336159	1.15150201302368	9.62379649024301	8.37897731469884	-2.6435059896201	4.10847445308214	-8.04893100635099	-9.81600728175436	-0.474697164451431	8.27304155869606	-8.64056711535442	-3.17255295779153	-2.71980739933535	-0.833068848319202	-7.6721495718941
133	1.68314920948147	4.86300422151713	1.16198006584892	6.67917803993115	4.04573331079574	4.6805128379289	3.73851155502941	6.91419887685185	4.04272670303837	3.51711152075702	6.40945915310991	5.99918261580862	4.32222781891582	5.5440093466608	5.71093203425908	6.76893227101642	6.00042601582368	3.91433976851212	1.5257242703204	3.10575196593073	1.70743081619584	5.22155401490189	5.56563398625534	4.6689441876898	2.98644746846175	-9.19040687202238	7.48489898002073	1.33661766227733	-16.2942435428966	-1.33439041561787	4.92855724530506	3.79709373270025	4.59395916080939	1.67201211735067	4.78164946345187	0.238309444318701	12.8788670008882	11.9228689587948	2.4994326917035	3.47086137260847	-5.28435090930827	-10.5413822692354	-4.97568479634829	2.82384844659715	-4.50059549052064	1.97561871762635	-3.68311329403227	4.17076923367161	-9.27492291821059
134	3.62461183683018	1.27163960496801	3.75271304143569	7	2.09678796171396	7	3.17701768750565	7	4.61615535366552	3.82327812209341	6.64414587468932	1	7	7	3.6740078161315	5.21923801844328	5.31669032471677	6.93436852085922	1.40378184820939	1	4.1823543483178	5.04395516200025	5.5090604180901	7.36793580300156	1.76828925166758	-11.7841879146121	9.14652557153678	5.56045870995275	-9.70590997314569	-4.86370247679499	9.31683815720752	5.36890167563501	2.16770767574876	2.83345051009581	5.75793461549627	0.994437122603947	16.1664762783827	11.7089341137694	-3.3958882484589	1.93876654074915	-6.18120927855315	-11.700381707782	0.141658319110149	3.83686901868187	-10.2182583448851	2.39354929281964	-1.49676983875813	1.97715841564286	10.1408666262973
135	4.03388698799092	2.78786535919712	1	4.17820127616664	5.67068222257544	5.66188933055112	1.5016324580705	5.01121809393885	3.16232950633144	2.05298161642049	6.40152703259307	5.77333669878967	5.92014705850633	5.67557063911353	4.67598087515582	7	7	3.40044999461118	4.40308447082067	6.81192840436539	1.3565325052849	5.49898344489495	2.64888284125866	3.59620855134297	1.26752461216602	-7.08732141965604	8.04428066598616	9.01528567571126	-12.9137012145823	-3.69955595503889	6.04203884270927	0.703790283350905	4.72373706787425	-3.08008544155196	4.99530877277956	4.50030173298877	9.76091094146486	15.5836984193997	-3.66929402937024	4.97379055882381	-0.521890953658568	-11.7345946289446	-3.76342159549872	7.15711404535374	-7.01695636274469	11.0856549061092	3.12940835667629	3.5093113249102	-11.0726466144473
136	4.48262387277501	3.69928667937896	4.46556721561247	3.38114212738282	7	5.61803563834423	1.13686041730582	1.20230848815192	2.26275604431171	2.03960941519097	5.35030167002517	1.24597045782158	3.00914090542569	4.53890019174095	3.09438904514328	7	5.41542487979235	4.00848199334888	4.38024064622555	2.70942936802335	7	5.27378965022645	1.08386246589985	3.88978539995157	3.26231448808418	-9.79692881353398	5.97588655586402	3.15511134272702	-14.1081903891791	-3.91011508914246	1.46854206651759	4.11043685297061	3.88994153786561	-3.07534103167696	0.888515642921909	3.69380427255192	9.18180717339368	9.7196550796876	-1.04947998918542	1.14999419228734	-4.95457858258478	-10.8485688141859	-3.80296367033617	5.83553614775001	-6.41495206401624	8.93743851480102	1.0749579697356	1.89101522420676	10.5490843372425
137	1.31106250590275	2.46236149782254	3.28769568180419	5.6835153274554	4.396300517537	7	2.67473100043696	3.0073398435078	2.51446476019229	2.0286221948102	5.18244607660957	5.31402244829922	1	5.2109792314683	4.8005889012359	3.7262650216397	6.47892548505709	3.52576167379243	3.04354971259958	2.07793518811632	1	2.76935954319128	5.26000419680799	5.34199592956398	-2.10562515535348	-15.2165516620009	6.55933592619833	6.12819848378111	-15.9083056657857	-0.584363395816489	10.001374472699	1.04612523741622	3.00259019173957	1.80403587376814	1.5227151081194	8.71299186845692	15.2824993696553	17.1723832897425	0.143052616624523	1.03426486769771	-4.436436606694	-11.3451518765422	-3.32559469282687	8.35666798001597	-3.57922103312394	3.70742274984489	0.303932777923426	1.88848069984687	-10.4920410057751
138	7	4.27818661890658	5.67262761409634	5.87784884564563	4.52062887667754	5.01755635869561	2.56496512972427	5.13327316783274	4.23848549562173	2.63990205195569	3.05684216736783	1	5.80716303591565	6.1470966842909	6.8943411138775	7	4.42512223065073	4.70331234444803	1.87273372312143	1.57734487699097	3.47804619227515	6.57260686191083	2.75735266328394	5.68749951551129	-0.921619527055564	-12.5597341420893	5.36667137466271	3.33546159015647	-12.6258616771597	-0.746941649872894	3.89448943693224	4.28223977737339	-1.39132690354885	-1.94088746065207	7.55993557783882	4.53800134919285	18.8532937516124	21.6657012455885	3.45256594761977	4.80798038235001	3.34196686387311	-5.85844004060494	5.48601761578222	2.49783617060657	-8.02497389043646	2.31304739849614	-1.21471004858815	2.26979105873144	-10.8604878738195
139	4.26976707067941	3.00388441418939	3.66848914688257	3.90131075663704	5.95653459488174	7	5.48276109299308	1.42900868203678	4.14219318989606	3.56135588672666	6.43804862969058	2.7804280239669	5.6938504050933	1.71093758984234	6.30085342837416	4.36234593384029	4.61037890261066	2.17285565698729	2.25967960135617	3.81388471725949	2.24861250341658	5.59152064406141	6.13765375928255	3.72390458675686	3.52903771535441	-9.80042546831308	7.43667229067852	3.17510477129416	-15.7872490452282	-3.29813993711737	0.303631219269768	4.40903925185357	4.96005562259622	-1.83087596722313	0.525841880073008	2.14191745358135	11.6523554429927	15.0107496069656	-2.44083238511953	1.58763905161529	-4.98291144742189	-11.7532654520277	-2.29405666432449	6.3604975103984	-11.046319508098	0.160712012923858	1.38203799213368	4.67949940084618	9.43913464196692
140	1.18395563161483	1.18516093734329	4.13646814891813	4.90352583768384	2.68225257493461	6.27790983836884	1.12775293941278	5.58237003073778	4.51437028872085	1.58482791538005	3.86225760679442	2.80820451843716	1.69337883370398	2.23761838823548	5.89433069030637	1.74490929427856	6.84587565975953	4.71031788774342	1.86143568166699	2.11014690443946	1.05828365932783	4.82073854093955	1.9316311211148	4.71217695592556	0.359340047768478	-16.4930621687636	6.19882895082459	4.59875312351805	-17.232030922174	-0.654164888005072	9.82500946419886	2.24426985094818	3.04306185736999	2.4158246797838	3.09840155232811	6.74178888588197	16.2340201453271	16.7873903295005	-0.371645657630586	-0.310397844133839	-4.92641073625501	-12.7930761995698	-2.58131938363776	6.10033399246554	-3.12655958513459	1.59706623801604	0.783490292147853	-1.04979356989833	11.7308464791416
141	3.36388522932951	1.0477506323569	2.38660615597689	6.64667192442456	3.6578561002993	4.36862362488334	1.18383747904986	3.04594920331732	1.44507963384426	1.15273040041461	6.25323880640883	3.27644724730029	3.52650845641795	1	6.97779287773306	2.76324799458711	5.21430012361514	1.64480351655305	3.59119767888681	3.6666212988085	2.18390567146926	3.51965238690688	1.92030563272675	5.68126861005737	-2.11720397180883	-10.4187779124806	8.53285210436355	4.02660708915586	-10.9858178114263	-3.13915451061411	7.94169578849701	7.83271237591171	-3.48855643728506	1.89577929635116	11.2815864160105	4.14186812340543	18.7288063619493	19.3194648318717	4.58883925214962	3.39505965384159	5.86292629505079	-8.87118239645159	4.54616758745735	6.80634942185996	-5.16299863399075	2.03048220090985	4.7811125695353	1.89057868222949	10.2250892349584
142	6.70537455661117	2.8148855904838	3.05774432585635	6.54851319211894	6.24985080112891	4.04149981856405	4.1346999827554	3.94971905369441	5.1777440690735	3.62745290283376	3.52473024403348	2.71339072939192	7	7	4.32934534609024	5.01245477759614	6.36951726457299	3.11703741507378	2.69925513688155	3.58875892363165	1.24701698210545	3.80670805803025	7	4.28254885500659	2.76978928254478	-7.64901263860985	8.76250103349952	4.78443754365736	-8.02610027051928	-0.726421144414896	6.14328372340246	5.78665949930575	-0.655934900637584	-0.776393515081286	11.8406826705115	6.70656017194226	19.8423833082271	22.4515165987615	-1.0284083829055	3.16697945714194	4.98064365524697	-9.32449962140779	0.339164826161784	8.38490911015507	-6.41334833100092	8.88462367736168	4.42486023314061	2.12576957939385	-10.8431004308628
143	5.528473326006	1.97220001983171	3.348089455159	1.31999258913981	6.00426485992005	4.49119760465684	1.4927320168595	6.35544187710954	4.07865096112139	2.83931302532334	6.05945692150914	5.18074274953878	7	7	4.21573994643614	5.7335992329879	4.53151217129583	7	2.82440616910793	3.67427113414154	1.87105866779865	5.18274581704598	3.60734847747934	4.34727384937444	2.08567109347797	-11.8254141469604	5.99516559927218	3.39447590786187	-14.6710820267414	-4.57106266375655	1.98963885319488	2.52160868120105	5.07240850335697	-2.09775643084876	0.512755405123891	5.13270387946993	11.7443161659004	13.6531684864911	-1.20410064621298	0.740949114655777	-5.61657900514542	-11.4741796123782	-4.21059345251268	6.01096146234548	-8.43097098996124	12.6713210795268	-0.606827810565783	3.40167590248024	-11.295314578815
144	3.39710692095241	1.45927251754447	1.95263519097279	5.43679689770286	2.95117785345535	3.86147637346546	4.78483014876329	3.83971632701429	1.1499162314769	2.65371718457566	6.58416454728281	4.99017145194587	4.0362599429015	6.81690928415865	4.23759835646289	4.25479479165557	5.6686450828601	2.79034975338871	5.01965439429218	1.77106253891804	6.47047575346624	4.86656829390763	5.1521658991997	5.61394952289479	1.67074336976249	-7.84190301712447	5.92064741071899	3.31895897994833	-13.1424793804539	-6.37509851383512	6.09588925858577	1.72098330835321	4.48886570717597	-4.82487591564041	4.43335139397326	-0.196907663732131	14.0446192534544	13.1109396252643	-5.42728190719752	3.68947190272358	-5.09338165877633	-10.733189478571	-4.01956797521404	3.41754983789069	-2.26063502486994	5.22624477734065	-1.70230783386024	2.51844960982894	-9.63489121955591
145	4.33381329376845	2.33498327103761	6.40182854762401	6.90719731102279	3.8524244025834	2.19546182636756	3.22535330495325	2.96766310562019	5.8652979133506	2.24320540744133	3.96421837398676	4.70690097837362	6.10853477347231	6.41949248772095	4.80806779009893	7	5.26264471993523	5.03951317216489	2.20196986900353	3.61953499477134	3.49008384119713	5.88533198603953	1	5.4477215510426	1.57645917180398	-15.268786091735	7.18370793962549	7.48636504334569	-9.69715909490871	-1.65247978059568	6.87682373300528	1.89246062865228	1.92873423319058	0.908964889027933	5.1582014951844	3.12181090183625	16.0190939290734	10.9220959685449	-1.61317050113216	0.160320044412023	-5.13191304025829	-12.1841711310097	0.62607353112355	5.14397614271354	-3.06070568548633	6.20140156647462	-2.98387689141032	2.66791230725897	-8.68844734387353
146	2.07563375944867	4.10196808284206	2.95520722024248	3.47684112020881	7	5.91431529334567	3.95165603141404	6.02594428017187	4.35906804236912	1.94969071958437	7	1.83596775934025	7	4.12931732575854	4.13749902341512	4.8599911420997	6.07448530305694	4.64263667361902	6.6899606387501	3.04194039474719	1.57451045452866	5.35649043494378	6.97819107564989	3.76886161227848	1.17605942038131	-15.224194250278	6.372884671873	5.10613831065589	-12.2626549459805	-4.2265881026555	13.7232783560389	6.65705995459884	5.89718024963767	-0.195304598856587	3.11744955152261	3.94133660354476	13.9873010589538	15.314860965296	-0.727358583195105	5.05040450187868	-1.59616004098224	-11.4390816171713	0.95251535267827	5.42989764132592	-5.40854501406095	8.56671897797361	-0.431394273924689	4.83996057809261	-14.248545982049
147	2.11363486701168	6.13726994911529	1.04494443246415	2.48582275320549	4.68647241842907	3.82903942575666	2.54648285505565	4.92270963568084	1.38016765371013	4.05410846732481	5.89471876445975	3.44021634887546	6.26577959616974	6.94482684998662	2.25325157107259	6.50777828505405	6.86121124140352	7	4.52602517448558	2.11646468515612	1.9379778266921	4.52568166816538	1.24341859216732	6.19341291232133	2.156221929049	-14.1369474631787	7.74500947198174	3.97390862998863	-11.1524337051299	-2.20114214451705	9.56306232649851	7.20267936930387	5.3175061325737	0.454551381107398	6.77456412683625	1.28311990145292	12.3299444188022	14.0595719041827	-1.23361852357439	5.22580512715573	-2.7403394500398	-10.8905349454642	1.8024175559503	5.90138512459994	-6.84820231947938	5.09534966941763	1.84512797601063	1.40540704283451	13.6792315153519
148	4.45274858374474	1.91383721683344	2.8573281500313	1.41655403635439	6.20571952517503	7	5.18219145511698	4.44464708405398	7	3.15596330489003	7	2.6499271175714	5.23284985006282	1.27386930894039	4.23606296967999	6.50116048046819	6.52469967003196	3.04679285252277	1.19156515652492	3.87881649208486	3.37348794569244	4.94488614448073	1	5.26197629593036	2.82856595702035	-8.62195924244667	5.72998230795466	2.86579673448279	-15.4086378918393	-3.35952586895594	1.73342468872247	6.85010667488632	4.88122052554884	-2.58130147744596	1.11799087199659	2.77425296432984	10.7811788830939	14.8636233418135	-2.76772699060554	2.22632167558592	-5.3991762651694	-11.301072540962	-4.01689903459624	6.76691013127211	2.7045383598209	4.95885210902907	6.60646034554483	3.4447175496524	-12.0853643034966
149	3.09287424093865	2.57691416630415	1.83493168979125	3.04419486165696	6.51839892663807	2.8251757081217	3.4449429176915	2.92657628024328	2.98209166212812	1.25664913919544	6.81407322613738	2.48230078843554	6.68867735832737	2.564967773742	3.15993877025865	5.68762040417583	4.89212274374222	5.60102282187509	4.18783455689729	3.09638643554834	5.47315356194782	6.27990417826163	5.45364258542472	5.07839661566262	0.307990645686598	-12.072461362324	7.20530737229497	4.89443933484801	-10.917955827618	-2.98131665259226	9.12498425334054	4.5049018773066	4.51098511238445	-0.567285923549811	7.02104666585296	1.72390901416627	12.2124400932561	13.9844064077636	0.587352232796898	6.13244214873256	-3.05647531188976	-13.1213546372218	2.43438861661219	2.54647587146538	-2.30401093666726	-0.145412962428466	1.46299103933928	2.64735121797159	9.88100943563632
150	1.73446270121572	3.67004028100089	2.17446296787351	5.53556318182349	5.28632820318092	6.83166793414812	2.15527790519533	3.41995416642576	3.89648811084397	4.22268668591452	5.05674332912694	4.96044739754211	2.72191177812218	5.95306265198401	4.43977073020419	4.82647810917474	6.83275673924978	3.46287244639414	4.30157583516125	1.46330134843967	1.38714312741755	2.0563968697411	5.21107213012418	4.82058606030236	-0.188651527370886	-15.8269460022222	6.51612852473812	5.40203932327818	-16.4928273788473	0.359583757332124	10.1767670845239	1.5137429649816	4.03406290768464	1.65205374740515	2.11372085183299	8.14493633097904	14.5885838746325	16.8321153719968	-0.0408228823960141	0.776886546248804	-3.77311811832106	-11.0955605221803	-2.90589768023017	8.23941404075601	-1.68191283208991	4.52796102014442	0.920189078533099	0.409546699474706	-10.2194856417046
151	7	3.31352700100584	2.93273663365814	5.66241622609762	6.22987392288954	4.66591689337282	4.27449514094978	1.64675309992482	4.93665785450637	1	4.72868123043964	2.98462695332823	6.42872059877221	3.9001182136227	4.00302747961871	4.88648178064726	5.33372066486794	2.98673006485336	2.71592512749812	3.74454980644939	3.19870754347783	3.23080682038957	6.0316338552545	3.37438727204769	1.74227408209872	-7.2923267536858	8.27968848623953	4.05293205425895	-6.23011890650337	-0.276707318474327	7.32561042169716	5.41068988443137	-0.687589230796843	-0.283769563573816	11.794297253385	6.89093792863352	19.0386769122461	22.9999381222716	-1.3629727827566	3.67516364120267	5.45940418930255	-7.82424772511191	0.553168766859994	9.5073553943207	-7.44503394592292	8.33875214713864	-4.98093882412255	1.80176536591734	-11.1333867065254
152	1.15722784025489	1.36389219653112	1	4.51596129324872	5.13051501738253	2.90986693946208	1.74925758087964	3.15731994952444	2.57027415951799	2.2388013997248	7	5.80806128577981	4.66899565769468	1.94456864876599	2.74032004270804	5.6051045939971	7	1.67517286479498	2.49333436942705	2.49722702160736	5.19342276007562	1.81858992641513	1	5.33791551926043	7.83412666901905	-8.36507340669937	10.1628311131982	2.74725369897843	-12.3944761432049	-1.65715059548784	-0.126878193872241	1.203439123698	6.4303785164762	-2.72522243399225	6.31269965096232	1.13665140944504	12.1998258015964	12.1131192856641	-2.36976370175614	4.48213037409699	-9.31952490497262	-11.2824439316861	-1.47845616170863	4.3844140148306	0.450835896211363	4.27975244493422	1.36335693961779	-0.338577954412118	-6.30792629588318
153	1.61297790722654	2.94804658547697	1.95598436256787	2.83138516311782	6.65414913357807	1.92186548751478	2.01739805734166	5.58894617687242	2.5931127807509	2.78962008445613	6.15288093265789	5.44145569161663	7	7	2.65509875649063	3.8018078331887	4.10279675107453	1.14334833259504	2.98216964433502	1.70231541124871	3.14776828659942	4.10012673865006	6.76264941585255	7.41951506834653	3.84633533504761	-9.82781141273837	7.55116994800783	2.34559386036986	-13.1052988707627	-3.84404317738425	3.8228169928792	1.21812011378508	1.76056746854509	-4.31487620398161	2.59790568264968	0.456220806491696	10.0784614558614	12.8684673663206	1.49166065119937	2.93470202520473	-4.45869380638621	-13.7877707277359	-6.01505317583146	5.30562591934218	-0.731744082821297	3.71885390506214	0.746385946866723	0.18140489403972	-10.9945350114925
154	1.69092309033842	5.28523392429743	1.22883902852093	6.79625542022064	4.07366306866335	7	2.65652603849228	5.67814070137371	3.24434617545339	1.6706755915985	7	2.39588700374619	5.15211188630849	6.3155730698263	3.00914113122414	5.19941759687142	5.24180840727001	6.45203793330652	4.30207649351528	4.16746945199496	6.85507471923666	4.93356898563142	6.81866414543495	7.52672973688215	-0.214345309905475	-8.42264995757345	7.34819008507506	3.36634326274432	-13.3930715525269	-3.49119492186266	2.88926351524965	0.97840104577993	6.56075388179044	1.66054072731375	6.04790822742765	0.413538402902943	13.5792304294895	11.7165082456809	2.43846216674094	1.83714391453943	-1.90011453934784	-10.3395865441567	-5.05602106322966	7.64330607278016	-5.25258455216365	8.93714287504674	3.74505127152495	-0.339090610947517	9.7718000953786
155	1.12170757023802	2.49184428248331	2.14656794310967	2.86210857825218	7	3.92073658787118	2.48037745420186	6.74987033869821	2.91302031790415	4.04819356554549	6.28931712110578	6.16656156476462	7	6.54146302431696	3.43251787117978	2.96162139103836	3.27104184713551	5.8382225310018	3.74747200128922	4.4768943621034	3.30199224979992	5.10803121335076	6.39411647303681	7.85675402066198	4.46113403397735	-9.41645752370906	7.40859470497915	2.8812765375408	-13.5338549947924	-3.88867094897356	3.14357730435733	1.69927309459207	3.04341280648682	-3.92127585679244	1.56091132802564	0.803740651753791	9.94151852655725	11.7138840089393	2.3145973035202	3.20895323289269	-2.85103087903279	-13.7406232179427	-6.30523438742333	4.98691849454049	-1.51653402598163	3.85581831551504	1.04443990275114	0.429798728281173	-12.5730284900958
156	2.32862686278291	4.84818530990185	1.91975277829522	3.49009271625612	5.14655901942989	1.22535786342572	3.0369628570069	5.11298768743408	6.14853450450553	1	6.24125083957364	2.60253385677184	6.52884640382273	3.89846241773191	5.55936588513123	6.85409598336083	4.20826221651459	6.63336377445289	3.34003618362135	2.99362165827277	4.3777789279053	6.05264431771524	1.94530567476973	6.77097164093086	1.49912195754123	-12.7933938944771	6.49447593314077	4.67737019571689	-11.3273520616807	-2.81590480412047	8.85394724529353	6.77981659455677	3.28684218154231	0.878387635039947	6.65474210889859	2.58061597645045	13.0063330492284	12.8054719269229	-0.987239172409574	4.98096731637304	-3.56702686806788	-12.8112207333727	1.83620413318593	5.95507689182208	-2.55385227993297	3.59801036602229	3.4385573465721	0.663820726307566	-15.5117318927552
157	6.82139552618672	4.11515875625604	4.82576770639607	3.83559706325497	5.67383255813031	4.13904996920753	3.81555867186695	1	3.58452718608906	2.45960455226559	6.30318035207104	5.87041694538573	5.49157698062846	6.00350353840745	1.42231591674464	6.73040048256129	5.87549850671655	3.93225419088249	1.82110555176494	1.80465027122071	4.2703988728039	4.00665216582388	3.91456988145402	7.46650173673133	2.54298189590707	-8.60198010822893	7.61881388516643	2.71861771605414	-14.5660618012114	-3.02728482948335	2.16232349121438	5.62593206021827	4.52795262283954	-2.33682381127236	-0.703494312543577	3.68183827528834	10.2879826272867	12.8938847266194	-1.18123200465962	1.22697685435585	-6.07536062344553	-10.3064972291139	-4.82033425943865	6.66256723732383	-3.28400201518	3.87709821154398	9.24726796831107	2.95111704076223	17.1961385962505
158	3.72358497472986	4.66185881034012	1.2749120805687	6.79850005579522	6.56766201824585	6.4842402245586	3.49656921984855	5.692145142307	4.29066689210491	6.03712789413742	3.22003404169519	3.32798159649506	1	4.84726619708417	6.37352365382348	4.86559581649104	5.22380551990345	4.47539413789564	5.48912494377952	4.70576698396794	7	6.91231851868577	2.92413253508265	7.03692375605047	1.59284339283884	-9.10419923791804	8.13798320967593	4.04045326790606	-12.3798273618455	-3.35459885982968	2.6831454678161	1.30185280319294	4.27420381508548	0.568852655401502	6.37304484942966	1.14948340170636	12.9751255302728	13.5277172547488	2.85195940730017	0.324256021863901	-3.85883246187797	-10.1520642627357	-5.65498376291151	8.82753871429495	1.88451185393672	5.81544326387712	2.47723575326993	1.08061931619153	-10.270096075103
159	5.58781520025781	1.11148300583614	5.29786283588022	5.99571546239574	5.54612337363247	7	3.26089514286494	3.57133371293554	4.94768333071725	1.49252236759067	7	1	6.72519002269245	2.03841912820505	4.29397158744429	6.70218289246017	5.05499803807444	5.05381580126825	1.40244506976893	4.97520043270001	1	4.72828177544487	3.80967638737859	4.03794335498725	0.482595831988751	-10.3320573150664	6.53951819303515	1.27258117059817	-9.48247454521642	-1.23977192302565	4.96358226302227	2.98074721828866	2.27871805465815	2.44951360115499	7.65825779671291	5.32755568578195	19.0054883324647	18.4921951873025	3.43604454146365	5.45757504535537	4.0030373913827	-8.13046949475156	5.10313072278291	6.06724319325118	-0.770858212832757	5.6425246908647	-5.68438220335069	3.41894577140981	-10.0515764050873
160	3.06855382687477	5.16112225373605	1	7	4.95732715685891	6.03584170713438	2.77052654255324	7	3.93291675648078	2.88847988245206	1.92016437305056	1.80484215401797	7	2.81730965218736	5.71717204710835	5.31249048866164	4.92657126996766	4.24118464865622	7	4.20277836208763	1	2.63552194464413	5.1450826814889	6.37705420181022	0.0619740881159955	-9.30247565105478	7.24226191290197	3.6075320578636	-11.9187733735732	-2.80713862226036	1.34591225959368	0.49116849207293	5.78207249197313	0.0704631517926347	6.693163605439	2.35521311369747	13.7664745881689	12.0381519355784	3.57868548489208	1.08834323710311	-3.00789744097974	-10.5454384924973	-5.95775702658765	7.50849796087083	3.51621354095955	3.05722727355721	1.41311170913467	-1.34139239119827	8.95359764262241
161	4.44031253145147	4.09767885456123	6.56718629030151	5.71725400318377	4.01178625599781	5.62782751915347	3.99999190836202	6.1276779873709	1.6212694470286	2.46357037217409	4.55304704849504	4.85029115027966	7	4.43769445400273	4.26397200578194	5.8292163226954	3.68239607199221	6.21089007504616	3.5296740673118	2.86077824022683	5.42909888301928	5.13168411960567	2.50535486052187	4.32166847816148	0.136060166500644	-10.1955176763932	8.99743253740862	4.49994286511392	-11.7954432683556	1.12175674574332	4.7681329459641	3.74964694198055	2.96251129985646	0.650584721545408	9.77003408144431	4.09201609004122	20.0481598636901	19.4968356217555	4.70734903393096	3.36755290768904	3.92366005630314	-9.42560436667478	4.81596301092749	3.74882741144662	-9.44965356042421	7.15014209461007	3.83104869062711	5.17743316438997	-8.33710439995739
162	6.66109674999647	4.22455815191349	6.4922396188098	6.02763859335644	5.78540081666555	5.32817716161504	4.47820239848013	4.07567203102662	4.24602421097555	3.4856949835204	1	1.07859021280374	4.50968916432318	6.98849961333604	3.85074239799413	6.425329385023	3.92090098987254	3.72468144955487	3.87643681829525	5.74531926639245	5.10036880682298	4.87695694186825	5.6948069067198	4.90839111828213	-0.452538082720133	-12.6112651074026	4.89292507304036	1.99869733104533	-11.9876653499316	0.884236176985486	4.34576728560303	5.45418616552763	0.505099033430011	-1.49175811016796	9.78190599575103	3.32561865378239	18.9123788269366	21.606393384131	3.19767273079585	5.48857544659698	2.85999307489387	-8.13221369325474	5.74926924420565	6.76114611291798	-9.15154508492896	0.270394086641258	-0.9428633285964	4.27227558879502	15.6877012849759
163	1	3.97595182368997	1.14982393409408	6.7269089990579	4.91651954792128	6.45791465466632	4.54484579044974	7	2.07224113626607	2.24283977606933	6.43464099721032	6.00410699976077	5.36469364905142	5.88625062879094	4.44577344993795	6.60430246516515	6.28614570877062	5.70507762507524	1	2.63653657734016	2.64898856624133	2.87129594051178	5.93252333169813	4.41736813419919	3.03380866798183	-10.2821121186091	8.43661031962464	2.53661131339205	-16.0220054231381	-1.42184104595387	5.39945916281398	3.22747429703472	5.83856077794264	0.984728070724987	4.30644677750109	-0.568351383834016	13.3344352646854	11.9480779509912	2.33107951631192	3.63760700646038	-4.34630581883846	-10.595989262086	-5.03278758598593	4.47637747350627	-9.36022163813981	1.96692259717302	-2.68425469813759	4.8604701821918	-10.9445636729729
164	6.06625736804591	3.88206551851957	4.23214172258442	4.33209075708356	4.95546147257736	6.75095395479503	3.91299389829896	1.80682030064504	2.57429750550318	1	1.42178600180988	4.44217119116889	6.02324363384127	6.52264107374346	6.70282185546959	7	4.97126857743781	1.97810273502373	4.51896632736757	3.35973798940723	1.98097864805809	5.48015915890989	1.74773288118721	4.96235217397436	0.713163963683214	-8.92907764607053	7.98464517707267	3.08288642080041	-9.67608206679586	-2.32668598837056	4.51346319311613	3.74778332188426	0.130766889123746	-1.00166853858191	6.87501413721883	4.21199130099895	20.6767422146975	20.4838008858691	3.61399641632025	4.99849058426257	3.26118929708713	-10.6289660771136	6.72445105079183	9.94880259464822	-10.453378339359	1.17994671122941	1.60378811605891	5.32334174517159	-10.641581953214
165	3.97446693619942	3.59473166997451	1.73855109451783	4.60204532706633	6.0793250968143	6.61159241720433	2.71758965552181	4.39040738264456	5.48511276719577	5.58872887297021	6.76093473987171	1	5.25270413364646	5.86803860450344	6.76333066825938	5.8921599003776	6.71893653763467	2.46033551323914	1.0365627456843	1.53489518297186	5.76401794181698	2.54115239872533	1.74172941172162	7.35213369799627	5.03237182608502	-12.0137758530768	9.13323723539476	2.58996356911443	-10.4956666393844	-3.28565087877459	6.05597652132976	-2.3186456037605	7.25801460316688	-4.90286069762317	6.45323166678954	2.57622419329964	10.2101119887522	11.4557775913663	-5.08175150385676	3.95732991160326	-6.61378728805797	-13.6959983515873	-0.86911825550055	4.48157977271811	9.35619636075566	3.79661622543637	-0.0714133813495604	3.4508119463249	10.0229263111086
166	1.59584089941983	1.56901981859426	2.13367093795727	6.67883789585407	5.77307335302629	2.4918724890365	2.421450041214	1	3.18797267808171	1.58520246127444	6.51581211022128	2.04248638910798	6.92392772632758	1.46646903213244	6.94191219538547	4.14451672820301	6.24349025970769	6.57203664207069	3.01305335424487	2.01102081184744	4.67169551986188	1	2.45267521603531	4.61677810446079	5.26799972969615	-8.80508493603137	9.70089572084092	4.49811211696911	-12.2298038222579	-2.285342159746	2.79810562123971	1.71841759697792	3.23064812082554	-2.05489216726225	6.97173176967212	1.73902554204139	10.1975997077649	10.3111650119981	-2.72137119857107	3.98897586298458	-7.07547922499482	-10.0378525685919	-1.28061408395063	5.5885522375893	11.3539400299586	-3.04623136859089	-2.04106726535512	1.85239943158246	-10.2029550103144
167	3.44741051064665	3.71255102430897	4.16989077491139	3.59993274130894	7	6.11899540137451	1.68222451090509	5.30326689217647	1.03613946792713	1.2830970072074	5.05324551330483	1	3.77148939516598	5.44646767282216	7	6.06859873214378	5.25586523337029	4.97639308259781	3.97097673789718	4.20501449670478	6.43027282102039	5.78734609516297	1.45815624431726	4.24875813662291	3.01126913859319	-10.5375391536564	6.00384594114648	3.85024173585991	-13.3104609606719	-2.81621977534552	0.685519840674922	3.97299363351601	3.14340889186238	-2.76088129728425	1.85190587784622	3.30480015282729	8.82286632902229	9.65266553601117	-0.239311903187849	1.21608312884521	-5.25491627973755	-10.1552064074176	-4.33651940072392	4.94062709081425	4.81404485919996	6.77576836439288	3.01229527704904	4.54677232936546	13.8583195956806
168	1	4.10330421878152	1.98970561683453	7	5.18957369639947	6.00367682032598	4.11726629700185	6.39920111132889	3.08535190303299	1.44216529886844	4.1592744317027	1.32892568384318	1.99478706329098	5.71697954971633	5.94790548461839	5.51328923556379	5.55098649684633	7	4.0447308470005	4.94537383205406	2.07922564510375	2.90898047364512	2.66320282525677	1.76407884136254	-0.176037479919746	-17.5839145171724	7.13201115324774	5.72212745088855	-17.8328308515388	-2.27825604718262	9.06273492095865	3.28639331531413	2.24807466035051	2.03180557273187	2.19106394073209	7.44520284067036	14.2031935053621	16.5675926883953	0.0345597183250612	0.43508983246299	-4.77234735402219	-11.9774116824539	-4.91458327011526	7.88973005226736	-3.21802960379357	5.88436676551193	3.83795783904815	5.13464698132968	-11.899183074004
169	1	4.09518501989825	2.02942503154613	6.38547856900545	4.37158049345305	5.85002445620512	3.84611913883928	6.6991119395972	2.67672296608557	1.96091396210643	5.59765925154327	3.73551370527637	4.02484003360982	5.73078600689549	4.6705734090992	4.72956765729155	4.90673710195908	3.49824288818436	2.11086799227369	3.43375883903067	1.73356452822064	3.71649539656413	3.61793168840403	8.11864375805906	1.83671912573371	-8.99744392617964	7.38089817183329	5.92440309561188	-14.6021659471534	-1.72869750986083	3.41174789438672	1.35314965268842	4.06702171791235	0.0645973355892254	7.13608308652149	0.919162892189505	12.112772684962	10.3035848163374	2.67229792865989	3.1711352861203	-3.69071144976215	-10.136796325795	-5.10160318143986	5.18191048763307	0.803822016012067	-5.71552608033542	4.69371084314566	-0.538213777404892	9.42801893727663
170	6.66035144281158	3.22630120990517	3.98473621174447	3.42567629706768	5.64945251318639	2.56947775623461	6.53700414538039	7	3.2283969292077	4.32187505517866	6.49927992136551	3.73540275535111	4.08004684231714	6.40120375889625	1.85700821138195	6.02881357466334	5.96201087538062	5.42297660062321	4.62409834954624	1.30916399514094	3.58388409888785	4.25419559935793	1.70036754201598	5.9869457095518	2.90843391106468	-8.95409931141265	6.61812958066764	1.34695778920361	-15.0122768675682	-2.82855540380359	1.57729539417226	5.45813410903488	4.12783278335305	-1.99608017712698	1.09159983827537	3.80694705356256	12.1855471917882	13.0972669162065	-1.25308977924824	3.04763995515605	-5.13265906169505	-10.2716670883609	-2.92756105696187	7.98985973690045	-1.1380183569488	5.69244288623053	3.14483495298645	3.4739688861917	14.0849934963453
171	1.48021195494635	3.19119897414194	2.85277267245341	6.7301360205831	5.56701543721719	2.34424769137422	3.63268150928989	7	2.07461039333458	7	5.21038190766964	3.82475977877067	1.41755248801713	7	4.68055682353274	1.26121883735049	6.32231677060575	6.20050796852511	6.57995213431807	4.67192747090189	1.8441728450354	2.35970870838076	2.50091101608068	6.60131312053053	5.85219101577978	-9.99085950543019	9.15093190741968	4.09609681103892	-13.7104458819793	-2.84541185324079	1.35949727821932	-0.366717627466146	5.04354211474445	-1.37557773089484	6.40087008645682	1.1409122190123	9.96781679423115	9.19067194237538	-2.76069319065559	3.3958489441053	-8.79772826444551	-9.12646302567412	0.045420003749857	2.3503566863278	9.50989172406147	6.44325567401448	2.54210427989798	3.51817302396479	-12.2925670442307
172	2.55933467340273	4.86120720296925	1	7	5.56471947253961	5.69705506183874	1	4.89914977337748	4.80768371607481	3.85540072281333	7	3.68048424758165	3.68793171417305	4.34137231261167	6.11620748096149	6.40886090202896	6.81107441620913	4.7425815653544	1.34849189141071	1.24297296116335	1	2.12721639388572	5.53509780997938	5.91277558355056	0.511475327547497	-8.90939937987762	8.57775417350043	-0.489463047474816	-16.9177892226261	-3.22648318437564	2.28943188252694	3.34097715838678	5.6924432073351	-0.394459125847598	5.94547505716343	-0.348770106369023	12.4497592125137	11.1586860730353	2.85423394417223	2.45780314013864	-3.84780726352423	-12.1270440866136	-5.89619011742655	9.79019718993895	-1.8183822589902	7.37916319433789	4.48662475962152	1.40976691307321	-13.0938780508951
173	3.96507923704159	1.86761800037737	1	6.15352891864512	4.00739921878716	6.40289166984186	1.43758873924366	1.4595714868265	3.5912206004484	4.40554054286215	1.51403629300997	3.74244795257974	6.7499918192068	4.88195434776839	1	2.90452300057781	7	4.37966525561245	3.02989790107462	3.49838833309982	2.27260713335299	2.18799982508629	5.09236991306541	1.69169064853143	5.33107647597586	-9.41796694427975	7.60931110155022	3.93024854149968	-16.2729572450202	-0.930752589933425	8.9023501174549	1.72542181821849	2.34071235600203	-1.83205563786353	4.97699764636932	1.01795589272394	12.6002629682539	14.3791310356614	-2.73747040482858	2.98789107073852	-4.52070124279432	-12.6605128557429	-3.38852613217585	11.3996999854536	-0.0760551652205089	8.50345395677429	1.95939662486255	4.17471140034188	-8.61252778087934
174	5.7289744069716	1.55114023654631	4.73945637576445	6.38867161020918	4.1392899853084	5.15117371857001	1	5.10753286004121	2.75233653096351	2.80369832877731	2.06074228026129	2.73532112951889	4.76472231117133	5.93118049281817	3.68846696863157	6.64767321515364	4.96379265044453	6.67166036368973	2.06095849488743	1.06194764995199	1.13663981860434	2.95826267845367	2.78416393122157	6.50096841207708	3.6892330638515	-13.4879305239643	8.16650178725334	1.5240604156771	-10.5358492653701	-5.34549235052296	10.7554710290656	6.28359425689395	5.04619631976409	-1.11689568299614	6.23182684683665	4.0740221415815	16.3497955161369	14.4732469166154	-1.58238308029505	7.24038328219283	-7.08559205348725	-8.05102798996344	-2.40765998754398	2.58602270687477	-4.65985275768489	5.29371121048579	10.7903993263239	1.16080675611978	-17.1677398648108
175	4.09578387041923	2.1937219148117	1.40353682082924	5.00797668656227	5.36574891668669	5.73954463505133	4.99166627212291	1.36755141308369	2.97138406791894	4.0507013529164	2.09540707421646	4.03246254018204	4.24248753855625	4.92658571369442	3.37443847412282	5.42607222636296	6.92666512162084	4.48672154198088	3.49282152677402	3.9951604755937	1.94596572916641	2.62849713322229	5.61513859845026	0.681672809370661	6.30540067756404	-9.42232021727959	7.33826083468885	4.11679675972037	-15.3851026734277	-2.01593339218006	8.85767857209328	1.46930022835991	1.29471452373903	-2.62019687339525	4.85239634374848	1.21672173378984	12.2994274238364	12.8916299223453	-2.91352306378204	3.10676984123629	-5.02735479408098	-13.1803971916992	-2.86549989642692	10.837692136216	-0.148147306535626	7.75266397859269	1.1090153907053	2.57781628925814	-8.36428792644262
176	2.0692529651269	6.55679204980481	1.30445898939793	2.93974612978237	5.03820728772305	4.62451193769068	3.0422865063267	4.49117824514584	2.81125939750546	4.12444630932923	6.25745001873376	3.79752371494812	5.71261691800048	6.48320004497521	5.85334301348797	6.28964474117939	7	7	4.6217958128507	3.67147628708246	1	4.90824990430421	1.67752845611056	5.1742183417771	1.1912888240098	-14.3620897948108	8.30714737779389	3.93036780964476	-11.1841493492632	-2.0288610149845	9.73612076716498	6.5006944132535	6.2787651683761	-0.208635736867581	6.35100646356521	0.930999341778689	11.4041697293507	11.8141287678467	-0.138103417134043	6.75435896893937	-3.53050196088731	-11.2043863203918	2.8534952313224	2.00042971371112	-1.15990446191259	2.47626557727903	3.18454398064893	5.19738849879255	-14.439302905639
177	4.50130031577297	2.68074538266811	1	4.62853578906265	4.06090536304843	1	2.13156619673461	3.57309314425856	2.48817773161361	1.37090565428247	3.14148382483228	1.77995408644481	4.16427814215023	5.97576895357913	3.79718363093325	7	4.93317265899174	1.53385648698073	1.54782626658694	3.48294934936396	3.24477096939811	7	6.48852251447262	8.28950740722812	0.807025681154829	-8.19660516186839	7.93081373309878	1.6884844655178	-12.232540486066	-3.63472871112551	2.30331536748348	1.00850923190895	6.77755847964175	-0.782596866098712	5.96171149026843	-0.123012690204175	14.2576694820224	11.2637169685041	1.51269547333954	1.64739020761569	-4.96147321367699	-8.91435466042365	-0.792482283992751	4.95033947336201	9.83252261446924	-3.69116201148449	1.24595461190972	0.547735617261066	15.3729445604224
178	7	3.56653836483543	7	5.07464478640663	6.17903563367632	5.16417097357612	3.1981164032073	3.48401983852624	3.66545695092447	3.357489726273	1	1.01080673137032	3.64481322927895	7	6.38332992151638	6.66767675858922	5.28167944551779	2.19718591603968	6.42993911825423	1.75603390720443	1.85450929129999	4.52180983407046	3.80926721382371	4.63650329945597	-1.38369346262839	-12.7069305497925	6.55073039612221	2.79863902828787	-10.9252840751869	0.779799942572103	4.29147107553992	4.54563850029678	0.503909246242918	-1.15511448685547	8.3571896453906	3.83191271467643	19.6564701510001	21.3596442865894	4.23927315902745	4.6558565244197	2.34848407970454	-7.10018379264588	5.83912653507875	5.96476448206016	-9.33800191815229	0.435827657026781	0.943369101843767	4.8086687102685	-10.8742535259523
179	3.06545616206481	1.74067524758612	3.84853485281751	4.12969239669802	6.96088197081908	4.06768729008392	5.19365106791747	6.79977498685041	2.70678755276198	2.23284085520116	5.5079436370128	5.54403957328856	5.7074062976231	5.49735157606099	1.3785438744621	5.46367440671987	6.61974004336239	6.55658557673366	3.98126163190892	1	1.08715197243646	4.69170238679072	1	9.48343919112675	3.80332529474789	-6.79272310959843	5.89325730208395	3.96620023343881	-12.5012201694566	-6.27779019598786	4.2187603768132	5.2915400985888	4.30800302494214	-2.5225522069353	4.4504851363373	2.50112219687092	9.82141048199238	15.0529973351645	-3.24075657799469	4.81029720307473	-5.11285044673189	-8.06125108520335	-1.67201770358203	3.86536480663787	-0.887893749252608	4.88147258534523	-0.730025767511895	3.55695596659554	11.0436825582599
180	6.15060865594281	2.76354895571113	5.7225594262912	5.3458216068597	4.93166501883895	2.29716682869554	3.20398373285028	2.83538533994102	1.81256938517026	3.16603427293748	3.07966098755251	1.53602654211843	1.13905784027048	4.1471105395487	6.89772207522727	7	4.87530467505268	5.39524064940993	1.640062845749	2.24940151318491	2.42303822999265	5.88094476697398	2.0947197203292	7.60550628227004	0.216366129415808	-11.6701694225532	5.67781028944048	3.14847585872893	-12.1475333948748	-0.67221942546711	4.85051161206446	5.11264671695423	-1.28031136065762	-2.15698555632827	8.57008564140613	4.2508597517389	19.8006479506164	22.8883990405307	2.28586194007841	5.75251362157363	3.2791694159085	-6.5098635276334	5.04119759960378	1.94841071911831	-7.00592223333151	3.33109310875982	-0.88211753067425	4.33204419048242	-10.3993918326374
181	1.77394130129816	2.70334222287762	3.75397999339932	5.13684053724423	2.54674318965883	5.59731745599641	5.30183364876835	6.77623805907439	3.57853217977308	1.14734335586263	4.45085255467414	3.89787874565476	3.04133458278338	6.5064638464724	2.97265839372813	4.98858476923294	5.11419257899936	4.1999777850092	4.11205673939954	6.22382965224022	1.38826657474273	1.79259826788324	6.42116755898253	4.16684521487386	0.132225757718393	-17.0730988361002	5.6086524237628	7.3603150878948	-17.4150815608518	-1.04186461034037	8.54786298196723	1.78089371778969	3.90503098126389	1.28131419863796	1.67652605962396	7.85600951064177	14.4780764031568	17.4625090020831	-0.0276849293703322	-1.00222878233932	-4.97949965233402	-13.358833226981	-3.25891358802245	8.31600043118287	1.76119562967241	6.59329374466998	1.11950905131034	1.19150279791907	-10.7041763986262
182	3.27933245013056	5.61753872140631	1.79449115906865	3.55199206036933	4.69533678414196	5.14472350349829	5.79799085681221	3.4553530368062	2.12495846611105	1.34802087136058	5.1918345880262	1.32304242817021	5.68949929754188	3.53413476693112	1	6.68680980868492	7	6.98352110131516	2.07735415361015	3.17087347245071	5.20029553769556	6.76091980207753	4.55414358077626	5.45836198279625	1.44280810587981	-14.9054375218809	7.54451747660013	3.12288046558322	-10.5935007277406	0.0600065565873867	10.4703774681415	6.99238334523146	4.83678299270772	-0.322166641546611	5.63825370899487	2.2200669338391	12.5997343792851	12.2370857432878	-1.1094908446709	6.93261120098089	-3.28472983887095	-10.5030988409428	1.1392667509745	4.80771632888389	-10.207703790432	0.29978005620792	8.1659896194445	1.48091230362773	-14.6112009519974
183	6.6771367705773	3.43341322873038	5.61110235900769	5.86661092711956	5.6054661244488	5.34626846271284	5.14401118842476	2.46453099560429	3.59512812052851	4.42125007768712	2.94187459399222	1.49778554810597	3.42586603742349	7	4.82338218865651	6.07540427029676	5.53149031317727	4.79932662697821	3.2820631963498	2.2464410103799	4.53335651780028	4.59567347195163	5.22310289196854	4.69231516549498	-0.492634493903387	-12.2625917728144	6.23566513478806	2.01120247399667	-10.9439859803442	0.717070118490266	4.09284429526448	4.5430571590354	0.569485593196026	-0.526585988643061	8.87816772114473	3.01592108316311	19.4183700560928	21.1213583859964	4.4890220397452	5.26358275277618	2.14429501323088	-8.80295209939628	5.32799554327176	7.53939521547541	5.72936209229447	-0.490288266986703	-0.205854963070888	3.09344589037067	16.0950477286869
184	7	1.07622019848063	6.45912018750775	5.85391216838564	5.61972594427157	6.00749790876775	5.98504764401804	6.29295659325725	1.57806523621557	3.86980874938949	3.12910984558614	2.77660381101153	1.79904267295767	5.73291017239738	4.17103931557682	6.50005191632479	3.44938371107593	6.13359504254856	4.98791318898271	5.60984044269534	1.45857225580876	4.26082787487976	1.07760551958609	6.28174202892812	-0.885438968588376	-12.4704090536714	5.91147429363675	2.19949960010615	-11.8953896492808	-1.29062099832927	4.55876966340392	4.28133526211413	1.52973963502075	-0.639480441484386	8.72745812570897	2.65638402533105	20.0048081325085	22.0819873282086	4.37882415127214	4.32331162254792	3.34945752124874	-6.21890613296848	5.49914221245013	5.58215527682243	-5.12124842678013	5.98159391300489	8.97466709755654	5.67912631788649	-9.93107712962328
185	7	2.39096156418004	6.03533226841434	6.10281705139823	6.82408162770924	6.62171174421975	4.97996480552553	7	3.51079973611854	3.93299185925878	2.54766009251517	2.67815836074586	1.35722401009477	5.84317808126871	5.57833885681846	5.40595222450896	2.78034263892183	3.60413176751554	2.69251623583794	5.38108953615454	1.00411553559919	1	4.25776776525849	5.31393195808862	-1.13495272839037	-11.5123988971116	5.8688688229322	2.06238216803762	-11.3490084433551	-1.82971228087365	4.23068737813632	4.36976474740555	1.65576814886824	-1.4916157297053	9.36272036125823	4.60002465597205	18.943900033049	22.440243052077	3.88889069093174	3.6825056689522	3.00764112026615	-6.40065665438193	4.47005218719913	1.69561419543031	-3.95440532414491	6.28636780985119	-2.44891368804761	4.69504498284529	-9.13163073192716
186	1.95821860283866	2.48657705698944	1.20139247315659	7	5.93645272449291	3.6552496717454	4.24379123368997	4.33860870422305	1.04616936894832	1.8670142940284	4.05511485591975	5.14917289889454	3.59299360979966	3.67841224753094	4.10162394667047	6.92766652137833	5.87694935585565	4.17304016447097	2.98084506486075	4.60068778243515	7	3.13631480515738	2.03267254213858	-3.77958142703809	-5.68339297121692	-15.4006678617028	7.42521982334746	4.26239368662982	-16.0058743229247	-7.93434858066952	5.70603485057682	-1.05847985819825	-7.1525449660143	-9.56285218736619	9.87891153438225	2.30753726678676	7.06628409008758	4.11410190645627	4.27925908930591	1.02744241166527	0.303983186502058	-13.1890027821666	-6.96491076229927	4.16523120410463	5.56132522250913	2.92220799517688	4.58427860968268	3.76295454829403	12.2254321345443
187	1.77849379728273	3.94882005291974	1.27455889985853	6.76082083830325	5.74800416256526	3.3150631400876	3.07730515341836	6.48723652222293	1.43922285277077	1.45957261269304	3.53264436379905	5.22882594305595	4.41749951951277	3.56592238470278	4.40174071057007	6.58589943903122	4.30309640505345	4.31778687124414	3.90978408414127	4.9908333738832	7	3.36507510502263	1	-4.18946293914856	-6.50307888972151	-14.7300328356389	8.05648404652381	5.24541808714144	-16.371343428397	-6.83818311130817	6.40033913061144	-0.243756513729672	-6.94712602946149	-10.258907955783	11.1101433381284	2.81165959429295	8.21836396260974	4.29266893597199	4.27530718136586	1.10015208866645	1.35450905445879	-13.7090822212165	-7.07950706707026	4.2073672353264	3.38710558179078	2.80708822663903	3.16470911791177	1.50455598939257	14.8001263932676
188	2.26707172966253	3.54477897242504	3.01065623089881	7	2.80585268307949	5.43722110820078	1.90854891704096	3.27294047382671	2.86207366208193	1.78117229121926	3.58500031542089	4.88876843538684	1.21923804871688	6.46423468419903	4.0649232748004	5.23592735813301	6.59234119716849	5.06190046924691	3.38918111050136	1.11653328934981	2.97978882700907	5.0837045728224	6.68365229928209	2.66893213089516	0.913551623574039	-17.3111364257172	5.25552369152897	4.63237675808109	-16.0144786026915	0.477304589523084	10.9409063933881	1.40338351961985	2.49594312761118	1.86915269848372	2.23743746775654	7.88500269236385	15.0185740145674	16.6359378998412	1.63221871969011	-1.10184607807671	-5.46422846755403	-13.0171128940667	-3.79100066584088	9.15678779345194	-1.53212401029055	3.13199892713163	-0.406709364582154	-0.141690406941717	-9.98289954547767
189	2.8034172978529	5.95155700787732	1.34772279646423	2.79674816799091	4.18038748809348	6.10947527575113	6.17242760853191	6.45857064133189	7	4.01440197029066	5.73850295405007	4.92459142840401	4.85053537957826	6.75277103538282	7	4.48714778721367	6.91633105424227	3.73972604294565	4.45722849479874	3.1545090381131	2.4320364674716	4.86573625562712	4.04512758619885	5.43004181803364	2.27863991289227	-13.8566975788534	6.83992304597505	3.97715542508335	-10.3747479467168	-0.268240700941082	10.4687026025223	6.68703524709177	6.04380161892474	0.296531937842588	5.1095780210227	1.63726193746793	11.6808508360613	13.2587337682003	-1.40980510108262	6.36319707458541	-2.93759131947313	-10.3282666412927	1.30987492106463	4.5676683062026	-9.47515420495072	4.69265883978114	2.80624938100802	-0.0965270712647273	-9.6192375930445
190	1.78878315882774	5.07938308934348	2.1575408314283	2.71078131840166	6.43884366936595	4.64011347900096	2.89022781902865	6.95151015086669	1.34946374017255	4.1772187742443	6.60113014824676	2.03810596984781	5.22157043375543	2.68717401292636	5.79953816019459	5.72583356085278	6.11005923238588	4.21312939054092	4.33343111597378	3.79800650068037	1.56947477820229	1.96613982804236	3.5305683418791	7.30405074572423	0.139716040085289	-15.3730018404316	6.8488380702036	4.52510563223872	-12.1209630358321	-3.3621466019712	12.015176920884	4.82296760830569	5.01314808058707	-2.57705875318127	6.80487896424029	2.78434605353699	12.4197063270714	14.1329408816498	-2.64681508839558	8.97944682183206	-4.15311884143093	-7.9712431404276	1.62681763781206	5.76696549021999	-3.3491647351728	2.49051473156706	1.62261243609924	2.28788178073897	-10.3735137178538
191	1.2094710041016	3.70284144134948	2.71623787931662	2.56844808478448	7	4.95741189979369	2.82218398669165	1	1.78424959307532	6.74908314783494	4.78797590247971	5.39789281213257	5.84514207254153	4.92899104906373	1	5.48861533604099	5.76354060007613	6.55344670589299	4.33212756916306	5.84861590806334	2.84120729894235	5.86476628002838	7	5.4178709940389	0.833121171034418	-14.9396787925289	6.47096468125147	2.20906753264441	-11.5740997345585	-0.552302937069222	8.03325020462165	2.36809779015008	5.96113275788137	-2.81135999483715	4.50882447224797	2.57199308799847	9.63241084747282	12.2005146651597	-0.807436519318117	6.90431168017391	-2.40349682578046	-9.98833994410557	0.694296620899493	4.19569111776997	-6.46285820096658	12.5772837686988	6.25677066041949	-0.130936255607254	10.3460411559613
192	1.81501525379765	4.44477245927194	1	6.49982089373035	4.9580865773647	2.35706487440157	1	6.21816392876641	1	1	2.90539125983766	5.94196892310198	4.84634558995324	4.02902031631558	4.5054300509075	6.10895215351868	4.31480100431285	4.83976881189709	2.80332275893312	2.78022513712947	5.9748727683528	2.87170572137123	1	-5.34867107546826	-6.34440496242255	-16.4586758227317	8.05858959496144	5.66723963181005	-16.1896999022063	-7.35345534073581	5.99744318401932	-1.4999176723593	-6.62162620416536	-9.88894909797263	10.2721196072376	1.67964776292428	8.74692842610008	3.70783483941898	4.80287978904217	0.840775224370967	0.571793810805653	-12.95282741848	-7.24155240551483	4.41114413382414	3.25005585478979	4.6032891759136	5.0463476081523	3.25088213744481	13.9993605768417
[truncated: 74 more columns]
