# Supplementary material for: How Are Mate Preferences Linked with Actual Mate Selection? Tests of Mate Preference Integration Algorithms Using Computer Simulations and Actual Mating Couples
Source: PLoS One. 2016 Jun 8;11(6):e0156078. doi: 10.1371/journal.pone.0156078 (PMC4898694; doi:10.1371/journal.pone.0156078)
Supplement: S2 Data — Long-term couple and agent-based model data analyzed in Study 3. (ZIP) [file pone.0156078.s002.zip › S10/Euclidean Model Data/Euclidean Couple Population 11192015 0336.csv]

	trait1	trait2	trait3	trait4	trait5	trait6	trait7	trait8	trait9	trait10	trait11	trait12	trait13	trait14	trait15	trait16	trait17	trait18	trait19	trait20	trait21	trait22	trait23	preference1	preference2	preference3	preference4	preference5	preference6	preference7	preference8	preference9	preference10	preference11	preference12	preference13	preference14	preference15	preference16	preference17	preference18	preference19	preference20	preference21	preference22	preference23	preference24	preference25	preference26
1	1	1	4.41142059181725	6.29495892127037	4.72072857114558	6.11518888042211	6.00287972120658	5.37589241214982	3.86664678328677	5.72059896996416	5.7847387924615	3.91693542923763	2.57611174561313	6.18620663230098	3.99827157150362	4.12019392226373	5.13001208535581	3.55265599222585	1.30006275823702	2.87249576986448	3.128726245482	4.74168578404942	3.31006830857042	2.83604568704773	5.49156579517796	9.67022197208175	20.7230969578407	3.95116042928055	17.6609301798173	11.8882387376795	4.95096877646656	4.04347445869144	-9.61363873900731	0.791218115713283	-5.86616884430577	2.18907680164905	3.14067410764848	5.43569945136737	13.8474904756838	2.23658985096687	-1.29230163130767	-5.70872035951419	3.80435815150735	6.38539942299209	-13.3717977905238	4.67807748478026	-16.9607522835999	5.64392158683887	-8.37166066961591
2	1.99669977393994	3.48321881648806	2.79106298553034	5.34809767795367	3.62802076655361	4.20466699978842	4.47734109878917	1.44961584309322	6.10988472366098	6.16506392181751	4.5172297955559	1	2.05069841702965	4.84532926807477	4.54247507432892	1.70700245646207	6.19207136274205	3.33866615998215	2.90947524494858	6.48219334339072	3.18858765483253	6.61564132317182	2.20993822210596	4.81519574371947	6.89125305277673	4.14643891031905	16.3662550503515	6.75898040029157	5.22283789926687	5.69173410066989	3.28491321858373	1.26543358589514	-2.69434922840567	4.13532419157136	-5.36653545820365	4.50306024656681	3.72568698692369	-9.39344972200696	-5.76554572240095	4.95487628557658	3.08887521133915	0.83923793333232	10.6724086779349	4.43751666235075	-6.49858348268993	-12.0993436656437	-17.0262747403324	0.842088926529768	-4.40770338533903
3	2.10332204839693	2.49058433374412	1.15524815454252	6.10602508697939	1.51799137069663	6.35527151938862	4.03557113810095	4.85162104985616	5.41578462399344	5.15651032280339	1.07050440283151	4.21815949761478	2.55655214847305	5.74954622579956	1	4.13768073335807	4.47180520331426	1	1.74050124912148	2.56998979729775	1.06696072294326	4.29799095209134	1.05298388833773	5.20644924496237	6.47874461912652	0.948809398136937	15.2551226996862	6.44871845926249	8.01938705378074	8.52155998680162	1.6126026308013	2.61642214449482	-4.09458877160599	2.97134605886451	-6.09422189454787	3.93238335434092	4.74495881625081	-8.13520312986768	-5.61148495122036	6.87025510565099	1.96546518105561	-0.373647121894397	11.9349216674955	6.04734556952589	-0.940563062258042	-16.3315236353505	-18.0885252392325	7.13872544304048	-6.87006308527565
4	2.58663796687126	1.75195002654293	1.62711000506614	6.48565679565557	1.58096126663406	6.86777667813348	6.23847760052361	6.05145510056102	5.6671426564054	4.92778917856145	1.55057547715938	1.9977313461248	2.08041296352147	5.69912974215154	1.07890060030441	2.80531882105829	6.20770886325638	4.04279712805101	2.46171773913097	5.22410065800317	1.63850435645554	5.12918521921831	1.31396996117728	5.81550628496249	6.07890382662655	1.10822695925559	14.4315979753446	6.20383630605918	7.58296209275317	8.77022472223223	2.51415738505047	3.02016362221956	-4.32553787719779	3.2265728472026	-6.36996695459088	3.91477153621657	3.84507241294862	-8.68398641773054	-5.94199725055937	7.10938471487905	1.02147080114767	-0.94068760609514	11.8220971959878	7.1097902672147	-0.74876534148283	-13.0060468701048	-18.4944795104309	6.82901129775794	-6.84470881283071
5	2.80335216951691	1.69592070143541	1.06421474990507	2.9307533744872	2.56024621495581	5.57395907656793	6.65090371178614	3.19768993112426	7	5.65666206478429	5.58742831119894	3.00978080394046	1.4457304580164	6.92617327944827	4.15758319140514	1	6.11630024495264	2.38126949123473	3.33145144435184	3.4034283029243	6.69270043580676	5.70316974652168	2.74359450863678	5.40684312863879	8.46678933114822	-2.48421455000341	11.7638712829157	3.77281996214466	5.42392343453979	9.52951567982366	5.72973053004702	3.82555843337538	-3.90197983527506	4.43075182544609	-4.78804729964393	5.67390400570199	-0.282931267290529	-9.04981884921232	-3.59157469939934	8.07090689966274	-1.60384192523218	-0.708427231740189	10.5285443723787	4.42659117138273	-7.71755644380845	1.90300839663115	-6.29327538694881	8.3299401986755	-6.4170152647385
6	3.06403930028717	5.48819185148952	3.17173800487714	5.86784986465912	2.55012174627162	6.84415087469213	6.93178861294341	4.18089324004704	4.19320397489879	6.41416470036563	5.04103517097845	4.21597850883669	1.60730742293425	1.52323596449175	3.21576325422389	1	2.44388855276423	1.87506301588799	3.34097545004131	4.29780228943955	2.38953294540062	6.76985795284156	1.85913804283351	2.49297648906379	1.03442202984396	0.985678704427259	19.2295483900838	4.4351351522537	9.8341016583477	13.3352373542798	5.87552870318342	5.04505344802372	-11.7121552857545	-5.36387542780085	-6.73909985977904	2.44581618383661	3.42610085176513	-3.23269908333991	0.313993495810609	3.5057031118439	-0.586078765875333	0.483870512082555	-0.292120776324445	4.37661655407294	-3.13507457691269	-12.4824100999246	-5.31679129343788	3.70026025324616	-10.1150091294717
7	3.15051020868864	5.53497307765123	1	6.7440208927775	1.03362371853996	2.69256578009171	2.92466524055002	3.88954529046578	4.42287417662816	1.68259578590841	1.84932162967496	5.38813171049772	1	7	4.43049066290704	2.64088346794431	1.83319989904731	1.82034943690582	1.08826108678709	3.95895439122318	3.71405068960987	4.34669723112783	1.41862566093494	1.26489792162445	-0.805796757140726	5.76022154702243	17.8888960119348	4.84834238354739	11.7482328068809	15.3350063682218	6.76751496207852	0.806568437172933	-9.4621879906356	-6.4689962961347	-10.105502851429	3.04922334495025	4.28946946291002	-1.41268886587071	-0.73622756043668	1.60107250159342	2.00375664395581	-4.24798161807158	4.14381044188763	2.29438107924844	0.428539545355386	6.91744645579334	-18.3570718139811	4.48010114073434	-6.76336621394113
8	1	1.01326448536701	5.02939428601677	5.26496701658995	2.47202997589522	5.09169634837388	5.96730089276809	4.25151251694379	2.28786750549279	3.65998926312698	3.04142133230304	3.66744145155594	4.92739528911039	4.14445295056624	1.08436037775841	1.6960065137891	3.30375265802083	3.45709414510858	4.76360745037674	6.32172510886621	2.87773717117893	6.18447387687023	2.0892351000788	5.70889161301412	3.76811684086862	6.93552232589251	12.6634009581159	1.55139514724618	11.8644403741032	10.0369372517017	3.8550298561568	3.57240420008377	-12.421762893324	-10.8998143482429	-11.2128220187226	6.77364704583343	3.31782244316683	1.95301600458935	1.3984341607306	4.7356723187283	3.32236975952531	-3.93543139977362	6.95332884043622	6.57393626803516	-1.85739248396304	-10.6573982675412	-14.6997297933179	5.81828606688925	-4.92029271411036
9	4.07223181839703	1	3.12980626311269	6.71909486829815	1	6.21240624447011	1.49447661783308	2.40768779344419	3.63491258596484	3.00921109754704	3.62904683055198	3.97086012192297	3.95267341477782	3.15439374468848	4.00718603647546	6.23996130847531	1.26372694005991	6.54899852452406	5.63135440264686	7	2.73431664759498	3.37140023422767	2.54358453415046	3.08681602402765	5.01404835173097	7.6086392712106	19.4830874765898	3.59824352223768	13.5542397711125	11.5148342752918	2.38584913755816	2.77071778656453	-9.46179722945831	0.261623286672577	-7.60426488145825	1.85224430141418	1.05715510787741	-0.0258818378785131	9.40999488560523	3.67473992846596	-2.47854705774735	-8.37102859350851	4.40867740560026	6.2374124106498	-2.48875090813412	-14.1281479447413	2.10113070188071	2.08344243437457	-11.0087896275604
10	3.68597890859067	1.54285541693648	1.15683140262379	5.55527193512119	1.73369391444855	5.54332582863815	4.70513645952932	1.37924878689165	5.89784678298311	6.88338503561427	1	3.60490309579762	1.95978826956337	4.6785957204378	3.74798781814135	6.23638194606563	5.61491685602803	4.02775678695988	4.56312208664102	6.59921625432764	1	3.11323781925775	2.22754027573013	3.8635516688654	2.37530471313961	2.85812235687668	15.9654814981833	6.50716658563051	11.1311210089767	9.89038489249958	11.0639922382935	4.25795287712414	-8.83496466003902	-5.75806043526751	-12.615578581138	3.41890861881063	2.87833576579285	1.32917938902137	2.37796155982548	2.36567910203094	3.6083768276428	-9.69028944702286	4.84296241637522	4.09877110817724	-2.10168153195494	-13.3120816038657	-3.54269706924802	5.34279509399939	-10.0110898815703
11	1	1	3.80525187992842	6.54526177304888	4.42668121160257	4.40281974514153	5.26516983013365	3.94407654420159	5.55665383070476	4.61286571991776	5.07035693274807	1	2.27202621691454	6.22165110251437	3.36960064780161	3.64393238366154	5.34707809348586	1.23874466289819	4.19557701014664	4.4551525524033	4.89748969908624	5.56007358547463	3.97497144812231	2.51913986878281	5.46715254588526	10.1823383614088	20.4929125868053	4.42199314463303	17.2683635573312	11.0710585929586	6.01741332937278	2.83287029201515	-8.53693294652293	-0.282808758045376	-5.94637758747281	1.6221619887534	1.88993989148855	2.99253053958734	12.5466327318885	1.00510648069325	-1.17716084351833	-5.94512272955931	2.03488230984801	5.76038484038423	-5.749106463921	-11.3514361100305	-17.5150877035613	4.33132541690848	-8.64171831144814
12	1	2.80731279454235	2.01005640061724	5.6847471688993	3.56590899043294	3.10008415057597	2.23275710623549	1.22124110187888	7	1.93988056023591	4.66510486090799	1.14824515764974	1.72289550872426	6.45667975441636	4.95870116536586	1.83087318388896	6.38639972801376	3.64097608361982	3.44871244564475	7	4.27934781860669	5.72100873994414	1	4.92592134007086	6.49267512412326	3.1768743123752	15.9391666197497	7.33652907521462	6.72129599073474	5.33243254850767	4.50903880600489	0.211632349726027	-3.06929739263214	4.66337594774832	-5.48265735835223	5.5375447011346	3.03217696328799	-8.10199507385122	-5.79959353287313	5.40415069913543	3.00137896157365	1.05329302143869	10.1696944283429	5.06566404996646	-1.25943567004767	-15.3751896212776	-10.1117875644759	3.98884571869885	-6.34952977748673
13	2.35940531688421	2.83326363867236	5.16604061815439	6.42346656721214	1.60933242501859	3.34868393747842	6.78739697518249	3.58110547139702	5.78274127878861	6.83000917000094	3.7646454272932	3.35117112116741	2.73742033542088	6.74942892296191	3.07222320543105	1.34296335564928	7	2.64064734584435	3.37661158572322	5.04425355771937	3.72398738895527	4.70702237487066	1.25026493056931	5.47191254403606	11.0853433207532	0.0470415589753933	15.7729708859059	5.49721231553531	9.28094439519505	6.12385834853034	4.19046833132856	-1.00567155952091	-2.13070585139877	3.44659619346132	-6.93562080498954	1.71769421034851	0.780651695309728	-8.78667877615481	-6.43483755432025	6.76735840883409	-1.9089731198902	2.02041794744138	12.305286810786	10.1161618900673	-6.12818157726494	6.85351075781261	-15.0874042042654	6.86148240915515	-11.7925141984915
14	1.49491501476517	2.81804439365228	4.73612088171179	5.53477506077391	1.43311667330741	5.1445654012429	2.30114352498906	5.34187998356347	6.22969339318565	5.62301609881047	1.4467200907755	3.61923255235315	3.32789550763899	6.8914601371838	1.71681776889659	1.46063862881767	1.90581093132207	1.95691989626761	3.93171744703953	4.54750106135661	2.8321363350226	4.83554046978662	2.70666245163774	-1.38448612649708	5.92294541088062	1.84491324743931	20.1999297647899	2.88731032161804	4.97603805314412	18.711117782034	3.57272303770052	5.92628413621896	-7.40129809549737	1.80135448781369	-4.38909534909	6.45850842194996	-2.4775973254419	-8.14731110023841	6.39926728646433	4.79535974816617	1.45377043863513	-4.07007018357371	5.45879736464	4.00176793003602	-6.63643088735086	-11.8700158046965	-2.02829400960557	4.57122667225307	-6.83854253045841
15	2.21262421948902	6.31850707619475	2.50149053336487	4.53890489205563	3.04526139882929	5.47011121311066	2.11493832824245	2.00507482962773	4.49646233850349	4.49022370702931	3.63872363458899	5.35435189498295	5.89616957473694	5.22924644697957	6.19734538727024	4.09626873339935	2.62047451923062	4.43219062779104	3.83064593279589	7	2.4101731409496	4.43785841372901	1.60476514522755	2.33341280537544	0.372795432324154	1.5680188819225	17.5409759336885	5.0179853705534	12.0192743566615	12.2840478258388	8.52173180516754	3.44332143749031	-7.82697922674752	-4.48764811363384	-9.42078448838138	1.4043639076288	2.24812355982306	0.843444430223363	3.41831019905225	4.4554246370762	4.20119942884718	-8.03961773719047	4.3387605614693	6.04299592733837	-14.3394328048379	-8.85065480369207	0.67316250218395	1.92690347681573	-6.82396417619077
16	1.55347627867995	6.38183243568738	3.19240683093147	6.8076787117938	2.85127084172612	3.97521042708978	1.58750139730205	2.15698438615845	5.72587262615593	4.26282092364841	5.30828687584236	2.24686618357158	4.02959745788807	3.09270417159652	5.83134689580979	1.15645557866636	6.9575959498396	3.74777986495989	4.89624698258385	6.89968211145652	3.63817519694242	7	4.66182817225357	1.37460227630864	5.38042179200184	3.0888786710239	15.2020644369421	3.5970431680818	9.73170997173195	11.4370967304618	5.40276817837339	4.73660911359771	-8.65193285868898	-4.18744982856945	-9.4058532990235	4.4743417189029	4.90599317818247	1.92556561683055	-0.361023957243086	4.86740135814087	5.49696912857565	-8.32599616730705	3.23252560821197	6.11249214073754	-5.46565661863921	-11.5183461532249	-9.19401967311881	2.6142687056417	-5.38973894735828
17	1.70498183369364	5.69260865405535	1	5.07703093107957	2.18032756509159	2.6970910664715	4.31137797100104	2.4990637165268	6.4069707809703	7	1	7	1.3768754559963	1.6293917785803	4.54973941910361	5.45213925760909	4.68272555175386	4.20309017508391	1.68999380761696	6.70191319960056	1	6.58197023692625	1.15449637604251	4.0591732368047	2.35823553521243	1.65940289641096	20.7825705796453	4.63797146365317	13.7304579856596	14.2002607745186	5.69694023066494	5.55503714474721	-9.36753054309942	-4.32202120449932	-6.85266210938383	0.650013284414371	3.23826176120606	-2.81486230836869	-1.30372816225162	3.80098347731636	0.920815330036535	2.19125725881888	-0.138307098813818	6.42662842626233	-6.24880450528843	-10.6416322484332	-3.02605979201809	4.26860648643646	-7.81996652403715
18	1.54835157531113	4.03937538096198	2.79663394990549	6.07448680743376	2.59629459833503	4.31910660979574	2.65592293071469	2.18462145286256	6.60847084639758	4.73310988382697	5.75430077955205	1.64204203726097	1.16760832379287	4.79950518243913	4.88164374462276	1.11720833802523	5.31173410836017	1.59567168814809	1.99350995057996	3.35285674291176	3.56919792893656	5.26761136576424	1.35643942342606	6.39175725115942	6.97969588354941	3.51721550705142	18.1996163477508	7.63819158901231	5.0247465431115	5.01756823512118	4.52931753592842	4.0392171223412	-5.65488915135884	5.43800250438063	-5.03779803401136	3.22433449271418	5.46378766701553	-7.43131957639826	-5.02797036734095	7.10086028516838	-0.464318501424926	-0.743080903123994	9.04803643389452	1.90423462567128	-3.17093046323063	-10.3532230966014	-6.08698183479307	6.32697630831748	-9.54123154657482
19	3.12260275442847	1	1	3.84119785872501	2.66276734527439	3.99570964888128	5.00890634288437	3.78427996952818	6.20076482478104	1	4.85347532993226	4.1801024172604	1.65367005631942	2.18156075453006	1	1.79709679953589	6.30942607892426	4.10642399153466	3.26756591963741	7	3.39659658917672	4.69146016422189	2.88885884957656	5.81480365352383	8.94630415687771	-2.34244876856068	10.9459030390616	3.62828578570721	5.5870133171322	10.364009284834	4.02621435003415	2.70879988104352	-4.24226362860573	4.64519362499087	-6.16280539770731	6.55076290355706	-0.467468431943509	-9.80911585658916	-4.30038318366313	8.90872732022987	0.493369197579504	0.901291460825976	9.53318321375751	6.6557549268113	-8.65452836218325	7.09067679243305	-13.8375752301542	6.2106915545519	-9.09564471524301
20	1	6.9017371499727	1	5.95874478898037	1.8603625283574	3.66804785203419	1.61885357929573	3.23505913830074	3.72503300579845	2.36260694065744	1	3.48811506213611	2.50099904406011	4.36072803494729	3.39266885296124	4.91424306851835	7	4.42399859878524	3.28655720110607	4.2828425788388	3.36468371667921	4.20650613112893	4.79568607530113	2.87631598915014	-0.38055831807361	5.67357520933881	17.9908935961759	5.36816618373978	12.3917211550643	15.1442322011623	8.30244843309214	2.48012306563838	-9.19015570036495	-7.2500946875555	-9.74397021613223	4.41068437145113	3.43886084611743	0.93765015967576	1.97139128280375	-0.355127867237305	3.49283861157592	-4.56377932351003	5.0135055246641	3.57778119516679	-1.69214602328749	-14.1237113103767	-1.55555563979128	4.75730718041996	-11.1952866824701
21	1.6085017162377	2.63407119708198	2.00264135487602	6.71422010549946	2.29196324648079	4.70986393396178	1.43562385710869	3.08506564416703	6.47586315243085	3.53214368078484	2.82001761435319	1.59093527369652	1	4.44617978475417	3.35384984121721	2.55480356982451	6.04537365591999	2.81915861472609	2.26757210952501	2.77265354623749	4.4363999311822	5.27024963973254	2.15022221795057	5.74906107167718	7.0947965803058	3.01744528280982	21.7003906991108	8.31194561472216	5.52571762359665	4.8768516359656	3.56629673683825	2.19509147628588	-3.81701252898901	4.08033030111562	-5.06760254735245	0.110179983203114	4.1403222922276	-9.27600961715423	-3.45570272700681	6.70110097120652	2.71400279868708	1.25721854582756	10.8677234791692	4.11184625222259	-3.03960940652844	-12.7874526592565	-6.34854409334794	4.3728803740642	-8.83446911435769
22	3.2971359834067	2.38764564518717	5.34533261348155	6.57652567370569	1.78508155698846	5.28013781498127	4.01340403229838	3.03610778815355	6.41404260091539	6.42905994332286	4.47758300986123	5.57349841591323	1	3.44963614289021	3.42155176525968	1.20741859699294	2.86913110518064	2.42957330165965	2.468646746387	4.95602139508879	4.69391878416719	4.19038958514697	2.21697849021865	6.11082992361004	10.6622955496899	0.506442154129745	14.4983455749147	6.59387252741983	10.1905491188877	6.07514556449231	4.06427890579752	-0.686849994717537	-2.45880402916783	3.43370823752638	-8.21024864015823	2.99511967656536	1.26586035475404	-7.9359059565477	-5.26011574820566	6.79563247226255	-1.42821276505772	1.36812833513208	12.1937721305016	8.65950654065317	-5.80147874771584	6.37898722472204	-9.9610603121161	5.64588768197087	-17.656667521805
23	2.98874205757136	3.30603770148049	1.53119006980095	6.65691613314632	1.25837590230905	4.33735200399565	2.06630585764629	3.72015098223552	6.3803886692037	5.51451801312095	2.1910545328048	3.85855705811578	3.77073390889755	6.07538288408408	3.21314837768962	1	4.88320276472995	3.61337766807638	4.5189046095638	4.29365310056145	4.95485971335161	3.37083748661396	2.42757656125238	4.48911195300294	7.19233760331068	1.81554204205575	22.2068139406793	7.18860187040724	5.32340864745154	7.49796763480667	2.78946375462058	3.58708499934013	-2.88621405719359	2.62322467966548	-3.92543009246759	0.981637276332397	3.83963675974794	-10.1914855716608	-4.77724348788217	6.68198006355004	1.88176044038138	-0.209537793879182	9.84795032313253	4.64019421437211	-3.63679320525322	-12.8318336719157	-9.73822972401312	5.49920287441611	-10.2445233258421
24	4.24186797354703	2.83197345733361	1.40451104301348	5.53940487911469	2.52382545704401	1	5.84613986605722	1.68375375882334	4.41853026851188	6.36587099561289	1.08508321366992	4.05673706622359	1.87574110827461	4.09700631121705	3.19133238061184	5.86219341401504	3.22629681568393	5.26875341853785	5.04740213209896	7	1	5.50853497232296	2.25022072241629	3.36105876930444	1.79215782028073	2.65303018511254	17.127866641868	5.97430437811647	12.3673279933605	11.3812192285684	11.0012397467855	5.10825529500346	-8.56820260795002	-5.25853639360377	-13.9356361162016	4.14472993665016	1.4842831839976	0.160695460122331	3.1786836711415	3.42182575046991	3.68831411310083	-8.05580468595611	3.72034782310179	4.88521984469503	-6.5836898352866	-13.6285556550069	-3.73113943322932	4.04824985729932	-12.3222847293234
25	1.89188187881042	7	3.78476125321885	4.69073015059806	2.28338967152128	4.09482054392157	1.98005791101874	2.23538634588902	2.48394960890621	6.25029307124934	3.15058579225569	7	6.6003965736094	6.39752015612579	5.13169395361128	6.48429037762438	4.10135432280957	2.82041286720019	3.68769273066332	4.22472709746172	1.79125028086669	4.37064332284467	1	2.3458200230095	0.718240726048446	2.54403478777801	18.8624218136935	6.90851173083924	11.0209915792924	12.8756852576681	8.28663072801914	4.08533108089171	-6.65707425864495	-5.0042621095753	-8.54577871811649	0.869897521282907	3.15468080288078	2.18218200407032	1.38070771751357	2.42367924516599	3.9703057567515	-5.88331172968272	5.69687831340153	6.33468077156466	-14.2434084763418	3.94894720167355	1.17616771906153	2.38599873477386	-4.8486931001653
26	2.40478747888954	2.95193874738676	2.05181337729496	3.93161622581127	6.94705512386617	5.98484500154076	5.53986546511117	2.10044255453386	7	6.5213380635308	4.77725560531324	2.36062025322497	5.31799306621897	6.83478782416296	5.2235670631036	3.68797445351324	3.20550608666864	2.80483618457786	5.50336321609424	3.38510093231796	1.8859359375514	5.37730084977424	5.65376375753778	4.48221415277998	1.62989863067909	9.80578305427903	26.3812987655424	1.8900768585157	7.85075796347855	13.7562466047317	3.79654889390711	4.15829675173659	-5.67115068637842	2.40146046822193	-3.65584430466224	6.34115323408316	1.71403404230508	-0.957843020863157	11.2433689340164	-0.0412981546844569	0.36782725821485	-10.8335759662882	-0.270589452758986	8.047553742308	-1.71849419153938	-14.0957099887686	-17.2712016650909	3.86325666474098	-5.69958231410945
27	1	3.02462558447069	1	7	2.49215322632301	3.59269590083087	4.8996708366692	3.94585267483417	3.53988591913774	5.17215977596914	3.64635881591455	1.22108572534002	5.93024092345092	6.89661102165418	1.23059757935351	1	3.61426586304374	2.93064192979828	5.13864699225487	7	1	2.58126015577868	4.86496373779398	6.89932537699018	9.07742896088897	1.01131350377508	16.9410469083006	6.02748124126591	8.56944194148767	6.16853768199583	4.93487389048707	2.21060116101377	-7.03988304598375	7.0700868138665	-9.13696652567775	2.00561728663955	4.02462523360836	-11.2403817278247	-2.63680810534219	4.81093671720261	-1.48245800816386	-0.503597228573302	9.91648295534681	8.70697797969965	-4.24122206358851	4.88575843646227	-9.92644439191052	5.13555112938226	-6.01740919101974
28	1.06896831425603	4.75208077810327	3.80092583583763	6.68120527122192	2.06974072091936	2.10971701381835	3.20079720475797	2.48179223040796	6.27816122927341	4.18507611628707	1.94430839560144	3.61955625203211	2.73509517437397	2.47362008180545	3.11275065813105	5.62358427851906	3.92856198601899	6.63703139752501	3.29153556188456	6.22169508944083	2.89235683581593	6.09712370665864	4.72630569482924	0.208337691976905	-1.12848817363738	4.55694544291756	18.2749344258873	5.64048764184169	12.6259332778155	12.509079404176	7.38757158819868	4.16507979893041	-9.3865395113051	-5.65302844084737	-10.1685951844106	1.88174244426309	1.37554709210264	-2.1634914013658	3.66376807308115	5.11901570495312	3.99770974916841	-6.0733034072905	4.53231765835591	8.01664423351752	-1.14920889429575	5.05069596727756	-6.50818722403611	4.37092629321384	-7.60166379183523
29	4.0510369090378	1.58310495647088	3.01221596106682	6.72175334209622	1.5557374912409	5.92085826548238	2.32566533635346	4.99178947623269	4.52938060165556	2.00884060198136	5.19529263021775	6.46154525678009	2.65063491241588	3.61428522005407	3.11514109513845	5.83619971874688	5.35632750290113	6.92742019407228	4.2975148307858	6.48532506986094	3.45655008229054	4.95966336508659	1	5.03970436245555	5.07062589216712	6.13612976733185	18.4323193469316	5.02762773205714	14.7398144525309	10.4112174335106	1.80588329240372	3.30754396737111	-9.08672196154606	0.199882468733982	-5.26228044391929	3.01987615445503	-0.258364766551271	0.87102403300528	9.16445414046313	3.72889456615433	-1.66563926200883	-8.23647199614629	4.86222227246873	4.57792300447331	-14.6631306552303	-15.8588287862922	1.06980563868841	0.458957628391363	-5.91509764280162
30	4.17199346162297	1.67083198126375	2.33000514036834	5.41212587133772	1	5.51039151335225	4.18800139473383	3.93817050934223	5.53294192917221	1.34811808928442	3.28687035812254	2.64845088713797	3.09191650812787	4.90763186231276	1.99097093353357	3.27152274973055	6.91556019976156	6.47990839082848	6.41453364609106	6.13907559431731	1.15839385473128	6.29396541706035	2.88071072820322	3.75234681754578	5.499943811608	4.20725603160028	18.7406951764673	5.76434207581655	15.0235837695456	10.9815991530198	0.803690449137724	2.15508334619294	-9.15715395148747	0.0699987099509119	-5.05712385285868	2.56632959764331	2.40708253907342	1.59781131397124	9.85350953078393	4.83632856969935	-3.47120976453566	-7.4835970960468	4.97100998377712	4.85511750573002	-6.14408206588035	-14.3772126232496	-16.0836318862859	4.12813722952915	-2.77590466894202
31	1	1	3.60774930982673	6.66053645595653	3.90375216988344	4.47996907023999	6.94210840577	1	6.10660565354472	5.98997920433313	5.56585539129091	3.01414499633798	5.25244744334187	2.10975042476589	3.79843496029877	4.41925824106447	6.72445049565414	2.95140873277458	1.42042862240838	2.87276778328169	4.60870666570613	3.94815252481123	3.96456129784998	2.03461513886358	4.43054251518743	10.189971692669	19.988314474238	4.10170777532484	17.45656513508	10.4865247093258	5.5362719535128	3.75602853764672	-8.33749459377342	0.0834444689390925	-6.56706905369107	1.55387623406494	1.543874663119	2.22852470376238	12.7415619127383	0.817690259338751	-2.01044679642791	-5.72009274745332	3.69604132838236	5.41670135443835	-5.97446460929339	-11.4814287260116	-17.7967444426073	4.82701340985462	-3.32958395957749
32	3.06166948542138	1.7014384975366	2.39563800419724	1.31749922464034	1	2.83643361723772	5.71677373553061	4.48571108916797	6.02869469021114	4.87661776279083	1	5.11793607547513	6.54520119166233	5.38531424208205	2.19056083308701	1.49563164425148	5.28848157775574	3.4723585839915	3.93756482732638	6.65780146736648	6.41322477367814	4.55654698061598	3.03827193369368	8.56717119487279	8.6909985537233	-1.02001102914119	12.7558040204298	5.89487978679321	6.13007468850139	8.06344714692677	3.23681488636665	1.51161617796836	-0.390641052506702	6.55683166324586	-5.28684106140714	7.81208698288117	0.513670996925385	-6.83512875406001	-2.34174822664911	11.3573285218066	1.44498026388169	-0.180923754457333	8.77738103135798	7.94794418860687	-9.09080839831616	6.50566560639632	-12.5578186382554	5.68288625541065	-9.18615529844856
33	2.06796296565445	3.09733093494072	4.74114739548519	6.2814780496316	2.98351856697246	2.29298631935152	1	1.92460375974272	5.88699551231155	6.68717601573349	5.58174559859762	5.64629384536207	1.53194066009389	4.22700284722361	5.24872599984861	1	7	2.69383365060542	4.33636417047576	5.38780471324375	1.07493940156847	6.82523960836115	1.85150043132089	7.38759240220981	6.84268723452405	3.05722195244948	15.1757539467397	6.78712108821456	3.85568273109593	7.63230622264679	1.96750669609048	-0.328746855260153	-3.48074435496638	2.97015709416916	-3.55810246948126	3.43674596916834	2.84923110179219	-9.33966652223886	-5.98240798588032	5.15551400292912	2.24383566915158	-0.914818917439256	8.72633550603449	4.08262521166559	-6.88394375411858	-13.3928358201032	-10.0216408641779	4.96756429228863	-6.90155751225576
34	4.57054602032232	5.81839537553178	1.83603224232405	3.66275191800733	1	6.07758297079906	7	1.6466025655172	3.1572809400952	1.23110029094833	6.76470010886542	4.08851438443691	1.5235430707904	6.17136978373432	6.92563810252128	1	4.59242317404204	3.8193768869496	2.78525562138059	5.92931146469665	5.36486847339348	6.51072453559263	1.71419323356196	1.04756744511369	1.87928409523606	0.00613481539954808	20.3078530469006	2.73264823893053	11.0655651827953	16.1536799697373	3.88028117350623	3.53957095870562	-10.4537399155796	-0.998654727289226	-9.63222167927521	1.79103858610835	2.70352833546736	1.17913146491138	0.713259304162005	2.39063014147185	0.206339645053721	2.06526640910132	3.69045081779582	7.21996558112033	-2.81103482802437	-14.5767959126721	-10.8002763783807	1.38390221115795	-9.49238429274335
35	2.47762244510059	5.31094620290101	1.61615376097735	6.98724887442874	2.01622027158024	5.68521870144779	2.86776936175532	4.59417832057058	4.39013890456494	3.6601258649363	2.65877842370896	1	1.38760001318562	6.94900693381831	6.20606769779599	3.65444256754609	6.85788947935779	5.664373597391	3.62195342483203	3.36678629809438	1.64566879147965	6.06743036243331	1.40807134275527	2.16468247998714	-0.0662870968945348	5.80814007162666	18.4582341330049	4.26017685503805	11.3601526190389	13.3922337262008	5.56356649134599	0.977369836611795	-11.0180514571057	-6.59459539587567	-11.9098542574299	5.09221875455671	3.16541883010254	-0.620240233720389	0.0116602168449839	0.335953186922568	3.80172692619911	-4.88495365644045	5.10765715961687	5.43290834487749	-1.9901029217684	-12.4583405975722	-1.48125454160523	2.99960419947444	-7.45280880231029
36	4.81866239981474	2.181308177541	2.05832271614734	6.26284695491849	2.59594433560519	1.19960561555449	4.05275351075429	1.48907409003648	6.20697821809117	6.0489237216124	1.90131353115179	2.99598680282208	2.50992573507083	4.25032073303834	4.90294696156532	5.27729030271121	4.30625395578591	4.41466028487552	2.70559625248409	5.91270779327655	1.05526218860957	6.62922402634751	2.49720044848947	3.55148792942129	3.18448826658798	2.5612336271386	17.4428557917146	5.71769848708846	12.0513574916348	11.7896639274275	10.3575891286929	5.12985584940068	-7.75675109075532	-6.45497457294893	-12.5752122828074	5.35339464717897	1.80380787683705	0.593056709061824	3.34076935971479	5.21263274395296	3.06387062817661	-10.6261274518215	4.35818022644206	6.76105198354433	-1.82448747633671	-13.0461787033976	-5.62912411171287	1.11898411324092	-9.09532075041565
37	4.83228421630617	2.12423921245211	1.4702048093044	3.68441029578407	1.74725440357502	2.29737106684076	5.77324414427993	2.72593018192718	7	4.16734280725409	5.98380932260659	1.74463837924195	2.71568571623522	3.73583236431989	2.26099282450513	4.12525226689235	5.87469620096548	3.46174435624259	3.71743738319223	3.15755152894698	4.82287800178796	4.19985419951882	1.06918153500863	8.09175913836343	9.27601900651174	-1.4724308356328	12.6965410158242	2.19251124138468	5.25527103348016	10.2977407994467	4.6296410106716	3.78259985968042	-4.14952689954201	2.6867240023704	-6.69307308659706	6.14805301329901	-0.211766318595702	-7.95124455063283	-4.27058630474185	8.32767049791774	-1.08455617303053	0.852064573943973	8.43556266301454	7.66688343183499	-3.36930114743811	2.64102819058672	-14.9917879210154	6.75931632823409	-4.39154738051721
38	3.5554628434153	1.24937963142243	6.22419696519144	6.38598273724824	1	7	4.91610218327568	4.27889311905671	6.37474069373236	4.12018073700756	3.54469249271617	1.70307184700442	1.55611700239571	6.13049792314771	1.79227015159421	5.28785290849025	2.88452319373159	2.82458871219144	4.43691963468562	6.05956317624874	2.34501713500253	3.76368459033861	1	5.89524269395056	10.237803739973	1.2061312003615	14.9441448041285	7.46411090991258	11.8782452578097	6.19743132579571	4.98038634266123	-1.08427479013633	-3.23773371730055	3.77859469503335	-7.78463339533311	3.30635184161534	0.591520595800993	-7.40589554807838	-6.70296715215555	6.02509183650951	-2.52961483079573	0.578618114492581	12.4663720434285	7.0568998186944	-2.13972899210783	-16.6664274036618	-4.76707084052309	5.4990562344	-5.71933036347522
39	1.04875874313672	2.02377044136607	1.75337078009535	6.60514079718666	1.97645377073191	4.28353618090053	2.39216357520982	6.59774524106331	4.57826607016928	2.23640077356549	4.90057566211885	2.34867604232338	4.37706389262539	1	3.82153726183132	5.06843717669454	6.80487131235681	5.47551050985597	2.94301018517206	7	1.97572548238572	1.98688717160887	3.18360346935066	3.55609338749719	9.77115752057089	3.17914032956144	17.6835283112745	7.21412603403428	10.0646723663507	7.8570431254207	6.41829434909276	0.702447311469875	-2.07159072413107	1.27039672488307	-3.17864340057583	2.30921921751886	2.7810656995045	-8.5283522104791	-5.51759585424113	6.34376119062109	1.81957830799248	-0.192157749958726	10.9892342892808	7.38668073297466	-6.64375409852041	10.0856733074602	-9.96648854406337	2.60784426318644	-6.87833230380856
40	4.0767713489968	2.00668464868827	1.42417767150922	6.73726542333863	2.72777527176751	1.54748066480604	5.96108422932955	1.57152546435438	3.81463230240986	5.81281502237548	1	4.09183148842658	3.90284831854147	3.0733623917204	3.25143123705441	6.33322499798785	5.52572263002662	4.8355095549433	5.11497577556833	7	1.74725963339861	4.21379185191176	1.81455753877415	4.35359518659506	1.34519429941014	3.04893166195223	16.476674841338	5.72577315257253	10.5781894837539	11.6256687874494	10.9149361125556	4.82595080375703	-8.79162110092776	-6.04808373226485	-12.9738883310945	4.09070702922449	1.37021280151773	-0.185057200421287	2.4823761724613	2.75328023182131	3.16306130152033	-9.02917839561882	4.52354003204367	5.35671232325706	-2.03605954536536	-13.8814472203696	-4.16337927535935	4.56824372892744	-9.46634697682877
41	1.55954332677771	7	2.66171160277179	6.5332611308231	1.51443512131841	3.60112609520698	3.3007093868884	1	4.58285066511063	2.57519318483444	1.9167621896312	1.70079694638029	2.79960776836753	3.66020411485213	3.3312699815686	5.11082467151783	7	5.21336192873264	2.36296355493869	4.07568074916278	1.7105504459554	4.60854067879131	5.44582142395675	2.6409484043119	-0.141059768407983	6.85266233231834	17.7541554851119	4.58816848860582	11.6328071792106	14.8730941719562	8.13199035593531	2.20203652625801	-9.61871288051117	-7.25155570683002	-10.4762799560866	3.95005585388531	3.56366581028603	-0.131228800548652	2.37832343114121	0.496106751001306	4.38810525265695	-4.59708161142073	4.28309164177544	4.54041705616128	-2.01552322509824	-11.6995562085937	-1.47101760668359	4.22164321180513	-10.9222990728261
42	5.15802309746768	6.90481546719395	1	4.78024172908952	1.7941854219261	3.51067525523374	5.65831220022319	5.06053920969396	5.76377184050205	1.94626874571117	2.8059724634091	2.9610602581492	1.43674549427564	6.13834802418477	4.45069832334232	6.79368012669668	3.48688190371828	3.49686335457364	2.62562686126422	4.47054131676006	1.27412698623599	2.93693096542599	1.99564736445796	2.37603727302116	2.11503642686063	1.43776325972896	20.2692601718384	1.86240840262728	11.3055580969735	17.2985633113262	2.30336772897221	5.09039325126613	-9.86784112145983	0.0661590063417768	-7.96465933282769	2.59332051104449	0.830468573847481	1.5800658009047	1.18865118702541	2.78159728443902	3.41594195571141	0.726781026996051	4.24625881325514	1.67797723448407	-14.2925728097391	6.89889094458303	-10.6480819120237	4.60066333102223	-8.09076556984407
43	1.12536523967203	4.73165751547134	3.44364969949244	4.16564289141614	2.69790476396775	6.22054210585432	2.42143443876918	3.97795758710735	6.03977337271797	5.28343981522595	3.0305187414004	1.70245384618509	6.96992003797098	7	1	1	1	3.71259344541031	6.08956763615308	4.63222550020331	6.43546003511446	5.17536445021061	3.78474577942335	-1.79362749034452	6.41916740692252	1.02661926545011	22.4857618939465	5.67706515096515	6.6477861549458	17.1608064964675	1.39934170137588	2.47107503476575	-8.9186365820414	4.07906305015975	-3.64160711868069	5.80809152343418	0.275894160405663	-7.95096645489136	4.8511325047824	5.45142729774153	-3.05189537112824	-3.55260789102857	3.73289453901451	7.18876303402199	-6.35551786254629	0.673126340550027	-9.65178151157901	-0.557053120626018	-3.97262035598125
44	1.72213394911629	5.1305974016854	1.51724902040067	3.78166628061723	1	4.3582546697427	1.71549756488368	2.40070478759363	3.64860693640901	6.45126372404928	4.69310886714903	2.7569678409703	1.29539280303304	6.52068822911599	5.81770249746113	5.42519332921358	4.10464035018068	5.68132304209949	6.06938200033175	2.09525628204009	2.22206454301632	5.08929291872849	5.14120367678508	7.0837932865983	7.37290115907827	3.67593421112932	17.5361113047856	9.02926412815925	6.4782509402972	5.82288399878747	4.81940414646944	3.15789358013422	-3.49309034246572	3.54653254784442	-5.54246785211698	2.38891830058407	4.54660865112583	-9.61709244624834	-4.98406971555673	5.85629975241472	-0.250990511373985	1.12004921314984	10.7754362395321	2.08907264447323	-6.66813610373494	-14.1263403040266	-17.9160131160006	-1.3888711012512	-16.2566706781456
45	1	6.12256915630386	3.07306611686175	4.40657456785558	1.5022741901273	5.93795657808042	1.50621308729713	5.70951220299781	5.37637789217642	3.77557323804571	1.37745048244536	1.6894629686981	3.64585670777141	6.69852431388851	5.59436746830473	2.80711089529567	2.26930286456521	6.45158516464383	5.16006278134738	4.40313215925603	3.64946836884135	6.97120887803585	5.71073002925576	-1.81329798681313	6.29624910829827	1.54074843111531	21.3317030587046	5.49228537560687	6.09657775996853	17.6956403519603	3.01032765732373	3.64289512285393	-9.6212622056737	2.73802588625153	-3.11449802434719	5.49333086885821	-0.593309720694788	-7.67951165353551	6.36750642493487	3.4625655988596	-1.50796532680627	-4.46183740413744	2.84768565834672	8.11297439707025	-7.52206897980156	4.08331177658489	-15.526830930478	-0.39291968906602	-6.60882517880198
46	1.52435659739901	6.01968246544078	1.05985801852041	4.70085180198947	1.25932051224865	4.29764174027166	5.07480318486407	4.088423485959	6.63554709857828	6.0322237607408	6.88503023892813	4.40803532399748	1	2.46126931790736	4.98743006628228	3.10697032440722	6.7725430387261	5.27136951418824	1.29840076051856	5.66911551595073	2.26785377080214	2.10360709634641	4.15776701217123	8.08640589857665	5.96289939502273	4.57383638598623	18.5978431611156	7.64278663254752	5.19788675244929	7.09501026973176	5.41797145720109	3.57353922552471	-3.56621717629952	2.37732855036139	-4.6733741276706	3.63807870293546	5.3403856894001	-8.1113773494678	-4.1243837021711	7.11548545544946	0.300438240791112	1.6124696691953	8.31911303292858	1.86880439041723	-5.1587547419381	-14.0531395092231	-17.5522350133476	5.14543182918083	-6.32110807399368
47	3.58104623200919	1	1.26370523482087	2.00810839654478	1.20445622310904	6.71554113897407	6.70527246671022	2.29971004604785	4.99914093954261	2.07039614277506	4.51039054816498	4.12035615798594	7	5.56337027996662	1.72591483672014	1.39115821034793	4.5046298332808	4.07098606881327	1.77869156273681	3.85332025273967	5.70560042422064	6.87950247567487	4.00907049664201	6.85663995262411	8.8309621294429	-1.36583269170145	11.859943409662	2.60617088827985	4.77823371033859	9.96441000998392	3.46466426215621	5.61207041094146	-2.22103900118021	3.41836317705334	-4.99857398274058	6.15384273170878	-1.06762274501623	-8.96833330347714	-2.89765807276241	8.89370485262527	-0.830834271448111	0.485122750137856	8.56473845347536	8.88948773187327	-8.92735223196634	-9.80789809139578	-14.195657231845	5.26659071668046	-0.289470719028109
48	4.04390515723472	1.1494380598956	1.9097119091324	2.83309127452179	1.45218365326349	4.73593765098464	3.31969924188406	4.12404303438176	5.35731855520306	4.81433714787195	3.00748139059657	3.98538199366459	5.44898995534603	6.35950183400343	5.6655147137427	3.71102438470139	4.49073599853285	3.40273438563619	2.34120315582021	6.22219290671087	6.27500427864105	3.33803159591695	1.35550695041743	8.64844288265138	9.40713606886047	-1.88113343318736	12.3429382281794	4.32055581386521	5.3994516447347	9.40718639843465	2.90035048738844	1.97725761650408	-2.24442981546144	6.44926504245917	-6.35286878749969	7.43673394729149	0.144186939848988	-8.66876974292821	-2.97446039809339	9.50857273705378	0.969408956661214	-0.0846724328852382	7.2384617874623	6.67342950882306	-13.5035036804161	6.29179772077631	-15.9357913510685	2.98418177413309	-7.20769251290386
49	1.95558655838832	4.64156995180137	2.21208293536139	4.86144427625046	2.18528472869458	5.19497319654065	1.2945415580171	4.46229240756428	4.23199822122097	4.06271595957385	7	2.52898841345223	3.35357132163914	6.86824798871143	3.06940215571942	2.70295024134539	2.5670751095587	4.40899756898621	4.82221271312297	2.40467532635892	1	4.48786522394009	4.33519772183213	-0.276368177085397	5.13187327399663	1.85481550292324	20.9057776803784	5.44638068665638	5.30568931669568	19.5215438137615	1.06914877637239	3.2497948063525	-7.54554101989256	4.26561575808857	-3.64129783879809	5.53317655701981	0.876645542095941	-6.25969748055278	5.99175767218227	7.84051748559223	-2.34030842453167	-3.24848647081078	2.40358627132539	2.29477030802308	-4.83048695369023	4.50852943408203	-4.72939845531166	4.20271534994852	-6.18343621164176
50	1.576105212203	2.34421785666208	1.31870336798983	7	2.38774630054519	2.242873968503	3.96532542216158	2.9970004016903	6.14240257298888	5.55888221979405	2.79569438041782	2.62244584958633	6.46963636458788	5.84422945800596	1.76062147199129	3.96639429726879	2.37248981281248	4.11601540597816	4.76824660213248	6.4349781179869	1	4.59093224453691	5.41500696904041	6.66043783528446	9.15858682890844	1.00441534831986	16.3757473666821	6.33548043738258	8.89546231422438	6.96000732946678	4.72880251468208	1.7459576419648	-6.6074015965176	6.9671370115157	-9.24381148916182	1.43719167444114	3.152157404469	-11.4929738059572	-2.67320189733218	5.89240802530801	-0.862677733708736	-0.392515694874435	10.1545446360791	6.89698275230004	-12.2052767448925	5.01387821641603	-19.5581633001174	6.55486181552368	-3.40582317765201
51	4.60331338443439	2.35934420071972	1.582598658937	4.84060579237845	2.04656897072754	1.78317809955786	4.70443777403228	1.74798972761742	6.60573633347625	7	1.84146749007977	4.3907881327191	2.19565305494693	1.71278690706962	5.38150878440288	4.38963425884644	7	4.59411617702887	2.65686699981052	7	1	6.9292584633575	2.74371784044422	2.83474831367296	1.96200272758086	1.9804590831383	16.9751794600911	5.28579600880848	11.8970739728882	12.0516515773148	10.73413644824	5.07600346982073	-6.58008008115146	-6.28686718966006	-12.2547883106619	5.18061071441849	1.21685258652521	0.598620443238551	2.54532970904366	4.02000476846844	3.01976496373073	-9.38209218714719	3.97714275622726	6.00769923323767	-0.0313936781067412	5.94989583937346	-2.41251172259275	5.85118792876968	-10.0186258136804
52	5.66818906598775	1.89729685768324	1.86490547407978	6.92858277230805	1.64347452240145	6.68885083065195	3.96989460714282	1.62370420413538	7	6.52569084280406	2.66180289813021	3.96545225203049	1.12633082977183	2.83658624588626	2.1817403101833	4.11184099316919	5.72553523672228	3.88376895355379	4.15353960009201	4.75402387061828	4.90560886198543	5.78250502003252	2.54937768757394	3.4714439532137	2.23474960333585	2.78145010670961	16.1483703083779	5.69022491737119	13.0046344657216	11.0494764271741	10.6458964633109	3.41399515271034	-9.30390101413117	-5.2574662653593	-13.2261385265627	5.72002350351989	2.05435792955228	-0.204730844102239	2.45350253328411	2.77547474528985	2.34870928772461	-8.09357897437522	3.37529465680467	6.9105773019744	-5.74794800517655	-16.3828635592168	-0.950951148961306	3.86594122225337	-6.96669240206182
53	1.57075408432909	5.04897843258882	1.8125378264715	4.66782142172747	2.5575048657	6.60455386940553	1.71329729946727	3.16287724430159	4.88784666855914	2.610269986644	2.8659031731049	5.2681786717905	6.73373217571302	6.39491210886493	4.72464326967252	4.16939981646239	1.17078568477717	4.2571170288907	3.37898604640354	6.80742388660186	1	4.46632508364277	1.40920090005015	1.75900992325916	1.25528168409784	2.88668303693831	18.7849762997964	6.3029042671995	11.7106803815881	10.6354587690614	8.40528876254528	3.87602061451952	-7.74096934885144	-4.09313103425941	-8.02770295103956	0.168086602370792	2.95965343816719	2.06217953953069	2.65424518619618	3.85221452000734	3.45898843644264	-8.5689873918859	4.88777662463494	7.69517987468981	-13.7833725979542	-7.74216997924724	0.410982125410908	1.18043116476058	-7.4080245961118
54	1	4.3039731320383	1.63072617497342	6.1564375831331	2.66238200101022	1	5.33969538922137	2.91018242082968	4.48620861080688	2.12441629022795	4.59884401258245	3.75006879061706	1	2.33286880054418	4.14745077168926	1.26871884648989	5.9787445069729	1.54983828870978	3.30349183059682	4.8831583800411	1.44916588885259	5.58435825801438	1	6.60855837300788	7.15974516294946	2.43694275805065	16.8454743958305	7.09417914417069	5.41617683672043	5.1732967916231	4.44204125578042	5.17749017579782	-4.84288103683495	5.14262344826956	-3.93460218839982	4.34487366441288	5.26136434874297	-7.50262210781806	-3.89736255596163	5.43147377728626	-0.242399127784663	-0.399415537277812	11.2876553322768	4.12505998803722	-13.7835861661691	-16.3787383595629	-10.0814957015547	3.1312994694524	-19.0342543196152
55	2.43278352399815	1	2.32509622260204	5.09685461778341	4.08004698738757	5.21968181003099	6.36650872734466	3.11979914372768	4.09614908105599	6.82806146229197	5.04130735336638	5.29539894635173	1.69934208459336	5.60547606219813	5.3166308971539	4.92949428922881	6.65590589446327	1.41334401413233	5.62372627548618	4.36615079046296	6.59228311837812	7	2.44760899126131	5.62242845830686	6.73719759855765	7.65017613932064	24.2665299478922	4.65523089137556	14.7366024299463	15.8005813549599	2.70255701364229	0.467338215960084	-7.97151464845815	0.279042090750636	-4.62827056736079	9.18419677768593	0.196639622338757	-3.84664313999295	16.9872096316323	0.0377353897276354	-3.44441062969146	-9.30171662815553	3.98774799359405	5.67324838499881	-7.29613608334101	2.96249094289001	-17.2638295293863	0.211312827332663	-6.1955193746325
56	2.27796207266885	4.04249194932119	4.77576504472984	4.80146713422872	1.97206490202085	4.35932586114955	1.17862228450284	5.62806844290535	4.93996828414854	2.97621479825662	6.5785223539434	2.66892822457875	3.41198728670385	5.74713375336675	1.72655354521819	5.06776440521098	5.51323348694913	4.12585131791978	6.36988277450599	3.82876399707059	3.38552112247769	7	1	-0.034636145586215	4.93733538645356	3.07547684635601	19.9206943929339	5.8812562263473	5.31907146749964	17.147458531689	1.7650646673533	4.74485318904963	-10.3633764562031	3.7890248643006	-3.74292053450897	3.90151589421419	-0.347214642486921	-5.19998671031662	5.30564183824934	5.71154919880312	0.161093226697684	-2.57965316550832	2.26471298001874	7.64565377458692	-3.9450263720392	-15.9784827647624	-19.6733148786679	3.38593509145254	-3.07706986083655
57	2.03440958772827	3.02090193035688	3.18876065653781	7	3.05428313173298	2.47436292808807	2.22188176015528	5.59741447928183	5.75268962223225	5.22623940092748	5.47431997127009	3.4031646434298	6.2264489138355	4.87095144594496	4.39537866091178	5.39897103433341	6.31697615508635	2.56624528941217	5.11274868275755	5.53523544776174	1.0545985623217	3.39262324358581	1.83731772093591	4.99638626320779	6.84755848371064	0.589297853732291	16.5724921046786	8.95540697047935	7.81360317495395	5.80416571232686	5.7364676488953	2.05819851169748	-1.44610788683776	0.09854229275855	-5.91603193719411	1.20320701857825	2.50421515992141	-10.0494841170921	-4.56409856631716	7.96715272725179	3.56441104144492	-1.17518388857466	9.59949008009061	6.41605789375662	-3.95970954215787	-18.5684186747625	-7.71137981724956	0.925779103446771	-5.23130531641655
58	2.80231859172014	6.25693852156227	2.20965103775355	5.4511271984476	2.03863463940613	6.71723701074582	1.93953434821707	1.54058410924455	3.65626206749405	3.030319201631	3.26467314633347	6.38121871296043	5.57388387285297	5.96377745213004	5.49778448667439	5.49298147408149	1.09815931135394	5.65656525167215	4.04172604739326	5.8846037548894	2.51049661861497	5.7988291322943	2.08849647856608	0.679562389954262	0.619112192216568	3.26494527070514	18.5297416045678	6.44235979586285	11.4234932104357	11.524989642883	6.8174120388953	3.68887908597218	-7.97119974999921	-3.84831570048904	-9.01960170081741	0.92066056282702	3.10752443649979	2.2992427168631	2.55764910136045	4.21008506946674	3.86943411461651	-8.4817707745859	3.67322501768106	6.2909841866647	-13.8694319231356	-7.5762905725584	0.689579499195845	1.57299786803996	-6.70281873491605
59	3.36764138635505	4.73830395680045	1.63910047600739	4.49292656779181	5.10608281320566	1.82734401508755	3.74552374981407	3.17880055146143	5.34130809668434	7	4.03837547064432	5.74879963289381	7	1.56582131106808	6.44552290640882	1.48835055710593	5.30478835208651	1.76021839455818	4.3452590128015	4.92956603900006	2.89372164819457	2.99222855793547	4.83052737979011	6.84801694454707	5.51076205033071	12.8785415889961	23.7661652780629	7.41206963198882	12.6459609184678	11.7489304563335	1.74664495404628	-2.05471020100205	-13.2028618486889	0.233586128597564	-12.0601488479065	-0.545996216581592	-1.4795284114616	-0.713462290470343	10.7053285863276	2.48994370722534	-3.73260994443975	-7.92085904884109	3.35384208148866	6.37689796072199	-7.47344779740181	-12.9554057364846	-17.8444795566283	2.38520205316475	-7.26289192046361
60	1.10849750122222	6.37871799440818	3.22312530197799	6.81186995957414	2.4018401142604	2.77389926697012	2.13541559907133	2.57993081297451	6.62192504653498	3.13852965984425	4.97657137657144	1.91658969538225	2.41126668555506	5.03012217837578	1.77429079326799	4.47573080812276	6.99912009645278	3.591367313302	6.83585750471832	4.26804402010758	1	6.77525184364448	5.75765558057815	0.856323763843589	4.26003783508184	3.19549545685401	14.617146532592	3.95282529219733	9.24226728959775	11.0481604992799	5.6983407866748	5.04510479308341	-7.01229716224112	-4.46744704909943	-9.82125961172382	3.84807397395578	5.42947581201686	3.01406554537237	-0.630899854100296	6.05511120287271	5.93732719106962	-7.73355800214645	5.59716092679171	7.18008578220894	-10.4246609990506	6.0902604628144	-12.6293750871214	3.04896878751547	-4.51005837098085
61	1.08855764562527	3.93399768810224	4.17976414529138	5.46155896755488	1.70387278961903	3.8580192051969	6.10664135042911	5.78018987371809	2.09677795790747	4.36591179420208	5.62204768333739	5.42272912468935	4.30024322258615	6.08492159518285	3.51843093715758	1.03149977824462	1.28720177630836	3.36844071843937	2.91735647039439	4.43139420362823	2.78243872147474	5.94629196303181	1	4.37321223622218	2.40653125825777	4.4904133414101	14.3175376207804	3.78304147963145	10.9909354238554	12.6248376118702	4.98929336288034	4.63225232081191	-11.0540916750798	-9.03585913783854	-12.5200307303568	6.89479571945242	2.39045506718446	3.53074815489084	0.330432153247773	3.99636219928401	2.06879429284281	-4.19558043654854	5.69294967108508	10.860745265821	-1.70461195792933	2.66832069794158	-0.260185473136763	7.70606692068404	-8.25335409955636
62	2.3504435060308	3.01559160768948	1	7	2.11988526114671	5.54257924757177	1.7066753397385	6.15436924271338	3.21054800829512	1.55772845354854	5.1857998999479	1.67976197616449	5.15625148048401	2.54959707714002	5.1284994809984	4.15795797950295	7	4.82403052901577	2.5832499892238	7	1	6.17652760275399	4.21147743987663	3.12690370005397	9.62829524828043	2.67380359094009	17.2548945145968	6.88709931280189	8.78731005062702	6.49077289966423	6.38837945148322	0.710694826961559	-2.37952585836671	1.92892267853759	-4.64481804102773	2.15658282370321	3.70783556385911	-8.7523061237101	-5.62561224805397	5.57684246716375	-0.0988873987033074	-0.715762535852041	11.7676185297395	1.58833841726893	-5.85826629558399	-17.4074497763178	4.09316094719406	5.94724303035772	-11.6088994088466
63	2.49583976533713	5.18400909397698	2.60135091492763	4.68380934449542	1	4.63188222986819	2.15134761436086	3.13982365688839	5.19218678967812	2.74594070969853	6.79486518919899	4.22378402149272	3.9705832061062	7	5.78651733751865	3.10130484129152	3.86773998278433	1	5.72072240986275	7	7	5.95430962250347	3.33498884612525	3.22046736411857	2.6312081128814	2.62545751728784	20.2209406527792	1.03222670945906	12.854302269783	19.1298040147039	3.44611199521904	3.79413565736136	-11.6480314480932	-0.680428613850525	-10.279735068487	3.07477218589772	-0.044252780759937	-0.0389611742067977	0.132937688366464	1.64906685148706	2.66205377998449	-0.592595018358304	5.55121795286211	6.08730849826857	-2.19073770978146	-13.2343256652491	-19.0114593795187	3.41452761371308	-8.15047666947441
64	4.04576200309803	1.997051944952	1.61488297956747	4.13284957969159	1.28710169781671	3.36851226311401	6.28146022713701	3.16524267486027	4.2193623736864	6.30875341148524	4.48792913365629	5.67379483434854	2.02288864967769	6.40462112276514	4.16661065858933	1.52128903410378	5.14163866591392	3.24167509502888	2.68172024350979	1.65595835899211	7	5.57259406040626	3.7568858746761	7.84265240491364	8.9310304654651	-1.99724449232962	9.7323880876657	3.1713556170516	5.57346013223721	7.86640106342036	4.32910811653348	5.25516009006739	-5.44378954046103	5.38077533093753	-5.11560804922359	6.58682612988302	1.26928077771312	-9.07967103853453	-3.68769234771371	9.28481406191511	-0.743989560118512	-0.140587763409942	9.55768650571927	2.47483190657665	-16.4819888762312	6.66148383371984	-20.9582489018262	5.64545458788028	-15.7995082396709
65	1	2.76805673000716	4.31317677734453	5.26460087011158	2.79234037247128	4.77871639509231	1.58467256741959	3.08147275981296	3.71025508793464	4.15682925151895	2.94715865377959	5.82856816422956	6.90254124353342	1.31596193040383	3.14811911103204	4.5891350108369	3.15234445783072	6.41289430139041	1.51745599437855	2.52949553739184	1	1.20487224214511	4.51880369644004	3.97950178342491	3.56196307146899	6.00926556556965	14.2208051838559	4.35268442233317	11.3378336914521	11.7330372575881	6.01346854699383	5.04359639947203	-11.3271174190042	-9.76086388946421	-11.7770207100925	6.27973689845823	2.15809307281597	2.76144840311805	0.452109968309381	3.43251876943832	2.77915479674901	-3.68960046470206	7.67871465079077	8.45107549520851	-14.0841576561721	-8.65776474216216	-19.6725177963593	0.495842911491957	-11.7917524786099
66	1.28337222237149	4.53472627810857	1.66268527481376	6.01992599301204	2.2882326927909	3.37983575224061	4.70544069115983	2.21045303764588	4.89452984860695	2.97220006204421	4.50278608860107	1	2.49720336495722	4.23254745148121	1.59222779384117	2.07508398675863	5.00332315379549	4.97126089447714	4.19146088114601	4.37905928002838	1.22552104391105	3.6880310734989	4.69244663081806	10.801943400575	7.24709038535218	2.98043373148067	16.36460008625	6.99650859287878	5.19425876327772	5.74170987521568	6.67420861599481	7.4599548500706	-6.38498918280096	0.653698136048351	-6.62118084068463	3.6044199173178	2.94319905483734	-8.94188354524338	-2.6581150175656	6.46724195066875	-3.71037345422649	0.43039642368506	4.26529382471224	2.51278967238058	-4.43677991152894	-13.8556373705715	-5.82340402115654	3.50243781952047	-5.00977350825653
67	3.19608426648579	5.3977822287056	2.45380245413499	4.61728105890248	1.32540971974472	3.8639631980759	6.35031093137089	1	2.95669839983472	1.75037605670954	4.65214125557501	3.9904082049907	3.93917231192576	1.97493361187541	6.52564076742127	2.42878899443186	7	6.56526353004569	1.98855592970278	5.79985914522002	5.87450065137185	5.66038507172046	1.1518977578396	1.39122902959888	1.93435905689054	-0.754628626458559	20.6951101572956	1.69917758344759	10.8375829320135	16.5579902035446	4.22859032931951	1.89270202907829	-8.81167142329153	-0.49349522011066	-9.26961080275485	1.264839705259	2.48176769213146	1.98133315146846	0.430278231926746	2.16266576354602	0.936610379257595	1.22931904158386	3.46244080350041	5.73668281464831	-2.11386800313177	-14.1965157770238	-16.0507072544275	7.04910642417264	-4.7812998144652
68	1.84698310091691	2.63536736224693	2.15749459342455	5.43938124451102	6.43790047523378	6.93732983423371	2.34197150373902	3.43697764692224	5.64272686778248	4.66188305882572	3.79542328859175	2.08186035865624	5.75460251534167	1	5.58456524640252	3.13844185028578	3.53182992745398	1.27060119341485	5.99255105069784	7	2.32246085001165	3.59091314061691	5.07082677446555	4.82280902390673	2.34994566629619	12.3593670725801	26.2119355877494	2.6017471031655	9.87905501876739	14.7994206036283	3.4812590207303	2.24790651251711	-5.42897791519783	0.449142750123419	-4.89667038336454	6.22877629526882	2.23246075767474	-1.48399233165773	10.6583930784737	0.0329262840434134	0.17129844979349	-9.86535153802377	0.673276971596077	2.49470321289986	-6.58734949900447	-10.4827457577862	-14.543869648147	3.28372980563791	-11.2404034717498
69	1.28503841269223	2.75578167201176	3.20797299069125	6.73580203772477	3.71245529843468	3.58101966402447	1.53670835141747	1.65282313885374	6.43169015446474	5.8001615726812	5.33682466192107	2.92402043107883	6.55088714003278	1.5778782575311	2.79771776105806	3.19058004899741	4.12569704617758	3.6193622048908	1.33878629978571	6.43374559236993	5.9793451152556	2.56464744317872	5.66206909091796	11.1441365514605	9.05017178131232	1.73407251484192	15.8031030035631	7.19032287831297	5.25857235116296	6.03863461397178	6.62039264479437	5.67668656867229	-6.5562457291124	0.959050087385197	-7.50540923673973	3.69898980366391	4.70911031100298	-9.25380504881993	-4.29517860741221	7.45753630034215	-1.62182409927657	-0.358715630928113	4.45622221336743	5.74642250028502	-14.1363299844223	5.16924628590797	-4.50331698613749	6.49030375855453	-9.63621270053715
70	4.35591235867175	1	3.16205556252352	3.12102696682034	3.35075886255979	3.82892797318527	5.79575253621907	4.87469218566861	6.76889832963738	4.35548997296288	4.32770622537435	4.73501439739586	2.74077391935301	5.05438690073722	4.37698689688381	3.76900897235602	4.11327294607135	3.25545698051974	5.54759534622763	1.45079786537147	6.69427932374486	2.15444251647151	3.63033036802404	6.47509007282489	6.5736231475034	6.95357755502071	18.1547250338823	8.52741320133707	14.9859478882627	11.5633662038984	4.26474829955223	1.18240088089295	-8.79423585780916	-2.95858786167137	-6.52812626715999	0.391067427285422	4.09359424823418	1.4933109206619	10.1011325217051	2.82199347696698	-1.74960309437612	-6.08423078336229	2.18000788750223	8.65084768374692	-12.8987724770372	7.73056549984526	-4.14246433775696	8.76404200511578	-9.00245346193208
71	2.56121173492815	6.91497990264815	3.43781834566219	7	2.3699361641421	3.87621065884828	1.73235458998098	2.91172406283949	6.23074150101585	3.24144390700769	1.71698979738611	3.17229266799958	1	1	3.43621047223191	4.31119715521565	3.17283387630679	4.98128938348532	3.36895089278705	7	4.9258502610733	5.32899729270953	4.06119151573482	-0.0801405445430587	-1.20039682903074	-0.274280078736479	14.0793469075409	8.1459949947932	14.4130727610836	6.76485604719315	10.3135744913589	4.95252484076882	-14.8899135865657	-7.60930769687927	-11.8899436599371	3.15650268798676	-0.271271540843117	1.62862782185604	-0.337806812708091	5.57973258670594	5.7396923755109	-2.40688136146666	4.26897634467273	4.897776305316	-3.25289941697229	-13.3846799235569	-7.24087133478764	2.96780989409808	-8.23682076430378
72	4.7078480095877	2.909651995538	2.6245382729293	5.7054591419949	1.25371881755344	1	5.41508276189318	2.11804044957115	5.91650890743788	5.03508144648797	2.57443229717925	4.73380412793454	1	2.08073034843326	4.35334370597859	2.24681651575428	5.92220138108079	3.61154913408368	1	6.20058171831154	2.71308559970061	6.3518627273224	4.29244224575576	3.47715436303466	2.48044880919313	3.60107485874218	16.3892399073802	5.87121691494565	12.1263874573326	11.2560582842691	11.2647526695642	5.18984595111596	-8.46692051470715	-5.83010457596056	-12.7685485177298	5.73822452737326	2.39700218721392	0.0853969784469716	2.62188192088857	2.98484149910006	2.45536554330237	-9.2609903080913	2.94046362512678	6.55834166434798	-0.962567851500514	4.47753728444755	-1.01404111351857	6.5198636303172	-7.17401672482689
73	1.68659261799137	3.06736756899195	1.68285760599283	6.78182846806313	1	4.50150319692377	3.34162996915251	1.30681087808691	6.48376829174873	3.45213255049424	2.75466261742783	2.8292325922691	3.98113079499225	6.53606028041581	2.48769481992108	1.35950094685452	5.97902370478656	6.24755434249559	4.18509450155212	4.4309660636241	5.40895876694436	7	3.72167605050842	4.66287291177284	7.50527404905237	2.52965296698743	21.8536953074673	7.57616075715304	4.68231737980713	5.78552768151228	3.79520051394063	3.12386231333374	-3.84010309913736	3.11733388488526	-3.74755384024598	1.76690470116376	3.62875611777378	-10.2141016002189	-4.62899715019737	6.72212921853238	2.22402737261519	0.884130551727344	10.9114701654805	5.38187342825333	-4.80018923048687	-11.5546111834817	-9.38976515849608	3.10680318531156	-12.5277213719408
74	1.5741088043801	5.10532668131562	2.59771893901572	4.9208239654892	1	4.74963000137893	3.94651781527623	4.60498587441724	3.60760824758683	6.41110705592919	5.00863440566837	1.49619371563007	1.86532853933522	5.92907940309737	5.57694155820435	1.85526130982257	4.07730986381044	6.51109957559604	5.46460832657984	1.82755194084744	2.41727064650078	4.28663033407748	1.91208705887524	8.43637579023239	6.32420429590971	2.98734248357472	17.8588187450237	8.12705097296788	8.11700186213008	6.71628347855248	5.57077075105645	3.20068674633833	-3.60970842960703	2.49393439205209	-5.59027977641745	2.40888963432259	4.86108590960063	-9.3998281668763	-4.0399622510542	6.13205640786377	0.152415285768507	0.130815392917077	11.094326776702	7.93491271400183	-7.51630555667168	3.03486256494654	-1.3121702703354	3.72457691597207	-15.654842014764
75	4.03339242533217	2.09906416953685	1	4.12098985289671	1.69630148964562	6.44995250009561	6.06289400381793	3.83225857078834	5.1754855603125	5.35946617811523	5.90259122224808	4.94527363567462	1.85861312737073	6.11116005253068	2.06564485672743	1.95657225064677	6.65206835816808	2.62661180627877	2.55187428337258	4.14090405082875	2.49497521632327	7	5.52480149515264	7.28846762066904	9.82636103957047	-1.97613421047702	9.93959456839294	2.59011292651608	5.42787446007079	7.91033144717273	4.49477018991479	5.52572581718404	-4.46040640869017	5.56246813726635	-4.46916263337109	6.18220837908614	0.991597571882943	-9.00310682349376	-3.67349791804466	8.55726223070721	-0.559332893559507	-0.0297775620646264	8.79822548767689	10.3045778324142	-17.0517673112822	2.18499515673249	-15.6854627883181	7.88248986470723	-15.5578549050847
76	2.06858952725673	6.74256259569957	3.06671499083991	4.88976340332427	2.68751670986172	3.04491486787341	3.41468930282307	3.94399116053954	4.26968912853881	2.83345185409809	5.46411056942525	7	6.95615099324899	6.33469057271394	6.1538348412574	5.33285976173375	1.13277775749768	3.33302317155101	3.24905618037945	6.58867206507198	2.29176250496025	4.00999546074982	2.16912634351869	2.87292911702399	1.18768299848415	1.71932731668598	19.4389709605452	6.7018708534675	10.5232766640504	13.3155762516041	7.2912687959752	5.33387623198742	-7.73738113859918	-4.93793143154887	-9.13262591645918	2.40325445745572	2.77944518397153	-0.45055131361074	2.64150642570587	2.27096374309402	3.96025894777363	-6.05607233407605	5.10063341007613	6.10685673263786	-12.6963262714009	-9.38155931168932	-0.257805175091992	-0.128094359833165	-5.19813003569229
77	4.50118305935671	5.89683462756087	2.17540297203179	2.70701442770905	1	3.66247370220335	1	1.53322671849136	5.21260514275576	3.48703948235672	2.30273826332041	1.74102421787445	3.62562977848491	1.62014090871832	5.51932115669135	2.66811969759368	4.02438772387228	2.07743187252775	3.47162352671078	4.93917075827727	6.69122609076113	2.13334480610293	5.73559773232437	1.57012734352304	3.85334473321205	0.753570133950658	20.424814352249	0.592981065496685	11.3856529811396	17.2318508872958	3.58053244832587	3.30967834737455	-11.220721940807	1.41658028404556	-6.55013243096857	2.81753459229563	2.16718709174841	-0.195946960265531	-0.31904404467393	3.93730842391887	1.18177166242806	-2.89769076103687	2.11065096722185	2.20897496180683	-1.60115774762504	-12.2408413671442	-11.7122269359646	5.02011421205688	-13.6158984705157
78	1.65331315177923	6.3575846506733	1.56803731102156	4.66953354493522	1.22255207941601	6.24504615780104	2.83240735895049	3.99163564483647	1	4.00893416282953	1.37336972483458	6.81092368427784	1.09458587875858	6.5704070430949	3.88394622375873	3.9627308912809	5.95277351884727	2.50799963473583	5.78541497965766	4.67430719208951	1.00049530137509	7	6.32856173137247	8.10211683334397	12.8855166764939	1.06234885719241	16.1527220786097	5.33610690544158	6.77914613501359	8.02026022650173	1.84176806259906	1.75396267295326	-4.71491170920833	3.98930694376324	-6.49158282355905	0.569254672817003	0.869215877432937	-11.1319727809546	-4.15254983300302	7.97449124890204	2.87505023266411	-1.67986274400176	9.01019292983741	6.00254869793495	-3.62625243303896	-9.01393938495109	-6.89478959348853	-0.985126980395924	-8.72159884286595
79	1.05033977321302	5.17011344598395	3.55684638901142	4.97383939155337	3.70449756306213	6.14519311231146	1.95215398759128	3.0010539264722	5.9975246743527	1.94623258070044	1.6056573813506	3.26252755890157	2.63423466981843	5.11677240610805	1.00496968949268	5.00266693735592	1.34074407497869	7	5.69452656297068	4.33832338772571	1.89211864530903	6.10975930229405	2.68019661850395	-2.14725246946873	5.7756799368003	0.315991395684408	21.7510997366341	6.84778546449651	6.61166112588652	18.0829124907463	1.76206265612301	2.355469126009	-9.14716656179086	4.03922564352445	-4.00138368032199	5.1784433843428	-0.490799431806813	-7.53459569664121	6.25995758992355	5.444359789221	-2.34815066669297	-3.01779990116634	4.56955577378417	11.3825330281514	-5.70757960312774	0.0872284108562608	-9.29493815723352	-0.713631461767566	-4.26368206190652
80	1.18249671163537	3.54433596324429	4.57833730125315	5.96706918386783	2.06194492022435	5.59909027344802	6.07363944923778	3.90449126345853	7	3.4518753364284	2.07504920418598	7	6.25502170773489	2.12606971600398	3.57243732466941	7	4.97660035592202	2.71809005491889	2.6935513909737	1.47854740842123	1	3.63943178272433	1	4.07074062584161	3.47600511301185	6.82908702363863	14.8329512686608	3.67661904370999	11.8011946468382	12.9315190594836	5.78249800242339	4.74602994158896	-10.4154324407647	-9.11943088462188	-13.2110482629817	6.45459590563472	4.11514219786183	1.6673241921031	-0.561066114348542	5.34487579759851	2.60107362818967	-3.17277193185862	7.39139755159252	8.0373033983051	-13.3168488070644	-9.27868704801518	-10.7693002893377	2.17287080114869	-7.61033870625366
81	4.57406295163673	7	2.3166710843581	2.68856761972818	1.70752314440664	3.3776630791735	4.87311106212478	1.93294717758807	2.99811620108531	4.85948820009349	3.29201548203642	4.83170497405827	2.55488696169054	2.24339049962772	4.20545630431292	1	6.61813266773407	4.69622399311718	1.3474837042913	5.64141713107615	4.2949480498499	4.5412529180134	4.92093705832113	0.516464390696801	0.482675635187695	0.823346993320873	19.0160687150725	-0.874334016742376	11.7971726405357	17.1217253676938	1.60265316787836	3.57282804778791	-10.5227406447019	0.163821307426466	-9.17742161545978	1.63057772894415	2.09154022290739	1.35578135935248	-0.447753346241691	1.76617195192321	2.32802483114868	1.33327786582098	4.23677512501173	3.17367071161495	-12.7691744047432	-13.3613286340521	-17.5176627598895	2.97272019052785	-9.44888268246146
82	1	1.56611264081016	2.1133730923258	6.21137702029397	1.51559314444766	7	5.89079811476693	2.0780572270819	1.8102371649424	3.18162052064031	2.91005188144325	3.13033119854942	1.37158512209591	4.04429173457264	1.92046445684585	1.64744956724406	5.46007836595636	6.86001071430215	2.65392802209159	5.42342816603833	5.16815026976306	4.73977067813563	3.40302726736432	9.67002748477098	8.44339887502347	1.07973736233693	16.524889308497	6.51141413830083	8.82230538834377	4.8697235394252	4.25143398285024	1.50687174485244	-0.560799893245427	1.63105885998231	-5.41370865572156	3.26132334269994	1.11646201063699	-6.54393856137971	-8.09168561196828	5.26980191124026	-3.75443964753487	-0.502863546233103	12.0976646797961	5.53292521776278	0.0890230471440887	-12.8385130627192	-18.3420663665351	8.27563425382582	-3.50254908411512
83	1.35576538582952	3.18736946032563	4.32232041042431	4.74835994888011	1.65664597502257	4.34270906240573	5.62946607129986	5.16454517636462	2.59858131226301	4.79724239219216	5.80551404959099	5.48965229465549	6.53952499155821	2.43212422977082	4.31569165131161	1	5.46339421204111	3.49404248243429	3.62029251030651	6.52232575888299	2.12028959810474	3.54571280384215	1	5.27011102895346	1.78956095286496	4.3632163007037	14.8867154177005	3.30128858913833	10.3497286041152	12.7888449310723	4.78565322504728	4.73637224374166	-10.8523438674361	-8.53847194169463	-12.1761696455858	6.43834286306338	3.20231850815975	3.01829752315059	0.292638734406383	4.47641092414208	2.09890222559758	-4.26317663092616	6.3687602607573	10.6858407910997	-3.6395193916853	5.44133968675258	-10.1710954715502	0.236550244445973	-8.27713079260281
84	2.8048811276979	2.50626162522811	1.3998042459176	6.0601633406789	1.41285024543319	5.42626211240345	3.65016208151374	3.25968949013056	2.96482846988137	3.27951890658771	6.65663939658816	4.34026483850097	6.9374444684137	1.63902657389964	2.19682724472706	2.22228323902181	5.14416264305584	1.90751766373653	1	6.25962843751996	1.69171778046006	1.10620339799897	4.11965875842364	6.25495553130013	9.22557620407768	0.907476440621435	16.3579160380129	7.88175182744051	7.19135838995463	5.21532509182301	4.10138720635366	2.79080761476028	-9.09883467126562	5.82937102355579	-10.3863348811574	0.108422880196564	3.00380155107507	-10.7370267124532	-3.09911832007159	6.26506953373935	-0.467610297508798	0.0816740585605619	9.37058625109323	5.82438479883301	-4.96742818712386	-14.0544154507866	-17.5593373537058	0.230741758386338	-3.22847425679704
85	1.81973369454458	7	3.05087442825075	6.16478087583581	1.8972608298997	4.96444554209916	5.91400235604717	3.44947325595417	4.9443960690067	4.95353302893988	4.84229624440739	4.09134546710282	1.3595400201272	1	2.37029059447461	2.36977125004069	3.25202668373124	4.27135534715734	2.82263099821561	5.11148821505185	3.98247305552525	3.48190697296733	5.65092011179326	1.0637709080735	0.803581899388138	4.46787527416344	17.5960051487751	4.60151732129469	9.60202594100584	12.4498119786903	6.5631851464674	5.8914420133045	-8.48906070682172	-6.56922300172379	-12.8893592694883	4.24887568168032	2.99265932170561	1.31641539176626	2.5286998441133	6.14878358746319	6.62355648712229	-5.16055783681561	2.39241489755914	4.2839641365009	-5.85043507523742	-12.3462814389397	-5.4196779197627	5.57842748931539	-6.73774925759226
86	1.98494109166381	6.8440886194757	2.69200425058847	5.46537507070002	1.4728927916303	4.96041090515727	6.17492960061389	3.8058363618207	4.88989977042512	6.99076444635183	1	4.31376338900155	4.41778676224883	2.85203893659491	2.09229186976098	2.00238410732622	3.13757731279359	4.86038161286034	4.00769377450312	3.34427088979229	7	5.17263844986691	4.87072040866015	0.288583369399835	0.856330225020199	3.69124402229994	17.6654374782243	5.17308183708578	10.2085784565558	13.6524440352854	6.95700582780631	4.84275417610206	-7.99067673448885	-5.71583024846093	-12.3914843491442	4.23941714592107	2.54299849907982	0.217283957953999	0.372700766525386	7.5413322302236	7.80213039602743	-5.43667332994741	2.82076282183752	3.93280858653058	-7.84625573141247	-13.5251570394827	-5.26460763075823	2.4792115041097	-8.69554075745231
87	2.63636103279897	7	3.4486529930211	7	1.90272652675607	3.23982057218336	1	3.87237342344002	7	4.89599076888569	2.05666536082985	3.08286596049844	5.7467670165325	1.12419939565301	2.45895333923738	6.44867977312919	3.47160211120254	4.64196635568279	3.08477435984572	6.65136570692543	5.19924787044931	4.26106515697169	4.38125749739622	0.129703973801015	-0.741820118897669	-0.257412639487159	13.9880651584381	8.81787509893881	14.709529911338	7.68896597527575	9.51833359803665	6.1070073840602	-15.1954244148933	-6.82887007035107	-11.6313465695439	2.56257826133123	-1.0585299084506	2.4478774465407	-0.249357802858128	5.60313115879521	5.72142581903945	-1.72482256314762	3.98294795653013	6.09717010296932	-4.11442964947044	-13.9497897186215	-8.42900217117022	1.51351019545687	-7.99826460128022
88	1.48774166925914	3.41652221272094	3.49019440218126	5.34556626127081	1.1750320290455	3.88401037587913	5.92489295701541	4.21245769901449	7	2.71811118711186	5.03647132167512	5.58039719920982	7	7	3.72553868009501	5.69076285034955	5.87140341687741	4.15429759899476	3.39494283037746	4.3311425363391	2.28927850538136	5.48534404850182	1.79604790953328	4.91420388027609	3.08982279966346	5.32628705127512	15.414763648853	3.39350055342062	10.9809574557995	11.8437807200652	5.28760867100685	4.21856605284702	-11.9170799143035	-7.62895012608606	-12.6083906442371	6.74635306187765	2.80940255021396	2.53579232913263	1.32933951610568	4.21390283485132	2.9020205529866	-3.54646024016027	6.13872179577847	5.46515327206869	-1.04056481775316	2.52621851354731	-11.1291797897331	0.106035623822234	-8.04356604132218
89	3.07933938066117	6.06566360020122	1.86548636765849	2.87305333771151	1	6.30226552802786	6.6083190988928	2.23987143778347	3.96273591840444	3.89585922955069	4.60672472838199	6.14814763636701	2.47780828408802	6.89806337124835	4.24660489351197	1.49916212349949	6.90281776052255	7	3.40639080854349	6.22262253546753	6.28896549567747	2.95879202460111	1	-0.503656440211896	1.83205769379653	0.418045602068191	21.8275961603825	2.47604839911095	11.4681066515028	15.9527971259794	3.80374450644096	3.55285144458189	-9.73410952791366	-0.128862256480169	-9.04558743756469	1.55835395188205	2.67959913354446	1.7217785280986	-0.654417964244997	2.20267719056432	1.33215746152767	2.41265950963876	3.17099842196269	2.65146848878157	-12.4503179815237	-14.5483202023675	-17.2441601299303	7.01797784738621	-8.86812093010595
90	2.02106130130658	1	1.7153008830488	4.42889949705433	2.86791210059978	4.96715824421491	2.2535444412369	1.06322236942385	5.47017835838099	4.7756737668428	7	5.51948690173666	3.46766660024892	2.35585911117901	6.70945697010175	1.09624587940098	6.02493142693075	7	2.43649294389562	3.23975607391859	7	4.44676711339503	1.39147998299635	5.231695602865	6.77130614114322	6.04069582585493	23.9809905449511	4.52316011698886	15.0055418284069	15.4204394457919	2.26379497153417	1.7790188915012	-6.89127978667392	-0.527963388099988	-4.32697769829999	8.68018714283251	1.19380522524988	-3.46375285241885	16.3893109001436	-0.489185543338945	-3.52145395766321	-8.90170859018616	3.34429869684166	4.3941969310696	-2.78280735334348	-17.766163748154	-9.4717530879136	0.749380229969083	-5.93988252062833
91	2.72624730743573	3.13057414450617	5.0124926490058	7	5.29210117173719	1.27237154123329	4.0532951858072	2.43926466743896	6.24960654139943	4.55071068675086	1.7347224391087	1.221517638082	3.05908320826943	1.73918558785918	1	5.02117847561063	2.8919127318831	4.68743371065531	4.16731761552675	6.51396940562622	1.06845561628376	7	1.54871000514927	7.29496089601524	10.6280028991362	1.21892919197184	17.7777975013603	6.33587077866386	9.42474702372007	6.68667488803878	4.33389109754748	2.47597375261707	-0.772657230968273	4.06710008526889	-7.07208759406907	1.29223766507792	-1.26009699400708	-7.0813501398949	-2.61635057370378	4.9547808461976	-2.23346430252554	1.58778607263899	13.8979164166086	6.94573132022671	-6.44514863620908	-16.1300458547416	-2.25600136116477	4.1130229594494	-3.66332668584354
92	2.70722426947679	6.65978964916709	2.75451501155497	6.16295528165074	1.79768156616046	3.07070723052	1.74041388512302	2.40363242202443	6.22739096372381	3.94016500961598	2.47359734162541	2.9855543358229	5.62538089033788	1.39988506472439	3.05072110250265	3.99299637267711	5.32310717623941	5.77734679347987	3.20286306300782	6.92098995369477	5.42511636521099	4.19862151409114	3.98734025723149	-0.00853577347894852	0.216819774863209	-0.44293606368593	14.1768513085411	8.43650984705666	14.6624952292941	7.72472443554651	10.0351885222218	6.2244407794173	-14.0661318828085	-7.57138710644178	-11.3060060038831	3.36344826864469	0.0544471900507912	1.46061908542978	-0.858805028179126	4.96825697243614	6.34459349345093	-1.93751390893307	4.20731791323309	6.82007406685478	-3.54327922465768	-13.9259391100001	-8.54106868647716	0.430413107776443	-13.1204890941343
93	1.60220355250382	1.79268315156289	3.85156224918329	6.04506908752899	6.88504327882907	3.4870526337055	6.93285861019606	1.68279876347366	6.15443471461809	4.16025497912095	2.82432367968227	4.56247770181452	2.4866161438303	3.73398716949844	3.78435231335357	4.21941536111982	6.07706139168735	5.78367126485238	5.80058554946163	2.48591770732473	2.71652591001478	1	6.25412986768547	3.27571195045577	7.33884418987435	9.79412588940854	20.3257710381653	4.54337105703822	16.4636841583966	10.9968402768336	5.86680043735945	3.64045921767689	-9.42051104275244	0.0588509246343253	-6.2428964727461	0.952255004341885	0.390592539688775	2.94966858102626	13.4457920921956	1.62484170607723	-0.797287865899096	-6.39762793114	3.78158588270503	6.03144028740157	-15.5381444842854	-16.1085813514433	-5.28560288205286	5.52414692755226	-8.45519465675802
94	1	3.35970381275922	3.00504975731979	7	2.52025474472208	3.21131270941159	3.7601831373108	3.08687639410403	5.94604049784744	2.8527588216774	1	2.49886976574658	7	2.74953415033059	1.7154914671853	4.29422166232602	5.12483172203174	6.40259106130666	2.81936230165322	5.91269188890662	5.88118576966051	5.95733162967717	4.0034932634946	10.3582029981467	6.89291236628392	3.45462487818914	15.384817875608	8.1660377015901	4.61249480145891	5.13277762591606	6.78391765136609	5.42882344962668	-6.39431285206264	1.05028464343474	-6.63120766667608	3.74982447968859	3.15892852021359	-11.0373860473008	-2.06076126968419	7.50554013662246	-0.417177663608032	-1.07880248054043	3.90085401675476	10.0117178172404	-2.58851595382908	-11.5863565324596	-6.30048404504842	3.18801592141122	-3.06194890071983
95	3.78220855068334	4.63376258286433	2.57246494718779	4.41851925923719	1.67516715759949	5.28304288270835	5.70271469665728	2.13482293624179	6.29914733971699	2.00671691229259	6.99342104760973	1.92764203513999	4.71705232094379	6.34488179565231	6.17599023684527	4.64347543981545	4.68014274253744	3.85348377952944	4.88551565635657	2.74683816390254	2.23363183848262	5.61185455775811	2.92689071523166	2.55957092235675	3.7624242530519	2.95162853877098	20.0084038845254	0.885279411408071	11.9230304685849	20.2051137590309	3.24564910220485	4.27610200220338	-13.2458703345911	-0.0528354429762833	-9.56675986485322	1.93181987619736	0.203242049978483	0.465678348201954	-0.543631073309216	2.47238825274555	2.53071206330271	-1.14270271556607	4.17604441549977	5.6768344616548	-6.80868717183104	-12.7145903503978	-18.756966396255	3.91247927091391	-9.02453281196164
96	1.79750951267594	7	2.43027646355914	6.78071979391316	2.18102782100316	2.26579712433989	7	3.77389345553451	3.79797783936185	6.12836611643348	1	3.87561630149711	1	6.12538439952659	2.01015119051251	1.8071146074134	3.30089630363841	3.60593476458055	3.73304304481461	3.88896313166398	7	3.20580633869493	4.98091814907281	0.911415830166066	1.19812047996891	3.67349056125144	16.7383692460774	4.88123653478682	10.5125147270351	14.1579166708981	6.86473730764559	5.66681976493695	-8.07926670256666	-5.07189890174576	-13.4022338129448	4.78224839180167	2.61820254879903	1.2336501799028	1.30969050771692	6.79821133048586	7.56045733959703	-4.77246600140566	2.51232767568466	3.62250832129247	-6.58799670064088	-12.3906020357773	-8.54477689130029	5.960994312164	-8.77066533332783
97	1.17855748994051	2.43415397038044	2.9126004808876	5.68449826722185	2.25704198700468	3.07838061405705	2.55147296533109	3.24811773919323	5.77472803198653	2.94547488299528	1.51597726404837	1.83978074253472	6.5756379845494	6.6625805345456	1.45549639062997	4.46443509035616	5.24909917711115	6.17581479490357	3.84059969039597	6.75234424010936	1	3.67418224863903	3.22672303456822	10.3164900115845	6.41457731703974	3.56409480942034	16.1542053909448	8.76357796229741	3.79127317564523	5.42740066836019	5.63376671518321	6.04476608353249	-6.79403082759023	2.08709107545274	-6.35510752402656	4.16289858634784	4.19321595491066	-10.9975403721837	-1.86348190209782	7.49113376261465	-1.18419113809584	-0.754511621986501	3.7642370420844	11.3833257540744	-3.14350887253671	0.566345378913632	-5.28773717476256	6.28068627627249	-9.73648106292612
98	3.56602113256759	1	3.40343937942287	4.07877257212449	2.386974601083	4.33287433732192	7	2.97517838179208	5.9425509130893	3.71555129513659	1	3.39098534839603	2.04165370564551	7	3.51441771617667	4.63186070510151	5.02180618154306	4.4040841787911	7	2.99983700959381	4.38062865337093	2.27754812985121	3.91936970593307	5.23221921423416	6.57258437191735	5.91493555032558	18.6409518017148	7.51538062183041	14.0934295691174	11.8207060811514	4.25022645539565	1.2842071704955	-10.0597414568994	-2.26277491171245	-5.91379373167775	0.824790995262043	3.40079910939238	1.45169394739824	9.80624451701124	2.42710875182625	-2.06172035251168	-4.78576523786276	1.96697372805868	9.79741952656341	-13.1973094335403	7.53020228262976	-3.0032772471738	8.30880955577618	-9.62863893047185
99	1.76512788793888	3.68334355514305	1	2.9684171519894	5.94175343122478	6.02149327221866	6.78590357585057	4.07580046581224	4.82688502554772	3.91278517380991	5.30621452224745	5.67184650426463	3.39864655342041	1	6.50055242884412	1.8104795586716	4.98041321182961	5.48987717271991	4.4100212421589	5.47229985393913	1.64744049748156	6.52392741268511	6.74015774902003	7.4733396752562	5.69440018875433	12.9831749285682	23.3229883234831	5.72798155573295	13.1579749838884	10.8971159852045	2.40685845082386	-2.3072725352808	-13.4748007925523	1.02161088411188	-10.5974992506494	-1.34237559175867	-2.68239345038409	-0.536593566603307	9.93609222387182	2.91061935124255	-4.20027403216024	-7.54054125456959	2.37918624815865	1.3067919928302	-4.4298659475564	-11.4199919447811	-14.0795944863121	7.10490340511488	-11.4351267537188
100	3.03455883838143	1.67484524752354	1.04481209476736	4.85866068670802	3.61130604928685	4.68693270765538	6.52888429580759	2.26996024833812	4.45998877544199	6.62695667936906	7	1.84240703510975	1	5.48304279859678	6.48426550822	5.37509014810157	7	7	6.85531906628603	3.98460297547938	5.08092082525665	5.63386984339371	1.97076453402892	5.35207526882815	6.92340836093964	7.29681061369222	24.1710315085815	2.72359109193092	15.2513148938831	16.0549257575188	3.2443314710737	0.895938559703693	-8.38474343127569	-0.124539251577692	-3.45521493699879	9.68281580859634	1.30764485046279	-2.94101486704624	15.9307359334724	-0.266234546256237	-4.17378579119672	-9.29789946238615	3.31023916958631	5.3333176008563	-2.03848935148393	2.94903080653315	-16.214376579123	3.37521578187494	-6.01887949973849
101	4.15055835599558	5.07497142049365	2.4129343566211	1.49968154902903	3.60362472102374	5.67087375811236	6.69982576324171	3.91449504945286	3.38890710608364	7	5.09488821921526	3.1125736017894	1.02499248610383	4.74517814327213	4.05422658903117	4.04963980563335	4.73067995110118	4.09903254502098	2.02390256131023	2.78083306793354	3.1150651465196	5.38842689198265	3.91524789317021	4.74163146291096	-9.21182809952982	0.124791196110128	-2.09446430927891	2.67668324266498	7.01187421253939	-16.0197936246821	-3.62493781476153	4.23585301246862	6.38033506508665	-7.10720610930922	7.10343990858166	5.53796751357394	-4.90412213928639	-7.71373606446573	0.820274624512103	2.11318450331306	-11.6524624568248	-15.7632833350565	4.57314826687752	7.62158324769032	-14.3213564909617	4.96796094117961	-16.0886922457903	6.05905812834273	-9.0232090516141
102	6.25939833391605	4.15738782609512	2.71190005771147	4.46750416496575	7	6.12324693056575	2.88888060637286	3.55820468287198	5.55896584809216	3.21165198271936	5.05429680586142	1.45441503381616	1.38020204630408	4.53369206081885	3.74374601916283	2.12534378741715	4.73576732581336	1.46902917991377	2.10418691005477	4.12983556145187	3.94878639255007	7	2.3840576777744	3.6851618725699	-9.20463151844659	0.778427431248583	-1.32265074135186	2.16003843466214	7.55690518967534	-17.6696880024207	-1.75112915309137	5.67676867061241	4.21090648730315	-7.66668115029202	7.46851193807807	5.00789215837801	-6.38050120357584	-3.74277973521035	0.290972908034326	3.51239466811944	-12.7593682306543	-18.3847338933482	2.81896038663303	4.86899160998309	-1.58710827260947	-12.5451076359244	-6.66118167192728	3.67860621719496	-8.70002554603158
103	6.86756397639066	4.01649999103182	2.96872639746978	4.027021615522	5.42307592184907	4.79554815804074	4.39537145208049	3.83846114458829	4.50445864873079	4.86481752747922	2.31575200602773	3.57687972218772	3.25542445187662	5.46816265003742	2.63503817511193	2.50664007246993	6.05836131389475	2.03629235689222	1.37749202673247	7	2.85252198272463	4.62779787191038	3.10629984633108	1.9488741051837	-9.00252910254879	2.01269566515012	-0.00766184100215567	3.45934916678538	7.68702972628594	-14.3875442094327	-5.81088041515048	0.643013056057804	5.32154687601352	-3.99737274495459	10.7402971609315	2.33539708251779	-7.13366589575682	-2.04010818386152	-2.40383827424915	6.48550124856353	-12.6832923875684	-14.394025150335	3.05657497840168	3.33073348809884	-6.80757674543002	8.68222697982607	-5.53296409721289	3.8745822470168	-5.61988607556685
104	1	4.91618067616617	4.34191504513959	6.16162467942428	7	5.48334403547557	2.22848257420419	4.35884721925226	6.64491382339163	5.49074388662371	2.53741273849215	3.13531659360024	3.80268421115322	6.33640573596266	1.57261610290426	2.31619160414875	6.86962914298058	1	1	1.17781777077439	2.47217125772826	4.41052610020067	1	1.54028321045395	-3.3309112905258	3.08833722707393	-14.4927551836905	-0.355959569404991	-2.08322809649509	-9.75552676183835	-1.80969155434827	0.0181899572311721	12.6616243160494	3.86719466165968	-16.0908100062344	7.86130164044053	-9.92966196664551	6.6226867385381	-14.6802686353001	3.00667279675576	-14.0543990943396	-8.82143235396544	4.7094494585609	4.80714042305414	-3.00153304876592	-10.9088788042102	-19.2936755423214	4.69897648947008	-11.5063949358137
105	6.93060370201174	5.3570674602519	1.87864081652185	5.32021218009277	4.76791120867808	4.72095994953423	6.03396082168602	3.23339730243598	6.35916190202558	3.17474318163012	5.20587415152705	3.36344612756854	1	5.71097178886426	5.33088921203033	1	4.02020238901493	2.01576560570283	1.97087356998715	3.38801868798601	6.41841341213168	6.20687466954307	1.93863324616432	1.00980246781726	-11.2609597112696	3.76548388475659	-3.7510975715499	-0.422703875486737	9.9462710464218	-15.4276888845403	-3.29341405153699	4.11025329871829	2.63704694542243	-6.79525181980398	4.65019402713798	3.07091450290937	-9.06949652351444	1.80197185480986	-1.13544348380092	2.04020405470333	-11.2977274018495	-17.0509239788924	3.72088826683245	4.22237546424716	-7.72348857514875	2.18052599235729	-16.1789555101927	7.33153722494569	-4.91066626219094
106	1	3.68346621710634	3.06339961119442	3.77665517082024	4.6715654719937	4.81091466478742	3.6755011801323	1	6.02964509983788	5.55225750972176	5.528937399609	2.12972078425653	1.71330403132897	1.43087890987179	4.81514953544255	5.84234735553293	5.85271162387355	2.93135948400419	1.69663759211033	6.42377482805915	2.81016922181722	4.70379435165975	1	5.76395589926475	-0.530183192776815	8.92671893492733	-9.43960920259622	2.0205041527109	-0.563011841398696	-5.65173490770217	-2.44255983210826	-1.14939599059822	5.27312109497918	5.60323260403524	-15.5404448512603	6.86533093307318	-9.53967503631347	3.00555934388653	-12.3599184466248	2.59494469125399	-14.8640608567349	-8.94541654410762	2.59729348618956	6.85275817172474	-15.3032353736	-10.3750436457377	-2.25897331858173	5.76945947095618	-7.65420130848526
107	1.53262634745119	1.9060089800955	1.13488688188401	4.52522675011343	3.24421126908523	5.03768285995985	3.32901912870648	5.91839092561479	4.63164722596636	2.89084274799347	2.16410745882992	2.52459884126033	1.44992183904223	6.2525636955484	1	1	7	4.32246272632889	2.71645907791425	2.97239367903276	1.90601252566646	5.1656046797985	2.62919842584165	1.96973473372921	-0.135243472130936	6.94540700429114	-4.9404788761083	1.10271533620538	2.23180644200005	-6.42544772594678	-4.26791128069399	3.25032484403024	3.58115706854463	1.80915771144501	-15.6428813439301	5.94478051493745	-9.88746917660793	2.17116183945574	-13.7709577991695	0.387912917346144	-15.6249363863636	-12.2398297185659	9.28106980858083	1.45860147519341	-7.4457030420989	6.44786268912856	-19.6500072901987	2.34974028457502	-5.68972344177103
108	7	4.96672759593893	4.42260507512677	6.46619531430587	7	5.89404523898492	6.8384500491616	2.88812837461907	2.40572289248634	2.16846360082429	1.85699278594093	3.17386332515568	5.59214013694373	3.77264508252273	1	2.18712387305723	4.5954777977368	2.93647231228871	3.55386028744658	5.5081884612744	3.44749836049949	5.83561695794539	2.4647647905783	1.84433768300943	-10.9732599099378	5.17791701350458	-0.874334790872512	2.76973667387344	7.66261695324794	-14.6782831790002	-2.44803642443871	5.77934231294864	7.61270092536778	-5.22341019289458	11.8443283220539	2.63861198695359	-6.75324199124075	0.714659077249554	-3.25825686987875	5.1933282635226	-13.8673575980984	-11.9170164634302	5.03524558041323	6.53057117442384	-3.43801017671126	-10.9601788779419	-13.1565799105721	7.29572834652854	-3.76195306623105
109	2.82326635921549	3.24540570064195	1	6.36090408356596	2.58971958491236	6.47311689266342	1.82733997101994	3.0095684622041	3.8055349684859	4.12252358324614	3.17160414431278	4.38380305306043	4.72253479338732	4.89331334897315	3.50973721608738	2.84113824348166	3.17760617469978	4.50192604727454	1.80726954008258	6.77116871909053	2.34911958609897	3.44583634324406	1.2912561801185	2.64140959857431	-1.00003893585419	8.8647162039397	-3.40806743901798	1.05078364563431	-2.96360520042709	-7.13860396160366	-1.96109094091393	2.23404614934362	5.05724619925198	4.13054195016127	-16.8624772580066	8.88006836849723	-7.88469614750296	6.24870328142089	-16.966882704959	0.811359841348739	-13.9850012084467	-14.2238727664942	8.37682571240381	6.06604791344209	-2.71636592040077	-9.96704142904039	1.93434807271795	4.95617473649708	-10.8751453255416
110	3.41974757439602	6.19802994886495	6.3634716030185	4.08350794569474	2.58152985482656	1	4.95786846750629	2.63163686483452	4.62101242855881	6.09451928477297	1.66635603645644	3.70912675660707	4.61329750342543	2.2709564321219	3.63030392576406	4.66520396652246	5.02561469946888	3.81294328026626	4.47118689848417	7	1.25022005538764	4.55334009822725	1.70283407704948	-0.200802073699557	-4.92776860027094	3.34104679641696	-9.66057674844093	5.24393988144973	7.59705346197236	-8.83102917004086	-3.04511225495631	0.301853490212413	2.668156480166	5.48430848462049	-10.0185515268032	9.37200231345802	-10.4104992036704	3.48434797745768	-22.6121667459023	-1.18735168168071	-18.552325002644	-9.49573877802644	8.4833046722385	3.40761769023375	-2.52179841380701	5.08795329589388	-5.21905422341758	5.69562016780547	-11.6761198828668
111	4.42178967120658	3.83953114456637	2.85534663209744	1	3.94244370248126	2.55347868550378	7	6.02954243649631	3.13114145216124	5.57533572274268	5.66887784296998	3.17398989404516	1.2744603526302	5.1574849575113	3.5992559616839	3.82235595230373	5.54581535369615	3.81532632083131	1.68856722186828	2.4023808203769	3.45017671740137	5.7620508964537	3.32156173237287	4.17780851587376	-8.86109386558292	0.319132858163275	-1.60991914432969	2.39428267949531	7.15691531601122	-16.6197190395942	-2.18962684121393	3.47801822906126	5.56548303579354	-7.44119569356301	7.33860159945465	5.28704997376235	-5.47045897831605	-8.6795627416538	1.19051877057702	2.92279881998626	-11.7474554814432	-17.5085884118936	4.77482920160204	7.3274025738145	-14.1018032424908	5.81317508444694	-16.3163162738154	6.29509933963165	-8.9364123196242
112	5.85481370668531	6.91341775230481	1.98866345730958	5.70400756870908	6.64431380373795	3.1061807591051	7	1.99223484480018	1.69430890834719	4.79918899297844	5.24386256073895	1.83404631854462	1.84634568109693	4.31247728367063	5.27291771779341	1.88715221796766	6.38781883391784	2.79597789586406	2.8800878429935	6.76665256691704	3.50212390361021	4.04754891048684	1.51596428883033	0.736880728477137	-4.43700440384286	6.3764109220153	-12.7787946912804	2.49085771180496	-1.26691429758729	-6.85177775353878	-1.07061786490919	3.30266756484199	9.74316642831026	6.43636468553872	-16.7538631318526	9.36703242578321	-13.1497088783329	1.24715707198818	-13.4568496816889	-0.323939131727502	-12.9123420168156	-3.66207663742205	2.46133352782244	5.01566845643333	-6.70363796096214	5.31584221983182	-1.28529545612945	4.43203263211999	-1.29099584698743
113	6.09572822163139	4.60316559481792	2.52874179341647	3.57719515556596	4.49983293624006	6.97893987383322	4.6261147246643	4.57759376467242	6.73636047658678	5.26296322404164	4.08850839214586	2.56691908724207	1	5.75689259061544	1.6883297162803	5.89186205785162	2.84825805828744	3.21390101191768	4.60533113465774	4.04240282100366	1.5123740027716	3.62993315963372	2.36578190942371	0.871033735892465	-11.0911399954889	2.30403421448664	-4.28790692993405	0.890078171495143	9.09299415206528	-14.9582323032181	-2.36004389940127	3.49293530216961	3.81196730320941	-5.99258598337299	6.63872938799917	4.73651367022344	-7.93159140776424	0.472540114329655	-3.79485921352274	0.297751853305251	-11.3532995181522	-18.0032797301928	4.09234036773979	6.55424521448291	-1.12291543153631	-16.4495581538844	-15.3187871329352	3.94936599430632	-5.04852342377416
114	2.59636469069883	2.35688576273117	2.11835522842684	5.25037585906443	3.27971368855149	4.60691344329417	4.21817464779352	6.20325655741328	4.97558737348933	4.59534860748636	1.67648670445051	4.33297389509277	2.10383008596667	6.77687586440028	1.68829639818173	1.57160725647409	6.74722332608076	1.47853490371375	3.72990253295142	6.23785467939981	2.68294299046713	6.26605946778634	1	2.62133378828947	-0.17358762792018	7.33733984614669	-4.08483541606904	1.9834783107402	2.05052751432022	-8.14028435938927	-4.17742902902799	3.17363507330549	3.0844223295742	2.32292043920567	-14.7956827966277	6.3303339938409	-10.6101227240216	2.10485265634519	-13.0445018275042	-0.0160048781062412	-15.5872606474974	-12.2358792157782	8.95838392716082	1.29757295835256	-5.4760485411254	8.15540747621731	-19.5179862410403	5.50745529567249	-5.00292905409402
115	1	4.08674771549808	2.89486612892507	4.05778070065055	4.33001444016688	3.57062771342719	2.74503776052454	1.07078114489617	6.37040652680527	7	1	6.98952150366768	2.40956093620701	1	4.75560573510485	5.26118296143085	5.85524805713538	3.66529942195806	1.52629857102269	7	1	4.14296536136387	1.04915978619418	6.10113222536594	-0.429586512679481	9.25755021849043	-9.07421816451074	2.0131998137211	-1.53544787324336	-5.28516562112631	-2.57135479596033	-1.23392290295207	4.66900142664265	5.5791157627223	-16.1626612981365	5.65449773589529	-10.1988815524743	2.75046332399452	-12.2646258082022	2.96270629343884	-14.3336134533603	-9.17318530137203	0.619154861990019	6.88552574589246	-5.4810756463947	-7.92099676895563	-1.97672686761856	4.86355294719222	-8.09264873974217
116	3.86942435737274	2.96039017700423	1.93912687483667	3.44433639589991	5.98831567989796	3.41367995788223	1.50538448646226	1.5391318501384	5.11488379979321	3.71428608029464	5.0062203032267	2.30151574141905	3.67751550632248	3.27431045282215	6.33044916440386	4.87174080758477	6.22083096966996	5.0680534481999	4.93657309392981	7	3.57566617894157	6.92678391497803	4.46304585867657	2.016817347111	-6.56059539706884	1.80506523412083	-3.09758295871578	2.56852523498009	9.24719889945974	-15.9150260279562	2.05591261334306	7.3382260453023	4.77096850363996	-9.09055586157637	9.50474309246137	2.6182238080088	-8.67191340416695	-3.24121397915373	0.653049181223238	2.1533978665682	-12.044938144468	-18.2444580879886	3.50003977014165	5.57452510889987	-4.28228864622079	-14.5507400546454	-10.363982874997	1.89562948713972	-4.99116103363223
117	6.119950616017	4.33537162449512	2.70623134903019	3.31550480895728	5.56905681784215	7	4.59598045226082	2.46417348015919	6.32147335212767	5.88486741487484	4.70645132423401	3.81695605115291	3.57328682715394	5.85792965046886	1.26871773711112	1.99122043709066	6.32573846832285	1.43254744481372	2.64040050434673	6.65532254622327	2.55234899741923	5.00271113500308	1.46484793776969	1.78029899460421	-9.78520674972772	2.16179110206084	-0.472583139595824	4.4556960602764	8.72084005211256	-14.1301560651384	-5.89921177329413	0.442476010428691	5.04260714508348	-3.00817264557587	10.7394838059506	2.12402708514694	-4.85472147049684	-1.80017508603578	-2.43151349434974	6.77366808611774	-12.3117039769434	-15.3525456043071	3.09349935683249	2.96022268411481	-3.68820554718257	9.18612060691489	-17.9495419589227	4.42446876974845	-6.39945338946948
118	5.77184960967289	3.64994653545388	3.45914560078364	1.81542654751909	4.97580408150508	3.19616950374399	3.89572965346857	3.2753937845306	6.66364349541868	6.66836318321592	5.2717878781095	5.23225899940413	1.17437287804438	5.04110393912374	4.08440498122132	1.3000451548013	6.59952614022639	3.01845899440902	3.95428709077681	5.51313131894268	3.76326897493129	5.51079060336171	3.33417931848882	2.36447122577325	-11.0233342407618	0.181403357906801	-2.93496143282679	7.50565337231547	8.916978009191	-16.8533262723677	-5.68204006832325	1.5607412768618	0.506199616118259	-4.38412491362813	10.8774188920486	1.92969122055459	-5.46561099860138	0.88258656880883	-2.08104394530137	0.497909378607215	-11.0088297894928	-10.8701011626098	5.44666392159554	2.68446482144686	-9.95092108666226	-10.7835318697928	-4.19658158750451	5.35335017841704	-9.04999707104524
119	5.33233740038369	5.36871536917272	4.25463934604184	6.90209955410577	6.81282910381964	4.33202812128727	5.18783946379678	1.65553874591545	6.29075943090475	2.14543321590854	5.7551907226765	3.4037564685323	5.99937597342699	6.2344829014004	1.80720756902448	1.76705160062653	5.27198784118672	4.33813923670492	1.24515941021008	5.12594862830134	2.85300675432586	5.26941518171848	1.49814561528308	3.02546704031521	-12.094730475516	3.62453540313091	-0.361070024528759	3.18894439329515	6.33026788233466	-13.0474604613015	-2.17328392649224	5.53555307637184	6.96998242404997	-4.73531666222202	13.2822942012019	1.97170792226095	-7.31527373301005	-0.240568844475849	-2.2849920562768	3.29047228670075	-14.216896454514	-10.9306206879699	6.83137054927544	6.90375915986557	-2.8683888447311	6.37725809599566	-14.5200002074634	7.05953440351984	-9.2034418279098
120	2.0779327152851	6.32563140810865	6.49559883667177	5.05341508728925	1.22413592076323	4.74627333284461	2.02915453235517	2.21464916610929	4.93763102459994	6.25832042026636	1.78714919463208	2.5034271992743	1	5.47683806841437	4.81681255551877	5.56806954358413	4.7410052545744	3.35207731659457	5.61384817702251	6.54006150484088	1.49350094576403	7	5.90452012003571	-1.01477222230584	-5.01890058056604	2.68163166865604	-11.2412170504051	6.48976106735977	6.28467324974647	-10.214557388932	-2.42362300924674	-0.497638580244092	2.69225466825411	3.99378198665996	-13.5068364923887	8.64737756521065	-10.2670976294223	4.43380824995608	-19.8621379484146	0.421794189980095	-18.4266161139635	-9.04629044607222	6.99140055624552	1.68750802699295	-11.688293847308	-11.4123202778986	1.64735124528919	3.41321925481105	-4.20499217718225
121	5.91394641228424	7	2.62891159472441	3.55657472069205	6.42242163543523	4.02886102471325	1.68446816860924	2.08905315891334	4.38034250037122	1	5.12930702996014	2.5624705324364	3.07076915698981	5.10716825279958	5.37599904248732	4.05811795448766	2.56847860193707	5.02077747345301	1.58849180324714	5.42621642860751	2.99877588179241	6.85941608193269	3.19866057962735	3.26257505609727	-12.571768970711	4.48240083158709	-0.490109537911647	4.01028052911635	9.22643304894509	-14.8926648171511	-3.16252802510903	6.61548340824425	5.55090255619221	-7.54329486797447	11.200628148686	1.18027216910667	-8.9207913640303	-2.74802305301013	-2.18280839437876	1.96696152912851	-15.9279679162869	-16.8071743316038	2.85193025090513	3.88236859121413	-6.87918604226694	3.10756569134476	-5.75715054508876	2.67759084929056	-2.96600551598988
122	7	1.99611854831151	4.26006613944526	3.80699679947315	4.62517703763906	5.18985472787159	5.94501732778328	1.7357320916855	6.03854608854384	5.92319217119373	6.2500676468607	1.72985627586374	5.53189003613346	2.25745956400418	3.76374644390888	3.63088157237421	5.89166371462327	1.86945651339815	1.66320615797679	5.480237189381	5.23991300221246	6.12896789370991	2.45313002550551	3.40377752756491	-10.5451377979961	0.303913467136026	-4.17900632669145	4.29717284962627	9.84240239425895	-14.0232024087159	-8.05238268434039	2.59546695632955	5.2655979274232	-4.64052687224358	9.50618577042037	3.95140966029254	-5.35261636702648	-0.124993606764761	-5.49690490811306	3.52646323802698	-9.61620014878157	-12.6280129460131	4.59541727217181	7.25803868411057	-5.48201457832907	-12.5221495923885	-17.7643474903795	5.10043683403323	-3.02368668078587
123	6.63863675770717	5.46472752277463	1.88954854789166	2.43631998810008	4.20762360629903	7	4.98173349569202	4.06696045230162	5.85147259384147	5.22303749503083	4.27493384027479	3.77210287982072	2.00574466571221	6.39834274601168	2.21090064884454	1.36996944309433	5.23217441953879	2.60231748739411	5.30491891314256	5.83560917159229	1.6051457379263	3.27624553733783	2.94239694397878	1.43204847779409	-12.1573184835012	1.5884125730983	-4.20569188478669	-0.225894625004818	9.35312197372289	-14.8036161170145	-2.00607116561135	3.87744007723245	4.3636227881254	-5.81982540152171	6.12210039447401	5.13374994306654	-7.73235188385948	2.05865199994461	-2.65772769152898	0.768445122491738	-11.2881152613921	-17.2705186058002	4.26951849878953	7.66296835161923	-1.77239965986289	-16.5101693783728	-4.37992328818263	2.74937726950928	-4.08881562660904
124	6.44336641985149	3.0021577945029	4.12883272746037	1.96779135184224	5.51173594644239	5.39388409505794	4.3309170033359	5.26695719688459	5.71334480083048	3.38373787389847	2.53098575204842	4.00219696321249	2.78279725225832	6.2013978768727	1.24845369096637	3.99127586125106	4.90902234878097	1.04059932631909	2.78409366195769	5.14777806264593	1.64194121797047	5.23415297868626	2.74715751858763	1.58463612867343	-11.206988963532	1.5062854747261	-4.38337299747454	5.69311479000851	10.1031008258597	-17.525217979699	-7.57315390540985	2.07693709354897	1.49688893037096	-5.24766896549414	8.84867979371205	2.22550594177152	-7.38300605903827	-1.20317655844939	-1.18621228964481	1.68389611199453	-10.0968985978432	-11.0951345889731	8.26351352860703	1.43727755175832	-2.21241648936193	-14.7660565797863	-3.91055678321228	6.54835387076553	-6.54116365600041
125	2.51782327233152	5.86393223914138	5.93132960221975	3.94985353611704	1	6.19009672573216	5.60483553025733	3.24428244763045	3.42392690998711	4.95230339041795	5.37453227840045	4.38044736209871	2.95636626041824	2.24992820474635	3.53441216208312	4.9281406765518	5.1620132447976	4.91454674824955	2.90168187952696	4.85123425140164	1	5.32362515707378	1.26001204135874	0.315229144881661	-5.55899665352348	3.30482729217903	-8.18227559031671	3.97078086693867	6.53483050639116	-10.8073008390624	-3.58166347315102	0.998391644929394	3.39598011281106	6.09915535304739	-10.8082304202416	7.96943615871405	-10.178382668628	4.86912455917687	-21.571946382433	-0.692228431929677	-19.2533606432805	-10.5632882220037	8.83848335844045	4.36519481847234	-14.2222802878004	-13.3665621273661	-5.95111664361775	2.17386635865126	-5.10577859457576
126	6.88335807672495	4.51789902281613	3.6721702986435	5.98628736264785	5.45263814547919	4.66346327377986	5.03606339578833	4.46893291767315	6.00730452885671	5.03805793769606	4.1905475609415	3.740969999672	6.96519378049925	6.45441083740887	5.74892464261211	1.62610991057086	1	4.4449188300479	2.62446350944876	6.19250225536192	2.62785617938076	4.8453084596843	3.47998022140839	3.01770669334727	-10.4822080126206	4.12182766840306	-1.6115336389396	2.99775672711727	5.52159850230272	-14.1120378306455	-3.32171505391582	4.71690256311961	4.55157290333036	-3.2271778649292	12.0987921397957	2.35063148905946	-7.8291150340493	-0.425724581829616	-1.11419331301526	6.27055457659355	-11.5140261767075	-13.9432731992041	4.70438469984762	6.76072773511616	-12.1307115182074	-11.3279793052722	-11.7442975633733	4.76806472409813	-5.55169203807249
127	6.06572976084774	3.58394454356479	4.15515728100683	2.40713114114854	4.00706612205152	6.30153584632604	6.32089398028313	5.38755267137799	3.9984755846644	4.74842058773183	1.71013537963132	3.61310861658096	1.89522070054863	7	1	3.46480028635489	4.62297513369905	1	2.57311883398847	2.78069281925546	2.432182757681	5.12812190205812	1.30857033979392	1.44840595233143	-10.924036740111	2.42659800570866	-3.89881223421464	7.35126726819401	9.65748952276104	-15.146246997885	-7.09901182101968	3.01109827694049	2.05873564779218	-5.31241075572478	8.74614670135105	2.90316821250341	-7.12524623220936	0.408405086109334	-0.82780742376218	1.49899314553695	-11.1370386034883	-12.3477545693064	7.73481600539131	2.78854551314784	-6.76667583757728	-13.2793770273332	-17.7791642935596	5.0872402498645	-11.5895483905884
128	2.32766497775099	6.12224811726652	6.08638024495129	5.2076528861391	1	4.22522715563097	2.94368118399732	3.20038223469816	3.55108852411395	5.21666037304362	1	2.28988035491343	3.85880338507337	4.64397730706154	5.07472096040491	3.9542020026793	4.84064340219837	4.50187508106857	2.60622225945382	7	1.9622589288274	3.34536712908482	6.58616458114271	-1.44684784589799	-5.24681867603544	3.61837219603401	-11.3013703575256	5.96365753554145	6.23655780820017	-10.0565705765697	-3.87968780289023	-0.439366646650031	1.86096405107026	4.39104285277927	-13.1706887336945	7.01017547726304	-11.0676551801361	4.78557511422115	-19.2844466241631	0.31966358646473	-19.3348291667845	-9.1022382467375	7.47424279430575	1.68533404072501	-11.0028815823529	6.08845947337725	-12.8830924504545	3.33062817371171	-4.09777637853826
129	1.99874035137476	2.55788807939249	2.11230709413656	5.11349861476596	2.92488337006172	5.28342105995703	3.54989527006844	5.69662155124812	4.68356200778812	2.1948970537963	2.35917782435969	4.24307177207475	3.46281189651022	5.88979486662695	1.97195109236758	3.32846032332502	1.48836434401759	3.5808473346273	3.18585405089579	4.57154464483324	1.9617741523209	5.52452621374759	1.4060926245711	3.12850733728027	-0.650698848407352	7.02000515187057	-4.71710988364488	0.398112369425463	1.08862492738463	-7.66546018188733	-5.21186277687104	3.12972127247141	3.72231438064756	2.10552625345372	-15.0177412675386	6.42669428943323	-10.1678582124271	1.77945304334842	-12.563359314266	-0.207748769801325	-15.7744853866363	-12.5475084625162	9.42561439068039	0.713172635992683	-6.03648216404493	6.58023719764415	-19.5199397421068	2.5266600417475	-4.80090684896642
130	6.64497700897342	1.55183320130239	3.48663079249229	3.82512554182131	4.3534433074111	6.66516713553754	3.47706576673217	3.45311290885692	6.34150045955939	2.03331247863375	1.34825214429641	2.84581710641684	5.37979112574304	5.55066014116993	1.24493455981344	4.64729971404353	4.0920696107842	6.03644923453499	7	6.63558696875486	6.15838222926319	4.78751418507857	3.42178046422012	4.39691231145667	-11.0152529644903	4.84070123730829	0.459877423264226	1.03710994831084	5.96262600941538	-14.435729567839	-2.44793937327589	3.34442087000843	5.31686485668463	-5.56591769936605	8.01888446694243	2.01510522539998	-9.84490958634882	-1.03545106696032	2.54758021779405	0.188540865828401	-16.355611803757	-19.1167553550375	4.55897220009942	5.6119748785378	-2.38225327140518	1.50490582190795	-5.38080846784984	4.2194217189041	-4.94798933036367
131	2.68859895357617	5.1606250885042	6.57482986513609	3.09029746535283	1.14337489586655	5.46527225815847	4.31653252692122	1.24408405596728	3.33326388005421	5.54196417130206	5.42155829626753	1.17793305348903	1.68625162201679	2.16873239011305	4.00361994757959	4.908632836918	4.51195848057734	4.76547871007995	3.6877332821349	4.98926989501913	2.20289176165528	4.70248496878261	1	-0.0970281147511554	-5.268734150261	3.8731840770019	-8.0862782260468	4.10546082884144	6.03788442207359	-10.8401985278152	-2.87175193682058	0.509283728386007	3.44467160545342	6.27574131703411	-10.9062745402616	8.27128461509728	-10.020718779528	4.92023431793563	-20.8122383700415	-0.818082996505281	-18.8645691751024	-9.47379926988721	8.41693462626651	7.74041053948023	-6.27768514076308	-12.6058312827412	-18.4373214898437	4.16574076245415	-8.71697778034188
132	6.52557248371519	2.2311994453607	1.21753619929904	6.5239445858216	6.79338189888418	6.30116824638475	6.91644755074985	2.72568319630384	6.48519211392685	4.43230942603609	6.13510496843161	4.22811456190729	6.95675427046538	2.04570208846015	4.73614413923665	1	3.53093506807872	4.74717098959684	2.73754402706104	3.90884501561293	5.55389829299976	7	1.04056837360594	0.498008610831825	-9.86915735399922	1.6241433032646	-1.49540058649287	1.29638755935324	10.1334215310645	-15.5907447686608	-3.31798432169263	4.46383559248368	6.64186729449313	-6.56437632575773	6.93277655282036	1.80965863980995	-9.69447256905387	1.13290602262491	-1.1880190032242	0.940127228419459	-11.2393204207615	-18.9669362576861	4.10951670796906	9.3261494490231	-11.4861017848499	-11.005405986152	-14.6040595919737	7.51525843218605	-0.371955564644885
133	7	3.66579172338444	2.23862859674924	4.6537230065352	6.37941331007045	5.77118789389353	1.55338877313286	1.45463156148466	7	3.07917418938711	4.84528423377246	2.09501162113224	2.24797874238889	4.60547620540034	4.85812744516095	1.58430224094493	5.82023540942142	2.6448054317166	2.01174945151849	3.696630950937	4.84955392094691	5.54831817149568	1	3.70638465055154	-9.21723447103928	0.503071545647173	-0.487468491314549	1.50501380616404	8.5374081324993	-17.1262416211751	-3.0578897131699	5.90999079962345	3.5787902514822	-7.99568824947612	7.87914661553316	4.49234833464355	-7.47468213849879	-3.55548780576046	-0.180439022243352	2.92945998446981	-11.6816481951876	-18.6644444407393	2.71660078934302	4.42196233797487	-6.94863898191668	-11.589502658368	-17.4363697340594	1.66052566111641	-6.77637063867871
134	4.0752548460863	4.62178606883252	2.2828983782489	3.62793972673761	3.91479171912089	4.36797653201444	2.65181748387557	3.10485430060109	6.42438826161927	7	4.02831915378909	3.60313526178618	1	5.78452096697549	3.26078908105928	2.20480120367874	2.54150923309005	2.52733764993466	3.14362487006779	4.85630337079897	4.86906128727509	6.73819050575684	2.18944121526516	4.98147759368063	-8.7751743794559	2.10423767766584	-3.30060832007997	3.743935446607	8.04861437251172	-17.1040870416786	-0.182835597996387	4.79662562727979	6.56207677841697	-8.59427938037112	8.20692243915056	1.77188840078388	-9.57811778431465	-3.24388930360003	0.942286664633659	3.81931807919117	-11.5237361274685	-18.9305940290549	1.87498239344776	7.90874834496649	-0.571534029645766	-10.6273451699814	-15.575849980904	4.10856184308044	-17.3771031888312
135	4.22329197515527	4.38127016611984	1.47762893823277	5.21757752174868	3.90601231361662	6.49240591080514	4.81837111985147	4.65540087091715	4.75937617040636	3.72353852259698	6.04000556208812	1.19343154274669	2.57799050190374	2.34565514346338	3.04011155041828	3.97117649600285	5.61140727124209	4.42885080510441	4.33810777652498	4.22212867429655	5.99459735581574	3.89314626005622	1	3.22758577862635	-10.8192814850827	5.82184585275849	-0.860349983571749	2.86201072206388	10.2158724424867	-15.3353041897048	-1.97475405581702	3.84076944553344	7.7744534787638	-6.67808950501642	8.72662867155311	1.41549919125676	-6.87663935649722	-3.96205335122066	0.272863810103721	3.24691835588972	-12.2947347249262	-19.044510581566	3.35487512011776	7.53085311229249	-3.02271999962759	2.69769847270972	-11.4715964798218	5.92075856399128	-4.09205491251265
136	1	4.73492987295654	1.47024914904532	3.54993578379541	5.43601271942653	3.37577155724641	5.6569234769624	1.79087547614743	5.99304635688494	6.58629914861174	3.9475005006728	5.62400769119499	2.87640731360461	1.87127530771901	6.28670094502583	2.40628085245261	6.2948288557538	3.30675316974413	5.04004113349554	5.06898085638784	2.4770335485439	6.09902995318762	4.40978639349616	5.16339213472226	-2.33175811360637	6.87331515526245	-7.77767496818952	1.96127345999276	0.72159005394684	-5.56622545612842	-1.91545615199032	0.757130052681114	4.35671610890657	5.21951933474783	-16.6923365817712	7.28687242205858	-10.7061926871137	2.78625184094207	-13.0228230594854	2.04235645041221	-16.5698583732579	-7.62797722693301	4.06670813859165	1.67090063555734	-1.78492446979545	-14.9694673657043	-1.91927136680956	2.66934693044947	-7.33141198792715
137	6.39334826328203	1.60075042395842	1.48455799292325	7	6.77273927953786	4.67192833890203	6.41390484670354	3.00600031515995	5.1087559057656	1.67260110872775	4.49313612362129	4.50728780085054	6.43428332655306	2.51569945872969	1.35982573453257	2.28706886733466	6.17252755845183	4.18031345125873	4.00841049054521	4.48782276891242	6.03804655391868	6.26825079490992	1.59037345489974	0.856156130839215	-10.2992593534327	2.24418200858693	-1.40281545521985	2.46314726872599	8.07012922712756	-15.6189931589869	-2.69956487647482	3.71822345043992	6.39361406356582	-6.25675821735734	6.72376736047977	1.24505018949496	-10.0727172950142	2.04715235441227	-1.11208435228242	0.47921201639166	-12.4084853986779	-19.2119094790345	4.69807638134239	7.36508127358825	-11.8684675666443	-10.5988082205734	-14.7863742410076	4.28575253155982	-0.467929638732009
138	3.40720312532827	3.20062559080498	2.70177145532218	3.0070245967317	6.73354706880634	5.53162335035836	7	2.72451532879312	6.23917948848839	7	6.16690123293885	2.89492598593776	2.68998058628445	1.91972553403263	5.01439570254779	2.28420784069875	3.33706274452391	1.66695912474212	3.65235822671014	4.83220076890756	1	6.30415676105449	2.1261931655467	4.25956771858487	-8.31931613339539	1.02817991131418	-0.148886084919066	3.77254550330013	8.1869784023169	-18.4518846649817	-0.944857625471506	5.93114651566704	3.63764595155326	-8.89000470741137	7.25238599139	3.8207969535184	-6.9890066943994	-3.12518594067147	-0.303075999279142	3.70267516400745	-12.0417176825584	-19.130004069947	1.74735127776835	6.2277043288838	-2.141510770573	-12.7416853425342	-4.54215845317449	4.07067442144584	-11.2917735737745
139	3.04335483259783	3.76880945675078	3.39279410091579	1.81996600498613	5.59250439651541	5.63754195013913	6.87086376025785	4.7923105194836	5.3399864375502	3.85110382066099	4.8046030278339	4.19437204695462	4.91509286129439	5.11345301103674	3.79315015058104	1.97671269773825	3.10842930397623	3.58927004706746	1.40395345470991	3.45359191115949	3.04204976929097	4.72295009303677	4.65862640004272	4.70212781756554	-10.5330006967685	-0.140634898077064	-1.39349395760573	2.44842816222115	11.0223864541466	-15.3994365644654	-2.4131333168591	3.35995921522051	4.82370869697292	-6.60922523247771	8.11464812947163	2.56842117635817	-3.89649430375664	-3.46132494648846	2.0809051347341	0.664180677980702	-13.3383880426882	-17.248107389152	5.1593882281698	3.62591830084683	-13.8576431363578	7.95636077576466	-15.6303947492504	4.31634072493945	-5.42623115409054
140	2.78794353430615	2.10762132092646	5.04513797342701	1.89690216956329	5.03873920988003	3.84831625604064	5.43503291067173	2.41059449245022	4.99542747137089	6.46525392381288	2.50156412380761	1.78361041362666	2.1259913885872	1.30694808742517	6.77684876174001	3.63255780185962	4.73732986082902	1	5.39301464779777	6.54456235887406	2.48727058922647	5.00549016338666	5.75881860285835	5.09342717467145	-9.35688339866918	1.54729461013507	-1.58601480820264	1.44721394823846	9.6148485306882	-15.5062143800844	-3.79043948408452	6.26911640565619	5.55579849415059	-4.63987473285109	8.16101059033938	2.86532298193332	-5.39324794726811	-4.06831564042076	0.45096674913144	1.74934113966784	-10.7794723984703	-17.8661633565361	2.63838203784788	2.49382575352483	-7.11020631249979	-11.7670357151538	-11.5053810727276	4.89474954740589	-8.85255023287228
141	3.65912032469364	5.35501319908398	5.99896514890913	5.01066697556661	1.4134958988742	1.12193743976406	3.93128296994365	1.11832024363046	3.85557940974	6.44298063000563	3.51528957051898	1	5.49519534118724	1.88637317249528	1.32947142265526	4.47589988753549	4.93537377865398	2.68440071820877	5.80777504794852	5.24205252163092	2.34068060350936	3.4329552059288	4.07107581054898	-0.595708803304112	-4.61627010039101	3.44657148639454	-8.9647867554258	5.26509927819847	7.52273819273866	-10.3611896867904	-2.22430983348157	1.37896614131474	2.85279522349644	5.56103135943873	-8.9710395915853	7.36295400173496	-7.56533925167675	5.38811313652694	-20.1179462599899	-0.0377367787477811	-18.5900518950737	-10.621871346028	10.1194496792101	1.25965039231987	-5.00039019952911	-13.1549125252982	-1.80440235628433	3.20758076098382	-4.94725502898424
142	2.747772331316	1.49931563217403	3.75983465836432	3.94316016014513	4.46007418893705	4.52720683789026	5.43905062672745	1.59717469432531	4.59130453604152	4.44399967889033	2.23660017721987	2.31892783985746	5.23447308542298	7	1.11830916169274	3.25999006291484	2.33290738506525	4.7817462011689	3.70115530024301	3.13847274465312	5.08513413049783	4.44520051595754	5.35718434062827	4.75544773412759	-8.77761895195181	2.16060187398622	-2.28713776351974	1.81213058867037	9.24659689251265	-16.7726882867752	-3.6841395526317	5.00083474048509	4.20775160520326	-5.01526692783326	8.52615889061463	1.64751645883903	-4.67157250284379	-3.66894152932187	0.744471801134195	1.55115908953253	-10.6849413785801	-18.4886572900598	3.17493908992687	3.66906055101292	-1.97974757972972	7.70314389219001	-17.397396873356	6.21786989181907	-8.4823431759368
143	4.8755933493669	2.55862038991794	2.33789652938301	4.23317492156296	6.5672319797857	4.00205070895492	3.03153946185472	3.87547588200685	6.68130145080458	4.26195499548467	4.77395618092377	4.18802419677799	5.57463582303843	7	2.01415319717415	2.95011559198929	3.42234609906158	3.89119299912687	5.87752999462397	3.93841037061527	3.75328950424702	4.38831010889818	5.78533088655925	1.87230136075782	-10.8485534955581	4.92241265154282	-0.370016000398345	1.44845489831779	7.77523396670128	-15.3778343909124	-2.93537728027712	5.10449734306755	4.80304331272251	-5.75700555199712	7.77602657074831	1.8311072341726	-8.50721229139383	-1.10797740870812	1.36404201464117	0.308384993996394	-14.9807375894814	-21.2575835179942	4.19846663350291	8.50006795382127	-8.90165753340052	-9.42347665585055	-14.8536332627943	3.35252983659659	-6.89183400286222
144	5.85123537057812	6.12790150159387	2.40535613421541	1.75045889181602	5.99750362313351	4.69007508261722	2.54868072034549	3.41389967157391	2.98909236959527	7	4.66030998195155	2.11274282853568	1.44987926226462	1.01180275697313	6.02426123076842	5.08708684501753	3.80084667682783	4.15410205930165	6.37401107270149	5.86927667467437	2.77298316198992	5.06085988242704	1.52255123677672	3.12593022606277	-7.91164931042892	1.70391413166575	-1.61814712335474	2.65541281102319	10.1472577268859	-16.9899557344223	0.335948408318614	5.22202331109533	3.89640427239037	-7.35999935702967	10.5500952680865	2.50377348287688	-8.1312494650377	-4.40245869173838	0.41675591602961	4.45045337343096	-10.6645986444243	-16.4170305172452	-0.0822778349941476	7.88324838618476	-5.62569488152278	-12.013559354601	-5.04532379124737	2.52755571781268	-3.82426834548434
145	1.69744445336089	3.00477037671003	1.49787464941355	6.78853306888397	1	5.96391295511004	1.26134681556909	5.74843181002136	5.87597419564104	3.86223061147316	1	1.51722659112115	2.4460629418555	6.01110839914561	6.52735606153739	4.36991853632129	1.60426332362316	7	2.21568920402187	3.57078579975295	2.09882346723568	6.71404705128095	3.40546714326355	3.95490886952465	-1.71572061277375	4.06866896500084	-5.0681973719395	2.62155508849396	-0.223314334662504	-4.58895603495471	-2.35672988937853	4.40228835519718	3.59827927724486	1.93631403039357	-14.9263433338364	6.68418810082442	-14.1628757533086	4.07360612153502	-16.2490304892278	1.35900951940413	-15.67622698358	-10.9998781710423	5.81836315352832	8.1879218214761	-6.84045837645265	3.90774070871245	-16.9192607957074	-1.39800826426655	-6.73485206303345
146	4.78911737386658	3.64030108525364	1	1.63140136098017	5.90226621686746	3.46211609167617	5.96242652951472	5.11577488203233	5.79259625187806	6.44915364710892	5.38922058586747	4.00163215609711	1.43680509780901	3.64343411750859	3.56453505357512	4.16778266650977	7	3.48685172085684	4.00342123020992	6.92429524726005	3.06231457788217	6.88948618726435	2.6716594304498	3.79573493038927	-8.876117666642	0.816041681309175	-3.45896035752867	3.87413696233169	11.2983843925083	-18.0050427017863	-0.786230442568108	5.07560661268137	5.61249611142738	-7.89371453456892	9.36143478921487	1.39077863708376	-8.65830764909223	-2.33831290813095	3.15323349277082	3.49901177392367	-12.0318011195741	-19.0530566384569	3.34955886407861	4.5694327189699	-6.29707182232387	-9.11733098219491	-18.4323655722242	2.81069958220266	-5.10063486549454
147	6.37157966982576	2.99351158748863	2.43143343505105	7	5.71904395443442	6.15404701334065	3.40884667749323	5.84257953978306	5.8303089361006	4.40192553480984	2.14722905634838	5.40206314130776	7	5.184729296456	5.35024143837341	1.65926753452555	4.85626723378838	4.28024130697376	3.59902231388966	5.92622023373197	6.9739378030034	3.71525515944064	2.21212789010901	1.95598335444126	-9.87588213957651	3.28332890431178	-2.943519707421	0.907076047894226	10.5805296024365	-14.9280891385133	-2.85824387814093	2.99967742784928	4.93422839571025	-6.5957235165078	7.2298176491306	0.868604758366444	-9.30309225814968	1.95360731851006	-1.32910243445077	2.13381080711877	-9.84760639297809	-19.8570371920781	6.69946058916635	8.36817153056463	-1.17236013215368	-9.52657215208449	-12.320897976656	7.05041380127719	-0.575136963526571
148	7	3.86486379283164	1	3.19859764455827	6.85690619262327	4.51412812168545	1.1084028157011	5.9157124718888	5.96922327806667	5.95696963403038	5.0093873559887	4.3771066515688	4.72920466090848	6.70317715472912	3.65584932788476	3.34869936426906	2.36563639182909	5.28771414375233	2.42191566460637	4.17218347565571	1.72254062982705	7	2.51078213634793	5.16335645968647	-10.2866055473743	4.88747638516429	-1.66810828281097	2.81581420190439	9.5440498794033	-17.4271313651796	-2.11560688609466	4.9319301467286	5.53531714354894	-9.17715315857621	8.76865754452221	1.31881842603507	-8.03783056617203	-4.82484745853517	-0.343605112147154	1.18731366151837	-13.4437618731274	-16.9677292854694	3.52347246223904	1.36596174875542	-9.76455274907859	-10.5147018871377	-11.5932496222822	4.02171906765741	-7.09909935422457
149	2.87097308579642	3.77911671619685	1	4.35046013331718	6.78170509227665	4.47679431531527	2.26550956308113	3.93579358239878	3.66544434460602	2.67137124312697	3.08084164237823	1	1	6.07725652684649	4.13351677172967	2.86098969597341	5.57961300665929	1.46878166388758	7	4.87582871026198	2.00769606487601	7	4.68419050976921	0.770925659100142	-12.3456480311773	0.0150193664381892	-2.8371304660438	3.85293561897777	10.134036725138	-18.2937022455607	-3.82199873852059	6.88107779305115	5.01622335302355	-8.54160610846402	5.79934410402378	2.24694750002709	-8.37948355511309	-4.05289517779909	0.195519061976421	4.19351322076468	-13.7133480248851	-17.0311251247777	4.35734052202005	6.38685389854028	-4.43117604457059	-8.84157619245555	-7.95960748543822	-0.861888489633848	-9.19174662759819
150	5.66385522117074	5.14511357881924	1.68230344235747	6.84249093142365	6.33371322082263	7	4.19895453142046	4.35520704811788	2.30492519184779	6.48001569732294	3.00068959752779	1.1347542584043	4.42873594444439	4.90069665899622	2.56511779559069	5.33801292866256	1	3.38859106012537	3.28384985930713	6.17118906352991	1.499892609935	3.44684171596279	2.0815709034012	0.921997415038979	-12.6255908746835	3.11081543485342	0.561872779933556	5.01750894376728	6.90602493432345	-13.786713917474	-0.765250465519051	6.83006791434073	2.80156313226988	-6.58283347490231	11.8908260889366	1.39702719224605	-7.47998727521123	0.429235921011636	-1.62511211429215	3.64920847189338	-11.3168653996326	-13.3343570208338	4.0380364709321	6.13758768465966	-13.4245344118134	-8.43096635591636	-0.282447680539202	0.139803181300635	-5.02750586943018
151	1	4.52865034332879	3.04034190106923	2.9613063019401	5.39899207292851	1.21404207421287	4.38406451215033	1.08362652612783	5.50339648167789	6.04014722339386	1.24907371073136	4.20777010507178	1.9915777834643	2.02109830973231	4.13384543596252	5.64889173216811	5.08720723687133	4.68513262552167	2.11099443952211	6.73846405581002	1	6.25257859670413	2.63480037851854	5.39263724692929	-2.69072968573403	7.50935929096302	-10.0353721762425	1.94413482365455	-0.0844279053464811	-5.71606993007996	-1.80463235404088	-1.37484974996185	4.84970435053471	4.52716298291527	-16.0289215743234	5.72424925614057	-10.3352187905993	2.11740978664463	-13.4897725273231	5.05194730095469	-15.1281097110704	-7.91742061165067	2.07898431698763	6.38514164803348	-0.130025184849544	-12.9508398573533	-2.08954273519028	0.827404560430268	-10.7577694724405
152	1	6.38065190467473	4.58043484884169	6.34700148149946	6.8745753851462	7	3.05136007383657	5.37400285376487	5.33821488468903	5.83291942701467	1.26997723175943	2.82179514912574	3.03016359532903	5.99335865508263	1	3.8236441131101	5.92352846744155	3.56339340045742	1	4.90620351933745	3.64027790725967	4.63700428314587	2.9065792545119	1.65010581013211	-2.49764553214201	2.80812763085305	-14.6017806006313	0.396424779754989	-2.48177383679749	-9.36089399567185	-1.17354224279612	-0.818590052897547	12.3470752235288	4.69633363300343	-16.3599113462987	7.11869057601743	-9.24829818164938	6.6873451295154	-14.0709742323207	3.58700371903232	-14.1909701702416	-8.16979148199607	4.60328461090149	7.66445422820513	-2.80623960431519	-11.689499346568	-2.15058324111204	3.64164706091823	-7.47143292406418
153	1.38598364215378	3.96761834406686	3.00047218363856	4.45968838063759	5.90900065117027	5.71080422516762	1.48845762592361	3.34595056370157	6.94756243996062	2.85130786876504	2.14081125836632	3.97649772085988	1.30775186372897	2.21012257787547	3.83519752452409	5.53943496885983	4.45875087039829	5.93250410436278	5.16351276116047	6.52278574230377	3.64866485157326	6.04463816482136	5.67814753411401	0.457097601480986	-3.61579990884727	5.57945794311924	-13.3212413736531	2.09135746306244	-3.90854827303927	-6.30054810137532	-1.42196769125772	0.483472002622763	11.8471364413906	7.36393843620752	-16.305095434318	10.9888853985122	-13.3148588948988	3.01453934245668	-11.3206239992394	5.04836298450758	-14.9348198407444	-8.55160430871996	4.30535966545911	6.22494170334913	0.157585537822667	4.57723288858486	-17.6803080004912	4.44737244394139	-5.49743253424104
154	6.4597564418528	2.39752100005302	2.43837482419911	3.82964673118171	6.21275975589597	4.00237060529671	2.37951843627837	1.41773552672005	5.36108441654818	4.32967114359141	7	6.5797675761263	1	5.5919686842268	4.66910972177271	1.99753478789555	7	2.96702494509375	5.08493685360711	4.43260068484211	4.50608482321083	6.74334932087229	2.27400705168431	3.31516093212162	-8.42237787404394	1.48838400569212	-1.91082487434168	1.014503408963	9.21598824927711	-18.4086620420496	-1.73896606619753	5.87938835905813	4.25093094623974	-7.41218473670896	8.50825596681927	2.78201010640718	-6.89082583908329	-3.3674184004308	0.268903755132969	3.70378418234574	-10.7008705798495	-19.5142281233375	1.56919335156535	2.1802892661315	-3.6927672849241	-11.9135928002007	-6.52404749393546	5.19422835001517	-10.3251478185309
155	5.17839696846791	4.66239123676901	3.77540115519181	3.67096670969901	3.19497887296068	5.63391705547092	1	3.86290553460714	6.73032170404865	6.93847532334016	7	4.62391945490907	1.2557705823972	2.28498152413687	3.97829325924231	3.99562660371784	6.58457634630543	5.56007016214148	1.43640631415207	6.00582029182676	6.0722643716075	2.14650778238745	2.85331844198937	2.09864044914282	-10.003258603295	3.11215627149994	-4.10521450415197	3.89378201184082	8.0699434552885	-15.5171198660947	-1.98528559157381	3.21059462576444	3.33044374069675	-7.85239954690709	7.4161413105618	2.54362806981151	-5.73680912884618	-5.730631005291	1.85048376817066	1.99582440731376	-12.9365503312108	-19.0690003335821	2.54995439605437	9.15277238981468	-3.21194920113681	-13.7046686230087	-15.894342415315	5.13135059708689	-5.88234295974903
156	6.11709031275766	5.0222192134682	3.88221931023365	3.53937093952258	6.91482380244055	6.19143556157296	3.30719012241312	3.83098715886579	6.51468322569471	2.85290496755432	5.74312262654348	2.55358722954633	5.16371490296705	5.84965000369427	4.90492738330869	3.79444353922072	2.6710708217483	3.32984775861993	5.2440710685061	1.56071606141415	3.65511694398056	4.49922315909379	2.03595166845657	2.65156517841494	-12.1005643511858	4.15900689535622	-1.06977349256301	3.92908359365797	9.08402922000811	-15.3357423666491	-2.04587218154554	6.69124633634905	3.75963405692225	-7.72068389261288	11.119313883416	0.669983808085309	-7.84959044513242	-4.15956805362441	-2.47806851412966	1.90532179554509	-14.3620950766343	-16.2677804938751	4.96171297528763	5.55350705274561	-14.226392783799	4.06536024223172	-4.49654586168389	2.13443621207416	-3.76015928050023
157	5.77782431669906	7	2.14226445313379	3.82385716240426	6.77665357226174	3.24585167424146	1.74908147541031	6.20429171375581	4.62592006168454	1	5.2040758021436	3.1575711864729	3.51464617039543	4.93950986001392	3.68493798265094	2.57553093231534	2.61777200716825	4.32181848837603	2.24594934371373	6.01773443712888	1.99385468722162	2.54941911337084	1.84146254746164	2.53549763291526	-12.1705223495085	5.00014413969051	0.161374092459812	3.35727864898656	8.63677534940906	-15.5256395433929	-3.6824621711783	5.65425800700244	4.50093231631578	-8.07419595597587	10.5304392572886	0.887431507094915	-8.37133062227216	-1.69578275611809	-2.34533190029903	0.952557451054409	-16.5437077492152	-17.3950565732024	2.74271496519311	0.389654326907887	-12.9072895185416	3.31396310366259	-4.11787309120589	1.99171588120987	-3.53666728164642
158	1.12385822841141	3.81941902960057	3.45392204995169	2.97160485706951	5.62043981840043	5.98342175816361	5.95212265473949	2.18971647532338	5.38871231419633	5.91086912652968	3.35732885780967	3.01919010096932	5.12668404882436	4.2987547613689	6.99286991746268	3.40928884406016	3.55867384138297	3.24169571154742	3.85731422742694	3.2897579203841	1.68138134633742	2.39326834982987	4.93173785958879	5.00729159603579	-2.95107887005775	7.83516754176144	-9.63633899133602	1.54361533753865	2.39991002009899	-5.85087392857488	-2.46321032058569	-1.89289498920171	4.80299079849601	5.6750949752544	-14.434245519564	6.98060756450519	-11.6785569658007	3.19131888754391	-13.5424447108118	3.11967544531321	-16.0388999986528	-9.53992879693244	3.42135323284989	7.55944698802699	-12.357312857559	-15.694824499576	-12.3651690277852	5.15667790099888	-6.778217100522
159	4.8976270222837	4.88126505942805	1	6.28318573931809	6.62070816467392	5.42731148667303	6.88430617908762	3.82859519844874	6.32038144097675	3.50716557529976	4.68315048631833	6.46716180255201	5.28241689183607	1.325754156715	6.89280636569214	2.29276639390728	2.98261250415598	3.8193507435894	7	1.72913026198944	1.31993729008837	1.49280320333654	3.87722665850032	1.98998563610156	-12.6128095779438	4.76076002848777	-2.99146199391061	4.48412345880942	5.68855271452184	-13.8279307580302	0.29958452968435	2.82870186541277	5.9064939418583	-8.61079763853062	9.6635351832161	2.94613132814485	-5.81367512905626	-2.04671170367688	-0.255040684065647	6.59405333686578	-14.8316868025339	-13.4378203330108	6.18883945976511	3.32301928128926	-12.0781881472135	-9.66320720985344	-10.7457603757974	3.34189712517586	-5.23747281849727
160	4.10528328005794	3.63229209049006	1.91573334602624	3.51407198455851	7	4.18518661107016	1	1.03348419335744	5.51145517946996	4.01268340154554	7	2.83015952997578	3.68024774777348	1	5.1891154904911	1	6.26523434186142	3.2112443348403	3.5079801391418	5.31950658766068	1.87989489886666	6.27916453071587	4.67009402434104	3.20158814788596	-6.58199339518404	0.742933997935618	-3.58426297608456	1.84145716217796	8.60569632703086	-15.9331502997937	2.90092621984361	8.17168390672435	5.04512655515216	-8.57846540759492	10.3883031050692	2.25719293029939	-7.67468555511547	-2.65163682206517	0.835094829401751	1.62841137079187	-12.7860921051085	-17.573859143939	3.09061256083675	5.78832488469299	-8.34966496926194	-11.9259408303851	1.44274440426447	2.32836603217157	-5.80430142334968
161	6.7468570700547	1.89614581971605	3.62324182022059	3.42089507922478	4.60371403063305	6.84682203485525	4.8631360946044	4.02628026586202	6.36132027633484	3.02143453606653	3.38931151679719	3.09709068361818	3.35134815935238	3.14251829505331	3.46626538015266	5.18016284392471	5.99644880015563	6.57594504246617	6.62039503856412	4.90025836344086	2.23353358092941	5.62263335751999	1.90575089253667	2.28470057894829	-10.1344343769442	3.93208611511992	0.780802942052561	2.23665546528864	7.41903538964115	-15.8425805648046	-2.38570431099751	4.8530056264433	5.32719337199028	-6.13776507640562	8.68123359151711	1.77447109832013	-9.33772892363807	-1.23249305671402	1.77207482138505	-0.631163681384541	-14.5968093514308	-20.9901689477238	4.18599018421284	7.21955678786606	-14.902865839385	-8.21690067360684	-3.8935293962837	5.10585152169978	-4.59948139666308
162	1.61073266457666	6.57119115241027	2.90966997011439	4.43479520792255	5.80148186421729	3.53099972921462	3.82876634948055	3.87469260913943	6.81392077337704	5.00192748008527	3.22132699938429	2.0919272803119	1	5.23580294921315	4.01592205271391	5.39414064456571	2.7310232724869	4.66804314928872	5.76384298204679	6.25201986207549	1.48249665194869	6.01719566994223	1.93167879683537	0.619142586022142	-4.83415976131279	4.33228153924935	-14.0295405638279	2.7410641294869	-2.88713786764521	-6.90591167468984	-3.05293313819604	-0.485044882494242	10.3402221168106	6.40699141929515	-15.5874528664543	10.6240144990878	-13.5916876363331	2.94394385096135	-12.4579760416253	3.22794131346388	-15.2219019801361	-6.7743688540048	4.20811512798816	5.12451948295425	-7.98594318025735	5.03686041950409	-7.92121917604338	4.30920881472071	-3.87032645386935
163	1.7642370004302	2.96650718327448	1.91749986356962	6.39910081401149	3.72764573092849	2.99743610122377	1	1.85563446408756	4.51441945401402	5.19550050920285	1.82519250738701	2.36464222956629	5.58501667065252	7	4.1977279923872	2.22187893128538	1	2.08392502100312	5.19484104118347	3.33716741153727	7	5.8166365426377	2.11220410676733	2.70154657709006	-0.988230975602297	7.51562569028588	-3.41754996119582	0.630167587818356	-0.931782711885168	-7.09159262330029	-2.06373266140965	2.21434226246819	6.20062463235036	2.25657377870473	-17.0146505511941	9.32395948687957	-7.87153638473209	3.90896109693745	-17.8300222776928	-0.563480683449154	-14.3976600502277	-14.3105352242313	7.9406118297856	7.4997647189967	-13.1611493888351	-9.66949750376027	-7.19366612395805	5.54507909946093	-9.27890899668279
164	7	4.49784914460325	1	5.677247721177	4.01470387639359	5.97272488121642	6.75851368571811	3.67069601591113	3.15924972452203	3.82034393997227	4.71261318878367	4.39766782370625	1.31850635686309	6.4674626833383	2.31751842104508	1.65711093176002	4.44171074211541	3.34112324732104	2.00769409212722	2.59900707288577	5.61313863225154	4.50602857130712	4.43418468180525	0.288894770892157	-10.6619524182344	2.90668639717122	-4.19959014274909	-0.23921091247397	7.65215966744474	-15.7650695384493	-2.00114809642877	3.62473681013393	2.35629107941949	-5.76360199559877	6.010890029808	3.34093469296484	-7.26247611365073	2.8671231443763	-1.86579743213867	1.13670994350248	-10.825219111714	-17.6528020291871	4.18852833042111	9.96748572957407	-11.3126886694295	2.68928757096401	-20.9864429095711	7.44995503081425	-6.17486155360693
165	6.82001861802776	3.87419821861994	3.49155296492431	7	5.7920164674105	6.82303639488742	5.00339952497451	4.03710087622968	4.38488027846841	4.91603813569723	4.55624529511564	4.64556357493237	5.23305196180275	7	1.62223176185443	1	5.06586483673739	2.31102555050346	3.33085808433992	5.48822397484695	1	4.6803108536465	1	3.36502730875983	-11.6547788387303	5.55342870265519	-1.03126844789523	3.60951809005326	5.37200216387105	-13.7234936277672	-2.72005227428878	6.49456097121069	3.97530410811755	-4.74046403723779	12.2777061772404	1.48300613867745	-7.22143559188309	0.0820619454370893	-1.14604735899967	6.07450537303075	-12.0895166748439	-13.6254574915016	3.55824285811746	9.55705815215724	-12.4860184636133	-10.6324831360683	-12.4578538499982	-0.685155118512327	-4.93720073734144
166	6.40346445980124	2.20568286715612	3.06146273503855	4.29307606865523	5.36179535845929	3.6298573267728	4.45275244027208	4.11797497375563	7	7	7	2.44268113222527	1.59201432137342	1.64374017090919	5.71456254474156	6.44915996148435	3.14792534619752	5.76811343256475	1.75767279530164	3.81272693916051	3.24247957606785	3.8141423579378	2.24769892832393	0.2360923333539	-9.33891738112688	3.0118092140444	-1.28917027311234	2.30454320730903	9.21401436541717	-15.4841912424622	-2.35380218571292	2.95312010244948	6.78864256833773	-6.91744220098202	5.57669669707441	2.51326686051875	-12.1000553740689	3.45665793215957	-0.334994675311745	1.26909515667958	-10.5205153957926	-19.5990846765114	4.44326949129738	1.44340513974144	-2.55169581138184	-8.06739940341701	-10.6386794247642	6.10354915992637	-6.57927266099881
167	3.38825632292467	5.11621475497184	1.38222781539877	3.34808254275616	5.67223597390552	2.52226319801752	1.31419084356728	1.13653541468971	6.37949486699782	5.63663015461803	6.05291942706204	2.4909039647054	2.33880026293961	3.21022762474452	7	5.4749097546046	6.53558535305263	3.09797877127859	4.69448215458392	5.34041413197633	2.95289131191238	7	2.00383559674342	3.85618045151301	-7.78285323425622	2.11541886715316	-3.29865541079227	2.97702266009636	8.14118605504608	-17.5379407194343	0.620167127952329	7.81293523563519	5.07326818475685	-7.55099483481796	10.042161150581	1.53312700478892	-7.6518075195281	-2.57236684483087	1.23560293578863	2.28957236291001	-13.0679332287422	-19.3690138023634	4.21436371533832	5.38791049817457	-7.57156170102422	-12.7967257717881	-10.1720748428353	5.06588325142301	-12.9069159739439
168	1.09379194466141	4.07849402795428	3.59968706586701	3.37908067469572	4.80021740864783	1.53323421381613	3.39604219381848	2.65701704128816	3.62180796746995	3.7593034820193	1.25744454206853	1.51062945005868	1	2.19427253538459	4.35198978020653	5.16666723753452	3.05835543302779	6.99894605538879	3.26377499773219	5.72007094369022	2.14263720706043	6.04046116271049	5.86557873375932	0.951710024363085	-4.89201100469845	6.05033646755695	-12.5758780685058	2.93733603493365	-3.81493526622801	-7.60411136849858	-1.9592764625217	-0.552093153641883	11.2604117006926	7.038781671074	-14.8251101155252	10.6385535807113	-12.8352828002982	4.46929569563354	-10.3057356082252	4.38468314706845	-13.8425937837441	-8.08679694272321	3.66296598993967	5.50667348764694	0.496118377478881	5.38975405093353	-7.78734554876345	4.8545356513424	-7.61074836676335
169	6.3152907473895	7	1.86461508961755	3.34430777955696	6.82506898659733	3.65338052986864	2.90114178671352	5.54125444013622	4.61102054245694	2.88184184523907	5.66823107828219	2.78817137259943	2.39877857985869	6.45642030721342	5.17027843924852	3.11901354449775	6.05265849520264	4.00192073054009	1.20457422489302	6.5337855700514	1.80574404519387	3.75421684860297	4.27838156909073	2.65113999667222	-12.1148494985339	4.93774834049855	-1.04106958671292	4.59232694148852	9.36395814430204	-16.1957523320798	-2.61335452565351	6.80728750100444	4.74182366071759	-7.47611604279962	11.87706185926	0.165323022512236	-9.09161470244723	-2.61647244962108	-3.91388777334416	1.3037961239629	-16.3027428789862	-17.9406711111443	3.67538292145988	3.84727186734478	-13.1975476016347	2.81827710170873	-5.65938202684536	2.18948788023653	-3.6400859092031
170	6.95496850448764	5.1160239291828	1.06395003935885	2.86712134362692	4.44739902461904	6.44343956319918	5.65058581357221	3.98591174168677	6.45456982218282	4.8382474853103	4.10516449798692	3.27649344492905	2.00241223627095	6.31117984499339	2.05995742232089	6.28236794721057	2.17218782535007	4.14536404501921	6.1823673530393	5.88774407697362	2.00074257566753	4.51581410849704	2.34000431344964	1.11988421507194	-11.574565222997	1.98790710457076	-4.00124183131264	0.836101432687339	9.48558309549784	-14.935038206177	-1.23419558165931	3.60275679150398	4.20642679814954	-5.26100493676865	6.3205411860821	4.66340941133045	-7.81262342475529	1.90111196800192	-3.81697182261984	1.1959578300642	-10.8067765544828	-18.4112499522315	3.99748996701942	7.63413997016372	-1.8840110675896	-16.1877018025175	-4.23894930024806	3.62168510762246	-6.13031403008574
171	2.24772958332012	2.14897258254381	1	6.35773791751672	2.64478906021052	5.78650788572067	3.42133430404374	3.31322631973984	5.9693983269398	1.08725784323341	2.26430028711578	5.07109195806277	4.50703284763175	5.5062548778447	3.90780844176424	2.04068460384764	6.93064816696711	5.95872161233349	6.65664595917876	4.06421538381747	1.21898525708247	6.31752569473121	3.45393885874159	3.66971707977986	-1.32034753975489	4.13194490450851	-4.91096758756735	2.71865269398994	0.796009006683405	-5.6599229290687	-2.39407572353842	2.07418082282125	4.96081963946474	2.0485226618576	-14.7187172505852	6.63197566573136	-13.7191197459356	5.03683257909374	-16.433244968195	1.67633968405511	-16.1095031470749	-11.0977642237512	9.65579150803529	8.85663319180982	-6.27800354781019	-13.2265447766226	-16.6425568225956	3.47560264834392	-3.18638783338598
172	4.03422123714099	4.03947332531218	1.90072681670378	3.9588964098275	6.81868597337596	5.30755433726385	1.17548952612261	1.53653047353902	4.31104427802033	7	5.66491227586715	2.00108426373226	1	3.78807647377091	5.15920000869954	5.78852779289054	6.02143344995612	4.18844509943957	4.20295964829433	5.51252369627052	1	7	2.24883788805199	4.26655360634264	-7.64600233033695	1.56283532675403	-4.48986449744151	1.26278905148451	8.23276898686041	-17.4607936664578	1.25648813329839	7.75333156295162	4.18310850015327	-8.58060301433304	10.033661942856	1.56107932852271	-7.7815534419317	-2.36871795951083	0.538539208465443	2.84311125722458	-14.1463701082613	-19.6761861773117	3.19335701065574	2.67362149064786	-7.26759492029307	-13.3122401783738	-10.2761949541481	2.84513228413358	-13.3662812678927
173	3.09504715257789	2.87317348314012	2.81775383588188	1.1263096209513	5.22959303832539	4.40990101761437	7	3.05355657327255	6.25469344385163	3.03652702706218	1.1789934041388	5.46312549066052	4.00545116669576	7	3.61877831594714	4.33967782612701	3.76564024537276	5.07827433670011	2.57305922552734	2.94320100411693	2.60370387875218	7	3.71929385514858	5.89496712380222	-10.2468284708864	0.952929804050283	-3.17670906234982	2.50723182828917	11.0890238191201	-14.5165522262792	-2.15349014041175	3.16206811477129	6.56024230491953	-6.37936250273723	8.2928441784705	2.28310105118674	-5.19196679781594	-3.50523418834912	1.48978049992524	2.45649583337996	-13.7737808478445	-16.9912068021936	3.99150074251166	0.694647912706975	-10.8044017387066	6.54281802083376	-17.0019767835043	5.78969502157579	-8.72669506696137
174	6.78222840210572	1.25639540193374	3.37220897017418	3.28198556457404	5.90986503703781	3.76314287806478	5.64356575650501	3.69277109100013	5.04484532587131	6.58773510798814	6.49569272334258	2.40240175404022	2.13495073967917	6.23612998855637	6.64080829049844	7	3.85032154862815	5.22341479154151	1.4038107840635	6.94409700090857	2.82729115529306	2.76550363702829	2.56483127324906	-0.885736078724194	-9.89390474415184	2.80106956920639	-2.03629088631714	2.4518678086717	9.44135812079557	-15.4144154734983	-2.54340910031636	2.12226128572089	5.77175046779445	-7.79638202361928	4.56094017041755	1.70987054158737	-11.5224378181603	4.66446799658131	-0.265693421276061	1.22550352272485	-9.71341158496191	-19.5346439499392	5.25497557211384	0.858716641938559	-14.5215660646798	6.80651140067895	-10.0437344177666	5.37617074640186	-6.8967098281925
175	7	4.28508743791984	1.35769850479396	5.50677723485727	4.51091652529262	4.31864018396358	7	3.34546086558952	5.33010616875624	3.29676667025347	6.23988739733853	1.76539560199407	3.46891873120069	5.87244654065253	4.53114071817387	1.15123382094985	4.84892651771775	2.55378090743195	3.18897153416711	3.78486736118307	5.58018361136483	6.70744248118025	2.30732922462358	1.66567789082714	-10.8130876142783	3.13250934740654	-3.98260691399434	-1.71205097231434	9.24255357340165	-15.4651613373387	-2.4937596344586	3.95171821099059	3.03064645972462	-6.68288253059075	5.84650744021085	2.80352893905604	-8.33334746299837	1.71115170992829	-1.78504792504985	1.77631879757317	-12.2304370046465	-18.0178289278099	3.71091532149335	4.97686872683888	-7.5202444235581	1.76590115898373	-6.35345652315484	8.46214295954261	-4.61609793264718
176	2.03223770120326	4.47072886278093	6.2613353342181	4.6806900363746	1.41033461407198	5.08238837548959	5.93289845446992	3.68844585840574	4.55252840597308	5.03456957208664	1.95988748999957	4.69239992473958	1.64950765530333	6.61995611597216	2.52893498517249	1.78410603123924	3.22765251186522	3.20556781942806	3.35011674100989	4.6583695924195	6.35238394300601	3.60512527215345	4.8048827554802	0.787111590753015	-5.60972275882549	3.04056267326063	-8.23956308465461	4.53875298684389	7.12291287593168	-9.34698233359097	-2.03419185259694	0.401549195800526	3.23227633175032	4.13046471299136	-10.8218994149325	8.41253913520571	-10.0893373714349	3.75781987095362	-18.7460726055933	-0.670919320320387	-20.6802703609661	-10.2826326833035	7.3177826740695	4.53205240553964	-7.56974308358031	6.86066123996804	-7.75447877372077	4.37467696402402	-6.95723058210229
177	3.3074660365361	1.79049788157218	3.79950291432404	4.88381990893467	5.28380114376165	5.93959515251179	6.41315212176499	1.37866188140971	4.20205259130783	2.21705000922733	2.03486347569872	3.98750358346812	1.90474352224778	6.72546782560626	1.07970085800759	1	3.7858689045073	3.98205018894515	2.81652207069771	7	6.50625759226084	2.89714994007903	3.46085563207088	4.34195267286127	-10.1479549504413	1.51516486161721	-1.61637361783006	1.42363315881699	10.316654457359	-17.0929455375048	-2.10908033565726	5.39806051976396	4.45487483379195	-5.24461846363021	8.05170021708867	2.39135760573775	-6.11309102849925	-2.78903176979492	1.69663688027309	0.780233410962333	-11.0339172768481	-18.3786951817259	2.28987467599457	2.48966077435705	-1.59236353774831	6.90774464537665	-17.3349047774974	4.90493245805369	-7.85006201397595
178	5.97459162254991	1	4.26984133718558	4.07168109839151	5.55079964839523	2.71370088268618	1.44825575724522	2.6562289376566	4.95732677253917	4.77279429740255	1	1.19690477872665	3.86960431397835	7	1	3.59006504281397	1	4.3614296908736	5.92199441190408	4.42912472760499	2.16914177364557	6.7667402108484	3.46649639644134	2.67847248734014	-11.1884922211695	5.40568242409074	0.55671829677293	2.34769661921993	6.26773739197936	-14.3396334819757	-2.65981999803304	5.60253083716075	4.07372832281473	-4.5192639214296	7.95545828958673	2.35367468514879	-7.57311298068207	-1.78389949391037	0.868431042001056	-0.425404096176124	-15.8686674881295	-19.5899740517637	3.73627384630579	6.83057095919794	-4.93101795615138	-14.2370951071827	-20.1001167171667	-0.599695094909561	-4.04526272173586
179	1	1.7643677035768	3.98965088819367	7	7	5.12863685656797	1.55207966713524	2.78956157461027	6.00192188150716	3.07088875331457	7	1.84799598901432	3.59800268520909	6.93062641006572	5.12284356349365	4.19827600264513	6.94457221997056	4.33842873662548	4.91320757616461	3.0349618454085	1	5.94577058889929	3.79453649714837	3.87098919193445	-5.6022863105423	4.59203660986949	-3.82506286940256	3.94568253875045	4.58903061038674	-8.43227129577302	-5.09784993567236	4.70846188967855	8.07468744641154	4.94035101551119	-13.749577616774	9.04365344617936	-12.3387185551552	3.89449957622838	-15.5361584401106	2.36534620249693	-14.0694505986943	-10.6799915400884	5.90824131628264	7.8605725021304	-4.08560280385871	-14.4625471322229	-8.6715192832379	0.314171305281709	-3.16019000532277
180	5.47833954755734	5.99697701974851	3.08366225570824	5.46508015693266	7	4.10950354549222	4.90396359527963	3.43945269833567	2.97484320621931	3.5352339787922	3.81586559558161	5.88730565108335	4.06136232083222	6.27672875550451	3.45677349588597	1	6.3502876606503	3.16215415937438	4.18163039520028	6.83126801472852	2.75911521701087	5.89836868273964	1	2.87713629488479	-11.2067758893603	1.6231074399972	0.757254494586368	5.41042707786275	7.59357521319196	-12.5006642898302	-0.633536488487557	7.06971203327263	2.78600968257858	-5.77145445774226	13.6980282012798	2.51989718288235	-8.43106314923506	-0.231405741277152	-2.59787328355279	4.68089044058967	-13.5963047354093	-12.9340542727635	2.88176627790568	11.1528366535859	-3.71961517147668	5.78487568739779	0.573922839843935	0.235255598522	-7.50220743034116
181	3.66859449046127	3.10068617423644	1.27167189540891	1	6.10720039892923	4.30626455907535	5.74942349240002	1.1032243852422	6.53529870031789	5.22801224587859	4.75862014992652	4.88024361042198	2.02726164402903	1.54558911264717	2.57588720557351	3.17458977824132	6.6290882379554	3.56853315396038	5.45859312950355	7	3.76694567157838	7	2.04597838518107	4.82450906083728	-8.62477195708989	1.69942363287688	-3.35804356098265	3.22547289299499	10.3056463636733	-18.5054927699642	-1.94077875019892	4.06518911139596	4.66293591381212	-7.31957204951384	10.1554376369511	1.00968398438712	-7.64402425778809	-2.40498083386537	2.3751251909249	2.11056929131138	-12.4199994429665	-18.8138071355298	4.05588472567049	9.56036814985812	-2.15339287389226	-9.48951543621771	-2.8207619501052	3.43200941473397	-5.51924574281102
182	6.21393815626391	3.31601046475562	1.59304275398192	1.71395677610392	3.41936016420826	5.87385305990943	6.18814283307994	1.61767194993508	1.21513644042899	3.03399504428615	3.47092314696791	3.35901942477286	5.23627768446107	4.42234183815078	4.30068830326548	6.40551100969094	5.88697099882796	7	2.44389270609713	4.83100443362668	5.88400699477663	4.09415522409654	3.59117450238593	2.40811116700502	-0.162428669946345	5.50566267955691	-0.881699446295571	-2.24192978183973	4.59637357690217	-5.10755715737544	-3.51486037083856	-3.36912009130197	-2.67766255207811	-1.95900901222988	7.02532458366903	6.52859853881683	-5.74424698036181	-9.50823107559174	-4.42205637893738	3.90635729406163	-11.1022233698173	-13.0169864420741	6.88310689402253	4.55924680544611	-0.335890173642111	-6.57684148612556	-18.8499475128064	8.59474227408284	-3.74030015990879
183	5.70917892603393	2.77147389706381	3.62288601476454	2.33274121691547	2.16327036819653	6.72471046850665	1.66993042057929	3.91227799498437	3.16034089438708	3.97168292730162	5.47696477438697	5.34342574193115	7	5.36170734580653	1.72126708082302	2.58287862223312	6.53671895093151	2.4005146182655	1	5.01809510850571	2.32999631499997	1	3.17915118187824	2.84059428624732	-11.8306090317271	2.85534787851597	-2.70463698581911	2.76576360367096	7.92048739933236	-15.7896792682621	-3.16412761464908	4.29464312945099	3.76668986068145	-7.42395414366686	7.04318928736415	2.12090891947149	-5.65888071085049	-3.89248373727359	0.549264284844534	1.7197716356823	-13.2884641789562	-18.0749342176061	3.69003966557886	4.63458381513449	-5.15929144660139	2.69700466845513	-17.3403332820109	1.32465029809026	-4.16563223279628
184	2.09384657800017	6.45515272748441	2.18718387597661	5.85634542822003	6.296091787551	7	2.95564681574061	4.99543782834423	6.52406442448388	4.86947103912876	2.57212868701414	1.25154394280898	1.87482795383685	1.09614822602331	5.98695450569151	2.04722512458581	6.16067634244297	1.68886419345172	3.07271637124389	6.23711797887446	1	2.51415278478133	1.65197739812866	2.45296758327409	-3.59644448591631	4.93605145486691	-15.5199186422876	0.744922594126102	-0.26222602611053	-7.92606882495199	-2.33669265238401	1.48449667955437	10.9450636693754	6.06406021824266	-13.8757145980128	7.25397500809005	-10.4600699560274	5.20791214196026	-13.2587473668049	3.96106943023186	-13.2341760516785	-8.57593090645921	3.69756479849872	7.01305123001538	-4.95878986539915	-10.2254880948405	-2.51962558438709	2.77366279137051	-6.65208448433986
185	1	3.31889118733328	4.38306257645064	6.14388140164275	4.55308636689544	1.98580853134223	4.81076390203658	4.81546099916567	5.7601655475774	6.92218012515733	6.58519849530538	5.0903105264232	1.05489725514023	6.40981953601053	6.57075672216583	3.48210585069645	3.86546049246057	1.86300494360349	4.38080430416437	2.75864058287721	1.69454005197733	4.90738951588074	1.71490870494052	1.39061186415423	-4.58962416274653	1.73476068593596	-14.845103448112	1.87433772156213	-1.33117777016807	-8.80596857747991	-3.85452564010608	-3.78325866632849	11.4075749643491	2.76806577951747	-17.2635568218569	6.14242332788528	-10.909343736954	3.87271597612793	-11.1967851867519	3.51627495774151	-17.4837596012905	-8.38910845260967	4.08262769415086	6.87168178072561	-14.1637122197403	-8.64177894772062	-10.3016888017167	4.44118152698207	-5.62267112719529
186	5.93295695508021	3.12351149651065	1.84990605329008	4.5989254401293	6.41501243649701	4.44252438766194	1.48550027333074	4.95024849216642	7	7	2.74591750823915	4.17610034504984	4.06066211400697	2.05552811669884	3.76257159732288	4.23822463220565	2.27314251138691	6.26875221708861	2.14676627142928	5.34062634839772	3.29260965128559	7	4.28185080123012	5.63199890068618	-11.2055230947327	4.73674730228973	-1.71191512698013	3.31810785698805	7.49147564907332	-16.5121484436815	-2.27559470499406	4.5724826427441	6.36134023375763	-8.20082955886338	8.04488959501142	1.32894998609528	-6.79427355399782	-4.97847657466766	-0.247928291895561	1.41723593924717	-13.0118255950387	-17.5192207333914	5.6886912699677	2.79568840954191	-12.3593309889477	-12.5583651051132	-12.2055335221536	3.40968002451605	-7.52668089718521
187	2.28712806021355	5.56285707265411	3.88194769468072	3.49272692640426	6.05075401525029	1	4.96320795908556	2.11699674244933	5.9639804626368	5.13863601622272	3.52713154121619	1	1.07134246119173	5.38222198882965	4.89193857905835	5.15547047222981	2.29645361617007	4.88799090966212	5.76168046351745	6.49262114465345	1	6.27048153921887	2.91435972809441	0.627171369026977	-4.11811713569703	4.25603423176027	-13.7472052974962	3.22538882330659	-2.01077894468407	-6.62209781094544	-2.79316679816096	-0.145878179055774	9.93015508091891	5.28559015449795	-15.8589877662384	11.9764150932256	-14.4235206438235	3.50953205531099	-12.6894540280716	4.12575771782902	-15.5210387749537	-7.54457020522838	4.24771193179675	6.12008540920479	-6.31241698934119	5.1267932397394	-8.19673576130797	4.49307024104406	-3.28946913016888
188	6.82319881874517	1	3.69580316434063	3.68667063393395	4.71620628788415	7	1	2.69718748261105	5.96596267978046	2.95991346685948	1	2.89746918690703	6.17967988772104	3.40802732210544	2.34801272838773	3.9976582092997	5.00897582270602	6.3389516847057	3.27717483610255	7	1	4.16354676908329	2.74680258080319	4.33781306616354	-10.0804762577282	3.71061845688309	1.13774436610561	1.03756385571447	7.04355966013639	-15.0957131830344	-2.91648247366037	3.88537529836917	4.29695269405423	-4.35665222083316	8.45229539140029	1.17575160825735	-9.68667943391747	-0.608449812913066	2.84116980719975	0.413775228984278	-15.4716023331111	-18.7677080386104	4.62392754344146	10.6286819862779	-3.87481015890131	-11.6408166238938	-5.60844192327624	5.35350152420957	-10.0426803139057
189	2.32383974295717	1.14704287432423	4.39607184303904	5.27635851283584	6.8351931511347	4.41827976783767	6.70156112000951	3.27183967447849	4.45677590624413	7	5.47098733994543	1.93954245614519	1.50549412923245	1	5.89188616954245	1	6.75948844746894	1.43971911554322	5.74585193055571	7	6.31325261816509	7	1.30487339961883	5.21365873302747	-6.26582090257616	3.78085830880724	-3.18892693246109	4.61284998902753	4.95091675513961	-8.50216428541523	-3.40623194672797	6.51483584799361	8.80076291859674	4.32866197967323	-11.4026318081573	8.37585038471161	-7.22342916243975	3.11048440684594	-16.3762435316884	2.33522786116072	-14.2610965208326	-13.126414909996	8.27246800157232	5.35375974113735	-7.65574527798994	4.13548746220463	-17.4178398099491	2.9542348273384	-5.87388032832363
190	1.29184780012458	2.816839595347	3.15774484599186	5.8604663734592	3.84706294201921	1.80853714797295	5.70679960163956	6.26869176960294	5.43607950132371	5.90410485070434	6.22641209593498	6.14565488958031	1.35812340183612	5.27479253646188	2.65175981607731	2.97228081303866	4.47073809459386	1.44152459582343	7	2.47066915857686	1.86995278717062	4.08584718845575	1.6486582017898	2.07978294896225	-4.4950493915082	2.0134852097406	-14.4851274021853	2.11073496702875	-1.40787695967135	-8.85760141138195	-3.29737071456661	-3.07261599828996	11.210264364176	2.91772946435082	-16.1599665847771	4.77211499445728	-10.4567140077818	4.63969426997825	-10.7463845262372	3.98408226066775	-16.595901980427	-8.41356861319036	3.87992139924481	7.4741719265834	-0.934749795072775	-7.77314896065099	-13.4907519440309	4.16465042661426	-4.67016057056081
191	2.55323242902171	2.34472598693022	6.67029116728045	7	7	3.55017924932204	6.00265992369587	2.35913943710923	6.6057319043293	3.65970679119026	1	1.72299795088431	3.87460443962269	5.97505726106511	5.33058058786121	3.87245898661929	1.53641292669802	5.34515516498014	5.77964568897959	7	2.22070558151551	7	3.30106825540368	5.39856434232052	-4.25474857315838	3.07477807494852	-3.90466568401064	3.87684563275933	5.54722323867434	-8.73814902493637	-4.90640398940698	5.88194922548418	6.63840715823851	4.10086749188288	-12.6044186629708	7.43941315760253	-10.2173767855602	0.944908854361197	-14.9738992106012	2.41898502725713	-12.8669822370012	-12.7968631635881	6.72510924655231	-0.490372068246311	-10.9443879482104	-12.8515559380548	-3.63120797404877	2.22422581502568	-6.59063761328247
192	2.94576042190042	2.18463988663283	2.8338240929078	5.78318411927234	2.79054390803142	3.00414340247756	1	4.6846766048622	4.70506724132853	2.13409985075857	2.13797814005905	1	2.92935050558507	7	4.53059173854944	1.75472139131799	1	5.44460643021225	4.63881880623888	1.33369407520072	4.39386618172728	6.31460241400858	1.60031147849545	2.93519221663686	-1.30167206111449	8.09313132531986	-3.8761916848176	0.0592086652950728	-0.756559615652144	-7.56957159179509	-2.40093928064445	1.81770432308923	5.71671941704904	2.16328962033035	-16.1337700248466	8.59919099677469	-8.62774104060994	3.1837688674723	-16.9907692899731	1.00821454846932	-15.2839107725183	-14.5451690498805	7.85358171511407	8.31242572991762	0.266733962125599	-12.2265833778227	-7.87063278745825	5.5369342274596	-10.5877181815716
193	3.13552168919189	2.63668485021291	2.83229198278291	2.38136954030518	5.27752588443222	5.64963770604888	6.35635941415398	4.10151919316795	6.27816091909947	2.99301029949804	4.57124291452566	6.0747396685542	2.75307237371944	1	5.83118986645573	2.3586749806171	4.60122805521935	5.89004654299642	4.87845073708734	4.50826383026836	1.04637372410876	5.30414598072173	4.788122544541	6.29918588013139	-1.25558188882978	9.96848277051679	-8.79064959220746	-0.129232450145957	1.117893707204	-7.86615291597297	-1.90616163901069	-3.01963491557778	3.23179130564081	5.96736484491248	-14.7933507180605	6.19030231066361	-10.4397833970123	3.74866992543437	-11.539300421832	5.71266417021654	-14.4062828724999	-7.76042516121114	2.37211568241955	1.32215968390529	-4.56869882522489	-10.3538198570106	-18.4826118844015	5.76053764402239	-10.7078862898421
194	5.43749986937028	2.40587392818306	3.93759483759984	6.41106554441466	5.20370304111748	2.51956915407698	4.99939432282724	3.38024791893893	5.73414069679069	2.37609343875498	3.67747319496794	6.59680917511707	1.83323812992213	7	6.03611946705969	6.99046085923045	1.08214517544107	5.37833372805296	1.87471047204928	4.41677016239602	1.59130609741738	5.43261284108499	1.66883603878004	1.7169018860405	-5.17037050133179	5.7466781785471	-14.2648694719687	3.11974346835924	-2.8768392447953	-7.17858535927777	1.14302668785176	3.02410123309447	7.35879817671622	7.5636133265355	-14.6645172581739	9.52714907780365	-10.5818758227931	1.29912485011594	-12.98981120914	-2.84222447694525	-13.527812041852	-7.51955855712146	3.75261893653913	6.08898473267538	-0.844325597642421	4.94777216089779	-17.6168635645397	2.03611571772986	-3.93702199459065
195	2.03718426490776	2.64292579888672	2.65781607743256	7	2.95416342044983	2.50224641915681	1.51246890939576	3.27319601255743	6.64149779486875	4.1605739503271	1.44004833880086	2.32075387359054	5.49323047120772	7	2.05483445355704	5.26087865345074	1	3.50533474653821	5.08254929547526	3.2093781068038	5.24452809167694	5.20976416062926	2.49185528376513	4.11916276095132	-1.37149181340053	8.27214355987333	-2.94841729824709	0.601988009773154	-0.760315100781796	-8.38957527388794	-2.55304912564684	1.86467375685696	6.01324893379981	2.72964475099537	-15.9653865552518	9.65208953089443	-8.50533096140635	3.84467594384999	-17.6079646672384	0.249027626985584	-14.9894672643867	-15.0479566002926	8.03428732664673	7.00978130720526	-13.1418374950464	-9.32963219649518	-7.61554056766927	5.43656936539781	-9.594638291874
196	1.28190087804528	3.83514800943693	3.54147806772667	4.75841331070178	5.55692123822253	2.47930395739496	5.12700363115256	2.75609905394061	5.16894748871969	6.22760840286839	1.91776026917097	6.0887294598497	4.30881132125385	5.40903834867771	4.55790161300469	3.50352308646142	5.04990372352572	3.78177604517071	4.69122134112157	3.5393451659056	1	3.48896157965707	4.25937722372652	4.90618921634484	-2.43295035627634	8.06998850518102	-9.69137186069676	1.23168960635023	2.03218414584696	-6.67440780382158	-1.70722441654126	-1.35005914087624	4.14074981185343	6.53012007186536	-15.9831474662336	7.09472186110466	-11.2006297812778	2.7405632076849	-14.4279199750923	2.55141746770495	-15.4285643482884	-8.01838836272979	2.9030332142152	8.19085509930776	-1.90191153140414	-12.4645709433566	-12.5539024763781	5.16613102408449	-8.11657849887928
197	6.01745239781988	1.77632836760693	3.20844168789803	4.28306596333282	5.31916328823429	7	4.82869767349427	3.91188748787514	4.88570778130381	5.52251270138874	2.96538045743476	1.05780696200295	2.42821809954289	6.0384872625228	1	1	1	6.58668383749928	5.87773707303802	5.21365458626547	5.36181141608862	5.34385947530523	2.78877792898006	3.86671546472491	-11.27316723066	5.53138670846341	1.01581056957998	1.94675096236827	6.22229141322812	-13.6062799119025	-4.0053976335933	4.89133688979334	3.81153993828384	-4.08755582107202	8.46962760367157	2.24005277933255	-8.18163200552742	-0.951320566910748	1.8253352720485	-0.837258156058079	-14.2594191186822	-18.6639703211389	3.43606870400792	10.5115892787418	-5.93440265765886	-14.5332384299034	-20.6805061852007	-0.977393649657653	-4.71082420918605
198	6.62506367020005	1.61799043374208	2.85826715444606	2.40490879028875	4.5734719223462	7	6.11967748435988	2.73946471289313	1.53368858152953	5.18324536886434	3.27047357556358	5.19519291016798	4.79250912561675	3.49948819870654	4.77397231916409	1.17857276195327	5.00618841457536	6.33197082285617	7	5.19070370527933	4.14104707830098	7	2.19622071787503	2.63672826320945	-9.40568685969955	2.89175103866079	1.51297931569682	3.05225521002302	7.06735433479985	-15.0398928781921	-1.91530141917954	4.85695489592173	5.08207208561134	-5.26822171109441	8.80836985294726	1.90830145609418	-9.06199447348561	-1.11190069343015	1.17951685446761	-1.20613007386176	-14.9414198510827	-19.6879311426169	4.59657167630781	12.7315337518807	-0.326145802239222	8.92863647019333	-2.98275844963202	0.94248655005075	-4.81362030812233
199	5.25728970141268	1.60323906285065	1	2.10348173257057	6.21743112501587	5.9727769841221	7	1.70038464891484	7	3.32030409910403	4.53856611971749	6.17409712417371	1.97835856853476	5.67465703601093	4.97650057276722	1	4.98929011976092	6.9202768031852	2.72408776442947	6.27562379051458	4.58736144050113	3.57769907249527	1	3.02602893598622	-0.822499341319752	2.37284834259473	-0.530757696655293	-1.19299478491935	3.043558306239	-6.20918676140998	-4.01388339218063	-3.34936170728065	-3.49749428880969	-0.360995902680495	7.18961153618416	5.1699013691884	-6.64296167384977	-7.9259528183779	-3.38886960520115	4.59836320356666	-13.0625667226455	-16.3969326298716	8.01291917793775	3.55133966155232	-11.7639877727798	-14.4855755962692	-12.2043903143518	0.741203647084887	-9.11380601244016
200	3.86883981310604	4.21163945122167	1.010420480793	2.13765595606224	5.78754372153429	4.47390532515147	7	1	7	7	4.63043904133905	4.8715455506761	1.54217426829641	3.98806758041124	6.86202635954817	4.77194884221242	6.04177923284369	4.80917684675104	3.11848042837693	3.52978498876907	5.33967647286667	5.67449159378218	1.9514887258624	4.0737396676087	-7.33310421573267	1.81392552102291	-3.17815471880692	2.83512666339434	9.93095936503974	-18.1359647310771	-3.44331152049274	5.04438045972859	4.6854387942095	-7.52806012916215	9.80999807031422	0.0172068507484141	-7.7427489223505	-2.19555192893174	3.08794291080068	2.6151181700323	-11.6617432096843	-19.1020990765799	3.81636114903467	9.74992684644516	-2.78483166388647	-9.60316813640623	-2.53399442155978	3.98731962724095	-4.86006267916683
[truncated: 74 more columns]
