# Supplementary material for: How Are Mate Preferences Linked with Actual Mate Selection? Tests of Mate Preference Integration Algorithms Using Computer Simulations and Actual Mating Couples
Source: PLoS One. 2016 Jun 8;11(6):e0156078. doi: 10.1371/journal.pone.0156078 (PMC4898694; doi:10.1371/journal.pone.0156078)
Supplement: S2 Data — Long-term couple and agent-based model data analyzed in Study 3. (ZIP) [file pone.0156078.s002.zip › S10/Euclidean Model Data/Euclidean Couple Population 11192015 0344.csv]

	trait1	trait2	trait3	trait4	trait5	trait6	trait7	trait8	trait9	trait10	trait11	trait12	trait13	trait14	trait15	trait16	trait17	trait18	trait19	trait20	trait21	trait22	trait23	preference1	preference2	preference3	preference4	preference5	preference6	preference7	preference8	preference9	preference10	preference11	preference12	preference13	preference14	preference15	preference16	preference17	preference18	preference19	preference20	preference21	preference22	preference23	preference24	preference25	preference26
1	1.24880327636944	1.48476336077423	2.27575991359153	2.67780840313199	2.62517686938356	4.69322303044765	3.46589374698107	4.26737857156572	6.00353221722006	4.44865492440838	3.14461726508947	5.37282141689893	3.76133359049291	3.48862895195182	6.21658468155824	1.55172005659912	2.66521957907701	1	4.16093362011806	2.28734984323153	1	1.27417025702434	1.49017065405089	3.40792448162953	-9.4210650222049	-0.415229653014685	-3.9012442045911	2.77806634954774	10.3271253099191	-1.01227502388116	-14.3037816386319	3.70064974637673	-1.59226049270178	0.111479329954654	-8.92117804459053	6.86647661341561	-5.51926585310276	-1.94096834228239	-8.23002550632162	0.775424102646639	13.0614188256249	-3.79969894547738	7.00019006362403	5.57990703767549	-8.66529173523301	-5.21576834589731	-12.9766916386776	2.29480122578567	0.444551172270213
2	5.85098848593578	5.39945716993037	5.21353553154224	6.2147412828294	1	2.90557413459389	6.6492815453706	2.30328778811995	5.00252348469328	1	1	3.0371031802108	4.28515383101416	4.18861211550488	1.06900992427967	1	2.22187243483653	1.93731415220879	2.27022192776673	1.60343537560355	4.89885699019968	2.32793588490145	4.3339563512339	5.12977043759079	-10.2210602218785	9.49363765147302	4.88885895409974	1.22853142943941	1.94162629935696	-10.4395655882177	-11.1551964874055	1.08468581727428	-3.10741183686197	-5.4612293587233	-5.41676898874451	3.58666097329369	-2.93601470563787	3.5112540361399	-9.47522149356558	0.972402169029386	5.83938311521074	-11.7956120369379	0.901270261126081	7.24447554280676	-3.82879763675874	5.86181070948392	5.79296665883752	4.70153850983826	1.85626724506338
3	2.69579952515841	4.93943345328126	6.17361510643693	5.44073407709534	5.92892150384986	7	5.72597084236991	1.81221271901721	3.0674453460554	2.51112828119339	2.3832508877711	4.79971049247223	6.04430058213653	6.41691147753903	1.52199994367863	1	4.79657735691785	3.5715902992101	1	1	3.00582312503541	3.32375713237289	4.30341161495535	5.36084449257093	-7.5401585862393	-0.522575915021723	-0.50496095678569	0.446752865717813	10.6368215083036	-3.88355060361579	-16.734272218482	-2.10838227991824	2.59830285775771	-0.997123519025083	-7.87735782515957	-1.60587220560468	-2.50426959861861	-2.81600763493093	-10.7613572408304	3.87321058851584	7.17434870853251	-16.3918147310633	-4.01340933287684	8.25212853758536	-7.49184798243015	-9.95742780798867	-0.679786848063698	4.92207451901789	2.04829207968579
4	2.90322976139608	1.48413582727616	1.80756102113153	1	2.13392751827953	1	4.66771873462714	2.4801843603046	4.92526064412171	6.75308931294379	7	1.93964927803256	4.09749883429126	5.01860336635606	6.93310942368095	5.17768634561622	2.5054896631068	1.38758464187648	3.53315041420952	4.46806235880611	1.3333232052815	3.93476942175315	7	6.02357600839431	-9.16352043647104	-1.35470847212564	-5.13794311581252	0.0218486918865581	9.54733060141449	4.38570520363911	-13.136612373864	3.10994208013502	-5.16008531186681	-0.974818507296732	-8.42945636972477	7.20537359980656	-3.13644685417971	-4.4952467496057	-7.430416924486	2.43932420124112	13.6200709537426	-6.05633443801472	6.2237521680628	2.45073155042091	-1.00290372831527	4.79397482269465	14.9309302936077	5.23680387172931	3.65799800787137
5	3.18546080398173	5.50309816912597	5.18600110371142	3.24878418931056	1.59674068773762	3.9706804744093	1.69846043158599	3.6428941845281	4.99960103213507	2.4295263922553	4.43599179454006	1.13812867549295	3.72458632210012	5.93087164346062	1.34688421920049	6.48598902638066	3.56835809778313	1	1.55522356680917	3.57647330833149	3.60062204377535	1.85993578227399	5.52011017289462	1.79220726346726	-8.62301237060802	-5.53210544652442	-2.70925653634998	1.7857603785618	6.27048531392031	4.75127990023476	-14.2186274433806	3.01491094869207	7.90357118276016	-2.63342437616834	-4.88910882801474	3.19499317319953	1.01406542795659	2.27428501773826	-11.9264908161286	6.42841312717307	10.7537991814112	-8.38513733342842	-4.23454082078595	3.14251567329876	-7.82647943054998	-2.17082165326438	-3.50074160586226	7.82411880339153	0.572815659782967
6	3.66332572189989	1.43263802768714	1	1.78277456387885	4.6620263879292	3.99692667581197	6.83802890420345	4.94663245660698	4.9729571695138	1.14525234514573	5.58065488776134	2.87348694361228	3.72634840069132	2.98779899339106	3.58060796977621	1.74344069372318	3.61166444378833	3.90891357790634	1.88456108506689	3.91746984077563	2.03813894597211	1.64817610755427	4.7971771622513	7.23488681922262	-10.2082283376338	0.791971252588087	-4.24767157132448	-1.87743524965914	9.72681186662713	1.84304621133805	-13.9535719220675	1.72714541938019	-4.59189560717402	-0.570673668118977	-8.6850476105959	5.41139670102233	-4.78460792561223	-3.95315327833977	-7.84207515397958	2.00896230211029	13.4934404652487	-4.84231824802441	6.90866515079966	5.87008132866391	-9.42903236944971	-6.30475293230335	-7.80348434224538	4.64039633240084	4.81805956511997
7	3.15899120632565	2.62029130199038	3.72622649265911	7	6.93479672663697	6.55470499388198	4.80595824727515	4.12720380938026	6.13835515388531	1.13461811167914	7	4.18448749105031	2.92668464359449	3.87865993729242	1.13781411378228	1.4084908247143	4.83556398864992	3.76675246149497	3.97249229871643	4.31443827644331	5.69163044031909	1.31665142411102	5.25948391276468	0.926937637079131	-6.72585721231057	-3.87325541381905	-6.34599988528988	3.2391961888165	3.06637114439717	5.37317260963966	-16.4957589322427	0.604349866021558	3.29681886931955	-0.991200125505137	-4.33797683242199	4.92774644249221	-1.01850713791991	3.59037448395999	-5.87780634073523	1.28150333181789	8.86850207707714	-0.789809656781628	2.39400453132884	7.54968813104819	-10.0028514887651	-8.89344623442948	0.891576456107764	7.6557103892037	3.07587246178595
8	1.45202023203641	2.77004991782049	2.86492951064346	3.82085355126193	4.76175765935561	2.34098199146189	3.37193656609067	4.43103000407531	3.28581843697635	6.23202788283271	4.70544143368921	5.40921013886291	5.21595328646815	1.57520750428335	2.2442464595447	4.10504759944082	2.71265294363162	1.79107886535452	1.51450393634512	7	7	4.77389040182595	7	1.16734411352713	-6.71997034133102	-0.845814332004301	2.06091005878703	0.361906202511993	14.1177762988994	-3.86067207135104	-14.1216812572729	-1.87469203367468	-2.18194600333258	-2.29380695257552	-8.91452711387778	5.77812090579583	-3.59349966182901	-2.58958253303954	-9.22236395817349	1.11785338011393	7.85030987127345	-6.8350066040593	-2.70218234253892	1.14899185861068	-2.47129777862744	6.15981376979449	-0.542933637560473	2.77679664590143	4.17183801546665
9	3.82387065082323	2.45994093956036	3.31754502317349	1.63548764839367	2.68040469789862	6.75476564757589	5.55574346228817	1.72164237143804	3.53293360247225	1.56260737335031	5.38677918481213	3.98982245499032	5.96837954512194	1.61242605822855	4.76402069591738	1.60503806505849	2.70542956618316	2.07452347519665	2.9367035025581	2.17406570337114	1.82365649129679	2.02583701040392	4.11804281266506	3.42655396891229	-9.73782496995379	-1.69026290207308	-4.82324613322837	2.68203531861857	10.0093192018659	-1.24123502519856	-13.3931840933289	2.34791836253534	-0.937102315943979	3.69712829611328	-8.33027165140177	5.60774416853114	-5.28930581100599	-2.1100492436537	-9.52798137068018	1.49871684594534	13.2078141565354	-4.3861588419863	4.71379046225404	2.09091098300386	-2.48807038622897	-1.20072608858401	-12.7375468070895	4.3804787441409	-0.473016546413444
10	4.3702583863732	2.33601336613662	2.01197242008598	3.03901306171452	2.24626199239294	5.7646573473278	5.18492564736307	2.212036533184	4.60167704105932	4.34964384128121	1.01449599246181	1	3.97725344958447	4.12301685290901	6.26082428858917	2.58602222140516	4.37494882068907	1.30466342577076	4.80031201993439	1	1	1.45272135167772	4.10056762979193	3.66787237647298	-8.60720510515822	14.1020754108318	5.0220486852275	2.55966347482751	3.84051190389504	-13.9730343333027	-8.54221107333075	1.76766662364614	-4.55957193053835	-0.94638781594283	-6.01903637652295	9.82660570969333	-4.02545059803004	1.66135032856806	-6.43111214021567	-0.0533340465110236	13.7621542188037	-10.7943012472504	1.4994568061791	5.95772998806208	-6.8885876368724	3.18105452768811	-12.6942177255329	4.02601669214858	7.51684122442976
11	3.9066647893022	1	3.71134961067061	1.53425947562993	3.08195941495856	1.47159714449885	4.76287461245574	4.49541773188142	1	6.26434748880956	3.42929659452206	1.24751934692029	1.44337020670081	2.02155600384795	7	2.28256123246372	2.69682279124934	2.15372707983494	3.16718421116981	1.70957184854718	6.07112690393659	2.2235046906539	4.75273272570809	6.38842064213578	-9.72449700290457	-0.44606073369558	-4.26243084034976	1.23056849065963	11.1535421537562	4.32562603001643	-14.1100372735441	1.75387790434044	-7.18633771738796	-3.22588365391964	-8.26766941791291	5.95117607779255	-4.72651912285496	-5.13732288746809	-6.24919542917862	2.45406976732654	13.4823310938755	-6.3271665864953	5.66786262384751	3.04916859023307	-9.40462292384719	4.38950823867787	-13.6359594078149	3.70621826900962	-1.15854515775945
12	3.16670707167159	1.54206568654246	2.41691063370346	1.98956368856923	4.64442558885408	1	4.07613009309819	1.63010767717571	5.5100392650079	3.03438922765643	4.26283218275695	1.65992907123909	5.39583671641457	1.1593705856854	6.21831766554897	7	4.49883298170293	3.72688402543917	2.20434067068223	1.67711130201033	4.33951800755989	1.98252612718492	4.02278289354385	2.76620128072871	-7.24606269550116	0.29278126110859	-4.87658459213599	2.30494800573351	10.3848631009449	0.488783475032588	-15.0250152224345	3.71882476807075	-3.35283413206938	2.94695048628247	-10.4271339529573	5.38573794215279	-4.05740335444243	-2.06744535260458	-9.52892371061769	0.626969176275609	11.2720745756341	-5.4098226778328	6.49278674653002	4.30754446896638	-6.95275908082431	3.36317089979128	1.46681989080591	5.13995154417327	3.86677065773616
13	1.4912702171528	6.88620561159446	1.75177543911241	7	3.57254287599223	5.46543770101063	4.81595507809408	3.98110942208261	3.91266944023934	1	5.63947315145061	6.72126567641201	6.49301182420329	3.44520534827706	5.0060816531554	1.25761025932734	2.39383478417096	2.74446377804775	1.86330529913229	3.07249711562394	7	3.90507271762488	5.15246445172311	1.5430536957018	-4.98329466299408	-4.7949975359314	-1.78456788645391	0.973265123083734	12.6601160687426	-2.14411014990383	-17.5910596278041	-1.94816646210331	1.73947690788007	-2.16558088059242	-6.68334263977867	-0.617686957655978	-2.88160063541407	-2.02635978229219	-9.16627042832749	4.73026846084455	7.5305025913507	-15.3042343242779	-7.63873973341452	4.07746905346831	-0.0868320550242471	-4.03105546277795	-5.48979771859509	5.71207359955405	5.78333944638699
14	2.77914084945805	3.98167959721883	2.25476500742276	4.90447697512885	6.82758186048658	2.28983539714655	2.86899927870816	1	2.13775714142297	2.00096144991118	1.08647043509428	1	6.5933306879861	2.32904278323891	4.51296283991141	1.14669855989776	1.34352324218989	1.2632674691613	3.73209866027534	2.8374958115612	1.72652616967057	2.6664477241821	7	3.23269484327626	-9.00622673132574	-4.55867817711837	2.91879842459516	2.06469524908241	9.26361737812407	-2.55431133668746	-19.1618130672461	-3.02476534197269	0.734939421394066	0.283981518836894	-6.62683652219256	7.4724478048379	-5.10862473903233	-2.50232840503371	-6.92371383171271	5.2364798161997	7.92704304011553	-7.92016422455972	-2.8229063038236	3.37099287644595	-2.65440209634479	-9.25906644690005	-1.80693582991135	4.5702229391492	3.74742161514264
15	3.51216150911274	3.56930576602591	6.06233532353693	7	7	4.61932869431507	2.73483603443548	4.51377140205904	5.61159558673682	1.58367300906864	5.80331990012499	3.55752073738077	6.63245254463055	3.63116406360894	1	1.19681351290155	2.32294838521901	3.21354896918043	2.95029453839253	4.6064257173411	6.66207833608519	4.23684096935384	6.88063139996954	0.167634792628102	-7.78059138318948	-2.79378707493691	-6.09144234105086	3.95136920408883	3.52898573426757	5.70825703649717	-15.7603304041141	0.571834643526705	0.818576223829193	0.244400996530269	-4.29020546984018	4.55568545316369	-1.80012065105159	3.19300684988956	-5.84816456098496	1.58097199240653	9.59042769127223	-0.421195579643757	1.83564756680473	7.6454466549494	-9.82865418799546	-8.4159935071585	0.386505559570575	6.57458969452034	2.24821064976333
16	3.86298684201891	1	3.28641774020404	1	3.6925586470844	6.52628014153015	2.30213893901834	1.75587378659399	6.34400308359008	3.20925530498994	1.25539908568219	6.71086119959012	7	4.41784458591729	7	3.49508474487621	2.89644746837163	1	1.22714911564608	1	1	2.63049220976576	4.05722102747677	5.94660254947463	-8.09740843182301	-0.772756031446226	-5.39541536055478	-0.0264685454615213	11.3296607914163	2.90997079544607	-15.7454658383252	1.25628091486124	-5.05057774167671	-3.35639708678679	-10.0094414214476	5.19608474996728	-4.86813866308821	-3.26238477656432	-9.35118942113281	3.98337652757327	13.0982763328856	-6.24887882643582	9.03920430343212	5.51022859090604	-6.96872983156808	1.60046747896178	-12.6972034478881	4.28814474216399	2.31974429764346
17	2.72599238994942	4.23508867756816	1.93472256768155	4.38915990572229	5.14262576850214	3.3729031460617	5.44672857182436	1.00237737598716	5.32405459962988	2.17415367578156	1	1.14570671532405	6.4605849839785	1.61683586852734	6.27626006160018	1.21121751573091	2.20136713669804	2.97790503398282	3.93344996825698	2.41537902389254	1.82436364963715	1.83729329704746	4.54630437581828	3.03460430524171	-7.79845068605504	-3.95206554025589	2.546146331934	1.98228115987765	8.78059020502672	-3.75093630409923	-18.6154508583337	-1.48930674646644	0.805014942440334	0.688197640629982	-6.8039880379082	7.4680248593285	-6.59175713537032	-3.25401772655263	-5.87224455333309	4.56456997147075	6.6371363316472	-8.61563105269352	-2.78617797096995	3.59794642133856	-1.55318642349032	-9.29553513408548	-13.572083634882	4.64148124205816	5.02821634445172
18	3.36580856402913	1	3.82802417464853	1	3.17240970439624	4.09796185472082	7	5.6402987699874	4.56808632052983	4.52290382410052	4.88716768513004	5.06986359588659	6.52436326323816	5.06742973741287	1.59137927205029	1.97985683514665	1.64984350192343	2.91827263289691	6.1690960414316	2.46209164771315	2.18937569747986	1	3.38577784594919	6.8552631064838	-8.21308385589822	-1.30119580680406	-5.21304822589132	0.332721738904316	11.3224109743456	2.59845106902543	-16.8458500758471	0.850457074170503	-4.99745890951865	-2.18845645390494	-9.1598081871796	4.15855154642699	-3.72668200899592	-2.9183705885925	-8.11268384080476	3.83359039809749	14.1056778013962	-7.68943159200183	6.83687157423718	3.05522179977923	2.83986494812224	0.614810523592939	-4.28191733042396	3.60705155228391	2.9819062009452
19	1	7	3.51541519723976	4.66223359171435	2.70204832487385	3.92735568620059	6.94418655626212	1.28510062691386	2.21361821582577	3.87085053752153	4.33877283871369	2.11013227110718	4.2475020716833	4.52920088417512	5.15735850936578	5.05856503269772	4.11771451395846	1	3.18890469311644	1.22958887985118	3.61940282596649	2.93238376779358	6.01853627772911	5.98879935485452	-8.09940256335176	-3.30558798148951	0.117390874946169	1.85722367824685	12.5391089234068	-4.18535074425754	-16.5906870557536	-2.52858266070929	1.67713544332812	-2.72071138438031	-7.89157591462768	3.62691720173939	-3.33909553279211	-2.87821063456558	-6.4261028899185	2.49788809084095	9.49916675898844	-14.9411208045966	-6.26725980683986	1.24753898119899	1.64898488109185	-7.64351496000523	-1.87723348835211	7.84574753523699	2.70500037312941
20	2.86696203482585	5.36261835198348	5.18677531781534	5.93398932035491	5.09293478561925	5.32267885715152	4.66608139757434	2.30387953503	5.66940677666121	6.78629206859872	4.47044342624229	3.03211828599035	6.65452869481966	5.20921047142162	2.06026276698811	1.84390038400421	6.10175303661269	3.31366917932033	5.08219713528981	1.7969688672375	4.0813274574791	4.09124524020269	5.47988427365837	3.17842969323967	-9.13420529863542	-2.12796810038046	-1.25107402025431	-0.338677043490567	14.2048819932871	-6.93062212370871	-15.5872377671147	-1.45476495667793	1.9180419296539	0.795723159584653	-8.58369637686188	0.215232916134166	-4.7748618010987	-2.3265155599963	-9.76075898663632	4.5535015915992	8.08140124612631	-14.4935644354523	-5.17719542257781	7.88109296753458	-2.35976240671568	1.37081387489764	12.0067180187155	6.87091724334286	5.48095519498529
21	1	2.43696395333535	4.21716928381116	5.57849230693951	3.29374210071712	3.64827411979669	6.38338647503147	4.36331176778825	6.35123504994786	4.03943426124044	4.29137131699706	4.00602187283448	6.32732388203208	1.73424229684056	6.15667078208244	4.09868191602647	2.24537596693074	2.70644856494278	4.74149277782257	1.26974630312975	1.8245915630686	2.81588825411191	2.79914254999992	3.51462378216385	-5.16451247589589	-2.98302711653012	2.7945545315681	-0.714343381101697	12.3292425132024	-3.98552858439134	-15.5549803046498	-0.617383586129219	-2.65542118438711	-0.917227014151663	-6.45210856267961	7.89164087368537	-6.14346978166423	-0.950717201226708	-6.08790156565637	3.33854719402474	7.72522286699279	-6.22988000863661	-3.58391021550057	1.37117095891414	1.86770288003103	-8.19458974743927	-12.9568633220381	3.91225923197132	0.805943808960874
22	1.55310140340129	4.92912320615173	5.3431757577493	4.35742504305756	5.34888875814477	7	5.03601866921583	2.97075441577443	5.66442289875128	4.20266106976847	1.61185513811264	2.5516201441614	6.85698219707059	1.29943116210014	3.11995672548263	1	2.01195268254555	3.48834872245877	1	2.17250780714696	1.3617966897209	2.81621868166696	2.51895795656308	4.49283552962902	-8.73773895999663	-1.86795143064609	0.0656447813421415	0.0763154917792781	13.6859038470052	-5.79670355700502	-16.9021591280702	-1.4752834726194	2.40746129735313	2.52514853986107	-10.7667084975526	0.639970492561701	-3.59623769219054	-3.07428492218833	-9.13188823264569	3.27290469196567	7.82473005397747	-15.4002539715337	-5.26672876378007	4.92817916558453	-5.91488295545473	-4.78260998001074	6.23162579214089	3.44202750575768	-0.37648326262487
23	2.09843471025057	1.77721847787095	1	6.13420078435507	2.47366072428692	3.82530698917202	3.23890882794193	5.95936423607569	3.42061998984098	1.99031897145022	6.78740531155304	6.16676592180031	5.56170994515743	4.45862654044154	6.50350455537854	1	1.45138848318801	3.39863472203513	1.4725960378647	1.02719357604725	4.89075653815435	1.82026679694509	2.61051357076478	2.0003784392486	-7.53311195309818	-1.97143847969416	-0.452371724248014	0.678870156775615	13.5043317274732	-3.98814540239508	-16.1642622353649	-1.78906406184607	0.17483700313432	-2.88578138476976	-8.23861209764416	1.84285927430583	-0.0510548033132212	-1.00659806735391	-3.53313979291836	4.78467310865712	9.44036543173173	-10.5459881835164	-4.02396581360911	4.09804745011394	-0.570530754521247	6.61149117522029	-4.04782812310258	3.65650620181231	4.09062658598279
24	2.05874107134846	5.72103473089771	5.40995655749105	4.18146923603472	2.52630606034218	3.76713587606626	2.78811755199383	1.55762314736484	5.40752676933277	2.31169892480676	6.674848365071	1	6.42921527119887	7	7	2.66071126719629	4.36284193226845	2.61081172126565	3.912073140775	2.92116241298494	2.74380428255422	3.42612186483119	3.31038405969631	1.48819429165062	-8.9939838992889	-6.82571845865506	-3.37433422283811	1.38585962640486	8.87285684289484	4.88407376173182	-13.2049267091207	4.29133067587949	8.69057311224481	-2.62293457124469	-4.95390954249848	2.58241138952526	2.19958551147304	2.61047338369554	-10.5677541030185	7.0224304607468	10.8486164285414	-6.52832836682332	-4.69799027188246	4.51564269841507	-2.79246893069237	6.07880114031749	-2.68438694800911	1.08863117960048	3.91668395282765
25	2.73288505153129	7	3.72362978504481	5.77172841272128	4.63414383283838	5.74759460701022	3.72230514398272	1.55391602450495	1.77593211117345	5.11589428359945	3.92885660467248	1.84889863324032	6.0731059902698	1	4.44349918357192	1.34718409682638	4.43590019003041	1.98707794292203	1.58711183391143	1.39259538776868	6.55062210120792	1.46090974689708	5.49082260305655	2.66842974088183	-6.29605625129668	-1.90674714817698	-1.93838147905803	0.722154095241899	11.1960937004626	-3.53114190180997	-18.440296569414	1.64442734746899	2.98531817756451	-1.75103708639776	-7.12041005156319	-0.120783973168027	-3.09908026145675	-2.89001845171313	-8.84656248635106	0.818433079145554	8.96480125759106	-13.9629491798425	-7.55510288545774	4.37653837265283	-4.0207310332713	-8.84371019520447	-5.34100229315809	3.89043215668992	6.34527374653733
26	3.11055819041121	3.99217506316037	1.75601663424285	5.47568337598056	1	6.67625476073118	6.95026254305815	4.25418813119154	4.3304982084775	3.51432452282464	3.04212455592643	1.22441239171923	6.56473864773832	7	4.49606076320929	1	3.36356365298697	1.88832521438259	5.98951854491725	2.48959500650905	1	2.61459663611829	7	2.51681530200563	-5.16475649847355	-2.56422457603877	2.15059549578922	-1.62502804595868	12.7016987820656	-5.42489345824934	-15.8808739816662	0.0726512646473689	0.225765244338564	3.19991307787117	-7.08220135192092	6.14130246678515	-4.91499905681796	-3.00761006968184	-6.7036485810768	0.898959543654574	7.17347572449703	-8.70466539826006	-4.36731218953302	2.55338925445097	-6.14319315672229	-6.88146467211202	-8.27331128636224	5.6220191289935	3.26973953437641
27	2.91237116391416	1.06750492702391	2.2781274194548	3.45214116661905	3.4118444660947	2.53572384727329	3.5185358673189	1.8201591407164	5.69058323874966	1.33455208848371	4.84955071640297	4.38664749920069	4.34234679049803	2.37394070365497	5.8715296908113	1	3.29643880393445	1	4.96696040627157	1.49506280021023	1	3.48834533493319	7	3.54833970970747	-8.02774137292434	-0.615797380089873	-5.55393314382559	2.31881219767529	10.3123157352361	-0.596000727744073	-15.0114938339517	3.59417671020824	-0.12487145404462	1.38510818947668	-9.97503176655385	6.28317823226445	-3.72891324817081	-2.57640121018648	-8.9752044186358	0.87011198221456	12.7063181648243	-4.42481068056153	5.81065128011987	5.12741485144378	-9.79813626483027	-4.8800775354309	-1.47012083195181	2.08866428535917	6.51397088374513
28	1.18896967859899	1	2.43462248157748	2.8964838962913	3.17340119102114	4.11482688875966	3.02163038129627	1.06873881433951	6.58855339623809	2.91451004829268	3.46542832458209	5.03254301167228	6.58895121289662	3.15366550977245	5.88772615344662	4.19254276219673	4.90455857667047	4.72998444176534	5.35484370347167	1.77890756053444	1.86280080874787	1.36333547180129	2.47683978908168	3.65008481359468	-8.1170770512952	-0.235556701975137	-4.54818369693658	1.93586660552807	10.0506249742699	0.295396684761483	-12.9313261753289	2.70316051463337	-0.889779564288766	1.68921740368592	-8.794753569387	7.78877929413864	-5.20896143174759	-2.34776003325499	-8.50056221829348	0.857021986845522	13.640766795155	-3.9777800743188	7.09376158568187	4.36577944561255	-1.75901301818834	-4.88568896189731	-3.04995956112754	3.4622950276227	0.411536026737528
29	1.08004152634222	1.25477132802675	1	7	3.31450254317427	2.84959850854058	4.78962096162046	5.58850287629099	4.77146218840531	2.39037923753149	6.78620037331939	5.975532828752	7	2.46610215376213	7	1.4380336239046	2.81009817833658	3.9136666882514	2.08505289743268	1.11967657537509	4.6460798733909	1.58634088697667	3.40059718359681	1.9152260900858	-6.65307417083091	-1.09560099036085	0.385046166461909	-0.31390726470816	13.7080862437406	-5.15626673505786	-16.700543829645	-1.92210775225638	-0.278851304308326	-2.11083757603417	-7.24107308484675	3.42436112459299	0.340309358360525	-1.41105860652945	-4.01999721462777	4.9096097223277	8.99047701510755	-9.91470106358947	-3.18566231222843	3.84839635392279	0.695300514002371	6.49025554877431	-5.52245834259496	3.67099006469233	4.21382382969593
30	4.32886672213834	1.95771900119844	3.97925502703125	1.16371614325548	2.84651860367346	1	5.2277223537072	3.01869145086269	2.09755401209758	1.74835420589096	4.3506639050545	7	3.33860650575033	2.7047393745238	6.71495425150738	2.97139087254125	3.96982663317375	5.86150735621246	5.63949391394871	2.02020244544993	1.34912156229137	1	4.30625302334423	6.63255894984457	-10.477630508447	-0.49332823766872	-3.26175401350095	1.78964753080348	10.6384416899589	4.65925242102452	-13.9944298222784	1.77409411237355	-6.45484738481647	-2.92618222714362	-8.92795008570387	6.9662021628216	-4.77132057641973	-5.82102917394056	-7.20612206236038	2.60703732234741	13.0511751864968	-6.62606485152615	4.83342774997384	2.28876049107639	-1.45500343431722	3.50188087699365	-14.1747561019544	4.07784491224833	-1.4183453488473
31	1.24654843209716	6.39164002083026	3.44332394273688	7	3.78640977851792	5.86592479729101	4.35196948525277	2.86932399131398	3.25302373239309	2.83427838748464	6.55293435210623	3.75151435746437	3.0268577340262	2.9152260200673	3.84458532343228	1.66325469011107	1.88435053204919	4.5545774634086	1.18706582847352	3.45593297423856	4.16061741657619	1.67691526547745	4.61822259073127	2.17899146605505	-3.9582085087795	-2.489874297552	-1.89770655827002	0.562742513011755	13.5915141673645	-2.0306340876875	-19.5724078483772	-0.926599961225032	0.90440197489238	-1.79655880871206	-7.05229367486229	0.126673682750801	-2.27196604141664	-1.68637799693422	-8.93159695644154	6.33515131498325	8.23221505876411	-15.4006596919776	-6.99832621214254	6.86733602168964	-3.41019214394655	3.24534197022131	9.11894660675238	5.58968174430539	0.0340628369899655
32	2.48607079884709	7	2.28980298708322	4.85436723951051	3.3795050688166	6.18453785259803	6.62703058461727	1.52744480540689	4.43289399233233	6.54759598961601	2.84774514048788	3.63918360169078	5.81290191158204	4.62335780146359	1.33708936973978	3.67534959747054	3.56809019486661	5.11892488004147	6.25746348986138	1.65702215986136	3.53152879652629	1.56221105290345	7	6.18508902457486	-8.57314532553361	11.5792543211743	7.03606936887612	-0.905071602004777	6.78381619954393	-10.9917622493375	-17.0071593171364	0.0363171512225034	-5.46416084934437	-2.31157814655469	-5.35469308260967	9.3507504000277	-1.89440129044878	-1.66991745550463	-8.52526101273709	1.92963084883574	12.3903359536644	-9.11082131433442	-1.71571295085997	8.09839568544519	-10.3223711836081	-9.01700726324839	5.75591390198249	4.59495116444235	3.88890911424192
33	3.03635139773705	3.28817353864152	3.99150399852167	7	7	6.47989340716589	4.48128362373736	4.31984885230638	7	1	3.35609965992494	4.13876865526547	2.20064072735876	4.24131173297606	1.80819543089616	1	1	3.7608600347628	3.78115143968198	3.6634318095633	6.30771979066346	3.37341473359888	6.66291683524803	1.45850304123007	-6.59557621334489	-4.31746201572302	-5.9394182475807	3.84485654868279	2.64773584026314	5.75251983972079	-16.5360345623684	0.247677629555407	1.91435336707695	-1.03728723592658	-4.08193240462922	5.49266075441563	-1.59874236930834	3.75936990496785	-5.79618605476536	1.57822067488481	8.60937270028079	-1.23945330853207	2.28087986982163	6.32040248361997	-9.87046604875243	-9.78290704413265	4.85179832329864	3.60776135966347	3.96590123995071
34	1.58367200107142	5.1987839769556	4.39657633336112	3.67840778704441	2.87564910990387	1.82807798054492	3.03519984100463	3.23252803503032	6.75451223586105	2.35161489469367	3.64104062824548	1	5.85520106048139	4.49560983830154	4.20420341259799	3.85417737473449	2.35003023135673	2.08049929527676	3.09589129669237	2.60386210223043	1.38754847860455	2.74122733481453	2.04289618417236	3.61961104627828	-6.68788995839939	-2.63370848500176	-2.59972948532839	-1.5030049686085	8.87329631583575	5.11862573800472	-12.0017502024582	1.17059123189081	7.22043679557483	-3.36448732069057	-6.0007473653335	2.55336293952776	0.309005550120911	4.24536853823007	-13.6533522704455	4.87065952182821	11.841147821142	-7.28034618985903	-3.70686097213043	0.469111704646349	-2.86579325322778	5.83783473481122	16.0395119544976	-0.146410609918067	6.67563659842381
35	2.63750620119873	3.96434057944085	6.16737808242251	6.99934733513075	5.15935351827923	6.11616490925907	4.16562980201371	2.13022311952655	4.81539967758625	3.02341825180595	1	7	2.40015196337082	6.06954004905024	5.90668655922514	2.44307656718297	3.1613268954682	2.80231143604512	1	1.33768294542237	2.73777730110347	2.58753321131845	4.11030186820353	5.30781570700164	-8.20716267151562	-1.09745657290101	-0.674850383558065	0.348303639433925	11.1164471321118	-4.2567110414327	-16.6967754909272	-0.856453674951986	0.841811466960453	-1.12848691256962	-8.17396168316745	-1.86527869354633	-0.202733447097787	-2.10123797440961	-9.9872457718168	3.88045931433795	7.04742621466314	-13.8291147499081	-6.99899584073155	8.20500271673804	-6.4708385484204	-9.69798819037704	1.11909538502957	4.16080799759669	2.72965037350867
36	5.85991123008449	2.69254082808691	6.46886993574807	6.15000903869182	4.86819330699682	5.06023117268078	3.21096713490306	2.91224649862024	7	3.56161363040218	4.98533302744584	1.84877992404301	5.875208238213	4.70629640731672	7	3.48055272882464	2.69017071690399	1.2176500156609	1.7332171424099	1.59340198495735	3.92850987581678	1.39636152416281	2.23012293821741	-1.69362794052038	-4.0713440490461	-4.0895873797059	-7.63637788279532	0.942059094401913	7.23218002090309	4.37914183719792	-14.3851870249833	2.43271168156995	5.24338615591876	0.0594741382142121	-7.20414017278286	5.07770266925013	0.138471503571633	0.667444182542237	-4.99025842589358	0.467996765177568	8.96829699763898	-4.18009519067077	1.92192194747668	4.12697164967153	-2.02504635916377	2.716511818698	2.97251239269432	1.89095190646308	6.71265358786841
37	2.12862617163032	5.96958372931964	3.31632740367331	2.24606305871094	2.62468983445678	1.07866114086387	3.79842657922945	1.83885123177418	6.724738615829	1.01317525309809	2.17007544043673	2.52250739319191	5.0364828276892	3.76948845066459	6.13544549198269	3.11143517935345	5.45012364037882	2.03826820626289	6.50813820106382	1	2.17953669924791	2.15449703915406	1.10156009184147	2.03167922457258	-8.72261970007399	-4.91776287038488	-5.47351796336698	1.23897620582929	8.68253313133556	5.21154324036225	-12.0558902272937	1.44725439016595	7.97952110902866	-1.48535194255694	-6.02815870636552	3.20325635373778	1.31712799069218	3.47416876615871	-11.738947663117	6.75700179923479	12.4353103753582	-6.55226962430248	-3.95191650805869	4.83115710460667	-7.26336598890479	2.85031565998646	15.8181341982039	6.73358304399018	4.48684760098765
38	3.11652274878539	1	5.86893887710851	7	6.84096395438591	3.54481227927425	2.85467450986904	1.97788733799477	6.05055606246277	5.44640801584639	1.13547012876291	1.53854850966194	4.97368627870636	3.81256626186003	1.06455399442595	2.31682763273821	4.98060669633357	1.40871557070717	3.36963316167396	1.92240677716698	4.74492437831999	3.0804853886664	6.42455079079726	3.41410829458837	-7.8256277248985	-4.04247270257694	-5.07833168024615	4.52633178800544	3.59782016530138	3.98360202445472	-17.3706876339506	-0.153476875665536	3.27288547099837	-0.590214495411363	-5.16024358364344	5.05789830501366	-1.7134274961787	3.28080952280294	-4.94463792671644	1.34904097051174	9.20644226664936	0.068746331886669	1.63324689889496	6.67969401915999	-9.35511767465745	-0.281179156408678	6.74018014870283	6.21857163826553	-0.554542169937007
39	1.96431503731691	5.34284058707391	1.57147319358567	4.70589305623343	2.29411590204635	6.73375106684835	4.32233684941669	3.16820905016159	5.93581288874114	1.80641825622547	4.74522972335727	1.1391635131146	4.82899159483144	7	4.11894488785552	1.17103889054064	4.5052742321679	5.13800241135428	1.41199900405848	7	4.77785604678224	1.08492908145609	5.87886459689793	2.29724636108618	-5.7053907936994	-3.11896713984834	5.35427345401186	-1.20021694490071	12.3524785691099	-3.39097236580614	-17.9262711927524	1.10742522270072	-0.610691961491232	0.234798213472678	-7.62869723020776	7.9655001246039	-5.23614348454245	1.09768880563914	-6.37709129083262	0.812171511649558	11.3300785363014	-8.0752319775587	-3.14954241956856	1.94631051485228	-10.2310055673193	-0.0201868370666832	-3.41674675617967	6.13834766641151	-1.21545991319261
40	1.34930919336052	3.64731540879116	1.84152988683644	5.70417355715927	5.5385152583438	3.00158508225879	2.35448228320501	3.35648892516945	1.66649858967159	2.58003587689057	5.62099181622851	4.73785665535047	5.3902568130447	2.16221606555975	1	1.45130151857877	1.67864625610462	1.08890122480281	2.05519529277514	5.11993869343702	4.44465479434442	2.90170883210915	3.20371675198754	1.54172233503469	-5.6220648085878	-5.01386765304131	1.26367138662373	0.29017055587199	11.9910821567352	-4.49678436492798	-16.0976507495178	-0.726885848905749	-1.90272201004265	-0.0553953051578799	-7.1988529569288	4.79767540914167	-7.68325682047293	-0.119829305547838	-7.91756061702694	2.35021347832543	7.48091362520368	-6.71639406875996	-4.05706625090988	5.75015652348837	0.142583923191171	6.69031981080134	1.07040257706434	3.41856063550589	5.06524045437467
41	5.61088546746834	4.648270069402	3.48773676995378	7	6.61682561226022	4.44506929575501	5.42833052841863	2.50013523841087	5.71769995341158	4.76040149272899	1.33385431434791	5.33752616131768	5.88762745510843	1.90370695846214	2.08240864805142	2.6048444768349	6.4948848532017	2.54319702116334	1	1.54025685034925	6.3082857609075	2.55771842472324	6.39369007655838	-2.69911031268765	-6.61954729660165	-0.161867964017389	-8.83180541305495	3.18416119236154	7.11851043105998	5.90401039399151	-14.4207611765508	3.93637531819676	1.61330478861252	0.0465719015705978	-6.54411107560675	4.2806453180907	-1.22146109039985	1.2926048382738	-3.88830804584918	-0.956689435320684	11.0022576294382	-2.02716448671352	2.43541872466356	5.53672042250639	-13.8850392341863	-9.97783042328641	-2.69883309415858	2.26961823379462	6.43246650769328
42	2.3390659042298	2.2452689715721	5.3401229904749	7	6.30239184457846	4.43632096157386	4.24542963544432	2.77559786625517	6.20458252827646	3.21461789302959	4.3146074770534	1.98854786203498	3.48479938982964	3.10052241925936	3.54984741037966	1	2.55691872227252	2.3319154697131	7	1	6.12339538825621	3.82735378289295	6.40139109033167	0.832214216637999	-6.95431002416088	-1.87768732634128	-5.6658392434939	5.32377694162489	4.23104370541435	6.19573420293268	-18.648161793124	1.08700431109183	3.5100090456644	0.181438448555015	-4.30603445086525	5.6634819070044	-2.13437736283707	1.5024076085817	-4.18165472623458	2.05638935231337	8.5789405543608	0.234021345140644	2.09909980007652	6.67529930238277	-9.8581409879654	1.00405541156444	-1.58013108559902	8.27022364194262	3.22149010002697
43	5.37172313571502	3.27691093454287	3.78742725178153	6.3871028141561	5.28002027859604	4.65654159920395	1.19131255322753	3.57884308605714	3.03737222173829	5.56514387031332	1	3.89359146576457	5.59204900462793	2.04820679354749	1.28264414552092	1	4.37679508720571	2.403649579128	1.82789657991067	2.28045705178625	6.37685007311147	1	6.32896996649236	-1.79164981473979	-6.06031715719787	0.0781256147732116	-8.86406234517445	3.16121237569477	6.50863429984045	7.03094029804482	-14.7993432332589	3.31104688994482	3.67485799681048	-0.615563669512591	-5.84069355947046	3.52157508591191	-1.5641121938191	1.09647241775066	-4.18720073708849	1.2802667103036	11.2342620057029	-2.89643355941485	1.12392872421605	7.00789675006387	-2.57943877420602	4.06862785479859	-4.58238296284058	0.238503156220773	6.96886376671096
44	3.4994333093227	1.59377677853268	2.72104014331913	1.5336278742671	1.93661264503382	1	5.90367812113652	2.26194225586641	5.96705387204806	3.05478061922572	4.72341981047476	1	2.94328624601276	6.05942483820003	5.88325473683376	5.28017192000269	1.9917864481727	2.32749559155024	1.48395567124423	5.60405653993001	2.48032680262334	3.12222357813783	6.63881632950013	6.93108158448305	-8.8651844270846	-1.38933923981982	-5.22836962242604	0.460307264976605	9.89541895948529	3.96237473116708	-14.5060453913466	3.44407230560071	-5.63396639257898	-0.989229716616422	-8.78520111134044	6.37521067956309	-3.81976657406356	-5.10618858416742	-6.57521163736046	2.90460736109485	12.7631384542162	-6.3315976133756	5.65643165685461	1.82936281810956	-2.21325462767497	2.11083121113627	10.8436186921212	6.22781112531977	3.77039708247734
45	1.13635373307358	1.44889428086209	3.95883255592655	5.55398401925273	4.34047483167272	2.31641775170113	6.6567016378681	3.74185306262439	2.45982980386863	7	3.18759231759739	1.75342755990257	3.76851818482211	2.48942189832123	5.06588352287703	3.83216390872998	3.59573157399203	2.69470089955441	5.23710050272646	3.03636752716993	5.48234823014713	4.17136167400025	5.14715458516529	0.495600764571581	-5.97422226885739	-2.60307035780413	1.17308347486366	0.667792068384117	12.2577208916722	-3.71364972325573	-15.5980380125321	-1.7340142722313	-1.43003789076443	-2.05146919017543	-7.74576784637941	4.2626216516405	-5.41419498529053	-0.0184707897645621	-8.98651276935583	1.51441457876702	7.84227579255326	-6.36364626120405	-2.25710791028283	3.18286456180005	-4.78006620571556	-3.28157638328598	2.20523579823486	11.8030109766851	4.60187644598086
46	3.031889141569	6.64594365998666	2.09596411259155	2.89460776036526	3.88851083493926	1.92714592455165	4.6109443444791	3.56194820317787	6.83200684981335	7	5.84985037673315	3.9316373773415	4.03855460212712	1.51737637838423	6.99544981784994	1.74767303691329	5.86162389804104	2.94597768693145	1.13404036081168	1	3.58991211194822	2.51475558252454	1.52963821457483	2.95866947532539	-7.3614257048562	10.833927426276	7.58794184481424	0.818394365715338	7.80968804611831	-11.8003420892907	-11.4839521893912	0.849164242560824	-4.59672151585106	-4.3232503595467	-4.68281792394154	8.61648814399683	-2.20592161520405	-1.28626817353927	-10.8813332848592	1.11072005332221	10.3976784384931	-6.6983812134154	0.573375525908018	1.77449662054405	-7.97462523031464	5.10014481894777	0.468298583036	3.80378973986318	5.63185593011263
47	3.6217089593398	2.89078468080989	3.44345117136795	2.48794976468068	3.01415542954309	4.80974877294231	6.26977911994473	1	5.72974093599181	4.76772410633915	1	1	3.38035093530244	3.92297497402612	5.45503775600049	1.83799608811256	2.18386503359841	2.26606953123031	5.86886156685115	1.349679548426	2.03373895506003	1	3.0213910057909	4.46924324721654	-8.5480990016985	14.8258302514126	4.66584684312808	2.84204090206339	4.25560303582446	-13.2349570622428	-8.85861012418433	1.21194147134626	-4.43275330125126	-1.69950775782143	-6.74070222650701	9.82833454512266	-4.63899463637275	2.18252756787903	-6.94408248298765	-0.0127320310064947	13.2931888869618	-10.0476458499651	1.50221161025375	6.17922939782595	-7.22042693931044	3.35062115691488	-12.3347291289002	2.89374992702055	5.92059916250382
48	3.6371559153088	2.21703365677701	4.19131550659427	1.69244365052058	3.95777658111251	1	4.78520177718413	2.06707313612903	4.39407623474294	3.41262554603954	2.32419738369138	5.91233044371395	6.37364610545547	3.72999006180374	2.05396850786402	1	1.88803207319422	4.31319375471298	4.48059744259402	2.21331790972195	2.44847476795746	2.36293565735506	5.64059879236813	6.65908573971937	-8.21320644384743	-0.522142855026859	-4.51067925871278	0.0759952720040653	12.2182905282263	2.95991399536185	-16.0925192927574	-0.341376065027753	-6.2882872564301	-1.9488347112065	-9.4696161133345	4.19683873905411	-3.2739378653503	-3.03901047051434	-8.88181219381676	3.42126604879252	13.9137819772916	-5.84769118050438	7.53741744064178	2.59756495242254	3.27463491924994	1.47740825762115	-2.84707556769921	5.2841156395081	2.23558796575411
49	3.43913564370007	1.5326425456502	4.53861600611657	1.07829705154232	3.52466017395838	5.79284189145267	1.34133910202597	4.83745286017453	6.1055034608035	3.77024184661181	1	2.15922587724925	7	5.25900305154388	7	3.39372285514165	2.72166542886784	3.59321979275705	3.57511521581133	1	1.53420532953197	1.37087430286817	2.98113507291733	5.68405660363338	-7.55068817117777	-1.54850432004298	-3.4584069974332	-0.385402023914263	11.8050609808301	3.32746165635495	-13.9392636411367	1.48707491107248	-4.44702776043806	-3.25369664106163	-10.924029159787	5.19165215004535	-4.54733834342245	-3.33081225468266	-8.89513803886809	3.80246904793971	14.5615396582891	-6.63420316740579	9.05477806744937	4.55225618688124	2.92678556229684	2.80358800601312	-2.79300518591833	4.25472127423455	2.71655322219555
50	2.54877732841098	5.9715895946061	3.8257215537418	1.86817723440837	1.96293781228186	2.32567625563703	4.25524631613862	1.45878544185214	6.94060131755839	1.60279150507582	1.88592057931041	1.16776896769138	6.38690505178289	6.74122280023147	6.99663753659628	4.97856582082516	1.05848996379613	1.99706112579836	6.04834920633064	2.86494607130377	1	1.9776406899334	5.5074141018174	1.7357670769893	-9.02466581528014	-6.18128319911542	-4.47502253251746	0.482020698222533	8.53969759278362	5.22096917943689	-12.521661070328	3.05718043997448	7.76400673787107	-2.26722034621344	-4.4683612079664	5.42935269417398	-0.196748684851796	2.70643280362232	-10.9577939857516	5.75646455149776	11.2206566270006	-5.99272114505591	-3.38993941614634	3.15578079199489	-3.86120175985132	3.95310494830674	-1.8581872587185	4.66377358847298	3.66846589257048
51	1	1.77496793085608	2.46763432419467	4.23627631628539	3.44744081691054	1.14341144851801	3.16054955399704	4.09249808274806	3.34011813013767	6.47415868807963	5.01202646646147	1.46943991241352	5.24843817186983	6.81799866927664	4.24736612829365	2.87572623640567	2.71296921427457	1.7762583142971	1.20662909048065	1.72215143848479	5.70396879535097	2.96406641035905	7	0.915590837591195	-6.98736322762362	-4.00680043938637	2.46538012583315	1.26651287470315	13.3479800076317	-3.8310062225219	-15.12875137004	-1.73182955111152	-3.2859622174827	-0.250944193003255	-4.71604645559552	6.13653034933879	-4.90392301452571	-1.02396308214866	-8.49992998124645	0.541876893494254	7.36930059197056	-6.48981293540874	-3.34880111602343	4.53401360689633	2.01931449892071	6.92799486026054	10.3178238790705	4.87395016971259	15.8498434377771
52	1	5.70248505392004	1.72902428005481	6.57299026120355	3.09003869119113	5.93549510798043	6.20833632384052	2.71642997721866	5.70305289385408	1.95827491200564	5.01310375803211	5.7995352931867	3.21857074039218	5.86059323828328	1	2.59561760851839	2.45274990795345	1	3.91722437574597	3.08596228020544	2.19851668079297	2.51833443300445	6.63255172334918	1.23172362985821	-6.1705123090559	-3.2845864690041	-3.78203861400396	3.30177905710691	13.5562113974433	-2.24586942184167	-17.4024360791156	-0.463881933765616	1.25070293972194	-3.00161161622312	-8.1093487003276	-1.92575886357508	-2.59881971713646	-3.28252272307612	-8.57466579841245	4.68536429558355	6.0976019152835	-14.7464880503369	-4.94508009910305	7.51698831639016	-2.0571839734086	2.32321767773739	-3.47317039232137	7.57935149616546	5.44077143876583
53	3.84475575264178	2.33967798359621	3.56367931850813	4.80394805452726	3.20924151666496	2.26553969939353	1.09183625721629	2.58558364421364	6.57891741414224	4.37659020614123	4.77545246703791	1.70046585508438	6.32793626663875	5.00357769606004	5.69473270617824	4.88915824875769	3.5142118224151	5.44226206705274	3.00962105717122	1.51173319980729	2.03421191606155	2.461001146923	1.90871611532584	4.36176671902129	-10.4766957751878	-0.677178805460419	-5.82890777863839	1.07140847784514	10.6784505116658	0.390684291132248	-17.6879488380705	1.41386183161066	-2.43541361135009	2.32759496896413	-10.9805352843961	6.97929774670169	-3.73571671711262	-3.6826439160678	-10.8168792157223	3.22669419802676	14.0886122040132	-4.13818381012728	4.33644613647294	1.53110026228254	-6.80648590240352	7.29293969084561	-4.60258918068112	-1.55585483772077	5.34121452466271
54	1.5533332184128	2.80469205237239	5.96900575778409	7	6.73502881960083	5.57152510953093	4.62842428618106	3.94756753704384	6.34088783170753	1.68725828775556	4.27165597341918	2.61714265807535	3.86653545379594	3.03251074977058	1.044489821168	4.91918210367278	3.84191754527458	2.4916383145248	5.43152905717186	1	5.65304776936524	2.70193807798865	5.60052221537855	1.19137434070257	-6.22433027928876	-2.12775792496174	-5.87671848670816	5.91344639462545	4.94800144862874	4.76163107980113	-17.4328213894866	1.20222120154052	3.10653306527656	-0.750276849255768	-4.6749182043534	5.05992020427131	-2.38389686365472	3.36395457935328	-4.90939602288565	1.63813646703331	8.83510447209582	0.300794640640534	1.10166397965668	6.04574632703788	-9.48617111935092	-7.65589825553846	-0.515882781710056	4.27549316857826	2.90672571304674
55	4.27604661875641	1	2.65207914828924	1.66118263738662	3.53138821798244	1	6.38623939483572	4.38831226137845	1	2.86725220606431	5.01306622005162	1	2.86353880291104	2.77760541324066	6.75221772882372	2.80049413358244	3.98744534815745	2.00742698226654	6.25710414152089	2.67870721318179	7	2.71082060292673	5.21805079074711	7.77810743272991	-10.6913662556416	-0.81073107625796	-5.37486211114068	1.23101683055295	9.89114108680088	5.18032751161903	-14.5168466322355	2.2644637564995	-5.86586483426065	-2.7978085148909	-9.16187725089809	6.73452095690738	-4.43616181140736	-4.66827529526681	-6.96872106183199	3.16137950549805	13.5041899993869	-7.31608059474148	5.57566577115185	3.74570899957823	-1.2208539151767	3.59545993384734	-12.9967327895478	4.45177877827293	-1.53008450817267
56	5.02630457560533	2.85906063165239	2.63217658127199	1.45408448737751	4.1422788853114	1.37693491965188	1.46758802675745	5.34079121948961	5.61093531341464	6.63863810235589	6.95847415020177	1	4.16869223174805	4.80711978825775	7	1.44976807909519	2.73052252455818	3.68217894086635	2.15620371562081	2.24064320337261	1.50256187529889	1.12566933315209	1.19078845254472	3.41370109359582	-9.00191925446723	-2.30951493211593	-4.07297775204567	2.468216310068	8.20010418216797	0.817399454421637	-14.3456706700585	2.33680377404025	-3.75808880389278	3.12695724419463	-10.6676576719966	6.33740805348851	-2.14082528563994	-4.72924120423196	-7.34455749332737	2.40202241068299	13.2878328928543	-5.14227614539692	5.86294962957991	3.81579808063634	2.64147041135939	5.8933051716587	-6.13624117387592	0.736923909532686	8.14624204776866
57	1.25759480912666	5.59072109481942	2.18159339993805	5.33469796204391	1	6.65423390353102	3.04855140317506	1.34463070490443	3.74282970638378	2.68516186438371	3.5180742209318	4.50457524336693	6.38000547074151	5.89626117586662	6.19339356201036	3.22922484241662	1	1.66947209780644	6.38153775023711	1	1	2.36781046574858	6.08621380697399	1.80210626026482	-4.59569790735598	-3.49742396738815	6.12457379285427	-0.790725521344467	12.0252185338151	-4.76837826412761	-18.7475604699015	1.09930764561243	0.504921755668584	1.58058219053062	-6.76329355284211	5.85517926497313	-4.55511859044803	2.13612480064555	-7.92273243688195	2.37466705579756	11.3317397560451	-9.04290819820742	-2.67291705135713	7.66618762058907	0.381163615806156	-5.89854099690353	4.449331067383	6.47250867072848	2.30647621182018
58	5.28796258124075	2.12270610207449	2.91521587760496	1	4.43336989602877	2.18441138279093	1.26258900666074	7	4.81872771316677	6.98658133284488	4.52762953079777	1.22581497851635	3.27474255291091	5.14280297736599	6.43954379426296	2.14701332964115	3.51806035513056	4.11776733927378	1.52566562276048	4.28831758094891	1.01787867164313	1.47100952137033	3.89571155069355	3.7292730849446	-10.0198543295119	-2.01255701078934	-4.55694176235094	3.27146159469897	8.24805058603022	0.079249953126983	-14.4503013246122	2.43725955924094	-2.72540331969755	3.09358626343152	-11.1483402604021	6.5550554277045	-3.60821186093153	-4.80919771863019	-7.31661933551637	2.62324678505819	12.4746000871013	-4.98443802192673	5.94823244846782	3.91798357274414	-0.511640128749192	6.12971161982623	-5.86295631460069	0.260081871829155	8.36076316850422
59	2.73882633789699	1	2.58981877917269	2.54719734304251	5.49795323027876	2.09022026222713	2.71049076656132	1	2.95064435676566	1	3.69249884614304	3.38017052557817	5.08429925720687	1.96076525091056	7	7	4.3456512072039	2.60342168451429	3.41120943465606	2.24579663397146	3.11620201944359	1.95743698146104	4.17816594087379	4.95332102714239	-10.4253046277319	-1.3317879911186	-4.25390207919763	1.77903085542904	9.95000335709351	-0.658177971601449	-12.5514980595153	3.5165173121967	-0.256490451124763	0.836432968280887	-8.7577636159114	5.96529033312573	-4.04960974971448	-2.41377391091489	-8.05609383192967	0.292498437105523	12.3362531524214	-6.18399080386193	6.12585756341853	0.237989087940898	-8.09992862011666	-6.72229980271924	4.89685848200542	2.28711737440639	0.973620323289304
60	2.54018298796362	1.37461376377771	2.39806458627584	2.64835470573573	4.57121153547657	3.74008430451404	2.54114861269723	2.63967401955227	7	6.00236520808193	5.50479376706282	1.87641111906636	4.91990879564293	5.40334902405624	6.60126870410999	3.52548404841795	2.96711697772155	5.57952044691076	5.15683753922442	1.57913821556084	3.91158339834765	2.97062625949808	2.47881314463771	2.64140513769355	-6.91706551671155	-0.467550973677791	-4.20541072320334	-0.31210796929816	10.4146345692037	0.937596287214709	-14.8182637925356	2.44993968478909	-2.47698777140412	2.88107904731666	-10.7768949614291	6.87362011217991	-5.6116843197492	-3.17178557971353	-8.43615933834318	0.509816742453227	10.5617009831164	-6.04673821362065	6.7416378841061	3.20130228233655	-2.82952150512849	1.23488986730094	2.65490589230329	2.57448384514646	5.76755143713738
61	1.53574514121868	6.59667047447627	4.98513387071045	6.60226752242331	3.05491148305046	7	3.46846586618694	1.8929846324952	5.07147773899039	3.73805864982954	1	7	3.94587659884222	3.69773419165105	2.81710564689176	1	4.07062997902208	2.24282457844954	1	1.76755761294702	6.36032033575192	2.59773139728946	5.40765966591959	2.06191956403422	-5.64023720855753	-2.33296029377913	-1.10506264756735	2.40987330781909	12.4981678671061	-3.15590394429816	-16.6199665062415	-1.79004543506648	2.29246856502059	-0.445364948519211	-9.92581389171776	-1.14250679039955	-1.67474776222535	-3.68501114717151	-7.84412042434016	4.24805194550303	7.96388488114906	-13.649640303914	-6.35499472104485	3.16919295249032	-0.56535719552111	-3.72763221578564	4.49506629496584	9.23079459431815	9.01692551371051
62	1.93073565967597	2.66458967795521	2.51330624078344	5.55488755732022	1.26407738257161	3.6772199925453	6.2328715885087	2.16780104628311	3.30809318781361	5.87692749224541	5.35145859713444	3.5367822022089	6.59432507606429	3.7201292441954	5.01281265581294	5.47596764354958	2.62329213342045	1.27210929378326	1.17181088591472	1	1.02844020609407	1.39921799597612	7	1.91409751417903	-7.98609917668498	-2.6610836382602	0.928069513848382	-0.629795473008692	14.1259422143854	-5.76609079901047	-16.2769119569396	-1.3642999356485	-0.0451496454369767	-2.3135108469764	-7.18336090305437	2.56328306512094	-0.0952798532786936	-3.93378071229686	-3.64709762540511	3.8676181016292	8.77043099016366	-10.4217613193027	-2.41900220962807	4.3666378014039	-4.66182173809816	1.98081350690851	-13.19504186923	7.0921480411539	3.23677485341794
63	1	3.2543208856856	3.88641286634549	3.98432714827256	2.52102981807645	2.69712627499858	3.91772435200902	3.98741052652071	1.55642642234228	3.53269148484815	6.74773509816106	5.76941854238245	2.97357929028391	3.41638726228864	6.01532984837894	2.7126666936074	1	4.96119291216992	2.04583987798704	3.62217031705616	3.80583636907737	1.23902243186118	4.10979422595893	1.50587461063361	-6.68968297305616	-2.37627935862786	3.46088432523517	-0.174027983866537	12.5965242362377	-4.56444738699445	-15.4664466416819	-0.420861706248862	-2.35229486627016	-2.8998377770281	-6.02358149957147	5.77545529711754	-5.21227613917542	-1.41043174642234	-7.47803099258323	1.19765977057863	8.67436469741752	-5.73336293603896	-3.01774177698294	-1.00257358476128	-7.14237667784634	-1.27145379975095	-2.53470813343894	3.29389419958385	-2.39395658805678
64	3.63356523883047	2.18061443881657	3.02344393579267	2.19412777896533	5.59774196691169	1.90627347252851	6.22141363574365	4.39702879643919	3.25633124565837	2.9388839431593	3.34769591403689	2.76097338333208	6.34197313442205	1.10990206338951	6.29870391612694	4.95568014830137	5.30914986999524	1.35661167063122	4.49179945844564	1.83326349766819	4.74281048832135	3.53304785992281	6.55550208835263	5.13725658042288	-9.70446289320617	-0.846554479849441	-3.42748590161659	1.30247413830968	10.9838124846907	-0.0519229772805572	-13.1560123620854	3.17756131234149	-0.294139271575294	1.19687686539715	-9.59262870627888	6.44577024506364	-4.91413864071324	-1.96273111769956	-8.64321229465611	0.692975021133912	13.4252036191357	-4.81082731603958	6.50802040452648	4.72411371255376	-10.8830407911481	-6.74700005265365	0.650460272703179	2.26415578477187	8.20478039560237
65	5.53897319408771	2.98853985679622	4.88436468936853	6.64986995711793	4.98383742300192	4.4022345241648	6.16779035967298	1	4.15143370237094	6.07106183656007	3.27246716687812	4.79049737417564	4.05086617692486	2.27790164824517	5.54169951381402	2.5838798323443	4.63604317833191	1	1.65390063351819	2.48748248206615	6.35314272328828	1.42032101959879	6.26395332214135	-2.49254174200975	-6.49512236147627	-0.556434767313449	-8.08450726662279	3.91569375863819	7.63969270465087	6.36926179710006	-15.5653878557028	4.77552882358559	1.76137916635693	-0.765724292720005	-5.6606430974047	3.70394416968655	-1.92466730840823	1.52975566026331	-4.19754574485485	-0.598441364481453	10.397409003638	-2.35085883507792	2.91725156704048	7.18380523400189	-2.40054030334363	-9.62936657462985	-2.72344850047628	7.21659611421066	6.22450312815533
66	1.51204689585008	6.21362024822967	1.55528988062453	7	3.72555542266118	5.39513508579147	5.19931692692212	2.74267124722366	3.89961005377793	1	4.28179798622101	7	6.53911630404802	2.37014516408916	5.98510630570892	4.58501357842192	6.2697376351193	4.84572607812472	2.18926626285794	1.3860859214994	7	3.80263397119723	4.59543901575601	2.17153734843735	-4.14587409155349	-4.46668109302513	-2.65282266124433	1.23181257167844	11.4563827190661	-2.0122037560512	-17.4604500941307	-1.19179285053083	-0.13676983202356	-1.86267630210776	-7.74082888784613	-0.477922204174721	-1.59770210503528	-1.00070676544743	-8.97443178782598	5.16479620843438	7.21645580776615	-15.2586683771619	-6.98279394527268	3.26115126002512	-0.87340980123239	-4.13918434704623	-6.38456854960937	8.40749942887145	5.45271018270934
67	4.85955458688057	3.22219309595512	1.76615192002129	3.43323833513334	3.21251822592798	6.56365718114708	4.84521604421233	5.56163405830873	5.55642906081243	3.01604595019068	3.64841304517716	1.94463696788267	6.32790053764234	3.41987683080731	2.49887217339395	3.22441657675908	2.29150645403037	2.5393294180435	1.14201772831238	4.2834493952837	3.12288131909839	1	1.2795896606932	4.0406247782489	-9.25719253227842	13.6158355801164	3.99033795042042	1.65844484492537	2.40921804225399	-9.30775347605058	-10.040227165123	0.195762820013031	-5.90496048500407	-3.60666441667399	-6.41048113096914	9.60551749420733	-4.14847505243366	2.22470893834063	-5.72998740047319	0.30266905576827	12.6157447572222	-10.5840330298335	0.888529479626002	0.065919504755114	-9.66557514672093	6.85693359230086	0.62942319314701	7.21514440901858	17.7577352901002
68	5.6317747055405	3.10723133892532	1.31125089140354	2.70051764734815	3.55057336484026	6.37350267332719	2.09397628118382	3.4966038215322	1	6.17496433093607	3.51361071532888	4.94146941149234	5.81311283421058	3.05802481226719	6.0293452259255	2.67517687367386	4.53050960411043	1.58474294423309	7	3.8508640908086	6.10434380829423	2.13009659505356	4.86480020982813	5.1541253432196	-9.99045543380857	12.8999463042922	5.41624952705853	0.580907736405981	4.45265908739386	-13.0111676272006	-11.0608506434864	0.152136956895844	-7.06687197687988	-3.60926489205566	-8.4535151528696	10.6390796871715	-2.58366948328806	1.27869654367254	-4.57600023576231	1.52809117428262	13.2445264251044	-9.22404564009168	1.6548513092071	2.59418770503423	-2.93627365899468	2.22372555999728	5.10673598614595	8.860821056788	5.02528114323046
69	5.42342323196744	2.24441253627088	2.9281691141651	3.60179761611376	2.22153585125567	3.59700225056526	2.47971481605334	4.04323668078375	5.57367602853319	3.03882592286917	6.70554697599148	6.26238592012438	7	1.57575437549922	2.11682163651209	3.38435842933544	1.12958686091716	2.00960720349139	2.4503813814285	4.95624406949623	4.81931639935189	1.76964744545074	3.36022354028453	3.71184615205429	-10.6335772818198	14.9160502633816	4.12684676271813	0.0926472844349824	2.77239748140415	-8.18525098002952	-8.65883715785867	-0.42155114968172	-6.33545826244015	-5.86986239563652	-8.58943971283999	10.7995728688387	-3.91581442078193	0.678838972632066	-3.72385948424859	2.19639124914854	13.5107165841752	-10.2942551773538	1.54922706720897	-0.855964595291559	-1.31336119044085	3.95104645375974	3.24452352475532	3.32299208683723	2.83321845629492
70	3.11644260610256	4.71103693996124	4.75961388200009	2.92856848293373	1	4.26086097884391	4.72597480731201	2.53296152828306	4.14766638572445	1.85682342578394	2.10260272469505	1	7	6.54499060810575	1.75977389343182	6.49635117522519	4.89980982550096	1.31558390124466	5.44308806535953	2.73545746400932	2.95923365469449	1.68997944576738	4.85922849097448	2.39249065144232	-8.70581649179217	-5.96764159570803	-2.20882410466564	2.5824451668321	7.98765098711748	5.17502840043507	-13.201841121453	2.97540227720073	7.18136123909442	-2.59057451892687	-4.81485161798947	3.09054759561074	1.2890770132766	2.35889970444593	-11.31946955148	8.14397998104068	11.0024713393586	-8.92226757611724	-2.33925860351434	3.83734641121424	-4.83504624925233	-1.73331170684998	-3.2113605342044	5.32080983153839	-0.619390461638636
71	1	6.56751880266969	5.12686735661379	7	4.37435882259074	6.88036275997345	6.71562867728763	1.42654286517915	5.21854475872958	3.47909542261788	3.01357358789462	4.70403615341197	6.09753100009314	6.30335294110951	2.50822671833309	3.26634024123772	1	1.97626291532212	1.13557680450922	1	3.86623232649473	4.62805632515963	4.60783642346727	3.07752644128622	-5.69362859244724	-1.52100815404624	-2.16424595757693	2.91732894904659	12.7888854740296	-2.72441858956256	-15.8805549948804	-1.2947896201868	1.39001637342174	-0.749604272315296	-9.98278312710783	-1.23429095001357	-2.28860867688583	-4.65111331323141	-6.77114055797133	3.29768747741373	6.78848987115533	-15.0410192823543	-6.93361317388604	7.15423529866866	-1.21287674298269	-6.87177431929243	2.11706924296591	6.95557718406235	0.682075214333467
72	2.78979228534488	1.27680797765406	2.85026480522033	1	3.28948867688217	1.62628450306529	5.5195837946471	3.39864336520481	5.50579483162754	2.24249053054206	7	1	6.33756738428126	2.54960447486847	4.40354902192775	3.35071402417438	2.89187710005619	6.08237170791269	1	1.59484858323451	1.95114529827098	2.37954836180057	6.82555290622741	5.72830940130295	-9.34933466978239	-0.28529512106175	-4.10277908402127	0.324460174005754	8.88835657021802	4.21760104191677	-13.9568322773354	1.83963470946319	-4.74226057056307	-1.96173881955175	-8.25568104427816	5.75085518576554	-3.92470494443721	-5.48224367250228	-6.71377705026504	3.2453730213795	13.8222149653428	-6.01109240499549	5.85269702017395	2.546574643139	-0.488752993365418	2.03189744186562	14.8041682189133	4.80659062257335	16.4524007983614
73	2.90561350043378	5.71915263721651	3.00401472154453	2.21610249971317	4.55990202084628	1.22865509272442	3.6379415517585	4.27418760062511	6.43485361371788	7	5.42834206657132	6.24746347034186	4.23628365278226	4.59404912074924	7	1	6.60441657928509	1.35227366288855	1.00538786054195	5.7361755131757	3.37209052790223	2.25094961134343	1.565927147385	5.21418692797847	-6.7493503312379	10.4116461110758	6.99425455475418	1.76826951726338	7.20365625148461	-12.5915048530864	-10.9427317574749	-0.215318468796635	-5.18068594440008	-4.8710718529357	-4.95703480149654	7.9364084807557	-3.80428258998054	-1.26128787857952	-11.0653162311065	2.07954789398136	9.76726675411262	-7.23570073482175	1.50122372311592	3.5291789203167	-2.61514806597222	1.59764454062424	-0.305069757530244	6.53884439067543	5.89672543021861
74	5.8522051435586	3.16931366151947	6.07213234160775	5.50047347999183	4.77287574658406	5.16591072090474	5.01762305698688	2.95935388066958	7	3.62337940210929	1.37252657072159	1.49505814426961	6.02047899816377	4.41272219102313	7	3.99514610571361	5.02205538018576	1	2.01410973419754	1.86355912754976	6.05280315469861	2.52531648484017	1.72728062833777	-2.17965693633121	-5.17082058457766	-3.99819412588697	-8.29643242503886	1.29296736176105	7.67171779757045	5.26281681292865	-14.7574664535613	2.55218243766003	5.72834019702461	0.833887907093999	-7.67156723928368	4.6754295799396	0.776425555133226	1.8877025889569	-4.27200327753257	1.61792401855686	9.94084176551963	-4.83472669374369	0.734130116715643	3.60301908119425	-1.35557490309632	2.81793010038083	2.57041954894575	2.4833502190993	5.62382930791386
75	3.55264066677663	2.67702088793753	2.46978943137052	2.34510579852883	4.28232105364116	2.58018528657865	3.69854265959327	2.06397341919398	3.72041369216011	3.34423110942767	3.84198097422011	3.20011013313832	6.6557277491813	1.30379995443718	5.2769330352438	5.11348079909732	3.34983627733882	1	2.1923516994922	1.96700441547533	3.07788649583611	1.09362486211916	4.62298093560057	2.83191336557584	-7.61636988597585	-2.20762966782734	-4.57501914306777	2.36699424108181	10.1738352399747	-0.271834665359794	-13.1801447454994	3.56973504368537	-3.50671103092807	1.93496307243235	-10.491211093994	7.48924871945872	-2.82633393365543	-2.80379474075062	-11.1822611836324	1.13535153638424	12.2692769555557	-4.03727111792882	5.80412765734547	3.66460029074732	-11.6752657531105	-6.89246619192324	4.31939253086088	1.27703391003196	3.71048768724624
76	5.54662524376938	5.50791635624746	5.84152466490921	6.98266698939532	1.0884432155163	2.34978699555895	5.39242164853476	3.12280800220303	6.88052850460736	1	1.96115646304649	2.60993689984057	7	7	1	1	3.3563257260745	2.83359411317722	3.4268901984287	1.1708561203578	4.62476455727793	2.61027754466327	3.76757567989998	4.75184082509318	-10.2215334720127	9.85499679567853	5.44359611492613	0.412162846715962	2.35225907276464	-9.25821885333415	-11.8327931410209	0.576535361479679	-2.80221644460125	-5.26023181250008	-5.13327433163945	2.98060354357707	-3.21783952390614	2.0829548760665	-9.16452153945582	0.330916413532103	6.6025766108313	-11.7164590067466	0.107577484481858	5.94932518411212	-8.55591394442105	5.43917493843174	6.05725424931131	8.84975365349606	-0.938325641174082
77	5.67196801259713	4.77707828110488	2.27887088980491	3.7127220416987	3.33009889081303	7	6.86556810674956	5.94744486040261	6.22062189583549	1.62504075631357	3.60478632499251	3.36514627326719	6.64777289550721	4.24770029452011	2.90777737344588	3.09287347317506	2.66207153050137	2.3030512548953	1.62776248753451	3.62800092311262	2.53982079442449	1.39564752824795	1	4.07745851563001	-10.3413829193821	14.6871580828208	4.09416923930646	0.999645640880005	1.75685909657311	-9.36002426404274	-11.1090696031784	0.551484820315951	-6.44931628542194	-2.72671863373231	-5.89455410009952	8.69480620959058	-4.81116992150584	1.68182888242583	-5.49248701827588	0.0845105534196633	12.5228146944505	-10.6660489791768	0.599520655439819	0.0917742258861554	-2.14892233524637	-5.84482112740939	0.661596518814825	7.35566680230836	4.12458518616372
78	2.5790649262127	6.89629085778229	3.5903179291853	1.70478467352236	2.63547589561149	3.53145539439347	3.80926422117049	2.07716180097245	6.42561357622341	1.51750982439102	6.86829509315522	3.73510494356003	6.05758895344233	5.64466080920231	7	1.42488883951512	4.6548011717901	2.56324307869389	3.75963171662789	2.42830660232642	1.05827896539743	2.14880072553486	5.9794531612674	1.78349113103328	-8.97586370199178	-6.08830587775385	-4.40550581230519	0.73922952554372	8.5098552267252	4.47455298542139	-12.5223670754675	3.68474146000846	8.36121069032443	-2.43502375088341	-3.4823727975339	4.51860720091244	0.0489394546199948	1.21155512409073	-11.1662942630939	5.30607642114502	10.7580302339553	-8.22937852330936	-3.29363584909799	3.66330758161725	-2.70896736091771	6.70763941639752	-1.55239963882687	1.7832194757739	4.10301709597611
79	2.04938759553887	1.53273186677454	1	6.49308011561499	2.09587763003822	4.00505097656317	4.64009407012269	4.14251744220251	3.15712848740083	1.83186993568397	3.87096031178743	7	5.02576128098158	4.65396491283465	6.71616889059686	1	1.21917836041203	5.39324678223783	1.40180597153766	1.23680186257325	5.65929654327924	1	4.37435650192293	2.77293124302649	-6.66606658382458	-1.33316366727529	-0.293357055868993	0.192956836791599	13.3536954530316	-3.7720692062362	-16.8335832310953	-2.95351101256422	0.0981606725746605	-1.58937224583143	-7.02483505221068	2.50328225130814	0.563178626465252	-1.51202341232343	-3.65630309666021	3.52007283371761	8.71816088708817	-11.0586902451165	-2.91973503463043	6.77080299008017	0.821917046625574	6.44141545184132	-5.06662340002448	4.73090021946102	3.908995735249
80	2.86228655253108	4.97300108551994	1.4939719744433	4.66861470427715	5.91359439512151	2.62897197354784	4.92538248005116	1.47169048065442	2.65503351895239	1.82893354928978	1	4.52664516235297	7	3.01793422966132	4.16044261725015	5.49052343090696	2.1567927042995	1.92208344172727	3.73971052064327	1.95566503843005	1.2850330468501	1.76672623071891	4.74643896233148	2.05284485646318	-8.05998484619351	-4.17323782775745	1.0470815377302	2.85081296577776	9.6615584920004	-3.10724201959431	-19.5967790899061	-1.898461048759	0.680528118541302	0.239825017382783	-6.70549723779431	8.09845884166833	-4.93909636687654	-3.72977274882256	-5.74350332523985	4.77952333842478	7.9890562242888	-7.32880772586393	-2.92210902770997	3.57156720414406	-1.71425376518226	7.00514961405578	-3.4974128997696	6.04318376890808	7.54332619211742
81	3.30114947698328	4.69877976179902	5.0420498599088	5.43674169710678	6.06039332605339	5.87295936977696	7	1.6142025148705	2.09478141041763	5.74434698280692	5.32224560879642	4.46395624784318	1.67741881711744	6.82480774445178	5.09238049086487	1.93705711109222	3.2411111014884	5.57843745713	3.11122581793678	1	3.36620092239001	2.39311258936443	6.3793575449524	4.11700313617261	-6.8220461724652	-2.64368601174324	-1.56858412982799	1.06435378287539	12.2627272366993	-6.12233402962062	-16.1891000425812	-1.27174397080116	1.14909005137277	-0.0225687039614719	-9.12134791795147	-0.71617352699961	-1.32479431922302	-2.47278442114611	-7.56042590424215	2.31619670054239	6.57523285719333	-15.4570702518284	-3.60208230209864	6.55351313464163	-9.86163847815799	-8.90716232503015	0.177536960611723	3.17956303266993	2.18800092386189
82	1.2291557909208	5.60414064310351	4.86917930360984	2.70762450420814	1.19274513686799	7	4.87185436383893	2.0936055223425	3.26685915514004	3.23727109773571	1.24528034173871	2.47493327133321	2.93770334750654	2.35119118557263	4.82169793541092	3.71549312342027	4.35505548124094	1.99818019576875	1.90853256638134	1	1.84019440603416	1.11032230966512	1	4.34695619163754	-8.30662678015293	-2.90531505778049	-2.89455486067888	-3.06632132006665	9.54621098385221	6.6044373362709	-12.4456718270064	3.50053408006439	6.77117140170053	-3.82892130624865	-8.35692434762712	3.04882824772945	0.794530661614755	3.50271847389782	-13.2888889636538	6.30313940821767	11.9082503264317	-7.14110349620647	-5.50076219392344	7.54871406306353	-5.61050697860837	-5.82877747724013	14.904896578991	4.01825834224174	-1.54651893319975
83	1.7917447993983	5.33056372986669	4.98389504151162	7	3.85989413279564	4.82266294274667	6.18888200531974	2.23558867916628	4.92922734847083	2.87820278018585	2.92157253011702	3.78212853090353	5.59413855269869	3.8661436692663	2.25062386234057	1.95247614358191	1.46550604842261	4.15896447418332	1.77295699513814	1.71107856931351	2.99847167788719	3.28841970945981	4.39752356777898	3.15794221019137	-6.78729166230993	-0.183595151898493	-1.88419393893773	1.66863887611234	12.6196292654959	-3.03255277047033	-15.3445945179548	-1.76444296390289	1.47574399811355	-1.08490356289304	-10.1693016854156	-0.0174398553860211	-2.61409333997758	-4.68130904857209	-7.98833318720239	3.31573909271397	6.39336971683429	-14.0852884399449	-6.3158344438461	8.54856823954517	-3.09357168249152	-6.87165983858559	-5.35349090365191	1.32269541315668	0.164566977134368
84	2.47172566724945	1.8019083096115	6.5218170985319	7	7	5.247557985343	3.02050711721798	4.91281514038101	4.36515732365724	5.65146458679082	1	1	4.19983730127802	3.79151723039461	1.75499712937135	1	4.52912540398009	1.08435027490249	6.63297362530916	1	4.56474863402701	5.81660707290838	5.59944958461413	2.24552961816548	-9.41539894569521	-3.1795378156377	-4.6131275930727	3.66591234736411	4.22818270436077	5.33681666607429	-17.3897863621363	0.265758600500116	3.59866508999869	-0.768343399379414	-5.57209711262101	4.8558416574492	-2.56809874996445	2.71951633611515	-4.9950403512109	1.26194995804622	8.33889197546067	-1.13685346029501	0.529564003037709	7.83027645392033	-8.30201231771601	-0.376349230408859	8.40984931271728	5.68825183130543	-0.170327095918268
85	1.40754047552927	5.37560181046973	4.5712687047956	3.5441633374352	4.77041555819703	2.6332061547073	6.06260124622562	1.58831426322198	2.6757571638584	4.1625264419293	1	2.4950732718056	4.34489477994156	6.9423399253859	4.51487470038213	1.71838290238884	5.91839543545478	1.27460113500379	2.7516837506923	2.82087030616981	3.87082000586472	4.51561018622241	4.7562158036415	5.72913099977272	-6.7312187157365	-2.33860947601638	-1.47492351245041	3.71036873878428	14.1205962157833	0.591781623642555	-17.2492675225151	-2.26032907321802	0.587908215794544	-1.39014452146358	-8.55380789615308	1.29032397527812	-5.02188984065258	-4.4791584927695	-6.76725622801978	0.783017012364581	7.56645891291297	-15.9927991551397	-5.85998984630674	7.95042068652405	-7.90492076776338	-2.63129110278538	-0.574523368907103	7.05295726574587	4.02959416961331
86	1	5.43412184646927	3.99331630359249	5.22937384475345	5.77045885024172	3.91381543634749	5.02547909195437	1	5.48177162184853	4.03881790810498	2.36313066324861	1.54656935418355	4.00516450095365	6.91692745986634	4.41785569631252	2.26022304068717	2.00138472420664	1.53691990514527	1.3431894756606	3.54022251422306	4.8985847538478	3.14693441420754	5.24110971096031	7.21045574078938	-7.06164574125317	-2.39066495518075	-0.750818974675386	2.79755440566357	13.2158278095761	-0.692324868127227	-16.2396304955996	-2.40029992275599	1.37314804414576	-2.12657668315684	-8.58149141359371	1.04602953598289	-5.74533749150269	-4.5955182071969	-7.14636911310361	0.0403863809160317	7.58563601373698	-13.9734846864559	-5.67047965066391	6.24850550207535	-5.49899860249592	1.12310859341019	0.136112978195942	6.34848402332223	4.52639012435301
87	4.40543442454903	2.33188257340778	3.39815583397746	3.93409311237832	3.47685117620547	2.49798301047159	1.49564051441948	3.92691275894209	6.59316971329103	5.03798589790301	5.42695488169348	1.72494755778478	6.45059940887171	4.52197778346508	5.90948498381287	4.55991632122513	2.38041667074521	6.3828203528925	3.29215605700501	4.12657883450909	1	2.10231331251804	5.2812949736766	5.15413024500727	-8.74132486897157	-0.552072390829504	-5.19183546247183	1.22393374954551	10.6088938083526	1.09565340663789	-17.2678987949247	2.222032346828	-2.60879197375425	2.58507959801306	-10.0867857876905	6.20121340290712	-3.37145053634254	-3.12928242210872	-10.5937172439345	2.65048535686505	13.8004744900255	-3.63861367062749	4.28531370853887	1.00626553686736	-7.31103152564791	6.84259286509034	-4.57106093996741	-0.953807701383252	5.689060342743
88	1.63392691869761	2.30572706899574	3.90625762836791	6.26197094168695	5.76735478999868	4.47888478596527	1.4817448513836	3.32756923875852	5.95580332824811	4.27163790875733	3.86837461257006	1.92741544699466	3.3612199661283	3.31655141475343	1.14873532242645	4.25518963709382	4.32897426239703	1	6.50209147654406	1	5.56378761420399	3.68937323901641	6.92335119541212	0.0821661292669725	-5.28537578995974	-1.26886012173567	-6.15608446715478	5.59474235217801	4.25226143625613	5.52542457307951	-18.7029449218532	1.67636031604717	3.6310251332965	0.216756135829842	-4.8719984765615	4.49612220196155	-1.51390238620887	2.02851038918118	-4.14519572312168	2.03096711813583	7.85222777532643	0.418476318009434	1.19088131818383	6.88838329679386	-9.7731696609842	-0.1834181153395	-1.59554981175801	8.9580126405978	0.389804648193655
89	2.21283713962182	4.79475758750819	4.2007157548301	2.49799451632605	1.27784381366156	7	4.26435316355603	1.26102677280868	2.65958353187403	2.96649617819733	1.4527737315191	7	6.23945956420881	3.9200682402168	2.79351803736364	3.48102738745634	2.75675179377763	2.54277299250725	1	1	1.35979157327851	2.0701388978627	1	3.56031986818087	-6.92615340915819	-3.60175463229343	-2.88646481063862	-1.77996671776339	9.55475969004353	6.75706877525587	-14.5952842167487	3.41331544666493	7.00538478627493	-4.28265077031135	-6.3390782170021	2.21410290517803	-0.81339182145825	3.46175405516428	-14.2099715500901	6.1180722181888	12.962095362108	-8.07538215552209	-3.94225034682204	4.2217690056322	-2.58146681928166	0.699261791541973	-4.52617232362804	1.7957437872846	4.82246699878563
90	1.80582633202316	5.22631283118526	4.24305835606872	6.22981802915975	2.88122270267875	1	6.90785903073769	3.26834948187533	1.71911336477244	5.00965679654827	4.93341015683094	1.84957142478131	6.3295562299693	6.31353728159669	5.26513994895432	1.6364676463391	1.43828870729729	6.83647256118568	4.31591801534085	1.57812431729158	7	1.08778750769334	3.56616190830724	0.988293890660946	-5.27570873298661	-3.31158923608832	3.74096554054681	-2.21760979442125	12.670080810755	-6.32128641938887	-16.5126262413461	0.230920370234564	-3.45905331728542	-0.731265007124987	-7.23862540398873	8.06508995491144	-6.65875245861679	2.22449860042409	-5.37098467263228	1.96522837935265	10.9027450435685	-7.35490286795206	-4.37740162348764	2.45428911171714	-4.24928637170038	5.48398034597808	-0.993517734582165	3.9158214581391	6.63168789336168
91	4.7437565074949	4.2239579406772	3.44978574588167	6.69152698499519	1.78364925634303	5.82318998083981	3.15895588706897	3.33282531452717	6.76963345278803	3.20927915122737	1	2.78249002656245	4.19593240590857	5.01503862415112	1	1.90069894773054	6.59993657839332	1.22706225976426	1.6573000208885	3.41746896238095	6.05382460883793	3.60085874368694	3.79339476304232	8.77348449881488	-5.10310609354676	10.4751762011127	7.05396863691037	-0.678505770586176	5.31087082154172	-10.7702553026091	-12.1835706906168	0.518147393092614	-4.25477377776037	-2.74409115421999	-4.52139689398644	6.05522830372926	-3.08418779295273	1.98850038154993	-11.1698312377144	0.698365370742924	8.6262913495465	-11.7473352424904	-0.985837235279223	2.27665058156846	-7.17272133404633	2.13266253280693	0.971518733070861	0.10541011413186	7.55344194580628
92	2.81998114282105	4.47339483709061	3.77002591316689	4.96256126010141	2.79429473925563	2.95994518335153	6.10969034180878	1	4.29528621448765	3.67175686909243	3.93458956382726	1.18524078313452	3.16938990195272	3.91147697710307	5.18819482212269	3.46383078953316	1	2.16425589608166	1.18398454160595	1.27364791889278	7	2.18827419657565	4.76570073870746	4.66955742807525	-7.90480293743467	0.221234742421117	-2.28510474683161	3.94823780407526	13.9192660183289	-2.95522416890975	-16.5018959464807	-4.02024524570196	1.46376616136413	-2.34739801474095	-9.46701042542744	0.422975166496308	-4.66924804029468	-4.44138094316393	-7.3527066186311	0.24968484918008	9.43104377035474	-16.0313686287112	-4.75513781259045	6.55768630320817	-7.49153776510133	-0.13227672254532	-8.88440534387609	6.11357235362113	4.88109081550973
93	1	3.60631758631998	3.18664986331903	3.98730436547099	6.62888795593358	1.71327558601507	5.11550110156271	3.71852306129922	6.04947423999559	3.29335551306573	4.32496102564836	4.12025036268219	4.11900336128823	3.59459726663797	6.91466561428649	4.7250794389695	3.64117752638836	2.02821596417356	6.04939736584879	2.60912909161815	2.17777929530191	2.52337554575208	1	1.43706848271283	-6.41215632914106	-1.83686877368103	0.606076614431948	3.97452698719319	12.4897483811343	-2.1739790413134	-18.5053604588108	-1.20290196691878	-0.487370997252504	-0.334746375567309	-7.4657800834907	6.25383911260503	-6.89286594884083	0.410349981041517	-7.42684972411821	2.32928015679349	5.63834999981845	-7.50353277402893	-1.57423674640888	3.88541182331045	-7.8647364020588	2.74796028769105	-12.9156154110816	7.4950545128955	7.71629121868594
94	3.01070134646955	2.38102375027367	2.94201252148433	5.16863093486305	1.19253158025515	4.38013738376878	6.39857200544497	5.34504094900932	6.9986625517007	2.7049616297375	5.73005017701123	3.29869820288748	6.05612296585153	4.43733129656874	4.70539201728878	5.48928875366978	2.78674329555768	3.33202485327799	3.47491393604188	1.60859427127007	1.78854602336951	1.80767180211542	7	2.24362620526811	-7.37657106618651	-2.20247231454074	-0.37756336878974	-0.00876728387944212	14.8108009158687	-4.78313094204509	-16.5432109818208	-1.01344626836777	0.623830606488644	-1.04842381385117	-7.28152621125501	2.88780533620631	-0.505992835968851	-3.45449575185235	-3.2702292525734	4.06674882811721	8.30251330670742	-10.3888206365298	-2.45517116054106	5.14736717707413	-4.05939989331327	1.36802124919573	9.9031670232171	7.4889981084591	2.54311252091401
95	1.68696833038738	1.67310348957207	1.48336291094222	5.60916600107751	3.03252769869709	5.83208705180424	4.78296520430844	6.16058722272454	6.50819204106937	6.75040910617633	2.98407701852614	7	6.24799592023219	1.21523926058086	6.00867242463738	1.71050320748136	4.27390682043752	2.43577454205057	2.70129397147115	4.85435750464735	3.50703173236098	2.12082212270877	7	-0.370940484884817	-4.41065541899633	-1.13416166977182	0.232274923931291	-1.44372566409995	13.1537174393732	-3.93661447359448	-16.161774743582	-1.95292461670986	2.09081361809754	-1.98099422699705	-7.91640163902415	5.19121373767367	0.150356771116275	1.07129825262868	-4.20944506988419	-0.380876234908576	9.2308665192478	-9.51730743858607	-2.42264126796029	8.26189780241836	-8.85950400822381	0.761732640120084	-3.16201574860828	4.4463185328666	2.14156995477677
96	5.01671698041786	5.53078193716327	3.61248817569947	4.15542817976091	1.6981586309274	4.9009961013548	7	1.02176044474851	4.76673727280613	2.74133547985846	2.35869616159538	2.18698728640484	2.65560312631254	6.66582609386974	6.44998255056995	1	3.54368110015995	1	1.24607838240722	2.32638787643169	2.28478892518571	2.70823179866511	3.32167096441637	6.44218404950512	-8.04526896004043	11.2521835367777	9.44402364514316	0.718872335367179	0.935053855911367	-13.1901158829685	-12.5758131259441	0.789752702459899	-3.79708354243892	-3.82001872527015	-6.66316713416434	9.47766770051474	-3.10548165347479	4.55354788806711	-2.057967182171	1.40788021270037	13.1347148968272	-11.8295370456888	-3.30004473406774	0.771604371626433	-8.21162263089938	4.34238937672118	-0.721222135320126	6.83840863548497	-0.695013813851349
97	1.15247524364209	4.7651541736352	5.60916471239979	5.38820959934454	5.36171745580053	5.1821810586749	4.31841377922897	2.82077756507803	6.16186881747029	6.63089317417098	2.64821340204722	2.65552118531692	6.81627219619679	1.79062305692089	3.06750806020433	2.23514674236912	5.74862006200359	3.29948594272832	1	1.11509944797419	4.02873672560041	4.81356423595208	3.74618161496534	2.95767400144388	-8.25262643827383	-2.81413315151125	-1.47563472333189	-1.50986821231681	14.1800159057169	-6.16521032967931	-17.268827564863	-1.3880728348513	2.08114471893464	1.51297235895138	-8.01978562264269	0.164904484647931	-3.17562520909782	-1.50863002840939	-9.51502961277359	5.32706407929421	8.62268237291184	-14.8744217117381	-5.05861642675897	5.56363851562353	-3.03905961856602	1.08440695237196	9.30024507150512	4.98341003154826	4.96448303169972
98	1.09908312277695	2.11206178331428	3.33440002088864	3.23837430035843	1.229398909133	5.78615513956024	3.46784768148125	1.31050158311942	1.71999615527181	3.32363354686166	3.85431632229699	2.64002728796215	5.25997915536543	2.26623584651294	4.02400664566886	1	5.35612872212555	1.36745024009967	2.05588230981144	2.34659009197237	6.02379655485658	1.94869870157869	4.91187740309476	0.343773227921084	6.60427626947232	-1.70863681603361	-13.4030157293496	3.29052732256084	4.70725055638214	6.23488513731846	4.87168675448978	1.95910155791495	-11.6488135685219	3.85436095756499	-3.04501775695517	4.24023057075162	-7.05195423161881	-9.18854015247778	-0.258106104322354	4.36847775451781	1.64471256289855	2.67936733943003	-1.40377792680941	3.56834130842681	-4.40194084863686	-10.1513872071666	-4.61251030199612	3.36139634431958	6.99104019998583
99	4.10307362964164	2.76777097435429	2.38439965525563	3.94994806311763	4.3443216473213	5.86346462857222	5.46708122200559	2.26358934219326	3.88390959489163	1.17613599180313	4.16859661675681	1.97307407296633	5.93671637066516	3.8808280421941	4.31014652216907	4.13466480336927	6.3315365469577	4.20469115317248	1.37883189826175	1	6.77236071344077	1.24483902031776	5.38238576610566	1.7724878783055	0.9419519703493	-2.86143847235807	-15.2239074472806	7.81523565142571	-3.11293745984364	5.73495808440806	-0.710355402222551	3.38906799003699	-1.2611401075714	13.1046153890412	3.84210897602704	7.95356075853718	-10.483185013387	-8.4284868715356	-1.31016371414881	3.90774512382009	9.49906388414677	0.250081954935647	-10.2134983972793	3.97968737627358	-0.9640375369902	0.135672335975456	8.14448685248279	5.45741364605461	0.812482561221419
100	6.72825968301395	1.78873748157447	1.37682808766115	3.76481152072937	4.28336950649226	5.15019703499914	4.35640575414841	1	3.32990543152531	3.190186848784	2.18623200110775	6.28379295044816	3.8310203349511	5.3791917116242	4.46182731656312	2.78832074792155	2.77378465582213	3.03982963273501	1	1	3.4916553183195	2.45173698840496	4.61886800353537	0.0227170943230265	5.36620771122521	-3.40424892622985	-16.2797869073327	5.61099751798416	-3.24889911211192	1.25138736539574	-2.88785023322693	7.04898249407848	-5.7625002710335	14.1615153466135	1.83094322063264	2.43015993433571	-5.32227586253943	-6.77477345883282	3.43662855200906	6.57399854069542	9.26889345535234	2.3929891568143	-2.70129725481052	8.57513389397712	-6.46658161554847	-8.90059618599753	-2.74774085834249	5.34984582129192	1.8000535241919
101	3.09766798201284	1.25111311403201	1.6916281985882	5.76880340075884	3.90947102596804	1.47375659802936	6.98631063940184	5.68182079618863	6.13297364172894	7	4.44560998474723	1.70897023954791	4.28347256427663	7	4.52486927242818	2.96633475698861	2.22204168185775	1.66354548266233	1.75183789763808	2.16141950816126	6.68600694461768	3.33626718552338	7	1.29064389520821	5.49670979388481	-3.92769957413734	-5.71198279490058	2.25526623540663	1.24307948266284	4.82882607184028	8.91594880947168	0.403502863999581	-7.93683035559195	4.81920587310984	0.998848006271259	2.90334166828086	-7.34811725625577	-6.32100845750786	-3.78956844100247	4.50744682290983	1.52542097734323	1.35661072911025	-4.99560992418914	0.881508162216899	-6.06777053447914	5.9094174454895	-3.46352051048952	6.68024411551943	3.22563502382451
102	2.01794806171447	3.20945042731319	1.90804258265457	6.19189049361829	5.63398456872852	3.82637394047593	5.61008129987023	2.24721890425576	6.70248659138715	1	6.13549390850597	1	4.53727239926531	6.87980626888013	6.70661410962492	4.37078296041026	3.2531327950724	1	3.62925704785143	3.70330945849997	3.09563286522311	3.02833010658043	6.80321986508729	3.23014751283456	-11.9006248171805	-11.3706571885144	3.15939875310111	5.55674161592085	-1.20640749819406	-12.4030179355222	1.35409219872198	7.16212177705415	-5.06824252741093	2.0472139377074	4.33986067384485	3.68233504392668	1.35510810418796	-2.06912165858385	-14.1951422316276	3.828316612958	10.4522833397388	0.832075055133449	1.56425662551054	4.24510089622645	-2.31024349579915	-3.51218131101138	-2.37314439778403	1.3172683238171	3.62134657255114
103	7	4.11446309937494	2.19918979958033	4.78299849751075	2.87047621264314	5.67712004623942	3.07414881866365	3.10180254749979	7	1	1.34672443786741	1.16903351854526	4.59461572895581	4.78098112546902	4.59199967041504	1	1.72214520295246	4.82451958697362	2.04133318400912	3.37578846975278	4.9471102712525	1	6.80219953260271	2.22918065385973	9.20599525030584	-3.48269109014489	-6.68985451308619	2.91020993434549	5.51923363123809	5.40246709848092	6.7694425397216	0.618969334969225	-10.3158754924031	1.84161919395778	-0.340480183337779	3.97029227595818	-9.01267046031182	-9.69287613429997	-2.2141057902665	4.05657555803832	0.71419056562995	4.96867233384052	-7.52381159391753	2.70515626086824	-7.63850498190903	-0.581360453776911	-3.19075431314872	5.05318337542097	0.908295475122606
104	3.19929837089615	2.46272879935563	2.68403985728167	4.17010784629336	1.92750193764315	4.30483116516216	5.69418227013508	1.82995028549796	5.74091257658905	1.49128053320115	1.31612956197674	1.48317642061855	5.15507453194838	3.01852914206893	1	1	2.48337120717954	1.9231736896746	5.85246247279322	1	5.94506992358785	4.37513093087513	7	2.3085853381344	-5.49351490195336	-2.55258804041626	-10.3315184732512	3.40341726762544	-0.00707637969801372	6.28340993914808	1.02169847757401	7.51772250037051	-0.780721076850178	11.565297286984	-2.17225700777635	6.97757191637826	-7.5577657208548	-7.767391816578	-3.07180592311646	3.05820438996612	2.99553472138161	1.54782104513922	-2.86160131354471	8.08723605697133	-5.25001645042755	-0.304270353761252	0.76559492853909	6.85883235824734	-0.203773069059976
105	3.61495831354823	2.17189832766274	1	5.60324962268528	3.96789449430619	2.1580391938841	4.93509404590847	2.78705483075632	1	6.24130255725404	6.27981448185745	3.34033448832793	4.77020990742845	1.99982385333561	2.3319874657116	3.59545316005516	5.76177450532966	2.36992493257436	2.07134110308555	4.52466239914805	5.58139940227648	4.60533823175971	5.54386699023206	0.80622686665988	4.83674626219887	-2.77353738997107	-5.18295878715322	0.715205081055511	-0.112435446214636	2.78182054730887	8.9608539980994	-1.02236167909937	-9.1250880815496	4.02408703094808	-0.23583692890257	3.99869117655664	-9.76516829835788	-5.97751716133799	-3.7935804415249	4.43534979855731	0.078249801003413	0.56108154508984	-4.91739934124931	1.01194331779854	-0.49440572951714	-5.97411353006651	0.322270641259801	4.13605504729393	4.9650648174236
106	3.27939430231059	4.77183703284132	3.50870582209296	3.26021967711407	1	5.0869588681572	3.34248487048324	1.22931947595195	4.93475106970961	2.02254573752623	1.73737606764756	5.0981125200211	6.4543379823295	1.26271792394568	6.39081618712649	2.44528900482438	4.83937617154471	1.25622222125693	2.36637299306663	3.61030942288754	1.53203367922889	3.33703398061006	6.32771932660521	1.72758333014592	1.64924820196074	-1.94455888326113	-12.6772854165199	1.48739849861448	1.82523560273518	8.59574405402764	-3.82426310498675	3.35352241081526	-1.19813150880567	7.25042598432979	-2.75971852107393	1.98283756379251	-10.6415441213779	-4.86828847563428	5.35535412644327	5.99416840143309	1.22404392769895	4.2404871330159	-0.536433721521447	6.6667968769791	-9.04046080449478	3.31566242596645	4.06579195266634	3.47689046560435	9.27735113449372
107	3.18306237735591	2.89127750937793	2.08879117894022	5.8050701596002	2.67800572913074	3.85132384554994	6.91289734142673	1.08478129832515	7	6.05311435269614	1.00018435488272	3.12644706921571	3.18485318338882	3.52910807944901	4.90063362616756	1.72809613945092	3.5232562445743	3.04995796428621	3.12000752215554	1	2.63410093611953	2.75178908462513	6.61058282131093	1.43636552452236	4.91739352798886	-3.79073882169329	-6.64684043701276	0.677286310873317	0.767679816214878	2.31925555866387	6.96854588329371	-0.265444959320312	-6.74006514026709	4.37628699536699	-1.77205671954687	1.15739469390258	-8.3936564323419	-7.98363572935959	-3.44886993160657	3.36140102178149	1.02019758127344	1.76782600022769	-6.9339108853677	5.88128130504549	-1.37996065925946	7.50919513000768	-9.17214840673683	4.94887686354659	-0.519072279598923
108	3.82634110242714	2.50940916874554	4.56108560942141	7	2.02232069899926	2.59855513984081	5.56290029714453	2.81179376490068	1.10238268588926	6.00501364651029	5.53771575513702	1.82841141318301	1.37859785129853	4.03408668385125	6.48002882041656	2.17763662634585	4.03004909522064	4.72948040325656	4.95724264309619	4.19597636209619	1	2.95216900478878	3.05115041633685	0.550490421377563	-5.66216933495355	-11.7644118296919	-0.0898240380010356	3.0678298936748	4.70653789397817	-13.115607717923	1.84582510688775	1.15431260741049	-5.65339034579676	5.63695285433444	5.9788366764478	2.2201697705686	1.41884353050924	0.128177038515761	-17.5845890881694	2.28142252840299	8.45680291584736	1.4798456706004	4.20905928372767	2.72576205520835	-1.47048574418771	0.349831955714065	-13.7726706547395	4.08821005572636	-1.81104753109345
109	5.58908728983611	1.62049457602928	3.77421506571734	6.96811601817248	2.45001777129013	1.04399701168785	3.33285546670023	4.3154644924198	2.26916772343121	3.81717091769469	3.74813655170924	3.52239258141953	5.53414441646437	2.37534096691805	7	4.7845340875287	7	1	4.82163704938643	1.41064008278539	5.13016837178035	1.83125356858031	5.8556808991323	0.218796580282918	-6.33734093801165	-12.2566061192208	-0.486144475913412	5.81262886288609	5.20373357707229	-13.4932519087365	1.35676410364112	0.289234679830379	-4.37161785572582	6.19737295050661	6.28916239591766	2.13708253631928	2.50310783759716	1.45515650704551	-18.7806653019532	2.23205404637463	9.28622204620832	-0.142089210912237	2.70557094325911	0.170978073584146	-9.66575399103001	-7.18539280455306	0.243291535449212	3.2737690422488	-0.661353268073212
110	3.87401432901556	1.44047943434912	1	5.37117714409981	3.30666985366146	6.13701715033118	6.89640776726969	3.4214635783873	3.25168756689122	2.58124445823819	3.00459278486806	1.21491135901894	6.11219818774532	5.43715602387585	4.96200509585599	1	4.77579056074981	1.79703460371053	1.80562442636567	1.57842995670958	1.08180073984546	2.40983943163018	4.49910541382977	0.889729847719993	-10.0835209993872	-10.0009565393923	-0.380782262652289	6.64621771955951	1.63271197955443	-14.1262297532563	0.282075167956703	2.2591372911087	-8.01615522621023	5.04127114844406	0.0998893192551295	4.58531625057764	-3.19132438326633	-3.10331734786725	-15.9438212233425	1.80835656390297	11.0215627692676	-3.6947788990018	1.80880661080101	5.48550714143621	-4.77653023210235	-7.94293889073004	-8.83735234493506	5.26160747351475	2.71825329868704
111	1.46615033563956	3.28520894301294	1.47863084916778	5.18698433559418	5.71540903628467	2.84020121238618	5.9413369634304	1.21840815264459	5.93104449349285	1	6.51895451468832	1	4.05604960417504	7	2.57732978780103	4.34036381924579	4.47452648195344	1.67640770685014	5.48619992124688	3.76025403623794	1.91656323401735	1.68635877243023	5.80645460131813	3.28428941951948	-11.8126654983755	-12.0178564757252	2.85675839603346	5.2408504113703	-1.89649857509806	-12.7080623916404	0.669775709061461	4.75883498284907	-4.43021791134075	1.07322700873367	3.28034621998105	5.04446046037874	2.08995526540498	-3.05577815052416	-14.6360897056855	5.47085091322899	10.3523081232018	1.7526890650378	1.66225782027298	2.20561469694241	-9.70959684674167	5.78815445187421	-8.11047599745421	5.29913677699039	4.13707429855328
112	3.63637369970565	2.30468438220631	2.01792817552064	4.18450979261081	1.7042066189134	5.40456772559397	4.98295449369287	2.70716238733757	6.66359153293256	1	1	2.92656141414263	4.80666907802457	4.63271117720761	1	1	5.3881370386158	2.74898031653097	2.97654203592946	1	5.32889923180497	5.50953594219461	5.38482552931147	2.64377474481755	-5.22210458026525	-3.13238121175252	-11.5925264641149	3.7767266165221	-0.245022435484338	6.12607134103777	0.977489313461262	6.16053906247337	-2.38290319973892	12.5339158869276	-3.02151099678189	5.13054829823618	-7.88054849475595	-8.81873427382646	-3.84890103394101	3.02601931504672	2.93389840215273	2.26072881202149	-3.43808599121519	8.15240373306324	-5.55125803420726	4.95900372977769	0.851201437059594	5.44137439569618	-0.815068527909189
113	3.05990079920239	2.77841097466682	2.33598261400753	3.31627293105073	1	4.7126069509207	5.02500997430701	3.1756303881517	5.7487462675412	2.58595585245985	2.48947453449852	3.30807664859894	5.52408755544426	5.53568995022817	5.01376839616462	1.12882909595765	5.47816099946832	1	3.26250402672553	1.81209508603223	3.03416951101753	4.75924372111239	6.75704336920158	2.44530088153777	-5.71898527759913	-2.88243326416886	-10.731944287278	2.88069490647574	0.183218821573847	5.18096496342451	0.754222535931167	6.16974018531208	-1.08467171657256	12.1400010158532	-2.22271927009544	6.3415661937762	-7.90133055343916	-8.56828105538541	-3.78656093619629	2.8976367564235	3.20843881084184	2.41042869025916	-3.2061317598058	7.59495336770227	-6.26647627064107	5.56809911163461	0.526297846137249	5.22849089988081	-0.515840738512272
114	2.28093838467466	1.8756613801593	1	6.65569486279371	2.22473895896982	7	4.81380840163345	3.47337243505369	5.39890612986772	3.84640661663171	1.15635144038301	2.63325941980824	7	1.15161982111535	4.26944174670647	1.74590401545259	2.02526391259801	4.96466602874362	5.57270123442433	2.83924918062653	1	2.24911313900685	1.41699734783024	5.56406769747092	4.43625419956792	0.644613152575281	-5.60144355180476	6.59235224727794	-3.11250922127184	3.98885634196064	2.14131816076083	1.79169421208458	-6.52093014231352	4.31064647170905	1.39677474966761	4.61277708761263	-5.34579306371974	-8.08626021662771	-1.74612112222753	6.38759263250773	-3.66202164995908	-0.361237994507061	-6.17641730483974	3.51093676801173	-1.17359652196076	1.45393907907273	2.21263302068977	8.82602595224723	-0.254050959288789
115	3.51180871192336	3.00883079898694	1.21415526043659	5.08472493274311	3.79877790615582	1.2398181428866	7	1.33835147298045	3.92938308677592	7	4.72458432851811	1	3.23712884734957	2.37828677020635	4.89341030191948	3.8295431969829	3.11616855361439	6.0669338705611	1.52173512812936	3.60426874200357	1.22311035380391	3.24799892208556	6.98875250629992	1.48430827499958	5.59605037481284	-2.7253011282404	-5.93940310074316	1.5863679124344	0.542995779530657	4.70178191760647	7.47870751068483	0.798135387465096	-8.56116443688526	2.61004444663303	-0.550619271254767	3.16455087363458	-7.71266805849485	-5.35682394563433	-2.3902492468977	4.69367667163284	0.391409996748285	0.615554907674178	-6.29314831700401	3.05295610164966	-1.44052463328034	2.5187840796169	13.7976968580557	6.03448676903032	3.87014238592419
116	3.35257545548235	1.16273206388418	1.03181375679881	5.97903877527057	2.28618443244052	3.13625819064222	6.20351188459507	1	3.45040020175648	2.62313301576313	4.64831553861243	6.22276305641133	5.5018474430819	4.50355570436286	4.68620967384367	2.29326666820331	3.38243644392945	1.16108012896725	1.80211446375429	1	2.16900978670683	3.00214786503838	7	-0.354561386902145	-10.2012213674988	-12.3084483516504	-0.167201243206029	7.31942979001908	2.19341217215288	-14.0286048259695	-0.846033557358676	0.65961479822794	-8.02202579395322	5.40372399002945	1.44490836987596	3.8308230798923	-3.3363873268623	-4.51024738086566	-15.1089640036824	1.23557022184068	11.8159236788859	-3.53226061305642	3.52905465188534	2.12811282395708	0.43792152484901	-7.1717413642582	-1.20160541232804	7.6213806871918	1.75642044822133
117	1.90496554761648	1	2.07197727398955	5.36598713345678	3.57680646716869	5.75282459680334	3.79068204096147	4.40810561497506	6.73945797142915	1.75569552708313	1.4209215921821	2.20124951059497	4.18436691485297	5.70445779902568	5.77231190629361	1.97388529393027	5.17777266588525	2.55228240975441	7	1.44987583263413	4.77328344384172	2.71750564833482	4.94494924793551	0.996606139434887	-10.619719624686	-12.7391515645898	3.56497467008315	5.17761953442702	-0.251201462960227	-12.5271842239081	1.94983547407207	3.84588083683143	-7.55488448004983	-0.861991897313162	1.94783574690705	2.168734239908	2.88460644027573	-1.61435134666847	-12.1140515992573	7.20520286523685	10.0607219702209	1.95141780694929	4.01346454645885	6.51168634589488	-2.82124703680403	-8.32510708657287	-0.794197157714963	3.79040068421693	4.3703135925236
118	2.51909744333679	2.87163152579517	1.52452343118247	4.44109838234508	3.42759626253669	3.45815424627789	7	4.87325661472075	3.56591496096515	6.00149930837745	4.46209996106386	3.63690507001153	6.83078348463199	3.94595976823872	4.65193092267229	4.90886411675181	2.52588676914222	2.21793183721686	3.55097520438575	1.8614865724082	2.42166362413032	1.30594971636171	6.8174177072176	1.10867707963248	4.3029683487683	-3.56881112446958	-5.83496532567145	2.189427281944	1.19803748123421	3.77354221724442	9.03767145742065	1.93757794585671	-7.73771662439331	4.41761184271875	-1.40248863354494	1.91042061703465	-6.66954306875184	-6.61798157935222	-2.72480999954338	3.880152878714	1.45675201223117	-0.43029486335929	-6.61419353580551	2.05006812293483	-1.17559006079861	0.500132790967046	9.35847427459471	8.22670050773144	3.51483836096208
119	6.65512748086661	3.21094696281577	1.91683816652129	2.75547480185976	2.73620138885908	4.10383256559586	6.38184286566434	2.74309650903859	5.44146124868394	5.86704603385278	3.38389000809483	2.35408677807854	7	5.1490063408314	1.55716830566968	4.05322335725745	2.90057355247139	5.21375946741319	1.33558217235526	1.21259413794441	1.90714972087982	1.76355790769912	5.09103637933355	1.65318120538413	4.00729075071109	-1.21885098257339	-17.3167748844787	7.59948303228743	-2.21652956497025	2.66854502413675	-5.91293392173495	5.06114920957342	-6.69947964220364	12.4127241152595	0.931588262587537	2.08911071097418	-5.00629830349913	-6.90277830710703	3.85248190569255	5.83168627383381	8.21821543118537	2.38083682355815	-2.42418570107198	8.56541966774136	-10.8199173662921	-8.74743209438496	-0.924424647615005	3.63486180766552	3.18361302396377
120	1.82435733272713	1.32692535304713	1	4.02701647708125	2.19664008214292	5.17887111025216	4.77239494621328	4.39312203827718	3.38339990831919	1.7387969976886	5.99560585600548	5.65719382501946	5.10847347483257	1.41818922479524	7	1.09855899166625	2.71138111979881	5.23912844054844	2.92337157158286	1.97418279546401	5.8593078386448	1.87564921424907	2.70659317652472	0.425768604472581	4.1659729232487	-4.62096464255764	-6.75004336497554	1.54181546256573	0.384354623213368	2.11493286964513	8.8128296438057	-1.40740182288556	-10.6805723917327	4.22222468567168	1.94988468750181	1.8514788146957	-9.03180528835705	-7.26116438643088	-3.45997400019719	3.64509912721224	1.53003492210714	0.721182001381914	-5.24441045986469	4.42053477233316	-1.64933956789696	5.45277379524195	-6.10619564533888	4.16370365261156	4.89944042103116
121	1.16537620724225	1.94002928579436	1.90290821846886	5.39281124193248	5.53951430430092	3.71657233014413	4.45991156209376	1.18063870772137	7	1	4.91677672904156	1.09798686142097	5.4076250852519	2.38861079036601	6.99947165690718	2.92535672954065	4.14417020456464	1.22891439915881	4.07612347320719	3.39854380257275	2.13608772430914	2.35094418839662	5.11854348945138	2.92346923276048	-11.9396989148458	-11.9876353790936	2.39679524765436	6.36052723453828	-1.84428924862477	-12.00076604091	2.27317756545233	6.06403189236082	-4.8220411541487	1.29669755829259	3.93311299372873	3.98989661698186	1.18429724250614	-1.3090009012793	-13.5231489145289	4.19055160385548	9.81159426562038	0.159293761997978	1.67287901808019	1.99307934010851	-10.0695078339912	-4.17342653033942	-2.81890475065599	0.981653283199977	3.25288535673003
122	3.3395046930864	2.46960031674402	1.80106890548416	2.72265507316852	2.23731410959503	6.38270800419174	6.41391992070949	2.7124655514753	2.17081788113233	3.93212508936939	4.09616197861498	4.07885412119719	6.07384965685147	2.6163386466579	7	1.18393589026401	6.23597410761479	1.29904924470823	6.41625663451981	3.2371748746212	5.69874676665064	1	5.0678298992963	5.01934721513832	5.0401710141109	0.463332367804816	-7.20487501315263	4.79837891147233	-2.6451912106898	3.77061111523471	8.07102649357581	-0.770961614639554	-6.8312570943988	0.937508732766392	-1.17829005825272	4.35211876300207	-8.40130830774325	-10.8843582062842	-3.31701942545948	6.53911330880739	-4.17851900881166	1.78151059146668	-2.91732865987832	4.0988022463168	-2.05087953146106	1.83763944313402	3.95803963357173	9.89645055497662	2.43969510924896
123	2.0247359352392	1.51026626762831	2.74851641335984	6.19195383735056	3.98376903509515	4.98931179936967	3.9361878950722	2.60328974374134	4.29676061755689	3.82551967914763	1	2.85102914880824	5.94588146995457	6.78408467062275	1	2.11396329710676	5.55328185217949	2.07684073369292	4.22696700418676	2.24430737670388	6.15957800697144	1.83778367308328	6.08720636718554	1.46144188029971	-10.4905774655583	-12.3888441916301	2.59040913637107	4.89387309867324	-0.263608173134235	-12.3786005833568	1.43249877775416	2.82024294206725	-7.98656781150121	-0.0169471854308738	1.18565573977883	0.699411949622146	2.21742766906462	-1.96003892039042	-12.0018339235879	6.01998317241864	10.2943806692638	2.60358062068188	4.35027539426902	7.5173613538281	-5.88377000832304	-9.65891236199198	-0.00235577962423639	5.06331375395253	4.2794499918682
124	6.38695944866081	4.11784899342595	3.45236882427157	4.81505498617416	1.85090278513969	5.40825346743846	4.79853632562604	3.51479852417822	7	1	1.50194287637453	5.54564591554681	4.756831888109	6.32463567757546	1	2.06127893723255	3.98677425927726	4.9117914748283	1.43060810597748	3.94741148101705	1	2.08089482901007	5.50641213887362	1.27502039872009	8.93244628637979	-3.4211461486995	-7.88817083438843	2.13275064117865	5.39780672055498	5.86237561311109	6.33528062067496	1.62273782220984	-11.1467633877866	1.55055597002947	1.35804427714699	5.66903678543796	-9.50489910134855	-9.77325429258522	-2.97042635638188	4.17219637537059	-0.509921874694899	5.86615422392742	-7.22391846124662	6.1718316376007	-7.68979000891294	2.56155255747228	-1.33763036938336	4.51322857553882	-2.74772366871198
125	2.99175134990605	2.36870781428611	1.43402351018606	5.65758437032933	3.81286449233818	5.98727206327188	5.2933870677291	1.56979302890979	5.67199742653391	5.78144801437742	1.60969801212813	2.19699359166061	3.81905815436477	2.35704340792755	6.13342458229015	1.59644872119433	5.00642552722851	3.23798081882212	2.27117670564893	1.73354168964988	3.19884420087838	1.45836005628155	5.86433138634617	1.08436082370317	4.27411845934846	-4.05243326849999	-8.08823097467811	0.209099837869167	0.600953963802213	2.70343978984509	7.39131034601548	0.182777197349113	-5.53168184116939	4.74911387135022	-1.24770491693376	1.22556228714868	-8.32907677732452	-7.13746794377527	-2.2037672079723	4.08614507336278	1.25369829136148	1.1007973319255	-6.94118359866299	3.43339532299571	-1.57302511344279	6.88949072910904	-9.10509230272888	4.84689500620367	-0.0208030477882087
126	3.5438971348302	2.51729832172244	1	5.08177958720593	3.88294371024945	5.42666957593198	6.59798879180643	3.10902005503876	4.29519117951258	2.86263225489042	5.75532233965399	2.80601436896491	4.697046731018	4.16464153792593	2.52759332279408	1.30348090358296	4.93070116239865	2.8870867189294	2.63727982650252	4.96214771003872	3.69162403374794	3.11185806268997	5.24612958610641	0.696343322919445	4.6296545062162	-2.38918244917173	-5.91910105988719	1.46555593914276	-0.674181721893871	3.38100059790236	8.87167066486166	-1.58471707423884	-10.3379174318113	3.65054432946033	0.416284320549394	3.79210665879704	-8.80882630140448	-6.38245801974213	-2.80709640761183	5.4712560459472	0.380846419208702	1.68404444493426	-4.66311907642242	6.14222382015781	-9.57694849255662	-6.71562206879321	-7.0578506916698	5.76705793271022	4.12362600034663
127	5.81222328440318	2.81632213553015	2.66369817016271	6.62143224180838	2.28653740277291	4.32377678901506	6.14952425815012	2.03708411510354	1.3531140355287	2.24547135271354	4.88361243287433	4.30744682841315	2.5262914047318	4.92889789692782	5.81413947867884	2.18112706035116	3.28804495620148	4.457437433745	4.83507257878058	4.20956243698007	3.66340798197939	3.47063898680057	1.60368860298675	-0.75306738410418	-5.42919532756918	-13.0103219400151	0.242254498638239	4.79137449209748	2.72338676155699	-12.8467127807157	2.47572148884534	1.94181625101681	-4.93224473449088	5.38796345051659	7.28991858442328	2.08921935073805	-0.385089482690145	1.98348782640813	-17.5570549359415	5.08587272720052	9.00207176410592	-1.28318607349319	4.51570838619111	5.78349847872976	-1.68062035147146	5.04637547491616	-1.48234655482823	7.15795394974028	5.01517075883078
128	5.28762531715321	4.37555499598551	1	2.54536155579275	4.33486926758584	2.25236983100368	6.18608596024557	2.30399563525431	1	3.45451279033077	4.06285334293162	4.24818963437857	3.87109795164095	3.36373293789305	4.88849511771033	1.96250844738874	2.10821726426371	3.58714292634775	5.76194827294873	1.47654382897186	1.36049071751606	1.63940303695721	3.12100915487204	0.0389060468701098	1.65490715287197	-3.75664110520694	-15.6811970945867	5.92022019497789	-2.98225186660169	5.48265668873373	-2.22488394722436	4.35500470014706	-0.902030360317937	12.6968480416518	5.68799122323362	5.81583048863182	-10.0746481394544	-6.64526777884216	-1.72272551834482	5.06026740194731	10.7384828816413	1.35903991048053	-9.32566583279192	6.68856360784453	-0.0330714607402363	-1.8668285180502	-4.88676123228297	6.71348814276332	1.25559772313028
129	5.93612964123029	1.96719172944107	2.70175302557189	3.10867532882281	1.80757550994376	6.25366372496255	6.15011364429563	1.18024007017238	4.17038160938911	2.68046086259171	2.26312637192801	4.42116730516956	5.12950282811747	3.91569315097647	1.16032831218126	2.72350582874042	3.4539535463276	3.88581251802393	1.80903146410301	1.30060908711436	3.18591590159199	1.81885512228401	4.02335933884679	1.87760360094207	5.37865876286043	-2.1766991000927	-17.566966350743	5.68495760521121	-1.21557612360904	3.37102089454201	-2.34835957240641	5.26291930200198	-4.70931755060687	12.6121216110495	2.35061462500938	2.24687692274991	-3.72248930470312	-8.36706653976396	3.11639335872169	6.96229738863276	8.17649497087621	0.17267572925288	-1.83338999695549	7.27366473722356	-3.93353010774799	-8.12266422019788	-2.31884139749558	7.70218450921828	-2.76268355589072
130	4.37355812254651	1.20642690644643	2.85046629599687	1.58670887492029	3.45978760859611	5.74094039706983	4.11477607974027	1.35934359399977	6.54371539176531	1	1.36077317807748	3.29648521889343	6.53757959459331	2.21891170957676	1.78747753844566	1.25521738612651	5.73655796131866	2.70283092416268	5.17628286887091	1.78508594482903	3.93917898333477	3.07864401121156	4.68849908916257	-1.42950490521123	2.08432105437925	-4.5264411351369	-15.9591907719294	7.82956406703375	-1.8019977889536	7.76461915173083	-2.02507715563093	3.69529761402281	-1.80911422053207	13.142392327296	3.01178560112917	8.6455862251503	-10.4898568303177	-6.4725151897395	-1.86620141802761	5.34445976970645	8.44036441430732	0.0459874504619915	-7.82134978588242	6.41863088971446	-3.07001128477042	5.6509091409653	8.54162897053953	6.37784727455728	5.16134578138725
131	1.49737455864005	1.79771753762248	4.55668871582002	1.5947303634156	2.02654494100893	1.75341052441319	3.82119709413176	1.36301438158246	4.10790192226228	4.60445548248162	1	2.25146141900481	4.25159579878471	2.46840711147526	5.48994110621015	1.82643403834029	3.8875542655764	3.32316367208555	2.23343718532537	3.13991244904901	1.58119295360311	2.50713164834298	5.1964972169152	-1.38528745253657	6.67791955147621	-2.72704676954537	-12.8918899677848	4.0790279390722	0.5267385882625	5.00799117936506	6.9808213671622	3.02563361216052	-13.3404721698619	2.85970071955337	-2.12497010257509	3.47715584578565	-9.34174723173714	-9.2054146064091	-1.26939591396461	4.27374851176571	3.18108149125655	3.91218205691709	-6.63288919980324	6.02372036962943	-1.953661968028	-9.98842092978492	-5.9947885990811	0.443831072060243	5.39916321053633
132	5.44409578555209	3.39526611548667	1.46584693705837	2.66674449512991	3.95648876780554	7	6.09871728913333	2.52367525671312	2.42404161327967	4.83224892713866	3.61356979204041	3.70113493816792	5.89628845490715	2.0797903860689	4.25309370263854	1.054482195837	1.51057139981095	2.73564135503695	6.66928398627105	1.48392873625124	1.28125022998621	2.73181365984221	6.27073662126619	-0.401457763100105	0.561623824279138	-3.20732692809668	-15.9724606773615	6.08446379146925	-3.01263282368563	4.73820629803508	-1.22379574318517	3.81282153349272	-0.253432609506089	12.6715684516511	4.52576612350226	5.97512629944465	-10.4861864884023	-7.77573099344238	-0.942188200161421	5.19599480334922	10.6909978252783	1.10478923521381	-8.59062898751238	4.79541571903238	0.482936818003697	-1.66650968155845	-8.04688014427264	5.95816884783517	1.25245558735336
133	3.79863140773352	4.87729560526862	1.42170646443575	6.06365812074957	2.05674640966637	4.98032654168332	4.19990470906738	3.84718068219179	7	3.22788473188955	1	4.66001321748548	5.06545493413847	3.7033041166305	6.82989528494674	1.93472645119991	3.8472869336537	1	3.3098011421617	1.91662700535476	5.15865390816799	1	2.10520476202329	4.27459414239278	-7.5196467085394	-2.53592773924046	-10.6446730626038	5.07143900284121	0.649020132004042	8.81551869258362	1.45789451032846	6.85807056802911	0.380149624161198	8.92251792850047	-1.70141590688704	5.96227040263358	-7.85487721821039	-4.11947052016263	0.378124773131402	6.35413154878963	0.433459907043112	1.40007454332676	-2.63004409609416	6.8917366019243	-1.93810742259246	-8.00747877518518	-0.954307119792963	5.33593454363956	2.71041544013146
134	2.83174247807439	3.74856200403867	2.0468081505732	5.03393634483093	2.51993820085618	1.87921476713448	3.42245562043427	4.42121971541615	5.03076847594277	2.8827794887235	2.11553250718338	4.62442579648601	5.19396387669881	1	6.80791043919819	6.72057455832158	3.65597681431909	1	1.28780391987292	1.54554922930024	5.38208896482446	3.06597294164788	4.04027618345634	0.384710365402576	-4.80928880529686	-3.52024939534737	-14.5616977442622	0.479427774485989	-1.18589800495405	6.8650433725909	2.26651799730539	6.45231684703762	-2.59280894149158	9.76976252535179	2.51851446159457	5.77870948026652	-8.09794193014578	-5.15284718219151	-4.10023874802089	0.746681289103979	1.15648880056399	5.59530682504352	-0.199096253094753	3.25144275144754	-6.06608547371346	-6.05977129110937	-5.64670339900163	4.55357767033914	8.61845325200095
135	6.7375498622165	3.40691509404731	2.76813471378848	4.43399309354626	1.22873452911128	6.12256652345761	3.18944795964601	2.52883070470701	6.65901124161545	1	4.81128358248854	1.60580974127721	3.10032593767119	6.52640853519739	1.38857355422886	1.29863120775184	3.3226708135588	1.1741854427334	3.03405361798661	4.0849624537701	1.72777668632072	1.8748528159511	6.70326631204729	2.33985006712357	8.98807416958743	-3.38652449053329	-7.19352281168037	1.4128141248568	5.25951889009145	5.39718251738709	7.59551177649247	1.29385762257042	-11.2280775835004	1.87468489463091	0.0474119906083694	5.62377671291561	-9.48544938332239	-9.11087617074275	-2.27267840533777	5.12194630897387	0.424301284854662	6.83445638232848	-7.01654148461999	2.08770967908862	-7.71182666904067	1.28359997688658	-3.35025391784404	5.92685287601261	-2.20186510399928
136	2.99424464832454	1	1	5.54491772008386	3.08380369673605	3.46100744995564	5.39045540906589	2.3501755012459	1.0296953245268	3.74531662983195	2.88507627487309	1.76900859504676	5.10727834650402	4.04802383426726	5.14527562555319	2.37088946814947	3.7277737393195	1.27267277149582	3.53146340885196	2.89201338109486	1.96099568125336	4.30467069317505	6.76713035591601	1.17535119313431	-9.41696771941236	-10.1759115636177	-0.958672091879011	7.87799243369324	2.60943681721515	-14.3572393134492	-1.19998441754681	0.132430324887098	-9.17695871344184	5.79835372051181	1.88353404702044	3.29354268038559	-1.9162794043659	-3.29234663146664	-15.4891613648861	0.707310789271603	12.3232145527391	-3.63306696250993	3.77491901279034	2.12411687824742	-5.14198923999021	3.75065423701104	6.86191868708629	7.23177223781803	0.730580915451432
137	1	1.0064187878569	1	5.45490796821576	3.1051363810392	1.47501261643201	3.88692406759626	3.86444541154034	2.20136502011846	2.84394213460796	7	4.46304113216198	5.38545129513971	1.76490395019753	1.01065889932733	1	2.56512011982634	1	2.49519156834808	4.28354577703371	3.89683987797347	3.28407039470423	3.09588665019227	1.890524004192	3.26354572943773	-3.44131913100156	-6.3420107261278	2.05049296342032	0.297954056408154	1.37341885507355	8.77443628088889	-0.749696582602158	-9.6378002425803	4.11594272210859	1.29379958073349	1.76136915125958	-7.29540242792384	-9.58941095782055	-5.29861248082126	3.00439148478235	2.01514907055103	0.115974835583018	-5.37226866063191	5.47264390557116	-1.04980959367243	6.88205115422959	1.2345766369856	4.79205506314403	3.76429523366883
138	1.51981349300414	1.84686732637472	5.48601528989128	3.40078673089295	2.81440280643379	6.43670286423535	2.41728106620596	3.63009006860158	2.02918058330639	5.41484547706015	4.99151805284127	3.42138497699995	6.08332085569435	1.4888961594676	4.57089070334735	1.85201162965127	2.49002174649421	2.28069828642473	1	1.78559418848053	6.5257278808225	2.13741213913922	5.57857973210501	-0.389303976104505	9.07098820293553	-2.06230392647975	-12.4627829165025	2.86790296015453	2.03679850984387	5.12617315326022	6.5831127167589	4.83751242801875	-11.9144970801286	1.65904288988922	-2.9988787747774	2.36137836951839	-8.36567400886505	-10.3235569418113	-1.9857951139142	2.62669022394943	5.38972535610027	5.30785253021549	-4.06664826864951	2.09665134666933	-6.3714262788095	3.85118549903016	-2.66384932115373	4.61769292035523	-0.149895321537081
139	3.1318643375411	4.1341619038546	4.56853206962842	3.04832009799981	1	7	6.7732007458886	1.83855348507296	3.87483880746259	1.93380921596029	1.2273127515288	2.6401966617016	2.2391124771878	1.60966014721562	4.81477423123581	2.78164280955684	2.9954332342079	1.23633041344768	5.8779368407983	2.2971765566225	3.50391552839701	3.41747614747584	6.30264108196319	2.08553159066695	1.97917523479016	-2.46530725699837	-13.3434457598733	0.924083066400424	2.37230562857755	9.47348205676123	-3.27034605712669	5.25272272905943	-1.3111766803146	5.67726107705957	-3.25147040633392	2.43859311252561	-12.2158091310767	-4.57527949310603	5.13526258452603	6.40510932687919	1.36276435684752	3.43237127783063	-0.612205504378992	4.63926024391432	-9.60451730643376	-8.25564350110912	0.362641411736432	3.30296495613367	9.6885911552802
140	3.04196378915314	2.98900275691482	1.91915469690258	3.38635210033602	2.22868911915274	5.82590797758374	1.97903225789288	1.5878131305768	2.27644578066253	4.04169708524012	1.30540490349525	3.11123096590571	7	1.47307258829357	1.96111707203701	1	5.85113811896163	2.78576211334683	6.87405819747532	3.03916912455627	6.06542644455117	1.45538598313473	5.70771114608397	5.64641122048899	1.20561117676354	-0.194154620565196	-7.58790181990764	2.19699909049037	-3.75724798246668	2.04299183894503	9.06918728684197	-0.924573359662168	-7.56777783751176	2.36151163624781	-0.516577915666983	3.29417728721234	-9.09042939871939	-10.6913943303037	-1.861501489784	5.77582988471465	-3.98780362103417	1.64771112387214	-3.49905424055512	4.20296155187294	-2.66233624812057	-10.8344123690575	-3.57729133394653	6.88427523410426	3.92677966127629
141	4.89767027766166	4.55658180121147	3.05296544277385	5.99983394943113	2.41952075606799	2.11269359667217	6.05553457890172	2.47198446721569	4.03298429796256	3.72925088150841	5.90265490782172	6.32899861462314	2.33142211374335	5.49129362713419	1.04350715938638	1.25809236450404	1	3.76176717905287	1	1.93998445979893	3.75196770333389	2.58737031974349	4.54251672026518	2.66970406640467	-6.29179423947846	-1.78546123684668	-9.44291194904587	4.03634924544371	1.02841555767018	7.76576193943125	2.14713249062536	8.40541959110938	-0.993320871432803	10.4259320549983	-1.48695220152727	6.02938764810253	-7.78655664945987	-6.08613037293777	-0.627436968187218	5.85506863317868	0.747103211528357	2.38277372873736	-2.02104005550685	3.07451960865555	-7.26103893229335	-1.59421812699595	-1.23254713019695	3.16388412104633	-2.76681857506968
142	3.14588875765881	2.24224464909127	1	4.459183109487	4.45815080987758	1.02350850399908	6.40263097427521	5.4265052651076	7	5.38290730680339	2.80731728308173	1.95904153929118	5.90572719060802	6.95036294209108	4.0094298674817	2.03134896419596	2.84511744581078	1	1.90071861830389	1.97252355247503	6.21025735331393	5.00499726961744	4.67983575846067	1.79952580120647	5.1810465331385	-3.14853259336225	-5.03967795309262	1.67280096113737	1.33263869213621	5.06033189179384	8.55526152425998	0.105135298708992	-7.41416334639833	3.75123282782307	0.947182419578729	3.59563750482244	-6.28852556837438	-6.56809379328501	-4.4812214104937	4.30641182533229	1.96672727159035	0.541813811865807	-6.36122455782894	4.55577226340946	0.998273034424517	4.89390931938711	10.9274671148402	5.02172996612688	16.0092041150756
143	1.97254661169595	3.05726623105729	1.53526435210435	4.96057038146754	4.88306082553411	4.42383453155281	5.22977611288024	2.51217474790283	6.94413721842326	6.92395389536886	4.79854297695058	1	5.499372332548	4.16557461762731	6.01575074072693	3.19224505783117	3.01413529983613	1.10185077900828	1.45793173485475	2.50416675671121	2.50341915014649	1	1	2.80126038029429	-9.61736783846814	-8.5633393844924	2.04894753125473	5.02973415549681	-1.23636384256566	-13.5820085773876	0.965331920720795	6.1605740235275	-8.86212199014833	-2.02783811743625	4.53651918220893	1.17936640010768	1.33428271084514	-1.2262096096782	-14.3060698986193	3.68394168599343	10.9593627921868	1.82503438123186	3.87196999440092	3.0935501278697	-1.46150804237626	1.46541820440265	3.03918141485859	4.70810013103205	6.24985489016061
144	3.668676674374	5.85971452512089	2.08176271115436	5.36266348054855	1.39385377634199	5.29890290792193	4.49728264752762	2.37656771548604	3.81180261126536	3.29874136743338	1	3.39476960816658	4.08370378984418	4.64582829248402	6.68627087079438	2.0581429001281	4.15034799706709	1.34086396799447	5.06820350763993	6.41633863768667	5.08567075668609	2.53523025370039	1.27486298872255	4.58563874381375	-7.82747651437934	-1.96399747114471	-9.52257517580284	5.33609694469856	-0.819181135102387	9.07842567456107	1.90019365242256	5.9532881587914	0.151378198876222	10.3215423956729	-2.30928027159847	5.74706998891378	-8.80945993889709	-4.0038661085813	1.33529488271845	6.12537991814124	-0.0861137809841106	0.732065033498887	-3.65239296628611	6.54627655232549	-8.80567831312693	3.47304089541686	-1.98075022137728	4.17593403326682	3.13935792572294
145	4.59355419711889	3.12344364148112	1.41813221451278	3.86127749968278	1.031471609502	3.78505818444596	5.48567472135529	1.05572954125397	6.70188150726982	3.39856384037277	1.94043870129633	3.4337983040269	2.0544560633111	6.37879409976054	5.16856859275533	2.57694100105819	1.67279825218379	1.37544641687056	1.44534651292831	3.16825274217666	2.87809916916142	3.62135652564499	5.50765143617277	-0.175219783247797	-6.38752768512733	-1.99437239247774	-8.95804334407864	4.00847441987142	0.284693889087097	9.62052602224333	-0.743270265242879	7.61175342750809	-0.932902169446958	11.9501992992726	-2.38233895268949	5.24098409189634	-8.42986761579556	-6.96584088927631	-3.64365164042514	6.04096382117708	2.99603931973063	1.49606685147115	-2.74071540766484	5.99428424358497	-4.40396558521814	-2.87591313796509	0.210893766960228	6.40052852713879	1.42952427781414
146	4.83113919693992	1.54529022789155	3.00114727370155	2.54011193114878	1	1.51555135176623	2.30262741609597	1.25808719265092	6.71786056731424	2.03177254415599	1	5.07232730574293	6.87042119956917	3.68799774125238	6.54807064699006	2.45783191704209	2.90148582371649	4.70553290758012	1.1455100219241	3.35480645306658	1.61567398876343	1.94727504940853	3.74080673877961	1.78419175988533	-6.95470678661411	-7.4684518367253	-0.605430552217983	3.11245070548842	3.14026379120047	-9.71470827816559	-3.7303358503583	1.80106117113374	-10.2513013054184	2.91179873348108	3.47835253094784	2.3189831320245	-4.70972533151623	-2.66915287298978	-16.7144604249196	-1.06328295621818	7.6056357046658	-3.78027488555289	-0.0292887360967519	4.49274023090496	-6.71996116472804	2.79893633721349	-13.3212776221703	4.61746713180153	4.71758639751005
147	1.12055861807793	2.61902666281839	2.36490968159484	5.31436070888071	3.22485555737454	3.03891917046242	3.45547975313561	1.53816773644023	4.40420620327876	2.25721750838878	1.04673350100191	4.99974243447279	5.91075590788234	2.1696773851996	5.76284661816468	1.92635109843833	1.60057777847407	1.85122270421101	4.9441350551259	1.93793445344767	2.36826164177273	2.33377676060731	4.35729400714019	3.20597676627545	2.38892829702364	-5.21649059777562	-6.74956230177604	3.18089369855346	-1.17644525219277	3.86813890607513	10.0241917364997	-0.676181497572281	-8.04690018970757	3.0474201558286	4.37394566095367	0.423389301874257	-7.7039441678691	-10.459915407773	-1.97431164539277	6.92130604149384	3.83489153442053	2.96322066517103	-2.90008789940677	4.93680219480981	-1.36252400997772	7.42121016397661	-2.88425935059334	5.6103006723809	7.38246085156677
148	1.68634947115211	2.25650994844391	1	5.04925337137416	3.89499220148885	3.80511798939559	1.90049824791461	3.4191233460953	5.482716978985	4.09070286816086	6.72898591315716	6.85018808563439	6.9142540624794	1.59831390715869	3.26645394843262	4.00402171558312	1.00156915616506	1.4804945445434	1	4.03369837091779	6.00874184207188	2.01017752584701	2.69815968283415	1.489321988941	3.87279342277363	-4.3237734439826	-6.39377778146082	0.834956151544386	0.366165425753372	2.88212138432145	7.26125069853478	-1.50486831701667	-10.1365126938719	3.44048737014922	1.75429542039937	0.876525334261706	-7.97208940058623	-7.45209171470002	-4.86881870593118	3.39282340621999	2.19888668674577	0.628930096901527	-7.1594806641563	0.275037298227538	-1.27476758038197	2.74870680101138	3.22834573363024	3.67241902538714	1.57242606918228
149	3.75913556535918	2.15151920659532	3.29478086066115	3.57361722617418	2.35474556869042	5.09656419082941	7	2.4386786530923	5.44647984774106	1.59526131878418	4.54169241369431	6.63673230345114	3.50760514856971	5.47498197630962	1	4.22701119383816	1.40184334331717	1.48950510836094	2.64972569802754	2.09494837821126	1.15046036290208	3.04341661016849	7	5.85150625684097	3.35232023828781	1.21491954810482	-7.74097434868045	2.57380499627319	-0.418268822693731	2.90867330548977	9.9291163182659	-1.19667159774131	-6.62199703605649	2.8514735738367	-1.22882561609647	3.24810967102042	-10.8716442300823	-12.1363298906298	-2.17146702273636	5.81821771106144	-4.12411538267485	1.93564230759207	-4.02186787982127	8.1278054104753	-6.71561526578389	2.87208449564238	-3.14889246433688	7.1187593990445	2.78314010756956
150	4.80608457572587	1	2.54671260122801	1.65668969170786	2.1552092045116	1.30233028670992	1.15585768767295	2.54979880728993	6.17152341609564	2.33383289132171	4.059944583989	2.76174911259576	7	2.13203587140568	4.63382654189204	3.34217123421188	1.76603144951575	2.38169073753705	3.93981062307841	3.34337081349784	2.30332272826278	1.70469219203378	1.26056368993958	1.17791094680036	-6.5077883190104	-7.16459296279181	-0.0957256974840249	3.33055450675123	2.72414089351715	-9.25885033442838	-4.2845365855414	2.47146187120992	-9.34571553996173	2.84746782898318	3.56879683114483	2.28591058169644	-5.96953364271887	-2.52517322418154	-16.5313062373883	-2.4236728626316	7.1622276855556	-4.07725430790008	0.653747376650956	-0.523110548994212	-2.55551307289427	5.4736540997298	16.5378997458523	-0.16491732228439	5.46407719552392
151	2.04844591349572	5.76021141943202	1.42639480157225	1.39763474008444	1	4.2902615364667	1.34541088756182	3.55781557940226	4.18255664464374	2.84462863130827	4.29776962319777	1	3.45135605752472	7	2.94253928361391	3.52199898687741	4.93221980495734	1.5835203868405	5.38308137911852	4.04687371919927	4.30990574357971	2.8798551203932	6.01259126688366	0.578007424659024	-2.72837053857809	-1.81445643862622	-8.68342080727124	2.64317388042676	1.46665687597	6.50510368668714	-2.74950331999439	6.75133511658057	-6.19811152051829	8.41617243521346	0.0739247028994421	4.70256154726675	-5.73872149257039	-8.95976910276903	-3.88376030349248	4.20948608572857	4.46750203941903	4.78245210613004	-1.14957776934089	5.61724034519249	-4.3632092594944	-1.77214085853751	-3.3690860526978	7.83441464089901	0.184035630232108
152	2.30872136264563	1.91812238083212	5.98157743465528	1.93534895509506	3.22842588101646	4.44580121747647	5.52825406866456	1.60646588407599	2.4381576647551	6.0392397496276	5.25984747927448	3.40017958329202	4.95343068934131	3.01541213352064	5.18803456661601	2.14577487508617	2.93843177777321	1.50730652662061	1	2.02408765177411	7	1.5842165528002	5.68306279576843	-0.145177668640572	7.89209585505453	-1.06753474978217	-12.6630418782886	2.76642686309885	3.81940145879798	6.05465675048198	7.17854542828045	4.86031740405696	-11.9996281290495	2.19696093632545	-3.22892758931747	2.9564934086184	-8.18743020968566	-10.0559263314621	-2.9767884353366	3.03870913510183	4.23262589543835	4.0311681681456	-4.63655425816865	1.29245694738749	-6.47621386818204	-0.171892648021501	-2.18482124680489	5.04685563642197	8.14754393669438
153	6.52617745118481	5.4948464503719	2.77506805348532	4.82054044648831	5.73606663321354	1	2.81353318632267	7	4.99991333827479	6.43670320763899	5.72372881040052	1	5.1597896862605	5.86421904599429	5.68000488583523	2.41332676595835	3.20852002948342	2.873580665296	1	2.70996879479093	1.49142950957732	1.45610095898363	1.0157362416229	4.39370690490823	-0.297410684430848	2.77205604936125	-6.10567992365934	3.92746171358237	-5.0078507192463	3.34665423550002	5.98917496952998	3.79875163488123	-4.85849740315815	3.59678807423723	0.333681822343581	1.2810890129582	-7.30378310118137	-9.9755440606839	3.59566295674464	8.38270569317802	-0.787055376930031	7.61354022350383	-3.87514945423531	3.66692352667865	-0.672819525207639	6.12250339941745	-5.71690971309307	0.320605247466924	7.96723029980674
154	1.4680694257478	1.27879497734355	2.47057666908428	3.66253994780212	1.00350533680371	6.66222485147645	5.51656967306876	5.67288978987621	5.04206726565249	1.71032772365329	7	2.55596907501373	4.83100679815102	2.67986207104297	2.68729751166624	1.89577499355688	4.9708701346346	3.67248421228924	1.71654526954624	3.76487182657787	7	2.01551217738492	5.77075861464662	6.94505682759738	1.37088250570819	-0.0583312044818483	-6.59069397120543	2.19470946079496	-2.90836089525123	5.01787877616543	5.43449127260045	-1.45861078787179	-6.70631150728645	2.5028979763773	-1.23948873019795	3.64210881447791	-6.10469428261445	-8.4539386213903	-2.30495002959407	9.11750013956809	-1.0825061951358	1.71004904479122	-5.45291263892655	6.79852493941511	-8.40108200064207	2.66189020932792	-2.16876121667959	3.79219328046554	8.43610055980294
155	5.64603812186744	5.52160130973772	3.26284083505414	4.01181455598768	6.07443260044004	1.99596142013332	1.09617397122428	7	4.70163251248179	6.22590791511914	3.91379217342356	1	5.70746289710687	5.57909378775787	7	2.96742871004686	2.41276947323239	4.4592864588364	3.20196088995882	3.70920329996914	1.67582223216404	1.51163443541627	2.97726665844841	5.36359715081709	-0.268368631341482	3.08602517573486	-6.01872776471187	3.12352957778788	-5.87638755466708	3.69173450072977	5.50431235127971	5.12497984369121	-4.58157492518747	2.47259635494286	-0.348870079936254	2.11838316596664	-7.26935538205466	-10.6627714009054	3.21192858637866	8.72659005328991	-1.53899218618784	8.42978768412587	-3.58571412327408	5.44877958392091	1.2704807543188	5.71049486524995	-5.83459622692653	1.6221182414997	7.42560817150524
156	1.7010341975203	4.03750242120479	1.63834914397722	5.44322867520351	3.05082030783044	1.51317666825857	2.37358937350082	1	6.12964752526292	1.82482829922057	4.06665656948401	2.30949933137208	4.92831145522537	1.5454574024373	6.13328295782049	6.78629333424911	4.73346699606674	1.90876721970954	4.09565454465584	1.63416650392819	3.56448047733316	2.89555472078358	3.70453687775461	0.6814706356683	-4.96624128412216	-4.06339671052139	-13.9210041498923	0.737082548734914	0.056882234298641	9.27160114209502	1.53253085678748	7.59982612967843	-3.44883813437424	10.6948582608876	1.3348847188342	5.11162984620194	-7.65471775146372	-4.64553679733171	-2.00593917903676	1.30971076407254	1.12986338556006	4.8864754764153	1.01138778819072	4.11434970495247	1.47982396104431	-5.17810897228241	3.56024418232792	5.31471313540513	2.51994329566543
157	2.51344596323805	3.40626799709537	1	3.12670370397205	2.74614891878969	5.95293498734976	1.95813997862099	1	5.79525880741929	5.91076626328945	2.29838588724082	2.98945211214034	4.99224050843202	5.45061630599139	6.6514118245971	1.35813970965624	2.67167535792697	1.80916338441456	1.65371892116344	2.8560873878379	6.45827537621409	1.93495557777547	6.12526030008866	-0.0444994403867005	4.98796894306919	-4.10499742201528	-13.8237432640004	2.47612475769499	3.94306317071347	6.23163721938325	1.9511275149112	-0.333122604204599	-13.4382916033668	4.81562215946131	-1.29396798794823	5.48537148817869	-8.81389613553633	-7.26632633344721	-2.42617682974377	3.93520102045114	3.42840645489104	3.55038446379766	-5.80062388359777	6.88822913513944	-12.8894441298428	0.884720385339327	-2.07780199156397	0.795745583277896	6.67725279082953
158	6.48645545252134	2.8840538554608	1.50832644186859	3.37709603428156	2.75979670328281	7	5.10472698320058	2.67934972690332	2.95425453133892	2.17215498595414	2.37893344946929	6.48671885288259	5.51278013314828	5.99848993636797	2.63670063853714	2.45824780886957	4.20731353117677	3.75886726161611	7	1	3.42811768074462	3.64571698536546	4.30917677557378	0.395930025300696	4.06692226309556	-0.426209148725107	-16.0456188897923	5.93108635782312	-2.18678752074091	1.34593254342358	-4.01114267029297	5.81832103211942	-5.13895235113419	13.6930884388722	0.703266368156487	3.16989100965694	-3.46050444759361	-7.05862050511073	2.75347252404425	7.69984808051848	7.72289878425374	2.91746989054117	-2.76063869965307	7.17568979501245	-6.63019218941241	-8.27011148979665	-1.92882999945465	3.88012170006903	-3.1663598928586
159	6.094170832988	4.21798424254103	1.36104905020697	3.6490326455283	4.26830590048787	6.12252838134935	5.78071600415191	2.00535932213953	6.72582071836753	1.48643953322743	6.52085190789092	3.51076064724629	5.96247904996089	2.09464546304531	3.09028863393423	2.48891177173174	1.47492090810162	4.12075301228716	2.20617744685416	3.3032911539537	4.4640842038022	1	4.372695116282	0.461422103725674	1.98144378080381	-3.63224735333741	-14.5284458786965	7.38341403610142	-2.27697990717184	5.79755724050206	-2.21750536526081	3.96915565403276	-0.123358606782866	13.9349069314621	4.31686981944164	6.56078882873199	-10.1551577995989	-8.15021543379253	-1.83419472342166	4.24242392354585	9.82113606900434	-0.0925023425953784	-9.36602069035745	7.71604410601806	-2.65913293837844	2.75088710586829	9.62570799469803	6.05829514854109	0.540634506221268
160	5.08101958037575	4.22636832909163	2.1311783612278	6.01654656452974	1	3.08022943131572	4.87185824125413	3.84385138874708	2.31911576742063	3.43183856217535	7	6.19801026123494	1.80148713161999	5.3448412833007	5.57733976056352	2.68591809213052	1.65258647643911	2.86992181589065	2.3469725130854	1.5820454245563	6.01872701492913	2.30213206275641	5.58834032068273	2.72490461290152	-5.99509928807771	-0.973126830869501	-8.78103335212495	4.73079460311003	0.222788772944464	7.25076381719802	2.00681407361391	8.20181392444751	-1.00757345955018	9.63387629859325	-1.13545056541562	5.37640121341012	-7.48624284951725	-5.25998818660845	-1.10204788774968	5.57789666676715	1.97117296760173	2.33452951162439	-2.03317395607775	0.278440103201421	-1.92973522138615	-1.45982990878877	-2.34295102149548	0.677510031912976	-2.59045485921898
161	1.38189735388263	3.6218815626651	1.62718659786928	3.32983470053819	2.03415179546284	6.17569059863511	3.76449173108213	2.95033526878185	3.87990024059701	2.17067557781122	2.72740097169319	1.19928925188931	6.6854975845595	1.45355192977271	6.20913040120448	1.29179504647551	6.3183651974438	2.20759644557098	4.58508710127584	1.27793401582326	1.24195481949755	3.66605437514515	3.90144620250827	5.67710890515109	2.37998446275675	-4.52249640648917	-7.95981049125463	4.23672050554362	-2.91804717464184	4.58370553121485	4.98923637388906	-2.08125150845499	-9.02616772943589	-0.498573048470965	-1.50517420745473	4.6461210709032	-5.52691982650327	-10.6764500524195	-2.32368223826084	8.83681908719664	-3.30713340338657	3.10716580307202	-5.2312862422476	7.26861606385013	-6.14462796014951	-7.01618907537515	10.011479691661	8.61512009083267	0.813248202435933
162	4.26451710228152	1.68801892472406	1.93693420164822	2.81545758066191	2.9639272633531	4.64816777352854	6.16821632003901	1.33148993760712	3.47633514996402	5.66598780335454	1.64519814958986	4.70417337276902	5.23836929268503	4.19823949369596	2.32177638274696	1.49053538175444	7	1.94107449250722	1.19071606308659	1.62368569461229	7	1	6.33614561414925	6.92287261055122	3.43735475828134	-0.385051778734356	-7.05637816252949	2.70448168820285	-3.61468639948742	3.1585504308383	8.27926926997723	-0.767982990086806	-8.13595793690327	2.60268333937848	-1.34937520638771	4.37664049502483	-8.9701804215997	-11.7712362311849	-1.97713891998791	7.46814187027084	-4.08713677611228	3.63693696514978	-4.21998263647388	7.21036440355803	-2.46489145364881	-10.9473698553856	-2.37323353133016	7.29063954935573	6.05512896519715
163	4.30199356492264	1	3.79538382893012	1.89776854305728	3.3895306014495	5.37727316836388	5.02968779349187	2.33598620361026	5.79958246824411	6.84762915518757	2.86048251053964	2.88522991205352	6.58474763976388	5.07414122837424	2.41592141842755	1	6.11332022841912	3.91294655981917	5.2738210084398	1	4.62132657796655	3.83162057833793	3.56861886936879	-0.126208315595169	1.59834299391751	-4.98002494043193	-15.0378923626786	6.77130291009497	-1.36650567298111	6.7299112572529	-2.30850434087465	4.03264216430818	-0.583673040835063	11.6317281898751	2.01619403351688	9.08725996594218	-11.0140057712942	-6.46278905662146	-0.751149182598212	5.54153693389519	8.62169327908061	0.106527666267091	-8.02056818164212	5.53124765837911	-3.70433766286542	1.6017006860349	9.32289023769146	6.94122579871332	5.14031265538426
164	3.08491852870858	1.72852780776869	1	5.05050183654632	3.56015034552022	6.23255791837805	4.93379449335498	2.25859127210186	6.4266111535231	5.72491052113538	2.26896671790234	2.43849381938558	2.13831835834262	2.92908240327085	1	1.85860667905803	4.05504138434683	3.42990114662283	2.97656307648132	1.06092532008957	3.22488367399837	2.4422592415188	5.95784006022654	1.61975678790588	4.86271524823889	-2.87758200381772	-8.07565322503768	0.0918706597232167	0.919115133608469	0.729635771863169	7.09902420633856	-0.842270885272829	-6.14661235795783	4.71736719743895	-2.200978869505	1.67812117675166	-8.51146894903336	-8.1781592567374	-4.00079045456512	3.56715337573291	1.26947710873851	1.24805209794663	-5.39018978355461	5.52021768464322	-1.86274008621259	6.87304990632868	-8.39670022897011	4.08538108107498	10.7601581022727
165	4.68577591668114	1.97305970163207	2.05552809833917	5.43259398197322	2.50529824627201	2.28353852790953	7	4.40845598594857	2.78044908802455	5.97416251535632	3.54957200775607	3.20998478722711	3.33494134163923	3.07048311295062	3.21008581464018	2.9972884064369	2.15431561379487	2.07304837522214	1.1742203987082	1	4.73258860660737	4.48539903961415	1.9960120986919	2.27418680762104	-9.096499801756	-10.6596089492391	-1.76106154744738	6.17036604147106	0.457205737883241	-13.3498959248677	-0.796142724066371	2.08611544233259	-9.63229041944682	5.21223821588861	0.262506434225025	4.61077440753871	-1.82436903867784	-5.21322388084154	-15.5313667130188	-0.687527308487576	12.844650709827	-3.55591149962886	3.74795274516735	3.6228711668468	-4.47277518007334	2.36001686279812	2.58437441322193	2.31384469539242	5.0128215324038
166	3.1217598116522	3.21376628143821	1.03160716964341	5.53935009809975	4.0267996273017	1.08511938555557	5.05601975894814	2.60972028198221	1	3.88024926231043	6.76674509376716	4.17848772743158	4.43025043741664	3.91971959555101	1.69491531311962	1.41565802700539	4.81170495680572	1.14533401156075	1.41363923835864	6.8503975038115	2.28575467719612	5.04106574862803	5.02459617632841	1.63239459760739	5.30395879726639	-2.20672748471381	-5.16380254390965	0.604492490308806	-0.280613422389837	3.33226568898951	9.53117218543865	-0.840251421480125	-10.7342508581593	3.52711442983087	0.399142737234799	4.07192440354666	-8.38212910275178	-6.77194422226893	-2.55895664894441	4.4951730479347	0.116234738936239	1.33936158216783	-5.32927504157997	2.18796086114345	-9.95955701542908	-6.59485931695599	-7.05884592276408	6.30344715071337	4.27775442399149
167	1	2.04212764236516	1.99390124165633	5.20071356037152	4.12886555748803	5.32114682101511	6.45896423013062	1	3.26026326420329	2.02101546858494	2.12160114135104	2.11569440732183	6.64619481420024	6.55242812414108	1	1.49028829319422	4.30293573627354	1.5146957355092	2.12721313802757	2.14179587654164	1.21058313392693	4.83179160385498	1.34482129757113	4.34133630498616	-5.53965921488562	-11.2013757402216	4.7233508407872	7.25748087082243	1.00891583606899	-11.2000290056707	-1.35595857000065	1.4659434008967	-4.47432949420788	1.90460866576011	3.38870806007227	-0.992392427149866	2.93986224179959	0.327893614939378	-13.7761072255382	4.61289930086223	10.385935205491	4.74760375537331	2.40305869317816	2.11382150967462	-4.32752483815176	3.45380577481247	-3.39859997872865	7.13940017541904	4.65396594031586
168	5.2182977890379	4.56174284095639	1	3.91597108832348	5.0323243937262	6.77449164836453	6.38284130708678	1.93091475789722	2.66943846135482	2.7959501954373	6.05617256643125	4.17953654016654	6.21413722146952	3.10764266665675	5.03074497280766	2.44933972414588	2.06015055153859	4.52475510476185	1.2139488955113	2.42123558929981	7	1.37609191565136	4.77740471972801	1.00437853514927	2.80813209431023	-3.26562222972521	-13.7828495328669	7.43832105985303	-1.57539743199672	5.60132745616882	-2.55455689102048	4.32463573590752	-0.572171772381954	12.8526152999103	4.30371221980455	6.73334838935204	-9.77104466317338	-7.33221162826846	-2.31266316947962	4.81590462368807	9.47348293615823	0.495872400343862	-8.76080792524789	7.41572231350772	-2.83607776610043	2.45827723574431	-5.56634022269865	5.44518645574663	0.500080114224217
169	3.84835683266486	2.1396633417031	3.75449421764854	6.45319714042416	2.09828104183314	6.62098011720104	5.72713937801005	3.20018303551075	5.66361807258334	1.38817381244622	3.73931627849033	2.75382499851281	7	4.09901286552123	1.6469178417732	2.23576330132121	2.24316251276067	2.70153422703248	1.30231381167324	3.15112245790282	1.68644292441133	1.06350172293345	1	8.10180380673837	5.02270302080943	2.29569638594708	-6.10361414412853	3.36645521398542	-0.225455133727587	3.36474942743062	2.77887735307744	1.12896666838447	-5.47916507256011	4.48149684723827	1.24594541472532	4.17467841859779	-3.85486421019002	-9.96536992024856	-0.4873629408788	7.01733335248366	-2.97784812783726	0.0377006776069407	-6.46079123399883	5.54930163417963	-3.07510276867565	6.50956603081006	0.0216268430144905	9.23683865713706	3.40544740974678
170	1.54937274287997	1.4062013902845	1.37473920069813	6.30285596249037	4.30475985173347	4.16521484599975	6.85104814597738	2.38883005765488	7	6.3484374993371	6.07808833898752	4.18145303327215	2.52875103030134	2.91840159680833	7	2.38919466765567	6.89562506610755	1.97715402089395	1.41269451810061	1.02641634612073	2.62312736951649	2.41567760284974	1	4.60896675464859	-6.6889687408163	-11.3468077858279	4.67050831141333	7.68530479498342	0.396761700195705	-10.5063309342	-0.606386507868019	1.3728853310334	-5.06756284936625	1.10419666682713	3.83149133911153	-0.735422158106523	2.94889894789396	-0.760160352867425	-13.9950249921295	5.35151367383743	10.324240462027	4.23310386912092	2.38483098841716	1.9092872220197	-6.32704324965127	5.61328656570307	-1.83144981825322	4.25239743260667	4.77285717431751
171	1.47190168232487	3.45304769834572	2.87506181910589	3.13289483246858	2.68706819648278	3.81508590301004	3.99750508134882	1.06730209930698	5.31642273817785	4.53146458079872	6.5904667904646	1.77483275487093	3.79459549174667	2.72320375609177	2.36961588890636	2.72662861135605	4.69884098330405	2.26504743012284	2.28884217386518	2.84376777210203	2.86975797279825	4.6322941671106	3.11360364474826	6.40568096932487	0.529870456913496	-0.362936035548754	-7.98019078837698	2.60750588972063	-1.98207341822428	3.14146260461172	6.16575284743874	-0.166513975204563	-8.22175118296018	2.63131733481666	-1.31586844250933	4.99695899827521	-5.40494552198957	-11.7519668492354	-3.03503039813033	7.68323562461812	0.351122493861875	2.71870672560251	-5.37168288905178	8.5463265381062	-10.0772693766005	-4.79793321343651	4.18094561642683	8.76404228837412	1.87629457552771
172	4.45177451100369	2.79979201145251	4.55309341208967	6.73333324257351	2.00941041767161	1.83376951439147	4.54210011394607	3.84928036171162	2.12012889300434	5.93230978851349	3.40510701003554	4.52968388702361	4.92242420817459	1.57553254834333	3.75208391777991	3.89553135733631	4.16958353635827	3.07814615341352	2.4626645313961	1.22778796959826	6.8967338556767	3.92553916364609	1.09013956281968	1.51885303256248	6.73700510276543	-4.73350504270245	-5.99013737533187	-0.229694709849748	5.76330155998794	4.54743283611509	10.311646885636	1.03356088320741	-8.44233626509821	0.149463754352814	0.624597596016341	5.41134409323698	-9.66349319087228	-11.7115966109594	-1.85636975654913	3.38304021127396	-0.198236207005996	3.89303829635824	-6.45694539225194	-0.311149303364735	-2.58784410197522	-4.17366473965202	10.1391362977064	2.13899710485039	4.14639003142881
173	5.2079546105528	2.3391134984353	2.2444958396288	1.80982437851638	1.13120102448294	2.86296574936181	5.44950037763248	5.44248214381183	7	2.2699667740721	1	5.43254880710697	5.21392130737796	4.57530507945625	7	3.62270278568009	2.54299884772042	3.69296073459647	3.95880494001152	4.49123008448541	1	1.48781781863812	4.23281865145913	2.24146954505795	-6.50534458389655	-7.32656984105262	-0.15372082085828	3.12734954461102	2.39920487740351	-10.0471809538197	-3.21158280962313	1.81967393567528	-10.0344393339748	2.62722727016924	4.17394895061775	2.8990126050665	-4.90990658113404	-1.23892968604007	-16.9879745939075	-1.59309012281292	7.88393415276547	-3.30723747043626	-0.111555410943516	4.18584319299141	2.04282016147762	2.40947482102707	-12.5071874743209	5.20876667085228	1.66245107532864
174	1.13408201040722	3.10446744076419	1	6.29333529104772	4.51019266331328	5.18696118903798	4.62442241160749	2.13581293074169	5.95893955449208	4.87874674253844	4.09206438383504	4.10605497155778	5.2306196465464	1	5.03927567021788	4.14550623387731	2.55891004733121	1.69021987408029	2.80499749146076	3.47245994051608	3.00532686560923	1	6.01037573803296	3.75402340513445	-5.89716985050126	-11.694528395871	4.09530432452589	8.45096678629666	-0.0515456107162185	-10.6553182949592	-1.08585192132126	2.29067162784569	-4.78538513292273	1.60764631473278	3.71909476906306	-0.389233600076474	3.23476415802883	-0.990421254854918	-13.3667141781763	3.8885958422918	8.54513268300999	4.8816815149145	4.24333535940619	8.04988826738778	-3.16087113333728	-7.59429850477293	-0.313097734854342	7.37965717754543	0.106428571354743
175	1.36089975518747	2.01509205166583	1.67295218341904	5.49920903299011	4.62809180295547	1.54233030608982	7	1.25414954745413	3.66115285186995	2.67579615891695	2.11580727234004	1.92884903863982	6.06955568107039	7	1.71213583875196	1.95097858891334	4.87669915968445	1	1.82017648969848	3.84367190530484	2.51740276252448	5.72551388714329	3.55079469749799	2.44404542953313	-5.89967920366186	-11.3519414315882	3.59149290507461	7.79651624447383	2.38156539842043	-10.4975071587247	-0.772178316146737	1.93014987778457	-4.06568182107819	2.41368224212256	3.21021812643631	-1.23105585613521	2.11231051299834	-1.14403493979019	-13.0565634369186	4.73246574865325	10.5338002961897	4.36940837890975	2.84520704011369	2.81513449033466	-5.86933813812404	3.28732942019869	1.57145637361153	6.98152319417713	5.59382971527613
176	5.58381085616481	3.81347160760028	1.41420607919786	4.88948088817553	2.65972309630709	7	4.4824997789015	1.65912301595278	2.24382901812871	1.75528954295613	1.09963539561886	1.09292959676458	2.57705494578368	3.66965016361841	6.10422307994317	1	2.55260200935016	1.51923722795278	2.39486016084507	1.67109314753254	1.16361824436667	3.46430683546213	5.52371397373781	1.07088043426669	-6.98488792336711	-10.3568487846801	-2.49103906721625	2.44260521164794	3.62852282101277	-16.5631168304473	-1.01456272362263	0.959422874586201	-7.87222099990966	4.4424714689615	1.45772061921774	4.72214395387647	-1.81262818906829	-7.42370300878214	-16.3210308318711	-1.98201816795451	11.363646322851	-3.87154231733894	1.56596198025356	3.74150510547468	-1.30983586403652	-8.64618689425635	4.33515936154701	2.09870870116931	-0.514074110018906
177	1.18329200521585	1.79358169938866	1.10383952032536	3.04275430129191	2.26343909095715	7	6.85746358842673	1.92004115183222	4.92359317405091	2.62584198813047	1.740422924443	3.34173109811264	7	6.35102316956878	5.3107410854411	2.81360149732426	2.35666118033294	1.38950616618683	5.9965234904784	1.27758710175912	3.39176565724224	4.09321580637321	5.41906533428683	5.50747873660074	3.04847968871518	-1.47595739346806	-7.59057720756322	3.07476102186674	-0.173327834395378	1.50632226600681	5.63887845463096	0.216431506930264	-8.08339699577115	1.62315740000342	0.0399770214896502	6.61123724735957	-6.2439860444117	-10.0443047283644	-1.39796928069965	7.18258030564721	-0.666224882788202	2.69373480159529	-3.62669952331715	6.93854389861833	-2.85830806248816	-7.60940121856077	-5.05531889606649	1.64639471433154	1.29408581964395
178	4.21757069425445	1.6717625396721	3.31517767161736	3.03953364688167	2.34608414690865	4.91406047790963	6.68012649745484	2.66686059468363	5.15134452223097	1.27263591748017	5.25103284183461	6.18166271762893	3.21974926829589	2.48954609583015	2.16640833006299	4.74122548484451	5.51410362841729	1.8072452695341	3.32882793482694	2.67013597581797	1.1947289082809	2.83385188804366	7	5.79049527004671	3.84593722383559	-0.140482280128948	-7.57104676863953	3.49030865012433	-0.350590800192441	3.46674671030326	8.8998798499304	-1.37313561430175	-6.93915636077541	3.35344275738529	-1.35933495275213	3.19681717932052	-10.6586347201363	-11.3372568962188	-1.8017936241991	6.32753316436295	-3.12149010806567	1.49217006282849	-4.97348443484	4.62950867080647	-3.23633801017341	2.79045692256543	-2.98097417712381	7.13307978509753	2.79920179688314
179	6.92126981637448	2.40688334267644	2.42801737885953	3.9854661992733	3.40925035499363	5.73861630249308	6.11914754956529	1	3.87777520182089	5.95045112664284	2.86701960414165	4.49498952646309	3.96971164380185	3.88304794001856	2.18822020699985	3.02303087144438	4.09631765266706	5.44830884748097	3.23255882226664	2.72138125492835	1	2.76580393514909	4.25090952968846	1.15608182391547	4.67341164714778	-0.592338506103315	-16.6745193309197	6.3587211170841	-2.30992149337243	2.84756880971498	-2.06719061814356	6.91643894662593	-3.73604469361741	12.5194552338421	1.91328769410262	2.87852789390444	-3.56048561093995	-8.11147697132791	2.95603380678775	7.21159378760534	7.79430968708697	2.28669255375186	-1.66144611050794	8.60819208600762	-5.76202665007549	-7.58583325356589	6.27752262729076	3.48486809348921	-3.7984888533463
180	4.623019045733	4.02556713065825	1.49157906059357	3.70333648849247	4.59839840950647	5.94491669225969	4.70274305150624	1.23657368696979	2.66570921773992	1.13140770413813	6.44195678938266	4.28151166021961	6.36975615260742	5.56747384614431	3.74156445831826	3.26016878246622	2.59109503167341	4.06500974735846	1.31151524484113	2.12757419013764	7	2.95384464595465	3.71613875093057	0.345315752327375	2.01844718511938	-4.22705076411622	-13.8359479391162	6.88332321994078	-1.68832468123511	6.50625861668912	-2.47420306945336	3.37407216338504	0.171709030979299	13.280413295841	3.28536606594195	6.68772866243324	-10.3288248566608	-7.30578789028584	-2.40912393624632	4.66363898925338	10.5398636221754	-0.198290904052502	-8.77678249345748	8.36749197845302	-3.54057293726425	4.36127401120738	-5.54240719209512	4.65747036098206	-0.712590556673096
181	3.97077114360588	2.73542238123743	4.07388407871656	6.86332551439607	3.25853133739042	3.92555799752701	7	2.97530545911487	3.49517557652438	5.37021157201065	1.33471062366628	2.59334412120457	1.44191061381324	3.28022430694704	1.18608289404949	1	4.38082773254314	1	2.70308219560209	3.85187001650097	6.02931900265764	1.19302639334506	5.89174387693657	1.28289551077539	6.23413902010033	-2.80846113956345	-6.86587823033699	-0.75028998487367	6.34019585679228	6.27855182940891	8.97337828103687	0.389783220832621	-9.75717641929109	0.993981470563436	2.10551232358326	4.19992063807304	-9.34689272871744	-10.3753819406227	-1.80913065830057	4.1619215311195	0.50692365054979	4.10777332027579	-4.99245941735455	3.44087679358025	-10.3288881238023	0.855380061864945	-2.49338675882878	2.91911707508571	1.41055868582669
182	2.30422095001673	1.61485400344728	1.83835291690403	2.29007145208714	2.38848083714026	4.56223680527111	1.59364319422268	2.29146283686615	3.97898319767863	5.53378642057462	1	4.43140091101548	4.69815083544628	3.36597926477934	3.46221594209452	3.21522405145817	4.24159410440784	1	3.03582252899522	1	5.94127731957984	1.1276242095481	5.94739202644535	5.94932989307415	3.11280123975903	0.637848989166669	-8.35450447432493	2.59224668525176	-3.05123825214921	2.5956002787522	9.33628462273568	0.289365721524685	-8.5234513517373	2.41942185698849	0.187562826704669	4.43963155251668	-8.63683920458895	-12.0191028431491	-2.07391094233238	6.64897362779086	-4.45310372261099	2.94055988659138	-4.49864680675302	5.08975607411952	-14.5271687756004	-10.8308762143362	-2.74301134708758	7.52091920568548	5.79163380066466
183	5.28986917584458	4.607523171714	2.78152198616672	5.36181459822882	2.3029415722933	6.77650979611263	2.9308930299889	2.39858583616216	5.70949325721089	5.93598777692699	2.68703261050699	3.43344355986588	5.27830759188096	3.68469514152074	4.90975931025061	3.39032654574233	5.4391828327129	2.3174134996626	4.19767053983785	2.95194073272806	5.27010651123355	4.31706076400326	1	3.23750730951235	1.03474111360052	0.221039038127986	-7.28973011804717	4.15696009446164	-6.43224018320017	3.89377224166898	5.52417613586034	4.80110524575667	-9.93760479530084	4.49327149722485	1.37295245425638	1.32736928489961	-9.58071714244536	-13.3460769672308	6.25533985476663	7.2980868202957	-0.328366648399129	8.49819270834878	-1.96228277900203	3.99809650681143	-6.56721035425043	1.41551786450571	5.47630330260706	1.55478154627968	5.32146785564933
184	4.57286664691923	6.82524973667158	2.84306122163536	3.15195710358045	3.20165792095241	2.17541456779837	1.67920666209216	3.56646783194583	3.74879152461484	5.11311166134804	1.7178771781853	5.91492786300649	7	3.78055395448268	7	1.8621775502425	1.79597456718585	1.54966971413104	3.28292936580758	1.58694230642921	6.165207295893	1.8204416301769	5.40666604250366	3.0424405393483	-0.20539428209291	-2.45347551505863	-10.8822174594522	2.36548757214501	0.769848456310931	8.28450103913239	-3.31990318607136	5.8530670079299	-3.3302913221484	8.9832048773811	-5.18624181382154	-1.12324739382134	-12.1066323718804	-3.16736350357041	2.31338241597699	6.45995325187102	2.50530770000823	4.47647439905062	-1.97431637176408	4.63576003238551	-3.14269384173905	0.393902970192644	12.8468397805871	-1.71412356013832	5.95657960183956
185	2.08922586495139	4.51052321150621	7	1.28357804195346	1.87053931354869	6.73410145470327	5.12954418871358	3.98446145884388	3.44799179719192	2.91315768944945	1	7	3.57514879099528	3.84655183211159	5.60169137185519	4.38188321874281	4.83294743723149	1.83580651829333	1.36310833440069	2.72132278220687	1.49127297724385	4.7639786349329	1.5895531346928	2.68082167257983	3.62288152200038	-6.09983808229204	-10.4772614836062	4.73694901966848	16.3258161499257	-7.0939042850981	13.0399586837407	10.3371781540629	1.8070840156638	-2.2226174766936	-14.8210312510075	-0.278792351279421	-4.30104542831024	-4.75861128385869	-3.27069945257372	3.54222058815399	-1.20833245117698	-3.95827248599177	-1.07781814109131	6.08974252824217	-6.25033136640176	-5.50154667728636	15.0981942879948	3.08621921239098	-1.0888468907181
186	6.43535204141679	2.47591487231941	1	4.58004724175464	1	5.01406340767901	1.00487861818903	1.97638874065322	6.2076573918056	1	5.14412061131254	4.86838808064898	4.6985143339016	3.78922670386288	5.29087784097375	4.00858518884137	2.11739926403734	4.88851206895487	5.23040528507674	1.67735300097523	2.58862490160045	1.76991526807166	7	-0.232940272762182	-5.8771236188831	-11.9214804588415	1.75339346009661	4.49514079672044	5.40525565298595	-14.6086006594153	-0.227233702744093	-1.35717018709853	-3.1325676498699	6.32434284086065	5.72490380876939	0.371658485457579	-2.03360144609918	-1.19577745687837	-17.3424719210208	3.08787121775934	8.2518869341401	2.20647652655049	2.472075151663	5.74016873043088	-6.29651145023514	3.38258644052174	-4.80523383273318	3.45952631567202	8.80673752303236
187	5.08408663001304	1.21035202334956	1.76051301301485	6.02861011787017	2.6534578518796	2.32921452139203	5.99880796072763	2.91814674626291	2.89564441577955	7	4.01523349468985	3.77838942209734	4.92697163017111	2.51327673002716	3.38960473150856	3.67148837078101	2.63717709306399	2.85156060309729	5.06737800383657	1	4.08323619355112	4.18539334876912	5.87338789787974	1.50903624034966	-9.04855162841084	-11.1573848100212	-1.46085525671423	4.67032550403774	1.08271030068039	-14.4819964245438	-0.170168320256792	1.91508906189816	-8.92175080641531	5.05797692360715	1.04905096977719	3.67587715715113	-2.31909329988576	-5.87005399222893	-16.854155423801	-0.637525365620737	12.3063722347508	-2.88619333611435	2.97445064941115	2.63630078905884	-10.6022534646728	3.31349074806078	2.64180562079271	11.4996538390819	5.02124870401685
188	5.04415946800835	2.86145657431806	5.04116076343055	6.48315115128177	3.47652226587718	3.36785280349143	7	3.3323131909448	3.089284944699	5.72065074694886	1.00645397264599	4.49140337476662	4.35923550673472	5.90637889603654	4.07714801489263	3.16185973014532	4.79670707162713	1.97302213162255	4.34203939666147	3.38786373412509	2.61841033036329	1.50273536535076	4.53218452178529	1.58166418291357	6.09207538053365	-3.14259439112024	-5.92839548976134	-0.111397378022326	6.23030209641906	4.67775814273601	9.38489299786756	1.28022678943251	-9.35609306902914	0.50949581797244	1.0429369565887	5.05667021833873	-9.78993820249817	-10.3954032979251	-2.83665596926793	4.97922839779607	0.419961780755563	4.66877067064794	-5.10172454915226	0.247531153898286	0.0797289507367219	4.687608954493	-13.7415275940275	2.50474723738313	18.0384576944504
189	5.87384185660765	4.32689916836024	1.78199488988631	1.54274525937742	3.43281877903189	7	6.48191876587885	1.95900564190826	4.46332045773328	6.83413380342797	4.1981958335093	2.07551776484988	4.98674970940608	3.08587237663792	1	1.16507685015805	6.2211235919071	1	2.7098846768166	1	3.99366591324105	3.3579226674927	6.15524364578131	3.04194826574829	1.88644967253325	4.55029104508145	-6.63577846926988	-0.0114246428290006	-3.79217627527454	1.71353721875508	7.02641753622424	7.53575895576004	-8.50153463279288	0.653477369120262	1.2362917931264	0.207944702122683	-10.0296810092191	-13.3691432116288	5.88469190471775	8.58295473576617	-1.18930137085425	9.18419354652017	-1.57825622600755	6.31243794358411	-2.24545166540291	5.47704057122606	-3.0724068306693	12.1799498069593	4.81200474446724
190	1	3.77169813138966	2.59343567110068	6.2213627971671	5.39333917369032	6.96377804985374	7	1.185743428364	6.77620472430851	6.89634977413409	4.50949002513351	2.5854182588603	5.27340018089055	3.92641009879789	4.44596266061732	6.24279561368737	2.77239556780376	1	2.94349544318876	2.05187232863023	3.71806691696866	4.71420948190814	6.48195800420884	3.51310747129958	-6.36740162348504	-11.2537786172945	3.72731670200012	7.95438450448147	-0.755613622701859	-12.0560010438355	-0.0535669739722887	2.74197727356022	-5.94328465026986	2.96080068347704	3.77432503871945	-0.782344589177384	3.17793338156141	-1.08487984622773	-13.2990531917519	2.87473971261289	9.66737354625877	4.11506567944873	3.23942285626973	3.26462802581549	-3.2204535552425	-8.37179977880408	-0.324579903019998	6.72184193674658	-0.453137139183705
191	6.04804061689511	3.05946834896796	1.50943850398276	5.72989482266293	3.89962638532541	6.98111407704595	4.94609967603354	1.60564393061179	1.3479075499333	1.24281113781643	1.97890891082988	6.5214713156648	1.85095231311668	2.21606589945922	5.27088185792136	2.33683391826432	1.98989305540825	2.09780145771731	1.00860191222962	2.33544387716523	1.00602723297024	3.7917620910115	6.13858599743744	1.02121556155199	-7.56066096185924	-10.7234356719279	-3.4413088783826	2.9390835048961	3.31750925171616	-15.4529249771773	-1.16862273725849	0.960031242374411	-6.86496442385363	4.04939234933804	0.631788624825496	4.71446465822673	-0.787688080109111	-5.89705918949301	-15.5787004393642	-1.60018320169444	10.862375669464	-3.12908090219237	1.55916437865689	3.80952080294993	-3.71630018586273	2.35239967239828	-3.0885065952408	2.05963935583631	-1.7161662145515
192	2.77579690324154	6.8001675070161	2.07237323542363	7	2.06227614390769	6.89408813798168	3.39430534872696	3.50811846666547	5.67675428375523	5.65852459616577	3.91215387757585	1.64913556293617	6.83685393344746	1.51927935747845	6.32155664258097	3.06754674677664	1.35853716997372	2.92503291507585	6.94515733603261	6.2142967646295	1.41153421423379	1.36630354431237	5.24013598062873	2.93861108096702	-2.62996772938115	-1.56488440275314	-13.2990626098292	3.80415160262837	1.60171012546419	6.3212205186793	0.0870890617205954	8.24965035016191	-2.3819614376978	11.5374898217253	-0.924525484428983	4.29610857051767	-9.30810351745379	-7.31682051049753	-1.12135207125672	6.40757532858023	3.70798662029899	1.24977405890294	-1.48187698771673	6.73261299289348	-6.62746735820173	3.75907573833754	-7.70142704709975	5.16366185977663	3.03482593204488
193	4.27707060210931	7	1.21615250070148	2.57066837322872	1.30586569407249	2.4581178616585	2.86160761317027	5.08032865769882	6.38175787267389	7	5.57462345127715	3.06350940158548	5.61760011809666	5.61819521073187	7	1	6.46999279069974	1	2.53070181838597	1.20641565736875	7	4.1170267835384	2.41352988793035	3.90340416538379	-0.427326272282873	-2.4369566553383	-13.1619050245426	2.83066002519317	-0.0246056687547869	7.56003610944555	-1.12417835070982	8.07595911973468	-2.69030989163384	7.93538884047709	-4.18142376259087	-0.837707806349484	-12.6950188212971	-5.27415740229055	2.05723263900339	6.24924883938155	4.59925889812425	3.81283731993131	-2.06888250581187	3.34032582209046	-2.55601157055712	1.56003971753611	14.6886668893785	2.83065841519501	4.6525829390117
194	5.07614141294355	6.2726949614184	1.59702403293918	2.06940171408462	3.09992736150813	2.12959793390206	2.16685976829577	5.12611941328792	6.59159038537732	6.4858460582804	6.02767305522434	6.49955902057414	2.9217217676864	5.90064480386617	7	2.08158098372136	4.44854624053069	1	3.01073178508501	4.8665275342315	2.97576335582296	3.22409878473025	1.95842718472589	4.91368131249572	-0.879708983347477	-2.93487465161499	-13.8539028092496	2.18285034560088	-1.52195508758592	7.93980241912796	-0.960399172124004	8.49598080186475	-2.59229880895831	8.43869897058433	-4.56137803365294	0.326359662856771	-12.326482614137	-3.93466018185541	2.74577522566198	6.57219821937086	5.74703396050878	3.58664457907474	-2.25480999574944	0.983477661656105	-3.44537043551321	1.36690978937517	-0.786997557339398	2.75490381320817	6.22740023538233
[truncated: 74 more columns]
