# Supplementary material for: How Are Mate Preferences Linked with Actual Mate Selection? Tests of Mate Preference Integration Algorithms Using Computer Simulations and Actual Mating Couples
Source: PLoS One. 2016 Jun 8;11(6):e0156078. doi: 10.1371/journal.pone.0156078 (PMC4898694; doi:10.1371/journal.pone.0156078)
Supplement: S2 Data — Long-term couple and agent-based model data analyzed in Study 3. (ZIP) [file pone.0156078.s002.zip › S10/Euclidean Model Data/Euclidean Couple Population 11192015 0351.csv]

	trait1	trait2	trait3	trait4	trait5	trait6	trait7	trait8	trait9	trait10	trait11	trait12	trait13	trait14	trait15	trait16	trait17	trait18	trait19	trait20	trait21	trait22	trait23	preference1	preference2	preference3	preference4	preference5	preference6	preference7	preference8	preference9	preference10	preference11	preference12	preference13	preference14	preference15	preference16	preference17	preference18	preference19	preference20	preference21	preference22	preference23	preference24	preference25	preference26
1	5.9828869116053	1.54506063688158	5.46940985746037	4.84420973536699	5.2663302406076	2.36158984283605	6.30875871514999	3.7735219694707	2.65536064189587	5.57668921889048	3.05136350384514	1.57385504615918	3.48787735731234	6.94240974830879	2.08974238942009	1.84609682989919	3.16601691149516	4.82657866690204	5.89290024529463	4.72210373933334	1.55581812046277	6.56170474520236	4.22527033602686	2.10157218797683	-4.98952823976755	7.91035586544637	4.33740357803656	2.574674817123	-0.428143459320853	-10.8204923735953	6.83436264831824	1.14008771174311	1.81871274477926	-11.1008503072064	4.61214062191602	0.700629493021873	-4.9350244296348	24.3568234759119	4.63505870348044	2.52303512863226	-14.9475735866769	1.01974376401312	-2.6242385780225	2.21243505839439	-10.6656437877054	8.11735887044758	-7.22406547611237	6.20380945540711	-1.18079304902014
2	3.99171050246269	2.41620021401637	7	5.42734864651266	5.86214278372374	3.0879994264352	6.77742760573167	4.05379672262801	4.61106052747892	4.12662644933694	7	4.76303309651011	2.43067202615525	3.61482525698185	2.39876228692176	2.54402416148761	6.20350717479004	3.4011391900416	3.72089667515187	3.80152407549198	3.37623065627514	1.12332747532127	5.46636287410841	3.12091877927325	-4.27293364223371	7.5664320009846	2.85149670694756	2.39058509397955	-1.35807254313044	-10.4231359717299	5.36781720843137	1.49286041524828	2.13552129930331	-13.0364309813777	2.49085957095301	3.17420764306273	-6.82498440075786	21.4901837395386	2.98045056070836	2.4121794550675	-14.3083708182383	3.65462085194539	-2.51054075973965	3.0171283041033	-11.2093181368738	14.6024002165424	-7.654871865395	0.453808864428967	0.496301797556918
3	5.69092364210033	1.67152929608927	6.16631435405509	4.3968580641022	4.16362532695657	4.82795119164412	4.46327267119341	2.81801643064433	2.80801084157615	6.90601952401928	4.73932996759276	5.64534140917732	3.18674831371045	3.53539298040877	1.98653027729507	1.91155511397223	2.57675772720807	2.27690353859938	3.64645578993689	1.98004581838313	2.33762123027006	3.85261101582745	2.18583021407963	4.44111713063881	-4.53675040588833	7.08442030649555	2.37697070714304	4.0339882517104	-0.639590004857248	-11.9840361472357	5.20574873094637	3.45578171895631	0.126735443297792	-12.4890102458089	3.56336475826316	3.87063329940564	-4.44098992177225	23.1239825255581	3.3821551142477	2.38466994733459	-13.7228692076225	3.03772526922218	-3.03037920675355	6.28480478680608	-2.23731303816537	16.4024534099766	-10.4157219569651	5.3875249534198	1.64185278466687
4	3.31305295960218	2.56247033667617	7	6.01823321168381	6.30218766969616	2.09075431602463	6.25699620296759	2.22148076224696	3.85313620227372	3.95670161250095	5.85433611030619	1.94043994533007	3.63321561278374	4.17228057008847	1.86727360420936	5.90511813264413	1.84187027030397	1.7711657107645	3.09544031335021	1	3.25285760982181	4.04778374073411	5.01418032768393	3.45989224540057	-4.11567037981442	7.94712492986401	2.56558512778665	3.41711673103279	-2.41598567342195	-10.5372431586919	4.77953665690462	0.836559946770239	2.76974320847661	-12.3807504128664	3.11971061025529	4.6038983153196	-7.22187687532892	22.260612624067	3.85753614914247	3.3900965124636	-13.8761887771578	5.09473995078427	-3.17945346605003	2.29054767095363	-11.4883869471716	2.02186566884444	-8.80469830272411	4.96770034994819	0.679673062112232
5	7	1	5.03414900863863	5.23146671936084	5.22344565013045	1.23276489103321	5.63876271825383	5.29507228860561	4.08919711651073	2.8802595672383	6.63588187652273	1.95980919172735	1.11740817124735	3.05408697964955	1.30618672811923	1.36266689401505	2.35488840174791	4.14304666097423	3.60300475949206	2.93647498047685	2.14216142127039	5.51224714323127	1.8679824041832	3.12123178998618	-4.66532263119831	8.20494691757262	5.67674048944422	3.74319217179354	-3.1000146713323	-12.4996111743221	7.12625844568958	0.961026610613558	-1.1266919145933	-12.8868820032891	5.60676515676561	0.237230929802802	-4.45708828221929	22.9522915609633	4.98540727007275	3.6385712996645	-14.4267342638536	2.85980070841022	-0.395469642869192	2.24285440169575	-7.81359359158069	13.5216274820115	-7.11780761593699	4.89256105397972	0.960515699812543
6	6.01720086170036	1.48568751955333	5.054900155112	4.1761098303101	3.91496095830524	3.50256726556032	7	4.5297396869656	1.95780610392829	4.78373833664951	3.42062646790636	1	1	5.4992335970516	4.61177935136082	1.18659769815946	2.42801670718966	1	6.06231171570719	3.05963081368556	1	6.7687156463027	5.66400961818329	7.24911098394345	0.359231490185386	14.4909801444525	11.4107616783464	3.13788650823394	-7.29747359463315	-14.4960026918215	10.4035801437805	4.56279267448447	2.18109282197332	-11.287999870309	-4.13464925941344	4.89747065366607	-3.92314992681516	16.8674865651675	10.4336403700353	3.65393440160956	-10.3390368645147	3.74703501134525	-6.51529469191402	3.4566955308035	-8.11489898424818	4.74918015732151	-9.45042606294839	4.92053451189217	-1.39309688607152
7	1.81872627848185	5.53384323508007	4.43696771019675	4.02427604962186	3.51534084442094	3.56473511027015	6.87303980998213	3.34946290732757	5.71944953777811	7	5.40269370669014	4.95838035560289	1.16153267279405	5.01316435533256	2.94768345176197	7	2.95253656685649	1	6.72266467535629	2.02282553141226	3.63505984863168	3.49310647272702	3.84905260408062	4.61020041725032	-2.54455176080246	9.35203177971493	2.29302901201668	4.77206428172512	0.263250293896293	-15.7606276862311	9.78679808023819	2.18971139919955	-2.58711623266213	-10.3856016444189	5.13187071675381	-0.834872322714532	-2.61903848038512	17.7513740164065	6.61358672421644	3.92469127438227	-14.9280092022322	-0.345418177961871	-2.13301032675175	3.7428945394825	-9.2914322858511	11.1670221424376	-10.3104756278792	8.46539084977618	4.95777648286794
8	1.500246915783	7	6.22601572377685	4.96868952075005	2.99695005685953	2.8820472747636	4.44479698962743	3.45828444803054	4.07105174846586	7	5.2508870217388	1.53389996530871	2.8414923005508	5.01589645868037	2.18643951807538	1.22290886836665	1.7631617446771	2.31641350050615	5.09007008128027	3.59480724636034	4.08407872840813	3.06206510769944	5.19244264953648	4.86319177003579	-3.10599038062081	9.31086721563051	4.08171439251791	7.07480633756052	1.18976553984774	-14.990965617397	10.6559978903018	1.68682868345308	-4.23268667636793	-10.0163187746453	3.52114819936738	1.55734988280024	-2.33715455454434	16.4251334453189	2.57768267504775	5.02133366508506	-15.1520791393129	0.485164282253917	-1.791470147718	4.64017574726996	-7.93690719798858	13.3659593073185	-11.6788948269182	5.56626837431976	0.605990894856633
9	1.55794692396778	1	2.20136481949676	3.1331972826346	4.1684635609876	1.78466342152081	3.97122922792928	6.37088401104029	3.41031307972005	6.0989487043112	6.64508989926728	1.57956868293924	1.94920570847207	4.90679823812917	5.61345781119132	1.45078463202963	4.70378539170856	2.73160664955053	4.96591399370779	1.76783803404954	1.2667719790005	6.32459059098757	2.46761680137604	2.92082449002996	-3.00237850466663	13.9829113344809	7.32675106359002	3.84890438792472	-2.20265310850882	-16.8880953444722	11.7421745097459	1.00525707018413	-5.03274559371029	-5.1199160521732	1.243562636806	2.91160712034194	-3.1655806131797	17.7736549902339	8.6297860410526	3.59031648470898	-13.4627686080771	1.04926533700572	-3.98038875650294	3.69087193259445	-10.2803333058645	6.68285529474901	-11.0829311330078	4.08669397445453	-0.325261170687157
10	1.72993829024247	4.25959474430476	4.4197105152568	3.21266508100043	5.97008930552042	1.9140717135443	3.9907201435205	2.76761089746507	5.11371385560776	4.48943687811007	3.52963372187352	2.68258457030166	1.81375350453416	5.10888916362053	1.20907088816655	4.46004139660571	3.54721978701613	1.51729712750242	6.56581071288379	1.8409505104478	6.32620721422499	3.75479711262728	1	4.95628763064157	-6.42159164046558	12.3393615389613	-2.84760402586663	-0.851741059571223	-1.30029119593073	-10.3303716555414	3.10220492525828	2.05759878136422	-3.33923709575117	-5.51907744367186	9.9047557762103	5.69736984950914	-12.3154080984037	15.7078454669398	3.98598550983465	4.44976954212832	0.335569304898369	7.25973648143697	-3.68093437862293	3.59809820191358	-8.94368304897307	15.856091966234	-16.9315638038269	1.49885955773633	-1.80998159877287
11	4.44548571482874	5.89305099125192	6.69708479993526	4.81488480675837	3.43541211596033	1	7	5.69559087703073	5.72754070743545	5.39146139326332	2.27593239074993	3.38873197749464	5.09914169569083	1	1.37451712714024	6.16600911177642	3.19271561745194	1.22165174581609	2.16887008058875	3.44145506502001	3.49623245524498	6.55354710163901	1.79608649710622	5.24359673168042	-8.32772959398284	11.3598245786273	-6.95079162635873	0.734834206231427	3.55148229867985	-10.1524013426827	1.83570002685941	3.22639739187756	-1.91446441278031	-3.99116270334582	13.7443408750502	0.758501782217313	-4.65315079242082	19.9314255999101	6.94052721581229	0.718698294644552	-1.51682275888531	9.5677349603554	-1.53119624635213	3.65360052833823	-4.5634258436584	19.8771816314072	-10.3639740860323	3.01652804916105	-1.71869241639435
12	4.32404969274919	4.61850157246319	3.23025007256891	5.88030689703448	5.45430817498732	1	6.71699085474417	2.62176746740867	7	5.12886476151171	5.29969789072117	1	3.54785068829791	3.2281795611434	2.60542576729187	6.54206533377352	2.67151342404384	5.85942591731978	4.02516101797618	3.68868069210697	1.64809405126893	1.85387317106826	1.82357127787308	7.5970147313232	-1.64449649584532	5.08413003257863	5.12234503942629	4.75528366116911	-1.38919033757259	-13.2569347647222	6.47399001285568	2.84870723390402	2.18440800671506	-11.6818991268121	3.81322156442298	2.17257412072765	-2.60294573784971	21.4142690936824	5.73819995695852	2.72678948739968	-17.136756487323	3.5324010551253	1.41950417768245	2.34052222260524	-9.31483282191084	7.02477909348978	-6.59652155907734	6.05784495690569	0.266941221962697
13	5.74419167900879	1.01702812751258	3.88886750730632	3.14990435841685	2.87944270857063	4.33918666037212	5.37167061402594	4.9409845368883	5.10994951446375	5.47273399236779	5.00210547349435	1.75512523123684	2.5680383364831	4.04266451217367	4.71705163486088	1	6.77325944127288	2.2870043107648	6.86760449763658	3.91612946096622	4.47245428305752	7	1.35449357195082	6.27186795899082	3.25610517421136	14.0226417784754	11.1497218743124	1.6354976900017	-7.39386606601198	-13.7017294286137	8.27288990626047	3.94200529623562	2.24224857919617	-11.4112542382053	-2.77494497610661	4.72570265079012	-3.74069922151162	16.7756542071444	9.83316857921827	3.93420799105409	-10.363561102318	2.24242534510933	-3.85512075291584	2.66727674211693	-7.03258571137412	13.6896014242265	-6.35124377139666	4.87179014589157	-2.04481710017701
14	3.23256082552218	2.94021390876472	6.52327848044023	2.60567785983241	4.49802060115281	1.68898750372275	3.28156963177465	5.16722034567506	2.38422235270891	5.24865608862374	4.97076913629728	3.16300287188562	4.82110429592764	5.70586578168015	5.84738698662516	5.08525817500928	5.97635970376279	1.63547548328422	4.84215869560987	2.41488385850603	2.33447267317361	6.41674984388354	2.96072610821794	3.85246063448163	-3.28503381779562	12.0108712688211	9.08382428124248	4.06048030998731	-3.19418932108297	-15.3315326893563	9.2298971743031	1.71431605316865	-3.61544464528927	-7.56860523020998	0.177604220104691	3.40739017847321	0.440978363651565	15.1394090514993	7.24059861984471	4.26113130085503	-13.2433099719641	-0.388592423187637	-2.37618428479561	7.42528970823417	-7.4395094626433	10.897811288961	-8.07731575290158	5.36335522512267	7.33736970433674
15	2.73874409809618	2.64026765005622	5.52274311802532	4.31511050866707	6.46907498195344	4.98087379453454	4.93002847610015	4.58463461315491	4.58403985470406	6.69396304039182	7	2.99575994400651	1	4.39416331743132	1.22307956759219	5.75587602454968	1.4164901684756	1	5.81377301568376	1.31626695677155	2.87313251999781	6.14370682241168	2.24825925796775	2.88974668333739	-3.15136857227541	4.45170337686626	8.16013512685725	3.89620485944282	-5.21179139041511	-14.1899546727792	8.951110638252	9.7867648481395	-3.21024916889777	-2.61414302983203	7.01612953688076	6.30987930153759	-5.96843702738401	17.5992638311979	4.72065708281086	4.72838073578436	-13.1439934504275	6.3037685491942	-3.27078066045219	4.78321087308148	-7.92797129528021	11.9310852076176	-3.60203522338046	2.60539452822627	0.625043339073235
16	5.22988690692526	2.59144041301993	4.28570999170431	2.931832729186	5.97120777080256	2.55807620734866	3.24952079352433	6.33507373682201	2.17271346019342	2.28980840386832	4.39001617881107	2.27503822172659	2.69941168130071	4.96839803378869	4.23922880095823	2.64802092770826	6.68181938847887	3.69951004520213	3.58162432347861	1.81040683379858	1.66673939132498	2.37283880483526	5.3859269634491	2.8811940376052	2.94412591673169	12.7669505041955	6.11339517192083	1.84561745166162	-5.72222030183707	-14.2943443422995	9.70993821043562	-1.49052340442022	-2.2205214682101	-10.5276267754167	-1.07996881045405	1.99307061881417	-3.26905373411273	17.2863962474805	7.22238926460812	2.92359908920381	-10.9286797940551	-1.08119083792285	-4.77332437752265	1.45758891623461	-8.99446822164991	5.56972520064056	-5.93553377274765	3.31003502739179	-1.07004306852053
17	1.92284065961965	3.3640865205198	5.49265971824142	3.5001073777861	1.61976829639363	3.08362367175844	6.54025159976969	5.20287795051872	6.02368759544976	6.8769520257815	1.16729936005652	2.15306205908873	1.01617014481404	3.7111982803341	4.24145051004631	1.51257361359523	3.71966644177531	1	4.03207068224781	1	4.01618962644833	6.2116790749224	6.12912641267332	5.35227308039048	-6.22714875429298	9.28335682007741	-3.57821961716553	-2.28959862588007	-3.34431953463305	-11.6906737908767	5.62662675275303	3.3014464167669	-2.52945860566594	-6.39253629134506	9.59134401519679	3.94134938071544	-10.3289247234192	14.9536441887438	5.373393985875	1.24334803809461	1.34668272922696	7.72364409094269	-4.59928171145559	2.0346415751916	-1.55563422486366	8.31679955822066	-9.05259476396408	5.12633329894441	-1.35155250606307
18	4.27482316670257	3.3288818602733	2.95653852294419	6.46484788570149	6.22017112882116	1	4.82190232578898	2.44103138959287	4.31323979347347	4.91646883023742	4.06919565023344	1.89010560803076	4.36337367299041	1.34146837901005	1.69386008659102	7	1.08579481296182	2.09201960055791	5.46491548747525	3.96449343013312	3.31058616572055	4.64406413709819	1.0557823198663	7.81199993067189	-0.915599075803783	4.44366946154344	5.59469017397494	4.84023321068169	-0.709626439564695	-13.4335536593523	7.82814659670302	2.66230745400359	2.26204433711791	-10.967520848745	4.15000124613644	0.884569487844375	-3.13535690937608	21.1070601488593	5.92368912622992	1.84725078368159	-15.8186047977456	4.07905449885391	0.298253430842467	2.56181676576832	-5.69422756957259	7.76259930757272	-16.7772930009322	6.71081626669766	-0.369272359790921
19	3.48071081972627	2.04662234265881	5.60829435162302	4.39326509811751	3.81537146813943	2.12592708004325	3.13704981134133	2.45484082606555	1.00286019485196	7	5.10565592538413	5.30990044091112	3.02823180822969	4.58731152021809	3.24773713960426	1.14730827492376	2.04676414144127	3.10309082403137	3.22330204658889	1.42274074634244	2.172693619483	3.55669153458685	1.66023881319325	4.46299857201656	-5.16950284661851	6.9597811214798	2.87041938450161	4.73882425568715	-0.866231062017673	-11.4212845699807	5.49695499205986	3.26873620397707	1.33487737219401	-11.5648879780342	0.853200388525583	4.05529511818759	-4.16048715450786	22.7599711217221	3.59806653736573	2.3993630639241	-14.8587635022768	3.4075391394109	-4.32892231957298	2.27993155768034	-3.19479742482833	13.5086579338457	-7.14447561081094	5.37440486074208	1.21144223907796
20	4.16929129219318	1.17508150768331	4.03698040516658	6.9021277831307	6.63269147168094	1.55925716965589	4.57500092178108	3.53790941079647	2.87075961194352	6.99341731096443	4.51438860860387	2.26080134796847	5.94791620055082	4.11929150402552	6.73729424591978	3.752529758924	1	1.11794877729678	5.27815326989788	4.1828122460822	7	4.23614474663758	4.85563418619859	5.3132461506544	0.833362966677684	3.27649599753392	5.36137729941319	4.25668216543576	-1.5789429312611	-12.584176365584	9.11532040557548	3.00127583831391	-0.847474230140652	-13.0620938793141	2.71559953863806	4.26155641156944	-1.50729315854861	20.3471419863937	5.82038192435363	3.95228979193067	-17.8511166859523	4.22423533629962	1.25561926431954	3.25831390380264	-7.00539748617326	10.26789052003	-7.95448210549258	6.19320291208312	7.75558364565703
21	5.44703779269674	1.58562518913377	5.10033006004605	5.79778457350631	6.42493985039785	4.03843979395254	6.4213976256874	2.65869799367671	7	3.27760684481685	5.92704627785492	4.21816261917589	2.63410153413146	4.18183345203734	2.9434950312159	1.40034597033528	2.03043374723401	3.33086557888956	7	2.43113129068371	3.83040927649852	7	1.21126241816353	2.35803587973645	-5.82192696861936	7.87011331239862	5.23865082615752	3.30344674498477	-3.23497512878255	-12.1108290674898	6.1168408870415	1.66801813398562	-1.35631020675627	-11.2295889629167	4.86336003691511	1.80520660349517	-2.66388121410312	22.0926424818438	3.83530318263876	3.57475974547081	-14.2734256257655	2.14181245433475	-0.291427669645373	0.229714127208745	-6.9898027696995	8.11183543210666	-8.22072292957131	6.83563036441303	0.833044777807567
22	2.22360337420001	4.48010528840437	5.25315944199966	5.07221470971986	3.60574903081292	1	6.00802812384849	2.89645183835445	5.20098346990735	6.39045908133767	6.18752496457305	4.44743847855491	4.06225270784999	5.27085584675028	4.04485525347603	2.4910275009953	3.67839556837567	1.20138983710187	5.93774941927108	1.06857071587226	2.11232187446123	5.34438715322874	3.69033154732827	5.48035742362596	-3.67405248818048	10.2703535484631	4.09635631047324	6.00813748740654	1.42528609524891	-14.5407186396198	9.56149669889704	1.67050067546636	-3.42559057137681	-10.8997574030283	4.93577930713403	-0.805474144141838	-1.56004146661855	18.1681989989454	2.50169914185665	5.94289189634409	-13.8077912837548	-0.269932416089422	-2.08986191558788	6.11862140771827	-9.43207755149299	7.30313973329354	-14.6609223812574	3.78924567185419	2.95758730146027
23	4.45671331693825	1.43510774217412	5.80709587729468	5.3779681801417	5.87223459788988	1.41748325247329	6.09739377892042	3.80465361068534	4.23980710154163	4.87742893549768	4.09033495889888	4.85558090326059	2.21288990385593	6.06235071859793	1.49969495220558	2.206525584928	3.44131466601606	1.51662528278134	4.82477863711001	4.75862746480357	2.0438270751023	2.67106410292415	1.56739767021587	2.24384401258533	-2.52523817104706	9.62038406536672	2.53967271496863	2.57693199029588	-0.878067613812049	-11.0402491508686	6.36595926953646	2.24307113329885	0.491119033202795	-13.0024859005528	3.19224788489276	2.12376027389197	-6.00630939199811	21.2442744814031	4.62437768286696	2.52145339415203	-14.5251445817282	2.57553278378216	-3.98094764803824	2.91846894674824	-6.28017535277829	13.3776334143475	-7.24595780480481	5.04430805800287	-2.41784656128929
24	4.57432350236461	2.8926264374975	1.60776709724489	2.62996776200717	5.41500667031464	5.09036261475758	6.44145050949192	5.46755127064362	4.04338287804151	5.88600278427649	7	1	1	4.46971560567724	2.30122819738633	6.00068180785236	1.49677954475189	1.60582463098674	5.95220669785526	5.09180923897045	2.91178206023893	5.85052634928189	3.95887952857819	7.52966160694054	-2.35525061013403	12.1710931888456	8.35292690732163	4.0026561861476	-5.19204578276447	-10.6745756765847	10.3040519887291	5.80077686911098	-2.46018672443222	-8.55521272209676	7.19333071975572	2.87516484158087	-3.23947144319383	14.7012352762733	3.29115620431192	2.64453836402319	-13.96807784839	2.9035154233771	-1.94886993406847	5.36862386390895	0.215448589731475	5.44336815878481	-15.7978687804186	5.20614283362881	7.04982054891696
25	2.12221657793493	5.10724777453882	5.15486738779034	4.5669169650319	3.55928463817657	4.1310292862418	7	2.18386225040729	6.99634746399063	4.38569681597905	6.18777429179679	5.44188515708854	2.58120966114153	3.5232567144857	2.66104384979544	7	5.69577107180196	1	6.75558099351244	2.36703842167906	4.03901664686558	3.55029017044233	5.77363985477152	4.55061693589353	-3.51427463637881	9.10713957656687	2.83463053821278	3.75626474539843	0.115234465102547	-15.1139586121283	8.95926039946558	1.14842409971692	-3.03033392889414	-11.3724137253663	4.93543924914281	0.35749076503875	-2.05548383469467	18.6024927574988	5.42287360120935	5.03060475675693	-14.1791690096744	-0.993496783188384	-1.88862867135926	4.12755017243954	-9.20302761975051	11.6932424786749	-12.1906982866895	8.52056986782942	5.03026962747267
26	4.94509882949939	1.92069467957507	2.62022924841206	7	5.90414263785094	3.17792464507761	3.75606644760332	5.69308815691847	6.29948067966083	5.9243235421378	4.60647059617797	2.84809273228298	1.15250767978322	4.04891030859213	4.50810129414308	4.75179949704091	4.84617177729766	3.65906240985969	5.06271453212068	5.03086035509992	1.02807897811581	7	4.82905726398457	6.09663996786638	-0.165344245626923	3.65893800963149	3.6465035434896	4.25147382551922	-3.64912815912392	-13.0916357947034	11.0171050451613	2.96476998896081	-0.132800431167645	-13.5776885653061	4.47752941475055	4.47956563147306	-2.27773159989385	20.3108127126215	5.42379569989233	4.32518316315168	-18.4987577257901	3.91851615131057	2.71956393602346	3.41176235937847	-6.66709075938049	8.4738082196026	-7.12406255571476	5.60936808106121	-2.14702938956175
27	3.84424977871444	1.00980329807417	6.96697115152024	4.80009426901572	4.6221630394292	2.6623363549954	5.7629779887875	1.79375562966714	5.79472486484583	2.89885262166524	5.28292033561887	4.45152585342327	1	6.62502043839043	3.1421353409821	1	3.92456786332854	1	2.70275341670228	1.25310695113788	1.51238385353432	1	5.96592198476844	3.2956859394802	-3.7011433485266	8.28870876521962	3.95269230248574	3.82960964456939	-1.52223059827236	-10.7070086003677	5.11447731394713	1.23311366255708	1.96234931862856	-12.6778873781171	2.42623556286348	3.0407142916491	-5.51918235353553	20.3109813040799	4.7840893194696	3.48737933010423	-14.1290537360313	3.43754446589552	-1.80178848685545	2.53666136720683	-6.7069403098321	10.771686524356	-6.37039215220837	5.14596715502583	-0.435312208853396
28	3.11253016089886	1.84312613277348	6.95647710004791	3.03526416583679	5.09597323852133	3.81066360251697	6.21762990771448	4.26294712598019	5.75536690220066	3.04857320604197	6.38838445414841	3.02483992112501	3.7801910481175	7	4.74310515522578	4.09750855279736	5.54458810620222	1	5.09789004487184	2.11279872716361	1.57959259938753	5.87308797656469	6.76146188061444	2.96679998556836	-2.63410542904039	11.0698671308176	9.82303450592013	4.24452893967446	-4.73443851084713	-15.4222542316825	8.05601500914095	1.67920354212711	-2.63877059151535	-8.35617708961774	0.313877545215805	3.42604569278793	0.694883354381431	15.4514654598905	7.47946879239708	4.83104123968043	-13.2736689572921	-0.644542356862768	-2.51371355090748	0.760485276309689	-7.28200866926108	10.6101578221296	-7.4663147757617	5.04098124620018	6.50160296688868
29	4.89822646350068	1	3.4174926694785	6.619068716307	6.22070839265476	3.59085450022115	3.45668981436245	4.8414403419823	5.32877576762348	5.21603028016063	4.7886742165598	3.26301582798232	1.72432332661899	5.70082428927844	4.58134109302855	5.593020751807	1	3.52271777383825	5.20635549380161	4.64269963150125	1.46461122600977	4.33792161880181	4.05684198507036	5.41878606876062	-1.22615347304567	4.25747472613209	4.82630730268731	4.53103039009418	-2.19761202858494	-13.4367847724014	9.88625668179304	2.86998110140472	0.285726809356504	-13.9589765774697	2.32663384122229	4.94255236602967	-2.18014275316847	20.7401543106361	5.23834164181466	3.62087081511285	-18.3922418757088	4.08213711577318	2.06725973794224	3.28097343323867	-6.74568732088409	1.03277815123866	-17.0546065703261	6.83424768948164	7.3522090976126
30	4.54909779023792	2.66963743223535	4.89304389941787	4.54197238451185	5.31334377286314	4.28581820995745	7	6.67184869474282	5.13449656308105	5.95815878992614	5.18081038365687	2.03061894278465	3.13332763761321	4.97741453107254	1.33798642167	2.23315474911354	4.30371131112749	2.07135614974574	5.54621461582098	2.87397945215757	3.91092022321303	5.67176731394163	1.67912141532908	5.18818849296642	-3.9915144893184	8.62743574601841	2.76697380783321	3.60009395309536	-0.943986524405497	-11.353850356833	4.98880690661724	3.65341024267505	1.32776648728307	-12.8679515432819	2.64008245090673	2.28094380927648	-3.88227206081358	21.9035649859562	5.23596789645957	1.52301448601876	-14.0628071955959	4.01407648921863	-3.1020313981684	4.81029849439548	-10.7834514611608	14.0629945155425	-13.4098388869684	5.62824804697497	-1.2859773227802
31	4.52964124648163	2.96494423532797	6.34395193290896	2.91432631868558	6.02752017238506	3.37465902348318	7	2.64749393528042	5.61212363545894	6.07167073795514	4.8880954567438	1.48876507884551	1.91533322500892	3.76246483487761	2.99972272405736	6.36633475093037	3.90129231356953	1.96604920873875	4.53677061833728	3.8902071481585	3.57681842471816	6.12499820131254	3.5278204042025	5.06179225406806	-0.721260172761128	16.1697080045064	11.6011862318623	3.99186802410605	-2.88530356600272	-10.1062482585415	6.99220967158249	3.61615085370736	-0.744458959740075	-8.29000517029879	0.520017423639229	0.899245987712678	-5.77006406884692	18.715778755306	8.46282439385831	4.63057317982327	-15.0251152003393	-2.24017673152596	-4.96146422271985	2.79643989101609	-8.52956446310558	13.4732319084996	-10.8900265576609	4.88621987975563	8.19418476158009
32	7	1.81164032556606	4.63089197144101	1.16795772560314	3.84777845010703	2.14553696520605	5.91374301272538	4.1667691330475	4.49059157765668	5.05053695259193	6.18653683514011	3.01955839642147	1	2.82686525219015	2.42421264080914	5.33049444527612	2.06180750646645	2.87427114354058	3.91331509442867	2.5294321411922	6.87889741338149	4.72412509430224	2.81751004969763	6.01154342773701	-0.277695275347139	11.4676076227806	4.65890517081532	2.21264020788163	-5.46349573583763	-11.9580205496855	8.96176649253748	7.64785826275699	-3.71198096765223	-5.81954081491896	4.07122404481541	2.90713450065877	-4.01542825075663	17.16535825381	4.2802980898931	2.64424422684486	-10.4191683968809	1.24733871929317	-3.54855735263571	4.26533535043894	-11.6583225455018	5.68237509547888	-8.40191474471072	4.2226447089159	2.67584339618087
33	1.93751754879254	5.27084680194585	4.97283768247392	6.9065361218437	2.46340426807702	3.96127928608364	4.47524892331341	3.09160421704257	5.20993591073761	3.5157426244583	2.97689106056957	2.51931018409659	1.96546217072064	6.73234519929856	4.97463749622366	1	2.1445008563546	1.91394481799604	5.31635176019437	2.14624475873908	1.14587368735091	5.54342892484571	5.19654987536707	4.69721033531377	-3.21251604838129	9.43658542944828	3.38228841031717	6.24872167828054	3.29424673450956	-14.6958301477652	8.20165407677554	0.16178792247709	-3.37038536223314	-10.3382397588002	4.26897795246075	0.259774028508921	-1.32464597422937	16.4923710889833	1.28550013985612	3.93299873873125	-14.8912570613762	0.826109558725469	-1.47440772940934	4.38252028776219	-5.5172278806297	10.63549818278	-14.2319451259497	5.52644666005398	1.0113398670513
34	5.47529095568863	3.33660700149282	1	1.1571879307237	4.58993715115885	6.39542309269203	6.87597060716806	5.5542222568366	6.57255063485308	5.75832521971005	6.7545456750883	5.66696969356503	1.54010210019465	4.95233849751332	3.08745852461315	5.6417314882411	1.22589170401966	1.79677524461439	5.43238424443262	6.23896841827574	3.06274885628791	6.26064767957827	3.5145330424881	8.08249263094899	-2.65880129082864	12.0977720704901	8.72478566477815	4.72294659457612	-4.94737094064439	-11.3247201518959	10.933294560581	4.35527714257058	-3.6650047487878	-7.99923550487872	6.88879917799148	2.94669976905512	-3.78289605350788	15.6171425875896	4.23426743915258	2.13688671381474	-13.6607853981821	2.94655256530975	-2.48609705679271	5.77301165167369	-0.241953802353648	6.60007380449392	-13.1646860136687	4.19940295537364	-7.09596376939789
35	6.17714987309693	1	4.10165690830178	3.94867948505939	2.97254314055844	3.98977312784034	5.30074493847856	3.73592390003653	4.55558926258274	5.39933634259941	4.88621507908042	2.21026096404981	1	6.25640985996344	5.34486511174603	1	6.51873212778974	1.96854326990487	5.52367003624311	2.69938650283146	5.28541134323099	6.3087394173008	1.47606773517529	5.82424182041721	2.71013236329275	13.9935166494384	10.541395992634	1.2780144737275	-9.33780195912492	-13.7869176927086	8.98828155327259	4.43681728205816	1.73593030477424	-11.3467290871452	-1.8811303097362	4.81070801423197	-4.94225899462177	16.9604279322323	9.60835719765382	4.58689482178371	-9.54949054224936	2.64417993058024	-4.85986814193591	4.8854787226058	-6.93976807522556	13.1255259152093	-10.1228215138142	3.9698731005465	-1.3564569649352
36	1	1.89121687316338	5.33590869999674	5.03090202020495	4.04620699747569	2.12332660731349	5.489541863165	1.14761354852214	6.474752295743	3.87491241084905	5.45527625714757	1.07606358675007	2.3062948173622	3.50049615591941	4.03969904536245	7	1.65718023285146	1	4.50596146196812	4.77654750642535	1	4.76511372618276	1.5360007134643	6.14098621356906	-7.26307697658206	11.5243613611262	-4.41002769962241	-2.0648636081679	-2.46845852045137	-11.9091267561156	4.15789010295933	4.56435504766114	-2.48975525211273	-5.00765329275671	11.8899110611869	4.83970952886285	-8.99016117920631	14.6557805345478	2.1706511049234	2.11003551881741	-0.847839244462028	6.66882762582721	-4.78402639022528	2.10026944542667	-3.95119757538281	9.47626022878714	-5.86270525744352	3.85991593422942	-2.18551044199544
37	6.92183407679276	1.7336484534096	4.37109415623246	2.59456854718913	3.3102249501473	2.75739647722898	6.9527735409209	4.46039934272008	5.54351405097128	3.01735972240061	4.69578554375032	1	2.83042903803856	6.63829785125815	1	3.45251524359719	2.23581772745089	3.16746186061053	3.24348265473793	2.47219377194603	5.49441731043736	1	1.33243390662471	5.85870202111548	0.09061444163855	11.6368463087742	4.02099377100122	2.6541935774217	-5.98194079891457	-11.3203049315743	9.87233871608604	5.94657385552166	-4.15994262160233	-4.87403728508736	4.29809027330503	3.27368884340169	-4.73003326621598	16.0559909147161	5.76224171041518	3.15502248468728	-10.1413227082967	1.09227363104688	-2.64969182427613	2.52498965034058	-11.0684754637452	11.9050580677324	-6.3748723640875	7.7644067171526	3.35203315693885
38	6.26267724354319	1	4.75120359032303	1	2.71028871437074	2.1576319231761	7	3.6567392360715	3.65007156142432	4.18452772955083	3.82954324198997	1.48599790578886	1.30316853786859	6.80150000704842	1.38806085272084	3.0384395618691	1.29836984140619	2.21070082276846	2.69506604145564	1.20327095567982	2.27197097970467	1	4.56704189045806	5.2432001629049	1.05609043206984	12.4608169321195	5.0082658545614	3.25577501326337	-5.30343067755801	-11.1555986646306	9.00964423910373	6.08866607573608	-3.81531453075442	-5.92273834457761	3.66835593718435	3.6491072371669	-4.28383140311029	16.3502837210374	5.51680826385133	2.67269737743031	-9.61648952033522	-0.266838155997269	-2.07978556799102	3.25766063083248	-9.89710265144043	4.79327030509575	-7.06367052449632	7.45227585419304	2.52725816336592
39	4.03626849875624	2.16857216383114	7	2.20371034107575	5.45433656786834	5.26274796626561	3.78302887277765	3.92124149956033	1.5903270072757	4.49472549458036	5.78362876094253	2.29395498813496	1.0477406736841	5.51356119501445	4.56132112240044	4.95537369520094	2.46027114808607	2.2086424738613	7	1	4.88136019783007	4.86818767824817	2.28062912458057	2.26373979868878	-1.60604853635556	11.8946181451366	9.20045190399867	4.94891695722575	-5.18005242996822	-14.7428801580387	8.5479750451558	2.63383082395488	-3.20845989216368	-7.43932185465112	0.102703250265396	2.1713512060947	-0.880824829298961	17.2038131837719	5.56041836288268	3.6978929497348	-13.5234119988565	-0.589717451948936	-1.35858813530045	5.61984444458603	-11.7194981313357	12.0598610853817	-10.8051856239928	6.56559161820762	6.66622304672021
40	3.55108466247888	4.84712068127678	3.8235656743908	6.1509507977108	4.96630710002373	1.80853908320157	5.2432365694904	2.04928146723985	5.09399322092476	5.09780295224837	4.44211130805906	4.79174001911494	1.83670260296851	2.97701384851579	2.78797145582501	3.29507282373314	1	1.79851779594027	4.35040719201131	4.21580966154419	1.28247854597309	3.55303559419076	2.11569308517702	4.95382987995175	-3.14672420445899	9.59418177887852	4.88541019220478	5.34797915905443	2.31980752600433	-15.6702227038478	8.30429744628001	1.34593599750368	-4.21713560661477	-9.72366411138101	2.65113710548913	-0.269387396462736	-2.92758809337477	18.9204889486466	3.39544768165902	4.6246720937164	-13.6464002586599	2.58390749221739	-0.890400389771496	-0.495601867014125	-4.77921136532099	15.3503415290707	-12.1129781989849	5.48861321560623	-1.68794919706995
41	2.26300992494741	4.11013052382262	5.30677040812014	3.11350116620214	2.83041102668791	2.84668802749299	6.93626367734689	2.198304769713	4.90943533876658	3.02268133259324	6.7070517811359	1	6.437758975726	5.8982539408315	6.95091070752239	3.12303979607877	2.9063551587333	4.9516401127042	4.56456218457647	2.69177981404707	4.99430000381186	7	3.50679145598295	2.45046938888224	-4.76322173035847	10.3471901748707	3.03050914102311	6.50763112811655	1.51640781068547	-15.0552661607039	8.94828077261191	1.67138501181597	-3.38506009067245	-11.2171864356861	4.75164812278199	0.0929918600427411	-2.53856214979191	18.2395836180502	5.09987637197192	2.90760077859478	-9.7597684264236	0.200301541004971	-0.676140008012882	1.02217033048387	-7.65097409546619	12.1597498140187	-12.3637061391464	6.4149734017414	1.41817744257903
42	5.58647488943222	2.37060254139871	1.38006530808486	3.3647840600533	5.31578220605778	2.98401927426523	6.75930796690828	5.66831456671568	4.38635913598799	5.80255578724903	4.24710388162703	2.01213557822479	1.34164348376154	6.08779286621807	4.94998942611673	4.71838578972622	4.32262723871026	1	7	5.69676438231059	3.87609973585847	6.12887035032703	3.6031223047797	7.09963447021227	-1.85158877471564	11.8921742706034	8.97390193578156	4.11933213649738	-4.58579932558117	-11.6813914739356	10.132355402369	6.02340243117789	-2.15014976237381	-7.01916462180401	6.95845564494253	1.82054061500773	-3.44349062316155	14.7070881222578	4.66395392208991	2.95280264456252	-13.0603674875773	1.80131439034901	-2.43347433204713	4.61826552726494	-7.14271588097734	14.335160631253	-5.75926238089788	9.34580852886089	-1.30289658151137
43	6.02435606133063	1.40760763410704	6.10069183266881	5.0910374472094	6.15341074070044	2.83454445181999	6.78582383143394	2.52588758595415	6.83009810078077	6.28412749586292	2.40298456607589	1.63620534765407	2.78924111260413	4.29429728819642	2.91724529783157	1.62946348883721	2.50616976938818	3.60697035287723	7	3.43870087996498	4.60100221846355	7	2.440300609802	2.56294740987537	-6.27699446453689	6.79522800982375	4.16786516370069	3.48696994037025	-2.28289340949006	-11.8408650252816	7.76032074468504	2.07069708942627	-1.76531017143357	-10.564143724089	4.33542553448105	2.14928419068438	-3.4171809658458	23.1304643767653	4.19104915953279	2.78109603796221	-13.7467894093231	1.71274747373716	0.235571001726622	1.06777531090533	-5.88727085331215	9.45672028353056	-8.22588226160983	4.50193561946301	-0.274691788912266
44	5.93882153792207	3.02975833733197	6.2867059966426	4.3522862531106	3.73841296638659	4.21967119739874	5.3275578357188	4.69725395424516	3.65351603000859	6.93439547539841	5.27956461333887	1.83127866901939	5.74796419646714	2.79596598385537	2.69027307481605	1.48603934544575	4.76033388802923	1.98755115390451	3.86639032006122	2.18740037848612	1.78495588887893	4.75301139544087	1.75708741236002	5.30291732808461	-4.36165462941373	7.35211958303606	2.92733354877205	4.25138517828512	-0.254694757985917	-11.9947273191688	5.24381593593186	2.8506784484582	1.25535651010405	-10.9495525799892	2.82006770902729	3.48708741244527	-3.89631909916313	22.7108537685222	2.7273532824745	2.42587493899295	-13.4096212976468	2.5631385075572	-3.23237931353184	3.04901755841304	-3.7468003913386	14.25311608049	-6.78045267183037	4.11137117482056	2.42444540193064
45	4.05374089508732	5.14948818314546	3.08375261542138	6.16542484823313	4.98900198999506	1.04711237378635	4.92862543695465	2.14191205565506	4.96451104237321	5.09047620949007	4.19979902809115	3.75496498182094	2.41781537794228	3.87720235467852	4.01759332891777	3.38304848989045	1	1	4.55653051388823	3.20565130767147	1	1.83856002569157	2.04204297182328	4.01066825230247	-2.36978839453626	10.5643226431235	3.61089442141613	4.97304962229931	2.50826134396684	-14.0399883279842	7.83562203261374	0.847426663996169	-3.08788399731473	-10.3042939201021	2.6866938933004	-0.446522403232763	-4.66418110852059	18.9710315064038	3.46978480294703	4.90724632702982	-12.6248950053847	1.38352141145591	-1.32593769985141	3.51747370175785	-9.82855760491421	13.9659230473233	-7.15792733056036	5.37697765991098	1.45584549714886
46	4.75433269097498	2.87530470366169	6.52103364238529	3.10236472046579	6.64957238726891	2.56433414242563	6.12084330604602	2.93364462267743	5.01354571054185	5.43115761248443	5.38992944750807	4.28382995772789	1.20528381437605	4.45130177523708	3.89180827476472	6.50709510564364	4.38777528578975	1	5.66744706107461	4.16533559943367	7	4.6807317415247	7	4.82172295496219	-0.0215311483634548	16.0127351082621	12.5634734949879	4.02318183224054	-1.90464613846431	-9.20656862232104	7.06827815670706	3.95081214169089	-0.521257428106752	-8.07479367209558	0.45862241177676	0.188910166460112	-5.98077012680663	18.9463988402039	8.51838110868209	4.85689283147306	-14.2177023492119	0.513926212834992	-4.10761557872113	2.85400242762662	4.82189775255137	12.5527606250052	-7.27448884735394	4.32436323491567	8.10111102267129
47	3.02814464998598	1	2.97435123308112	4.9932443155071	6.5608322977507	4.09686721865416	5.16466452144559	4.50990608925092	2.12186162477224	6.60701653954013	5.47020638618955	4.05321624797665	1.41779230817228	6.70838683858654	3.53619590640471	2.19651743621173	4.85232675735437	1.78841687041737	3.12113738552613	2.31217112529047	1.53306040776812	4.02020807744406	1.50680121335821	8.00637683995082	-0.461336859076377	7.51360947636762	9.05283353181911	3.96038934035904	-7.17626108018769	-12.3528802215788	8.61016501580352	7.0897791870175	-3.34230618462246	-7.83506403107658	5.9718650985383	3.841851267027	-3.84304970319342	16.25490673513	2.98143718442048	0.8722946587784	-9.25747548679112	1.64211393298198	-2.75904462040118	3.39804679139774	-10.9199087369126	17.0533616839587	-10.5377201848154	2.93847264940305	-2.86570321049568
48	4.79563217098185	1.69663456188827	4.0563351992497	7	7	1	6.70797827707316	3.84388331971897	3.34009128834752	7	4.82910869691074	1	5.18743804572477	4.96607560301195	7	4.96387697072662	1.74895953261989	1.35458240487961	5.79116412526591	3.838488773809	1.89003868944714	4.63768579013385	7	6.14043277928104	-0.604334368547177	4.66332959930349	5.74902683754231	4.68686473749566	-1.56940109734801	-12.6225105949556	8.5424452451293	3.42670014547386	-1.14707394025188	-12.8738071459738	2.15441574559171	5.13952550354021	-1.531161150034	19.8487089974929	4.97300737588568	3.94226188784471	-17.2976796454065	4.58508749240559	1.82804147592157	3.10424706924508	-9.50605764563858	10.8546296972879	-12.8105317785165	5.05262472201577	6.74098927470322
49	2.1271533992732	4.24494837503628	7	6.27584599310006	3.01716008361313	1	6.73614225620825	3.96640382559894	6.9390408150399	4.90240099532965	2.40110891055827	2.54809726277529	4.61043754730488	4.73082719270958	7	7	2.2117335545929	1.34351520087761	5.11844206662812	1.70929490059705	5.93754904640298	6.23214420321898	1.19935573161019	8.21751377856842	-6.17951180662229	8.22246111360317	-3.97796041940418	-1.61435367717398	1.08088981014823	-10.6627461429207	4.67298006198558	5.34183859080409	-5.09681239658522	-3.01630202948614	13.1558696920247	-0.216118649084431	-4.77305127955314	20.886863758197	6.43889945222409	1.77801918372009	0.31758988895787	8.40506371020182	-0.968641156779391	0.21540678077192	-3.10830194803513	18.5092746858772	-7.72486508105987	5.03093266121088	-3.99758470019312
50	6.38547350760481	1	1	3.06621050726221	4.31495251921319	5.07216182585334	6.49386573062128	2.03304975475201	1	5.28368920277618	5.64655958699838	1.71116605396273	1.40133357587157	4.59006842914761	4.73072186403577	6.56468682322963	1.70077258847179	1	5.16576627389317	1.76964315452632	4.40860709121178	4.29903408944168	7	6.7721451751439	0.494304577994246	11.1697522508538	4.12108793576186	3.22557502172718	-4.69920595224059	-12.7373013733838	9.46537743483949	6.47939046894751	-0.826151694498672	-5.78590869339132	4.27286099125147	1.59122251531028	-6.68084528794659	16.3970819363291	5.88514648344229	4.01321796660384	-12.4008233304239	0.444701817170926	-2.6871197320086	6.18111349670005	-9.85475771058497	8.43932039237062	-11.6232379238247	5.8454534791473	2.59165187325995
51	4.82021799950714	2.2751132624051	5.8868663653072	3.8507662116264	5.15297832446999	1.67131954257231	7	5.22792053415403	2.54238784684669	5.11248700780721	1.83734995158953	3.99273878993751	5.1796274013004	3.60358542636429	2.56715742700576	1.20279159476363	2.20397087485353	3.3862571466913	7	3.95970427423734	1.36458312713694	6.65228216002991	3.23845967975096	1.10224995169074	-7.10314165787367	7.84993416883671	5.87132968086235	2.48232786948113	-2.41845970541484	-12.1148900629205	9.74892827423163	1.53343627773737	0.447313354829334	-9.32116749900454	3.84865025842938	0.574048523368281	-5.26624856263932	21.9922492334354	3.46910089623641	3.94549137089911	-13.4336864036037	2.504667194325	-2.55400646081964	2.31375663911879	-6.35063039264871	8.92303454653674	-8.05217980850375	5.75198295789201	1.28570167041773
52	4.61073536940776	1	3.58199090794429	4.73419480102089	7	1.8710867062044	6.06910403536425	6.17670439658239	3.75927014313987	6.23552102553559	5.91401068076667	2.96352385370601	2.66079370390897	6.24217774987272	4.25449043481203	1	1.48594661311579	1	1.86078211668349	2.36973893952882	2.02464929486035	7	1.64063197172654	5.28437719953305	-1.9836683804275	9.37620726295865	6.52190670413798	4.5381793459939	-6.31906186101144	-16.0630392512191	8.89944924272418	8.49886620276661	-2.70583595247272	-3.58460349107965	5.80155845786773	6.24524369883985	-4.11704579508133	16.1109654634727	5.11936557604216	2.04610602786834	-11.1033495364821	4.55932542584917	-0.951626989939541	1.68666883392859	-1.52598658305179	13.1864259369577	-6.76299554828676	4.00984373642515	-1.84343440588464
53	6.61074241339182	1.35943133708396	4.11498076061808	1.2227574017786	3.32393928954014	2.04640782795398	6.46014450423517	3.74388691974413	4.90777277937577	5.81343961256739	7	2.69374909932859	1	2.58642792929875	4.6047653141449	6.21205430002191	1	2.28341396653174	2.95415902491894	1.64616907786245	6.29569056173183	5.11534515502321	3.57443261454513	5.10383665563095	0.432165518244034	11.4960170723623	4.57888440345961	2.11338899584692	-4.48353945150296	-12.2826657212864	9.48912684049936	7.68963159935586	-3.65246361628775	-5.64626437858889	4.47727664274808	2.39387271044282	-4.56854201583347	16.2509268141194	4.44743284809611	2.94283340343624	-11.4717893650606	-0.362918718189184	-3.24437486962169	3.94527283251058	-10.2946961568027	4.29665461314092	-14.1705252777369	4.80453588056271	3.00899356684004
54	4.28146671677783	1	6.55490489848749	5.00498364971521	4.748320810051	1	4.71950295075716	3.74357608118952	1.16936096889463	7	6.75715083722995	4.66115828749939	3.14942671064031	5.27401450156998	1.06052413396059	1.18943869109171	3.82771973333121	1.11028240411936	5.66606907549989	3.03053187534837	5.89835841362656	4.33428858516667	7	0.687969992761285	-4.32078169372483	5.33266542709572	6.58045158215703	0.62053496153823	-0.686530498321539	-9.33615464146276	6.12141895624747	3.4703378604049	-0.156327440538113	-12.5156385281798	3.31052536019312	2.68037111535255	-6.12221663606929	20.9500743863495	3.81118204098428	2.01839692897291	-13.7291528266395	1.26894707611662	-2.25566905802146	0.21644393650763	-9.32056337763514	12.9500792767689	-14.3490419905165	6.1936422886219	7.84545753261453
55	4.72002984704078	3.33689975527046	2.90667120652166	2.84180728717789	4.96320358959257	1.37681117727952	4.11493830875758	3.05165722959921	2.06703026149301	4.54478830121114	4.32806096950898	3.34404177609596	6.8130291502434	6.77431389077609	5.19747591870632	5.36681174282065	6.34205263521589	1.65802500965109	6.13946350886561	3.74593101861879	2.07484312843045	2.78145678650384	3.67890196501226	3.58457901783444	3.03471010487819	13.1970277783395	7.47264052131878	2.1007718969383	-5.21976900468442	-13.4579405152512	9.8787165632603	-0.3958679928943	-3.05528704674305	-10.1457699276054	-2.0197540883924	1.73247396528518	-3.350359535248	17.8228884323964	6.56125137718356	2.97743396222643	-10.7502799205947	-1.16384502195418	-4.17922405311544	0.0356827940763562	-9.20353272123022	6.67239662687494	-6.89952122899268	4.48514058754213	-9.75509955830319
56	3.45283859943717	2.92596079800344	5.94118666313464	1.50778917168658	4.7782019409436	3.68093194102927	3.4795667922587	3.98221244156418	4.15058423064776	4.75990364879452	6.2429742227644	1.84462522802849	4.34484185012308	6.28846091093318	3.8549259555404	4.96240115841919	5.93251070567938	2.20188736936782	5.59636814339974	1.79866656232115	6.95498374141637	6.2917664628843	7	2.17217144098367	-2.64630392878079	11.3524283422913	8.2563982896785	4.26827216293245	-4.14584243522405	-14.6552283220993	9.06603049815942	1.1185119067792	-1.98331865556974	-8.19080291876465	0.967945202312095	2.84174862202085	0.788055056973054	16.19200777231	7.21753483354858	4.795452125444	-12.7345698662589	-0.568526521063781	-2.34319777849133	6.98647809223692	-11.6484675117742	7.72249908883519	-8.23303651290273	5.49186742103898	6.92681979292917
57	3.89484803076416	1	3.685633505012	4.86108584493601	6.58119717118079	2.98544175837782	4.04529860227575	7	1.811299655625	1	6.02520748723417	1.71857931521024	1.89514833603454	2.92658273595277	4.3198399204666	1.92434355500211	3.75125102423783	2.69381330775757	3.24003514087879	3.24200773990595	2.18565503121134	5.1202602897638	1.63861340646895	5.22936946841216	-2.54048020385113	8.00316786012489	5.47284720676415	4.24851518653468	-6.19642782670812	-15.1815726540044	10.2589821904207	9.34004415175604	-3.47192266803686	-3.66623217372983	7.05390881378362	6.70678941111779	-4.28044742133923	15.9781701947203	4.38537908044534	2.58313370716326	-13.321870990015	5.86281958757811	0.726038640452511	2.28877710161223	-1.63233042836479	5.61144632655478	-8.11073343358917	4.54382397267957	-2.8294590084325
58	4.23121684821054	3.28523252288802	6.344640269447	3.22004032284021	6.34460438021079	4.0110350330447	5.34027714895715	4.17564718187456	4.38300134532269	4.57796315190642	4.8135729410538	4.42761181496408	1.58280264844348	4.26476017788968	3.19345473672014	6.66986276495373	4.80892722990803	1.60736542205726	5.36064623750678	3.61414970881551	3.98621734496885	5.49100546612537	4.86910393991987	5.36833959578302	0.302236400463072	17.274685416201	11.3819579962461	3.85937332877747	-0.843586888640692	-10.4894144827131	7.30643682136039	4.06240637909877	-0.673293365647292	-7.31770810271176	0.882794223691013	0.144561435688091	-5.33493555446207	17.5838940249373	7.83132850279447	4.76322813319316	-14.0666566698332	-1.08832900668153	-4.19076972146809	5.27621963350398	-7.56661550831972	11.3575279750192	-6.75236843515613	5.5166033770958	8.92532740288085
59	3.32450096414367	1.45999631000837	6.06541677080868	5.37382491775564	5.34729440450834	1.93178014759564	4.87951489354257	3.34803039767207	6.05800748768736	2.09390164525497	4.5785786091718	3.93220876101556	5.01153737222337	2.79754597418197	5.08288552390484	3.95934369443873	1.84854258045515	1.42934330807036	6.25667341915752	1.67651552756278	1.96964041520356	5.40651947285683	5.23041603028319	4.86025934949977	-4.22756609167649	9.0806548293731	3.00679797739816	3.47260939818292	-1.98908132672349	-10.3167345121054	6.87364703792117	4.06931410669955	1.41818862403233	-12.626228719175	2.54990362444554	1.60030379283722	-6.17727941192541	21.9216780543237	5.96534654506278	2.0953453101918	-14.5983630056851	2.19247537927569	-3.37988475212117	4.11147906215979	-6.84073535902675	13.4988867359897	-11.33185372067	4.79260920838405	0.360274047035939
60	5.36526103971833	2.46173926516129	6.10193559288203	5.15143239450516	6.89767792641686	3.1840769541404	3.36644733883243	1	3.98265858054521	2.61936204706335	5.63684392726871	2.28742810915421	4.72342176905937	7	1.56139893654075	3.76973430632013	4.44387121819803	1.8062046019386	2.96438572035513	1	2.55767397988026	1.56514785356358	1	3.79414879776984	-4.23026356888392	8.02349994745738	2.83466743041025	3.55703491027826	-2.33404676144301	-8.28116778025149	5.67202754533508	3.29572542693744	3.03436181711999	-12.2559678027625	5.43808911018403	3.82379888063778	-3.90648836163381	21.4580500834946	3.90106115121289	3.29565112678672	-14.09559295754	2.46911988909118	-3.99513616662919	0.252959482769322	-7.66075791648912	10.7974537790961	-10.9077395860356	4.66362128143921	-7.02470488331788
61	3.70326365307399	2.28528093123414	6.51382080731128	1.15529937855659	4.48569180841063	1.61433416362253	6.00961498209459	4.74904314606231	5.96560889282672	3.0748195948795	6.14932460603133	2.27218470746087	2.07609297972781	5.75754608229621	1.17107712722981	2.74314964152654	2.21298134443905	1	5.73930123085673	3.25831631708222	5.96364528780028	2.26284046345415	2.16068660450701	1.91643224460006	-2.76609018382321	12.0149921638772	8.91435109970129	3.50815699213584	-5.69600479860753	-15.7939744766932	8.31705670556198	1.94178718168861	-2.25250821583314	-8.46375796768446	-0.452195227756311	3.79254518287269	0.665110026071433	16.6451457317083	7.1564059118773	3.04923382041093	-12.1372220873893	-1.26283245763421	-1.36116476868708	-0.0366594587491391	-9.29832743201155	13.4702924002732	-8.72405017275153	3.46187937024832	-0.627258024041095
62	6.90403094855658	2.51419149334972	3.17016260587219	1.43653450546794	7	3.43124795056576	6.23861131612404	6.36671163436343	5.92884525593876	5.34946891785031	4.44921626442334	3.90522385263945	5.95879375124149	3.66327216955979	1.27918380491253	6.23547039035897	1	3.9443807522617	7	6.69357628494725	1.34214993986678	7	4.55522057350423	5.62786268636111	-0.274038984215808	8.67600504665867	3.13835485037854	5.36017426784253	-5.98973723361622	-17.0245365016635	10.4873261979269	7.6588833360488	-1.20080916593629	-7.70831692361994	7.15185374126057	3.62406554117419	-5.36690082780351	17.3122290187408	3.75666566358635	6.7858231765425	-12.5559246920496	3.83076401937912	-0.922808070601255	6.12136724558193	-11.4264950500747	8.99675148198579	-8.63265173943531	4.01669586164859	-1.46261787661056
63	6.26142643528521	4.62556658537407	3.7350486357403	2.39112839020579	4.10170502471251	3.61092600398223	7	6.79183453031669	4.54158590088793	3.13495477058434	4.68843115585492	2.80007621485202	1.22703712024116	3.15317107861922	1.50196722714434	2.20694920356363	3.31207741911402	4.06335414638768	6.34478844860229	5.57916843078777	1.1423337394395	6.91931048777924	3.49108290392598	4.68540302204263	-1.78422439208888	15.9165971963837	12.3075166616267	5.07484651541272	-0.747638972353048	-9.72093718106169	9.08410918113823	1.46336844127639	0.615157729212084	-9.05286775899237	-1.61592829523563	-0.120246353063323	-1.86532384797273	17.0068405152363	4.70996999351962	5.46242841186791	-13.1761629737347	1.61212354406568	-4.23167720107779	4.27057149694392	-7.96175674857705	3.3827845083728	-6.75367489437978	3.03475335065171	-0.502919608058715
64	2.2223605409128	5.84969343274657	4.22493626964556	4.68936435257597	3.76833953759105	2.51703689132306	6.37411458408536	2.55501160033199	5.80244288272877	3.82666524502142	7	5.49618062315331	3.18529706134655	4.36948602799254	2.22185577209854	6.97323774050527	4.12194938307381	1	6.77035097707783	2.41931955969946	3.06044879511906	2.65811820723663	2.98850806395145	4.03827342950071	-4.33307172139554	8.62314159266972	2.38081849271888	3.86763399574973	0.32479256382202	-17.1328743591522	9.53058336742377	1.91105933017083	-3.02699332045822	-11.341732596334	4.49433797189579	-0.99468539819211	-2.65334408977193	17.591581068996	6.66237753873312	4.60626872880512	-13.9875231549329	-1.97906315137191	-1.94241783976193	2.50734366714178	-9.97729121836714	11.3514942310844	-11.6734823490777	7.89323948854455	4.4011315186385
65	4.00904894095895	2.68908931291877	1.50661122671945	5.86188447012893	6.61269806189494	1.24285783943968	5.5532632691659	6.32624656731928	6.14524223418319	5.19452240358443	1.72853746436686	1.55376177185563	2.30275861332541	2.91959083845988	3.72813806821041	4.95237791453669	2.74741018702219	1.96550864966296	5.9134774320253	2.92229805211317	5.05377743483583	7	5.39599990584855	7.43665767296019	-2.99529690830039	7.42352005221858	8.34445053415664	6.4152960497017	-7.17731671823151	-12.1445953838441	7.92535081316652	5.68641480129745	2.4861420124518	-2.72889230122495	3.42856124900171	2.15416175903665	-4.48706369119373	13.9496693926415	5.00553877592517	1.01335318262963	-12.3865992537568	4.65292335088913	-3.97136658042876	0.580414069875117	-1.15427691304867	7.08833496184889	-13.0498853974346	7.11890808962029	-2.93628132692903
66	3.84067664815226	1.54209820837847	7	6.29168071373982	5.90483463234869	1.4746073758343	6.86167374544828	5.31257200379743	4.34977653529703	3.36513185310479	5.43099334583005	2.27572297888543	1	4.43328121621724	1.6654809116847	1.49093523661871	2.49085023102577	2.25224984828398	2.28653505290018	1	1.91727999900949	1	1.12669654920446	3.25861774983391	-3.41813004292751	8.52485661812676	2.60269808447655	3.86140157505566	-1.23659521161666	-10.3444289259167	5.07277293413374	2.052290825549	2.42285871559003	-11.928384991331	2.54458016364646	3.1416891050775	-5.30439376414643	21.0075911894746	4.56549114773958	3.65828819529976	-14.5371718087111	3.80881220423241	-1.86625505789441	2.07533267693861	-6.9861209664306	15.0363701420364	-7.31023816425833	4.06490366744978	-2.8057834195441
67	6.12356711942974	3.49652762096894	2.81288156851694	3.05317281022734	5.31294470503497	2.16061171786805	6.37873141368706	1.24606317153515	3.64701802279029	4.14633042397487	7	3.03683762648617	1.21657791609493	6.7373694891065	1.91070642229283	2.51254982474108	1.80695503475588	1.62614353401914	7	4.82657268914092	2.52549922348955	2.16654435968688	1.48191524889332	5.76152760041409	1.29927578526104	16.7161390391392	9.4781309312425	1.49039949830138	-7.2357435791489	-13.6884418715217	10.0516088649419	1.56967319006281	-3.10136720747358	-10.0922425454293	-3.43430769441764	4.35721697234633	-4.24276225206306	16.5588696650042	7.669351961716	3.85484682582642	-10.7339598551195	2.01733139286826	-2.97069325695783	4.64696315515827	-5.87933038454943	8.9770792006913	-11.8999452555438	7.04706602884928	-3.60915459917673
68	3.63662957560484	4.30739169033188	1	4.95616677817721	2.55667495013933	1.59028244952219	4.48313181795427	4.63836758393199	3.09736147160067	4.92928459983	6.35089638335446	4.89422914258719	1.25801846349891	4.33345208179995	3.43453539425736	6.82670981927868	4.87173330770554	3.86298487339817	4.7151533387744	1.09635545402772	1.75689605725051	5.3128636649467	5.48443608071996	4.52502964671932	-2.45892150133258	9.20168395291769	5.21792993390136	10.5139397368889	0.203745238151438	-14.4423964034385	10.0258352580038	-1.36780643478625	-1.38603914257808	-5.35677928758277	2.92626916741433	4.71781633537942	2.09070742345308	15.0347263902168	6.03452367200876	4.5842801332995	-15.5686929562958	-0.726814626791144	-4.49061125314256	2.70408723216278	-10.0352415631999	6.47795696073583	-5.26994864948577	5.72989421527646	-4.27608443229871
69	5.38067012120084	1.60724900595066	5.22183569478392	4.6010154227316	3.75184961630851	5.78468014625051	5.30426568163381	4.37435717225568	5.89233484705489	4.67629172350689	5.95299582867889	5.74695193911195	2.03382141773188	2.82207623012749	4.33948593520495	1.78226553467626	1.11040524138771	1.82810159917504	4.11543294911416	6.6637131163988	1.70991969605659	3.76978041839011	2.4546406342059	5.04936556038229	-3.39785294076193	9.286940301265	3.48452633454354	2.944106502523	-2.25270771275975	-12.931272001931	5.57985198389974	4.1913644591197	1.86604427971017	-13.1375040180309	3.80132511185259	4.14023568860713	-3.71665078033892	20.9569050921085	6.35753641355169	2.27409493414374	-14.0991837102953	3.78120448153868	-3.17868923781407	6.61233293795647	-6.9620170628391	11.1171520528474	-9.98321287068176	3.77825435600483	-2.17734689480908
70	4.88644368262733	1	6.52467339070468	4.19668188561456	5.57727342381206	2.1501786825355	6.8255922341244	3.28966256503031	3.31534280238265	5.63426423850481	1.53735220837818	2.59017479970829	1.96378238121555	6.56477130140644	3.33686800338721	1	1.34179929696448	3.84588189493715	6.20646088744678	6.23163464513699	1.41270733033116	7	4.53520513316736	0.997103805548252	-5.94056034866887	8.11289924464016	4.95643234285363	2.37800019920653	-1.87243430795826	-13.2757135837265	8.80882443070097	0.855981281529886	-0.0274865237498723	-10.7576654204147	3.33992334852698	-0.087534751141797	-4.11741386248345	21.8002655696376	3.24966639671944	4.61320448473449	-14.6504963159937	2.35647630445008	-2.08529522854997	1.93580557629445	-11.301852424929	6.70962712653523	-8.05168184026611	3.32408515473475	0.79443602285358
71	5.1611148261101	3.24644548088637	4.81568814036664	5.80507743731807	4.76683681690952	4.00789627286883	6.75282406173915	3.9065134893993	5.22225055687601	4.01483184546919	3.20312275021748	3.47489886637774	3.39700162925094	4.9656782332705	1.12486185371395	1	2.77220704597823	3.89641196579235	5.18748461895108	1.60793302314614	2.59176880663808	7	2.17458168034171	3.29668075503022	-5.54749851175245	8.08769456916389	4.75846701200037	3.43791515758665	-1.41871475406517	-12.8158728959178	7.12412886589196	-0.354911261853096	-0.183633363108894	-10.7557344237878	5.67141745782711	1.7609412592195	-4.97519128391433	23.3919253068294	4.01709238643664	4.28377031090964	-15.0504130403565	3.23898420359423	-1.78000799433705	-0.218349678122139	-5.20912555128842	8.34842034376545	-8.04415611625038	6.59883716471322	-1.25675122924395
72	2.14723212590609	1	2.96173876338326	1.69452680842516	6.81366181140122	3.7666764108677	5.52519491132422	4.61139322172121	6.04314009240805	6.38459567165626	2.8108135859993	2.81174346063946	1	5.77837879056132	1.60589068250924	6.24911960205169	2.15757291675444	4.47581572204849	5.36526311120929	5.29650925250125	2.83708841843661	5.2056340189753	1.63352806224417	3.17227275415926	-2.1160287219876	14.6603389303548	6.95716437773883	2.02868260373566	-2.62006345660829	-16.6581464500389	11.0283422059459	0.842075635286491	-3.90442649555305	-6.53512415416198	2.59615402098604	3.17890478733874	-4.8287003017343	16.2927702312298	6.56347148790348	3.51713990704623	-11.6616394700136	-1.13452215930442	-5.16158182808777	5.1727844236292	-8.30432252002001	14.7592641230101	-15.116289818199	5.16917609593984	6.80761022541825
73	1.89164147615845	3.85889277713923	6.46801324340749	3.9004824321382	5.47508988031189	1	3.56955423939235	1.77367650949958	5.21052733765349	4.37137525678894	3.30020816942053	1.46857552824619	3.59965269967581	5.32513872082878	1.25798420084741	3.45106186894337	3.9662447624983	1.68780051354901	4.08607982326504	2.87236686114881	3.41112657918833	2.09493799464158	2.57586770240059	4.91649980776951	-6.55576053660011	8.36357665021763	-4.68590929402485	0.267508328134816	-0.22800130787187	-10.9207135743623	4.42948799352611	6.23459845289347	-2.94664565461421	-6.53177731557773	11.3969594294645	4.45124544004315	-10.8376044353693	13.1036265622592	5.71080708539219	4.03865157981368	0.782576000751349	7.79368873559997	-1.20277459504802	3.41858464402071	-1.18848645825915	7.78967711494402	-11.1997657129615	5.57635049846505	-4.53995820917511
74	3.06225899932358	4.62544508599401	7	4.49046372080341	3.94755705657268	3.17715031909043	4.33977845139796	3.47429309586406	3.27643428662439	6.20282694148462	3.73926637153873	1.36854890341966	5.03075320374051	1	2.67786423695972	4.94617482948856	2.15726393806435	2.72764397400672	6.9501290729984	1.78107191752603	5.08865517316719	2.53671538443679	3.75403055012716	4.87250387912649	-8.6641032143385	9.98959090757513	-5.29631546048947	-1.41441096376459	0.189821547969524	-7.45133370080605	6.66682677999134	2.04011109673601	-2.39145762033968	-3.21714995429222	13.3243634368001	1.64516482580724	-4.06343396597324	19.4142159978009	5.82024008559824	-1.17531591983472	-2.21691532325683	7.30442422014328	0.580870698143318	-3.28177622064831	-6.00091296964304	4.57435541505982	-18.7356033380637	4.03687705539393	-2.31397345672207
75	7	1	1.57286279911715	2.80217915633736	4.26603082757224	5.52406637755247	5.12645588444627	1.16429726716517	1.38933059874102	4.22241547365103	5.93874411244751	1.40008740378068	3.65043189183232	3.65514120730291	3.48654613608285	7	4.34699664058733	1.80651443536942	5.53392236246615	1.7833844610211	3.76765915712779	5.27312771029229	1.6880929376143	7.75805180243021	0.969759068029418	11.4675463464923	3.3383802870444	4.49127001079609	-5.30434438253034	-12.7641203132457	9.23141903294804	6.69806686708112	-1.06596503801843	-5.00561889795811	4.26910945295583	1.17349942225744	-6.86819214444433	15.3577239509943	5.91264569220987	4.35581149997687	-13.2838874780589	-0.424493792478983	-1.81967568051682	6.51630249611233	-9.93809840918554	7.73993522347994	-12.8758606302375	6.28350658462075	7.0531056311248
76	5.99528041390528	2.88020659322883	2.50252296359797	4.03361421828919	6.01082891885245	2.63020060190678	2.81784518773684	2.94152790879768	7	5.46212436356952	6.22344644706494	2.91052956208287	2.82457053942105	4.69990188549937	2.46285888585389	3.59506158711098	2.03208861722312	1.17126801919594	4.50737764717987	2.2901639312589	6.52562336700702	4.2409332383819	4.19207419095941	8.22915328620059	1.47494731977142	9.96289067030653	8.78489994885655	6.43806239684876	-5.77932061327235	-9.8034357932082	7.10707590102541	9.2998457100772	-2.6251910434015	-5.65349942536023	5.48089402189257	5.14189489898784	-4.07019861423159	20.6835826310161	3.87156723721043	1.72195341739448	-13.9774182548359	3.24345231156001	-1.63469563458905	3.65869090574748	-2.59184726299198	10.8504554728462	-4.58326579119912	2.75994324949145	5.56952996893305
77	2.85225714507938	2.20520085204846	4.70859716077292	4.41693091516923	7	2.11257812610033	4.9294104134877	2.33354610805926	1.48996411315658	2.24733784233586	6.2673325456362	1.13881064671589	1.5236318451153	5.67769075453062	3.40788103007869	5.80575419227867	1	1.82246372364774	6.5870736266285	1.17741672611167	6.65292679459232	5.58132627984925	5.66668200107979	1.21143044910355	-1.85273336966565	6.91555568123385	7.69457954737082	2.03484581297747	-4.81001571972196	-13.8532949967595	10.1315211007084	8.27171073899358	-3.37636709517904	-4.20227440318127	6.01906376072799	7.05764821692657	-6.09661960002612	16.5663841898996	4.13341220425573	5.00405285012778	-14.6468178191714	5.99248033788326	-4.43285204870429	2.14731202301007	-5.80144151616694	5.78635503565045	-8.18577472041784	5.31455746580082	-7.79341188442919
78	5.16514752801138	1.35732819299344	6.24756339815715	5.74304506692784	6.32965030719475	1.17943462548361	5.75773473488293	3.86599150926244	1	7	7	1	2.98421372631781	5.93075409441907	1.19756911863646	5.65606693406429	2.31214794872548	1.53779288131401	5.0921203505243	1.28795908468025	5.96147853354478	4.99063173322342	6.3354246618307	0.899824568448667	-5.09333683670167	6.58942409404592	6.84066373440244	1.48066905375624	-0.682730862239626	-10.193689566973	5.59541839975056	3.51842254430544	0.533716683750975	-11.5308616672442	3.88250770254304	2.2769112258839	-5.67436676967313	21.24937754987	4.14364023601338	2.57311623504618	-14.1002107116254	1.3043722392085	-2.42489763956973	4.71833092633544	-9.01096059855774	12.1093589242482	-13.884856770158	5.97147466135284	6.45778031529204
79	5.61701063328809	1	1.50260248990444	3.53746209668542	5.3816885337762	3.78845821829788	3.12227029734035	4.37088103813497	6.74173270982293	3.02583967079298	3.36401515313631	5.03411028571925	5.38413603502638	5.13052948782918	5.66847096352407	4.51238611080161	1.78953426775766	4.28111921824945	6.20404413899054	4.02077191234499	3.17730947039994	3.028223434327	4.90038545544285	5.44685512123877	-0.190127323856694	9.88512272988023	5.28850991999623	3.19348358592748	-4.65987703827559	-12.8775041564248	9.62646129671796	5.55130764130817	-1.48874421555311	-5.51957921167444	4.65844162325125	2.05928109332519	-5.20322675069993	15.1244961055929	6.02373499357998	1.72812174201359	-12.754143084699	4.53879530982431	-5.50543560467757	2.76214029890936	-7.59981247937003	7.2577327090349	14.073552781425	11.1546771509784	-2.43958354071481
80	5.15452306476267	3.90855327837263	1.87104579867186	5.68467874645435	1.72351062491738	1.40554920829137	6.00516692197609	3.23289798691582	5.94139963205702	3.78106599024863	5.18008442675067	2.99858316814415	3.75240968012581	5.02101056082094	4.21564539358601	3.4280159357541	2.98450080380442	6.31098111027967	4.73246408740489	3.98378049809654	1.97031072808581	2.07757316615234	2.66905699034764	6.02928644709337	-3.36662442362782	9.09194383644422	5.37616461655178	12.0718544368511	-0.697492048922207	-15.1187123120804	11.4843171202092	-1.53070246481644	1.69724034765275	-6.89119273215338	2.58908705595427	6.80271004825607	0.0173758814164744	13.9527801220883	4.15460513219537	5.46913201574995	-16.9891559860978	0.0311487820529853	-2.49536424166477	0.556943666249337	-4.65956563837477	6.10672665685328	-6.40199810829149	5.5629696483035	-10.5977322227758
81	4.14954772509134	1.71403278603764	7	7	5.2968291110376	1.81035420260893	3.13328668675628	2.89433410821697	4.03036748657526	7	6.65126661679542	4.35334155741606	1	5.08215792417675	1	1	1.95903380252377	2.1541159207221	4.3359188579332	1	6.73570266867149	5.80274910891359	7	1.09452870250292	-4.92528732100683	5.82091998192071	6.80161187660942	1.28116375184349	-0.721914683417244	-9.74891330389611	5.90274031040347	3.42006292734554	1.1469366574014	-11.5173821483922	4.39449013287357	3.58099705938473	-6.04292590034065	20.6743223943111	4.73133837034126	1.89144720392809	-14.092008201827	0.97634791994641	-2.20026538732743	5.34917170311181	-8.47540661429929	11.7737997371773	-14.2393216458224	5.1214704612933	6.209488689697
82	3.23340249543425	3.91600557628174	1.40301891283112	5.574883152362	5.36512953529926	2.78511172389071	7	6.45823338309513	6.28019520567501	4.891073625728	1.84456623840166	1	5.82622195027087	3.73721631533962	2.0179201896708	5.21330262385281	1.39348958115562	3.24268622223075	5.67215006385018	2.1580192403966	3.48162134060278	6.76944027160763	5.1020573960164	8.28540010262394	-2.520555325635	7.48475815803798	7.44678201953884	4.95048872131383	-7.63224506458194	-12.3978601565693	6.89396600522944	7.03064821062345	1.28429114659346	-3.14802026488442	2.9678911110509	1.83631534594152	-6.32717479999749	12.4535284390003	6.58874116344207	1.10575331565183	-12.5904502973142	3.69015915811001	-4.16113975136347	5.17496610180837	0.434823446004028	8.51491421261871	-10.173294137489	7.37735125766124	6.24480024210073
83	6.28324003452542	3.09021554760014	3.68332441060986	2.38206589101331	5.2224692442236	4.29789288233087	6.82754994872929	6.45139840412428	2.94808654992188	3.45613236829405	4.98786822121422	3.077043596521	1	3.87838946731319	2.11621789848728	5.93576574747873	2.01289089831939	3.30258564807221	5.92130320910655	3.88397746460695	1.33810044915011	7	1.33170572605792	4.34468363034614	-3.885766753504	15.6521279354532	12.9996344293249	4.99646464767447	-0.207980192078873	-9.4872899643496	9.21681866349923	2.03259490066031	1.46623495952816	-9.35093981895638	-1.02916778632279	-0.81860884596367	-2.292450995895	18.0285612213075	4.1210041614754	5.87468751330514	-13.5448929016408	0.986701826606886	-4.44959629323395	0.239524601327988	-6.44239973362092	10.8487447755604	-6.50270945755293	2.68495882213452	-11.5024492672413
84	7	1.70222716490604	4.46848785779912	4.46693477356002	6.00212373366138	2.08440113563909	5.43054295794942	3.99995936557603	3.66043025438067	6.52275306779525	2.72027051494617	3.78447835451729	4.2186383338185	7	2.91402291229483	5.98465980845771	2.07480872403587	4.76656010011248	5.89061956561157	4.90076755903239	2.15641002089599	6.67293229865979	3.87578314891547	1.76704771678964	-5.95614996505137	9.1583284195118	4.38187312800822	2.0367235570626	-0.918183384200717	-11.4581835406566	6.91219718962969	-0.0621021487725215	0.66193679686439	-12.3074724963395	4.90563586449544	0.0487218415193478	-3.93784192866841	23.7208524291486	3.22872678041181	2.29884783561871	-15.0645845064139	0.992685128712199	-0.842742281466084	1.17806791544689	-11.6099983483446	10.4253777870522	-7.75142268188053	6.3321692395906	-1.61178899947737
85	6.74077220253174	1.76887191365026	2.08510253394627	2.29069155019645	4.61007063673338	1.56989996301355	6.45856589798013	1.77896588450382	6.7433898140231	5.07478288436847	6.81625807151357	1.42431957018397	3.83100082140124	2.18186906259531	2.61674039071524	6.50452046962955	4.62053872233368	1	2.90978229296382	3.97363554501228	6.90648739093099	1.59686895056352	1.97794421190288	6.51700872591719	0.0214712445962411	8.96246528873136	3.26362532978106	3.25464748826794	-6.66504474009933	-11.9337821389529	9.99148355605306	5.35893922792985	-1.58109361701112	-6.9561533067016	3.83815136841703	2.17171101866451	-5.33624163957223	15.6361323533691	5.1984362420445	3.67853341600335	-11.3503109329522	1.65214612910176	-3.34981776998591	1.58807707495261	-10.5023500951001	10.7877228851768	-15.4534229431936	3.25012449712217	-0.607582024912266
86	4.51004517779246	4.7531868201893	2.13359037795175	4.09796047941706	2.09294648319057	2.74563731323068	7	3.87755219618781	1.79961711276459	1.26640787535356	5.54598394177565	4.15024568859121	1	2.29888811724324	5.7221598218002	1.93709947304492	2.67733123129347	2.01758864454594	6.50433092225343	3.05880010069173	1.71488500036837	3.81520169370837	6.55998802015679	5.6078034152044	-3.39888213255124	9.04722463787363	4.98380753157898	12.629843324019	-0.00332972230788228	-14.1259358757684	12.9171501481821	-0.505514993339195	1.30419500334955	-6.15601208267597	2.39909996702422	6.7482664593354	-0.149172188188838	13.6435974257705	3.92195765509233	5.91480465008986	-16.7448996451386	-0.36282672723943	-2.95990675915847	3.00276477836623	-11.1162927538301	1.88261515706272	-9.50353352425504	6.92488606121682	-10.1612290141858
87	1.05065447294716	2.75837629117495	4.11488316563713	4.05496898759748	5.09674826563915	1.1708767266119	4.43985684793412	1.40119070377651	4.97010797062567	5.10549612549707	5.61833849570535	1	2.68772917429437	2.59159546544429	4.04105537408023	5.55055693535727	1.31418363805144	1	4.75326378614529	6.234012104951	1	5.8264115912993	1.9494070889108	5.30750809115321	-6.24169479565497	10.0869095431932	-3.75541805636998	-2.43986239677284	-1.91674673029629	-11.9556179112499	4.1885178412819	4.63928599281396	-2.29225897282498	-5.68901684165073	12.0757607524566	4.40476515003369	-9.76098273724419	14.7501544604018	2.88540386126486	2.15878767690494	-1.31119555885559	7.58033985237981	-4.84217938444063	4.83454107618713	-4.10191468749412	9.16967832085619	-7.49034655313493	3.19384208105803	3.47252883048665
88	4.86979354691918	4.95912724419339	1	3.88389478976468	2.26282752011469	3.00529916783162	4.54235085765168	1.46108968505412	3.94249376997171	2.38483004389107	4.93772533117229	2.93757957334019	1.67642548539489	4.39607349448787	4.7741841150199	1.12940955542548	3.73557284668771	1.39422155641868	6.18650419187794	3.65547838954174	1.03245489389374	1.97564851018455	2.96042705105291	5.90131835053478	-3.69537716014919	7.10528228972933	3.56381972791013	12.4605496987379	0.423658701140497	-13.1904990696749	10.0090902622609	-1.34925807548467	-0.123648123945737	-7.07734999335721	3.02222813925033	6.68988476152662	0.732608561636373	14.6002726662138	3.56916723835923	5.44147067694302	-18.511426193911	-0.217471573671612	-1.71655815082559	0.451736648041081	-8.10790392039885	9.49889997676548	-1.59822475297298	5.67795271980281	-9.31427035936629
89	2.18528014203716	3.14663163716223	5.34988489838899	3.32576832358225	1.75413617538914	3.78227762357555	6.78944651403414	5.13193023522234	7	1.59442440619919	1.17479680711398	1.6963068976198	4.75831328372099	5.00687139883775	5.38223377365142	1.13733865164061	3.3543134409911	1	4.6762956039961	1	3.47988591247754	4.32435178595376	2.21777488609046	6.32342906444856	-6.88259004430007	9.55356668504676	-4.13039064599225	-3.3277451579167	-2.92155994809673	-12.2744713341246	4.48599647667928	3.53598593308989	-2.06837215237135	-5.42096684503451	10.0029988023007	3.90021060550068	-9.92220208447731	14.889643799463	4.37022089620059	1.84476781353441	1.18285112045014	7.78523996258035	-4.60998424654491	4.89537235375166	-0.580975556689493	8.54171685560648	-9.37520015712293	4.87167720471929	-0.193770013737569
90	4.4333637779977	2.48136478938043	7	1.50969327427373	6.49333091106783	2.46475161607055	6.86854159341822	4.22790354209374	6.12480508170599	1.98060630034266	7	2.32744395622593	5.39970338642818	6.39655220143061	2.34488877322295	4.3157483596624	2.36476590821239	1.64926914588226	4.76931738778292	3.21324551328028	5.93789312673145	1	6.56558700055178	1.19959822482447	-2.34789066783419	12.9776327207222	8.4928184888493	3.70362373360306	-4.94139329893936	-17.11332931573	10.3396354359259	3.46472888201662	-2.81392832562814	-7.04933680879634	0.0131351609316505	-0.449752389812464	-0.600497965746653	18.1404971302304	6.35702987018374	3.8875228075966	-11.4847602639887	-0.889866994876174	-2.2611960939102	1.54851820908244	-11.4979181245813	9.71751125518615	-14.6550266602573	6.36916097068405	-1.2569379880669
91	2.93033664746562	1.72839074740107	2.22031832242306	3.2656635754937	6.44695426485957	1.86060889235672	6.49209842409052	4.51083838478435	2.37684271672662	1.52185059705761	3.06721726052048	3.49154631480003	2.48491762897086	5.7917978325774	2.65329706837951	6.00403162245211	4.73158296732323	2.82846221615793	5.73620839256393	1.75117890477231	1.82462293439417	3.38213274270777	1.53514376594741	7.44322637978158	0.105929595346162	7.29803140463168	8.72733079747359	4.2744873733364	-7.0005791669007	-11.4970741740429	8.71937649745485	6.68728527682473	-2.60532022173281	-8.08652138222645	6.22732055055992	3.37327271169171	-4.02904303410693	16.355547898179	4.93290506132825	1.32288736344053	-10.1741125288611	1.0710149805657	-3.55996544856396	-0.0452166025970282	-6.60074852999348	16.09119018349	-11.1058509942481	3.60487829965629	-1.00983249956779
92	6.4350950371756	3.85168371290933	2.7681011405836	3.3027577667435	7	2.25419700246265	6.95888927026521	5.60120533272545	4.97732538108318	3.79263749466649	1.78097115344562	1	4.52305356338289	6.07843241482121	2.13559750323498	5.94967357852255	2.70472850027012	7	4.92187292845741	2.27944677752301	2.86197875660611	5.98473778787109	4.31296904636382	6.52796610604172	0.599738244691382	8.32827606386872	4.45956697474649	4.41938745024065	-6.09355324279083	-16.6448973377912	6.97578738331924	7.04887848672994	-0.472631141339218	-7.31389865638022	6.61744357404178	3.7015543624776	-5.33975458897442	16.5161518681335	4.82705896903225	7.95244646026576	-14.0293373661203	3.3524864225087	-2.63833459623478	4.70271466138015	-7.8414413523913	7.39638011277512	-8.03983374001371	4.42042704880942	6.02621663130947
93	1.86899821078955	2.55569712994544	5.57990942332476	4.43303764385488	2.2575831804155	6.82255370360129	6.46934414663134	6.12420411001213	7	4.10193910931234	5.54364767013764	1.28928364548775	3.47712025999893	3.61017288950674	3.91267258827386	5.11629562575479	3.5813427441806	1.69894256735654	4.18276493227107	3.03192046474242	3.39035756967208	4.61920059734684	2.38008678142339	5.3981609579128	-7.01879425958302	9.52245579279581	-3.97233668758535	-3.7295207009151	-3.77485868034886	-12.1178159287402	4.58968907518028	4.40321485557735	-1.48470600346758	-3.92632997825085	8.92634754232683	5.2851897350397	-12.0302641256201	13.8852953951628	5.88897956481822	1.11312928947226	2.66016982737249	6.73497945238806	-3.43188082093879	4.83142889142801	-8.86700425877174	9.58224949013638	-9.92044804075041	7.59090683910058	-0.122457805492499
94	2.78960069195401	1.59632468910032	5.64097152857169	4.98289282550596	6.11094830214624	2.68691843676119	6.37104945199836	4.00528428320713	7	5.61377264530803	4.58247620662812	5.85928534956509	1.44363027425162	1.15146077579926	3.33077937213095	6.03770040918307	4.01550367264279	3.12476015522814	2.90114192654867	1	5.14570777977917	5.70380487831436	4.76315042692958	2.2329043578114	-1.8432773965447	6.56294970716853	6.43909938356906	3.90836276145814	-4.91077025149469	-14.3825689905211	8.49032618881103	10.7087513783624	-4.70148965291647	-2.38401658383307	6.44167543989842	6.1970867085591	-6.41721221407898	18.874921322405	5.48291815351083	2.94403546165577	-12.9615853625743	5.59615728099169	-1.31136447489823	5.02187840178517	-1.70043494605313	12.7702088152078	-13.1849743566449	2.60943555821797	-1.04872182394685
95	7	1.72329901779565	2.6690172686423	3.70146759493021	6.13094584791276	3.30055926018422	3.26042135034636	3.33890695262657	7	2.61011038324576	6.81415838480181	4.21981572722338	1.73638356806211	7	5.84092072565241	5.73082264565237	2.12443980619595	1.96654566659565	4.59703065828963	4.18044382263282	4.3650703706514	6.63621609167223	5.5419718802976	6.45202449974091	0.109033041617272	10.0852380040296	5.49480579944446	2.89441319602993	-5.38424947355059	-13.2686249216918	9.49448706609937	5.65516165182983	-1.14310772096698	-5.65931048285515	4.85642806337319	2.18592185303266	-5.82835451426298	14.0974761366156	6.76525824125927	1.89774147302529	-11.3685198288192	3.78605129851625	-4.57264990588685	5.15816412177216	-7.95321997158082	8.00885266907034	14.6337600183592	9.87253708675558	-2.00661188631259
96	4.71523791012358	3.55791296254645	5.6706402565092	2.86522847064596	5.74688443027709	3.94994770252627	7	2.12939796429083	4.19884875919939	1.26520195998027	4.32472377742052	4.42235782587589	1.30728800985801	5.82639664795093	5.3308166086231	7	2.94512122989173	2.84152386426712	4.67180010506008	1.38100336529109	6.5984319217722	5.04464226461136	3.7005170642562	5.29601418087596	-1.9729276857247	15.9421631969786	12.454528402895	6.6037142044478	-2.9409390224822	-9.57460722464884	6.79652227524843	3.15066164871693	-1.40882138698404	-6.9174072712093	0.988887739914907	1.02592179251143	-6.20104277080639	19.180362338849	8.18871551956697	4.08004399103802	-14.6350722031673	0.272359138400697	-2.91339612078567	3.56994684985796	-9.73224019483215	6.62348805422005	13.9808824541707	7.12094482477307	6.08904311717691
97	7	3.27176281184665	3.09700310913739	3.25850414549124	7	6.1313883303858	6.02096844128388	5.34533748277597	6.12960422529138	4.12925084034293	6.67061942523703	1.45933964211212	4.35621093549453	5.52117729023847	1	7	2.41050242527367	7	4.34374690751963	2.23172455237251	2.61727300585064	4.46164553100176	2.23092722828882	7.03130587175641	-0.682324170208067	6.89891498483779	4.2947100600581	5.09248209671966	-5.39904633362928	-16.3951022509219	7.27793336044609	7.0704326533585	-1.1728192156685	-7.7513402714148	6.60852129138611	3.82023362361245	-5.4016864133326	17.3832875923586	4.25659979660968	7.82604869824828	-14.023993037264	3.00708549321893	-2.9828694615434	3.57213223575021	-8.91311089789168	7.79653172570599	-10.3018934760686	2.48506171195048	5.24880400005277
98	4.71055980362981	1	4.30335910143339	4.03600363587083	5.77370842874157	3.27829210102909	4.73944444294968	5.84782704481911	3.67717534040177	4.37142907448649	1.5017996124714	3.54853975290998	1	4.48392320874474	4.32620751598682	4.81274914784734	1.29891571255414	7	4.73951900064319	2.45094069696245	2.09996122803988	7	2.32904703368921	2.24843693899138	-5.06566234661179	7.6337952893587	5.22927590572969	2.28845801720963	-0.965517571373126	-12.0543929809697	8.94954422598738	1.44265334251958	0.932111662106898	-9.79636261711177	3.34487115223304	0.725518323441749	-3.85318600732856	23.2637173770394	3.81293782301022	2.97458014952168	-14.1436964942318	2.02902289256875	-3.26956365233402	-0.507645333380175	-10.8848140819736	7.28241694336116	15.9546067198824	5.42811190365673	0.498669550405453
99	6.28757508511641	1	2.24325627433075	2.3584699381624	4.54426825598837	4.29882877895797	2.91401026446814	3.52512111923459	6.39849290275607	6.66592435928435	6.41072255683883	5.44113302155036	6.03304817637111	6.96856080668793	7	4.61464803224409	1.93591313669931	3.83705006883365	4.94895195933329	3.1133540050233	4.71509952534329	5.8887674262373	3.94939415058861	5.74222664123104	0.898459196337856	11.0581599707156	4.90348497227642	3.0799327037016	-5.33212757905926	-13.1490608335403	9.52373106362837	5.15850983208377	-2.00598706190898	-6.11664903485752	4.37960798466364	2.30063563903835	-6.26134174007879	14.8422541653684	7.14196887462073	2.27905565757479	-11.9225154565614	3.56358016368237	-5.51673265621069	3.82707092705999	-8.13479799045828	7.89137882081838	13.1658236553226	11.6271402951333	-5.0697703694242
100	4.23441384506196	3.0458261212769	3.78343950158619	3.34649719357828	3.69068049647306	3.35473052153159	6.84082893641671	4.94712832253609	3.56329111111759	5.39299694916126	7	3.74326814166644	6.16119289349574	6.66965880210887	2.26123495870434	2.30032382555282	1.52184286237755	2.27058396053418	4.61312947787326	3.46269111861417	5.04051041669085	6.80314738833831	1.47585303344504	3.81934880720084	2.73006132493438	3.02341963323304	1.09527091079439	3.34913689954694	-9.50370039458416	4.08388754620965	0.51609158497612	7.45678844878287	5.69741613482148	-3.41745034897865	8.74910225717941	3.22060696612034	5.87672245440516	0.818993111112466	7.26789426527143	1.91329886792401	-16.7507069349723	-1.33312813332434	-12.7404836927438	4.65053971436651	-12.1912370248501	12.1538571270773	-5.28640371209593	4.5033165418206	0.937173622770298
101	5.8524620634049	2.76559493557796	2.94104238622327	1.96309691757412	2.71649981804311	1.72929042877869	5.0175854027377	1.49927872808802	3.423675142571	4.67332212716692	4.87335795569039	4.49674550634741	1	6.3329048204239	2.31238154514115	2.86823602393775	1	3.08582469276246	1.98837397218442	3.16914549568819	1.7617241698618	3.38244301009391	1	6.24630695104105	1.53715547932831	3.26101573151627	5.58887387423942	-0.5437336625271	-9.21161410841786	1.27185302583442	-0.80436400742757	4.57175503352352	2.35228827949878	-1.62003993988457	8.15322644434615	4.77273975998446	1.43039240192775	1.06103992132563	9.4968131514542	5.04012104536036	-13.9134248021877	4.66796562554662	-10.6266116755204	3.8456799516559	-8.23977403886503	7.02259525596599	-13.6502214888206	5.32365132938268	-2.39756896584507
102	6.63529026479063	1	2.9508895658338	1.96181323032869	2.27748613174025	1.4411756169824	6.2866470341357	3.58345847110607	4.41940556074196	6.62650682164011	6.60699987710394	3.11043803115185	1.46780033929697	2.22955391127395	1.79296724797566	1.43634838073379	4.32108857690857	1	7	3.95399252060273	2.53449232248983	1.58769686198711	1	6.07454515969268	0.298751126085045	3.0068308177925	4.49002068880163	1.05968688560918	-11.5982813204983	1.88538964658463	-1.1331549318806	4.51488908136649	2.87981905390788	-1.24761060807376	7.6179538906424	3.20089370986759	2.24388224709323	1.85779972358581	7.93892308927222	5.41417865115061	-16.278810469691	4.84651824656927	-8.9555355669596	2.03296558736724	-7.58930926059279	13.2858649725444	-7.03726887624615	5.2359412134926	1.49072302147606
103	6.85823703780282	1.50072252870053	1.19004833643041	3.2134219465477	5.77133352778415	1	5.4328482959794	1.06160845179475	5.14351389843969	5.46727985599508	4.77626026320684	2.22440103986042	2.50599091899977	4.59733670237478	2.02679083159219	4.8953919152448	2.16712330741852	1	4.87095283538499	4.53514286982434	1	2.6411168354014	2.20546819088589	3.78124648961482	-1.07253252793557	1.75920260505314	3.48039333006845	2.66256778440757	-9.11830923413517	4.50766980173024	2.17937294921026	4.85728884836346	3.22092808979443	-0.00754611955205997	16.2939797688554	4.30863336372275	6.24851241547407	-2.69858881954721	2.95013256516959	5.68372102304268	-18.2581914124766	8.36591768663619	-9.8294593546618	3.60958789952871	-10.4639585618401	13.60211359291	-11.7819323731942	3.46086075258434	1.38890721795527
104	6.62519569712458	1.27807839946476	2.13530847082324	2.10159564405415	1.8440083581444	2.24600068900078	4.32736875437854	3.22356319577838	1.89040549813335	2.71697571183415	5.71113546802226	4.40377216689038	2.03845875154452	2.35176870076824	1.92671586356852	1	4.19690529011007	4.10636070633054	3.28650432307216	2.55489936473612	2.46281567280444	1.64254320654867	1	6.58010480303979	0.659955909357135	2.83523811594417	4.57811883605107	0.672073665913893	-11.1554815608935	2.6398100356045	-2.65605660965817	4.62905065826245	1.95288460222508	-1.05932725180093	8.26662128708463	3.84032884766577	2.47254316025314	1.95820425671113	7.80863095202115	5.35740571778174	-16.1899160076022	5.48510547795013	-8.62352904565493	1.67413669101841	-6.72790853534722	13.0703524223638	-12.6662505849744	4.96951174926218	-2.26633077056001
105	6.8310645412359	1	3.40102014358405	4.9196498038957	6.03770152455375	3.12198088070771	6.29804273944351	5.00154051158846	6.24297309885005	5.81607915456832	4.78662983182515	1	1.59646220458082	4.47372552069578	5.75582030515606	2.15431506439147	3.17415291307829	1.18014732065008	6.10144377726284	2.55490579737133	1	7	2.48101224728289	4.90427914384074	1.99620271504354	2.43990214326117	4.22800002810323	2.13521372502241	-7.42411890316257	5.74469343758652	-0.915679481084214	2.64452438636702	2.76404961098161	-1.22864381454341	13.4312342347236	3.52838829988973	0.757957506365749	-3.01068400742938	4.10198302478672	1.5870150700404	-17.9123884027938	9.54590642694331	-6.71444172304306	5.94925979074639	-8.14568015670582	4.28913766669898	-9.36921522687848	5.92279231320934	-1.74400644577804
106	6.05569902539127	6.98443431323787	2.94836793795757	2.95187791171084	2.55091987020513	6.27630332506341	6.8471980281567	3.82935714998338	5.52887065176708	5.75920045019406	7	5.4553085006552	1	7	5.10245562788734	5.23123188076244	3.74547287843981	1	6.59676169823856	2.22659020647114	3.22828366054964	5.74433004632266	3.97536065355458	1.8579788243676	4.87493288453043	4.26515782951136	10.0605231631106	4.49323783494154	-11.2172229796999	4.97741609153269	3.30987624263143	-0.294557734851845	-5.75653306302816	3.38048198223704	5.50971177762869	3.27325303199954	1.89283176984285	11.2713510877445	-6.58443680505584	4.23180982143802	-8.3722631268679	7.87839465451101	-5.73278224811391	3.57615039064491	0.0100150690196568	5.55236536270029	-6.71866214292086	9.33624655960693	5.87884115449564
107	4.53793191078301	5.57751145246449	4.00266254828089	2.9612468083853	5.09133422660704	1.70752548131393	5.01246625842245	4.36609978961538	3.11934865104785	5.49451553906064	5.90340364849318	2.31046749278023	3.6871339109769	6.17086154858065	3.82921055794113	1	1.86092553397242	1.84774386636067	5.95435565499576	3.27673259626976	4.91763046989785	2.77280493497568	4.01054437991052	2.99610807819047	-2.37964237319663	1.32000245107047	9.19474031199951	4.43670368728742	-1.29794495776263	1.96548011131474	-2.16118069793705	9.96181212406377	-3.3746193632131	-1.16838025376433	14.7050473290955	2.17057873633389	3.54959277736717	-1.94320135919151	8.51355844536648	4.49345869486986	-13.3338402954256	12.2945496782335	-9.88970831517933	4.70877491174774	-7.70039900245481	15.1362349653122	-14.5584937355254	5.83967547588095	2.06765650008367
108	3.42511285145748	3.18793955322854	1	3.49977734335886	5.34634178758812	1	6.29954677974152	3.90616455151244	4.96925364727747	4.80120704054752	6.10216710356614	2.48543021393588	1.72446337547981	6.47862962675986	2.28145950982235	1.89474091375248	1.90710094988173	2.31133714283074	3.59770886001362	1.11446678681439	2.19329340738652	2.52890715582442	1.34357629213086	4.08348929528241	-0.871555243261799	6.68455736650629	5.83352729070304	3.34172766169008	-11.9219410715485	2.29902523715765	-3.13866819834336	4.85137543629241	5.96269441438394	0.702404491272755	12.1678249789432	2.27397395195892	3.16888241587912	0.474726232259066	7.38296303309995	2.8233896367846	-14.4434554352304	7.16978676832808	-13.2306763255095	2.50037617391049	-5.58002774028352	15.0484720409724	-8.33210437730043	6.31419973653544	-4.18745615823158
109	6.4968652965362	3.23636165749769	1.95077435475696	3.11520261778886	1.07149681182183	2.10973551319942	3.76963192001946	4.5862804158287	4.24130042292411	4.41684545317355	4.7492752764969	1	3.25998495495422	2.48421197997356	3.65385875341363	5.45602133017312	3.2344234142006	2.49836064064322	4.15293985724076	1.63523929497248	3.1800786725482	3.50402322857046	2.34300818001162	3.42368702494205	-1.28054938656784	2.78716132438178	4.26831354956704	6.11934698732039	-6.55061658997474	5.56747803696156	6.13921992959189	4.01649310507475	-7.92312876502574	5.58797177735609	2.17284325856201	3.18586416961496	6.77368049078172	12.177621477456	-4.42320584250248	5.86411530106159	-9.87292841703842	5.76737880524022	-10.7105986573587	4.36001185017017	-6.58012931616464	9.55856206553455	-10.6316601513345	5.19960688916886	4.93332135308333
110	5.97479326665641	1.4178496474977	3.39055242990707	2.17331928850213	2.91114887437795	1.12232984447866	5.94027342663857	7	5.41451463823181	4.81032169195634	3.52545545057864	5.35389462008023	4.88791924333812	2.34268941692619	1.19515860900578	6.96885770899947	4.05655650091067	2.34459488716145	3.99631366303669	4.54457713058431	2.44648114890844	5.8979174593061	2.61458237499923	6.03419635100271	3.59536628722591	5.56865361961852	2.68679828767519	3.37336623362492	-8.10916308106962	4.56990083310962	-2.54251449831407	6.09359529484692	1.79738556359733	-1.3215848987092	7.32617784008482	2.92321511952986	-1.17405533314043	4.12957902629693	8.03538648174049	4.60853976501892	-13.973020389685	7.84616332175308	-12.1334067022801	3.15433474553831	-3.95656051974773	19.4439874740962	-11.3437555172845	4.09802162277207	-1.98043332447266
111	7	3.71461461502924	2.9189742918681	2.40520350438851	5.29137515971774	1	4.4379362936174	3.41743608027661	4.76480208661011	1.52137271542246	5.22359542235095	2.82495497525838	1.03090172690787	2.76555898259546	2.24896555952965	1.1258280696187	2.42344569471321	5.2652791199921	5.19254638813636	3.13426003077201	1	4.53662522905178	1.03945768089857	2.89371237910795	-0.806343655695067	2.04834402919665	1.48571501831974	3.13856115887245	-8.63624987970707	4.658664666422	2.57099127623302	4.45271809394507	3.05152902667511	-1.3270549626659	14.9009667708797	5.33810319549754	4.31386803349561	-2.15559665420448	4.99830305567721	6.5972444088491	-18.1538924504346	7.89185097654939	-9.80195709380568	-0.346461498099017	-9.77026687463711	13.6847547640606	-17.5075562978073	5.51588162559758	0.935373758547084
112	7	1.26911009334051	2.08473021496792	3.69761490362084	4.17925225543641	3.76052278361097	4.73178362231667	4.9790702134264	5.92371875307468	1	1.12336196011978	1.60202249083545	1.58630844200869	4.52502007811302	4.93537574863384	1.54467827326044	2.07406601680551	1.37905953219896	5.30732909311825	1.74055156069259	3.20281458453263	4.82233971406123	3.00108256851539	3.87024721662018	3.17043611126262	2.39948593940264	4.23310742137372	0.211146599722543	-8.34824047147076	4.37544321372204	-0.919685313786979	3.14577527192339	2.19707262638598	-0.651820656817964	12.1630727596995	3.46028969730273	2.07028617761884	-4.49419572887973	5.31763256723935	2.36693298034075	-18.3132343572925	9.72213269748008	-6.63453416511168	2.57976186240855	-0.849874708133872	8.66788978052397	-9.92100562315414	5.67723868364185	2.91730967272504
113	4.12794773777812	1.58476234275166	5.25238417035571	1	2.43382264248398	5.47138673581926	4.62082520147865	3.2611557279516	1.3381989322805	4.61780095697137	5.52497860038763	2.41234021066981	1.26461891190596	6.65165478717498	6.26458668621171	4.73847756525424	2.97788812902944	2.0364839356788	4.73857796213193	1.27430003390078	4.73098804624175	1.44658461125802	3.94365298496068	5.6068677448367	2.60366622108792	2.65935559551082	1.60962473729335	3.8704179908208	-7.65446847352728	4.49508469553437	-0.700893116449718	9.88607485995254	6.50928781936621	-1.95703668325657	8.93450478192459	1.94585003920266	4.90618129123328	1.89731293342136	7.23700224648643	1.66182853884219	-15.598404379927	0.104849590144936	-12.0376633100929	2.53759560667984	-12.0188134307531	8.91487575857365	-11.6479322345471	5.67748573435201	8.19077779629176
114	4.15576345299744	4.28160713985096	2.46121729886545	6.21610328720234	4.87807535648798	4.49734468451984	3.47543832382922	3.43155217297416	6.49584591916406	5.41114306186766	3.27821374661093	4.33050152008105	3.10380843637525	1	3.43648378326965	6.53892595847459	1	2.2536991325815	2.39289606530162	2.26426559485168	4.8691639777341	6.7740845920315	3.9141217517388	2.69189041619024	-3.73429578247484	-1.26485696485995	8.74595139349776	5.40435169567237	-1.65105043201038	3.14634922785233	0.555984502094063	8.01415829564311	-6.55233578633115	-0.699553231770781	11.1551809261319	2.12068541094746	2.31758443687471	-2.87467935335476	8.41461534906938	5.64714607074809	-13.3371263117368	10.2437552722118	-10.6448884712107	3.70585824544101	-1.57433740837447	13.4533582549314	-10.987913453961	3.81270846610538	-0.234506432675046
115	3.18018963020344	6.06364112879104	1.94962375011215	1.65729765477618	4.07296692463439	1.73244666273025	4.25170739836313	6.79470919776121	2.48245386394947	5.23935139455847	3.97931823539807	2.99095956971419	6.65235707516613	6.05408166922311	6.01508374945852	1.89845767576392	7	2.24125311788016	5.31828062904002	4.37147736433161	1.70078283501464	3.29648405377748	4.27721872786145	5.98752065496846	-3.79243606554554	4.69525761448619	10.1704427776421	5.25015575992704	-9.52261169683902	8.15665671440616	10.9899934955946	3.63475342976347	-4.6502943757896	2.44133871010449	1.52485443084765	6.97065135630894	7.1008100072647	10.051992898186	-3.08717214891091	3.83755036768238	-6.51858342070381	11.1008852016093	-9.63060420891419	-0.478517115249421	-8.35240071124331	6.83283198969457	-6.06161535711406	3.85021162213239	-9.83736923158248
116	6.69388020411913	1.28890481879621	1.36260649764566	4.72353317423345	4.61674686651611	1.93719136409907	6.96994935105587	4.98408066355748	5.85133868430269	1.86347897188292	1	1	1.08635882585344	5.75963455643195	6.7638732007946	2.59429750606953	4.82583743996317	3.91071028071488	2.83960857429543	1	1.02157567348156	5.8739949224355	1.08698402854023	4.42675034655804	0.598941296033908	3.00793066922199	4.14507938671762	0.029976277350285	-7.40094144000166	4.831481249108	0.0387021140103709	2.32649498385763	2.4454306297803	-1.82269297398946	12.6209811650657	4.07423869019777	0.985934533252454	-5.04907785401464	4.57736664725112	1.03416990158341	-18.4487036478697	10.5968226370279	-4.7309795452848	4.231398190117	-0.428878614430168	12.7693693025833	-9.29167217580633	4.9460480538091	-2.27061007425133
117	6.76656805598018	2.4375084405487	1	3.09733113094851	6.733853372335	2.46228900408496	4.64301869528637	2.20721772054466	7	2.99232792767003	5.13968773177479	1.64338406418618	1.14991652285883	3.25056465995161	3.71333036642455	6.16366944349998	1.26966639954625	1.2607439494668	4.58169956052674	2.96869521507835	1.41207754910937	4.75291062243909	1.11871340473887	3.33994048656788	-1.51996611461876	1.63029489094084	2.03362471878172	3.15369791191155	-8.09585618489906	5.45409912332025	2.46938449754061	4.83785439070779	1.13053243651135	-0.776587820421704	17.700754641124	5.16846709735045	5.59878331237869	-1.41029120979355	3.97284979092779	5.60848910814077	-18.2431138277959	7.0005081232873	-10.1292326530805	1.52840986361656	-3.73244574187339	8.82339591306038	-7.03079393308675	4.8167069567126	3.82451716810526
118	7	2.51492016278026	3.2517842080082	4.39061486828745	5.42039934264291	4.52657441037904	4.61096974340943	5.50271572234913	5.62621444660321	4.87762878228814	2.67904298663369	2.19277251793907	2.5060001865301	4.70586754108667	3.7423531041961	2.88894410732902	2.43428316024142	2.54063391441956	3.79161252569448	2.66461178024299	1.24467295651046	6.00299347061052	3.75504512436284	3.66042699506944	0.436184856038298	1.92636937832303	2.75125087683883	1.4844563847123	-9.17382652524256	3.37382074992275	-1.89706574402007	2.22080199135641	4.2062282206475	-1.89023505244865	13.2114618455337	5.4117701686871	4.55640382468636	-4.63052984413029	2.79239359285341	2.41541202830014	-17.2016783015975	7.05543087229121	-6.92845575978437	4.43746298150148	-8.17318917956965	14.6836882308404	-9.15727532004317	3.28570197307314	-1.28603623883462
119	5.72465481808673	7	3.06355633993894	2.87346016918991	1.6425072202795	3.46342786715787	7	1.86327320667205	3.99128959293074	3.03981861131211	4.76680841123699	1.28066834130727	6.0724010594935	6.41427249791861	6.03989983691888	4.18472614038155	2.70909764377262	4.95828401980867	7	2.068697516554	7	3.94945619150969	4.54816467839835	1.80518981197702	4.9717461529207	4.54381897716127	11.4691662033021	4.27892030511669	-12.2354930321521	6.8843225964356	5.93353656845188	-0.987194346961117	-5.98514129676936	4.43590011561486	5.94863277057199	3.95329120797511	2.20581274986111	10.430697085154	-5.73940108190092	5.94179211726373	-6.84899255413107	7.50460701078691	-7.65183904798049	1.03322287715345	-7.02574943939076	10.7073859403549	-14.5278557934086	6.03103526724124	0.217262281750747
120	4.42555710787655	4.44351051907707	1.10701290065727	1.99645881581015	5.51128312595815	1.72496994294616	5.0516265235184	3.47660095448089	4.48611393629047	5.66294869078944	4.28510258815292	1	3.92487208182979	5.96684537090535	1.78606701005004	1.9827791378303	2.78098211321938	3.53636720430331	6.10785146172168	2.27740382165938	4.18845835269991	5.44622458150046	2.43577487963867	3.86788713999425	3.6158489797845	1.48245756553566	6.12278447008845	4.61772748953315	-7.33470573057909	4.38336761814793	-2.84122981689315	2.88895092795984	-6.43239666386721	5.18218939865455	3.9655893608687	6.17424932774997	7.34166506768948	3.65680075151971	-3.52563975568786	7.69254376526578	-5.79944067425611	10.3784163536151	-5.22769714787525	4.41673145920214	-8.93693725331125	9.98530194182005	-15.4290934219141	5.27646597313082	5.53204337262235
121	5.25874187102157	4.87017285160792	1	1.13691982811482	3.10874006909664	1.88222024098799	3.78522309238146	3.08811201840596	4.24356219525476	4.22034224727011	4.53830412683198	1	5.74189610226127	3.29151628401072	1	4.60349192129945	2.19509632742607	3.16488857952675	6.34329956360081	3.27526588273614	4.10772613637105	5.03932101608804	2.25766684959539	3.60327931850567	4.18844508930083	2.39853654267879	7.12115265555495	4.39358134012288	-6.46117419303029	4.37807015209771	-2.65695383584729	3.96591177005358	-6.26122885162557	6.00070338109601	2.83712283010671	6.33748106529953	7.45276392511206	3.93839612688024	-2.20905268132075	7.16314876553066	-7.23260740732588	10.3830157216681	-5.04265075135901	5.03521147449772	-10.8903309993624	9.36529824766563	-14.64781707853	4.97509136685379	4.66139859743695
122	6.16950514118987	4.97654945400137	6.03914506276111	1.68463168088952	6.10848783742218	1.90345148726443	5.39470995442961	5.44477410218464	2.84000697025814	5.86595848522387	1	3.37262892712595	3.69725733175376	7	3.05502675142953	1	1.78327513983056	3.32882861720135	5.44853386566217	2.3289293912655	1	6.37097829456382	1.11623567956434	5.14027276770473	-7.19098364579153	-4.72508766314898	6.43233948734255	0.381176285931947	-3.39087665017989	2.22110083237829	-2.23647231480397	7.24983363369311	-3.46078557919493	-2.79135337488404	10.3407086852503	6.50698393617385	4.00430635527569	-1.24308391604008	10.7456808643644	10.28770149096	-14.3833325431335	8.69461464065139	-14.579840187078	0.945546855691745	-10.3700338115892	7.21146053369676	-6.49381102804103	5.43726692567847	-1.1328819201081
123	4.88999850604172	5.75111453086891	1.93576434281654	5.70712923532833	4.0340523971749	6.32191836232292	6.52340965871579	6.0155624800927	3.48064401891939	5.93414244475276	4.96978673302311	2.03619387390958	2.736117467887	4.86068095744894	3.42512424594337	1.50876863050523	1.43381210313716	1.57020605415243	2.88744599968684	3.79352532773223	3.03284889377572	6.42161588657609	3.74931404692452	5.27859243609813	4.38141241826583	4.74413111829634	3.68128381076654	3.14295122746861	-9.31747013423804	4.52640603198097	-0.806342602998495	1.24659734283107	-5.82737137334944	4.41393139135384	3.5868723176783	6.690751775737	3.97680773169185	5.91656619590704	1.50128547547087	8.83750941156915	-8.60638389864046	9.54793837882367	-4.96393718099995	6.45174698797611	-7.5075674808055	6.39939976782619	-9.29828307502503	8.38601570080569	6.6404923408451
124	5.17573412925486	2.19590906313256	1.87854593177642	2.54012935038339	3.8186506872625	3.39541681155916	7	2.16551933972906	5.65913919928669	6.70537749847754	5.77439174649124	5.27055278437891	2.35722028689822	4.25217547038023	6.49101213302358	7	3.83162509247291	4.95569186414858	5.61323322301392	2.77300266877119	4.80086681417166	2.92039222882596	4.47749203276491	1.63394234498069	2.68730226782622	1.10327429312801	5.07830111970859	6.59377139585252	-10.2736997574325	5.95084297708751	-1.55202697357617	2.5319797586851	-6.56287996433645	8.00718142347322	4.56415815545	3.18984319635525	5.84002580350715	4.44582574439909	-1.30581134961796	8.74161299999672	-10.3850658309078	12.1829775914091	-5.55321580371857	2.62380467939278	-8.84128158822286	11.2156833129358	-11.8916400140777	7.90474650077571	4.05728118074938
125	6.08699257986023	7	1.75015754997118	2.48644501389689	2.63025603866798	3.51096970788665	7	3.78946392013957	4.86035171946842	5.62364424847638	4.6800009135016	2.04462221843503	1	6.19971732733253	5.14939138295818	5.25822987172968	4.20660576561509	1.42029334137953	5.67760894767575	5.58758297886371	3.18465534951763	5.61187881756788	3.94224549682844	3.18264174540253	4.97494911166182	3.77992090781255	10.33149934708	4.90567799200096	-12.0941987782086	6.10043156949216	4.17477034113721	-0.136208012824012	-6.38317871323632	2.05903185610559	6.35744283237381	3.52577033859227	2.03389597189156	9.57521696658068	-6.2266221081317	5.30759709527975	-8.26211076366783	8.11844243341332	-4.96893549573415	5.5213188587997	-7.28087223266921	14.2585660022687	-6.3503557722463	7.1600230159042	6.81395470942955
126	6.58240865648926	2.48505955141352	2.28457184494728	1.77959773391702	4.01742102932081	1.21946732719388	6.91155411830443	2.1483254780094	5.03228525781148	4.75108322535502	6.63881557838813	2.85416960120996	1.27972341690067	7	2.17892974462961	2.19835366763065	1.20050579928401	3.5264601517223	2.68479587334662	2.23657116538819	2.20231178634874	1	1.7237140210272	7.52472225331054	2.25469991354008	2.75491147572421	5.15986020647236	-0.666495503622428	-8.61842652236946	1.52294784758272	-0.3257867516785	4.40737919571089	1.93289760655846	-1.41086716147018	7.87637676872448	4.51820708983764	0.763200600089921	2.71888163078645	9.41339436015063	4.40599291305895	-14.0551194597923	5.18135242807859	-10.7204698611122	3.02723147853173	-8.51682876622526	5.92159962888428	-13.2365769885138	6.15610709240299	-2.37603615425222
127	6.2231359665837	5.19834591122021	2.70001035073917	3.67725810313919	4.68868931960034	3.68413158926909	5.26682522128911	3.58186539326098	2.64881359784886	7	6.19966999556049	4.75706526474907	1.93556890214814	2.92723812617101	5.41215444546011	6.55792272583814	6.60368305604082	2.20115570770191	5.98825711570989	1.98743381675242	2.93604526365484	4.02087959231804	4.19519626615233	5.51548167065905	-2.48634596688655	5.07259635927523	2.08844314813482	1.72997909044004	-5.29780301221812	2.87091288868821	-2.23213003700827	3.68128991870116	1.33924110331393	3.49039174094439	13.953701559672	0.309163854444113	7.21787887560613	-7.88151052612395	3.73852867481902	2.72522058678169	-17.764273943602	7.00508914346112	-14.6487990121365	2.67747022990411	4.44141146916698	5.89849597846701	14.7637987016449	6.10051205371288	7.48315108506635
128	7	1	1.41613759329199	1.91034896499365	5.85794690290845	2.38919321082007	5.50246693628631	2.79220598041337	5.52634337765803	5.45786516714784	4.53073428093569	1.69634892320078	2.74037202731992	3.71324148212639	5.03859390849501	7	1.10916454071152	1.1627128295751	2.59671731149929	3.41189021107336	1.95892728468574	3.81448976048005	1	2.52797353662141	0.0704611369011694	1.51645149432433	2.62299168202561	2.82996675749781	-7.70798467592392	5.28782652020789	1.86769950492753	5.68024173755319	2.99976944667077	1.15602823658955	18.5843581258081	6.63031860542343	4.74175561347564	-3.01046494199841	5.39400837853049	5.59108219086818	-18.7790544478004	8.0783324749327	-8.77066631813092	1.55929211222574	-5.2201106231678	7.95828029650724	-7.10897038780545	4.81162649595662	2.74014483135953
129	4.65079968193992	7	2.83196951010206	3.09394779166652	4.20034809648779	5.12178343243335	6.67413731352943	5.27099664964498	4.58583775176773	5.75997313870998	4.44248286306361	1.25806364475989	5.16904343299295	4.10446672887905	5.24019384066703	1.72208697277801	3.58013841057332	1	6.60396425803709	2.49053572047728	1.68698770421393	4.5893791323066	6.07785177065506	1.07955924284586	4.51259657968819	4.81261529058642	11.6323510239719	5.85533611506715	-12.8073735619189	8.20725731248266	4.67461944945917	2.15127261701062	-7.87274850181642	1.98727364566246	3.25130902205625	4.83465264059773	-0.175033667559023	10.3721399836014	-3.75716786673817	3.91765121030308	-8.42688158136123	10.0518485487192	-6.07753432986251	5.92368503023665	-6.79379754812615	12.8809722779614	-10.3249436763247	5.7965158247258	-0.381385993060543
130	2.48270218003966	3.47914552002314	5.30135969789441	1	2.63565896847326	6.12957270626962	6.00363578117411	1.17490028112114	1	5.45437269833766	5.48818862451785	1.77052393287646	2.28185370335565	3.84253378032128	2.90932170097064	6.11962226662772	4.86994620404151	1.93149225609581	5.50525788433253	1.71078457481635	7	5.07502658568708	7	4.45952653353686	4.44710210470747	2.03758453306309	0.666125357548295	3.83366242081199	-8.52075390958917	3.55073345996358	-1.29536420039016	9.45788847733386	6.3036163303864	-2.32118243655605	9.226823075983	2.82014101536572	4.36648563038706	0.81951034227583	7.31033274096133	2.68575566287561	-17.123535808646	0.167424992172826	-11.1984987060675	5.47463069198372	-10.6706564048852	9.01589834765418	-13.0812330955332	7.70744327002017	3.18682656462157
131	7	1.22305344411546	3.1140592229023	1.4619011005408	2.766959328429	2.20309790659075	6.8471753391934	3.79898829444686	3.93595025967438	3.19491739193914	5.37963385273689	2.18991865458656	2.05540266533012	2.51174674803163	1.12360243393062	1	2.44881222718352	1.07208324367256	3.39128286383583	1.01493938095365	3.13099343543769	1.85570585323983	1	5.93131421598869	0.595446538265624	3.36893783932346	5.26754186792544	1.06974974486639	-11.252981271068	3.21561085155617	-1.5030245557484	4.90112682850716	2.03511669918032	-1.57016563770915	6.88450855070984	3.07677684571304	2.33925645794562	2.14176310888621	7.09092239412183	4.7647471257065	-16.1192387045201	4.68528547493126	-7.9166160230224	1.69854299872401	-6.16492327632153	13.4260904420672	-12.55638841592	4.66001999593754	0.430949889779646
132	3.6177068342412	5.85574347388115	4.3652301354257	2.40644809652444	4.24687306774741	6.95682709037282	5.75761047869432	4.32009225125756	5.42899675449944	7	5.22808509864578	1	5.76191389267771	3.82392767814721	4.73261390319075	1	3.12365536731737	1	6.56599712930982	1.67165893088848	2.39203443125247	6.3755555629458	5.72820108225691	0.829796183650979	3.93875407350682	4.59923277269132	11.0543931585096	5.16794403592321	-11.7487982321486	7.53071569456364	4.79913644923875	0.846964979051037	-7.07616028068359	3.23803447429642	3.33129177259577	4.34724329316244	-0.468767740587123	10.7580687805777	-5.07502421037152	3.51091169585778	-6.14372968114321	9.30433352854413	-5.48873834889697	5.84515757373106	-6.46214669016664	11.9390919609698	-10.7093936520331	6.00909795284418	-0.359387795337449
133	6.5086813760031	4.60641583597847	1.58872279545527	3.29397678048179	2.50765552857774	6.31042168251596	5.12397850509158	4.98239861391426	7	7	3.7828221309958	3.72158902095693	1	5.22126328250908	5.98168683835331	3.17954378257122	2.15191617958946	5.48787886115223	4.48865866689208	1.04602128344925	3.61111710469837	4.36061054713183	1.94517321889744	4.4402400702739	3.25986594283129	3.09728618709246	4.44637290299298	4.61503801537405	-10.236669091968	6.17367863214225	-1.66123512411095	1.18642991471303	-8.95707506220907	8.06700626123148	3.01403647462555	4.11269389633587	5.4852766950234	5.17844991832757	-2.21480026348059	9.03334715739136	-7.89059464503641	10.2276481766926	-6.64150305891311	6.48507100384328	-1.47398634849882	6.05628640437211	-10.7568748839269	6.30553780806821	6.25708836549815
134	5.50029235926809	1.36897981140741	2.8334287727348	4.0339453502503	4.46283279314768	3.1380986887917	4.92303784434733	4.01559883098164	4.67062910354431	7	4.07169777004075	2.51082958274758	5.18150656531475	3.9223986121396	7	2.50540797973227	4.05827884902488	1.94284953942072	3.91622727048664	3.07288451874413	1	5.02277575832876	5.76489749365613	4.8155998213763	2.5857739672779	1.0404818416208	3.39174408596959	0.743988391158987	-8.4115698001943	6.23449768167922	-1.03353634804958	4.51907500276051	3.28147672364064	0.725008127721901	12.0302238907452	3.47328828620332	1.11570118946907	-2.94077595300773	5.74895542666504	3.08064409970496	-19.1223043686792	9.18223694676464	-7.45123562080613	6.62525994965088	-6.57659745125216	13.1091882656695	-7.446838421489	2.82028196747455	-4.2782273853835
135	7	2.25603416563413	1	2.81830958665054	5.69637233288862	2.15689928622524	4.45832692205003	2.3167200235556	5.45265855497054	4.66361489450836	6.1292763432663	1.03270356211961	1.22154106397352	2.65785483917971	3.65288299684332	5.4395342620725	1.60752732303952	1.72762914852667	5.48244403897961	6.14171428617991	1.02528404970001	5.46182413813892	1	3.32816831608518	-1.0735278373537	2.23430145785966	2.17171565663912	2.59996349078223	-8.31795527514006	5.52337820169746	2.49356283406326	5.27323982814997	1.44939155178459	-0.951260977805904	17.9412619227249	5.07401559261015	5.73911047276692	-1.90751374413107	4.36592313637985	6.11850199680627	-18.319410336108	9.20029130955559	-10.3134660952005	1.96931474221508	-3.89027350321069	8.81938474247366	-7.20761750871186	4.4479213685093	-1.79148216135026
136	7	1.0235454135508	1.87321044522906	1.81350788360752	1	2.24486462368729	6.6374137178376	3.51311088053521	5.89494958784775	3.27969032527003	4.07216178259009	1	1	7	1	3.64657405770884	3.06261466624193	1.82937327056794	3.35477053128392	2.51733499632357	2.85578307606537	1	4.03184277262213	7.24215202071242	0.415573133647261	3.87072434193909	4.9957071212483	-0.877638941781874	-10.9448508154292	2.93826135810174	-1.43042887246267	4.28986909147417	2.75488428920578	-2.33860499021391	7.84223096417295	3.32011988746761	3.24937595627073	2.17615912663589	6.52265799663107	5.49383379933932	-15.5329895207746	6.27672600181101	-8.94482816263185	2.16080081125721	-10.3197827007588	12.7757487992374	-7.17911083822217	6.67751224542127	2.70964090444973
137	7	4.32932202969588	7	1.3625568737067	1.74329471930195	1.8287756028219	7	2.58315022855428	5.8068963120118	6.5590211098672	6.30868421068801	4.95238077820147	3.4270875276222	5.55635025931192	2.95055021850804	3.2163581615474	1	1.40182326805551	5.63753664603849	1.45915281134957	2.84955361177482	5.87841158764544	4.91344206201502	2.7892029714196	-3.80972656674754	3.16931196235636	9.45767058653248	2.22896590287026	-7.89080548682626	5.7652981123545	1.84989673998274	5.26088485672829	-4.75545655457581	4.66282797945598	7.48484146025867	4.70186147019708	2.34843592661638	6.8147412800771	-0.295482817926493	2.39405846024956	-10.6808425001639	12.396439508584	-2.32490030544308	3.93595024435725	-9.27515608051117	16.4177903278694	-11.5424457399209	5.35778753269056	-3.58533625563879
138	3.18279782619902	6.85298303352064	2.03311636832446	1.34989016336166	6.15942565133553	2.72307794300291	7	3.42001050782083	3.1635531387657	1.42192970704809	6.08631289599501	3.75981180988316	1.118350736157	3.67264497344855	7	2.67080829486254	1.11874802695079	2.11344117175178	4.65515973569367	4.0786581110753	4.56002325939996	3.7725122750874	3.34475901398392	5.99243385471558	1.84148274616139	2.13476035774168	8.2832641349015	1.63100437729534	-10.5080517525106	5.76122391184885	-3.79573895567257	5.81281213017646	4.60174574776332	2.44751910334155	10.7918502063546	1.36139523097347	-0.0088965459818246	-0.942143665476774	4.39646262073716	4.13791434215166	-18.1163299366471	8.20402472155554	-8.43362562596563	2.52183082903489	-10.1003549586877	3.16854419782657	-8.95418782546088	6.12101960110566	4.43395166687457
139	7	3.84506282179999	1	3.23035829454409	5.72098274335426	1.18505508095419	5.18071236236981	2.41370636376835	7	5.18068930024493	5.46610545656492	1.79011172760892	2.11830443305663	2.73787333524971	4.14409448562176	6.73133712023856	2.64410513696679	1.1634786584436	3.72601926507963	2.74207970458182	1	4.86744529535266	1.93055580614705	2.56443589573705	-0.62055757065879	2.32850890467982	2.32755206581495	2.30790341584231	-7.72388430782165	5.53554570663591	2.03719873668384	4.05150086529255	1.1158004438927	-0.0540317587483678	16.3619743309452	4.62633559382799	4.27684272235466	-2.22419759685212	4.38511334876834	5.64389886379695	-17.9390783226085	8.12425852980081	-9.90182348228663	4.52200508058727	-4.32659264453472	8.37301457798434	-7.02902966218361	5.12401326596788	-2.35024683788532
140	5.64065648563769	4.54494186480505	1.85380612997511	1.68691799898354	3.62841788091514	1.47869559091838	4.39795063679333	2.26979145798285	4.25144515831888	4.62815452170073	4.61424899239198	1.18099299530155	2.47454913072727	6.51941332431779	2.43774032516616	3.2471409642446	2.22741970165228	3.87742948591461	6.97356827127352	2.29589518722095	4.55064153747465	5.55566950947047	3.65622472785083	3.28761196204684	4.08259357153269	1.69594763632356	7.00538273024721	4.52355381717952	-6.56389125242909	4.26060422129179	-1.78413367590932	4.16380920250541	-6.34722584414419	4.81194954624502	2.93026707385113	5.66166831774	7.21722731020522	3.5157356154411	-3.35021276562302	7.70111688575729	-7.26610988147277	12.2304109872612	-3.76344330693042	5.67344220586173	-10.7170906820679	14.4229357609783	-10.2115490885529	5.91906706902025	-1.84193885847743
141	6.74606348358947	6.58296307944694	1.88932302483687	2.99908698133335	2.54288845593707	6.19169827228222	4.61285619522182	4.95888749472177	4.67103300048305	3.48346922128952	6.22497420226154	1.68582506450459	1	7	4.68044697822951	5.09301472184395	2.03035451611204	1	6.8708946526263	1.96366227675542	3.77209975492752	2.58069515084019	3.3093777956626	2.88699170388136	5.67883522647938	2.91758895189983	9.50820709979154	4.45745097785993	-11.3885779623246	5.25529209141709	2.66247798050857	0.358914015304016	-6.19481362145013	3.57945653155573	5.80628944995765	3.74033585325058	2.01334500004132	10.975769685507	-6.3817768940745	5.662169606259	-8.63446764865369	8.30059118805844	-5.41090023133112	4.96742110899959	-7.31568440668667	15.2389194458115	-5.49675817121245	9.9538522529037	-2.15897663671681
142	6.48938588478809	3.2797639642419	7	1.05590585624788	3.5148712861495	1.63684707054775	6.847597220128	3.49111500031523	5.52300027548193	6.71061437999705	5.7174088219714	2.91237679723931	5.23391510581781	2.30769588414891	3.99054168730424	5.89990226070995	1.68382997624796	4.92589180408798	5.30508432525125	1.07280677091385	2.2349105269764	5.52888224392809	3.2347292027716	3.95718738371073	-3.13107244189905	4.33260531453848	8.47973511065779	2.04089581413004	-8.23030902733877	5.40766514377008	1.24865596081983	5.8303099484843	-5.34062951670835	5.10284131179171	7.51126039849981	4.18327057689898	2.70942947556086	6.24613221925065	-1.5623216568533	3.08731449704119	-11.3266857923867	12.6104035520928	-3.15665621452168	3.5359178513021	-10.3811378221219	16.5300010907819	-15.3886001318293	4.92011911071384	-2.9539420582502
143	4.71777670783098	2.40843839038493	3.67767852473792	3.72376372458792	6.67682208754916	2.62890195143406	5.08124510404707	3.07331210434425	2.46008631370905	7	4.39920229427046	4.82541531167308	5.40718303631977	3.27354780142841	4.05482874454324	1.33937251358458	3.93308103658091	2.52774566854592	1.56670402332688	2.02518901900354	2.37703620325887	5.65541219536689	3.23246276344226	5.11498821458266	0.399436657984085	0.319055900131412	3.51440084939933	1.02532334498405	-6.83008657612313	4.58054975790991	0.0459320851760068	2.91998891730004	4.0460540712406	1.93399732112999	14.9995186957377	7.19010211673994	4.66263477637754	-0.664404941363995	3.14388488791882	3.33537117285021	-16.9166257975223	7.6415245973531	-8.04606656091679	7.44369750762039	-9.79261090283742	13.1590313255194	-6.68401286408414	5.88639584651567	1.84139294400505
144	6.46793219874975	3.3001815936853	2.49230631017217	1.96682144450106	5.74096481664937	2.25183096901881	4.8802530292449	2.02901757113228	7	3.30089688135326	4.93498604145684	2.96785491770228	1.60204487332561	3.01584125569223	5.27411444446128	5.46361528932001	1.1280231858583	1.78518027401999	4.52746794146654	3.76744496722826	1.83490771152601	1	1.40746114080339	3.47665558956498	-0.115624460294785	0.604511120598018	2.19089956754568	2.15070661835044	-7.77084589204526	5.03998981108747	2.43221062773606	5.26958030589074	1.94120181223093	0.846773786281022	18.1215214810412	6.03225546441192	4.76737391419332	-2.43985944508189	5.14933016416633	5.32668669798591	-18.5221973750153	8.56078157343374	-9.64600381536795	0.951767512325203	-8.89180715385146	8.92872621957305	-7.4349924815254	5.5211233056628	-0.570926727442162
145	6.72837114989677	7	1.37802496348039	2.97031058667673	4.79001018982642	1	5.8473269062028	2.62489739763507	6.63807717493158	7	2.86237988127514	2.0130863593676	3.57438592692987	5.52907463703545	4.93819125927248	6.81549580503989	4.95560287292214	1	3.58819212632313	3.80561581306113	5.15280558232574	1.77683819625092	3.1300686406643	7.2055511651697	-1.70326515721992	4.56423712531561	1.8824692882221	2.86702774736766	-8.24320660847964	1.23909977764658	-1.67029132720344	5.1182457791403	3.50342085640241	3.41187735371876	12.3780803738966	-0.727072712627695	5.45791340448487	-5.94070587338169	4.64032815721312	4.52646497306935	-20.5290509465382	6.51245814781701	-12.9188133916966	1.73057209168794	-7.41185379444615	8.71321368468103	-13.4440987644268	7.15413330011394	0.73354734170241
146	7	1.30337934738081	6.80024742812814	2.51481852412398	3.0342016395562	3.95372264102818	7	5.60848926176265	2.32188172718817	3.32553135251834	6.74367415143699	2.94599155979527	1.38565253837888	4.80261498175205	4.14824573755416	1.54901762565243	1.16651742395607	1.76051319154207	3.17823221965963	1.05090258968124	2.95734515501544	6.53563168104861	1.43834016320614	1.83070238349541	-4.29466233584153	-4.99403080861731	5.67849797589652	-0.691532350665401	-5.88879668301303	3.31120718020527	-2.22641851726456	8.2532515111598	-1.78024588141444	-2.45776161247767	11.8445489710121	6.95357890508713	1.8429049316176	-1.85411910493031	8.49605109082692	8.69857160669924	-15.3725860554555	8.05870125498957	-15.8978513396518	4.09430560916136	-0.955468406345262	13.9392033754171	-6.29909984211197	4.34544050728111	-3.42226853148153
147	6.5468977867712	1	1.87062874097415	4.67185556245427	4.3992174053333	2.99185721092301	6.46861052197645	4.2061914823538	4.76964085364286	5.9472644269981	3.59387620553266	2.3192699020071	5.46836694458702	3.90339679415181	7	3.2279807275004	4.64887440837698	2.52165816844986	3.44204055444523	1.27295616322715	1.50494836410394	4.55266026820418	6.67405209937631	4.17464193883122	2.68763731556571	2.08305226148127	3.16043070538644	1.43172311152903	-8.8066740051808	6.28890721253229	-0.112439974016217	3.96840597508932	2.68900479900272	0.445075798944084	13.8635118518688	2.77808056791086	2.32139023811813	-3.34294600606556	4.9674202912123	2.7877591510745	-18.585726124348	9.66019967110956	-7.50561704727786	7.3962400842435	-7.42466928367798	13.9161186445951	-11.049256195232	8.67814567945175	-1.09664214393411
148	4.96550676645087	1.96661206666664	2.68129834267385	2.47216531167773	2.1458795078586	1.66574700533664	6.86947163051063	2.74225974977322	2.43589786189622	5.10219344725934	2.03745097677096	1.46019809617802	2.28720926648302	4.58434987829491	3.92465798319125	6.27003318861215	2.69534507072748	2.84287412671798	4.82894495474781	3.39201995639477	6.67290780051941	5.39811161484105	2.78794724862881	5.79407631644002	5.01820467321408	4.68297390637762	1.6992096133655	3.65043933293799	-8.01460471503786	4.25112231248531	-1.40893931046291	6.97565882933488	4.33111972562135	0.082912221136603	7.64691070229949	3.4378325387229	-0.693434651925277	2.66509967912966	7.58095381081239	2.14147053714313	-14.3686000447112	7.6070207873407	-13.077422537951	2.5496408204855	-4.36375144439899	9.88170046691758	-14.0718144105634	7.12295898154084	-1.57478930126414
149	5.46116531799674	6.45776218145043	1.83673721169149	3.5254529394034	4.82181562614319	2.52008199803243	7	1	1.13202222834687	7	4.31285418519654	2.6312842536637	1.54055057822214	4.72779334225164	4.42528838204477	3.55053735776059	1.1477326651985	5.70234081655652	3.25763606436273	2.9491349874702	3.15593709090746	6.87417934374312	3.43211179119005	6.42077105344649	-3.84438477833045	5.91712442544689	2.76057198536199	1.44301273692066	-7.5871142259076	2.20530613662359	1.87519905606519	2.57404188264057	0.908077184550148	4.23436955150944	12.6588141983659	-0.00269757335648491	6.43686394306878	-7.80039245505591	5.55583455663017	3.73771535012877	-17.3431904972428	5.06529369178388	-13.530486675206	5.65800360931229	-10.3806775611954	13.4806135586715	0.157434395338785	6.61791499162702	-6.0016211994256
150	4.72964886160712	2.89354203793277	3.77821147369823	3.19757234493458	2.46419263053173	1.63874304806264	6.81695373567576	2.69109626932165	3.89556792937787	7	1	2.15173900489333	4.54983208612961	6.42700835344772	2.78746165162178	5.68422702844426	3.57079284443575	5.0599758514287	5.78247641763013	6.76475112453714	3.58614071208378	7	7	3.99108276492577	4.44615529837942	2.85756453660429	1.06418549761889	4.9063126511416	-9.91306035993798	4.97734149495227	0.348706813370725	7.54402444049567	5.10944217405398	-2.73156241671237	9.27013525469693	2.75607957258096	6.35297001560963	0.77111440490709	7.02430257876474	2.21130725991983	-16.2289536939287	0.92957879209179	-11.785423420031	1.27329754121762	-8.34971640059493	14.5660885340737	-4.71066116766758	6.36181976291199	2.08080069266728
151	7	6.05140994760123	6.456547129961	1.14071606979685	2.12850761086365	1.66144201614418	5.79433641257862	3.52328789855703	2.67292837723368	5.67778814581771	2.52338595330056	1	1.86470025860818	5.51524007745833	3.48043479821672	6.25368195513842	4.06535894194251	1	3.66399356658864	2.86735386181746	2.25916802352197	3.24392069043347	1.30759861297436	3.77070942479686	-2.35274901546447	3.78429087307691	8.81487233302846	1.15388559593865	-6.97087455676452	4.80003493343082	1.93056650600418	5.77329214600643	-5.89486462672489	4.06576652692249	7.90266647570258	4.0818659516969	2.52574445636109	5.81031924523351	-2.4628393642814	2.96060908355408	-9.49541018359814	12.7319544239568	-2.47716507147701	3.83118644337922	-6.08426707100339	7.44790921973329	-10.0683494332323	3.79234161749414	-1.19108135124529
152	7	4.1159441770292	1	4.90105128721558	4.1641473736107	2.33271018889617	5.37082891419442	2.7669671065919	5.61978259901893	6.60599409453716	6.32451018736136	1	1	6.83430659040602	2.36477186982453	5.85537444907844	1.26116778996076	2.20931936580648	3.64884919528013	2.91219446228998	5.56722455561311	5.14598988677063	1.45655513999235	5.68483271245983	-2.2049947518206	5.68322302494731	2.83745526015756	2.97839262692017	-5.98960373706022	3.75086577338892	-1.65654091246742	4.07347508513122	3.9427326968445	1.5842534475524	13.5236812296434	-0.411818984045542	5.80339778358174	-6.91266194902787	3.48695748907839	2.03000575441803	-20.4100699311607	8.28632940653251	-13.798985815037	2.77769085846227	-10.7903073611465	3.52680303685614	-8.8563368393937	4.82411930661827	3.26816609114852
153	3.13513971506898	2.93671819918382	3.41279401015156	1.79276992702781	3.32667376504398	2.01458208825361	7	4.9953997258216	4.40318040715472	5.4197540378359	1	4.31042652812295	5.99921478319386	6.37560972904414	1.99581028602829	6.07164656153741	4.85465663200953	4.61770063249956	6.0300276847774	6.1567624249806	3.80467554796556	1.11104139155761	6.85258969746517	4.40075282960884	3.84411683288293	2.2626633890386	0.892537591248223	4.3394855495872	-9.60930961253848	5.25087221376733	0.086897891653756	7.78052576616991	4.89447901116994	-2.44475505762893	10.3359972829252	4.03173389737291	5.37547611299015	1.7314559160933	6.9169203143974	2.31910708959941	-16.2306879604601	0.920141559837968	-11.737501818257	4.29849123198442	-7.19940370960452	11.9324444518906	-7.69510305851737	4.78239823492454	1.07416078102633
154	3.32851559785913	2.0739714417315	3.01013094925914	4.97843049875739	3.5187546126192	1.90974788356842	6.48323901446091	4.5652856244381	4.87900381068137	5.90775275472209	7	2.3626212274931	2.39202946304224	2.20938268218932	7	6.66620412256684	2.63295066726906	5.89878504861732	7	5.68081871589162	1	3.4790115227347	7	3.9864430974881	0.242558807408147	4.42852776349854	4.84632649428727	0.0953387660781819	-9.25742478570494	0.0150035969932465	-5.53045164427598	3.2838102528486	6.47362616290591	2.04641688115892	12.9955564287947	1.05208628099099	3.10560218280177	-1.28521940317445	6.89140334107971	0.756571814426703	-14.9739348414482	6.12984810279421	-11.8464876410356	0.631487473576404	-9.99273259615762	7.35828563190109	-1.28059675618984	3.75000717433795	3.89439042779555
155	7	7	1.77944093554568	4.89964647268741	2.80640261764427	1.44231700040236	5.76642430268111	5.12598039188709	2.72907826732563	7	4.97419908940821	2.62988309876882	1	4.99171035394679	5.1144305729796	6.10689819001013	2.52109196465229	3.3587329095165	4.8547991366763	1.80555332103429	1.32920053192383	2.31028985221678	2.88688163405057	7.60375393343833	-2.98523002798237	6.92526553188369	2.55258083020052	2.68047702166467	-8.77118685227424	-0.443755396431219	1.58356947578218	5.29712533963395	1.88886420855234	4.25776429036804	13.392099950594	0.351049883393452	5.48850076718708	-5.29094790057834	4.03030738732456	3.06530499214001	-19.4257859960043	8.21512084634566	-14.8018100993528	4.51721692911366	-9.92906420569553	6.4255530279396	-7.74284850695962	4.4377814851092	5.78816561833824
156	3.67502437287469	4.75139681555563	1	7	4.24137984498424	4.83479410883804	6.7098066896418	7	2.88040236470801	6.4112868232328	5.95895714590319	2.76131180992489	3.89371592221359	4.24242356319898	1.30558118408561	2.17329201649682	3.44097767316681	1.03431854007291	5.20956026042955	1.23368320322441	3.72929496132863	6.14375743140211	1.61386458878414	4.96398865603203	4.69436490946702	5.66170822558992	4.78949164872778	2.99684323107053	-8.62228485780555	3.67331893492238	-1.51822825550796	2.17087318623655	-6.59491237677847	6.14284228252948	2.57016398133701	4.88886820168966	4.14821873198535	6.61298373347554	1.89275850954527	9.09210911835947	-7.70641154627582	9.44190162276021	-5.71936213567585	2.87333995630682	-8.89700923623869	14.4422873909084	-9.49147201062896	4.35237010370582	-1.33239966289251
157	4.13531990809176	5.17280143505305	2.64879646934231	5.24591954426132	5.16161772176654	2.78712387052316	5.93387910721296	2.90148783193374	6.72064896614991	6.46224000872607	2.39211204221593	3.93800233801752	1.221585333682	1.46180369375991	2.53259025080273	2.95723344123462	4.46900047544213	2.3622309936872	5.9974030958817	2.30704970199067	1.47980084045176	6.74061430585199	3.14692921477718	2.31157538768866	-5.16030244629386	-0.647464148782794	8.61617512960129	5.27438699229935	-2.99450001067112	3.43546627238091	-0.767430945341975	7.0494869614036	-6.65081170171129	-1.26204955221999	11.5392055077852	3.37621694463194	1.50208090331182	-3.90010080306908	7.71398673645652	5.32259066485303	-13.0733299500511	10.4642045053127	-10.1469110987591	5.02004439603188	-5.44221336332703	13.8320937002462	-10.6814895985246	4.21403487552263	-2.40770590638696
158	6.03382100556429	2.95854329883981	1.4568730428201	3.61888207677045	1.02302427191085	1.87420882929587	6.25172644219911	1.30984063891759	4.3392347996939	6.0258304576669	5.77412502415482	1.23825239841198	3.22283848757894	1	3.72968002987724	1	3.35542399394659	1.72559365812103	5.86721947723877	1	1	2.94738841922436	4.23151798004821	3.17018377470959	-1.45930109699348	3.31311508808187	3.59036212807445	6.08976412731881	-6.34102940416353	6.52915764755059	7.22024535337474	3.72582542512393	-8.54254396858808	4.59245901686077	2.04149473771649	4.28081892438249	7.24142286394472	10.0188627221446	-5.6541563738572	6.07969832444231	-9.20819746332475	4.87245847669424	-10.3188345602285	-2.22413656716057	-6.56379862490995	5.02552132883474	-19.185449331402	5.55254473602467	-4.36194650108843
159	6.62654172777251	1	1.21843387392426	1.61153698829353	1	3.26325543100835	6.58115173451114	5.02980601793282	6.25785232865973	3.87714877689376	6.27000043751261	2.08358919080705	1.80128851265913	7	1.56814870813531	3.47156445367431	1.686492643449	2.07640563102179	3.45810020067304	1.36034157332458	5.90357310828161	1.9800261165874	4.63276522787129	6.66848404100246	1.06438523169276	3.86997706272798	3.39976011459633	-0.748975428065961	-10.6108800898392	3.13445497967422	-1.52970648629922	5.16873168371018	1.88793674894899	-2.71181210026971	7.83235496045576	2.97758897797646	1.46247646824987	3.169693521587	6.94111379081584	5.07346640381544	-15.213306335278	5.91440332752207	-8.30649062596428	1.60541046270566	-7.18681813966614	3.95854682121835	-14.9381222910969	3.28210169837828	3.17071986139584
160	7	7	1	5.12173799407879	3.61478802415007	1.84688246615161	4.35259883057119	5.60938203540731	4.47302571863872	6.44153285348319	3.67280132218534	5.43329997875008	2.50134149552756	3.54583420106447	1	6.92677399484008	1.76509999104533	5.82016222217089	3.75192762940202	1.7048384321899	1.9133879624997	2.48220803025412	2.80701965342994	7.4334273849258	-2.32763623370359	6.24079001326324	3.57246081314626	2.89194753129526	-8.38105323680425	-0.27090177284112	1.1911666619846	4.23250121315027	3.2224301968501	2.92383502274842	14.3854044624212	1.47941233234126	5.63130922332475	-5.78897462357818	3.75124198201331	3.24331925086382	-20.8159452818342	8.1284681286531	-14.3038536777042	2.93525986226304	-11.4625669228524	6.11560125874671	-7.64506567448917	4.93651672747812	6.4906255990585
161	5.13639985184442	6.927192511026	1.66339998730657	5.13419456664174	5.75909933632832	4.13591896405959	5.36071967738631	5.68695866467552	6.17692843320544	6.39552733114572	4.60237228370365	3.94545870211671	5.60912240589444	5.24110014186502	1.00291922169451	6.76672907158419	1	1.66669837432052	7	5.55680369441883	1.29228263427241	7	3.85535185988291	4.73726055334237	6.37022116557196	3.21665864283767	5.43157836317767	2.62661190947142	-8.49796242841557	4.94269560590784	-2.60495020028777	3.73204772194409	-7.31511885044775	7.79786759567624	3.27061516490853	2.68822506647119	3.92653405953201	7.24103976381628	1.35066584241769	7.7239274203211	-8.81907315021485	11.618786811005	-5.32505938285032	5.16747721446147	-12.3043691380213	9.04003879040799	-7.41984727476322	4.02073137312018	-1.41162313216514
162	4.06115899954397	7	3.74594274356173	2.05768266236135	1.81760336229084	4.04529223011353	3.73424060820021	6.81687668500919	6.21519707252137	3.73640281028882	1	1.91106604638795	1	4.45085932202004	1.92160592033445	2.19633596541438	2.35408714981361	1.55761877672243	5.69169903379718	2.61041800032605	1.55004257361829	3.66128341247257	5.96907263155946	0.828483075777048	4.97912001395184	6.80762352343243	10.6906898286738	4.95985970104956	-10.5554259313355	6.94249990572752	3.74799772894442	2.54417835653411	-6.76375532544701	1.08111270610308	5.90714952961997	3.08670229461477	-0.163647208406414	9.43048402595015	-5.90783109865967	3.26742217166297	-7.1001736268441	8.85328651792551	-4.19377735290558	6.71730888030664	-4.46985411745121	10.7432648147475	-11.8874058352081	5.35296885097489	-0.295148465421433
163	6.26547003536976	6.16436421324745	1.41490761714929	2.31224117142304	1.69298179244569	5.25170135609799	4.67902247412467	4.27661521386288	4.39066054750065	4.18379813938708	4.08341823265666	2.13142630365145	1.19200760004788	7	4.83317116934455	5.85156581708399	2.40160149399269	1.51521645078789	6.5473645496471	3.89397058257965	3.74974011957571	5.7714013787608	4.89632505750187	1.59203117409362	4.70707955457157	4.00404811467485	10.6391929396506	4.54094449862458	-10.9763461933823	5.32481485882876	3.639512615474	-0.439838946328498	-7.1455617400858	3.59366228451482	6.39025616488657	4.2639443715035	2.60072065343297	10.1839209956435	-6.03272194783128	5.09551236768236	-8.28275928695022	7.67066647797946	-5.23501915439937	4.46451988069757	-7.41821582403949	5.91613986995692	-5.6155843075283	7.54024231060159	5.89478448369591
164	6.64488486866145	3.42007040953474	2.49693099483393	2.82518769115998	1	1.34034540715805	5.1699410819693	3.95252560433121	3.38565060139415	4.94901516377156	5.8622228838528	1	3.96768064028662	3.06158302369416	3.04318523515835	3.35209196713619	2.68235301759091	4.12374210935561	3.40632439789744	1.21331183611212	1	5.47692674019152	4.81951145873686	3.29613410820961	0.689679014907615	2.61351013430616	3.7700126070111	5.4258333214036	-5.71134666545625	5.80543644250123	5.78242913786748	3.99469091314567	-9.3752985841147	5.02715586744626	1.94506698243171	2.57111578389169	6.23197082894752	11.4487669817156	-5.33026147803726	7.17081071461431	-8.71710064462383	6.51007576194811	-10.4559419566348	-2.26713963587167	-5.47373083321983	12.0314763151029	-10.759043743119	6.14501170993352	-4.20218149879487
165	7	5.69472959167338	6.32241354174535	1	2.23959274596502	4.359480211887	6.39327144411159	4.87307571771058	2.80210229228014	1	5.20178286430256	1	1	5.94060591848807	1.80310038478851	6.30011728160113	4.36894003311256	1	6.21674570514807	2.2214083542151	1	6.55149345271898	1	2.80733542361994	-2.20759763379835	2.76008580190773	8.89851380602477	1.97483024373413	-8.13401470937154	5.08840974226854	1.70033267344804	6.02109435926715	-5.46123673722406	3.73873533918097	6.77652090859896	4.53958062930576	3.54230350294297	6.33003701707244	-1.66859447831408	3.20304453833736	-10.3130363180017	12.5478127700446	-1.8736599212392	-0.136007163020274	-5.23238912802741	7.0456416071142	-9.9342833374355	7.00658562823064	-0.830692006577543
166	6.59252024158187	4.98092581249581	2.48349154365562	6.45828207845196	4.14848011536514	1	6.17028240066097	2.46641376877446	6.33328434444193	4.49493467248515	7	2.56305382344201	1.32172681022486	6.17604923895972	2.72594800235827	2.60711845795897	2.88131818400243	5.35623120360025	6.3278712066908	3.80068299067239	2.5142974338828	6.19904335617217	1.32388958274934	6.59992338389416	-1.6889920522564	5.89030439796644	3.34087828014268	2.80748338555404	-6.86557952998829	2.91161570902727	-1.06547487681287	5.68365634583077	2.45405063903853	3.26701425716531	12.6762218902546	0.132012178781248	6.80779284948256	-7.46447901039611	2.99075141727378	2.28454014025533	-18.0496009183311	6.26749809336651	-14.0183522483054	3.68883394857155	-6.31725689055875	6.42561698769985	-12.4321881829279	4.68746097220831	-3.72301995826782
167	4.50640942747885	6.99611363956658	3.56277960021106	3.27736724881993	2.81431515742861	2.70038249599661	6.78649544900163	3.10180323290665	3.8109742936401	2.43924091139773	4.48063357919314	1	6.52988273054039	5.79766469876118	7	2.66608486970443	2.82176737667952	4.81951534733647	4.88102877561306	2.11479356850445	7	3.61394641076193	3.69681618113767	2.10669902879621	5.06930499157005	5.68413014900137	11.0547837203934	5.11318004634207	-11.0208601510656	6.77561945907984	5.11171793644006	-1.60304962670333	-6.48184435043727	3.87327563959431	4.9616037592776	3.42985420130992	1.6966710417313	10.8752612379399	-5.38762799512724	6.18145655328266	-8.07105015192096	7.86365647685383	-5.49093730734683	2.59478089825717	-7.36197869879767	10.6676344616537	-14.1487764737364	6.04557718974446	2.50259054306784
168	5.81940895205877	2.97699202014363	1.7705686892571	2.88650266767932	4.43267411917626	6.32632172694688	6.72189920384859	6.27537551760258	5.28730257562263	5.99631441222531	6.7767701237569	1.13785180573518	1	6.07629360373363	2.17907769616588	6.28855238749055	1	1	6.02235161598052	6.12588156494353	4.27519397446529	7	4.83951754971931	3.11010705281402	3.07955535776648	1.28474777117031	6.02299766018122	4.96318099114487	-10.1450348635442	5.52029487648479	-2.1321342406632	1.36974531661787	-9.26574831892376	7.03833630369758	4.00436482071567	4.24097507605858	4.16496706033878	7.32562687832554	-1.43409172647914	8.44351677543545	-8.62890943241485	11.4199944484924	-6.61618250723283	5.87112529605245	-9.5443365190203	5.82529734454688	-16.2322891716092	4.49404840197159	5.9886065597584
169	5.79473250824296	5.89266305557775	1.77169530811078	4.31822104311998	4.6680395172736	4.95302441051378	4.9279165647131	6.07470782953849	5.78201646865257	5.51765561581145	7	3.8367910713535	5.67016703866416	3.8082132592303	1.26877866519675	1.1656755591768	1.4367355368618	6.38890578870579	6.44318086108299	5.73025352752767	1.16708903350767	6.8503191839123	2.73190584948564	5.69857020228879	5.26473493239346	2.79061917193629	4.46228913490807	3.40858033392194	-8.4225710147589	3.13365587080611	-1.77067771412313	4.40343354155382	-8.38269469802311	7.03305106524409	4.27989617726024	3.10459856535556	4.65892892837538	4.69117015884179	-0.135807444331451	8.37423745038014	-8.25568148656976	10.4555307782486	-4.77602870580493	4.23232430391921	-11.630140936905	15.1059810778583	-8.69098551590326	3.26989632280697	-1.60695913364194
170	5.20919540684077	1	2.49179380627458	4.4862722636918	4.56785147784678	2.03296808445379	7	4.07838848755552	5.43607761943481	2.22067097340615	1	1.06458909422235	1.62558854010132	2.84966765789045	7	2.48997116448085	5.36568364345726	3.6158946827851	3.43517251836627	2.2613281847975	1.16084777931835	5.43833550374006	1.51786244450701	4.16351130973752	0.715946157333406	4.42539041954293	4.42822383503595	-0.189926961690554	-7.89608979733966	4.80047073391682	0.574241398339644	1.05479954614303	2.4476079718255	-1.21350950113285	11.5895609621424	4.26449596915658	0.586970514925952	-4.59285091359351	4.49504902586061	1.8401185710389	-20.4700085938011	10.0648270029112	-5.7750332452037	4.8766411247669	0.189787059058906	12.5386723407933	-8.97697735719809	3.88010572820553	-1.5730549224082
171	6.40516304015697	6.89910241057389	1.17965116186997	5.17339214526161	2.36124093825369	3.98041014695574	6.10310742044301	7	3.68674253050247	6.0936223744528	5.69558469398782	2.89563131766892	1.82598660507759	4.58421757809692	1.53692951515485	1.96587699221403	3.13928758664586	2.82440009755075	3.31991977686009	3.80435716376723	1.21746868835226	5.09151465292893	3.81080186676318	7.77265388658982	-2.13677554321862	7.31824937962858	3.93628606070573	4.34672545903512	-10.1260242601195	0.668443528508009	3.06040516597245	4.09947949744345	2.69515569944825	3.0824508479996	11.5609274538833	0.209953916616524	5.74750174486385	-6.51941527138795	3.6855814588686	4.02245608640079	-20.1609865406648	7.96682714176839	-12.9691573285212	0.158998374184639	-7.85796831854259	4.05104563232474	14.8080821744131	3.32643840614893	0.181654759940814
172	7	4.18927628754465	5.28297269987728	2.93861765335396	2.36715712479034	1.79229968813899	6.12636136128535	1.83287672220191	6.21810015571424	4.66120952754826	4.2099053540186	1.4228523356792	1.39389855840134	6.74162070747671	1.79193880045668	2.43578520560152	1.0187405723072	2.95227629115657	3.5343364479169	2.69111470614901	2.95518443962618	1	1.3130835663116	3.58959984030574	-0.488533272073857	4.99827068267135	8.74841007225889	2.87176164183492	-7.60648482090468	1.90105208250301	-0.010284740876755	4.79344109066399	-6.87070139948848	4.07162823239819	4.76293827148761	7.48520959335687	0.16767856887724	2.49342100532728	-2.65251897355498	5.38682447548784	-8.79623018630798	10.1741927357292	-0.612989975426128	-0.100384991119831	-5.80543795554396	10.6013637505172	-10.2709336483405	1.61100194686639	-7.0697220503894
173	7	4.06578458605979	6.99111681038384	1	2.46580203415131	1.4148596048541	4.85692600403034	2.40972359543896	6.59896954207304	5.04180219926651	7	2.30615450965994	4.11752040088439	3.14559020676954	2.72923295406839	6.43685061340187	1	5.52326233571362	5.06511677338585	1	2.69409695901946	2.03163486027448	5.06401613099348	2.90904760371106	-4.06906928250095	3.35161169963244	9.01317297050715	1.31803771047748	-7.58584426281519	5.27383230796492	2.40073047374304	6.32558336702696	-4.52517923887038	5.61715969179483	7.36371540240795	4.55086531021313	3.28264570147191	6.47067889641899	-1.38225776965976	3.022916055277	-11.230919761665	13.5456117455807	-2.70336247360687	4.04751857576091	-9.33248909222412	16.3481633920339	-10.0763884773058	2.881799818854	-3.32643547241819
174	6.59109463954431	6.86182999080777	1.52604320642929	2.09867204941913	5.47802713733552	2.03527312108459	5.72044759529974	2.36758355952369	5.45984488258096	7	6.24511926196317	3.10497911835491	4.44600491778906	5.68542852594666	4.55407607984335	6.25494321052437	2.7249535778936	2.14663895895503	3.63805397333	1	5.70209956273832	6.43338741320235	2.41978298648145	8.00757608135826	-0.528648663031941	3.99703887888704	1.37729334148869	2.19961568326972	-8.19253045583388	1.56211406613639	-0.841313908908087	4.25292616464455	3.40048992042347	3.54056269365981	12.9443842158278	-1.39499233459719	4.50523368564889	-4.99560020339312	3.86154219867599	4.42931750569677	-19.7997785985852	7.43364921892726	-11.9885357982595	4.83068977542723	-9.91107708235681	8.93645090124227	-9.97909027651087	7.71322281109085	-0.900964190345469
175	6.61395666355147	5.49698104866826	5.64489673924422	1.78520166778665	1.65124401558352	2.94183167024407	4.83130671700071	3.30928298014683	5.68863157388857	2.72936119023326	5.53822291800871	2.43246842549713	3.90278317133031	1.98896407680339	1	4.04202400017449	1.87975265940621	3.24465471598586	6.77308166971941	2.99348214484877	1.03739383962374	5.36181638484722	1	6.74958947365591	1.15791169952478	3.39717118363661	9.84318490897304	4.25946948465316	-7.02253580094395	2.07403999605182	1.37306486671772	5.45678026781793	-6.98068301107884	5.11605042907467	3.68333649200031	8.11104698853164	3.219496946353	2.02525802995431	-3.40154587970071	5.26914002368919	-8.08786678893995	11.0835790618589	-1.57189300681696	6.07153219429091	-7.57216429577027	13.1979831150933	-11.0534951004915	3.41697083447299	0.242135324701607
176	3.91819634881321	5.98372082816155	6.49500495531435	4.97840707986573	6.64879558404771	1.99023740859269	5.2095710460485	2.01840863102819	1	7	5.45609355112484	1.11316189133235	1	6.17566555395032	2.18005353008897	5.04599359072829	1	3.00928648430554	3.80160779504081	1.96333283539451	7	5.15566279975907	4.92392477096163	3.12120898192707	-3.03168349100321	0.221180530757309	8.18780172232252	4.35704939142879	-1.47445398198137	1.88451007348908	-3.16543985026632	8.58344520593717	-5.45488168413307	-1.40348536717349	13.3065069766704	3.82231394894148	2.80755820245993	-2.65487736595458	9.26515915945819	5.55303656376637	-13.3386333791658	10.5552286035969	-11.242534415034	4.4109934312648	-0.815876376235498	4.73287350000018	-7.99307338528352	0.119885962450391	-7.78467235573308
177	3.52747075878305	2.59101450727097	3.14061591272028	2.59325053928964	3.25302292310554	3.38107194772092	3.61206853238723	4.85102616115437	4.81375800633425	5.05833501546134	7	2.98940272437684	6.37852799114651	4.75314123598791	2.34351318930594	2.30080913994677	1	1.81901714121242	5.67242813863476	6.39931692470819	4.0024722627283	6.57119409559697	7	4.56439296036157	4.04282877377965	2.77417756675585	0.904772820355962	4.6561095575933	-9.05468894899241	4.77743037105968	0.092878570257681	7.89667178921629	5.07662778823935	-3.34058121960083	8.90735852557269	2.83694802893919	5.2005404283667	2.13882037387864	7.08503011461637	1.22435570377793	-15.8938421927028	0.647545020706388	-11.3136836087475	3.68701101757625	-12.362156112942	12.259537498448	-7.35402064607171	6.23123038545232	-1.37715357388785
178	7	4.88656156777015	1.74239007459619	4.01854692081353	4.43504778583204	6.28290864930971	6.81443202217062	6.52096255100723	5.75153909357952	4.17160097170681	3.07183194725669	1.42382036539447	1.85559886513343	5.73526970507043	2.30552897519468	7	3.44387929972747	5.76925619693991	4.04869030574582	2.2745738375774	5.49902657452343	4.44091210904542	4.6450919225739	3.84459412071439	4.78321692230344	2.41566072050996	5.32502666193466	5.58904342087592	-9.4056968768102	4.9472266315841	-1.12469500901436	1.04459157486498	-7.83631477322818	8.12433959047789	3.47818521813641	5.05477805409703	5.06544728438058	6.37217466856939	-2.27555638127133	7.84982890996868	-8.53577661609627	12.4507616453893	-5.10779214534237	6.30286600016963	-9.07386193041062	10.1772784597793	-10.15981907148	3.69350449148221	5.99448335787399
179	7	3.61645249263048	3.48913190928591	3.53876850531818	6.51238669814305	4.07085240137821	4.19246587520545	2.89367522475635	5.6452381995275	4.09602184506724	5.44611404567487	2.32926530797096	3.31312396809989	3.56803032019312	2.02149744660185	1	2.17851788416902	3.58135591988253	6.12027275382348	4.9996178364298	1.29234536226375	6.69435308079855	1	5.87252457528708	-0.444163699729606	1.52488144804632	5.05676344315664	2.10186623005178	-5.70207817216573	4.20376995878877	-0.722263678110749	2.9557698382441	3.64533961791004	2.17383285018999	14.5436574558142	9.36529963173914	4.96158873262273	0.0755107796631067	3.40954424914362	2.03419626297893	-17.8606466481643	7.21891119052392	-7.17145926242108	-0.351982691107155	-4.19930463852076	9.68868651435121	-7.96069623280654	5.6117177248831	0.678862443488503
180	4.36224276208914	3.27321354067945	4.33905459229423	1.00441786674156	1.87516939949985	6.22356665654595	6.10607145578232	6.36617650386459	7	4.14395984425004	5.9572320591805	1	3.31175647613664	6.6601603881925	4.79965237045962	4.55160932356311	1.11555527176632	1.63746357887706	4.23204231571567	1.99957454416401	3.08569152415211	5.36716688700639	5.45718157849966	4.53197679558861	4.29616654520786	2.85040175485573	0.20606360445785	5.17403089880803	-8.50059292953708	5.47234472679187	0.307557437108601	8.95087300696266	5.74213544324601	-3.24573703632994	8.81164632945102	2.34884860983782	4.9676144356606	1.28105377654576	5.7522416843857	1.25550804789427	-17.9177355211112	-1.04850499179623	-10.6250515886057	4.35933475057195	-6.44290573829541	17.3056256661876	-12.500736348757	5.66009225638414	-0.57827031736634
181	5.10095846599806	6.55183660022214	3.41177062642128	2.64424529839598	3.73034032967012	6.2092826942327	4.53560187140684	4.5182253270766	5.18677345728204	7	3.78349959147684	1	5.19886113808334	6.20591003472862	3.66627959169534	1.99555936978385	3.5455617329938	2.80828013472857	5.62671395770543	2.99120834963077	1	6.3531564018729	6.80659593240693	0.379047847276461	5.81232029326653	4.45248163914323	11.0711894118366	4.89721503007884	-11.9787609021316	8.03352769544708	4.4229795005741	1.73373924520532	-7.42853305914942	3.42126207567976	3.21526225152153	5.31516972135369	0.579909254398092	10.6462078713425	-4.94336767228721	4.59612143568444	-7.49006595269011	10.1559791278903	-5.75160112845481	5.15253431611782	-6.53766556378547	11.8472317077702	-10.5466638690053	6.93723826764015	0.361641826442269
182	5.03232848868697	6.93482452445414	1.40467545578777	3.20587853917259	5.06117591204021	2.91492755336381	5.05816409660703	1	5.62163182010712	6.39672246188759	4.29460214112166	2.20132400484569	2.13482233390316	6.60842798434884	3.9205763987246	4.56767447043553	4.63809240566279	5.98925401010498	1.70373111993584	3.32443452237553	2.98977851870789	1.71769925515413	3.3575805073595	6.34176631462268	-3.13990107474273	6.78001358346097	1.91247956811565	1.44755547597642	-7.2847699152387	3.15156317212423	1.39482094982496	2.16309835912169	1.09189310521185	5.31547796382938	13.3864058826385	0.0520000648256412	6.39212203078279	-6.96417953608922	6.38964910694201	3.3117552119428	-17.8733826822558	5.48393021231993	-13.6566611135052	1.13976270891617	-5.14195421520576	5.62911722642378	-9.00335468062091	7.82457506672862	1.56875957036184
183	5.46739836178454	4.31826941972835	5.48454866103585	1	6.2373389758169	2.33048358171384	7	5.24436502367606	3.3260795566331	5.20896191655634	5.95965647381025	4.1098436696405	1	6.95454088524396	2.14326903683325	1.7630031143062	2.76695186264477	3.36385793085573	7	4.7894307079692	1.27734606772988	7	1.5178583417107	1.78985796385214	-8.97453828841022	-2.72952217433955	3.57250332043448	1.14613974284916	-0.803436782506891	7.63440875954988	-1.64267107186127	6.18087738685051	-0.983607495875354	-5.26632346227375	11.2766679977014	8.75218626526208	1.29867451798355	-5.81816991764083	9.99922899805376	11.0149597893967	-13.5087894214482	6.73612738071535	-13.258508903347	2.43465344779299	-11.4205290358832	7.39520830670011	-7.68852486587593	3.91053237766389	-0.383099266993743
184	5.69306827258825	6.19647523263732	1	4.63975602965683	2.13493718012464	1	6.46001612355789	7	3.26404520347393	5.8945686367768	5.14357111083681	2.35787917789783	1.5469052966005	4.37847906340075	1.01791558889658	6.72575586414414	3.66010564503032	4.74532785347949	2.86265199619381	2.71886683888798	1.39320622339753	5.06662595780065	3.30875768763554	7.59838269110631	-1.38609061560962	6.71955956317038	3.83875471337503	4.21108775727706	-10.4761162120553	0.214818933711389	1.99548367436617	4.17016677620038	3.01189537453531	2.58730589783574	11.1588920494192	-0.0156366727628329	6.23545092684268	-5.71598671441786	5.06447378292993	3.37893359255874	-19.9525797548606	7.20237596299773	-13.7117868980921	3.85588345461094	-6.7461264536524	4.2190890576993	15.5752879062636	10.2798885065841	-11.2276777444762
185	3.32518686532727	5.33497632717411	1	6.72042372005071	4.55770541291577	1.01405208863645	6.63994663526271	5.5837126083116	3.76661986756074	6.14111230383091	5.37495313545227	1.5884050415457	1.14227394022197	4.39772404617207	1	2.94937986340865	2.24164186028068	1.99324637109271	4.94018259856503	2.21184684674379	4.31834614799974	5.59820950111826	2.71437322023545	4.38654841633134	5.46608517295469	5.44884036396545	4.40587864212835	3.28779175213009	-9.12869136135469	4.75668961812488	-0.0393183474060274	3.14072598254432	-6.62569081434688	6.71967835633178	2.72275688665407	5.71152462360119	5.63830168113525	6.6105543391974	0.597689733761849	9.78802347907221	-8.01483508443785	8.13863580739461	-5.80649082700358	1.05994045191968	-10.8993240947071	15.9827195760159	-11.2955280090847	4.78240064781646	-1.18823629376796
186	4.97723671889766	5.07334463440719	3.67888460225475	5.24488708373169	5.32162536963434	4.90872693209795	6.90450811225776	2.96812009474492	7	5.58545194730072	3.56946102050338	4.42873837870961	2.27295921461748	1	4.50416772761	5.57489147423248	1.61673283656647	1.63977893823439	3.84786200647437	4.79444447919182	1.26096689906859	6.07925503118321	2.01890798506179	1.48634896720077	-3.92542184118622	-0.0300013851353321	8.3521362628546	7.34813476769401	-1.01256856836845	3.75704126513599	-0.802285020928466	7.92617179898349	-6.76112605106995	-1.37194883666024	11.7749528175237	3.93785311264074	4.13597037453407	-2.97261053465575	6.33240224752166	4.46100542210661	-12.2820199301057	10.748528449202	-10.8966246548675	-1.06478564500684	-2.28522842800505	12.5269973004685	-11.0294665513396	6.94881053982753	-1.53984261666917
187	6.85101796371338	6.49161850724238	1	6.13998539699637	3.31398686656894	3.06298051241954	4.24222657067756	6.52390301455221	2.44072893487217	3.41634536046487	5.61028537600675	2.09770537293796	1	5.22094132271807	4.2440908073134	6.49395942247145	5.67914086374567	1	6.88007437710923	3.97590458163269	1.795481721013	6.23360033589375	2.98432199129572	8.2092690909175	-0.0737875047535551	7.55541872071788	3.91952546511024	5.00609694501405	-9.47175814541338	-0.41301720919783	1.28373820090664	5.13082246164771	1.58072994530779	1.91247548337693	12.3916742784642	0.391271293627923	5.54682007567716	-7.29148716688003	5.6569455822619	1.65051158268504	-18.6451219769862	8.21044695407781	-13.5349737242426	-0.147765858233611	-8.03893276772546	9.87116234214834	-7.06430337858019	4.32484944072045	-9.59307835710383
188	5.02268160454552	7	3.7644079182253	1.88168064844327	1.27724326377156	5.99640590675888	7	3.4613234850812	6.31724443400949	3.35379032675243	1.71497184434974	1.5800394217638	1	2.87555571752498	1.75350953940978	1.05033949169611	1.02528655582458	2.00176487434132	4.88651908668981	1.09629443836941	3.09703351890142	6.89397446565897	6.69995170654077	0.918551840723019	6.1467972551227	5.70857272546458	12.1444273485387	4.41659122699582	-10.7972221812486	6.21803882983241	3.98480292543652	3.20843145454665	-8.33098830899174	2.43956021857696	4.87664316524123	3.09681348833631	0.380618285403655	9.20386827674736	-6.1466656392529	4.34276121083688	-6.8093529268217	8.42289655043214	-5.96086452567848	4.06277156174576	-4.84453453294224	2.88787741820982	-14.9865914863635	5.68922233864476	0.962522917790728
189	6.5065368296823	5.28029951205889	5.24429631138978	2.94698143470427	2.62533466154946	1	6.09626094505285	1	4.9587797534926	1.50140968568862	2.3831172529702	2.65523863466009	4.26506938577987	5.5619636514933	1.17734497895788	2.51238956262879	4.18806893607195	3.31300253030983	6.06281894620383	2.48953587003692	2.66668179168116	1	1.87534870135294	4.16997554658774	-0.136686266271288	4.92776914886834	9.38619211401303	2.86996710711875	-7.98201791632271	3.09434251406706	1.19888986626764	5.86051347117981	-7.04353265358244	4.06140439535225	4.47810966783118	7.72349280780304	-0.255445784279998	1.87925625794007	-2.83225673307478	3.79643048603408	-8.9713186525429	12.0502415612053	-1.12793467468359	-0.318591562905533	-5.48254681528808	11.2355825389277	-9.3176715599743	7.23916339448966	-7.32071549722405
190	7	3.10187496187022	2.93627036723378	3.87530046857362	6.04252384579412	4.07357142623964	7	3.34448054506353	6.73811973919716	3.49237185350085	3.41341164722924	2.1503242734755	3.37975906017442	3.34550823239975	1	2.18319627481824	1.40955357988442	5.23587321302621	6.11835221962093	2.19687744370948	2.41016110804964	7	1.25585824963702	4.9647443634866	-0.0969458050238832	1.26295102170081	5.53211177276845	2.30969920451915	-5.19663879762268	4.35570379441651	-0.893637757086405	3.11553839215039	3.8032094432572	1.03200190722862	13.8865989554144	8.33241490002342	4.52655420509192	-0.246358101947381	2.86401449096306	1.47156040881166	-16.9045979311611	7.56158683587431	-7.38980356444734	0.681375210109577	-6.25524698356551	8.94842652537136	-7.90246432295426	5.75495322327909	-1.85638454996923
191	6.11323241141136	6.34979632135674	2.34525788045513	4.0164405057697	5.42051887742985	4.27555422806146	6.77135531237743	5.76342452608208	5.51432844362044	4.84002771854964	7	1	5.97791598945822	3.19097744174685	1	1.19536581426302	1	5.70332451496212	7	4.47751771501757	3.06374308368201	7	2.68449405941592	4.46436605998157	5.85198531680902	2.3646416329474	4.54723365363541	3.32832377481666	-8.2827241876927	4.26166098455389	-1.85858999524723	3.24712615952898	-8.87542081571762	7.04094675445435	4.80819850331117	3.92098830509283	4.32153772605175	5.24309237257599	1.01502321925407	8.90123591277289	-8.7447963379535	11.217507612564	-3.56739724128839	4.71180634586166	-10.7419608142906	14.795403903542	-10.7692160794831	2.98437527337555	-1.79051645500706
192	6.35513331530577	1	3.63479372023897	5.58998502780566	3.93320902035885	4.5621516166014	5.82500862617406	4.66565216186811	5.95756627227784	5.38307086835883	4.27155930093125	5.83231335210986	3.95305587022789	3.50041931337286	5.31011468189137	2.42748898579404	5.1892578373218	1.15254735892486	5.41904266402778	5.58028958217625	2.11236183168114	4.98825700496914	3.07831169468077	3.82991293168928	0.425501333315672	1.19771130269921	3.8991483138298	0.969180639496385	-10.2255701665803	3.56804826409331	-1.43591293136488	1.84919204134539	4.38915600701273	-3.73110072961973	13.9539852005724	6.00603750800341	3.04685535997439	-4.13746019453252	4.07850242483493	1.34227680689436	-17.6136677514286	8.91536502564866	-8.01548096560107	8.09368215082074	-7.81607000169243	11.1852686038003	-10.0218481494036	3.22478943745335	-1.41519846901752
193	6.50510405289083	4.57075636088121	4.89436904169547	3.71017703143606	4.51351789407658	1.27829775387436	6.82783809763025	6.69501280496702	3.904582662003	7	7	3.38266909705457	3.30375764558594	5.7442351734866	3.26881808708961	1.29197355914463	3.11949632168767	1.87947472659039	4.98909660053361	3.22546298062962	2.42570473488943	6.79233725375154	2.23402642836155	1.12677553837117	-6.11102761142281	-2.91838545600799	6.08859832965219	-1.52573203677022	-1.01120789928119	1.50974519923581	-2.52807529401828	8.43810704330317	-3.21635500962317	-1.79732525958076	13.3793610982569	4.46722296324771	3.38577296797964	-3.66092812094248	9.45177250941772	10.2303034545404	-13.2790617296572	7.82988349162278	-14.2322668783035	1.31190491328797	-8.71489681245859	14.2335792833324	-8.90068882070535	4.1619022477761	-2.38048955184047
194	5.16161690164247	5.90826761391644	6.14415783628506	1.53996772748093	2.47722147838327	2.44148202543041	4.95578290962168	2.48660563799581	6.26958710227208	4.21491567993026	5.88816964244435	2.84229718735338	3.0793226808705	5.22572878258655	3.56481046363019	2.16563399969669	3.60114783921816	1.58476420380536	4.93857105160662	2.63647472848507	1	6.51400051775546	4.13821347660773	6.46111652152445	1.6370482799555	3.64090950779435	10.0304600082303	4.46545162208168	-7.0690810133443	1.44777575614057	1.39713576885932	4.83012012645759	-7.66513277577222	4.03263858205861	3.3155137617459	8.94566858014228	3.34204321344064	3.66258676932389	-3.07531271445643	4.32182532287368	-8.46201462446002	11.002660315416	-1.74118468275368	4.10850350075341	-3.69625197655703	5.93768004950492	-4.12617574024288	3.27867629225771	-6.09695227281433
195	3.18719342050207	5.07000967884107	3.97723130347844	6.461025414777	1.33910568128872	1.57146176295014	4.17717868951092	5.83338026115073	3.48040899762007	3.75391691279153	6.93643443658128	2.60704038386386	1.37130020722117	4.55392957844613	3.35689764447094	6.07405343529881	2.98526555509636	6.67811497973675	6.21835817852573	2.72776428852481	1	1	4.63964358799931	5.04511099517787	-2.11331959442344	2.07696449495037	5.03216542845152	8.29495686892141	-5.20142096227228	11.5567252364702	6.63475801922741	3.36702571748745	-8.64395786614561	3.27345727743161	2.04776520395912	6.91990966911614	10.4642028926045	10.6546662645564	-2.86442678791336	7.49972007917809	-7.16366618595648	8.6578661733181	-7.64628638597165	2.50638208193033	-12.0339905628789	4.82044959142458	15.3296234630937	0.846135919620238	0.260766554487686
196	6.16597271757452	3.6908800339529	6.52401910438576	5.99843520639655	7	2.60183149265727	5.94906767126956	1.06976844548215	5.38006246543195	5.99567770568927	7	3.30684982614386	3.87259043172986	2.53938380584526	3.69738821511744	5.70688323216682	3.47744993496475	1.44486031063249	5.70626223722226	1	2.14463772938279	7	2.23854573237901	3.58013893040468	-4.47005890764084	-3.86239753358985	4.42440098613664	1.4038329667222	-5.09109348142374	3.86069982220144	-3.27011215606295	8.26978067423074	-2.10687962468569	-2.45862938210224	13.0258326776548	5.94795928722	2.72344038969035	-1.65781530052323	10.5398139244568	10.6631713222343	-13.1037652830035	7.70001728377828	-14.9646411127835	4.05576943610782	-1.84420969129859	11.5748952762204	-6.73576502310436	3.4190249283722	-0.229308952869002
197	4.58711861582472	6.64860154781424	3.63725057441617	2.42271195053056	4.05140795960126	7	4.9140640591816	5.65688335053921	5.91983612255053	6.96399948131259	4.98725832232187	1.25803561900801	5.94341221546095	3.97719704026097	5.19735503647291	1.7765223237807	3.04056194721047	1	7	1.72734827888022	1.75782789493239	5.73959519634442	5.55529636226658	0.0232939755785876	4.7600838343025	3.43895563053055	11.2124153904865	4.85360134093788	-12.3562337797673	7.7603900294564	4.44470358445794	2.42636283744035	-6.51214873168128	2.43404910201905	3.7958584794841	4.22435495575393	-0.446401255271206	10.7252063239135	-4.27403341425975	4.2615146025473	-8.10528722939519	10.0008620130662	-6.41452716869348	5.49774799207822	-6.63740796591417	2.25673852768296	-10.4873075340997	5.66453182309558	-0.949948260088862
198	7	6.54536982487069	5.39583947036794	2.16252041193571	1.72889987933732	2.48175525149798	5.01261365455482	3.00435646260916	6.50772902275814	1.74381011554694	2.22924523280074	1.97136927629973	5.31142473830331	2.24921675654622	1.00255455431901	2.07212001451854	2.83525201285058	3.39677811487229	6.07566565061716	3.84827263288915	1.82035291701367	4.6911801934961	1	5.46755645813728	-0.425694116288824	3.56046601947891	9.70900358981783	4.8159105704548	-6.42092515732717	1.56728172308142	2.33571617379101	4.13367539329006	-6.54242212376236	4.35625932901049	3.86808223230161	8.70544896064643	2.84456254224244	3.70865164664151	-2.48835943175117	3.38584692370016	-7.92946810413242	9.95017837175926	-1.0007267589725	5.27349053356858	-6.48771854699898	12.6289052652979	-10.8671046720069	3.95344384176183	-1.84103346981293
[truncated: 74 more columns]
