# Supplementary material for: How Are Mate Preferences Linked with Actual Mate Selection? Tests of Mate Preference Integration Algorithms Using Computer Simulations and Actual Mating Couples
Source: PLoS One. 2016 Jun 8;11(6):e0156078. doi: 10.1371/journal.pone.0156078 (PMC4898694; doi:10.1371/journal.pone.0156078)
Supplement: S2 Data — Long-term couple and agent-based model data analyzed in Study 3. (ZIP) [file pone.0156078.s002.zip › S10/Euclidean Model Data/Euclidean Couple Population 11192015 1206.csv]

	trait1	trait2	trait3	trait4	trait5	trait6	trait7	trait8	trait9	trait10	trait11	trait12	trait13	trait14	trait15	trait16	trait17	trait18	trait19	trait20	trait21	trait22	trait23	preference1	preference2	preference3	preference4	preference5	preference6	preference7	preference8	preference9	preference10	preference11	preference12	preference13	preference14	preference15	preference16	preference17	preference18	preference19	preference20	preference21	preference22	preference23	preference24	preference25	preference26
1	1.25617211501463	6.3003630662145	3.57554834209891	6.74514432422058	4.81916860523969	5.95691169352863	5.3307244955372	2.74861592360033	3.64664930934172	5.94801163051479	1.73987699634632	6.90654711562044	6.92566574369232	2.72736447651632	3.76843390041471	3.26334914594541	4.83315590840583	1.24784384008893	5.75940338761144	7	6.87979746210731	1	3.04980289490779	4.33353345744531	-6.63220500400557	-2.58512303576615	-6.44394079228344	4.83972100941553	1.79226177576369	-6.55009660973987	-1.24268308405319	7.58881978760956	0.947265294149822	8.75413343694749	-11.7485921991094	4.62167831473042	-3.58595480531246	-1.68676402099437	6.43181763558504	3.476628699092	-5.9618879059512	6.77831263667287	8.62900659747744	5.11544603430195	0.288730743560986	-6.26854621840705	-10.1030857070199	5.11974265370498	-9.91219318513947
2	1.76098366993393	4.7864077859288	4.33704507238022	6.22200450266099	4.02563146666522	5.96947372687385	7	2.39437734052357	4.10991640786996	6.0848575480263	6.9641962032954	7	5.95854988084636	1.89785123549799	4.91367020720263	6.0681931019784	1.12063875682062	2.51436133529257	2.66087427623365	5.59778270850617	5.53759077897648	4.13083483017482	2.07330176866523	3.17042678328702	2.68890566196111	3.18066081219805	-6.66890377955494	5.66818771423352	1.62162118553265	-9.71270455545058	-8.65283425017146	3.17869758089198	-4.06801950920929	8.87177609786623	-8.75288721302121	3.81870763411889	-1.05147512941861	2.7237537448718	2.10027741889047	6.25078394020856	-10.4617155400028	7.37107032205569	12.3616865480611	4.51373158776263	-0.180757264190966	-2.56203016324647	4.68719168586214	7.2907360431727	-16.6279332118117
3	1.27482515258185	6.38291114160092	3.96732484649266	6.97605537303993	5.1633104359461	6.74734204205977	4.34866248540698	1.73460401148315	5.62711714090717	6.63731482770688	2.95525942377194	4.86011536991833	6.07459366986763	3.48423298458933	2.69831256094188	3.93941699438825	4.95607326286976	4.3059704177046	6.97788574620039	6.34788614055664	6.35044520062112	3.09798405839563	2.04763567112401	4.62571210002736	-4.51290578435291	-1.78632487065143	-7.75932186929049	5.86559999929474	1.57084308752765	-5.3454733737279	-2.57335749392907	8.23238952907399	1.64599084058412	7.3459233486633	-13.0577770003817	3.11480026105457	-3.02120954044945	-1.07756108535627	8.63274827086413	4.82616939772413	-5.95101448629531	5.12156466379678	5.5485484192975	4.10670095952071	-1.59423959582139	18.4145052798956	-9.94339486112861	4.89203066647982	-10.7298717308689
4	1	4.13737173822922	4.36641154796183	3.66760411382535	2.99359009167655	1.41268084471505	6.40936531410853	2.81100015474176	3.24205898752757	5.45817887370781	3.62812572133139	5.62672249986448	6.2529200551462	3.17265811700032	6.93194783521057	2.75032817785314	3.83730889809564	2.33626403440116	3.17480016630134	5.92303843126702	5.43815432306701	2.65621736240591	1.64820386367341	5.33629676660239	-2.61174038831136	-2.98882636559764	-9.6521607132337	5.01796331081904	2.5761719810806	-7.557292854615	2.00613883770519	1.78300625900455	0.0335816141422376	3.04220277923555	-9.28406875084218	2.34169686263909	-4.20424131906812	2.89506748307464	4.55781147493146	6.55958277687122	-10.5791889784426	11.6004854199948	10.3655559250616	3.64650889460619	-1.84535113170037	11.328502505301	-4.26726512171039	5.35707604161603	-3.94339340673289
5	1	4.55250263111262	2.72003969510401	7	2.59288051087542	5.19004345726563	5.90756117619916	1.69248956439945	3.41567315159497	5.78322841971122	1	3.06652333601613	6.05301984397019	1.3334628938194	5.38963469045515	4.54214461681818	1.22297302056114	3.42690539115189	2.29232335963662	4.62288486290344	6.25193172695728	3.08716836241944	1	1.73416504835033	0.328288691375883	2.73256436549107	-5.53135488636935	5.08348020912695	0.372021087566396	-10.480269554029	-7.51439532305616	2.83575757487161	-5.18672370267628	7.90325711444097	-9.15810154576572	2.73851574952507	0.762575431330385	3.29498489800039	4.37108919553863	6.42032080621394	-9.84639372064889	7.52225126832002	13.8253920883403	5.35292130905868	-1.3121729077567	11.2888400058136	-7.98486098721397	4.78042938423572	-15.3370765410318
6	4.03958330067266	7	3.39244574393714	6.06542558435326	3.64601814371819	1	6.70640484864983	3.70834526136918	6.55829499316022	7	1.55057674458001	1.02123581391338	6.31581556368573	4.93350484189894	3.05799224793676	3.35190952681713	3.3396431523368	2.76482125016564	2.04591529680691	6.91979297659982	3.84695400939284	4.27574872004383	3.34144157344044	1.79855938554003	-3.08076548965792	-0.278589451865718	-5.60433259494958	6.64784757983851	-1.60027710330615	-9.91307116022159	-6.27810467112243	4.86936059648214	-5.21367478258262	7.99387856154831	-11.132842376693	3.97791955457552	-2.89133183721341	6.04578071753767	0.850520246941693	8.51015846142371	-10.3831150836613	6.57770657597331	12.5434649586788	1.29573940616295	-1.80709072235737	10.9865773665601	-8.11684888181951	7.78948024233763	-15.2281339891317
7	3.50315316141169	4.69951355590434	4.03291149654397	5.98221861123034	1.29803157809327	3.30443616016793	6.90122582210935	4.83683559808086	3.64864497719556	4.80021441338728	1.22355834008538	5.70046602875141	5.63527824776969	2.3175207440321	4.54649981452098	6.48985485274686	2.56282010712316	4.01038940966385	5.35118008285243	5.87743995015448	7	3.76260232331875	3.88918440055897	1.5850968049046	-2.86731644256642	3.51314388260345	-0.746683918954707	3.432614592984	-1.18757465880619	-4.96747146573887	-5.34966000750768	0.272726712422746	-1.74530837479836	5.99059360126474	-9.86353847038169	5.35339296078744	-4.8696675055536	7.42927007540782	-0.763720034707132	8.10804519909386	-6.27156490066696	10.1724070465955	9.12797520971775	5.10618672828403	1.27095997172651	-5.04721239214413	-8.66863313713744	6.22246382532584	-8.17630449904583
8	1	5.32451110010628	3.71722680958148	7	2.09451601433221	4.3326134731887	5.80130895594677	3.78957294648952	3.25136566375143	3.98262603137557	2.62534574562487	4.13534769129273	4.98117930437779	6.52903734602748	6.19018799482381	5.22088698386852	3.43633558375838	1	1.92902115521597	6.10438394633908	4.39112085536398	1.47093602365342	2.88801779220707	2.26319072808779	-0.670127663467536	3.08595032509131	-4.4577429012869	5.41907728218868	0.955336666675687	-9.04979186498244	-7.7373630325216	0.762560260195386	-6.22831881353126	7.32902933539699	-9.54039329170791	3.37970210379776	-1.64717265347113	4.98636238624711	3.44809755951259	8.47474253640984	-8.42049685000562	8.37100424809604	11.417128325145	5.63970518726376	-0.626515159688302	12.5559066710225	5.45323141652088	6.09861040131807	-2.40703317221258
9	1.87033370868535	6.91198630769905	3.13771188993162	7	5.98079813525243	2.92403904592081	6.37230772243101	2.286335209156	4.97084695988862	7	1	3.76953287909872	2.85811882503794	4.17283374710347	5.95320614672787	7	1.11502863934194	2.56480078258301	4.69062428592568	6.02374662170098	4.65852050129017	1	1.36636572568441	4.70874624540781	-2.62573372709795	-1.93083830926339	-4.72298342823189	3.03320220418081	3.21495193039692	-4.91081425096371	-3.2700181212085	10.2833589816387	1.44490456694552	10.6691125249687	-12.1850773354339	4.57240722790083	-4.61764716561251	-1.87378280584156	2.87001866016925	5.42477730606569	-4.45904076013195	5.4374518764843	8.72430922608106	3.52423677054698	2.55243124755882	-9.4182582576386	-2.34751305087543	6.03397855585342	-8.68676513872262
10	1.00504712673195	7	2.83310016110704	7	4.38931055456267	3.45531558552678	5.44556213059625	4.08562846059489	7	7	4.1704545896477	5.93531351755571	3.5234443400466	3.43580390344394	4.45036209986418	6.10486622765201	3.02564107645743	3.2303288243256	2.24722936030034	6.36099818587531	6.87996685132361	3.44130745664173	3.81782804530312	3.20805251814865	-3.13950209580586	-0.774587792218523	-5.69800987708922	4.76998260982358	4.33133985188702	-9.31645945960537	-2.58785694754439	5.79863652335927	2.94300205139443	8.13514081778315	-7.73307096724821	4.22543118727243	-7.43343017015824	1.4638144842517	3.6907617579114	3.12333252529974	-6.70395284341131	5.18976088777581	3.48626686580455	1.06508539382627	-1.54456071612868	-5.06884959651539	-3.02017779503306	4.73216254821284	-13.8315471658001
11	1.86118476644966	7	2.04866449288463	5.20740680523387	3.84417395067355	3.6041793763756	6.48221734939586	5.86532244966466	4.10723878849557	3.49937757673287	1.50763973209653	3.53987256208358	6.71403762012265	4.01283403547451	7	6.10636155022265	1.59279352008482	1	1	5.56386955492666	3.07558528845995	5.8714821046465	1.13749507564838	1.62403331979793	-1.6266385737692	-3.94769462426191	-12.7331282457865	5.38775907634898	5.50875171090443	-4.47415899941396	-4.59836647322279	4.69694601662968	-0.849567001759119	8.94445719568155	-10.4532017910873	3.2772835868066	-5.27960871991922	3.47503183242523	5.05604705356577	3.44042412330829	-6.36675306494322	5.60650865663153	9.23935604203582	4.1085669193378	1.85865885678493	13.5381715285748	-1.84517187922624	6.97430784792247	-16.5093875393418
12	1	7	5.50332972655234	5.55881478017761	6.2297740946487	1.51410649169107	5.90536683660735	2.71062933299402	6.30481060871689	3.42440649571741	1	7	3.33135938697004	3.15179528889683	6.10125563445434	3.85583686550366	2.85951083847628	3.43373293471982	2.441453572463	3.09904418721026	5.22728492718406	6.10900273878519	3.27733203468229	4.23554450744177	-2.25687011274591	-1.38119542084962	-11.6682264795688	2.57738666328982	3.99308580912375	-7.3434462372122	2.37835066598159	6.09624988744949	2.71512667213734	7.35250638992849	-7.89706602383066	5.26788384402059	-4.95206877036364	-1.60937279804651	5.33777562514107	4.32369974425088	-8.78400504056671	9.10124743256035	7.18740875170085	1.76906382943839	-1.62509470695465	13.953521823776	0.88793880573925	6.67444220400615	-15.2795381364982
13	5.68672756853222	4.87292387738617	2.0337480047723	5.20283706075231	4.79116746919073	2.84995548560526	4.97348672813222	5.18925371584041	3.67889078795261	6.86844870263681	1.2802481864303	5.35290703981701	5.38524327174814	7	6.21644191688377	5.32654486077384	3.05135029025052	1	4.1294325019546	4.43685139324929	7	1	4.16239200445064	2.37936933128954	-2.10601483904989	-3.15318093318947	-5.82099144883805	3.70441479065269	2.09474948180283	-6.06790254786954	5.06703030285956	8.61272409866091	-1.8146736598424	8.17090890100935	-8.35629571634667	2.43381105719243	0.217527510605458	2.23019113856967	2.6631769954581	2.8429906585031	-5.36551168649059	6.15740198866847	5.89006491179259	1.93980130419374	-1.2809586640331	3.46128062418442	4.87485892268056	4.73442972866261	-16.0374218903547
14	1.98726599757494	7	3.35766639990689	5.9725462729849	2.8106236306554	1.03512641231442	6.07739454428598	4.20135414995849	3.74944246544835	4.68979427138633	3.68517093973926	5.87918754517757	6.87769029638161	5.03358061005327	3.39412138443911	5.80396965051423	1	3.29004003561678	4.16107975475347	5.50826101107031	6.10231005359173	4.2263541021903	2.25044282789577	-0.250758597265645	-2.8586691493712	2.2216313340175	-6.22389654417521	5.31731877649657	-1.95010336683352	-11.0023117188339	-8.53787334130541	4.94356790575524	-5.8888319353868	7.1354234830243	-10.1758450689095	3.54892434067966	-2.42962137164901	5.81058328433929	0.929346149235672	8.14886623526877	-10.2791579918037	6.90418162800638	10.8122894849569	0.539518081375048	-1.21157677748969	10.0207784335883	-7.18570232327875	8.66590723049021	-7.81605086857124
15	2.12026805730176	7	1.85927550827597	7	5.72333921573909	2.88254992864443	4.98005164894916	4.35354656945842	5.84367024282387	5.50203533089983	1.43034680495127	2.93722400094101	6.92725259343015	6.07107025167421	4.89327399300879	5.96660469016848	5.62781181748323	2.38645375301374	2.08337854340907	3.91994483345371	7	1.09528016924266	3.18012794208049	2.97621283957403	-2.73739771341213	0.281160174422318	-6.08901993182548	4.84629387198958	4.23578322499013	-7.44660778203112	-2.48855189707723	6.58445858937892	2.51828816995834	7.47253750500686	-9.91340392373756	3.74790183983352	-7.60890586855058	2.1199712952714	4.33829287507603	1.34724507131295	-7.14127126215296	5.90923178318888	3.94484110738732	2.52655144940953	3.57276573491436	-6.61683319976109	-2.10257892668531	7.10219412224174	-9.07301659864351
16	2.77833403686147	3.62516135545669	3.04058893489478	6.18526699931585	1	2.15811188319553	6.79045086977973	2.61733638109612	3.22261820041575	4.27548987686673	2.7427877803274	6.69271595147081	3.50162619024382	6.03796793414477	6.25344561624349	3.75743474184568	2.56129229513461	1.86524358614058	2.19065920272046	6.49708761034569	4.26638160388937	1	2.97042564534414	-0.0351993494100896	-3.87715216957257	3.84178834868992	-1.22483995117814	2.11018888751257	-1.20378771945513	-2.68061433539662	-6.50919121600779	0.553178000932373	-1.54447331666139	7.36176851240454	-9.77794782197877	4.60089612901802	-3.78659067662636	9.06039064820855	2.14395665386798	7.44246764441604	-6.16679938329915	9.54690331679402	9.61271474772712	2.11350930723395	3.40504448124613	-2.94430604642551	-2.24079086263252	8.81421304995888	-14.0926127604413
17	2.58692500578567	7	1	6.58103567863559	6.58054791256307	2.82649895927655	3.76737355328775	1	3.27899174928523	7	1.51105445451233	3.66544281057856	3.66863244562382	1.92160310754898	2.52256154433254	7	5.9100587040235	2.87935131393414	2.70486458981572	6.91978969594814	7	5.25515816060164	1.6845887836406	2.09555295106111	-1.68407997885676	-2.37675517991077	-8.8562783064363	1.99670894230226	2.04234494298586	-7.31534821796506	-0.884697575850811	7.07333115989328	-0.872691688550939	9.9373233549027	-9.58393863808015	6.28749803999574	-3.82144861555882	1.28018347618594	2.14285957332231	6.32388810061694	-7.53036136859604	9.59995465980395	5.10593744396058	1.33986223674245	-0.0332204803326064	18.7693551408829	-7.19064243591005	7.03278482384574	-6.23147243410448
18	2.37833791036418	4.54013610600554	3.57286488053741	4.10447200587253	2.84651847007614	1.16947634909733	6.03273200412058	3.59110214794776	5.1563530520347	5.82965257051654	1.58710888304115	1.02635793588072	4.52430327321315	4.87192599632847	4.85018785403369	3.63242636271755	4.57508289934887	1.56978255146431	2.94260182208631	6.05966848179193	4.68873068393722	4.40087465598523	2.25227000275779	2.96182606833836	-2.6778706152065	1.3421148992465	-6.89957455111322	3.90528613956441	-1.10394196403068	-6.59350630109457	1.73842641677021	-0.835904826763821	0.0571802998446961	5.42808969656365	-9.63558243777774	-0.777289672612466	-2.00612282599856	2.76169682487166	9.41878722566827	3.51158263749995	-12.5853434114474	12.4129898092557	15.801582139176	2.00381314710301	-0.627288435780454	13.9210270123647	-1.91419823858846	7.07983104372069	-13.7138891233982
19	2.45882131688358	6.97473617528813	1.86786026957355	7	6.57048058027587	2.50479325366706	3.5638490205317	5.25169516529269	7	4.47359618686764	1.85531062407094	3.835324842043	7	4.26444482858929	1	6.57527130050928	6.07875239739854	2.11331824307062	2.65269998233527	4.68113702054677	4.36234543052949	4.11328927420378	2.75475078314335	3.15973421193742	-1.86590137242977	-1.28624244052539	-9.71381315693517	3.5061466230308	2.36068585446248	-6.10890820849443	0.951325644330593	5.52329753456794	-1.9001763355583	9.67868622592534	-9.37841869358361	5.87676183341604	-4.96482581710208	2.10502503181916	1.57968061189363	5.98034369263118	-8.67367775586365	8.92140257327811	6.0526365471273	1.8156383875924	-0.182450358350225	18.9337805047749	-1.40474992696839	4.46700070346507	0.0728656340886467
20	1.73595443847837	6.14268733500117	1	6.26528993383502	5.28693143046046	2.37836472733235	4.99472466686538	3.89020755013417	4.40692046977485	3.56615280674585	1	1	5.47566342622204	3.77030902606805	5.04420744830256	7	4.93163263199216	2.86235993229967	4.33839168611728	7	4.27808900579649	1.46691895664123	2.13427141975909	2.87557308451788	-2.10616561451931	-0.245978165112047	-5.32711887360443	2.46201794070834	6.52691150181341	-8.93596971573628	-1.83617764799779	4.63323857929712	3.58566557114893	7.23779230905115	-10.9716396588795	2.75620221722434	-9.38114255300422	2.06413352867679	1.79419879784481	0.0585185847466065	-6.29244041845535	6.71983978640223	4.60308036869325	4.67932976400111	-0.308048769803518	-2.64373481485708	-1.80128723230755	6.14986025009261	-14.6340296446564
21	1.49144828633433	5.60364263702817	2.43781322484852	7	1	1.75318723423616	5.88832227358961	2.42828001003866	5.73055829607195	6.05994076772381	2.32693727325748	2.21644449697124	3.75372295423714	4.26449527627763	6.51782224639026	5.27019219757687	1.28797000499183	1.52215975989126	1.41781364637522	4.96173607455228	4.45978698419467	1.52212384245156	3.95101937922995	1.14096635652894	-1.68638380942494	0.741755580642279	-7.57031790397068	6.59673662180282	-0.365469781022027	-7.87006646564109	-7.06603487848227	3.80389009066471	-4.91036981574088	10.3001314474699	-10.3609033606159	0.882560786702912	0.410624287296964	5.21030070410719	1.01818886093628	9.47024322952677	-10.7477996224961	9.8662557617826	12.2989448236636	2.16565665767682	1.70388447911315	12.2612485679023	5.56936641634987	8.29523652711813	-14.5404429874508
22	2.51468090440689	5.88493035974005	1.68303331034139	6.32888725296643	3.99421584470586	1	6.15922883019328	4.71344025946787	7	6.349259072214	1.2783711540557	3.71057042801406	6.79900365137742	3.20655403285894	5.84022526846491	2.80141919531634	2.541864458761	1	2.8141130702741	4.42783775479799	5.99421350378983	7	1.96505847588173	-0.247597915479543	-1.71443520761871	-3.05698313331253	-12.4735637253596	5.61502258507223	5.06035602307006	-2.86457464017318	-5.20814850677869	3.48814086074606	-1.2356243065181	8.64502277153131	-10.3027594245313	3.64913498036303	-6.29022520232449	2.60433986548331	5.2695461833079	2.91965046565818	-5.12789627505577	6.68163080883967	9.48865635569078	1.37518292351291	0.971966661220839	-4.70350294085006	-2.47457945719349	5.74389401146127	-1.11247529285039
23	1.36576336536962	6.79055482345746	1.48039872261997	7	1	2.34226312663388	5.45134664248278	2.41009765174202	4.65123046664777	5.71450613266512	2.39115775007313	1.96395268033087	3.59477959595049	7	6.07422642570939	7	2.6787390591128	1	2.24984726565848	6.42008688831969	3.56184754108337	1.37554432238391	3.62881542057632	0.914069228044521	-1.42792281268305	0.57762811615514	-7.61665746832805	6.53070632365242	-1.98943499051615	-7.25765690336064	-6.61808464827055	4.47925205771963	-4.37473040343777	10.896564365037	-9.47991607438835	1.81724107532501	0.140828735665609	5.23298265969529	-0.270407236461002	9.48023271731934	-11.5934945211382	8.81615465550194	12.1284084610938	2.16388496735683	0.335354221558664	4.22993549865466	6.02786950455662	4.78350365500492	-1.62188873132645
24	1.95566228814585	1	5.11515507696628	4.14932764493297	6.72508818618453	3.91384541312078	6.32674312312549	3.51523188859056	3.9101395673831	4.92116617756997	2.02960687690894	5.57271645882187	3.28851439154898	3.58824605999305	5.21879798750785	6.43751055024748	4.15821136891669	1.37582805417093	3.28035368892226	3.5621066297284	5.31727631207955	1.33093119623829	3.50997625400095	-0.689470374174347	-3.25775956668146	-7.19908763362063	-9.23773968292734	9.52073121598258	2.48507962924217	-10.6140221914294	-4.71634216229314	5.16670763624521	-0.989677002512468	7.96558266477866	-7.37549438712349	-0.35368693395374	2.91284354227951	-6.36128999938777	-0.983624183105687	3.04793234080484	-4.28198526965947	9.58472376421832	19.8302673789076	-0.540190129565381	-0.296998110435261	-3.06421243741902	-1.4974897104037	6.40901808414452	1.41767128338937
25	2.077467701645	5.59542437427808	3.36804924103102	5.34039072255767	7	6.56089168610227	6.41522427400408	1.44735136342589	6.28496776677285	3.94368311944126	1.66866636329465	5.78987765861163	7	1.73366851968583	3.54857545367121	4.75365705578024	5.15955426920384	2.15583950474595	4.32812779629417	6.82181059658349	6.73243825730045	1.79932958691918	1	4.43532916321668	-5.39348235618428	-1.88876791335086	-6.92470193698392	3.87233354002934	1.60439998693148	-3.07473717615959	-1.47780494291488	8.19520305379815	1.8404671841023	11.4186879988832	-12.9613295518465	5.33712769205329	-5.08821394886769	-1.1723109405732	5.03876338441236	4.19545379952552	-6.67247869735064	6.25428751545742	7.60853828177888	3.86464588306639	-0.944585738281801	17.6814944442552	-10.943001047202	4.95129006163299	-13.7969196308116
26	1	5.02946297246436	3.43368358687638	7	2.50449713854112	2.10193682223906	6.53627622102494	2.60647068218953	3.85392697019436	6.03044613334592	2.205049852985	4.99728661617489	5.80807167396151	3.6326455857396	6.77284870541801	2.55048251277306	3.10974549094515	2.3317350664362	1.19946063075866	5.69034034418184	5.14676418524251	1	1.7690117009045	2.14041500147958	2.04430820024741	4.07000407892694	-5.73058137890828	5.53421061494102	2.38507320603881	-10.3938982803166	-9.39150044870004	2.86757917476431	-5.37110833919195	9.68971891943631	-8.82548464535504	3.03874131510352	-0.292159903233195	3.14438376837706	2.13449524817076	8.63930445283725	-8.71543127860297	7.71535835942386	12.3286711338109	3.49555388885613	-0.436552608899492	9.85182215036312	4.23816963278281	7.84172202624312	-16.9764966144347
27	1.90635392529827	6.43916272730168	1.54198230719094	5.69328629068362	3.63294504947374	1.29658571867103	4.68176289457382	3.58861275437141	6.45482838730329	5.17604497290252	1	5.70959036077046	5.59250928152372	4.64841419216334	5.5838677645985	1	3.49070846028731	1	2.07457745533103	7	4.92450802551415	2.2721608003135	3.11516407984869	2.22474016296827	-1.19123880425431	-1.30663794158712	-13.7353016499886	4.65376039924262	2.47098027738289	-5.90700462207135	-4.84221228191004	4.2932923404441	-2.76895690477273	9.82362811499698	-9.7137317355226	2.25435038950647	-5.85390448295813	1.9605868366106	2.97416217698186	3.15753916321168	-6.54242548547602	5.63151288655941	8.27047100770277	1.65263639043477	-1.40554779945264	14.8522278333153	-4.98856291687224	4.51984921354944	-6.56460636164074
28	2.36814514044065	5.47154340103797	4.2899296008682	6.47154435562702	2.95142171260085	5.32101713700813	6.24022599012323	1.7924257951704	4.2201382905015	2.93551472324225	4.41103004471895	3.97556121458974	6.34535025296238	6.81047289572175	6.455374521694	6.79058444756516	4.99267904716957	1	1.64761973461327	6.00122465575117	3.5078977831515	1	3.75434821686843	2.64515250406116	-0.137691843318691	3.40884465147538	-4.06394004831445	5.56724974439118	1.00501698719745	-8.94504971225138	-7.8526023874248	1.35899203932309	-4.96785543212135	7.88357891360588	-9.59369073340506	2.99641420554816	-1.929589667787	4.95467044136106	3.85312658091718	9.12659622957202	-8.43197618290605	8.50401215577096	12.032687853589	3.89101175561963	-0.64096461405285	11.9933923639151	5.12405769395319	4.19564736051314	-15.9335069469712
29	3.94783262278446	5.27389211881994	4.40845513492593	6.27190671769326	3.81957411731031	6.57486293110729	6.23397534523265	2.49679738030121	3.86074532768196	6.65826238071306	1.65957868177727	3.76537382420047	4.18945534770527	6.39582113114832	4.75583331161889	6.60804246561443	7	4.86242305656428	3.65166665040852	6.87629925624796	3.75366673711173	2.49341162914781	1.62870420017365	5.8565275824752	2.07721804274986	-2.41218625354336	-5.37474820478435	3.47103056227678	4.00906255903746	-5.39514679766355	1.91047722148373	10.6169560585516	0.0554341337536017	7.23980472051107	-8.98667699097597	3.98599697077753	-3.59522201077846	1.97777428848336	2.03719095598013	3.90718068636197	-6.10539069978662	6.71778088999617	8.8518653509064	2.23802545522818	4.27141682070418	20.1136511355192	-3.38920839994221	5.6090845276185	-11.9186741843931
30	2.29602035572346	4.24597664508374	4.17094226096228	7	2.64389977450989	4.35391781704881	5.77880834926918	3.96732813269848	5.98390552964683	7	1.28169324549418	4.33821422459017	1.58060886004164	5.3954360267484	1	5.21779998964961	1	1.64376477291318	1.25139712070541	3.79176290798422	2.21782966246185	5.10164423426135	1	0.943532540425637	-1.77627366538576	0.406346056497083	-6.59425559332738	5.76943569675035	-0.58596734086271	-9.50668571587779	-8.08169172003531	4.10388041413964	-4.37236233738701	8.36367497342276	-10.8546746077458	1.79779194377494	-2.82994150307543	6.43766815134342	0.201806796868419	6.85666116405057	-10.8962041417098	5.94935577949092	12.4620405321494	0.743969625074991	3.83112852282943	12.1538676761917	-2.6261637249553	8.57386778667984	-13.6148832338682
31	2.405134989625	1.44997097802393	4.91157599871844	5.4682646487157	6.70225235404957	3.27854038979088	6.61312900585576	2.70090508823645	3.76925376529778	6.37061681227143	1	5.54288492859232	2.47808671912239	3.90768903422121	7	6.19504260315006	1.66817817248759	1.53466572065541	4.80788689822072	2.30146596309249	5.98879537368498	2.50957247113716	6.6805909399541	0.00903324887321	-2.55410024616939	-6.33917581243245	-10.325293778739	9.59061715949115	1.70203045394515	-10.8056782404046	-5.86493015805865	6.32113552708717	-0.966120526410742	7.45274370827394	-7.45636989968551	-0.691929476665247	3.24545902488256	-6.64779285391537	-1.16077953629309	3.3803768276803	-3.90064729342757	8.621074876753	19.7894287818384	0.945897472860808	-1.20166163903427	2.66243255210908	5.85906988451754	5.78332211946266	0.732130799639858
32	2.26416332554846	7	1	5.31286024861037	3.87142353027895	4.35982277537508	4.15649649262694	3.32073774728479	7	6.56237877073553	2.32571416778141	4.33014635198578	4.25115639817264	6.72466788675359	5.17891480329571	6.26361137538694	7	6.03392016467448	6.51514951309189	6.81073708787973	5.48863625018983	1.95435969595195	1.86199003723962	0.791536755261014	-1.65017301532146	-3.5323832104507	-11.6441137550874	4.82213457518156	2.13643552750171	-6.58928324761137	-3.68599481417826	5.38759999405803	2.01419746543319	9.57166998863806	-10.9299128882061	4.65911578410986	-5.39803139365147	-1.51890876895769	4.95674102032419	3.57036392879585	-5.33781742106727	9.58970924122608	4.05424475570521	4.81055670158299	-2.70855650478266	18.3152135900937	2.94675026291734	3.23723682092308	-10.4712571263265
33	1.96208604715035	3.82720553818307	3.64812812774701	5.37961783517464	3.42181368485393	7	5.83644368889622	1.79209920485227	4.41244829441967	5.12735946999662	2.67143753837269	2.50027410437431	6.02234939783311	3.17621423579816	5.93147874555637	5.91962887962117	1.39903665557275	1	2.87501766720867	6.69539769631554	1.74177375070986	1	3.98019465588756	2.13318036281365	-1.15027094711802	-2.47334831935381	-5.58015288966083	3.44033362119788	2.18052328232045	-10.9482220151412	-0.23721400940019	4.97004692912849	2.7411977188196	5.01343627655234	-11.1582800871262	4.66746507159486	-3.66490843121755	-0.668291755936491	4.16483365491498	6.05589404161382	-8.23604836208445	9.06931353063259	4.88771361061432	5.86011661466021	-0.539918115154853	-5.07313844100209	-0.236925401796099	8.06124160619813	-8.56811230624172
34	1.31464460203644	4.34765185283333	2.89723379448697	5.64621981595215	6.63245025238272	7	5.90073272702788	3.61954403650834	5.66355971512532	6.27563737711228	1.60443429650307	5.80123074194027	5.64251677399187	2.21604674981361	2.43232661034724	1.27390289653426	2.61348157027795	2.82819538566335	5.78447430429499	6.81606801562543	7	1.37365362559777	1.29621235948134	4.44317763633751	-5.85811047169705	-0.443502484022286	-7.47061717625336	3.38640171122739	1.50158111090938	-4.1847843993474	-2.55857959593616	7.85466857830828	0.463832843473034	10.6621591265431	-13.2334110997776	4.32610417621597	-4.16328556752381	-0.473950361580891	5.50931390811976	4.59178441398238	-6.46353499976134	6.0316949306658	7.80050866761254	4.03297363679953	2.53753246931499	13.0746048055463	-9.3213192541919	5.02683631065772	-12.5874793340712
35	3.90452031455531	5.09626715500088	3.27771433100962	5.10118658828038	2.27948592296671	4.95407535421652	5.11591430601169	3.21968981368859	6.35996487426086	6.53286241164285	3.89884302387243	4.84193662525826	5.62808780202053	5.54784743536272	4.73838126541057	3.74232458141626	1	2.90088700925655	2.13735153231524	3.20970963995349	4.13761460632403	4.71441197322117	2.29123912246059	-1.10837648782472	-1.48820246479854	3.97858315884758	-5.72858213578189	3.72161859076045	-3.53567641826034	-4.46749855283253	-3.79671353221585	-0.240192767374059	-1.8622005007665	8.70758024787135	-9.64844587507424	3.5545619389532	-6.45593905112875	6.5857638766594	1.85279893882155	7.03268655411177	-6.20137542212107	12.752443901531	9.46332978392384	4.42422484504905	0.29967069783767	13.142274602984	-3.28116932365508	5.54428077137174	-1.73960396839735
36	5.34146197036375	4.15730129405485	4.50785728438563	6.79521502022069	2.1223810917612	1.6313716353655	4.19225570920249	4.40006222073212	5.4460028743224	7	4.80881005857142	5.55142917370955	5.658982296521	5.5901346873758	5.76419205571917	5.53875190402428	3.16895208167634	3.00964070312147	1.61577175158233	4.96804416091693	2.69634997935385	4.57664685283636	5.89352625076724	0.773740992512617	-2.2004654151406	3.16300845581564	-2.17819316385828	3.23739116399947	-0.515274867936923	-5.37991213975176	-4.68935350705916	-0.89842183871396	-1.38735690947434	6.89060223711792	-9.40269574842733	2.39067781378339	-4.77022527715124	8.46987977002736	2.13979410661878	6.57557853936137	-5.98890034068038	9.49447921615208	9.67453106107802	3.33919926918836	2.8883655474893	14.9179408855934	-6.6794501014892	7.68709353635789	-2.94222476344366
37	1	6.25415257434673	5.25526775733963	5.98714881841011	4.89822761293443	4.06285037022867	6.44577170351654	1	3.73133557758855	6.41132451491993	3.17142221259375	2.8621595428183	6.08922509626649	2.13098464113476	5.51809595738781	7	4.00460615480782	4.5759856427675	6.60886492960801	5.63111150154957	4.06231729002453	1.52386759012541	1	7.4424071605538	-5.35105018592025	-2.81976813867803	-6.59729687665508	5.6536960195372	3.33185255621863	-5.9632546436328	-3.18190511414829	9.87552580930604	1.08391467529457	9.5914614999358	-10.8497404571367	3.35657269768443	-3.90249297479688	-1.79160572483069	8.690545615665	2.93978606980953	-7.31639828694707	7.14002118874058	6.51661807617181	5.35206332003116	0.179235021330836	-8.88073355184116	-4.04243726558468	5.71422838987573	-8.2811155645891
38	5.71956954690569	5.35371413251179	1.57927180860684	4.91196324542393	4.18347831284129	3.41045058873704	4.9686809409987	6.46066057921567	3.09367388000176	7	1	5.28543138458329	5.82193397538467	5.66179082778067	5.25467055129941	6.3598184084435	3.80633706094591	1.3591359041724	3.1337480284852	5.03954285373497	6.14988833038699	1	4.13176483646316	2.97213223347008	-3.02047223154994	-3.50030999973773	-5.88617153829795	4.34716123620504	2.15706863598831	-6.45002432063543	3.39599996916477	7.67960448341586	-1.59560075601259	7.59709556230783	-9.1357094258751	3.65925876971575	-0.0505011856831627	2.38978481362821	2.96663844894104	2.94775795256259	-4.99041673248649	5.92829377364834	6.81219465126011	2.40477274324407	-0.698485083594256	3.59823170440164	6.34216581852045	6.74672010477857	-15.7695987537516
39	1	6.61806501928408	1.60360339558003	6.50758530625606	5.35655514165019	3.62599712369621	6.96418370015142	3.28413684976135	6.49859090127491	7	2.10869487762536	4.91195998403045	2.07863910923544	2.94695834829242	5.49039031311205	5.92415837295375	6.88925044762137	2.68763361500468	2.34078366189507	6.87612023987981	4.94879541296295	2.4943874020457	4.38327608572147	3.80258671694834	-3.01712924739481	0.891312178783968	-6.12014861849465	3.97040224534307	3.41527279650332	-8.78931705631259	-1.93081208962612	6.1482647519794	2.70388743269844	7.94040082441168	-8.20154578421069	4.01579509595178	-8.39012498506859	0.0251444203743851	2.33070031427367	2.68642035267206	-5.93722222369516	4.61452048512337	5.19948461018129	2.48779418377067	-1.47706456003273	-4.22467009437547	-2.43214051894279	6.73353891020862	-13.415785458866
40	1.88608901083318	4.14213506061544	3.89625059086528	5.30840091823744	1.32840144230072	7	6.5279803233942	1.61203773467847	6.31935659324863	6.28157991460432	4.88498623459722	3.22229938579436	6.31749971507058	1.75012304706189	3.71346824807484	6.93907419375178	4.17322963023171	2.6347057482196	5.14837547831619	7	5.43899656017913	5.02632913071692	4.00575380005723	-0.0369567699304116	-1.85243272814586	0.483254786733193	-6.64824530913329	6.54749821221693	-1.37113834607773	-7.85608679592057	-7.31001198930649	2.60967736657513	-5.20485707751059	10.7550651625499	-9.50363832196453	1.61123961208189	-2.52985937993973	6.57336015855259	0.220881339685222	8.78567655684206	-9.95472237093649	7.59599632593184	10.741275389422	1.8081434091166	4.77959942906587	-2.40391781174968	-7.66293173209271	8.50210263471183	-7.56786240150247
41	1.34422617810081	7	5.71512589566217	6.30581806613653	5.04292801680438	1	5.94745524007856	2.45493340714706	6.31866394080327	5.46346649917051	2.40443113866016	6.13474851859371	3.48581016173155	2.87931950719298	5.40654937689283	4.39192202377127	2.95421718719563	4.25988113996678	1	3.62521562188929	6.0203022977294	6.52103370534565	2.38357134632405	3.70289623806793	-0.631122389543413	-1.90218019496336	-11.8917856965745	2.61455833708474	2.44986533113575	-7.12160100337735	0.798968668013828	5.92575799662623	2.10399323344168	7.90889433092857	-7.85179392100745	5.36861556177561	-4.366388955228	-2.01667583535864	4.80541738778283	4.80303062093931	-8.36847409727729	8.60248765584498	6.98214089984659	0.436853017109726	-0.466108412778191	2.28838202088841	1.39998489694382	6.0647520272683	-15.5676215557833
42	1	6.78684196027207	4.34102385424535	6.97722908849452	5.09342753449814	7	5.60406839869012	1	6.55370150790387	6.02928773144984	3.59774159286704	5.04030335904402	6.28177257717435	3.07601787181121	2.6894475727671	3.52683344397531	4.95908439930783	4.13510668847498	4.26898364784367	3.66951367296741	6.45508844303591	1	2.02498483747126	4.36988471392945	-4.66173046649467	-2.83340688811902	-7.60412111013396	4.5267248851879	0.0582567466574102	-5.71286058201988	-1.92750686036001	7.60667819728997	2.64562533732787	8.36166158515791	-13.2369042328657	2.42883105720464	-2.74542900323048	-1.32173364132814	8.028538433121	5.71286976725526	-5.64247613210515	5.56225083430231	5.75921328060994	3.99888927389733	0.848839925179028	17.6041010261071	-8.82680594982046	3.28889817737269	-9.29596335382914
43	2.04576072755764	7	2.34294886026519	7	7	5.53508121173605	5.53284989709949	1	7	5.67884569498795	3.92204828547648	1	1.64567063704521	2.22287138880834	6.06782874316115	6.54932186173411	2.19984073398165	2.9411375555939	1.11627335517242	5.73099075850841	3.47777089745324	4.91069130730474	4.62894043628968	2.84258965423177	-1.12466125068561	-0.479290474801453	-8.58065712524032	0.644027341700942	3.31104932260403	-8.7174983263123	-0.278129761401718	5.75820965035836	0.684208351238261	11.1795451045827	-8.50480969981511	5.51494460032431	-4.89382314138039	-1.01795822686435	1.37148027114656	5.36498710571386	-7.95557024789529	7.98027030676611	5.30871000870431	1.11161175986857	1.85754571252749	7.73905785605341	2.75054066018039	3.11817470143007	-12.3928283841078
44	3.77730356363181	2.10168459820157	2.03584007582149	6.34165352679883	1.69304143885143	1	6.14815474895506	4.929473722279	4.15786786877391	5.42322533715372	3.67909632221899	4.45208434369548	7	2.60894599782346	4.70571742669123	4.92046525641662	2.97872549633487	5.42889594666004	2.35045868181263	4.39546499357811	5.54457792964192	4.19143801099936	5.17691028617098	0.347833222641965	-0.407255129229583	3.8013359590725	-1.85923467964554	2.66729276573877	-2.40971154253437	-2.1688144672013	-4.00002388358718	2.78627962506277	-1.31567282836546	6.52077998575736	-8.64386612047485	4.34593595218246	-4.67567885826779	5.02528535878893	2.25265093016427	5.78852238993231	-6.31828693483044	10.3518399318477	8.53396405183247	-0.691193435504456	15.0436763428853	-4.28879011732396	5.60497168327896	6.38644476613334	-15.8303076700994
45	1.62893885105356	7	1	5.13584827324205	3.96536331359831	3.71945738875206	4.89635117716948	4.57920266412179	5.38326110154183	6.85808643395917	2.58092136014626	2.88881183414045	4.36426909021613	2.01681382411233	6.04440814836212	7	1.7856070309347	1.7267821046484	4.01686940150671	4.20329884327026	5.2052555121929	1.63430659909978	7	4.83425209002993	-2.63976053865964	-1.51483053102752	-4.92064116396613	2.42695516523456	3.59436898370615	-7.16292614889276	-0.596197019600228	5.51270519467968	-0.220664703808243	6.96578275397702	-8.88223381998014	3.64856520804491	-8.41978820714545	2.00377029423483	7.00168921026807	0.553857930614792	-7.61092983684515	6.30460283995668	7.59093379115357	1.9987534401632	9.40363703634357	16.1388386680356	0.754129005624583	4.75504105122919	-8.9394251642218
46	2.03894390311285	5.81645674936284	1.75950590489749	5.36292954488093	4.73743009856601	1.47183892864372	3.78913227222373	3.37847256246152	6.6012296989936	4.72162848850116	1.71908091743013	5.82750642721222	6.49256577063011	4.45433103424856	2.47629246095839	4.76217423328892	3.81140557587542	1.77179142183767	2.80883913446095	6.33249414865817	6.51465949251883	4.73847097975564	4.98715034776133	2.43164776644335	-1.87633822241094	-1.01638306616597	-12.881929374186	4.64751183856436	2.92152879935062	-6.5616289261788	-4.58407892446522	5.47082412125085	-2.73765639395684	8.56693020303618	-8.94911847291003	3.48822655589157	-6.78701440412693	1.66530518765578	2.82749611529865	3.69322588546764	-6.42782303955865	6.92624817688311	7.25676681832253	1.3535425049653	-1.14794756787764	14.1161924265109	-4.33425157355203	3.2147611202959	-5.68646872536125
47	2.20556317180323	1.10908038051055	1	3.44067993085124	1.01579065050858	6.53564127077457	5.85652437161405	6.21683608030262	5.35285605872085	5.40423308623952	2.4454252717497	1	5.59582394781084	3.12713957199383	3.9663239441876	2.54437606256271	1.38833549744433	1.4886787945802	1	7	6.51906198399283	2.59861980488853	1.27451591968126	-2.26065846650811	-2.96133280137281	3.77199740997022	-5.78316351042378	3.4493981473346	-3.7888303258831	-3.12614052181087	-3.51957621174424	-0.20478712545	-0.151206738626074	7.08940372987061	-8.28202088695579	4.1624053981241	-3.97086586458012	6.89955257562283	1.89209585749723	6.08234447739376	-6.25883755322434	9.52033925466365	9.30613309354056	7.21857356125315	1.20723289352009	11.2835566674582	2.33795114722967	4.32648087634902	-6.6173116292528
48	2.13618690908483	6.80909386419982	2.27529575725463	7	6.50673527963956	1.76097563254647	3.38833683655836	1.13360285740747	5.68356685850761	5.82730709759648	1.83270637007022	6.49489534068169	7	3.67768212644771	1.41124586132006	6.88599697747717	7	1.10293216958124	2.31029130644618	6.36090225205284	3.97655829694955	4.36054161832946	3.16069374181207	3.42836272022705	-1.31902231763353	-1.4380443160501	-9.68899246055165	2.8797871742213	2.24858898646664	-7.13157054256704	0.346849628588336	5.15865456937958	-2.29954172431095	10.5435239871425	-9.35550731021113	5.51625876608298	-4.66998605995273	2.21391758438685	1.61299217737942	6.82111147817287	-7.84042491665928	8.61103492561915	5.58227915619438	0.958007079795432	-0.923072796389763	18.9041169546426	-5.7390040903133	5.9970059739694	-8.66603692381882
49	2.8572282469539	2.39620440790332	6.31929056511449	3.52221976626354	5.50911609180897	1.97969522505704	2.35501419260352	2.53034784870986	5.44564081920262	4.75882631344436	1	2.96452508177152	5.58287147311111	5.82534916787472	4.42160902478296	4.22379132306769	4.45881858425548	4.15274631531807	1.02126242949755	5.38187602660709	4.34588722704731	3.90763321836174	3.12070553948342	-0.435116612751051	-5.09002333833082	-6.23301094636152	-8.11917230380834	10.5003855125677	2.8869227012431	-11.1726121850309	-6.30342449721619	5.24243429644401	0.149557588799394	6.50754280682404	-5.72591081409768	2.02554490200674	3.97392659220765	-7.1101683460051	-1.00571214944158	5.55391627258948	-5.32279308949393	8.67947015762855	17.4123580597479	5.34272043259946	-0.950635234921756	-6.34576627302976	-5.83209345505737	5.21501274438678	-5.56283948970496
50	1.45194913455887	5.81140344289389	3.90557489107534	4.79656787093353	7	4.40266703532957	4.63613119783019	3.66337166361913	7	5.08751912955089	1.19134676910751	3.03167301898642	5.19808976281815	4.80212499489607	3.96305406145365	7	5.42312521610042	4.22058156212776	3.94792378064167	2.57959133899247	6.75060395806395	4.91521383010627	3.99596603431801	4.54660688220997	-5.55625883734582	0.267995597164797	-8.11284205624793	4.72569270424488	1.14591104919306	-4.75380283462136	-2.85684555541416	8.73564544296615	1.37083404833088	9.60319738707266	-13.4066320575576	5.47851298921417	-3.60712362154516	-2.51908818196188	4.7035007052053	2.81737128377175	-6.19199073652623	5.78763395870974	8.53558829014747	3.66863041479984	-2.44372315167737	12.2403947849937	6.10914140372029	5.32456763674398	0.388641535646801
51	2.49590961852132	6.30695417874151	4.62322078972765	7	4.63202075112899	6.24705916762945	6.35191064936802	1.2664735199891	5.91153890317056	7	4.04167394616957	1.8114148018383	6.66194314300809	5.79629700900984	1.8353037695856	6.17025966219142	3.78624389779432	1.20830036686324	5.62546560687403	2.95880002249832	5.27151381777702	1	1.51133253886513	6.3645341388847	-3.03087900632307	-1.18029037502824	-8.07577770485626	2.95922186761742	1.60462004990578	-7.59880277173633	-2.88716921975037	8.24111002568681	1.65094593820428	9.89580616920234	-10.8302278935319	5.84693567759641	-3.85139391843146	-0.61504735335381	7.28686308175919	4.8787125225154	-4.14590446547197	5.87086302344692	7.8802892097621	5.86795577491287	-1.49071309592832	-6.15767878341761	-8.37641286409958	5.48443629897437	-13.8421785789852
52	1.76313069458634	6.78226977388091	1.92403572466278	7	5.11840192859979	1.2206789559139	4.2246083071978	2.84389022659422	5.21652220233471	6.82558586489604	1	1	5.8741047213651	3.97398538262304	4.40568559676259	6.2212230620729	3.93581277405264	2.83920341464358	4.38156415331545	6.45425611160894	6.70073529236175	1.34649168429008	3.30338764728424	2.82174365198011	-2.77288473902756	-0.548578111500969	-5.54830964574241	1.89201730856985	5.73558906557197	-8.78526676052618	-1.71442358408155	5.15583090572824	4.49236824070512	7.94811854755007	-10.7009748649112	2.86688472195997	-9.41751323279657	2.07214181951145	2.84742692025852	0.244670071322378	-6.80783547330425	6.06980837461432	4.4393263629144	5.57304746439469	-0.729667352088201	-3.8700694856329	-3.66285755164889	4.0085348529649	-14.3058422985585
53	7	5.12078740895406	1	6.44875793481532	4.16862733286362	2.34846053972601	7	1	6.40850444418267	2.28874878236221	2.4736647469995	3.48630574956949	4.03424752806449	5.99405245417484	5.16832664916474	5.87516682833183	2.25167648088083	4.5110977023752	1.93240441190331	5.72012778531901	3.09840410957651	3.02843400402557	3.67347728272042	1.23714472733037	5.4183665802904	-2.33042096965729	-3.22253630185617	6.20160024285113	0.429859405085877	-8.5737555262622	-4.76142197462326	1.07779571738093	3.97793928037366	2.21999315134502	-16.0164608497608	1.74645345911444	2.26304666085455	5.47928387855848	3.12943816335217	4.51109316818466	-8.37996460319776	11.6948844426628	10.680647327506	3.98543447146209	11.0539187197386	-6.56575690590908	2.11733477682863	4.69787597099701	-5.56900685631991
54	4.82397966700364	4.06509592990678	3.35830404663101	1.29707209118247	1.70623943020946	2.63176516607479	5.70467160719722	2.04019694048406	4.95307819956739	3.17239334362987	1.08852205635776	5.92055558019796	4.29703502259657	5.22103560533066	3.20459264165214	6.0993409113592	2.56874271998531	1.94562164624225	3.01396905069247	2.49612357842259	3.31955120365631	4.39595194903935	1.7819554802008	2.23375229114014	2.00961341433133	-0.127325303526074	-0.659913516220329	2.46916904564858	2.1420295392402	-4.66074517175982	-11.6824826193548	2.73467564230452	-0.13041077038925	4.50210089254871	-17.4254338600781	6.84421525771314	2.01227883509393	4.85501742514493	1.78977986286627	3.02716863078875	-10.0014520008604	5.66117976506449	10.0673217234074	1.1399352386799	2.67545157364288	-7.29557371312132	-4.38699802562099	5.87244182805312	-5.31120615153665
55	1.57906537012076	6.74259358944535	2.93218231633913	3.05790603488636	5.45274418134197	7	7	3.48446600421714	5.94461458630899	4.7811701358714	3.09214972839199	6.69339548058222	7	3.78804870200346	6.6530211967798	5.77843491379868	2.97231932603528	1	4.44004719354616	5.03745327821801	4.9137939091811	3.73014420872618	5.29739039933147	0.48345940284294	-3.07785093008971	-1.87189751638154	-8.03454111279326	7.00777672556399	0.592044236235127	-8.40820326408815	2.62021142523318	6.61703983601931	0.576986913457704	6.71156480347322	-10.2951492531713	4.64610531256905	-3.33833224176505	1.28916039445978	6.27443669190103	4.74898681621845	-6.75929329894724	4.14658101184608	8.92773072179893	5.12708925484969	4.73080513958395	-5.63646441608116	-10.7449417568167	7.02317586717998	-14.2039757399155
56	1.64033398294563	6.17227423806158	5.13556124967428	7	5.65853987953993	7	5.87760105117348	1.31835012190183	5.43286218608366	7	2.10875389551608	5.21260522182046	5.52507894037464	2.89540316747218	1.81266231697173	3.66930078586657	5.91737534180262	3.26003614631172	7	4.54441819909493	6.71301677427906	2.82136654486626	1.47913887024617	4.65231989969765	-5.34729735340585	-2.17192855682291	-8.05178950193956	5.37566939730864	0.994017655103056	-5.16171302677906	-1.94119022142053	8.35996725262276	2.05323839997858	7.44809791638124	-13.3013181907904	1.90776458651835	-3.17769085602098	-2.08919359209681	8.58334238949593	5.15647726387199	-5.10010968795081	6.05814752574907	5.90855683582136	4.61486781166019	-0.0881835500863424	18.391831202727	-8.76541629679258	4.02979038633693	-10.5638622337603
57	2.17502151900442	2.39066603320895	5.62054432714062	4.79199039416275	7	5.44790577756951	7	2.67099664723693	6.08303978194166	5.85489642040712	4.34996649038792	4.00014702085643	7	5.28656877754755	3.79519464041091	5.22094545072717	2.66889111796686	1	4.00429851318686	6.83769269823763	1.49654499910943	3.62962061206479	4.15094391584822	1.69073140050167	-3.09618017355761	-7.85692313461602	-8.31683810722876	11.9473888836975	1.26550231514178	-11.2019624146359	-5.77061871585445	5.32856997944313	2.24868312055537	5.64862286285269	-6.67684035266425	1.98144988550246	4.61476196403696	-6.17922839594793	-0.987894694449002	5.80036436767787	-5.72249781545498	7.08975731143987	18.7148824867129	5.29043470425297	2.58728861957759	-2.04896942600547	5.12707824724441	4.0026227489147	-15.554518260402
58	1.83657748434225	7	1.58623833677573	4.76757098478223	4.01786269343984	5.04919017621151	5.552445994093	6.17750311718089	3.93847233585662	3.63213528479206	1.83052122121691	3.1398909489598	6.12905417693534	2.75128305357193	1	3.12972894727178	1	4.08706133531174	1	4.62946917018899	3.68823250725508	6.43390273191893	2.29852132606131	0.275014121440375	-1.46828211257605	-3.35278791287797	-13.107818135116	4.03586711211231	5.26320794039135	-3.86073412632317	-4.65409367640995	4.12083196285931	-0.497789107103491	8.76174224807897	-10.8593321948368	3.26022765838486	-6.3623086148311	2.84006144914165	4.56497427069956	3.29726476605925	-6.81453152710944	5.88623270202149	9.67795353483101	4.49728320530303	3.04618632990004	13.3411679776429	-3.68021781422869	7.92135908106082	-12.6240585536149
59	5.39201042210871	4.67425467157474	4.71533046080007	7	1.97017757895506	2.61645064427315	5.81801104436911	2.02751217875612	5.20086771187872	5.43557160798663	1	5.1707871503155	7	4.74959761448825	6.18103537640637	7	1.80031509586175	5.71935755550331	5.33080599786405	3.33473028366104	1.98196272268592	1.37782225367941	3.3052831596943	-0.730456564609621	-2.89157696576957	3.16114034527929	-1.94548227192776	5.04557449474141	-0.82509667489551	-6.16209874097464	-6.37927338333344	-0.369146020313018	-0.502750622279214	6.18758854995331	-8.51164976891396	3.96049725845011	-2.61859930708133	8.8304953428001	1.3337969756801	5.12426989463441	-6.92410036372101	10.1112659114613	8.6772536645047	-0.986446596202874	1.45463450337179	16.1250178919373	-3.19799527386195	5.66067736717349	-4.9048754152082
60	1.4398178384123	6.44850818315321	2.08669878316921	1	4.20598796061839	3.06868865787573	4.55573186902178	3.20618057291628	5.60677565201086	3.41581934099954	1.1228887898728	6.91704588367087	2.6727024080456	2.91712205466479	2.89026315356246	3.49834349968892	2.8194134169212	1.12174387538095	3.62054363325774	1.4785786786756	6.87617296705773	1.8015889781359	5.15954644551513	4.46155332830676	2.72915608619683	0.338646751430348	-7.01192711760776	6.96363963248603	5.84245380814527	-2.13334713604596	-3.06746210856549	0.157494243156525	-0.123655414193752	4.937773104691	-18.5262051098388	1.45919052751264	-1.55639124727134	11.7720690434073	-0.985869548407724	4.0732601818712	-12.3340397022258	6.5399701660066	8.13933729289476	2.71982913015724	-2.0043119486993	-3.19106665726483	-2.19018931884471	5.77106949622207	2.07357421042839
61	1	5.78065460591178	5.9807759100396	6.43437081595023	4.83999105804552	1	6.124257400251	3.99235866424283	7	4.98231270378753	1	6.9146690256554	6.59272638209339	2.09288758490548	5.69540916248625	7	1.42050473032837	2.82549078650825	1	3.78938042111474	5.68938246217742	6.25047700714212	1.79944027105582	4.58114490340127	-1.2813004133384	-2.17065373161524	-11.5692347108171	2.35482052173514	2.82327384463278	-6.84125793442916	2.22412729873197	5.37367642428157	2.18145219715652	7.9974972682921	-6.62202800970245	4.2554861353583	-4.77072212962326	-2.16431337976515	4.56160620228063	4.30375266194437	-9.04913529978774	8.69885644086859	6.9077306295376	1.27752043050264	-1.03428397313619	13.919641896078	1.26692767983637	2.44946967915021	-16.046377755304
62	3.42439955209573	5.2163628196543	3.28961348372563	6.86537156816371	3.73858018544	5.92780832036707	4.78393140305803	2.26375201265462	4.58225128454491	5.81000915201395	1.08401210635795	3.07002567067402	2.86385366527895	6.1378316264821	4.15016529979166	6.72119002813338	6.07427214939811	4.17502217125038	3.10465003827807	5.75834650847959	5.86156915181461	1	1.59076154390728	5.08927704051712	1.95157291131345	-3.42703403717972	-5.5951460126908	4.82406216448995	4.05069562577975	-5.33424970457524	2.26476092327365	9.89588542122607	-0.428489771076768	7.78526395406826	-8.6493156206454	4.23995307903225	-3.1197676590589	1.72292528532566	2.4159900778176	3.34721977239295	-6.0577338739299	7.04839020925484	8.57676291931011	2.61665374964942	2.95302072206332	20.2966027107807	-6.78656800645944	6.61082421179979	-10.5422040955919
63	5.21409592267873	4.25573599082215	4.85737829042438	6.78635210431581	1.30291320830578	2.01247503521141	4.81318693427353	1	3.95495152392442	5.85445743647642	1	2.19386439273256	7	5.66953262413579	5.72495158455639	5.8090756086774	2.40653761815161	4.42003294862625	2.97591479834729	2.5391228830418	3.00452383149698	4.53221623009753	5.11109119876634	0.32342372274107	-2.947935252358	2.35990133869931	-1.65778139311258	3.70515872664106	0.0588877878365847	-5.33286429703562	-5.86792228306683	-0.218732780965947	-1.50611978870922	7.65059718028641	-8.39640127931914	1.67594139763954	-5.5728315848371	8.68453981248264	2.19354659981309	6.54434727028783	-5.18692839698624	9.1245547403477	8.50173735015423	3.16812909735252	0.98641396535986	15.1450577578102	-5.65302374443948	6.93353699236434	-3.95103103040654
64	6.05120303533951	3.75603145894545	3.45397038310469	7	1	3.25975460919733	5.41096345533859	1.87602790007835	6.35032957660943	6.12497839657986	1.91717360819528	5.63789651732209	7	4.20269854723768	6.24036360209744	2.46418578805633	2.78930367968809	5.1055131688309	5.3873564802617	3.53577253330019	4.39781971097707	1.68467544748911	3.6540849986896	0.705100227761216	-1.78127709093508	2.87630078269636	-0.713918428797936	5.62839691945055	-0.667919231032962	-5.54028464307607	-4.19006225195647	-0.965301173695844	-2.25822692078224	6.19384897184156	-9.14237782717985	4.9604108352162	-3.06536755111332	8.97252064704308	0.778384107654865	6.02528663814275	-6.18969760286397	10.3592711589512	8.87303978797299	0.357650507484462	-2.03730121570525	15.2003398998389	-3.3667453323718	8.33996811109093	-6.05765547427307
65	3.05592391281975	4.66563418908536	3.13373399927464	3.22462470993257	3.93051266993078	1	7	5.69353077820841	6.57907503892465	3.77566411160809	2.17103266247243	4.20433844615453	5.4159153115026	4.2887437291377	6.64210535242817	2.62335063685736	1.29450494673894	1	2.61143462081429	5.55883205256379	4.08705671504452	2.02797089049321	4.10232474957594	2.47193012435154	-2.29393297923262	0.667191003720745	-7.83590080615587	4.66776514971237	-0.171939708611219	-8.03536774864654	3.17591847804688	-0.0410568399624817	0.263726099717889	5.20858748353606	-8.40887867885247	0.0770309371676372	-1.5799913685902	3.11172036358749	8.56492835072098	5.23172216935413	-11.181849425523	13.4505594128372	15.7058308193192	0.437685747520478	0.997191973709846	-5.72740784259175	7.22654358850792	8.66635763144514	-5.80404548429268
66	2.1889992893286	5.72379896868152	2.51975119450191	5.62744262311845	6.05042482694157	6.67669894747271	5.08664091296004	3.58791885248624	6.84985549595151	6.25912607001254	2.0675256936317	6.89172956068452	6.99488087889645	1.75707851594352	4.35685415820101	1	3.45273085252973	2.11306245681331	6.10145382382221	6.22424184591176	6.81819125891462	1.25610482863004	1.23387996982108	5.27285205857352	-4.77226620635708	-0.606452253215025	-7.76583654008516	3.54309255824047	2.42657054873563	-3.51293602358386	-1.0493274026388	8.40550365262146	1.84918225401383	11.0365676915035	-12.7903504239755	5.92380239561881	-4.20494325445409	-0.732408487826512	4.98617785735185	5.26906755990919	-5.99395375917636	6.88666868488495	8.30908805916808	3.50017740067831	2.89466586237945	17.9010251947109	-8.49820534417458	4.12676392220031	-10.1358287399552
67	3.68338820267943	6.57290263844006	2.96446068855072	7	1	5.36835607224394	4.75206727190262	6.7499590378631	4.08188237486536	2.78751994144733	1.13054443441691	6.90149390158179	6.38405982469918	6.35907596301132	3.74754046605535	7	3.36938955151951	1	1.56977496749937	1	6.92404020903339	3.06900111132295	4.00193339703275	1.97441291940168	-0.288773038434693	-1.42627442852585	-7.94499032899744	1.45377571739865	0.191370313957486	-7.21681284757474	-0.770250650721351	1.28577973361827	-2.70719569632653	4.08379824088795	-11.2031401416167	4.91936120346841	-4.67096298612154	6.68432772225356	-0.566143450419634	4.5303915335432	-14.729114967029	12.5143408106452	10.1401685065403	2.81949552764977	2.03775252910144	10.9375841688983	-2.77504190990389	4.93072649622485	-4.93908415445217
68	1.83620062931862	7	3.57039261857872	7	4.94481071174252	6.42969951000589	5.91631956668751	5.27941810434348	4.8952475480267	6.86670595921776	1	7	5.50646384676299	3.11747133114867	1.28336617610047	4.11119329895224	4.22038759858164	1.63723465046738	6.94863560278251	3.22874023416008	6.0519130089602	1.39853324645073	2.90778962393723	4.99327995521708	-5.35390228369342	-2.59537294540858	-6.67751333388978	4.90676522801709	1.19662703398707	-6.44077002010127	-1.44978321575341	7.91578170029094	1.55412368219807	9.11123541046765	-11.0228030498817	4.37529260099548	-4.42539980230559	-1.8770958312808	6.94275935151686	4.12270486062772	-6.56614911383311	6.70843593532659	7.74893281729004	1.66270239719566	3.3001244162721	-8.17958385957341	-10.6581720147886	5.67217551807082	-10.3998821762229
69	2.3469346022925	6.09230203247314	4.77848952069097	7	5.5650114166905	6.12053119722301	6.12445637462189	2.07117777878026	5.28425576527146	7	2.97205878932999	2.01324322465156	6.47431533702412	6.70086960619736	6.16506798825887	6.57503796928698	6.08842020551684	1.58225182874709	5.65326412286413	6.28315309301811	5.15762963244196	1.0255751930499	1.0734000354538	6.19239317022572	-2.27243029423419	-0.728310418814464	-8.2499208742973	2.6240819825061	2.04587573707314	-7.58963935881523	-2.4413728831651	9.04011213244454	0.573809562796964	10.2766123443788	-10.9266565779828	5.65942611076037	-4.64599282087247	-1.98616554935781	6.25142090169017	3.72210752104829	-5.65920313630182	5.99320112323471	7.77611340277188	5.16556775575126	3.81191430521527	-5.65650865435395	-9.84208941912983	6.56156380568036	-13.4332223335596
70	1.79344013191568	7	2.1166332894061	2.64377859465241	6.30822694529169	7	7	1	5.05837843946178	4.73448838774003	2.65320267337142	2.42881892220967	6.46336502096824	6.92959468777683	4.58669918023022	4.63982398203248	1.43004561874998	1.89441339944353	2.85256173263472	7	6.36064353798626	2.87367139827484	3.69509819117039	1.69940532801211	-4.08839828056375	-3.22475649022803	-9.80193925339107	7.37970331922865	0.323168360407269	-7.3856520849978	3.71618057819717	7.34765081586968	-3.49048132525047	8.03791020611072	-9.54401315005606	3.39257364561473	-6.30983232630309	0.887583071503825	2.55154394733356	5.16909639215905	-4.49395104110712	4.49278717511027	9.55901383005086	4.4437868673232	4.66057379282288	-1.33067911677535	-1.32273743798291	6.1626500565623	-5.82422322418242
71	1.82306372077887	5.01300504347718	6.30031304563168	3.23126203580171	4.87426035003398	1.16160543518407	4.98963434572537	2.65534282485251	4.87567565117881	5.78633490264232	2.60662135441797	4.11642965700124	6.59310821600793	5.13294785493914	6.62915905867253	4.15031337243829	5.33799655482637	3.75691573472526	3.18322632833023	2.50702946586908	5.16433475691789	2.26194747160684	5.0862278482107	3.30745388850973	-5.47508843298098	-2.04164799996862	-9.18447489377206	4.96929034280834	0.716321415161997	-7.25725138710047	3.83566856229805	-0.116158131276154	1.50082578737805	5.26042472187163	-10.2881544616245	4.90899021681617	-3.78471347803775	1.32426611376544	3.907499670272	7.85597109355153	-11.1077378265895	12.9938170906825	10.2260183184217	4.81830984092741	1.94229774903349	16.144212576689	-11.0380629900628	6.67849456712095	-8.18226887192176
72	1.23346026031748	6.53990715370656	2.79096291868665	1.24444328799656	5.56294161290157	3.11018602507624	6.12618324430052	3.94948189161886	5.92975678704551	2.98431493359619	1.39269929949768	5.41553738943278	3.68064849894612	3.47604550119907	3.10613216786055	3.56426560282427	2.21549913236441	1	3.24263593762637	2.86521219852702	7	1.21478469699729	5.66500656997861	5.09578929312877	2.51580466474722	1.18266809227118	-6.47780943338163	6.22597516078979	6.17349410336415	-2.49543544702943	-4.44954203298498	-0.318362424652724	0.551885854404595	4.93969298119931	-18.4190319634862	0.830952258115795	-1.45743812465022	11.7573629356597	-0.562483676565437	4.17107922696449	-10.5844688102327	5.05167093313656	7.87927232697112	2.43878881791793	-0.87093766406733	3.09745673336555	-1.50012505951514	5.34131063841047	1.06104028467189
73	1.25683090284228	6.38931665813607	4.94031304895658	6.08963756953269	4.24220672288667	2.52250902019123	7	4.98971036009927	3.00196283970986	6.44252016385257	2.20135899166277	6.99323628138653	7	2.50255550908366	5.29248069924027	3.69354861147074	4.23367455428697	5.45286000007508	4.34352395595953	4.84891859224931	6.83416687461305	3.28471085358346	2.25836884620185	6.92342119380939	-4.16860702385338	-2.68646854988171	-7.0985433994663	5.12978904262787	2.78402374908381	-4.99777037969677	-2.45731533915153	9.86248641275423	0.80824577840173	9.98414803703772	-10.2560381195847	4.48186567984937	-3.45445285433484	-2.26333175246962	7.83706584811799	5.2526603814572	-6.4515558832007	7.38928726014214	6.01320069285809	3.50830378636672	1.65510091878324	-7.68999600574753	-8.79238238492279	6.96269969232266	-9.28620119002573
74	2.49649833336331	2.96624227221535	6.1260146655558	4.89256403098231	7	1.976380991892	6.16169944954242	1.86504380716255	5.47262268640314	4.2115831584877	3.77261220156828	3.69252675077735	4.56925751034578	5.3953640693175	3.63031556815372	4.68481202054011	4.36960762718976	3.32290864068572	4.0459581697854	5.74054412635904	1.41296724333915	4.27160710864733	4.66487986431915	1.05961817182776	-3.66951897941041	-7.00569410225681	-8.89710279170001	11.0096844787882	1.88435881333782	-11.4306127039428	-5.35194677857325	5.52154247566071	1.25698650252679	5.34406642437251	-6.09698870226703	2.87711569864867	3.34133911119343	-6.9088674632271	-0.0749381428275372	5.57258250404552	-4.29261482192392	8.17115261425397	18.5184458831947	5.09934623530164	2.0065623084565	10.2110175943582	4.68269559932539	3.28084239780724	-4.84665139744703
75	4.05728602380249	5.3260365691077	2.36121966400065	6.86917505612877	1	2.99682746069986	4.8515060013376	6.25334148985957	5.16726881047177	3.09594355774513	1	3.10421970821774	6.34373290163325	3.18617106484135	5.04625539921977	6.49311385557218	3.42088444752782	1.86618948000117	4.05330692825104	5.00887507805166	4.68416731251524	3.67550071753798	4.02712677959515	2.02651263758078	0.415839687232533	-0.460487446282442	-8.30345725345373	1.98778486367931	1.9660934981547	-8.19214164139999	-0.411753552547934	1.57432033767831	-2.99179019065895	5.34874293674078	-12.530287306089	5.86136049464994	-4.83027130579186	5.9540598050337	0.0575072388805904	5.08978918002068	-13.35724401126	12.8281077863714	9.46404941993607	7.10881202609072	3.21620579519745	10.4731735060708	-9.17443281974219	4.37153132267277	-4.63247303292769
76	1.99446514097535	6.60319412281127	3.31634570116141	7	5.85320532692928	2.61284596265462	7	2.637186211942	4.43710698376657	2.79731871052825	1.89971258778476	6.55537305563298	5.40678621921429	3.15638397776453	5.11247720232983	6.93293359136928	7	1	5.0685042930069	4.59541430397342	5.62628963677765	5.88250109650455	4.16442773405116	0.307274933031601	-0.526990373876612	-0.111455376168927	-9.83856792586865	4.08929795626018	2.2323135824785	-5.02763856383697	0.535041335357271	7.10071488954295	-1.54539229005772	9.07588857496566	-6.88235603157955	4.42369168623931	-5.83858891306891	-0.850057701403192	3.9437511962455	6.71437695773656	-6.55229721435261	10.3950282968966	5.40305360330495	2.95875284881514	2.1266461744707	-12.0576055723468	-1.46917403010937	4.78933185761479	-8.64527679680895
77	2.28293568060071	7	2.16416483263917	7	6.74147616688868	2.31534052840269	5.13126837464237	5.84162208642118	4.4459315164276	7	1	3.41399648246054	1	1.73463938114042	1.1585130263253	7	5.934487088922	1	3.24613261360095	6.97179784689507	6.77317164593436	3.93080269704086	2.51849219398743	2.75096110963458	-1.53014371427339	-1.12626933029673	-9.03112900811638	2.52756422430409	2.25897296938278	-5.9626058872278	-1.22902866707348	5.97857727375541	-1.54339588559662	10.4860572209191	-9.7754549988113	6.33627463436596	-3.8364828656225	3.98388054455681	1.61539305572561	5.90478467298757	-7.80769002347022	8.92974471249824	6.07462090502091	0.322744621359174	-0.0992654741778379	18.0286959383132	-7.01387636920544	4.77486592723925	-7.13467607236626
78	2.41623352501178	2.94846375869196	6.30036658194454	4.90333906991645	7	5.66735777408236	7	3.40527271878464	5.97614407132457	4.68576729402604	3.45243786374572	3.09305876702592	6.69098133960502	1.00690098655074	4.91010231850474	5.75421811949875	2.866209559502	3.06096053891493	3.87338737454672	4.54821336692167	1.97160341245335	2.81836634512362	2.95421124583294	1.34895499383303	-3.36034741271166	-7.86464216562358	-8.45622640931756	11.575123785475	1.24806015327533	-12.1600615136309	-4.94163510240133	4.86737498684876	1.2521682039035	5.70247131638606	-6.46152405809726	2.59120013370106	3.71289985706054	-6.11165814379219	-0.234618994825425	5.34751801659585	-5.39410324625853	7.94687156175176	19.1931275795523	5.86384764040812	1.65621829256737	-2.17964967465161	2.32513961100827	3.98279929284234	-16.3060033942309
79	2.8670982924938	3.58086534937854	3.31920897871594	6.1199734484355	1	5.09141742781444	6.20089723666807	6.00705700460067	5.32202718398336	6.67273936767534	1	3.31667369823594	7	5.86250533231618	2.95018025422656	2.12557557107365	5.85903754328845	1.05137304031742	2.3413398999225	3.23264579883344	5.37001729494281	3.64331798713476	3.73425015022477	1.06019340686209	-1.36719767061172	3.63941511390772	-1.67118306621946	1.50909350730712	-1.36891183700181	-4.05179666308699	-6.14685342626022	-0.291920812799562	-1.49350886233536	6.66280187306392	-9.64445590745124	4.48260815076691	-5.21011304669779	9.53904459440156	0.271333703560911	10.301149353053	-7.5630006987506	8.74737056840552	9.14915336844759	2.4514824944899	14.776686765656	10.4062055534105	1.25654422300942	5.49590713074947	-16.4069827960689
80	6.37416244546745	3.76912740171812	4.61637856576295	6.7702649005926	1	5.04635810494988	5.57133150053216	6.10160901781212	6.49576678676986	4.49471177852825	3.6412538646135	5.66830762916411	6.19783712477596	3.68369308179448	6.89840994696672	6.71130476422811	2.97488170641683	1	3.38501250531296	3.61662677549418	1.90804877271618	6.38122438867105	2.3608897545681	0.445645366531895	-3.66946016550373	2.64550220380706	-1.43597951397463	3.43910310485922	-0.856732042303047	-6.68558058479788	-5.38048432063274	-0.0501781079910844	-3.17147505136006	5.55363918313079	-8.65040109772092	4.30521898000925	-5.41001360933647	8.2934161789109	1.01106321991036	4.49906668194812	-6.65187391409653	9.7028053492558	9.36756737799896	6.54456142928977	-2.21809700622531	14.958866716533	-1.04556343031114	5.56215184636856	0.331174642010251
81	2.74479987602122	7	2.77004477261541	6.12716764056673	4.77178182967599	7	4.65885224724805	5.79493401253195	3.74734706935654	6.58095539927225	1.93981009206433	6.94936918161163	5.54191728580131	2.99293019271587	2.54360590220926	5.93328721493487	4.86016376399508	3.56473747926293	5.90202964444862	4.07040230724705	6.03438827849185	2.38600724759081	3.8170488854401	4.48170090483026	-3.57462192423306	-1.41128603007608	-7.73859666874701	3.95892265604357	1.48484209240677	-5.10470278295878	-1.37191168902675	6.47281123479285	1.93735621973342	10.7816434637404	-10.4006309695603	6.60758898295439	-4.17990851477107	-0.0766805122766661	6.42871116938526	6.3866812336166	-5.98885352991184	5.72603522605506	9.81394442010042	4.92988060010435	1.1105673840821	-8.10447893819729	-6.59217561691722	6.85641476107588	-9.44149399529578
82	1.98435370826448	1	1.16977247162027	4.96048770576188	1.73895379891424	3.69374474569542	7	1.05404038540738	5.38126756076337	6.89614695887107	4.01828987941522	3.9025366657699	2.78137239503915	5.33693231017966	6.73126261266647	2.56555944717487	3.63078709104214	1	2.14362095778327	4.57814647526751	6.73952959237558	1.3283289662033	2.76059341981016	-0.196853061824031	-1.40704561681384	4.61426319636344	-4.30401145430403	4.37755809358795	-3.15155087220049	-2.90163460235887	-6.04695143286723	1.11090688928204	0.561120882237546	8.96275621716514	-10.0309983035905	4.60307528105565	-5.03676793858455	7.49282300305479	0.509746738055866	5.01178219618083	-7.49841144713519	8.89146762015538	8.74038785789815	6.16401805391004	2.31718386701328	10.4707322558605	2.2882660514298	4.91655778385922	-5.39183508144154
83	2.50494612954787	3.17022444991119	3.15859171536093	6.13863811921708	3.24741728610653	1.13194603213172	5.38033454964374	1.54586051173672	6.75977563252117	5.61819396441991	1.43601001664021	6.27847787852754	6.3755247348696	3.29099182389766	6.40754910647119	2.27019952599848	1.99693567503621	2.50451638546054	4.32952181030547	7	6.56898041788457	1.33636234218906	3.52323924667816	1.27111432267409	4.00568026683759	0.702595050243153	-8.18410566326209	5.9336592156221	1.67127727345396	-5.26492016488895	-2.59079754640247	6.93853526386399	-2.19310238000998	7.8536496582167	-8.88887581397504	1.19979198022013	-2.29443736774213	4.54745875029635	3.19631237214207	5.38653953283244	-13.0690541776785	13.3524328106143	7.29535478719467	4.77735126643683	-0.865716012949974	8.75840981284302	9.187490190251	11.0973247570552	-3.64103836830192
84	1.96700945893185	3.52571462347166	4.22478528183523	7	4.05709293099258	1.44886542647344	6.50287653027926	2.94613397940329	6.1250870813506	2.9829867270839	1	2.29261917127574	2.89829833204575	5.10677858546378	5.74840392864269	6.64290749878756	1.21243413659309	1.3867529263267	3.02408057809063	6.08847531360981	3.34482918266474	2.91389739423792	1.55911234654776	-1.35378807092642	-0.735907012484002	4.23614293471321	-1.43597357090518	4.19385262553506	-0.601185547774422	-5.52039713116997	-5.40289479786712	-1.06623573587827	-0.232698276793242	8.56618521399486	-10.6865786594484	4.06639333892214	-3.96073602039109	8.58889510331641	1.67692983644092	4.87768363302647	-5.96249166321299	9.34324804932812	9.82170332589098	5.33093636206508	9.9969107871248	11.3226596139991	3.13115571237661	8.01204704097946	-18.4431985103703
85	2.59169401020254	5.96384413512756	1.1793015767398	5.86944907972019	4.54842500839905	1.58437948516527	3.75779881846374	4.1741444007947	4.64720648382196	6.44215459291081	1.92127302019038	6.05684928945092	5.9387095526093	4.57003716186055	5.88965447000448	1	2.98558258393281	1.22045558682359	1.29316754173173	5.9796864424615	6.41802498338436	1.31915210471073	3.87560486614604	2.76638155258665	-1.84331531076438	-0.697013235722894	-13.8737043941472	5.33699903337212	2.23827407559754	-5.50786902268061	-5.10427266133385	4.73267723382394	-2.15182241056834	9.57660774586127	-9.78556442814433	2.6920074923033	-6.20194568881772	1.39758441780741	2.80283036048365	3.07984897051318	-6.56660710416102	6.02713720641277	7.4509122387326	1.4440839907805	-1.76751918584988	10.8922170058441	-4.39835839184984	5.57912731861264	-9.29884879225477
86	2.36464142068424	1.99759884559319	2.99259798185068	4.82572376327222	3.91720178582134	2.1743217871086	4.56216333344479	1	5.63852991996034	5.35753879486251	6.3998395298966	2.6526210571492	6.54039660453622	6.17693542050931	6.2794682090971	2.06578152953582	2.77562547919975	3.26774368860459	4.67661137585801	7	1	2.55124986301012	3.72658121576896	0.214558047685412	3.01926111562831	1.06390917309908	-7.95419230381465	6.46945445522131	1.53500336936022	-5.71698718855064	-2.7647802305526	6.73676412756638	-3.44856853372888	8.63810799181836	-8.77012369559068	0.145840242016194	-2.72223199104781	3.52803578581698	2.930620765818	5.24942224508262	-12.9715977157773	13.6638728333716	7.38722995325752	3.63315080200492	-1.61784045469102	-2.90341499221888	-2.1939283065196	10.5898362529242	-14.4372134020271
87	4.94052618300217	3.72813542854507	4.77799514613525	6.32165613180432	2.13188647506538	4.57176934854296	5.77630069391872	1.18047564024897	7	6.30796024856038	1	5.99931761711232	6.15584848628947	4.47633102452525	6.61972692064625	4.72837761046306	3.70170884316091	3.31565611284693	3.21918162134358	4.46484242364971	2.93455562057981	5.05554801352816	3.29999036475846	0.60670163415146	-3.26981226275509	2.8167559776575	-1.3181951488557	2.9923184276477	-0.596494280674402	-6.33253052456956	-5.47287568744907	-0.663152174703704	-4.44696340469693	6.58070436786637	-9.65235979042907	4.34016438554708	-4.74778216496011	9.11079211112352	1.79649414086965	6.05490135324365	-6.3349113011014	9.6800484071403	10.9643030318234	6.94552686125342	-1.75224786653623	14.4927214130767	-1.24345752938068	5.50508395360963	-11.3012464737031
88	2.0452931801694	3.03309863140085	3.84131255147896	7	4.68583004702501	1.17294923190675	6.14835773228359	2.44252117880558	6.36050662943111	3.69922234782353	1	5.11988503247986	2.2317783835611	1.74426125793462	7	5.26949947254187	1.34110707320674	1.39912011808629	1.29360669702769	7	3.36687327726351	2.03440193003654	1	-0.500301206532203	0.718082523444433	4.00151708541325	-2.00663790440845	3.57608912727402	-1.49012937305337	-5.77183240573922	-6.41130233654936	-0.4700754235695	0.716005285180595	8.04724250848195	-10.7567797738142	3.9638191360599	-3.66133359385785	7.7167854447782	2.50098895622513	5.35387227543009	-6.09835412215781	9.28545411891822	10.548405094077	4.34847729540174	-0.729305485235445	-6.21793276716957	3.4073458963601	2.35273172975222	-1.53704379019818
89	3.69501611135334	4.1175268698708	1.51729665620581	4.71507162968257	3.38343231435421	2.6837997125142	6.41230316980471	4.62784489083771	3.37385050706854	6.03339256708183	3.36648800256579	3.61756533576173	4.98297177926648	2.95144182495505	3.60865817890186	6.48701798413309	1.46086803391974	1.32495322438918	6.06885197228215	4.72494805241246	6.54776293886975	4.91150853480485	2.09234708192658	3.6874347651696	-3.18813898143606	-3.55195197599266	-4.60152878527158	3.69355614448463	1.0781549593071	-8.50514639705808	3.45940763534032	7.661669841583	0.413225881250133	6.47987558665617	-10.507257384178	3.27632922362393	-1.37987758691306	0.903002295219463	2.83885140875831	2.50829441533069	-8.28334740813587	5.99590492394557	7.15627349884272	3.46878053329091	-0.148626825689024	-8.70595289201414	-0.909716163852411	10.7603085087454	-15.3746074920489
90	1.91187450785945	2.39496522523821	4.92305233089324	4.49300238356234	7	1.21397471253653	6.21781058582777	1.68784645659592	4.99812665907352	5.02785177034843	1	2.22690697179098	3.98741925019223	5.35517921371445	6.39264356101431	5.47545582241799	4.77320868690379	1.21654728032388	1	2.68292079774855	2.7663597598906	2.23742264453276	2.89882419357358	-2.66246200923951	-3.77133955375189	-6.69460264959827	-9.45998216324939	10.0473151703257	3.38450481268451	-11.0095569112072	-5.8045405753121	6.65060809176864	-1.14427537599235	7.93177557940668	-7.07081772287753	-0.517273530742523	3.89423995086418	-5.50460567444355	-0.645988756276442	2.97594427605726	-4.54682197275341	8.95777920308514	19.7171795821552	4.21519884930972	-0.395113309929697	-3.91506572956685	-0.856592969424689	9.08361340984695	-9.5053531361386
91	1.06283000953763	3.14915853700852	4.63155376218333	4.20630209362659	3.52722844203594	1.43637294959223	6.09073630908225	1	4.37905501946634	6.45335386275577	5.78004330778809	3.43584660587111	5.39950036295786	6.96622012597403	7	5.60895855780424	4.50473733574225	1.39612509415865	1	2.51098855317947	5.61754676429533	4.62550633073644	1.33516644017573	5.53476764688657	-2.760466149549	-1.36397517044487	-9.91592528029026	4.11362011105498	2.6972047333892	-7.19672192847239	0.709855777334261	0.913455537547885	0.777883781019756	5.16611282098944	-9.75734144836043	3.66102184464315	-4.57772716647117	2.82415301217359	6.20582447820938	6.91763926372351	-11.2056754095274	10.4489757238358	9.61096539866426	4.62901709855947	-1.65111611582093	11.8826133083213	-5.49737065916235	5.03594845748008	-7.76888389630385
92	3.02101617253995	3.90685027268156	5.83035951652094	4.83369228400512	6.37000698908868	1.31733466652982	5.42910783077382	3.79906534824475	5.46091182914089	3.50592215283548	3.16714603453173	3.85993055476114	3.01817145123051	2.39794415607407	4.23957576950501	6.79537065794338	1.11707847216883	1.09710218359448	2.70924098523682	5.27759593780921	7	3.04452980319286	5.04799730337558	-3.60242724900723	-3.82557783407066	-7.66145039642866	-11.2284936170673	11.0453164834722	0.718421986004467	-9.83006128111082	-5.89742269228995	5.20290950950935	0.876396695072273	6.11784604794134	-7.19769295872379	1.05247358770163	2.64878206193483	-6.24021446039935	-0.444341627030166	3.85295270403796	-6.97418342555955	8.78197784679505	20.3636562772652	3.05506301967317	-1.44823137463523	5.14478298075744	6.33626236728779	10.9729490689871	-10.2008218575606
93	2.53224312344848	6.62204146945273	6.09823633990707	4.60868176511529	2.7844876946589	4.44725676881474	5.71209763740685	5.21114968680783	5.9494821805391	2.9496445639154	3.64043470803555	1	5.32101332609483	3.12711168736009	6.36492612934411	1.82360642761405	1.06442830381173	1.34700303135329	2.06950464000956	2.60893025207864	5.40445671099207	3.64401289618274	1	-0.756369615302662	4.76256444995428	-0.408077004286947	-11.9735364008904	6.1933494058287	0.293426620171433	-12.3901792332675	-0.109398846589925	8.92138169753398	0.0799155627513898	6.41653282510966	-13.9803563561961	4.02087183346455	-2.23783501206591	1.11588371940593	3.02143348498021	5.29195286014502	-6.91606080806657	12.7996486964026	8.16861927438615	6.92281235391445	-0.282807741384552	-5.91769163454694	-11.8004099772748	6.10860365560399	-9.8859666676072
94	3.47704995497726	4.12066731892329	1.96373604101925	3.51182003258394	2.7539562967481	1	6.9557336762246	2.9477266261851	6.99303502995113	4.23363199787305	2.38053731989197	3.77393805007975	6.75029546380375	6.33723217410996	6.99781752014665	1.97181916304966	1.88676466013917	1	5.62448085170274	4.14050028932658	3.30302153369554	3.33210298090733	1.87486991417143	2.25069716358484	-2.10229563763183	0.622089828339095	-6.74609449694796	4.55362799290488	-0.37225067483104	-8.31467147880967	2.61507320666681	-0.369919810412053	0.767276186682907	6.64404031123594	-8.2779137795453	-0.568968508076558	-1.53900107666664	4.36754559102439	9.42934319525431	4.65786301466151	-11.7849882501755	12.7797850733248	15.4658103939976	0.450656847062065	0.302045695150088	-6.43087503126936	-3.23714325465813	7.53216716422146	-17.6657360810685
95	2.39525762478458	5.48417839121118	1.66044140680158	4.35888889516809	4.35111613372673	4.69193546924258	7	5.2039698495524	5.53076528195758	4.11781595339202	2.24027791996515	5.54170237483792	2.59392051728634	5.46610375488853	6.43039145839554	2.18788356092262	1.11159664362459	1	2.1304108051403	5.84266330973466	6.45352731667759	2.78581450847314	7	2.10039699740348	-0.533758058847028	-4.93263832124182	-14.2299294446762	6.99922762360802	6.0232609475119	-6.4384045153394	-3.18511802170109	4.72343707174921	-1.88889604652349	8.98390212350451	-10.4501394413808	3.95614782629469	-5.55894698503774	2.66911288796487	5.56062115730211	5.34727549483905	-6.74769299952058	5.59977567400103	6.2660101412607	4.51000081756008	8.78669032378547	8.37594426450416	-1.80095031734091	5.46015491006689	-18.2543737911038
96	2.86757269522397	6.3119677299167	3.77868035674784	1.37938410607809	1.79344257726684	2.69008808966983	5.57340826222969	1.75579539173298	3.01183763943028	5.24579504477201	1	2.80978350463708	6.18180383396638	1.47767989375117	6.752489095253	2.72390207297583	3.17048105520606	3.35423402539352	4.94258893643018	5.6450659130374	3.7724124404236	1.37795326446842	4.82505714232476	0.527538932711195	2.75590330227426	4.62774873175835	-7.41667186347269	-2.83762978173716	-0.473687171155749	-4.64119688064752	0.485967425768642	4.20420489496203	-1.25092490381031	4.33482113801239	-12.3395493546132	2.51892515925225	-3.73949078981296	11.161582720713	-1.00103905814909	5.1581178736251	-11.0523588356638	11.4454875732338	10.6680037294047	6.95555954119838	1.437531046408	14.8638954624082	-1.58028298475147	5.00299275228674	-8.14913241818179
97	3.04881452282865	4.37388930011119	7	5.08711149228843	5.37615919989758	1	5.67750225817651	4.30990945297694	2.10100590053002	7	2.6708356771999	3.45390089341266	3.95052577762327	3.84830140169644	3.19627259488544	7	1	1.46757814532272	2.19000749306827	4.99291192222829	7	2.07038737770779	1.21090011381189	-3.37448521389297	-3.19475188029185	-6.83403216286259	-11.569880038815	10.9693160408722	1.53276779074074	-10.2930175472811	-5.23545189353676	5.83687095764678	0.872540708538417	5.92682271797375	-7.78808817338882	0.496357762176274	3.07904415404511	-6.44815778196231	-1.18765779710361	3.31002310935043	-5.89317805612904	10.4914397935279	19.3043759980722	2.50870111708323	-1.00397267366774	6.07016039264038	-6.05598640900767	10.7055032004245	-9.57775810361675
98	3.16551658343588	6.60360848447227	3.599875286385	1.4677109689061	2.16810527720234	2.77853080706248	5.52346814759576	3.26050280045609	6.82182742202194	7	2.58584783232959	4.42561890537053	7	6.57174227609457	6.93705597941013	2.90834617431969	2.80087807602556	2.38829520754925	2.48889169844048	6.64070624526492	2.04849270814223	3.0759414764793	3.63283297395196	1.10624908130506	2.01648236450549	3.43571315069452	-7.67843507480154	-2.17268140938473	1.31598694048252	-6.10637177856763	-0.638828002106839	5.58426273476206	-1.58132630920259	4.94951125681437	-12.2603414643813	0.941542231346767	-4.03807736272342	11.5112975032807	0.373263984347917	5.11093634323218	-10.5821230649743	10.918112398787	11.9887510821257	1.36584481368316	2.53215899436765	13.4887304415129	-11.2691624597234	4.20740334662584	-6.86131589206779
99	2.10273382058349	6.12340448402064	4.55097914799747	1.91233414196172	1.06502399760997	3.63318090686554	5.82910428964838	1.6164498010346	6.59378942878903	4.72557333906922	1.31152437875486	4.26420209102429	7	2.36868481948885	6.77749200813447	1.99532145490104	3.69723837817478	6.77413333288913	2.9927509958443	4.98843467394646	1	2.64763125941115	3.02786088535337	1.3259243262799	2.36998868640433	3.02528913895653	-8.61005803036742	-2.70602009419741	0.614004287388583	-6.33592951271389	0.542480196642827	4.83142741041548	-1.3289692293684	4.43491264501111	-12.1415636515799	1.9555301677522	-3.43117839039726	10.733239402269	-0.252142079882527	5.53827845093511	-11.0065521956036	10.3438797260381	10.9190730808662	7.46909484439495	1.07501240584491	13.6353201719147	-10.6750750472519	7.83831407387781	-5.69324226449211
100	6.22546708036674	6.03567044976543	6.31508684191525	5.24486007022599	5.49211035887111	6.94450362946814	5.67297358133308	2.44822789344576	5.33457943588024	6.00310508175774	1.08824954208951	6.95389042701918	5.79913884863896	2.97182902712295	3.40010736802613	4.07535902778649	4.46145861645475	2.31654954808916	6.94025580623283	4.99642934899832	7	1.38271121818472	3.2428607730699	1.31038292332468	1.9314306624545	1.40166165001277	3.25941641126333	3.50053094536694	-11.704304593178	2.04014099431203	-3.84683333501499	2.73503236986007	-7.72955168693868	-1.13822488781932	4.02171615025909	8.83354989461601	-4.51621271269248	-1.7838020996161	-3.34302254552079	4.95013626466334	-5.50595635388245	-14.0770955599026	-5.45483317895924	1.70831645184073	3.43366179887901	-7.27606783256701	-9.01185017088111	4.19125074167579	-11.0554295208266
101	2.95320102737692	4.04982701037693	2.61787214461074	5.71223869002639	4.41403970658214	5.30420149532365	7	2.89329805650184	5.63763055283807	4.3272386092919	2.63668524955667	6.74305007417511	5.21125870224987	6.90041919983365	5.92435802539429	5.67898691136747	3.45370335675008	2.83071929472025	2.74886471397991	6.12588356395317	5.57319618663053	2.16821015403923	1.18863619879025	-0.089942769027367	1.6664847959425	-0.0735895317169354	-2.24099823644407	2.98015790869139	-15.1898844492957	1.06466076690742	-2.98662715510745	2.8903032023629	-6.43705695003456	-3.11600031672289	3.91718035004522	8.19037828107633	-4.6743713952003	-1.84719765939101	-6.34559800402943	5.70812084102495	-7.59309293862666	-8.8831134023382	-5.85499282292049	3.91543405337317	-0.352739615857138	9.37004079437611	5.72064563654338	6.18066774029637	-2.14286790554055
102	5.55119786561907	4.67002055748791	5.79959577283467	4.05360701198579	4.79476844626745	7	4.74771003604116	1.21293664460523	5.57026685505276	5.62299585595014	2.55052053054236	6.9065825665374	5.64482067160106	2.04240008376278	1.95335005084279	4.76139132292077	5.62553649269487	3.99418599942369	7	4.57896019634013	6.89550601593812	1.28916635426313	2.35144842842256	0.873172271663903	3.52703458302431	-0.184450238925482	-0.509826815704744	2.11100561003774	-11.1227892166142	1.87878049603186	-6.2639754603799	1.45733628424247	-9.77629754844876	-2.11648223761601	3.48992390041398	5.92460976789856	-2.76849008484004	-3.69057987081521	-0.894921823358246	5.47632371032161	-4.82815693051693	-12.4927583551611	-5.32683970222909	4.83051933986976	1.51242225465992	18.929468921994	-11.0506087371329	3.83024450177803	-9.17342547423937
103	3.26866931157898	1.37698328238949	3.83173854043274	3.22744388112489	5.27636519466101	2.57177705469251	3.89677679423255	1.23885751788618	6.80700632507835	5.59833875923143	3.2716565891133	6.65283655091813	5.03545635359464	6.34835132499669	7	3.03140477306084	5.19896229778279	3.09416688371426	3.75873871474594	5.91710623715472	5.3145058046471	2.71785240186403	3.38063041668571	3.39403876187743	0.291102254116126	6.4970651980635	-0.467135963152108	2.43154163163966	-8.55730795468279	-1.89266018094132	-4.2385339415077	5.79452391397852	-7.74287590016755	3.73758199775689	-1.79020653294592	5.66454883239091	3.75193519616189	-1.65905505005499	-6.64441478613739	3.8948340849191	-7.67290677451361	-12.3576422619087	-0.114444659038714	3.00051644427192	-2.14565686003205	10.8781111952358	-4.81601037137717	6.34036943687093	-3.98709601900882
104	3.31504703020954	2.04040675430355	1.22549602579627	5.04791183075224	3.9910952964547	5.22451124302797	5.97206558878995	1.50417988046673	5.21431066479386	5.27288744853472	1.88004394850809	6.48571061537012	5.71215493809456	3.23228528019644	4.18812925627485	4.93843028877399	1.00943546483797	2.84239486918917	2.06518211677673	6.64474463755192	5.08920450467085	2.67603541510177	1.32920299465992	0.518508568400674	-5.19370881920793	5.7395706096406	2.76845755604041	1.38633587658706	-12.3292103066104	-1.76460267780325	0.146650152277373	4.84974716140722	-9.22496225376887	3.58153180710317	0.382200258838217	7.11460906965382	0.517053043341151	-3.22377953439195	-5.37000260073263	4.24895802958365	-4.04807233787284	-11.0988769140844	-1.36493455429793	4.11519950851789	12.9736771485207	10.0201280973543	-7.55087884140526	3.76861806258914	-15.8745859862517
105	2.75952332879624	5.05132687026432	4.18939028317403	3.56607158626357	5.31905460600759	4.13282649725408	7	5.70710792097725	5.20492049499545	5.8290460868661	1.97846358921956	4.67386817431273	5.39859186067665	3.75445471239162	3.17949020949449	5.69945552117399	1	1.73528634412878	1	5.31434712783898	6.03534892772939	6.46935914103917	3.61378603377173	2.94104718213939	-3.18866051961654	1.41093919786139	-0.537829203742358	6.99789997355237	-12.9583219212359	-6.18821911186493	3.49938793557991	4.60313612420056	-5.21912002147598	1.96663550246084	-0.239538511843635	8.88200567936176	0.617775612494052	0.547416484877941	-2.2497302563602	6.68660595048707	-5.98395404000331	-7.89617955327063	0.513704695259862	0.152082688114776	0.297865810443392	-5.00169738711308	-4.08011105495496	6.41345069382873	-13.7774160664244
106	1.58395445050162	1.29429333741585	3.59036946001187	5.02674077624768	4.28944355821174	5.86650106910772	6.83698291067421	1.00781126008617	7	2.39507273206312	1.85851226283226	4.45545565780629	6.12265142788597	2.8137294769932	4.70565859879317	5.34640965534111	1.42151934661946	3.79886982399333	3.87621561370189	4.97780880090304	5.97146872629912	2.26534668891238	4.87946628752776	1.0114513463821	-1.85115339472301	7.43630621196292	0.845155570842201	5.47310986970158	-10.7482597899797	-2.23108244200098	-3.62319311123808	5.00482697408581	-8.19335862395452	3.55723311225681	-2.35687200373697	4.83316460192367	1.49625930767329	-4.494590517689	-8.88215987657015	4.24509853336651	-5.81444407791104	-14.3740193327171	0.696233117444661	5.39474013379656	1.80156967243259	-4.10844503679489	-8.04256008992152	7.67778737725764	-9.05741814018037
107	1.32310140660478	1	2.03543731101668	1	6.87146227950186	4.91453084562741	6.23233656458375	1.72318321894131	3.35140499349308	6.18549086162508	1	4.83777614717345	5.92843272237199	5.73117312160423	5.81272579338773	4.34096747664124	4.04564712191604	1.83842518916834	1.90582255449131	5.85544909082131	4.68790549224663	1.64635134923218	2.06879252613672	1.53536121001938	-1.53188141091939	7.89658483379483	0.155512249995147	3.83825797033295	-15.6257634481392	-6.30917260525461	-4.30460140536883	4.73462941325995	-5.24518093142629	1.71524221552257	-0.997614698225149	8.17708415870979	0.0831544982267702	-2.27172233252123	-1.05479925083196	0.960368359566447	-7.86457875565578	-6.77044021741208	-7.07331410047468	5.16437296128097	0.542139334943111	-2.8065452478769	0.735613504888753	7.53331610117736	-14.1152107041455
108	6.17934613753022	6.34332777446668	6.6575048454059	2.68560201343599	5.82825528154936	4.06101116964297	5.86856283427487	1.53233398832809	4.89606710329574	6.21122200425854	2.27495207025028	3.17737866431795	2.84479031792434	6.97883252490408	5.89574335960802	6.83909967752649	5.86996852102227	2.14820070732005	4.64143268310077	5.11438528282456	7	1	1.77137985333564	-3.05208764700288	4.00331679458286	4.91064160335919	-5.17583831088153	5.05194291690749	-10.5392141058389	3.02498520229239	-3.64633872120682	2.90101563415819	-6.86476850457841	-0.936384530607017	-5.21204122604471	4.35928893902536	2.41875129202033	-3.08536532507446	-5.54379413249243	3.48531777973543	-2.57575237391847	-12.8157578250066	-1.74102601110785	3.56544992628402	3.61343555998143	17.2927774476392	-2.55999598927322	6.32506640655783	-10.6231965381237
109	3.6109013566061	7	4.17318667597978	2.5731963598271	2.20393317284596	1.5761422547295	5.02689741317929	4.21695316447384	6.12318279942471	6.46937621158537	3.1981467546634	4.00978997172294	2.87470332896521	3.85231770137993	1	5.80214131019633	6.2592611400203	1.99474895067627	1.8342133657175	7	5.57016069865843	2.9241110517982	4.4823311422105	-0.163957557902041	-1.77737832398873	6.36789997300433	-2.71949627731022	4.01257743049814	-13.3538614526031	-1.96397808156248	-6.29246168404491	-1.96233778417359	-8.57615619492376	-1.00837342407579	-9.78463670131597	5.59765286408375	7.10990654304684	-5.55564238990727	-5.02082147759977	5.16393249728722	-5.35073378274996	-13.2377543737657	-2.8081923512576	1.98827438478729	-1.73493842211364	-5.38150461147729	-3.42434690297692	6.74631163056662	-12.9273124222619
110	2.01401620408333	4.98902355030997	2.2872034577113	1	1.87429068416985	1	5.46074006847917	1.45073417657943	5.16418481121352	4.04697506720633	1.50509854079824	3.11899852073389	6.669826181399	5.81003914580453	7	2.49496935980264	1.97239269501255	2.92349422282172	5.71793760507449	5.01413649411099	3.55315003379302	4.89176275056437	2.79708562172029	0.141382454407914	3.06670476812826	5.29184457177584	-1.19482850287243	5.85141378301512	-11.6877058513619	0.646036145023104	-8.83503148506516	-2.21168693599994	-5.47464952651752	0.864871354559092	-0.390283886324355	4.92355647319785	2.00014141366916	-0.150229426180503	-2.80414817318837	5.57231118585951	-3.15336507130072	-5.73150022857394	-4.86839081742956	1.739324735913	0.996562074082607	-3.95434584778827	5.7267275862685	6.94466289945553	-5.50070563417189
111	3.87571281076527	6.61137850691162	5.53524691871977	2.37650119829139	4.71382882527255	2.86759982178306	6.58927695985793	2.23228345048857	5.50796547618262	3.35033543355369	1.31346052093414	4.9327639865045	3.03723964222777	5.34711379623221	3.51685720188263	4.81871265510727	1.19874961727109	2.92356352863729	1.52964568051557	2.59009618231023	4.7177086409416	4.33194059912711	6.32679753619591	-0.155228644787651	-5.41757292698402	-2.12144753761433	1.59793570623821	3.49662966393083	-4.385324294637	-3.12311261185882	6.22190233355229	5.21823901089702	-4.06683210501107	4.12819914658335	3.13696465281897	2.69804606453281	0.767335681071867	3.23336920829792	9.63038700007398	6.50373208534178	5.26109422048392	-13.387060305102	-4.88480472228809	2.42485792956682	0.851573933275912	-4.14865720215538	-1.76527792499413	5.18427184495595	-0.409153445156309
112	5.85940855289499	2.97287675121074	4.49987312266049	3.07512691757187	1.16294847422391	3.52606357462772	5.38107699441524	3.32854870525485	1.9687372492798	5.33377997553995	1.35656704247472	5.22194247494835	1.75032661700136	6.37294212019077	7	6.0488023112685	2.27569541117132	1	4.26977828852484	6.07470171204307	6.5789920412179	1.67661299744498	4.16629139411677	2.75939872390972	2.95509501270017	4.75279156466926	-5.2257669042694	4.48989324212212	-10.7272934737033	2.80538460608884	-2.14058072742505	3.88258379603703	-10.4065768973136	-1.4851525664198	-1.91030941160372	2.32241500303155	3.66219324973338	-3.58214241707973	-10.1094832546672	7.95220148317861	-3.49083257299699	-8.6110672793196	-6.84745049322195	2.46680814056229	0.459543303573901	3.39346884379296	7.04811340350062	5.37629214511571	-17.5324283524128
113	1	5.84516744410669	1.26103554255689	5.40177920138256	6.05666070890185	1.12490649883753	7	4.43481957759666	7	4.19373118701825	1	7	2.92571720687974	5.00165793363839	4.20802792056267	5.00156849538473	1.05149157670159	2.1310581929436	2.67966124232016	4.9773463219974	6.99277179518512	4.23513605163492	2.90545269015649	0.727005459852334	-4.90700246191749	2.75610150459471	-0.629026100930303	5.6058287699054	-12.8838099161794	-5.19508404292136	1.69239461753343	4.96542265324371	-8.20989731635998	1.81956022714603	0.937517801264113	9.68292915035175	-1.69988381499511	2.58356265816313	-4.4474922588186	5.00291612207038	-6.69079628904479	-8.83379494954425	1.90188668605387	1.29147031873375	-3.20339884312648	-3.79841098956127	7.2976695698986	5.64501173202254	-1.62852832589735
114	3.24628877335207	3.95115002891114	3.79468502128457	2.25190021898319	1.33177509809889	1	5.10240584684612	3.79527980286843	5.47173001634489	6.51844552895775	1.77448991824475	1	6.32962145302283	6.56657029834438	2.86183083798765	6.05932888937712	4.15318706220694	3.47470532122647	4.95129460068606	6.01145508020114	6.75821034003349	2.6975959897868	2.59320761346598	1.02695780565816	3.89589956519316	6.14305697825114	-1.90700375912371	1.92934676583001	-11.3730636240475	1.8638644334673	-2.04068882057955	3.19765967546732	-10.0093807386925	-1.36864426170461	1.59351063769899	5.05943524605574	3.74323239742878	2.73549174681275	-9.9544698468776	5.71796996116848	-4.55951625733683	-9.79083997526873	-5.62984415692051	3.88497449212161	1.64702361815519	-4.44451367657206	-2.50511956580503	7.67463435750459	-15.4368098712659
115	1.95325389835429	6.06648755454099	1	4.22526933170904	4.92747770481774	4.05643638722261	5.49459842348108	2.25648209422446	3.63996288127015	5.04955505170521	1.91427187677638	3.75590906150334	5.15088498862192	5.94401566519848	5.85877247265231	6.24018177335037	4.09792118836529	1.24042145080355	2.50184480922132	5.78918070926163	4.9570340790306	1	2.54173024930407	2.85769936702563	1.16909125925919	5.19081480132115	-3.02343821054357	1.44569627451278	-9.19630175172802	-4.01990510872851	1.4988145386356	6.05026110298564	-8.86012271889494	2.28259169649104	-0.586493441819283	5.61912062255601	-0.952170756445483	-3.59249589779337	-7.02453818090532	2.70571812652487	-4.2543792430352	-11.9964919429713	-3.79076362601698	3.76235835020129	0.124924315526719	11.3634806236804	5.94600190208363	7.11010517508651	-2.72467878239755
116	2.51571598750706	4.53986695641583	3.72040413181775	4.08990854103229	5.84140645641272	4.74743842121257	6.91480497313029	4.35373633282902	4.99868263602081	6.00286884507533	1.40161240813117	3.62891350081707	2.56927025673692	4.40574272527399	3.07966844339824	6.62685069808639	1.30628206714596	1.63174903097218	1	5.60724507444379	3.88041344816592	5.7105509636591	3.08522256393581	2.63026105231362	-3.11665412066986	1.25646019456904	-0.184071730471599	6.77194820862043	-12.3548413768996	-5.92319124775248	2.65473307267393	4.37017586422537	-4.12948219044399	3.01041432329613	-0.339451072446386	9.29474700633007	1.80330812369201	0.131188014888532	-2.48752927240634	6.27224583565407	-6.81291470542146	-9.28125560744722	-0.198967987850671	0.87781200251781	3.4795392697985	-4.71492137141131	-6.99736345132759	9.37354892317489	-13.9678409108352
117	2.63684718495136	1.48355793152903	1	1.59229438868118	6.50212222606397	2.27592572490641	5.60920872233782	1.51276488048942	5.89644515547027	3.41223777821631	1.74416511874106	1	7	4.15799691884504	6.821272392942	7	2.18444276684383	1.41178360734452	1.19456340940478	5.2328013423794	4.00371364006467	3.7638062352197	1.54484144171345	-0.510447770254913	-0.523983521933427	7.53157003750518	2.07586215847219	4.65543659240656	-14.765979429975	-6.48059503867794	-3.92006462712521	2.05971995794489	-5.67421059808925	1.52215258705022	-0.0881629379247807	7.48391103021172	0.182197505063239	-2.46649111310568	-1.50672467627452	2.04530433529417	-8.0299097812557	-7.82421940597296	-7.66511473999072	2.36921782645814	-2.86420960795901	4.2754089971316	3.45355605699191	5.83589495013625	-1.26289974517636
118	4.04434616048599	4.83353746388587	5.1738063744588	6.24023451024263	5.40201966015843	1	5.09784268357723	3.91589832573201	4.11334245722861	6.72677184885594	2.08004899451409	3.82871309214411	5.50437193332786	4.35320091512264	3.45203444670529	1.64720459584804	5.8071487171376	3.23137513025394	4.12051165931625	6.71378368067439	4.96589783303833	3.14152867780963	3.79600333688001	-1.2610365454174	1.62837919098854	0.624768848928943	2.60201231042187	3.25497253220515	-12.0479781868429	2.0552167576083	-4.93411482846252	1.03254079234704	-9.80278110925863	-1.34264594795727	3.0593720315935	6.98776622029764	-5.08353057030899	-3.08459969396569	-4.38346674679088	4.98622107916642	-6.86681129328788	-11.4893737205332	-5.20646273858625	3.16632653042495	-1.37284204277031	12.5346832851113	4.29400800354992	5.05512607086328	-9.58542151076333
119	2.92507487704548	3.10142124286607	2.45366201891033	2.59289932593332	1.04633172857247	1	3.42445348235459	3.19087067662107	6.09147994643048	4.34378151946656	2.040250535059	1.63585182647785	6.84040449489793	7	4.35405111867703	6.03663648170832	4.97672896492473	2.34095545132615	2.07837510053584	6.98416317442423	6.6702916802275	2.95665267735739	2.89208879882665	1.59000457726047	3.87103515368435	6.5267059118998	-1.9435315342406	2.36345841255989	-12.0172519585614	0.744837144147725	-0.714588489265016	2.09744751413938	-10.0213907467602	-1.71214758692897	1.71290700012519	4.65305799475788	3.60503734366396	3.34623606735678	-9.39280537534439	5.6882090519553	-4.89663228563407	-10.2188060605956	-5.41891230970512	4.04591461735555	0.123382957300601	-2.69767977220534	-2.83302169491789	3.55708821960092	-15.7914107682695
120	1.3679558976343	1.25534177748979	1.08722640151493	1.78571516693054	6.87462186470874	1.53188151560258	6.64919647929773	2.96577237800059	7	6.66059506775967	2.62903256730144	1.16536043399893	6.041059437817	3.65263416323865	2.21006612443501	3.88935888973975	3.53438130132423	1.08515053213756	2.09013825869818	6.64708929061156	6.12015968691236	6.55859438827966	3.45771690037512	1.76783621770353	-2.37251635678119	8.36056727307669	0.622670554057562	4.92987277261929	-15.4755091625271	-7.35520591378781	-3.60604494012232	5.41714360341587	-4.73749378014693	1.06998357792459	-0.936934711587839	7.53930973094219	0.75387643286442	-1.1029592981416	-0.0688260967672647	0.72946387574243	-7.2806127793235	-7.42599645243803	-7.41111686231402	0.0877390038972959	14.3742640239409	-3.08086769927934	-7.33837523996003	7.60592771150642	-15.4323376246182
121	1	7	2.73138095010044	2.92297715974713	4.39374076610171	1.74654916219238	5.12256752207485	5.30221577128301	4.37208381661984	3.95045031912301	1.67614661412254	2.65752389354235	5.46565025058376	2.2994528732193	1	3.79976162862268	1.4034730901639	1	1.59139362352552	3.84611615095841	3.31854168293905	6.10377042894706	2.9222368694534	2.3789142428651	-3.69897400511125	1.10210970780639	0.949605213941313	6.7271473953728	-11.8369948039262	-5.53818714401393	2.34536546271681	5.3396124877535	-5.20073348622057	2.76824766801448	-0.678390146223173	8.3923576084743	0.909136036363877	0.114042750951375	-0.81646052511766	6.81035271918026	-8.76662774995969	-8.3029916097827	-0.205296918624533	3.69801000423965	-0.179305685532633	15.2113165027888	-2.89285536972345	6.50949807221237	-12.2020732261322
122	2.91571211385289	1.95218853639848	2.26026767723487	1.18036532796574	5.83001598105842	1.11106064544714	5.55145954252398	5.32542963798559	6.07265780559602	4.13296582812319	2.54806595185201	1.39053264297705	3.76248772558748	4.0896415208782	7	5.64356412492866	2.87293676984658	1	1.3621202367048	4.83320445885699	3.77768866334183	1	3.67185553249479	0.530782235956261	-0.127390987865518	9.24619693367172	1.61635608747563	4.00246135131723	-13.3902506769017	-6.7867544961614	-3.91382357660655	2.39068553935488	-6.31319040252525	1.6796574255894	-0.978399757045369	7.90536965181776	-0.440066521116494	-4.58238448596588	-0.450811633869595	2.67540547941322	-8.45278366453679	-6.76924217725562	-7.15878786988412	1.44991035997764	-2.08719875339826	12.5429606173408	6.70430414932016	5.24028194974583	-14.4337977284111
123	3.34731838074847	6.92033970150285	6.51474062564652	1	4.51593572009311	1.12087180713687	7	1.98908067495392	5.11450649400369	6.17231721840197	1	2.79183086946296	4.68941463935521	5.81075637351165	5.2209128146846	5.7221402904389	2.47268332664876	1.51120692014817	1.45385109143881	3.16090525234201	2.26699553618316	1.45307863829293	4.12538573918223	-0.0643916376386906	-5.39407490473518	-2.28609194286815	-0.877857671191959	4.02914609620382	-3.07845298093917	-3.18578828146574	6.83699476017826	6.07627395694635	-5.14973922073712	2.77296310292701	3.03264568913341	2.96477901061709	-0.392727107700025	2.54451534631849	8.25497994663063	6.35257299601514	5.33493120079281	-13.0978525293241	-5.92672338454216	3.2881604084621	-1.62649292671969	-4.74872812041823	-1.1532177817867	3.06038200787868	-9.7911402984682
124	3.27004031464175	2.0119316514723	4.27118155910274	2.38075295710207	5.86706001072906	1.52989070769887	4.28485209713715	3.80614229852605	6.59311136154811	5.43873584112199	3.90228935433005	5.78650189519135	4.06924979867645	4.31412267352339	7	4.89201979287015	4.40981903179193	2.33633655852168	4.20925977533419	6.25274641232169	5.43221778086909	2.88276472154077	1.94271738237625	3.20202017309029	-1.19736659669371	7.49535321700047	-0.693483033326387	2.24190098208633	-9.50914848853305	-1.55051090455703	-4.96530055193124	5.81564871141065	-6.1191742158249	2.40766934548702	-2.74013966025855	5.36085004701422	2.99447351887316	-1.79987814914097	-7.23796647210305	3.48526380756066	-7.10729950121134	-12.662604905743	-0.12037814653105	3.93064379404307	-1.60933223177437	10.8627380854681	-4.71836095372731	7.05784566327679	-13.9240803968149
125	2.96422397211196	5.63693175364817	3.44670477222992	7	5.03455774723074	6.33587466251254	5.89689934294948	1.98763121122763	3.18877068944597	6.06734469717391	5.60463085205676	5.26921243548928	6.05056820156674	7	5.53652196077824	4.91983177825978	1	2.72170334109058	2.48950473157401	5.86967809396832	4.77880475796268	3.85451317208582	1.60092061167929	-0.243950828290292	0.834532824013712	0.215888524225155	-1.70872271330126	3.87418902250788	-14.683488895432	0.620658627397549	-4.43538422277	4.02769746480063	-6.6888863488125	-3.28937555255091	3.38072338079355	8.67175245655857	-6.1522467658376	-1.22504447692246	-5.29515465989208	6.00573288858485	-7.25812366912857	-9.66585043736584	-6.06875229028804	4.43945330932741	-0.204717182921144	10.5370049945103	4.1097154347156	6.38757519022964	-15.8574401590803
126	1.59360218524594	3.86642973919375	2.85920711549591	2.60330921659048	1	1.35575917889806	7	4.843614081544	7	3.94062329104305	3.94437350069768	2.71400030619869	1.29989169237162	3.09688382803182	2.52521472246424	1.12666000431085	2.451970863946	5.22587023081531	1	6.89342711271858	6.24844243364021	2.61748477205455	2.16060920413299	1.96968333006695	3.32758366748356	6.93665261977908	-2.01920525340056	2.62070925647714	-12.3394333632864	-0.111337412675329	-2.96328923412019	1.58366179850737	-9.76605734611485	-0.908248423469685	0.0630464022938854	6.45077219706305	2.11472581776273	1.50962057988771	-9.37210931425008	5.68040041820113	-2.65172030063102	-9.08353666915969	-4.51498707985314	3.47350281971287	0.658428030971587	-1.99319061752439	-1.88158558008165	7.17074958274275	-10.6867956262196
127	1.53206972344157	2.66299713394472	2.28443130266813	1.78392078070613	7	6.46309647186211	4.13928250866217	1.34785333849411	2.23834064821618	6.56185610813506	1.57281985104734	5.97036755555482	4.77096202697148	6.0798093824501	3.18726717119171	3.39566487869502	2.93796628325602	2.07683535932751	2.0533264330155	1.70843755134426	4.71151145700352	5.04692940063477	2.53198477880819	0.811429766876563	-5.78811404532854	3.69853332146902	-3.15085600101274	3.25542531485227	-11.262495463505	-4.63714464852421	-3.07541524465604	6.18392083126778	-7.73467067831446	0.260037061773597	0.871681044531152	7.87785343966707	0.986563653508078	-0.356564562570926	-7.42476653574908	3.4701874327645	-2.79944464053376	-11.6159646327147	2.29169612997831	4.07868261839142	1.06898764100225	-3.15635526202107	6.39567363698557	6.30233074145116	-1.67426114523113
128	7	5.46577356179252	7	3.28768355780526	4.98817149321987	1.86069477988989	4.42990528551924	3.10099687237223	6.6698131492636	6.92661859055511	1.85772040795636	1.81694557092004	4.91694271870256	7	5.65102317132203	6.31141647379135	4.85901513945053	3.3827505721467	4.72416867405755	6.98163318190712	4.76224028550435	2.02957192371302	1	-2.86181295380841	4.82993390495939	5.79714657486709	-4.51650796786313	5.80332041640082	-9.84622855001688	3.18808267089254	-3.0894857451911	3.56541383371462	-7.56597196297229	-2.63292774041045	-3.87926835551821	4.70140227071421	3.29331838122719	-2.57313502064271	-4.41004581081294	3.00582411615876	-3.06157508575307	-12.9462651983418	-1.8883186656509	3.39583391844657	14.30096775068	-7.76439118834024	7.26717461226846	7.14967993843332	-11.6781368996395
129	1	5.7386683461253	1.04757002267282	4.49904054976649	6.28782761713256	1.49664833521267	7	5.23797583895742	3.22713505390387	5.35507258911341	1	3.97813387647076	5.94680505601943	4.0363828887557	5.6935420909599	6.21131980804682	1	3.12204858890181	2.78292066821961	5.23035174464315	5.64594152687651	4.46314735727905	2.84580334521875	0.794198911386409	-4.76967605737507	3.22938732029673	-0.0434300583265984	6.05821432686451	-12.5871465244531	-5.86544870805225	1.79393330472882	4.66250495512051	-6.90098698067756	2.59924910633339	0.757642593646826	9.14137646132956	-1.60710310599502	1.08708107038832	-3.94675974213437	5.13419197442622	-7.09335737236368	-9.87719407053735	0.848838811841324	5.02380434681468	4.10792266500073	10.8643556779839	7.41646708447544	7.01542227483064	-1.99048498566533
130	1.13798724554821	4.32346826378455	2.68744262733453	1	1	2.47173434619939	6.13198724863986	2.86563325644927	4.88815814146625	3.55294996333032	1.22012114188509	5.00428256193443	4.97601103424639	5.61611288880439	4.85518036697887	5.45293875410852	3.85673868884995	1.8329423876542	2.01741078598213	2.10902733303583	3.32583267597428	1.97858784003262	3.04751290675788	2.46167304453619	0.320917668266683	6.73957068088294	-0.592729952307904	3.52683047220321	-12.6009508327002	0.141183178143225	-1.00008955176162	0.687207105504248	-10.971715609218	-2.60765945207418	-2.41103177210452	5.93170589913359	2.88627713075098	1.817828758087	-10.6184222207049	7.27688826771116	-3.06026732353938	-12.2179370692674	-4.28962579142713	2.40256051460384	0.634872698271564	-2.20428082653546	-1.61611104589762	6.79291075486002	-2.26528119937541
131	3.04389061160001	2.99260807634208	4.30442155377227	3.14694675021322	4.72018247805709	5.53566458337444	7	5.30634358161877	6.60732436929581	7	3.97613505514944	5.32594874641004	4.287071122399	7	4.71311216108144	5.10554150466646	4.87975707092667	1.74597383855591	7	3.65033358921026	5.35137979473643	4.61160845097865	2.00769126594078	3.47342348133936	-0.012139876634768	6.56343270180365	1.41764539889456	2.78550175584939	-7.85841772315298	-2.06842665050537	-3.81852128019202	5.71112898718223	-5.69988472294075	2.7352323707445	-1.57749834291935	4.86774381392446	2.14082024973857	-1.74948703076587	-7.2621440509309	4.60142665220066	-6.73449686542756	-12.3877786434062	0.203927927495802	5.04508311432904	0.836845707184862	10.4702626788901	-2.94543972794711	4.64095827947637	-6.04297298582484
132	1	2.49858089890772	4.63423083265948	6.03479296018243	5.49859251515345	5.58734199073129	6.37487441227907	1.5840022817462	3.1675000998109	3.40895161006679	2.09922988636695	7	5.45310257220754	2.72780185765443	4.30937326059168	7	1.28697613934352	4.55079162863944	5.60274753650682	4.24211441912255	3.19196038011288	3.17908618649624	4.08965581262419	3.34000229761944	0.0569509331228487	6.83006109799895	0.31056085698658	4.74010328403669	-8.94843614924188	-1.48500499445193	-3.8584100283584	4.34242230024199	-8.50494888551735	2.86679679132649	-3.90993087516655	3.98307679551087	0.740389843712976	-4.43350202411739	-8.02649737271168	4.68476699789566	-6.26078814516946	-15.2528396590748	1.16320863543941	0.900958823496554	-0.99823815469951	-8.20575976881808	4.57718838684337	7.0757775435934	-5.49566720126017
133	3.57949728339162	4.32974282259948	7	7	4.90702236796861	5.43445771451211	6.45674155446659	1.75114323059463	6.27729435224359	5.93366163326288	4.32111273579094	3.83343091942657	7	5.04622741203407	3.15676398102095	6.71684191135747	5.06508701285246	3.31874117370184	6.87297596669164	3.21189589456778	5.45698983623821	1.35261010240534	2.20325953621757	-0.403167348323293	3.48722798626339	0.702449514434001	3.55234319442608	2.75080365326285	-11.1506782371796	2.54885209094848	-4.98154319688421	1.01613420320715	-8.23840804834541	-0.284065686852037	0.674368159340847	8.15845155743716	-4.46348159563052	-4.00117363375528	-4.29516117533604	4.73824491754102	-8.26514753437671	-11.9590543857263	-5.04752246054362	2.30951025938187	1.66804554940953	16.7438707022672	-9.5912835078905	2.93561069328402	-9.00094681590534
134	2.31491816317143	1.65811700543945	2.64882470749036	3.29043505873627	5.60892488760319	6.7443120002983	6.31028763993952	1.02509264866142	4.97308884819552	6.93055864051857	1.21947255123112	6.38780250089811	6.180706732794	7	7	5.49915234634128	3.55439729336373	1.66866581435255	1.57706648826069	5.11352815157628	5.54724003181939	4.55215741308859	1.5133734739651	2.40573475236117	-2.64595590933265	6.99155751889121	2.16298799142845	2.78104869822257	-9.51602834196266	-2.08262254317417	-4.94088887788586	6.08407860877668	-7.26155910548372	2.7740687093584	-2.92488553294392	4.74679932284674	1.71049571212132	-2.14696703840201	-7.61534286975477	4.05309933199061	-6.86942060044932	-14.2285852127147	-1.67194332496065	4.83003581068821	0.00782512217390383	-7.78125028280375	-5.38174296084241	5.25263613899001	-7.35214480932878
135	1	7	1.30797785483111	2.40425619705169	3.27250091501201	2.92812949013871	6.57508414768823	4.56835828830975	5.74043402586541	5.74500172963666	2.45992026431348	5.41061453771369	7	4.76677267206019	5.71656246688942	2.68809535884826	2.71722933092351	1	3.97674821315366	3.75277193879387	1.62667526408582	6.88898744501735	3.36615190758488	2.44336149552947	3.7914258882445	4.99459472906017	-0.542812615031936	2.84262838536203	-10.2417164058731	-6.27955840184938	1.65971643047641	6.52778391770036	-5.37299155185558	1.61665646422549	1.95339244769705	6.07086563355592	-0.389405361483084	-4.51330190981704	-8.80479879286643	0.609528511980852	-3.7083852084452	-11.3512128790021	-3.22543094399026	3.38490836302188	-2.21549293272918	17.0182264645995	-2.7949080150518	5.80729902704551	0.658875481665137
136	6.63732847782155	6.30865919281867	7	2.84982141457358	4.16178300601477	2.43843242195912	5.87596134663286	2.49994201949654	2.06263447318082	6.77727188802217	2.07747449373589	3.38994941636003	4.46265260884764	3.0917827312059	5.30080423046022	6.25309384109042	4.34533015285248	2.32895689312711	4.56970083338289	5.99855435279862	7	1	1	-1.90022401312344	4.87490896935428	6.05469619076703	-5.16077822015246	5.70568271366412	-10.5497692345946	3.14312334641684	-3.3617142230001	3.53449235821836	-7.76661930849821	-2.67965925051309	-4.78196964936411	3.98138969878211	3.85254398364125	-2.50641002089247	-4.40451771082107	3.97527837935184	-3.02389761055669	-12.3606764938314	-1.63770530558532	1.94614943596458	2.25794002560093	18.1244739010916	7.15726216248452	8.11049701381631	-12.2332604865304
137	5.49871415748421	3.56637773735188	4.21804675309685	2.78790586071234	1.33942959339705	3.16861127898485	4.70831432963691	5.75585874407776	3.84290262700498	5.27914634116548	1.73244755928895	6.3957269342907	5.10741918243667	5.80399266498949	5.95417712204505	1.70609976793167	4.36484669310133	1	3.70169613412953	3.88844325420895	6.9607821404731	2.45564936304288	3.63996723371465	4.36474971878948	3.81060553147033	5.58829351704951	-5.43542631053427	3.88062375676665	-11.0194754429554	2.79498915642799	-2.58018851826972	2.80638171121685	-9.38841301712267	-0.904861551364892	-1.3405326027425	1.61355645674868	2.170496599394	-3.95762459388573	-10.2849348722535	8.32820800921655	-2.98539792888856	-8.73596726935152	-6.14159422034967	2.01457114516559	-0.981549270642848	4.35924620354156	5.9164347515309	6.95140092944579	-17.1841432036613
138	3.82839469720675	6.66043632882415	3.44457489046819	2.62959300336039	2.65721880040941	2.54124539691297	5.43707925151567	2.65634383140537	6.66710981553672	6.87603729771688	4.3568380824092	4.39524659797059	1.28116862819927	2.53943800087576	4.76199589487392	6.04818528932414	5.8551048997433	2.66155910449395	2.41202821300868	6.69751196601344	6.00440714319491	2.8413041140365	2.50791420613623	-0.182517673031652	-1.88845189396266	7.48163824650831	-2.28903326704466	4.8939379265115	-14.022258482128	-1.90259174534045	-5.60841633371663	-1.50113411337724	-8.26271865796043	-1.82960621728282	-9.40496244812901	4.98596599533886	7.46108281931737	-4.10263520037358	-5.11171024224366	5.74538394516495	-4.99351931432096	-13.4445519369666	-1.69121835299817	2.22844587264191	14.6894974344361	-3.82545145639648	-4.45419389184729	6.80676272967102	-14.0164718865914
139	1.39896683387626	1.02849348283179	1	1	6.80007235588231	3.9296644810524	6.96276919824481	2.45946223589586	4.40885053356229	5.97193366403584	1.94998561487455	6.52434887888108	3.99674622882662	5.43027767997096	4.14371205903443	4.25320856114436	3.77897869084428	2.74981743632081	1.97089857953454	5.29525079096758	5.99689877202476	1	3.25434416572818	-0.196400392034018	-1.14601540772461	7.83220627433578	0.699538284366138	3.6599246278869	-15.8645758026476	-6.17045420537612	-4.06827693755943	4.32101795967462	-5.37013123439943	2.55288032471159	-1.52171126251296	7.43565108318063	0.569087523598353	-2.86364598809583	-1.61009416208051	0.899797118076178	-7.51105738039987	-6.13890644575808	-5.72740765544448	6.18344585547212	1.33498874202175	-3.57385595719798	0.489404805914145	6.74425969783506	-14.2283379316472
140	2.27827749413471	5.39103260064139	3.51660053050798	3.295937848051	6.10458053048619	4.23885226221392	5.83734450506395	6.86753579214371	5.04025544823744	5.65775017231588	1.58613924899583	4.08496054537003	2.4214201893373	4.67140714425002	1	5.1046158725473	1	1.56898605329375	1.24031470208472	5.06569160260761	3.42774100656463	6.18745282324955	3.30482009285132	1.76944122291054	-2.06833694141462	1.83358993378275	1.82573774065392	6.11650450678377	-13.2430657943701	-6.20624701897106	3.54585109265199	4.4282618357782	-3.82835595516061	1.64795694245237	-0.387432255553418	8.78833291010337	1.11251512730873	1.28567779781248	-2.30917133894115	5.7837906966954	-5.83819242712854	-7.44942464798957	0.155679939543229	1.40463282705484	4.02899008408956	-4.66552416782716	-2.69014306189101	8.25545048805967	0.750064760374876
141	6.14980022841337	6.37870357168739	7	2.88257698891345	4.75193461521751	2.65382952947848	6.25687088137204	3.53293582689423	6.65405408466195	6.43688267649571	2.4340155715517	3.56520865811347	7	2.81580138885624	4.93733055669858	7	4.90490717070389	3.2829667249332	3.0885004475626	5.19034089253046	7	3.3994998322246	1	-3.09825667935197	5.12227077021152	6.7908201617553	-5.02638066888422	6.2840228171955	-10.1848563789836	3.63914916254755	-3.56893012077514	3.19850871138468	-8.18216413907551	-2.92814840204263	-3.67863175245995	4.56138096776122	4.24805022458251	-2.51237580341067	-4.12607626456411	4.3154015549475	-2.77101337694833	-13.2052203421981	-1.40371839872352	1.92773528990944	1.83837966141967	17.6234387001558	-3.42430580587211	7.13961918556913	-11.8847260731988
142	2.48756180008389	3.5698489221031	2.15187682403972	2.86383665982202	6.55791646257871	6.556355956781	5.69074328336389	1.75281855584305	6.94754203693912	4.58326573347286	1	2.60629640390574	4.33791388863997	3.04425866427778	5.20311732611755	3.69442647117463	1	1	6.66634222121376	6.16234682809281	4.62303497786938	3.61679047170426	4.1928917782507	2.33486928490113	-3.04363681037311	3.40349895209271	-2.0705477872078	5.54427227606581	-13.9384461061339	-5.66905756475953	4.66777005831918	3.49747528973594	-7.02737954687654	1.85402275336782	3.35181570627998	6.95640048747752	-1.65748043034315	-2.86885448442534	-5.95177555591964	9.21451933423021	-7.0559970023815	-10.9306279519367	-0.378213277073815	4.9999138221712	-0.791485376549229	-10.8517908673591	-5.14947254506782	5.18144614192129	-14.5713764422029
143	1.24057362001393	6.87621680495893	1.39016870838006	2.69062896368836	5.10075704836179	2.71845223712891	6.75518112729317	4.7373361361527	5.17732844724129	5.50468774478011	1.87314574590551	3.5943558485915	6.808250299144	2.4674838730364	5.05743484792769	6.75595736498554	3.50546808471309	4.75546909939238	5.26780656691406	5.56794826927999	4.95995993411092	3.59904565097759	5.15682660123334	0.946168104952008	-3.37575981152466	2.04553618418576	0.970486973683757	5.77622797756556	-11.5407846510724	-7.68277628009579	2.31263587174112	3.02683507756815	-6.66144571205035	2.63687502613944	0.21557522446365	9.6532107539936	0.264455657925408	-0.0379881773382963	-3.47648803161893	3.13941250484805	-7.25723909018158	-9.07270842192647	0.0874534948449207	0.652811628882193	-0.762329634949989	-2.95563915578158	4.60682690228334	7.0862832683719	-14.6520021272742
144	1.84260983722079	5.10912204066396	2.70980849287402	1	1	2.34484467365179	5.2514450922732	2.45431178801402	4.02660663350656	5.58901920537142	1.58822334015579	3.24875052515105	3.17644237548448	4.43543737460497	4.25397008410619	6.98477798840152	4.35469833177892	1	3.86528060610288	2.42904223413327	2.35600975325944	1	5.30031647211348	2.17961261295564	-0.0640897351639171	7.1759937405883	-1.87998300889044	3.18001513285104	-12.3745266754685	1.01905409482274	-1.22308248782841	0.599665656851732	-10.5732075159905	-3.10917467521742	-2.40580338725909	6.37400978466794	3.29005306054142	0.758415808215754	-10.0075882976915	6.68154800549991	-2.96502827422183	-11.5354782777999	-4.5146968572872	0.688393598685472	0.154814904574808	-3.067012957037	4.58779751548953	6.06234886082144	-2.40761278199996
145	3.22183320968518	2.57000984709149	2.7628271016067	1.82386141649875	1	2.21458547055212	5.05150057935701	1.46529946723903	3.75594477195209	4.19964933618754	2.36806633792538	1.4233315632173	5.43827032934108	2.97168129627795	6.9431835137154	6.96633236241068	4.95490610085148	2.70372579586754	1	4.12005093084322	6.01416082702135	2.85925206963192	5.94241667738166	2.07441136885225	1.91495280521092	6.11942342206856	-1.68845951750915	4.0896250407071	-13.3855351473074	1.75116403888501	-2.50251965598931	-0.626621479820596	-9.46901629683587	-3.53308346168588	-0.00383203766347096	4.82435094854647	3.0990487627063	1.54362519585476	-10.9627390831233	8.74615095655502	-2.23361930429008	-12.6432760765579	-3.72114926915987	2.05751409106061	1.13344948008115	9.40337880482342	-1.13641497747123	5.16258955855301	-18.4472977476001
146	1	4.32649430462846	2.87926925497993	3.92972552628977	1.00132487781541	7	5.98276802483074	5.16524072289361	6.01100212502964	2.59698723347779	2.74694373055087	1	1.85471085930925	3.48788249243634	4.94009795878483	5.94165362238157	1.45849235382479	2.22842689039473	3.06085981016352	4.88110029650047	2.52022923362607	3.93052254866949	2.92739254220844	0.436623968162517	1.97768908677209	6.4589561542234	-2.32367326822298	4.85265071561988	-8.64417521386013	-1.39755575219171	-7.11428391135787	-0.450409642463926	-5.86470297508015	1.08185637411271	0.907111740572975	6.00046295655113	4.09093085964443	-0.798761662493404	-1.61227752109002	5.74649051950158	-2.95342876087615	-6.99620416358643	-3.35404581734037	4.05766921598355	1.18458840569261	10.6070964079048	-4.06029586027763	3.71307171889675	-5.41743702364258
147	2.8927537650864	5.85602151962794	3.96402089884651	6.39471759357819	6.19544954084844	1.3043807970627	5.52495905465867	1	4.68737775252776	6.13968771742438	4.65979439216831	5.13910445437801	6.661617583532	6.53482914225992	7	4.28204078935343	6.56005997365016	1	1.44159235041559	6.94747008632584	5.47353275705848	5.21142151623495	2.72267585562442	0.792940356380944	4.61891431767338	-2.49271821858352	3.55430034911606	0.356604607239295	-16.0366770033988	1.48836076196505	-0.953149200376747	2.95123130383559	-6.28615729977161	-7.39674240892186	2.68737710321106	8.32518082874596	0.034789310225741	-0.100077098642065	-3.41310016497326	3.1998690679487	-7.52242868295819	-8.7082106560096	-4.38067195517352	3.3754678080392	3.71036882919966	13.4490136948645	-8.49214002543718	5.8757746661246	-3.54775991202942
148	4.08094350797657	7	4.33827760105907	1.2759493092765	1	6.79791565852934	4.32399828084534	4.18935398740026	5.97116955131436	7	2.41895255466987	2.46063281170771	5.25967748438759	6.64359201298682	4.76931550822193	4.92623529091395	5.52312116580643	2.94242670415558	6.31980846264369	4.19468469674504	5.72891602458976	2.80124959364153	4.97721255966518	-1.37120411705369	1.5791268031666	3.95175159435008	-4.31137606523234	4.06279650875331	-8.76840373347563	1.56530292839856	-4.13618641310353	2.50088031910631	-10.093697208203	0.594241133961631	-6.54674098239171	3.9147216105378	5.42205191573455	-5.10088573979408	-3.86988132270564	2.94852710114781	-1.34222220329849	-11.2021549559301	-1.38669630245467	5.39876075549366	0.483540011037123	18.6365930002591	-0.281274718118371	5.12628398585487	-11.3768573892767
149	2.34701677659083	6.84471906304711	6.96372715849045	2.75895651259216	7	4.47932614476997	6.1446885725351	1.72682115338386	5.64907258715031	4.40999267483218	1.21751721927092	3.2702462291775	5.96111242021591	6.1719762402614	5.76540931951281	4.58125680515624	2.7076073954965	1.16178900344829	3.23585838149781	5.33853535350184	2.76638168735495	2.48742995047135	1.56903049140883	-0.135233075622632	-2.85511395322027	-2.69270804444972	-2.91902692879724	0.881885648903988	-2.89486065737131	-0.844374509361779	8.05511490771029	6.11334355708614	-5.29814970400441	4.86952761882644	5.40192488522079	2.54179810948416	-2.29908583730134	3.39301442461189	8.97242402515781	9.2003552152166	4.50047286678453	-16.025610824907	-4.18073360527884	2.05122403491768	1.35277548270965	-2.38912867587656	6.9165142682688	9.06787423503547	-5.45188923141927
150	3.52232563153694	4.95788453563458	4.5726361892688	6.22867556038394	5.15981767309822	1.72528503107506	5.60967059465181	5.98015982572117	6.79395832424096	5.53941418331154	2.26973908367146	3.5568097503917	6.51151315782279	3.58146086882645	3.13513575791613	6.80271929359836	2.84481060876223	3.90050910504566	2.82534410045478	2.05138153208512	6.04037557115784	3.84505826789743	5.34368520768539	-1.34857301707986	0.993510215790679	0.78335648177341	3.05761113995565	3.31517669832254	-11.04409178905	1.37650151395498	-3.99871040287446	1.58779315576442	-8.5057367903076	-2.10243495028133	3.6999457708432	8.63510490014653	-5.5301690612798	-1.72509846547038	-4.50357753445829	4.81472501439889	-6.93573753822158	-11.2912349238943	-4.64227223561664	2.84711738177212	3.03045181454193	-2.2592617125648	5.38398593605305	6.43661845005475	-0.644644978232174
151	1	3.79637743392855	2.66931233617435	2.81166577762629	1.2125327833908	2.4938009028126	4.98462809934894	3.47963314629603	3.70296772286691	4.50473444119139	1.97095333663742	5.62610222339045	3.22533882925943	6.10250020892537	3.11261804351954	5.69521756598466	3.78919552335317	3.07290319775117	3.10493715656125	6.33239452085865	6.42247401823653	1.25694051928325	2.31007127269408	1.88290615447311	4.51428561690481	5.45374969553671	-3.31269013059309	2.79031094190011	-11.1325493608598	0.24488322194201	-2.4497511733544	1.64684091902889	-7.89060559632985	-0.44585252376868	0.563707320394081	5.57423235775519	2.9775285966202	2.32613137281487	-8.6958079321604	5.81312168544387	-3.81640771305097	-10.5903518684181	-5.33515000209885	2.98972233879733	4.98580064558054	16.6294440033693	-1.91190062324023	7.42691753082292	-6.2413846536371
152	3.89257227064296	7	4.4407247431413	5.97618899118926	5.06757805712459	2.0331316865324	4.1174241970108	1.39772265153652	5.40249122218053	5.91966465343923	1	4.00537959850885	6.86547344344119	4.17203508598674	6.86551634090849	6.96455118842516	5.06075888085763	3.52115606983617	5.79948275384417	6.38510113650232	2.94044514611096	1	2.3200451969629	-0.502541429480209	2.17289635285448	-0.765065795165857	2.22426623911154	1.95705578519207	-11.8932870499061	-0.455145252674021	1.0517521220898	2.01184945097397	-6.48545933006578	0.60137491301444	2.35962168677943	9.09852003798266	-2.35400215884772	-2.60536229851838	-1.90829601757302	5.22285231457171	-6.08030138217212	-9.30139851920826	-5.57074438621392	2.10180282105103	3.70528829411376	19.9913111892626	-5.61507424217071	7.37882356531622	-9.48823346165145
153	1.54288021389878	2.39997758942544	4.43067317445287	6.91219435090006	5.85006129470747	4.70868343180425	6.80008410545425	4.73065053293203	4.25648135818508	4.18162882398441	1.63904075094371	5.98204661516912	7	3.91327714003712	4.41224371465778	6.71839861810434	2.03531414154209	1.31199866170301	6.0699780429609	4.0641766227271	2.48656201200895	2.98153613151684	1.10611369265412	3.59090960430725	-0.700921863961381	6.83404809545537	0.966506864862608	4.53880287762731	-10.9238874683927	-2.43116506847129	-4.89607654092989	5.16153038138276	-7.10346379681379	2.46257142593136	-4.09530318536737	4.09421316896244	0.343720155986162	-3.81587500022916	-8.34006479820599	3.58960006936761	-5.82524715431574	-15.0450778485911	0.28025349922455	0.301041469440575	-0.729733471869848	-7.61076016836897	4.56173177228802	5.95054419143346	-5.30778742273192
154	1.56138869105674	6.39503998687131	4.36881517792942	2.9544715673411	4.29661736234651	7	6.75886568026952	3.25685835244209	6.69947084516116	5.48718428771593	2.90690784211123	5.12896753539881	6.67221598726902	3.87496554152975	1	5.60213448004536	3.50944328379018	1	4.74073315169522	5.47904095824226	5.05036594514292	4.00115367636101	4.76825908413534	-0.447981014234906	-1.38978347293745	5.84195304078572	0.521547915805856	4.36845184875865	-13.0680673628825	1.19479232131905	-4.93973522199211	2.31101737772792	-8.55826216106492	6.30177430588358	-0.447335462023663	3.86334063953322	0.373703414280879	0.780900789737059	-2.02841981986517	8.05246081778107	-8.06013312609158	-8.37119166461267	-3.65172438208087	4.80507652458658	6.24418340898359	-5.45795048554204	-9.5144076528287	6.51951312268096	-13.603662977731
155	4.70430252960017	7	4.94404535629991	3.52048347349822	2.17974835218073	3.01556580841213	5.82931080807128	2.57784799170812	4.49064332724871	5.10552956334526	1.01497179898101	4.31731280405381	4.62024259072518	7	5.45893301011572	4.70578594796156	4.4564084060693	7	5.42678532388384	3.46235247936523	6.31320113892064	1.43168301709583	5.3754068682934	-2.12780858001541	2.7479589715994	5.17330808930234	-4.37089703509309	3.87227379627456	-9.65214285132962	3.39598824406752	-3.7557875299863	1.72193123858191	-9.11112378679066	0.365405618946994	-6.32263113786714	4.95981473182803	7.01703060531027	-5.29730994069824	-3.98345164606007	4.17677058555164	-1.60173829622729	-11.8683170937671	-1.55743371367146	4.20908579278619	0.869080951024098	-8.11228494256262	-4.15273451669785	3.91385204589308	-11.0962008423305
156	2.44177019029748	6.41897058670354	6.33372691224785	3.1221369250065	6.64778378622061	1.42271642655842	6.21264819695755	2.12776853041871	6.39322742102945	4.27320520782686	1.57865835538568	4.6752571925729	6.60625852731736	6.53647192404504	4.68815935012463	5.8841375568931	1.78958669443449	2.61511994668051	4.81742111558838	4.00596568072515	6.35945643472229	2.79233496331088	1	0.181858703431073	-3.02814666365153	-2.14513513515592	-3.01503370548916	2.18871655173743	-2.98540741689144	-1.09786229031502	8.59378360424759	6.70418971795201	-5.24482020192857	4.54119873653266	4.77812435108371	1.71455404476767	-2.98573131479625	2.69559047083312	9.44565565274477	8.97326172683358	4.42456024764079	-16.6158544116994	-4.54719122707295	6.03715878066022	1.44546043814083	-6.36961297356724	-5.61842372198534	5.11412847797402	-16.0613006277332
157	5.25849242515178	1.55902414194289	1.38190944020989	3.51822220825722	2.95319406237166	7	6.11015212800329	1.24991640442946	5.68898953127333	4.91541637681943	2.56232999106414	2.07014114454941	7	2.8249849619592	5.70416231578487	5.76185648304401	1.6126880213936	1.72285076144484	1.68711687526326	5.94218036896489	4.53148429091011	3.58975138504065	4.07537622964607	2.64451744183548	-1.66391029281546	4.44928370010279	-0.445637722753286	4.00641415990239	-10.186330027498	-3.69466743655612	-1.83443322620776	2.27943079152612	-8.15382424641158	0.295671068888432	4.0614051322027	3.0440931833552	-2.61326496805598	-2.6874240103844	-2.60734997843153	5.06162153592188	-6.24704880088547	-11.3303022380486	-4.15682557144731	4.58112349065222	2.15573406155338	2.76894322374744	4.70775510496743	8.67744481794385	-9.88706460857866
158	1	1.53588445663075	1.52391374794688	4.77895924617347	5.00335351178746	1	5.93617570754957	1.28387373367243	5.83714525344462	1.52312416105211	2.52509516910489	6.83304474089783	6.75951177084682	3.01665453931869	5.24173933141907	7	2.04046376986981	1.04956332862059	1	7	1.24612960814452	1	4.08896739121924	1.86344985004173	-0.529181869663048	6.41610084001138	-1.46218448026502	3.28447088143844	-10.5346721653948	-2.99677922199378	-2.82192569154938	4.09969700615277	-8.92350493770295	2.8180914811969	-1.523941491994	6.27654541725048	1.28098607282324	-0.921275143803655	-7.52892539158408	6.40475407072488	-6.45174335670934	-10.5609380837102	1.65049432695494	3.59626653802328	-1.69930470585232	7.54009233905206	-1.96841385432654	9.37062017869807	-5.20638038927494
159	3.1416448635288	3.29243072036972	2.06498212205715	1.63055675526133	1.25322087533133	4.09442681550695	4.31915999411714	2.61025038995524	6.77448169356955	3.40747200874875	1.32650296837101	6.70939865211238	4.73378088823011	6.9117652476946	2.95512125014055	3.48522048866952	1.65277942789426	1	1.34209110433192	2.69370211088925	6.38874521760581	1.79711553529441	4.3625750989104	0.932539040101438	3.13177987249835	6.90484062666401	-3.77665524950174	3.35260312037537	-11.6488063911295	2.33859572987902	-2.85498910709494	0.00131221895755143	-10.132332036575	-3.07469776922607	-1.38292177897948	4.92686811694769	2.10733894212303	0.822679831931239	-11.0143951461126	8.26027726305293	-2.83941228576091	-11.5261663434399	-3.1657140267934	2.61801604163658	-1.27253575597566	2.97417632296894	-0.822801235176605	5.46339267333091	1.34335352856954
160	2.34172654649151	1.98185152677286	2.73661609941124	3.60232705330399	6.09259711829375	7	5.33176211247655	1	3.71596951160001	6.68408811751808	4.59754661072811	5.97946269962573	6.24496009019717	6.69177249223782	7	4.44607760877397	4.48131655505487	1.78587471183438	1.2922098255339	5.77272731329131	6.34233695419743	2.41596389037143	1.25896638087167	2.58185747928844	-2.28889280617889	7.2496923651009	2.52349074866603	4.69865053005569	-10.2266159684376	-2.25510231066628	-5.14693886489425	6.07436803064891	-6.60922456259671	3.12558542594079	-2.94665352430058	4.8656430604975	2.14252024157829	-2.4231532762792	-7.43093571742054	5.71786780968106	-7.70902977244986	-13.9167695071788	-0.664079063541857	4.83711825798133	-3.19282108535661	13.2247013392523	-5.06160071514819	4.71723880662695	-7.0524970738453
161	3.96499047287732	7	3.82587876022538	5.4168145382677	5.07407870461044	2.00743233746689	4.29999114263987	2.38463594825777	5.53571558296621	6.56193497770121	1	4.68772779315425	3.15292283382921	5.28023311158896	4.03200864083995	7	5.62113897552621	4.91712857776767	4.45752889400605	7	6.68160761152767	1.1194250976522	1.840560656404	-0.346941607982143	1.24561707056663	-0.664054829291576	0.784827883753496	1.23074267961808	-12.7177382273456	0.739110749512409	0.406636572122118	1.22635034303375	-6.49922043697987	0.360269242772971	3.16533516871474	7.77095658998568	-1.91770541655893	-2.01467966755857	-1.37506910699077	5.42350306039293	-6.24533836362379	-9.77698678638103	-4.69849015476839	2.50694336504573	4.39023600304965	16.9599862878928	-5.55845810443373	7.19599630364573	-11.5083072599791
162	1.59406236101586	2.06345183143017	2.67436949501473	2.64834338107578	7	4.24664127254741	6.76552923701608	2.90472895579847	4.16990348369724	7	1.13842583359699	3.38897955715578	7	7	5.56917099193571	2.87576849897318	1.49366988564308	6.68093096786878	2.28123459243897	4.99529312809692	3.20188136050308	1.98794335502735	5.24560629776212	4.17981339706702	-2.00018956139636	6.89382874849103	-1.85223794297175	3.36675628017046	-11.9098263102101	-4.9707141673126	-1.27078947112698	5.92302143519791	-9.00314014999646	3.67723977216457	-0.355921398033731	6.35155921760291	-1.84617765195282	-2.31746047180402	-7.84893092186475	2.62711304385183	-6.93269180678114	-14.1471546576405	0.465195252923596	2.44084620189398	2.27858419718202	13.5578205025875	-2.23472766965962	6.61299215943132	-8.28975687514622
163	1	3.83109198843477	3.7322799996355	6.35676948586323	5.76231661754562	1.89752155442322	6.66980988483708	2.25528500098707	4.1635588575802	1.36849716805875	4.20771146429877	5.73339160322715	5.10014733404229	1	3.28475821448566	1.81252020741932	2.90427095516257	4.60759113767791	3.4398397675167	5.57820095266366	2.91669132797982	2.12017154263086	5.30392089937064	3.33733560223557	-1.49648111918171	8.33079113944875	-0.992657596222545	5.16722789258065	-10.2678174138114	-0.65384716026129	-4.32176487920682	5.63747295266188	-8.69367079184037	4.96928518791025	-3.28438914749007	5.45672786938971	2.39643742211014	-2.70939806292975	-6.99169988845069	3.31801483745533	-7.2242646829022	-15.4869038796245	1.93135545432014	7.76631049594291	-3.1104818103167	-2.81385418929738	-10.8975055096945	7.66372722806975	-9.80958458945077
164	2.18043936493179	1	1	2.93843994226095	5.79587400273476	1.12487778866414	6.03355318888598	6.52157237522038	7	6.75436317796497	2.08166170277468	1.01571662097258	5.22058446744261	3.15902617693398	4.0397211875592	4.81504042000041	4.18785355352482	2.33077440520595	1.95326637168527	6.09232027499524	5.63427657783917	6.36044455539513	1.49342745630159	1.78529502067023	-2.41007944092403	8.94847478756148	0.854536257446266	4.29398810863186	-16.3921629690397	-6.61173315801365	-3.82995292048448	3.98517496598159	-4.70279279174134	1.3891679894684	-1.99541363486921	7.84269982647983	0.707850865884394	-2.68511013859495	-1.98654995341069	1.72012020546631	-6.42470849702711	-7.75857164735957	-7.07765879605615	0.271213502277711	-2.07978175507218	10.4804478758414	-5.09561820892782	10.3652797399234	-13.8045488795673
165	3.05609260633369	2.45404752912064	2.54322960067279	1.90547577386458	7	7	6.54813464263256	1.30011396115126	6.80883209039326	4.8712428231542	1	7	4.11790289558571	4.24085590880355	6.28428988494082	3.33963061066004	2.02922749756019	1	6.28688541410561	7	3.98960810737836	4.12124371191047	4.60978715005011	1.92210091205236	-3.46449059276686	2.32178606906422	-1.26769942708304	5.67815588991046	-14.0924978463501	-6.09522808737406	5.42000035673842	2.26929581937941	-8.0246147054833	1.75514877530508	3.21701561148746	6.64852143800695	-3.71019025183752	-3.36204110018009	-5.18217362816464	9.06844684529808	-6.54634362314302	-9.66665064118385	0.493506114811728	4.96398848079269	-1.80071553875558	10.2422130987713	-5.99251065506527	4.2228776415761	-17.7131949016323
166	3.42105813257593	2.92079408762476	1.42314783322089	1.48079644698825	2.82612470407027	3.28684552064775	3.22027245843792	6.39277221050279	5.67492886620325	1.63073448026606	1	5.75695780798657	6.33358255131248	6.04574207063314	5.16414028504684	7	1.66576712113091	2.96386822131406	1.49572908135239	2.25746445242221	2.91755696222479	3.85610714850008	4.72243215487934	3.05084638844778	2.34460351755577	5.91576250301767	-2.06837289388363	4.62270499845888	-9.92401454994434	-3.37455795191475	-8.05172942509295	-2.54003989609713	-5.50380630339108	-1.59728254850421	0.53578884901743	6.92765076291914	0.970178487734083	-1.87949041988511	-1.92001155404606	5.73649720807775	-1.31879031517301	-8.16930752928744	-5.59650705651772	7.76731608821231	2.77825514259204	10.6967030565025	-3.69122839175962	5.68639094876031	-5.1146550783552
167	4.68516511802381	6.88102249125129	6.27175011406368	2.7713938651562	1.95507462015219	2.59874441531743	5.50213299070671	2.71496342585757	4.42364227259592	5.82045759059236	2.33624277580519	7	6.85532507335653	3.71994850613693	5.52943912550619	5.63229949125089	4.48869205137943	6.13930952805698	5.59295844396381	4.92516810392777	6.26387217714501	1.04062691559075	6.40877701351456	-1.80068156302982	2.42341710733718	5.64436832993295	-3.80178573059514	2.97861133665029	-9.39810994322707	3.88295123383085	-4.27401270230752	2.20456185456352	-8.65943364084985	0.938593402800762	-5.85146357444816	5.26254117879204	6.1445959761807	-4.76880203717289	-3.1591515879415	2.74762273602332	-2.40541533130364	-11.8019876756358	-1.72258885922037	6.30301968157347	1.64958277622148	-7.49690238274102	-4.73393584669461	3.29914045819658	-10.3259180780029
168	2.21389234132503	6.71306357425558	4.32904511595958	5.80764178033575	4.82050842565166	6.01199003557559	7	1.86466680543405	5.50224115165458	6.02364278826234	3.52241498484449	4.60282384774281	4.61563546300728	7	3.49328587995155	4.85118172564558	7	2.77189588744699	1.95107807498379	6.00493825535274	3.58903751182453	4.45928514534927	2.68512017707911	-1.82317703635132	4.8205621227603	-0.749338438408177	0.216154474798656	3.4182214329496	-9.13052573995101	0.580723793969092	-5.86295961610286	-1.40381548176446	-10.2347523640687	-1.31262940022658	7.46077225159697	8.76693754861295	-3.91620345026608	-1.83599352728294	-2.23659789848924	6.9334584922695	-5.88972795353788	-10.6608260112462	-7.90132916143068	3.79274371510783	-3.61843313150966	15.95002674907	4.97219281660138	6.96575990101278	-14.6229797193331
169	1	6.61833764600265	6.48226891175667	2.19766419689864	4.69737120344158	5.07661024583891	6.96063635192269	1.9656408440528	3.29959350097238	7	1.22089837433795	4.44861691989313	6.9489767043222	4.12171378738749	4.39191816627741	7	4.1835472513078	6.93589474548166	2.68620787354101	2.2597203138053	5.69102879950402	2.14720281155909	3.03225713924753	0.559670871485886	-5.15140561652795	5.87141142943139	2.888808325639	4.95237587064296	-11.4669207729618	-0.343846398896974	-4.69524298731078	1.34300095251986	-8.07921172526786	5.69215977667654	0.705841136807988	3.81629516574638	5.34538534728239	0.468989232885192	-2.28860757665465	9.54779680258976	-7.2116188154484	-8.98334792386484	-0.286234332159484	7.11349284304335	0.198419623419968	16.035195848899	1.34114197020703	4.24425227353137	-5.33242002653517
170	1.30188560595214	2.14358604057172	1	2.38639689817037	6.67996753380467	1.53052461024028	6.065226138937	2.9552074424079	5.44971801073718	7	4.85460073848241	4.67160491294286	5.45772127826651	5.09668230777315	7	4.31244778917383	3.86530657944948	3.59208810590477	3.78796551099374	1.94122342171678	4.61255345706572	2.93114254016546	5.89311228538734	4.08869597055355	-1.25646461915012	7.25052910033551	-1.74734232866288	2.46294832530328	-11.4325939211364	-1.29411960185693	-2.25453463165232	7.51876884515687	-6.64780791624223	0.268400744782251	-2.06030038420054	6.98885062628273	0.0755761995349576	-1.20486031952285	-8.64309079130294	5.79036664261727	-5.68223426253315	-13.2238316790855	0.878212583882133	5.67164948310698	1.63246299401645	13.4308494316754	-1.66583151244547	9.8379531160182	-7.6499045805073
171	2.9766761139405	3.19483554727238	3.19396169884488	3.25281802407621	1	2.37971934506897	7	3.78346245610594	6.81138206997641	2.33811696730267	2.22802334192499	2.11310520041855	5.92281226870655	7	5.52260259510145	6.29465899342748	7	3.00008950930162	4.59441669877345	3.01878068327805	6.09880526593997	1.56726009008791	7	2.73771879201247	-1.02042961630668	5.79454925656738	-4.34083382699749	5.97830552976433	-10.5345451670945	-0.768516505784748	-6.59132662970914	0.0654379181211117	-5.21174526522498	1.8641481943782	0.067056485551805	4.43157716196013	2.31312438423817	1.09044555203276	-1.05183985314278	5.42061645335903	-2.77656339702834	-8.75804243717564	-3.51234813357283	4.19721957812681	9.6898721807649	-7.77028442914811	2.93157040415768	4.04162915272151	-15.0952921418864
172	6.09279186475305	5.82876185638392	7	3.9040169356406	4.78575410833722	3.18124027121856	5.71888963732047	4.09050172051527	2.15390309796016	6.62589124335932	2.19703506425272	2.81876027130978	5.40673807013853	3.74222414489177	4.62321344209681	6.15070043388054	6.96909382453642	3.60390473188539	4.18367231272597	5.78516610575577	7	3.0674015553559	1	-2.37084885450978	4.41271068001789	5.91409720759318	-5.63312059946575	5.32357683896215	-10.4863826054205	3.17355872566363	-3.57286829920142	3.0379742000114	-7.43036953200675	-2.49456430660896	-3.71933690003408	4.59887329555289	4.20973789966646	-3.75516609708514	-4.92304671916607	4.23807672895943	-2.59154327757917	-12.9713756446461	-1.17012540691802	1.67527863966049	2.48511919621824	-7.61680952233634	7.65293854094475	7.73873422995338	-12.4496584431797
173	3.2613759782359	6.0475967113787	6.28608162170621	3.20591750564903	6.29704907468848	1	6.35134358546931	2.33924071053098	5.65413834203679	4.44715765575687	3.65362193675683	5.36823230915171	3.84903654450688	1	5.22473542078125	6.1643887595512	2.78162108854695	1	3.37116812518957	3.7091470473304	3.36234150634825	3.6046819013509	2.37891466509375	0.328949718567363	-2.93157192532402	-2.4264196439303	-2.54142840517496	1.14057018093209	-3.76821161284594	-0.961417187898032	7.21566410484273	5.18230525879323	-4.90885875971182	4.98049749519465	5.79312306349348	1.83728477236623	-2.92507199414714	2.28290180595406	9.70013870438572	9.21137924874869	5.0252535241639	-16.8968469805259	-4.0377351600508	2.22691301284717	0.599135481128182	-1.57108277577709	6.19042195934671	9.04727653631874	-5.64490850316973
174	4.30747405741896	5.52925964509468	2.08015302880198	6.15784684771275	7	6.00711574149835	4.93516161761991	6.02166802200298	4.07150936153338	2.80405004712276	1.28506979165687	3.64053800435655	6.46576079962124	4.60850464695277	1.43460069963854	7	5.77073062260548	3.26817583863178	2.21242367543622	5.63076053486776	4.9160640126534	3.91410737113948	2.2227832997038	0.727792153218747	4.59514439654709	-4.4832141775488	3.31061885381058	0.52837277619179	-14.6538007016492	1.19896080905391	-1.66276689996174	1.03492117467846	-7.95819866948968	-6.48460676002364	0.809076433896925	10.4465422111137	0.869575041284943	-2.06054071569375	-4.96233869455102	4.79917241868723	-7.48702864560128	-9.43196695084503	-4.33733747927189	1.81665503470964	3.7707514505832	10.4090820861449	-8.33158454625178	6.12440676111524	-17.4850295096482
175	4.50006730586517	6.30927326080969	4.17312916458567	5.99438455463687	5.48078559766382	4.8470551895867	5.07031476170454	2.53145881042765	4.74158715319883	6.74584279713393	1	5.20540747922875	2.44330718967009	5.32365069573129	4.74582846247328	6.77193368502284	6.35723008962986	2.29943876249724	3.95755760592858	6.74256666473675	7	1.55188612619341	3.57173385473533	-0.179493084082998	2.09329953341935	-0.0580116251423195	1.9619856578488	1.61613900659895	-12.5220034828775	1.67948206147422	-0.135758643318178	1.57792371400659	-7.15636141331184	1.26298752453712	2.85130491975221	8.23180732991491	-3.46534420440301	-2.35237782697518	-1.89433630532564	5.68564734904196	-6.19230687217115	-9.44429857410323	-5.01718793661554	1.42412230055716	4.70614687281443	20.1266721447166	-6.11699098326416	6.71459945912604	-11.7566302311029
176	4.81873913674847	2.95502131844442	4.28732170778631	6.04497868419027	6.20000116791505	1.90397598822147	4.14856717041263	5.22709345911111	4.50083744667072	6.45379493710901	1.08465387993697	2.36121957568964	3.61631645516232	6.94586085025929	3.91125423631528	5.61375794546536	6.34111825964751	1.66724408596622	3.54356072932311	7	5.65110652297341	1.91597022857321	2.67389817513755	-1.00735630739039	2.80158623176325	1.02616506805696	2.97476928548183	4.13665395461912	-12.6901921695282	1.51684486407263	-4.72650730835449	0.696735680411629	-9.65153536524752	-1.63425729161606	3.70308381923167	8.64065016064809	-5.71580956350168	-0.614588670468685	-4.52122139049157	4.71611034897275	-7.11725099716686	-12.294210926848	-5.32661665131767	3.67017287390903	3.66769034266833	18.4680230559869	-5.61998724735205	6.45110164446332	-10.5343533276401
177	1.72788242066322	5.69680900786996	5.54056413530349	2.20807162993869	3.62822685667533	7	7	2.10075768216243	4.40962435020474	3.80090993813067	1	6.48097507353452	6.78704138303782	5.64963205774159	5.24307483907637	7	2.58746052757747	1.89412681307999	1	4.61014100178597	2.94912992653843	4.93862049488806	2.51186002836869	0.355551866282901	-3.02116900603541	3.36626252449589	1.49303334566409	2.53566617049743	-13.7282345198155	1.02831066365823	-2.19623150267978	3.94336541510363	-7.89481959524793	4.65149152668753	-1.03379195629914	4.23623806746533	3.54685463830768	2.71356090767056	-4.21931090632982	8.81092831194106	-6.87138249186181	-9.31085540995526	-2.16247388259078	6.54001985208199	-0.805812929005431	-4.27024124110362	-5.77339466984544	2.50719383430908	-8.39262826954708
178	1	2.23319229539435	1	1.92214593324581	6.31776891626786	1.70734963841084	5.80675629557605	4.90580333725296	5.60324825492508	5.70720900577977	2.63351620037553	1.52366146230069	6.31162554148011	5.84059893058398	5.91372024320591	4.72251303179433	3.31308387684135	2.85559898577811	3.66435108786259	2.50062390970476	4.62191183428177	1.47302375964361	5.58759091542106	3.65192108024315	0.113903572094386	7.13324596041743	-1.72224366847654	3.38828115569931	-10.1400808718537	-0.414980924800289	-1.66834539170294	8.0926104996707	-6.87977987825109	0.704241606702791	-1.97060298176487	6.65304139694423	-0.458754426841395	-2.32224013467072	-8.95417943685064	4.97303208468821	-4.97765122530535	-13.8652703916561	0.216242869830813	6.70193569240264	2.70958804812713	15.4257278190561	-1.31278798562875	8.74785113933045	-8.14033771114697
179	1	2.3886000890625	1.84193284003447	2.17184426134053	4.71340250551662	3.04273987273111	7	4.13516013172081	7	3.89800010617521	1.73788766799114	2.97565600509163	6.76175920731099	5.76702875667519	6.2219156863765	5.99012483284127	3.28538551470189	2.00805793742178	2.15725961306411	6.62575173458758	1.56672574863621	2.85006422731865	1.95766796474087	0.844569472576126	-3.76311295848627	7.72625588960149	1.29588520260954	4.35465865725521	-14.1152311455505	-7.50133889038703	-4.83658722739229	3.72557304768958	-4.10326282309769	-0.0860729308592313	0.111988080711173	8.72544506214174	1.44324607665758	-3.42518780142502	-1.06048089500717	1.90639406429028	-6.81617181440331	-7.38412609346301	-8.13381251401883	6.54924645139743	1.11393471099832	10.4214444777066	-3.49710862840031	9.35603585089374	-1.19085769460497
180	4.01336787355572	6.88280136142395	4.95275573746411	4.28530592395309	7	6.44883968515597	6.67736347712671	3.56953040491197	4.72842869895983	6.590861443056	5.33206808260045	3.28468269697522	1.46480397592509	4.82780581849866	7	4.75399299859177	2.7285569452522	3.49050035877117	6.99722449760864	5.73958523903386	5.83186136953343	3.76675387152474	4.77954699397429	3.902144391479	-0.161956169116705	-4.76766451637273	0.420531692812888	4.18227798797656	-4.98042150475012	-1.20991653781745	8.98905616733578	6.82854717817783	-4.03489088348955	5.83980236989625	3.51518243127054	0.274566172111567	-3.57488422041963	4.88846186091047	11.2378254194795	4.48500407552927	1.34533443711524	-11.9571924827736	-6.5439495382425	3.89178530056136	0.707955048957231	12.0244409321461	-2.82062577573404	1.55515310406091	-13.6081457999006
181	1.34864440359437	7	2.49082811469681	2.33744040380447	3.82726014102418	3.09144283507536	7	1.3877835210637	5.92407019393738	4.82927853671319	1.4857002602989	2.75513665750566	1.88706244741575	3.42237091408588	5.36779328435388	2.95752299460663	2.46437368458897	4.27852978904031	2.75696595145717	4.42993014681917	6.73974696350122	1.92392200663714	5.25589181543684	2.44772773181968	0.256140693413806	6.12150435290661	-0.535643311902275	3.1261978850585	-9.81683007625862	-4.89464835103735	1.02828770152967	5.63939914428712	-6.69883476259754	3.09576358364288	2.06955368219313	4.74665641917482	-0.205432826459878	-6.02508751352966	-6.20038980449747	2.68720267526998	-5.26303355714281	-11.5441685215471	-0.920614194048608	5.71181492943674	2.94334937656376	11.010727086557	2.24276475835067	12.3963063242936	-4.95303228555718
182	3.77085378090559	4.35416563026099	3.23165899128907	1.51237770889616	1	7	5.77304112508027	1.49010098681685	7	3.23940520349041	5.43799970979162	4.31639849246056	6.18908531016317	6.55201783878674	7	2.84133674758759	1	3.83656404330016	4.67452776847684	6.06638063195383	1.82021564468413	1.69886183330655	3.68505634167449	1.34419852740916	0.432335888341185	6.60329352608152	-2.36242825655259	5.24759641626262	-7.72164775630816	-1.16026111078537	-6.31145778390635	-1.93593211717572	-6.63983878841608	1.57138505135395	1.39802748264184	5.85883429983772	2.00254278690352	-1.6554642306226	-2.97239009422663	5.90434317386251	-1.51076240233639	-10.4221025071273	-3.18547039749671	6.76305018441286	2.88323483757674	-9.26522776811302	3.75333129016683	8.3198928176826	-17.2342230247241
183	1.01587982137637	6.40973906723445	1.99424598739444	4.59429852584999	4.05141493538185	1.44054637089318	5.97231874332598	2.36912109846257	5.95418802489298	2.61680797730881	2.13647836979288	5.43726763265624	3.4731937312765	2.17819378164571	6.53544252152729	4.53407495053991	2.32064153221837	3.88116847794701	2.71857383728834	3.94623539507542	5.95755437363096	3.58818838466319	7	2.90203343309069	-1.69320273840952	4.49295266495389	0.875878915541609	3.90358490791154	-11.5871177864514	-5.49552569804297	0.191075459808857	5.91500736660045	-7.65135560157958	4.64511907678626	1.36191694699931	7.35961898908678	-0.50625789864001	-4.77057661623748	-9.54182959600166	1.38108320295797	-4.42791059885879	-11.6669013059926	-5.06971401084559	4.96253577562324	10.2028809821067	8.22286563712795	3.20481176939366	5.61207690079772	-9.94504076574189
184	3.13687891628558	2.75149322099571	4.10164958122046	2.53549309302075	1.40799449659054	2.54407415993962	5.70120093627844	2.30908362774021	3.37348078883459	2.07626612001627	2.33729329757292	2.39624888218558	3.64805501585947	4.64612252844323	5.67638898532907	3.60081516773564	5.61442974141993	1.85265262809964	1.11292821298463	4.46476598196298	5.65890276125945	2.64685462144017	3.98578715214306	1.56522563009275	1.69561864888131	5.71260036417407	-2.45605042229224	3.27824599839839	-13.1201936732287	2.07010021775849	-2.21416417251183	-0.667283463293298	-9.37132098486561	-2.87132330528105	-0.254078157868849	4.74159515583463	2.419644147218	1.90454141864544	-10.2593942722749	8.21589101097031	-2.63632701169592	-11.5946018177876	-5.51579966084107	4.6262133968886	1.41297656266849	9.66754839386006	-7.95758524470211	4.30960716211662	-8.3490866427362
185	3.32339190712586	3.73112628398637	3.56589105489117	2.68383855533957	1	6.59722267128864	5.79018046143049	1.3459801289157	6.31447965528651	2.13094045302573	1	3.88099805251573	5.18571164316486	7	3.02706998939937	4.66966275242009	1.5672133055331	1.68532086881886	3.93626165134133	4.73902722654588	2.94978430272751	1.48313530274121	3.56941063681956	1.59138482891985	-0.749074458007785	6.14028400344361	-2.4195032652939	3.3956378831957	-7.46558383654877	-1.10113656919712	-6.36042622115501	-1.51640042627789	-5.01332159395318	1.26542075481907	1.5834852761621	6.40033710613277	1.97214065432901	-0.806441020602168	-3.12627692288599	5.70793166165428	-1.43508611741058	-8.84158636055386	-2.97013034539098	6.02915820286713	3.65644462431891	7.67957460488801	-6.17347706120275	2.40202571718848	-7.02189516973757
186	1.34989982334813	6.72145098435433	4.20254838143209	5.03754271657522	4.60075951015049	6.33031085524934	7	3.35921779583756	4.90719432514604	4.34892914420131	2.55714703845884	5.43643387936656	7	4.71429780035623	6.611582590842	5.95426173186518	1	1.24465040267134	4.23130191330814	6.80169515968693	5.1457216825369	3.63565535406495	5.18536226856556	-0.608314398792313	-2.56747125256787	4.04489023421976	0.789947238799725	4.98987095266518	-12.4415638016441	0.81222864152022	-5.07007179289622	1.92092149143708	-8.17229900932886	6.81209859783669	-1.30142335368609	3.26498482060612	-0.415479278975054	0.180057760580213	-1.38355618369191	8.53994709060868	-7.73664360803768	-8.14195192905378	-2.47257577747019	5.16227187010954	7.1347979119431	-5.8568057402821	-10.4241220865599	6.70413611135744	-13.656088691519
187	1	6.51061796842076	1	3.41165126881853	3.61942714987882	1.33580207740261	6.0049803920344	2.85111263596493	5.98926103103362	2.77675701127506	1.91298737263187	4.65818919724362	3.75005248792147	1.58736406022068	5.72742999349548	5.10424567440109	2.42143052608655	1.49052724665248	2.28510051883229	6.70194959582	6.55223968017121	1.52866796775928	6.9210131270293	2.39270244626296	-1.27409888907129	4.13526463027736	1.43087517831701	2.91628960613561	-10.2252662874269	-4.93830311868212	0.350353935322853	6.14270374015081	-7.15495214176299	4.73272280582796	2.43860831740331	7.08445771398119	0.442028532313834	-4.48520220000066	-9.32806257206127	1.49465942654525	-3.75036911211571	-11.2827596934341	-5.20538165104799	4.39126337796092	8.47083648042676	4.62805328631325	3.06142822203516	4.45073390307714	-10.0558364855919
188	2.74537228479846	3.0156621328798	3.54922831501719	3.40220240035849	5.82084950467042	6.00616805101056	6.63431204801862	4.56716382594412	6.16204446786512	5.33643349651577	4.81705064323097	1.45205058724096	3.66326316554725	7	3.21142097956875	2.48536813950858	3.94560534259875	1.51090606170478	6.8063283975169	3.9983901935954	5.30176204499454	3.29289942982866	2.54722281675557	2.71143697547166	-1.30079703366142	5.58925688766912	2.20645992403301	2.9508923575662	-9.45629712048492	-2.11074395112292	-5.20362552608336	6.30322400381887	-6.12775057365648	3.05409869677992	-1.56386683919259	5.1345872608734	2.88336175580502	-1.8601278562131	-5.99194201045313	5.85737678787272	-7.81598477030964	-12.3642927270522	0.7501009553199	5.09983867955484	0.513704312314971	18.1446448606529	-3.01036635086613	4.03285958626427	-10.4991468458403
189	3.87691383398082	6.57825813383224	4.51824963837446	2.45796058269233	1.79430276837885	3.28034927026252	4.74976919243895	4.27656648014587	6.68062648451524	7	1	1	5.03314690883981	6.64532497911226	4.96271616881044	7	4.59177804464996	2.96681443148729	3.40545918174914	3.92559778030077	5.23708883901789	2.28283381480085	4.98399602591599	-0.639364564162636	2.52897619330464	4.17685004668408	-4.57141556039746	4.59434183095855	-8.7789871354548	2.25077198935465	-4.14604966791046	2.33083409642575	-8.89797797452411	-0.387797424653598	-6.1037267022467	5.0173328649693	3.90953918632097	-4.2122295938847	-4.51205340912332	2.64483071294755	-0.572372277458211	-12.9652348279076	-1.08645461595025	5.85733912517034	1.27997561769937	-3.18472902571139	4.68196631659538	4.94856183826233	-10.584014382785
190	6.56370198352406	7	3.26604845949682	5.1659981818988	6.13860470003768	1.34709143191252	6.72507003895803	1.90881006003641	6.40515879306695	6.81866701136235	6.83819692218387	2.46010540563629	1.64461098906607	4.98725221716376	4.31754629718067	5.69477893580791	6.12654738694465	1.3791041444311	1.87709179582287	5.33791367198174	5.50954302141878	3.52506966912272	2.5931048312434	-0.93719973618134	1.70970638505576	-1.45036020272504	1.36740704384483	2.13720814831401	-14.7362430653092	2.14970145937209	-2.4947072449676	0.811869522736446	-8.17908047835513	2.17366651113654	5.15328564395626	9.02265907151489	-2.9648910920701	-2.51892035282703	-1.10102747053696	4.75760947172684	-5.41413652473284	-10.7511561818658	-4.28489001662421	5.05004927285562	4.38002915183034	-3.46624256882219	-5.16635119591885	5.98449059876585	-3.47123943102016
191	1	6.74114360626914	7	1.93970503551805	3.51551360203779	5.91983451521847	6.98748667179811	1.26132802605776	6.91680530453278	7	1	3.90096082575236	2.98976495355311	4.59974011140836	3.21987230853985	6.14987782621084	3.49629598580525	1.95299171282707	2.53700042760387	2.06627361696731	3.50187354163776	3.6406460158699	2.22671656633331	0.351805452267232	-4.29875143646191	6.77183996533252	2.59153757566311	4.66215874124602	-11.1752234965523	-0.592345017737286	-4.68909858923898	2.48836587231233	-9.11280934786959	5.80355527976717	0.63457602338405	4.80654609323183	6.12986364382332	0.813343862331752	-1.59680927496021	9.60321019007146	-7.29440126924211	-8.19865143266288	-0.23863327037079	6.36429307985867	-0.0929380453419519	-6.28918679124988	1.28623544036185	4.31048032774261	-6.6257431710649
192	1	2.68594608189149	2.92924413414508	4.07243526984595	1	5.05163190218173	4.5633400948817	4.83429133662314	1.11097247772367	3.06807565403154	1	1.00234762805907	5.01968374114612	1.93439939899612	2.97786864213666	1.0444832266835	1	1	5.09939523767808	6.49447541885672	4.68784817677902	3.83681243895041	3.76895853118033	1.83703745835898	-0.283417399786067	5.33774884746168	-3.51141586922756	4.02700711894145	-8.0299471406827	-1.20264402473448	-5.75291913471226	-0.16672475981801	-5.22532115515978	0.948348701999423	1.10315645702583	6.56834615946501	2.27320512716434	-2.36206911891627	-2.78988532678573	6.03804147643593	-1.38908226158668	-9.51244899301822	-5.31791523878779	6.55277898539444	10.5825079941096	-6.21852251410278	-3.5271515975013	-0.596647075435806	-15.0453099765504
193	1.36281939405117	2.49822546211138	3.37141109557343	2.52862982529806	2.23954250728714	2.31309385202585	6.79734405103948	1	6.77573584747791	2.27650748348888	2.58192232893651	1.33164813238055	3.10430569526511	1.31231980790013	5.25185423605217	4.09631230760434	6.4874704564105	4.08079354629386	4.18300789344871	2.77163629090087	5.27002654240413	3.40630030078314	7	3.39023819834651	0.656054120892278	6.1630371674634	-3.2774944021689	4.71344521735788	-9.46674558166618	0.0816539553217506	-6.45055008029068	0.891585004516917	-4.54854595850874	1.96957630946183	0.324485297568938	5.06009577237004	2.17778576244222	0.267234223393747	-1.59657175897562	5.64751011243486	-1.11907888670655	-8.97358197622933	-3.7136333060253	3.85662735473326	10.7071064008312	-7.45932793014665	2.16422658683779	4.1344530552195	-6.53083003888008
194	3.74402906748563	6.33433718405425	4.92143200693775	4.21026833537342	7	6.06136870443708	6.23378135079876	1.37780127317245	3.34021970705745	3.64430302549179	5.54685604942416	6.06540071374882	4.61878710983071	5.02555860255859	2.52036923863721	4.56948963185861	2.47014748408455	5.73368383068177	1.61989016951817	5.85193268767678	6.33909634625104	4.82146335131718	1.7886103156729	2.8948257446268	-0.513412450439387	-4.80132098185798	-0.138191307136297	4.02022295300562	-3.72179865725129	-2.62228996837022	8.99967114459161	8.19464912587175	-3.68252147488832	5.07652754728226	3.37815873141863	-0.270740125678847	-3.84508344994935	3.11840411952204	10.9941756578366	3.83674843411808	0.423890856913187	-12.1998850557691	-6.18813693677666	4.60111326959565	2.56125834974722	-3.34120692736142	-3.30154005710789	9.90418953476571	-12.9146647181078
195	3.82732880500731	2.59075329581917	2.56882706345277	2.49508424724081	1.37272146694998	2.20429950894424	4.66889114716884	1.43348649936735	3.09282889627365	4.96186566816994	5.57709909993405	6.45359212705458	4.10952887113349	2.79993707474783	2.25425717562584	3.68561742785398	2.10193033231459	1.79328910615264	1	4.67658070618876	4.82994822428918	2.42423048095811	6.63029840679142	1.72059366954112	1.74691842381781	5.70057767414668	-1.93410329424003	4.18969413403153	-13.1009061931477	2.43653559199403	-2.43321881717296	0.357840119930588	-8.62360221102184	-3.50290136767971	-0.24188780577756	4.88078913152348	2.0800600821679	2.23102363412601	-11.0696338098352	8.06122923222549	-2.27443985728212	-11.8509578691405	-4.25773301358008	1.8894280585698	2.04078043398277	17.4051669007452	-8.12830951518278	5.27205098979138	-18.7859357278506
196	2.94144478987959	6.91261315132593	5.33309377435173	4.01299366519201	4.38985903266305	6.13041033307474	6.95072729552016	2.38375971021772	4.87972855310985	6.89153703382504	3.35658860648333	6.9403558749571	6.60601261930781	5.95580883478892	3.02892722992111	7	1	2.65786879018981	3.2397875608217	7	3.65671718368647	3.5356032266233	5.56616217048164	-2.00140716884221	-2.34637983795166	4.55278825175813	-0.357111739782627	5.16173204442406	-13.3462234460759	0.267751580090194	-4.7072174216195	3.50118028425587	-8.87044997841323	6.9589242649699	-2.0766018739452	2.51395994722414	1.57300600997112	1.59607994554339	-3.26136483727907	8.83995687046867	-9.01127056171764	-9.89938746547124	-2.99015310320895	6.03180716616719	0.314560661467654	-1.22953582672511	-8.14476907309115	5.96720370285788	-5.58192720997363
197	3.03303434357272	6.27420528351012	6.42350555671287	4.12527649532561	5.39880262235406	4.82356312854918	5.63425529160697	1.79854269852764	5.76059244959818	4.79136174469709	5.33013195943272	2.08316824118927	4.10749660642401	3.69553894558626	2.8050648842869	6.82041603642082	6.30262372068834	1	3.53479038786852	4.66125104035809	6.48387958361076	2.11605885243228	3.24337774663367	1.44915024100826	-4.35000987677663	-1.63866973632097	-2.4934515865138	1.96279536014378	-3.74626333832927	-0.661511405490282	7.98174050805868	6.75693622446382	-4.53822947395823	3.48813863069055	4.43329341561855	1.52144340150141	-2.97112333789036	3.24962703584847	9.90682317456265	8.54867642793515	5.67930502827604	-15.2943624533304	-2.6959461025353	1.08241488283229	2.04218660626921	9.94075150605691	-8.80063708841709	8.91440027378525	-8.02078096065968
198	3.22491356978665	5.29225686569213	3.3148859123974	7	6.44543700856562	5.55808784816212	5.09296323752475	6.38698191262652	5.63727302355325	1.3136632835484	1	1	5.87114654155592	5.71028649225286	5.98017575786893	5.6849101950612	5.86812196037446	3.43666141326114	2.17125106544691	4.56676983413451	5.57167035528553	3.24209064560045	2.86722506993581	1.17114420010693	3.63184997482479	-3.75253556188115	4.1161655865061	1.29442446435318	-14.3298503619094	-0.405666347430802	-1.27099080602912	0.453428923340415	-8.2971255442539	-5.45808156618029	1.20336631516905	10.2281548857285	-0.38048493539289	-0.596447649256607	-5.27802215833425	4.47389015669676	-7.26493651392189	-9.94368122407892	-4.06490944448901	7.25812670198241	2.35747448728839	10.1440896974649	1.39895529675342	6.93277382038721	-16.2546581121926
[truncated: 74 more columns]
