# Supplementary material for: How Are Mate Preferences Linked with Actual Mate Selection? Tests of Mate Preference Integration Algorithms Using Computer Simulations and Actual Mating Couples
Source: PLoS One. 2016 Jun 8;11(6):e0156078. doi: 10.1371/journal.pone.0156078 (PMC4898694; doi:10.1371/journal.pone.0156078)
Supplement: S2 Data — Long-term couple and agent-based model data analyzed in Study 3. (ZIP) [file pone.0156078.s002.zip › S10/Euclidean Model Data/Euclidean Couple Population 11192015 1212.csv]

	trait1	trait2	trait3	trait4	trait5	trait6	trait7	trait8	trait9	trait10	trait11	trait12	trait13	trait14	trait15	trait16	trait17	trait18	trait19	trait20	trait21	trait22	trait23	preference1	preference2	preference3	preference4	preference5	preference6	preference7	preference8	preference9	preference10	preference11	preference12	preference13	preference14	preference15	preference16	preference17	preference18	preference19	preference20	preference21	preference22	preference23	preference24	preference25	preference26
1	1.67206813678407	4.70592994156061	4.70947059599954	3.24333692023788	2.73206816525734	2.54881188219039	6.41833248950494	5.54447004916152	4.24329144569904	4.79963186466145	3.49442198358364	5.75809275241176	7	6.79002077597058	5.02775335725598	3.9646238811441	6.89395764755593	1.27537739184039	3.32487395806044	1.07036857031826	1.54606336924362	5.02739128175712	4.19212550040799	1.39554396927678	-2.65535107203735	4.66736268972587	-2.62863948196982	4.7538254230011	-3.91511531702196	4.11394713386846	-6.54785744215253	2.66051504997382	-2.63025621630661	-1.68764424614849	1.36945734003604	6.73240475343409	-7.00405502629632	-10.4803796867281	-13.2065275820312	6.9910367204025	0.665174820675225	-6.68498516058214	0.0533338668866988	2.04587177734871	-1.40641316067854	-1.71585426521619	-1.80708623306867	4.81077378263214	6.40301627129568
2	5.45082829353382	1.31342260100395	4.2884402296826	5.21955806372747	3.2152869860061	4.42365139119014	4.98865874552374	1	4.72526586978469	6.24126642005013	6.59813351444741	1.40698312516971	4.16606103452331	6.52151190532962	5.08730201649447	3.35470731259988	6.74293387749482	2.87732580752599	2.99365653281219	1.9854156148277	1	3.0394611250637	4.05128816659597	3.99053184363878	6.63313645744786	-1.80465084694849	5.4125718826095	4.18966484902834	-11.7244223923943	-0.0109594088929343	-2.31412544311614	5.51149076790181	-2.59799506992077	-11.8289925559428	-2.73522893451502	6.02311097036289	10.9521976163549	-0.678747619396961	-0.105076557219701	8.82551098108448	2.16336812225015	-2.35179091441215	-1.87842416366683	2.14000798048352	-0.863531877830907	8.21988061324711	-6.54314542706886	3.64522041757573	3.46290577038563
3	4.08870484525567	3.41202751651028	4.71843506522615	2.97332480471879	3.62802984891415	5.1468643953013	7	1	3.95193530360656	4.1169584977836	5.17369134576281	3.41016294247476	3.76771686468213	3.62497562101643	4.35111655654196	3.29554145008671	4.75043333539946	1.22855160977594	3.81576157216453	1.36315785593977	1	6.90930868595634	5.11942955496252	4.33114623235527	-0.836959921118706	-6.61648074192025	-11.2158450742326	2.27608240769584	3.42348603426808	7.43576795657802	0.116216965848763	2.24960300131402	-9.0055757486049	3.36726292332777	5.32474039498849	4.07970424949169	-7.82250053206659	-9.33934699630613	-10.3825975200464	4.23710129593101	-1.94803237889614	4.62899647190288	-8.23228028418642	8.77279754593573	0.769735170437467	5.60620968218605	-6.26318841896482	5.08393267587362	4.84166251000712
4	3.47429246318656	2.17686389262221	5.29428928387017	3.13622312893909	3.89189929792922	5.42650357977579	5.81427330058375	5.08901620175849	4.81138917615615	3.09630336845046	7	3.60213290544213	1.13135023694791	3.52354739099752	5.16380257308686	2.44636146802988	6.20793665264974	4.09177754415259	4.11321564338851	2.77570133097019	1	2.43612275590998	5.43464506143744	1.13805748033819	-0.207342363165484	1.8409818323046	1.86850080119844	3.41636441566061	-7.2609104681191	-3.05860731206945	-2.94798077377133	5.06836107225196	-1.61641157599243	-13.2062944807191	-3.21675845334872	4.11748132687288	8.19251577963231	-1.05094881527833	-5.4472969217651	6.19725833420733	2.79718818274672	-5.78390901049419	-2.35782303676057	9.884199291908	1.14105662574045	4.39216204928177	-1.7207985986523	4.82160170631158	14.033399640843
5	3.43883148066292	5.29007831029559	5.07106647583064	4.3628445167041	2.48920429925756	2.85908987950251	7	6.94146133399278	5.42298323983068	4.24060022518615	3.53793636244979	5.28345798928976	6.34477276244083	4.38079835905058	4.66734247402965	6.23976162956098	6.23900005669571	1.82310098691319	6.38446792070056	3.28333741162379	1	5.30128597631823	6.51723201281662	2.50362693047533	-4.65110680434007	3.94390874133487	-2.35818249525419	5.6267333899036	-1.17798145586278	3.8648035099063	-5.98546233006525	0.746987595581273	-4.35176530497958	-5.07322470236856	1.19902530381968	5.51976620029865	-8.5714829481456	-7.71287082464912	-11.8998193530584	6.80793062140047	2.19029486468596	-5.41031886147171	-0.0544134861317618	4.84872994023217	-0.51806548037205	-2.1214266898673	-8.06803641327712	6.14782703477905	9.49714758785658
6	4.12064397498539	4.36214495781446	4.39127536324348	3.13540164722181	4.68307271059411	6.56081841852264	6.8812943549395	2.14072212247216	5.03683322463517	7	4.43814829569546	3.3165301391646	4.93571701210609	2.92469194972312	6.98094600683473	3.6845061637062	4.92396896355315	1	4.76713923933273	3.063639160908	1.74805010385947	5.63229872034576	4.919794022807	3.68986886636185	-0.921240292285634	-6.83419700789965	-11.0235506702037	3.11725998761795	3.29383396197562	8.31705624892277	1.10471361595146	1.80075840745633	-8.22055970779303	3.07148079496972	5.93616177506819	5.22360152073205	-7.91017628289238	-8.71759192745562	-9.54963176639287	4.28187644349718	-1.31287866325319	3.67039415690679	-8.59165780226933	7.09161346959712	-0.289674495776213	5.21359089743736	-6.184602577849	10.14367596228	7.93273179042436
7	3.12436059439097	5.16190565560433	4.57762258373418	5.7269990709936	1.43869258138672	4.74182479107166	7	5.41169768479002	5.26591597934005	5.68464810370691	4.60680816184275	5.33969060911354	7	7	6.90964165092522	3.26851766416855	6.36797200923912	1.26153550886232	5.39156365483836	4.08221744986746	3.17332579168795	6.45134491019399	4.56168362939403	3.40216876389773	-3.05973429161021	2.67873464163335	-2.4590509079561	6.01900775067584	0.0740248549990516	5.52687654599832	-6.23300701711018	1.10961807431615	-3.65330056478819	-4.52392297729317	1.16549422729538	6.48007513832601	-9.11446784699087	-7.88729241920256	-10.9068748248279	6.28768959501507	1.03988264451352	-6.78771044360715	-0.872980349560589	0.988301689994798	0.790428533198186	5.32396320656356	1.20980155499107	6.99828895210469	10.6740533276602
8	2.09257387111257	6.33196818571691	4.78992545272899	3.21410586490818	1.8504112943074	7	3.05851113227251	5.92199137914689	3.36703323833385	4.17573226133494	5.99119418815579	3.78656864810489	3.92495438102532	5.65267950485566	4.51539743780394	2.66644108960442	6.52386855339616	3.12214289336224	4.52320659709129	1.21503032568876	3.97509237313709	5.27471203020031	5.78826947030115	2.39835464199453	-4.01639306484104	4.12508213585191	-3.12563584641506	4.91164242612761	-3.14113116371394	3.54891161729751	-7.19823560502345	2.78918368252016	-2.92548860775087	-1.65126907082009	1.47268041470314	7.75681009577625	-7.41282542517702	-9.17132587127679	-12.6784108714851	7.60225630418624	0.622277169332386	-5.7918935635852	-0.968512963752428	6.95040326296809	-0.31037981195521	-1.73889598525194	-6.29224037076802	2.69323557981217	6.97623866787261
9	5.13714067914573	2.13148280039185	3.15221167489745	6.066664415024	2.25058386639321	2.01943439850127	6.26799060615754	5.97454571656919	2.09597189950145	6.86757799704847	5.04784654001189	7	5.34419184618455	4.64159769230048	4.1159591671751	2.033025579772	5.50554119426001	2.9918559089245	2.40909901995257	7	1.21589104418189	3.57580047921091	5.1518524411893	4.34305254146425	-0.677567903333455	-5.13064165359595	-10.3196778210434	3.22671453239744	-0.205087549661544	9.09327944824213	-1.83912946923703	2.83451355139424	-7.94117836070276	0.938556833055664	3.95488642152527	3.78510906773288	-5.7777645883707	-11.0115401181791	-9.88149845197844	3.25093090086542	-4.72906806644867	7.18225074564912	-8.45420385257052	1.0089484876571	3.1163672942195	5.85716011074806	-5.91240814949005	5.32593363109083	4.34540644008603
10	4.86012917856227	4.41858972239472	1.29684845980542	1.90189426975517	1	4.11151860437536	5.028792199583	1.31907764098706	6.7002126401059	2.22010372895867	6.57864647598347	4.18525275469348	7	5.43947854187594	3.60897124334921	7	4.62219694981	1.52215463025009	1	3.26530692893717	2.04406675430886	6.00366065274078	3.15251582340503	-0.267151323117558	0.0530240312473297	-3.13132868235047	-7.92251577466656	3.35196159136087	4.78921071822664	6.91883304041125	-1.3694304046518	5.72438350761362	-8.2185229954887	-0.591144250675096	-0.436306150396548	0.822257741417467	-5.63712308507411	-9.04448597262751	-6.82392971422704	6.98437430920344	-5.96587882127954	-1.30651431702687	-4.11307896626925	6.23228069199798	-0.738263021814832	5.22095686302402	-3.4138922166612	5.46541418625705	15.2082299228716
11	1.27945987985748	5.14093638953055	5.1365142211971	3.1357537148163	2.62695411938894	2.24466469736252	5.50099922396298	4.67428636305552	3.87932609822213	3.83878361127848	5.10863937941661	5.36160835685304	6.33374252931661	6.84353140708899	4.21142368264673	2.58560828664726	7	3.18526935084032	2.82883860192572	1.8063782725104	1.24180370763791	5.7495130656245	4.51863595424458	1.03324659960723	-3.55735080898557	3.25110306267848	-1.53831373065548	4.50291246800647	-3.75416154926809	3.99849570179377	-6.54257541438181	3.08937253497954	-3.62848344402933	-2.14083356869603	1.23067794873854	6.64764576324077	-7.01247086094457	-10.6438424967707	-12.4033002600529	6.55327360445775	0.837641178764689	-7.5300850039191	-0.201194862534026	3.12074096849381	-0.141590687452776	4.63751496504559	-2.49668062856493	5.02782776097424	15.6219252264737
12	3.40645579961512	4.21116599598487	2.20736606462632	4.73542682674056	5.01409481893973	3.08046391131645	6.94885047275181	3.97451854561137	6.5339974417018	5.48504370024799	5.24688859961162	1	1.39398779465624	3.79904731034591	6.65795190125273	3.49910484700918	1.81652317826647	1.31223118811757	1.14628880295886	1.68098753241645	1	2.83039283720862	5.39814148859823	3.60642375052456	-5.09411623568952	-6.81992024210038	-8.06046431123909	0.748027365153447	1.82638460409777	3.46688359153608	-3.72205738326728	3.59546515281669	-3.46195143080093	-4.91658859976134	8.30799954182835	8.30630620799174	-4.55592745956758	-5.84687547031139	-9.5452343747382	3.64506194603109	-3.75056319916544	6.23092160541544	-5.16478049677979	2.48873494816994	1.38029880575126	-0.335239393280922	-2.80635454970849	1.57259108977562	7.36221027729211
13	5.75329101781492	3.19025873448306	1.246249608848	4.89860569960166	5.89127126789432	6.21068556735024	7	2.01855206610601	1.5178791769652	4.54481232774528	3.69999536508263	5.49249407719154	6.22092268025503	7	7	4.87879590733975	5.73681743714321	1.97591964528292	5.81466404047475	6.35721077521584	3.41694437306238	4.03092684582373	1	2.14891210882853	-0.952107215251342	-4.60346814682823	-6.31181436638746	4.06877991139164	2.64066799346878	-0.0117285500034259	-4.68838232259561	4.66875240807299	-5.83133260215975	-2.93879239366907	5.78976072363079	6.73058148050375	-5.75210640480785	-9.94067373935309	-4.07149042301055	6.51180063470884	-6.75817328992234	0.753753982343968	-5.15642000385718	3.46333795823935	2.61620133155827	4.00299743000561	-1.09898540774236	9.25854981606387	-2.87070574603716
14	5.24701568130711	2.55715639312359	4.95257452962803	5.0980752595175	3.18988389747524	7	3.19124259268472	4.19575152896697	1	5.34387142884958	6.57211119653472	2.68888248699507	3.82303068995822	6.95258963331355	3.31696324881212	5.23979823302075	5.27480151063197	1.13260195953317	3.91095854277202	3.65811056959334	3.45437028120778	6.47642316156799	7	2.67134577572649	-0.318324477844016	-6.44359645419614	-11.2826909642027	3.08790542943031	2.85147079966597	8.8953706286889	1.36388229298782	1.75601230569019	-5.71179912541282	1.87485759145489	6.92006463841061	5.37225717724941	-4.89640941456921	-7.78056244895848	-9.78141606397705	4.86272896512363	-1.34654479884003	7.54068746124315	-7.28039630122547	6.42561840855603	5.1334165929285	0.511745324277538	-0.640491919989976	3.88623103656769	-0.509212574281016
15	5.53169751917385	4.5241164156186	1.7131799593395	6.38909190846039	4.77996578051076	6.68500001209326	2.49581332800746	1.61057055315583	1.53610783544933	6.70487548939215	3.92876078459074	1.76040240249481	3.62293457463156	5.73144502151164	6.39375146520936	4.54098581876436	3.39625891617433	4.26094069488547	4.31137565645922	5.30402264522771	3.75132533990699	2.9989855488047	6.45165772529269	4.7612335616031	-4.15441601184392	-8.81404938016971	-8.54721912367666	1.8819810336923	0.388683650093508	1.79491336418539	-3.94885890868549	2.60704990898594	-3.03371479493413	-3.41421469656022	6.22629557239705	7.66725152027958	-5.39603207998041	-5.44756289997363	-7.24478658873689	1.86799016856236	-5.8631895184307	3.69325849534385	-2.95466948046978	3.17258642775829	0.659343355453667	5.35447367878624	-1.06789396598316	4.0172449989461	-3.3667646762354
16	3.90785049444646	1.60516633494612	4.56721886003294	5.43128815546862	3.40056042066403	3.2087859726573	5.15131273736574	4.12190980693458	3.67767662339478	6.35503742362016	5.62044582031169	6.93925190822103	2.88571600914843	7	4.42350037288243	2.13377228014534	5.2665980004148	2.94027708356759	2.05579009718541	3.34822294790549	3.1031060967235	7	5.38717989544748	3.58714065723424	-0.724233453921393	-6.91603124761329	-10.9576492691047	2.58537361799449	3.94983385998075	10.0625415700403	-0.501018342514904	2.99718117491346	-6.5889439147723	4.4503394028701	5.69608640005779	4.70509158280402	-6.86045235183495	-8.38107775913176	-10.702492370324	5.77588956935637	-1.98158097334311	6.11220180707305	-8.05315934614805	1.82584008138982	3.39468144506064	0.0294077210203507	1.46044690396422	5.19304882350527	-0.293979595854656
17	1.80556574624875	5.09188282675301	4.95367716839091	3.25994631478432	2.59958677351046	3.58927653745924	6.97160816545034	6.71318650899811	3.85957317123236	4.50723275587182	2.97547403794298	6.36709146889241	7	5.52406439176698	3.49821331056057	2.65792394611543	7	3.57563498505156	2.92525059478965	1	1.54096819909121	6.04710735687976	4.41970343807146	2.21665924043629	-3.70478008176579	3.61836024737092	-1.52764598289333	5.57886525497201	-3.88652299060452	3.41570213114142	-6.71004628393393	2.72556906660232	-4.67472078167674	-2.59941939422815	1.71163193320602	6.73767577249716	-6.83347298577566	-10.4416602216563	-12.0264217806052	7.32838465585728	0.609063603305984	-7.01742557341154	-0.0958132290217363	2.27476629512543	-0.873540619972602	-1.18519660718881	-4.13726342616404	4.75367379947206	5.83213960596045
18	4.70945217245869	1.25634165047839	2.91122555282784	3.9725778848565	2.42397690808846	3.82976825118653	4.20097706640745	1.23961830188679	3.14075939341976	6.2904529576584	6.90130024680058	1	3.43706569245764	7	6.34116822076976	3.92606439600178	6.70332820122939	2.97391086714287	2.9682246508921	2.44628118850732	2.8708979435451	3.87268083862383	5.22351477385799	3.53129938132143	5.59800528027079	-0.976000868472423	4.68095295739182	4.07792134937895	-12.1096521325526	1.43378150011025	-1.52937881979672	6.53937218083611	-1.26387486359595	-10.645298598425	-3.40808027910522	6.42606904922894	11.2395681173098	-1.21860894436811	0.186890703408654	7.69073479278753	1.97748522708278	-2.3543400180985	-3.38647393493992	3.13466951564333	-1.96938713678421	4.67271917506481	-5.2951086434806	3.38893202142197	14.8013419994166
19	5.10328867280617	1.96551470419358	4.198475194181	4.2889478626081	3.28158973834914	3.65891202185951	5.41583691290006	6.44825166937653	3.50006151405215	1.72777800827639	5.69557681503792	1.28944695361246	4.88013112275893	6.99392066497484	4.74303547329116	4.47148036711957	6.3733151722288	2.10181530392221	4.77347056703702	1.56876607807181	1	4.48838716374741	6.29207003764142	4.79219350183973	4.38232638050642	0.785015512543633	4.77606997108309	5.63599734233762	-12.905038867431	-0.49655549856434	-0.923180267528052	7.09476052800613	-1.3310299947248	-11.3400566540978	-2.90005740260365	7.78252066050357	9.3312812765844	-0.733192594717198	0.736565184627945	9.81512809795622	1.19068327071626	-2.21002476598806	-1.73723173583126	3.28643768997274	-0.92264904184097	9.41086020446255	-8.45641599426235	6.40961455486724	7.81856205343859
20	6.75867407057554	1.62387259160753	3.23908083829732	4.86836937080233	4.16798610992428	4.69395349488075	6.16805321528673	6.96057475083108	5.27006395605923	1.54110346729116	6.9594212276339	1.74402472644846	5.74350113591558	2.64620610675717	6.61247671271007	3.92910461722081	6.52246309340334	1	4.73600325238113	6.90236866412831	1.49866832648097	5.27402581698283	6.78815847634117	4.7242892890382	6.05734896440298	-0.382763827221136	3.33882950605476	8.00099634034596	-9.51143183785151	0.709900915516662	-1.92775518334186	5.56709698562005	2.22217721703093	-7.09330329931349	0.59564071273156	5.87783219847081	6.64203815139401	-0.756318828223551	-1.63893883980983	8.97285573130264	0.011123615846164	-0.963297791930602	-1.50119928203812	3.90166490395264	-3.43862821866726	7.31000839119199	-5.42031865406436	9.39291217515262	3.63114322690881
21	5.93460094613707	2.09069010647097	1.17544300103669	6.18308097718123	6.61297297235788	3.52342162854464	7	5.88563548204703	1	2.50705799077499	6.59999195856719	6.47530171762819	1.64293970525609	4.41283326979067	5.32533849392476	1.8804669345759	6.9626121183781	1	6.3707690957838	1.53584107455537	1.5509301188538	3.39638554983339	6.64574312116154	3.9488636194789	-3.89023879621322	-4.28812451950179	-3.17118006384217	7.01359699444277	-1.10963260041791	7.21504544917585	0.909964054959531	-0.630806122996308	-3.10634058494712	1.17476202983089	0.166760136930551	5.04193612983363	-3.90946195493961	-10.1174964380165	-10.7430950639955	6.39303129982757	-2.96915750941174	4.27343370803425	-7.44216837402873	4.92045837646425	-1.22708701052351	5.9699549354943	-2.75493302311196	7.49510657139021	4.26600931299521
22	5.21622467144137	4.72919790083019	2.81882082135869	6.25351648711751	5.52643437901898	7	2.57955576276577	4.92712431652784	6.31526713332339	6.84771833204028	2.77370557496038	7	4.94903690408924	5.02609395927762	7	4.51868181525511	2.75626316397448	4.98830888313184	2.4492553722936	6.04272572081651	1	2.53089051181032	7	2.98401501721513	-3.14754463127691	-8.87434886927618	-8.17257284245918	0.646024442461885	0.181865521972562	1.38612844835512	-4.53342818475534	2.3330511372719	-3.66969604778979	-3.02942127890123	5.62711913987018	6.7705970313047	-5.5161062092768	-6.1766340452455	-7.56166121384292	2.00022313822701	-5.2493180079732	4.47915363013902	-3.37674302949545	3.45861170081898	-0.00866199098267095	6.17000434990718	-1.50054059060578	3.93446989259855	-3.73312476395988
23	5.87449249649312	3.04157735586845	1.57360600820548	5.24315166577203	7	7	3.99920392706276	1.58796839092626	1	4.8188967755614	5.33408926056935	5.47830604343297	6.4622280837105	3.53333420039539	6.7282327141697	7	6.86475469839148	2.67815575953155	2.50680454104233	5.06432044777507	3.84083085295709	4.12060112084734	1	3.02701701224581	-0.824322870123962	-5.24591415006289	-6.7023503973338	3.74495863942931	3.3706569917757	0.153158260024767	-5.42293634244009	3.52459263390669	-4.58998239809746	-2.95440842061361	5.20896806589376	7.32138873952295	-4.79846785531014	-10.1848741253993	-4.67233847549176	6.00015738234065	-6.23723798346692	-0.218396413401353	-4.68563128576156	4.2358512628931	3.78461058669305	5.31803374310671	-0.6612134856082	8.47205964923084	-2.5106798096438
24	6.4108352825276	2.00799239175426	1.90082000755963	6.46139642342693	1.89962442174549	1.74381833557427	5.88923723687712	6.0444651174719	3.13904196581385	6.54542816187943	5.93256079433201	4.28217037588962	4.55243506297848	4.63947973532397	7	4.10803704407807	5.26511764904182	2.88600938249174	2.47077511941339	7	2.95951991620698	5.15234926074697	6.70115091075032	4.14773163506702	-0.143572270635879	-5.79508165739609	-10.6057319532515	4.04786514736057	-0.487452123991514	8.74850938545118	-0.790624949692557	3.07424742108924	-7.87313660239185	-0.360866466134118	3.6891168738907	4.28542050546148	-5.60568253066174	-10.8892107038753	-10.8175266497598	3.10773283309651	-3.15571738657224	6.57701396199814	-8.48549499475291	0.226843579341655	-0.276979623124582	6.20405967982723	-3.64643407780211	4.97347138993222	4.08237183598125
25	7	7	4.00062161180422	6.86516109766339	1.87260284590393	7	5.10579837687308	1	4.81810466525681	7	6.03797476844234	3.42243720825521	5.12159584823355	1.07047431982837	5.7149135250692	4.52997220969952	3.66815174784699	4.05026187273671	1.66138853921711	6.63309587840543	3.58320148493468	5.37515620446679	5.35649491698347	0.686523932234515	2.0586796008674	-3.83382391214253	-6.69509709022337	1.99778159437819	-1.43833467385342	2.32385157598255	0.44549580753679	5.38964086814451	-1.72251822642334	-0.540666499707649	4.29792041369363	3.97618892375108	-1.34539435615094	-6.99592424462301	-5.63995020257299	2.91392664745435	-3.81755905897588	1.63286767207704	-6.37839079141912	8.30071658218111	-2.41644101425085	6.61615362967607	-8.87812261844188	6.56946096587731	4.56222882847318
26	3.61064951137706	1	5.26583284548969	5.94342572679053	3.19806205106402	3.58899313529491	6.55453919402189	4.64328357958559	6.80156343135203	5.79573525134639	4.58274681836611	3.60596040448499	3.48949040963526	7	4.47719490381617	3.18639794139481	6.7481410539719	4.82025198277339	2.81973390046553	2.2209951974397	4.68009431373891	7	4.02931822556316	2.75711660882941	-0.436874895782866	-7.16652421989638	-9.85422393132085	2.75857958483241	3.94060747517921	9.60437195237479	0.0752107148767591	3.79155532805163	-7.11466616395602	2.41052704896563	6.17439727467124	4.34148851564194	-6.04133285156862	-7.65819386973512	-10.1988830833619	5.30148792227865	-1.05237438881104	6.28239732001653	-8.59819735710916	7.74066756587034	4.19323415475627	3.96887607157427	-7.7176644934738	5.77604227197717	-0.555047858998373
27	5.30700714316012	2.70284853624688	1.89866524899046	6.71748017466233	2.46788043557109	2.23709030648151	7	4.89286979888706	2.59027835126938	3.75014267214306	4.45932768662914	6.07117230871781	4.39416627043692	4.43860922567487	7	2.16134667471827	4.97490602631822	4.55850197217448	2.23937845734863	6.06905121295492	1	3.24832719191399	4.94825673070757	4.46110329770307	-0.548060912878721	-5.11666275339969	-10.9297152797538	2.19171405316625	0.242538802605047	7.73041320680853	-1.05255447117075	2.62128320522136	-8.72581110568785	0.635478202396153	4.30646148505136	3.59564111394785	-5.2048381495969	-11.5903899275184	-10.5688411997286	3.21885723496656	-3.56306526124272	7.10392722881546	-8.14636172463529	4.05786142880427	0.162507544654693	5.78039747901354	-2.71915330472127	8.22279945708363	4.22394404208343
28	6.11916377182797	4.87341233611036	1	6.18257377723937	3.61022048784541	4.93215405337497	6.24448470113593	4.53523712815254	5.86872689225878	5.65313443779335	6.32780685845711	2.85686660144214	5.59468109607826	3.55957583370077	4.20608661669372	5.94019733606047	3.55153585564413	4.39150300746228	1.28340230963096	7	3.03081753396014	5.77300308434282	5.27806141104608	1.17849179435843	3.06570368449283	-4.32602730133142	-5.17251436066136	0.560693806440726	-2.86186976932159	2.31649588759401	1.19943329762857	3.37095794718769	-3.49623490771498	-1.9619444726411	4.29963036572243	4.92791898362318	-2.42422451474828	-6.06647055598489	-6.72531455658975	3.95060201504697	-4.71307528843329	0.66341460424038	-5.82903670582902	8.55594201160765	-0.269094634242468	5.72649773712119	-2.7086359515963	7.66933519979846	5.99821066088459
29	3.2905120985354	2.55504972622113	3.55548603072888	5.4164593550756	3.07197572262252	3.52350844294893	5.37555409312952	5.55062674426896	3.80037381010854	5.37884019814771	6.00710344415797	1.34587715633037	4.56349222735691	1.79819359217628	4.68658141018415	4.91994313751777	5.84751556010942	6.2082947621276	3.10713883130158	5.64782524543446	2.16960593227886	3.30195254559981	4.58192127678025	1.67433504399896	1.74322872186677	-2.57655610065723	5.67263780260951	5.7852271462411	-13.3505887247512	-4.5975265469645	-4.92249255987784	4.15487459768304	-4.16829162485258	-7.63808576761141	-3.23700046967658	10.9580895044904	5.29143067770545	-7.13198156061322	0.615535221724645	3.76347194095903	2.97440672027158	-2.79281411666123	-4.36863408425633	4.66280979631656	-4.59472286559274	7.14875313488186	-1.59020520817939	6.41537553681814	11.5894300136065
30	7	3.53874516272906	4.52272954856029	5.14044302531272	3.87890238826851	2.29172209900521	6.52529157432597	4.3581962605028	5.10049632644051	3.95443959644984	4.30804719230796	1.1682117371121	3.09079326619737	5.89750079339809	6.6965353877572	3.92783623805908	5.55472818025035	2.93226292554915	4.62242609886744	6.45208649849966	4.12898135384462	2.58853529407136	7	4.52827672149706	4.78383710919473	0.873743915635221	3.93687617905005	4.93287367475511	-11.6004752745338	0.618360992505539	-2.09613755246712	6.09749252429349	-2.95665191852036	-9.70407774368864	-2.89435629135134	6.74044242651966	11.2153437858069	-0.658233618593957	1.1163473410665	7.42935607016191	1.79487430994266	-2.67716181576576	-0.5182287576714	5.10083099927765	4.43466301891198	3.79281410173805	-5.75212898440214	5.0386186393648	14.6989478146411
31	4.56962610190616	6.69498422088497	4.21658902333436	5.00086660768066	1.26361300188325	5.73383464460657	5.04811859212831	2.86693754855641	1	3.06317011212245	3.58333532743417	3.0360242823202	2.88849616375844	4.8673468138726	5.9115666221749	5.18252698328033	4.68287831772895	3.16323576300576	5.52224609871747	4.94869578506038	3.6301403116335	1.92527886175711	6.6035055589411	3.25990005795393	-2.46925267302646	0.716554501516696	-1.74347650638747	5.90061964037883	-4.50553880750725	3.67387798147902	-7.61371091695217	1.39595853655653	-7.7517885113155	-5.98275355825602	3.87807569138403	5.52173179009552	-6.10360691534666	-10.8693769197092	-13.4786116115064	8.40928481696006	2.31918032830246	-10.9548410794644	-1.58896159061445	4.59524406679143	-1.27427599051163	1.98059638324015	-2.88921809656175	6.58597169303442	3.8669267326594
32	5.55420815104966	2.70923298776213	2.11291734653218	5.91726587475274	4.05976390400238	5.23661168598275	6.11473278053593	2.18655019374174	7	4.02667731767624	6.55304828043184	6.73052759586157	4.73920788286523	2.3704863538378	6.49713137632002	5.03593882351151	4.72458651852239	1.57542680054549	3.09932642274178	4.90514074825319	3.07502396188564	6.97873983168586	6.81826962067951	5.00281967904842	-4.22344873141771	-5.00565892061936	-10.2392181596617	5.95803569831999	1.36598462902501	8.17518887288406	-1.10781663544743	1.09244222362151	-5.92018479388198	0.525336110022799	8.6444919032156	4.47498515610852	-3.21582204183573	-8.61428190337728	-8.52354843207717	1.99667360573866	-4.78018996303087	6.68092898380171	-8.35935524813855	4.88594159490946	-1.24321957382206	5.40518061284362	-3.50386362854043	6.67063540649737	14.4488238689515
33	2.52963675848624	1.85030249236531	6.2383738350904	7	4.54218795888165	1	4.22020150599052	2.81854334778981	3.74894106838388	4.51153788162828	4.73848281504297	5.68781508148624	6.39255956872847	3.87585157859354	4.95021563219931	6.03871391425078	7	1.24074484577154	7	3.41787515375764	1	5.61800692552768	5.46963077531757	4.71210131227322	3.50262492362564	3.15476538683779	1.12619410022976	3.12388543147449	-13.2387150451171	2.09267408921264	2.49850832787736	5.14269361332819	0.859522821281209	-9.08895114766815	-1.5820645999167	5.32248820293952	7.55256484120999	-3.83727253914654	-2.35666524890181	6.52554510982178	-1.39453882766357	-1.50535668099237	-3.60979101052464	3.72030231895101	-0.573216398655013	-2.22452107903332	-3.28395740979501	1.77219223193241	6.09164135627573
34	2.46950258478257	2.78376943301885	4.49559602520014	4.58934730224105	1	3.67434143117057	6.06544813300234	2.76564869873813	4.77218440066993	5.27295908676203	6.52192323524903	4.15918196443991	6.97869696893872	1.94453432508825	7	5.51889099151253	6.25825333821547	5.77953564337737	2.13004084566402	5.67116310486078	1.65979489409584	5.24752325897183	2.65079233595695	1.156393405986	5.48329403026794	-0.239749969719464	8.89717090995221	4.72693183378753	-16.8839750945065	-3.53224032812817	-9.02849055892711	5.97288660468314	-3.58676666395166	-9.64567252602979	-2.38065067789938	8.38018852489657	5.43985339448236	-6.24224114997324	-0.648884421991673	4.61686175080609	0.711473487365365	-2.67823202370706	-4.72243832383911	1.43305990991965	1.11216022534119	6.75210960856543	-3.24826081983732	8.6094312716147	3.19359916086529
35	2.46594599287794	2.84875144737102	3.67921980557024	6.9515130638846	2.7790754960819	2.99132150543603	4.15511494821388	3.65300113896364	7	3.76940565288888	2.04964164480313	3.57904692590413	5.24292185067614	6.82926623233548	1	3.52138140914999	2.43385623636706	2.83505549458193	5.38802915335374	1	2.34394705824858	6.40720681228202	3.96367772499154	4.66992133766999	1.75456213052436	4.97417178628828	4.31999969532383	7.02446753286136	-10.7813135172498	-1.9986911836186	-3.82410385375612	4.41858795616359	-2.19169740495985	-14.3749805432862	-5.55609940225628	6.08892851465151	2.60153850745598	-6.4563827304293	2.84924652919432	7.88741380474203	4.55648439457766	4.5692104318583	-1.05887122881455	4.50155821880078	-1.38077579767494	4.64431199414628	-4.80564028500651	5.78935911783051	4.83270969005151
36	1.46891011515502	2.19595187286443	3.12206903723844	5.06302913773045	1.40307664243628	4.16660320975734	4.27609469056673	2.12534325030688	5.54156351981705	4.41561713530088	5.98128874972909	5.42954888501473	7	3.48634293243372	6.13825763815658	5.1693329472604	5.05485719048968	5.72742935667828	2.72917599610301	6.71200095802757	2.76379167675201	5.72285145033459	2.81004041952722	0.124406515431244	5.88894968932023	0.528497250363768	7.99891068491809	4.1141588621406	-16.096414515678	-2.74317979540765	-8.99244553317539	5.04754365839436	-4.57856940790053	-10.0919194765282	-3.07280140861257	8.97741117269234	5.88403990602025	-5.89215423008208	-1.06220253559119	4.8034831015231	1.48635958693777	-3.06590937128885	-5.84134744908797	1.71257177065145	-0.0424635666758465	5.79586195239575	-3.00673610540677	8.82593339436663	4.41215866052834
37	1	4.56251297411984	3.03487786384962	6.04235883059921	4.2802865967487	2.28685624088253	5.80185225833669	2.39657107072531	7	6.62356411335355	5.62055988656479	1.70996966025671	1	2.48487902869139	7	5.18249807228065	7	4.404972072619	1.51610672898333	5.68782737341882	1.01733917631574	5.48582237338112	5.6573556063724	2.01155230712439	-6.53663066089987	-7.25829705420411	-7.00185145931124	3.67362722597077	-1.14274317539037	2.9748437693266	-2.08179245959831	3.16447520446035	-2.1849374948332	-0.434279057692971	5.87423492836554	6.75850872740304	-4.42465839420015	-7.55385678193194	-8.69820264764684	1.14141558667098	-4.53757766792767	3.38733355646952	-3.69805822397907	6.04463289896067	-4.43790174771132	9.14669711630324	1.61874589621415	2.71996990213428	6.75601067325691
38	1.49601654582555	5.88553786843319	3.68035698513894	3.03901425422458	2.21518652273307	3.19395041085743	7	4.77365365742429	2.52034433128319	4.37441239431024	2.25394807829136	1.43798173877396	4.88393652551292	6.30011089002589	3.71143319270629	3.18727230274973	6.6578677378553	3.81873175765481	6.12437895309241	1	5.17477407266546	4.81239068347123	5.728252251674	2.62320749758866	-3.43408003644146	3.92426735224948	-2.61163565108058	4.99726324684167	-2.67901015757813	4.05806684975573	-6.29417055426695	3.14041519989082	-3.18430153585012	-1.54999931895767	1.93402294418201	8.60006977856304	-6.1478945407314	-10.1594341551309	-12.863417471301	7.74873845642969	1.31159976673311	-6.42037232616473	-0.31552326939439	5.02880954119067	-1.99494070234665	7.26189610180733	-4.35249629032697	4.15209254833711	5.79709923094297
39	1.5864099272129	4.86083090652506	5.17885491850534	3.80325503324185	2.67333925388024	2.73913788425079	6.52021455533164	6.86042784034309	4.38054203723775	4.26092482125883	5.38036277120019	5.94291043763981	7	5.98222289632375	4.550369582015	4.19763865392117	6.96540796783149	3.22550303125213	4.06977432090342	1	1.86086221845825	5.99557025551865	4.3536460279394	1.97383794954013	-2.53253963058404	3.26217259059679	-2.472550811806	5.1949814969774	-4.46314016877602	5.0516098039442	-7.22952150614053	1.82376306331446	-3.41344054175745	-2.64845607677355	1.34462831264759	6.7475885788462	-7.3213480205245	-10.4882936978042	-13.2231226013315	6.85067244388897	0.656798960160117	-7.14982897083591	0.0526854409255804	3.01182255615636	0.0801338745577002	-1.40363808201927	-2.01624619941291	4.78515460588496	14.9653358430394
40	1	6.07536115553553	2.73651333706906	4.50023107050474	1.39283085650312	2.64746634491256	6.95792414556823	2.70353401164642	1	4.50113440301431	6.50043742360596	2.4494840287361	5.11545905592167	4.31688109457272	5.12787775063372	2.05538206879998	6.41613290760392	4.17135871308801	4.80912865629252	6.28235732546749	3.25949532529848	4.16035664724238	5.32722081862702	2.78475424743938	-2.24718007340551	1.78341146314465	-4.68945506057214	6.56062497207768	-2.73235638132791	6.01131569449961	-9.03728597624208	3.03600862438358	-3.95745652094595	-3.82332784152831	2.2055162616568	5.9401804128182	-5.4777001257067	-9.67915936944383	-12.4462700966617	5.2851020576447	-0.656215433592652	-7.00433698219467	0.442236238802203	5.23745676254805	1.61541481592306	2.90807945007527	-7.86654820546648	6.47613837888495	8.49536090454964
41	3.15986949739103	3.79602822015858	5.77703801609457	2.90292729224186	1.06952436189015	4.39370538156404	5.25593537387766	3.22327290200478	3.19222365503204	7	6.47851108686022	4.05230001510443	6.46555118578145	3.6746984878688	6.53537620789721	4.82822274055824	6.97591683151961	1.2880827098316	1.03563667001056	5.10262340236535	2.47662244228584	4.52283870844797	4.64500584818784	8.14533697721934	1.87476748546943	0.0262223896355491	4.39682986196055	7.20848580687123	-15.7751886580677	-0.986300547612977	-2.62109640700616	1.32874320646761	2.87747793523498	-11.7862084836314	-1.25351691228457	5.81369039021303	4.28447581616251	-2.24755668527389	-1.77497109972565	4.35764096274646	-0.492382477894014	-3.2225064489685	-1.80953025780902	5.52733697122973	1.23609701090263	6.47507079332675	-10.6277913195462	5.90734823217162	11.3475354453365
42	6.67756265702379	5.80025526715819	1.10075616984531	7	3.0091819848886	7	5.96659298877982	1.41718807120121	5.04816660742825	5.5552726936144	6.33351546472778	3.75442205383884	6.83911646191647	4.13741829704658	5.90142011122582	5.04924810281186	4.9556375981597	4.49342383540347	1.22513057330261	5.78187711980295	3.39064122802732	4.72664499999949	5.23654145976071	1.09880882153031	1.2755925522557	-2.83350797973967	-3.63228357544161	1.21559930635548	-0.656350768019894	3.73781276749827	1.25011861946707	3.22325103148265	-3.91590195961138	-1.46334366484216	4.28705393688638	4.96954628136975	-2.25628480541898	-7.01543573540151	-7.58731192534002	4.23328244225434	-4.00489800419439	1.0933738250647	-5.51635766089897	8.39570782527668	-0.271806756064112	6.20247721075615	-8.91926259118237	7.92269689202064	6.07402179574576
43	2.57080411140644	2.99281766179476	3.01991995491836	7	2.06536673221169	6.25175544274385	7	1.66543737067059	6.06793492022008	6.38203199571292	5.95857025579458	1.29065230768283	6.17247272227581	7	6.00557167756033	2.48337859845804	6.0366674760383	6.61996434852387	3.39490184461576	1.69241432426189	3.77872136887444	3.22073779215777	6.28810308263441	3.30027195581937	0.857506846295397	-0.274758763939026	7.7562536094	4.92015518136784	-14.1352056669301	-2.17898446932234	-4.91340609084432	4.4677259746101	-4.4760772065119	-9.40147757407066	-3.19851297428876	8.58265089529846	2.56795482231222	-4.92735433906577	-1.01242084805471	5.48055590383327	-0.983279568487888	-1.8934839678507	-5.69432644523876	5.12393646598941	1.8245478939316	12.1491518063315	-7.87051973561595	6.02464979814146	3.22714707156434
44	6.92182003497198	6.57625992267411	1.8809486302618	6.05175622514032	5.32690152134288	3.86074429421097	3.47551227392456	5.93527621498546	2.22646036353458	7	5.14567640074005	3.17991064857574	5.07374434640746	3.67813822318555	5.23080833238377	4.29371223205388	7	1	1.5285025070862	6.69597043258197	1.66257284250384	5.0834880532789	5.30032417652796	4.59380857117393	-0.800179587058989	-1.05952701141321	-9.22568374127282	1.28793942437117	-1.62916951635843	1.2636126974716	1.19030820135052	4.07480813929596	-2.11929237297642	-2.75011175492116	1.7510167772733	5.32133320357086	-3.99905616262507	-6.99140107665411	-7.99285769039145	5.70573534267777	-6.12236481805709	0.998670316196255	-5.91249048845313	1.59327578805658	-4.56978744605574	1.14803398346281	-7.82303854208948	2.23483347351515	11.1249315107882
45	1.32292994530077	3.5353852107473	3.47703767669676	4.78644843744789	1.19346061935518	3.82664244418593	6.69382805971899	1	3.78158377095679	6.05478617367509	4.37767339744704	2.35584670324345	7	1.52484853080119	4.68440182513948	3.7807219024051	4.80024496813492	6.74646366270527	4.04943147867001	6.33859273075287	5.08464986179669	3.02775168205054	2.94162165818407	-0.85630487416867	3.93988153925286	0.599377201940907	6.63731322064577	4.84340507166545	-16.9294932739452	-3.35364754292962	-7.4536667743865	5.30821861361843	-2.68328370588363	-8.71033501048737	-1.67642120940175	7.30627626291379	5.58020551808517	-6.2643789009724	0.177952593606256	4.80448944835626	0.795594066699193	-3.00273571834729	-3.44548480122598	6.10800538990413	-0.41549315312214	11.2231879506847	-2.85468485888607	7.38753817407938	7.72445038778974
46	4.90508521619529	1.38865905814006	5.41821635781512	3.35976907421936	4.29924649583763	4.44007537839996	6.0245471313016	1.77379374138668	6.2295517283083	6.3608161723875	4.74479474342516	5.99921431318583	3.36312373514611	1.65930973100692	6.60979003148318	4.85216060235119	4.85606766453631	4.27058726622565	4.01802201626475	7	1.31066568308022	6.41351844976948	3.04569695889743	4.63965031296434	5.70523215779262	-0.913006772932546	3.02488775078931	4.60206872419931	-11.6956821629576	1.42119567341231	0.416308514460187	6.74662544124443	-0.677646921660494	-8.58490579000648	-4.62539659025033	7.29668715161209	8.77851331272736	-1.19453693687001	1.28566857830045	7.57993765436293	-1.27239700904552	-3.67922374697123	-0.240045613868151	3.7732095702004	2.44335723288911	7.96970839797437	-3.02152882542947	7.19157243184962	4.64693426059235
47	1.42199601299751	2.12924369222711	5.0973964117768	3.8635339020493	1.64156024929133	3.75201093986154	4.9874196191291	1.15407422520231	4.32658212963861	6.04919825615487	5.54043721083821	1.60518321261788	6.76614943196151	2.85912363612649	5.92505443410338	3.28860566581382	5.75059788387745	6.49479399505059	1.73270476421563	6.76383054631208	3.74203888956759	4.81802845880055	4.51225672653042	-0.0357568232515549	3.67082118748178	0.948966574202329	8.39001280605138	6.01435360668882	-15.7793920509106	-2.84135718453401	-7.36926938593003	4.45944838180421	-2.69387156178523	-9.92697447546964	-3.71121869450486	8.08708576441724	5.89067628143341	-6.73441228159038	0.138149608896311	3.56809249404632	1.5822270674904	-2.58508485725324	-4.46487000629501	5.13267192298948	-0.401909349535227	10.6996944622391	-2.14535408610653	7.05435698915885	10.8532724101217
48	3.98262458437864	2.11083759811832	1	6.25594862764502	4.88044935145844	5.77976866632204	2.85336805623167	1.29423616828746	4.68181331353036	5.78858940477083	6.30485431567868	7	6.6566775241321	3.66391726190217	6.47337237062266	5.7668017671412	5.307716999499	2.88588104030931	6.76666917878769	4.11949500994247	4.15706095087285	5.41493445771867	1.50189828390358	1.87861040117351	-1.3346924147516	-6.71752843460507	-7.4753597843008	3.17200636768382	2.20340370357979	-1.29370803133386	-2.48690281032425	4.46755282178536	-4.87755029426067	-3.56525074209461	5.51661941304129	6.28978047862774	-5.33581219419035	-9.96160826412478	-4.60079353135534	5.03057189756735	-6.54320233820096	1.91041980967624	-6.71411017422366	4.32350416562538	3.4466523633103	8.20989825226273	-1.06224071959438	3.20548423539973	3.51810728181024
49	3.61989138702193	2.8256685249523	3.75573677200155	1	1.18539715825638	6.7423935639564	4.97670633079548	3.52746781509137	5.61469149478001	5.64165095644725	4.57021074979433	6.96998392150126	1.45236423961211	3.18005659239516	5.66494814849861	1.57186760020502	6.16013996628832	1.35963362362628	6.42910987155616	1.26453822345746	1	3.1639277517053	5.8004405251202	1.33045721957505	-0.324750687202201	4.20295832080089	3.02494024923054	1.82111619411703	-6.29404530949902	-3.94945835766591	-2.35703321015308	5.54642361610547	0.116819807093801	-13.7631168993155	-1.20805298423979	4.03382635382779	11.7359174102015	-1.00137948101663	-4.69780237140059	8.1569024970256	1.77293456329028	-4.87661264782521	0.274674637941279	8.00986516416616	0.569999133886119	-0.0369074804484079	-7.78283523054744	5.0166885644502	2.07011448490356
50	6.50545198446838	2.86073030476355	4.18888738140851	5.40030142791596	3.9857685414952	1.35369848850297	7	4.1929433438068	4.7243204405075	4.06719887495133	5.18076389375014	1	3.59980840306582	4.06011149586882	6.59431992732961	1.46087125272766	7	2.78264989032951	5.39945310885801	7	3.29832980001413	4.99738651709825	6.70872617447423	4.33000591811158	4.12203353158172	0.736459981487123	3.86320819553992	5.58465127565451	-12.1657066039644	0.99230111579881	-2.13323572023283	6.92405155654048	-1.66657075927892	-10.0439816717626	-3.33852053540778	6.77724655579523	10.5298660086875	-0.619253553149658	0.619279760712405	8.43676926100616	1.25879279700313	-1.82315853534513	-1.0635103693297	4.60239177236149	4.44748524088571	2.58888245555487	-6.04968927441633	6.0513965310604	16.1652070316714
51	1.07583300327052	5.18673138523518	3.87599130335472	4.59004513762886	1.58060603273602	3.56599317296316	7	3.06749178982642	1.64059379679594	3.92776498076054	5.91323238467642	5.94166211398344	6.05131627851259	3.45825042626253	5.81116524858836	2.56040766589093	7	3.10808865872774	1.49265343580285	4.82866520929451	1.73288686308589	5.13601586392488	4.11899406553944	2.82063982282094	-1.96591633159828	1.22335642752324	-4.48935583630512	6.10077351548031	-1.0682911722763	6.00773528544909	-8.24803999697749	2.2092110209313	-3.71926278163151	-4.4210525502205	1.55678404562129	7.10326496665196	-5.29023789273264	-9.60128030718164	-12.238164697851	5.71717039205427	0.292285947036237	-7.05320789334494	-0.118984912207671	8.41564403749762	2.67120906227494	5.261306935225	-7.41106969559269	5.53705164987965	6.59014560666273
52	3.69423956078071	5.12252858377659	4.77733065599952	4.55052639341957	2.04946361357904	3.04748287622064	7	1	3.1620267602838	3.73927103378464	5.18817397653761	6.9283297199347	6.76487072561256	7	7	2.24143939780442	5.37006774994107	5.77827024463523	5.47443297538326	1.48035126179821	1.34633348966145	6.21310881871442	4.42083833251546	3.08101338410329	-4.01144837656691	4.05034560357287	-2.83384453685222	5.34301949057112	-0.525471017343475	3.4671043622747	-5.63869936139849	1.28829465244435	-3.8852152909837	-4.2788768242381	1.0165953805665	3.49519689462113	-9.99225937330403	-8.32468273318957	-11.3065316280963	6.03541171352758	-0.0666192394436402	-6.8754095404297	-1.98859214527962	6.65132525461663	-0.75894213170424	7.8988396301983	-4.06823861028129	6.35117181449126	2.86497733214716
53	4.7069911925834	4.141823044217	1.76176803911955	5.35121799200357	6.16174164115098	3.33835825432427	1	3.0403919801788	6.33197211930082	5.05128037452035	7	2.90817470356726	2.54382740027293	3.9402289560702	6.79563076769781	6.52210678613128	1.83991118461521	5.03356553211814	2.34804391870204	7	4.7062339404116	2.94772158636475	6.32248783792409	4.44929637564322	-4.05145569556038	-7.76667551630355	-9.80409718849506	0.00414219614311379	0.944340777668706	1.8831297128609	-2.41903621033995	2.77259277209032	-4.14203860023219	-1.98544151284575	5.0940754193152	6.55164783608077	-4.74747283376774	-6.58450983693603	-6.0703645865417	0.985392985307167	-5.06287693772017	4.37447520544919	-2.84465076741069	3.96796403342202	1.44218415383583	2.34819336673787	-3.97412924767516	4.72839514702779	11.8347579230031
54	7	1.77152779780019	1.46372301660336	5.97153596133106	2.36867866391567	6.68396838581499	5.66844333593688	5.75881860669915	1.51578682396501	2.96455397338565	6.86658769541374	5.25749011550728	5.47023205273331	4.46806608082506	2.39992667245847	7	4.91324657015361	1.58046152993259	7	2.50799060660727	2.95566125945646	4.23714248662058	1.9881963981486	5.64415165797625	-2.12649088145384	6.02610225681372	0.90673191203344	7.05213453898505	-14.2738922801498	-1.3192174575919	-5.92816910954566	2.70706242306657	-3.25326414206677	-13.8156401947174	-3.54854693899516	7.69825086076387	5.91404444426778	-8.0606904235434	-0.391568385592645	8.65124314229558	4.84333751585507	3.65113181585878	0.466921978965522	5.97770209783418	4.05197378803983	2.83900095653446	-3.67486295817174	5.77912972959073	7.54087938907372
55	5.72719333259864	1	4.5370186958243	3.23362977516172	4.6959016213903	6.4663959795935	3.8134573222395	2.24945847801379	4.55233995457454	6.69140018150855	6.02902023544773	4.99011177062346	6.4363292658106	6.30373188184419	6.32836680326481	4.05971910157574	4.04246786862391	4.11773017221431	3.00115773121995	7	1	5.22342469595849	2.38717566333349	3.47988408948126	6.00595631894243	-1.71672280599659	4.45777673843478	5.46383620984808	-11.2919307951226	1.46192261057379	-1.21114930139709	5.24424104152101	0.136303106794688	-8.46790566575654	-5.04429142002026	7.27661317678073	8.7937886030706	-0.289729555535086	0.820668051270148	7.81497785654944	0.319170726878063	-2.7900168985875	-0.265468322625743	4.23434160855606	2.39510136904072	3.31793790912557	-2.87170296592771	3.43195429183401	4.9743910816666
56	2.75082872506106	3.41234849698489	2.54612830327537	5.08594764604641	3.65349037869291	2.48310316017018	5.15132989306146	2.72773941252426	4.10998230935596	6.92817803711288	5.01623861684855	3.75927734422491	4.74249394508937	1.45947047312776	5.38642884143592	5.32790404658534	6.4661712136221	4.01549008527267	2.60052401078155	6.97396998681316	2.24338106775508	3.98277038014865	1.32207011290042	2.86910594120971	1.98905748202889	-3.64553124540484	6.03977751366546	5.44506450298508	-13.0175036056728	-4.33913188324988	-6.07239555307917	5.37745536745697	-4.79350431732377	-8.69405499142229	-3.23078461106393	11.3135737892215	5.27573577183495	-6.87426660986151	-0.163844832932499	4.00096873842262	3.12722143080434	-2.10573797661777	-4.28554569699728	2.73153746278928	-0.512606700859924	7.05652778145178	-6.02640185410022	6.49830052976974	0.989236624220082
57	3.02782612747238	1.74790037022413	5.8451920579848	2.67341024278622	3.86167729425343	3.49139948193164	6.93357365078912	7	1	5.83382888337529	6.08924064648894	2.11507578325127	3.09259183099365	1.0789351877516	5.30619452314779	4.97429564253427	7	2.87866287424916	1.02586959805465	1.97169129104283	2.21828167231494	4.88352536605143	1.33909602265776	6.44834076161562	-0.294771581831096	2.36582991429465	3.0598384514991	6.7028654763441	-14.4193728006593	2.4285046137814	-2.90737138312039	3.74060377250899	1.17638227265005	-12.3175692524354	0.229196026481222	5.57220352313583	3.49953018030895	-2.94021492004634	-4.23915191767048	5.14360750989643	-0.626792587689333	-2.94625791804523	-1.11403614436048	4.32838873520344	1.93457276691203	-1.18485473817918	-0.561814365460076	5.84043712164377	6.83289012857451
58	2.96088935674796	1.29060810468154	2.44397949322609	6.83875781256003	3.51703597896198	4.45575458846547	2.67854027532495	1.9566664462879	6.91859598010527	6.245441472518	6.27926045929325	1	2.13938100599054	3.93272055747827	5.11007515987054	5.47408254519858	7	1.48433343721121	4.87682100647582	6.05695891749857	2.5814411057588	3.8802323099915	5.1812824942015	2.44527322760619	2.22593118104089	-0.342182283923337	8.29185580592127	3.65854633154751	-14.5668696948823	-2.90293944874573	-6.06523895129	3.75134093595436	-2.82324670676492	-8.50484898972215	-3.8510467741129	9.09205057279065	2.18768309279935	-4.69375248785071	-1.62763856455695	7.95904754758525	0.0983246023012759	-3.82798363498825	-4.62399393924518	3.65818841911794	0.938261833416569	0.103420744914105	-1.89975711359052	2.785219415212	4.40622731395727
59	7	5.08736531987704	2.6889502322642	7	6.2465223534163	6.6407689383852	5.81168897623825	1	1	5.14114052541894	1	2.34733428726318	7	5.28878769463561	7	3.93116352852539	6.63043437896732	3.41633908634288	1.9535406594196	3.83670806364935	3.19715776444473	5.14184189718502	4.72617238307457	1.327721836034	0.126535114933721	-4.30993112615323	-9.9568348022165	4.32375928902852	1.2816671988938	2.43291505037701	-1.81057186196375	4.45947029580792	-2.64203884739396	-1.92812718309455	2.73937570675224	6.38772159440075	-4.89231668261133	-8.41654243022431	-6.17221868958548	5.1219239051615	-3.20254872869997	0.623401288327851	-8.75227087556938	8.30183036697868	-2.80569862231411	4.96276940383965	-8.50329649441794	7.81439272001128	6.66111894905499
60	6.39034148916652	1.3938432798546	1.85020694251252	6.20253236034543	1	6.62430110829717	7	5.19896504376261	1.21057819098002	3.49327007420841	7	3.58295938142221	3.90427850742477	5.68102632208386	2.49309379951588	2.52415903031127	5.55986091213187	1.97167703210949	6.51240319001456	1.93800410884054	2.68979856459713	4.7946538558924	1.93602701003599	5.57784479240431	-1.76848370995808	4.98308531545331	1.73714400719919	7.17494302441447	-14.1405216310516	-2.35627275466191	-6.77991897562465	3.6541653827619	-2.87194327357386	-14.4578040947177	-3.53322321031371	9.17448304781922	6.26476269099375	-8.3274120001017	-0.595666456966798	8.02114402036389	4.67178331810321	3.47137575623311	0.632512767880718	5.92991087496153	3.16822237633175	5.84058747620094	-4.8099724960396	6.78808523300288	8.40479608932968
61	5.03171810641842	1.62804172987287	2.83644724608201	4.33678302052764	3.56496857990827	4.2308782817373	6.28400310768565	6.70518258936753	5.09876377270344	4.59244489931726	6.15604860362508	3.04867941196319	3.18113738645365	6.38047738608349	5.16337818239283	5.3543606539791	6.71630277689155	2.28414730573434	2.24356535335795	4.62390538128148	4.01055341544571	4.68421590007697	5.00195250169478	3.23303525382787	5.12117254863664	0.191302513249224	4.23781130514224	5.49384965295302	-11.0250488727558	0.0941041027363713	-0.917564159053126	5.25340018543252	-2.8721487859002	-11.1441210530897	-3.31913547396398	6.38645965875391	10.057457428134	-0.624309514515577	0.544205794302363	7.953683247464	1.22131956532934	-2.5171793765536	-0.546766647267706	7.6382952698293	-1.47639475939735	-0.0919968542762739	-1.83628197453144	5.01433138378134	16.5441978160067
62	6.19814506801743	4.09617034760351	1.90458200705878	1	1	4.86291214503145	3.40225429077946	2.02954383949433	6.04643248388	3.9014637018901	5.935497920859	6.82448506610947	6.33426022728587	6.8079445825255	3.93517417331963	5.92674901884862	2.9974046454379	3.72202331071463	4.93824397476844	3.96320233259082	1	6.7409916844016	6.46272008634928	-0.00458835051676609	0.937571154585242	-2.35053480674933	-7.84554930192053	3.6674340237913	5.14439935388707	5.72306780937055	-2.14094034562125	5.3669379279096	-9.49813018640073	-0.195378860111158	-0.180771725491669	0.687584734277846	-6.37517299492365	-8.74767898631726	-6.37496770745003	6.32088518592151	-5.14401263591382	-2.29927715768807	-5.49514217239531	6.24515056558597	-0.155007651181441	8.62620826508156	-2.93709935782144	5.91546979691847	14.6600954140656
63	5.7383448541742	1.78271353044962	3.90102563928685	3.48068469873514	5.51348400021109	2.38649192797679	2.34256536349357	1.59844948742122	4.33264615033336	1.4805652167002	5.24835277859406	1	1.40824215393042	6.0915779830056	2.83166110363672	4.95811615537853	5.98412610477791	1.97328127360748	3.50524572109671	2.97932171748414	2.94398827519481	5.93968138223704	3.41608664391836	6.0847262601805	5.68587716997669	-1.82264860610685	2.95067934563829	7.71833528926202	-8.04012001262097	-0.753840555687181	-2.90064594167052	7.34674818591882	0.333962441631872	-7.21797495011508	-0.342689193513791	6.67582560159179	4.02270043280057	0.289415272908051	1.83502836567667	8.00210268670885	1.63497513530969	-5.69130468508601	-3.27661593197231	3.56353858683799	5.85735610107323	7.44710763927433	-6.31312767886074	6.40922647208497	14.8059552241742
64	4.21530406060276	1.5577151978741	5.09756121411906	4.67924656636656	6.32907456862637	2.081989202582	3.19508598024618	2.11398903505466	7	5.51727231244568	7	1.18643448903012	2.01909153168923	6.74525190237399	6.42951977365258	4.39985581367762	1	3.7218068745345	2.8466331981307	6.06040194599403	2.00888935012603	7	6.77742981679068	2.99002778287832	3.48933608380959	0.294972406848577	2.70996557848911	8.92027008019847	-9.65841261026215	1.37335254874233	0.116196798525521	5.75097988760784	2.83615081603535	-9.16268019136757	-1.86211257676624	5.791375947385	6.67525572016719	-3.35065816051861	0.373415755899597	8.73546049290855	0.649059845687565	-2.28902774088367	-2.54809312657344	3.03002808587095	-0.706825456564187	2.39669444647467	-0.213202388436471	3.24268593304188	11.3245218198171
65	5.44789422937593	5.94553368156003	4.12110324871691	6.15544411229537	1.11322348537675	4.85136982016526	6.87657175514423	1	2.7730971837855	6.53983783726512	4.78443351275771	2.11940404940078	1.34484634794088	7	4.26649385564993	4.2013258758098	4.89827911835936	1.36370862800983	2.24299505448614	1.69943706519958	1.70873392352504	3.90376515487008	5.6827305509536	4.42799399981002	-1.76518007256656	0.129239063771994	-2.88049810198226	7.27679313352009	-2.87688721720939	4.40558460230553	-5.92366540903104	1.41829028450636	-5.89811896625759	-6.5180988626177	3.30382422153569	7.39314624948898	-7.97153330357348	-10.7868553686399	-11.8016404181498	8.85582373412554	3.48772617356828	-10.4084870449654	-3.67885364300964	2.71475892373709	4.74334323552384	1.93959381560873	1.51244324829295	2.73096543547146	4.95224954541815
66	2.81664466414167	2.98382271482373	2.03070728668641	6.41849579182696	2.54155338250401	5.72626505321239	6.96754344551209	5.42337287326917	2.79066184160525	3.54094807348891	6.3377116082042	6.35763953402612	3.46222818486617	6.8767370142538	6.40414100640465	1.84205612637495	5.74968618987826	6.71019401271632	2.34760739295399	5.79316582257225	2.29102453663007	3.42899637612083	2.6719784327638	3.1107060091844	1.78519577756095	0.72039753404947	7.6076412806504	4.55470641306587	-15.0773598740608	-3.02784925219649	-5.31632898581174	4.56199613945295	-2.69156582818839	-8.66223173066321	-4.29758728812191	9.20760435648817	3.72544666487019	-5.0901447740839	-0.762007419228862	6.88077956274949	-0.428103750653923	-3.45492543106968	-5.18037183018571	2.09418006409554	-4.37862922275035	11.2067494339507	1.0031564584148	8.71426437545695	4.34979446690715
67	5.88816373349298	1	6.04324956059211	3.43382683384496	2.26918248370673	2.25886179990973	7	1	5.34444324214972	3.68252030621867	6.98375614433919	2.09862448785041	3.43872978929623	4.21598740376866	4.2143292981324	1.32331707138133	3.38631474047738	1.45645185031133	5.32086635232098	1.79562090717316	1.50979479946002	6.61601744371584	3.83879443463413	5.05860742068157	4.87277027359183	1.71229141799604	5.58868593420996	5.65043586131423	-11.0862969201102	1.52747198037958	-1.30371772701912	6.41881270874377	-2.0055542400263	-11.245457975903	-3.85475982030948	6.57968167322137	10.94522893219	-1.25416275406095	0.379565100458976	10.8354605956089	2.5097703671468	-1.26586824216673	-1.70222452924548	8.03183354563577	0.0811540457603348	4.139954713898	-1.84455201031801	5.1966146307727	6.8573782486155
68	5.17531664344945	6.15529778906653	2.2514148594223	7	1.06892605111758	5.11805249059752	6.27944146878437	4.2026186211914	6.60571770360991	2.68704806000262	7	5.84811634324301	6.91431004308306	2.5829789843554	5.63803032369734	1.8993650423599	3.29630908101971	4.18902351682921	1	6.59338617219004	2.48820521460311	4.76362018970474	3.54351686747763	0.126637291505015	1.63103467581356	-3.2332176024045	-5.76371885682516	0.57848681295851	-0.280670849652115	3.43041483150416	1.03115679056676	2.88968101152904	-3.07752310417861	-2.20029770940953	4.46101595301952	4.79802122118932	-2.7814318652119	-8.21721791706038	-5.22624106488414	5.12394414701312	-5.35079076623818	0.884847991887985	-5.73557295973489	3.90619194634836	-5.00443998356448	4.78646452765781	-2.43885011796952	9.57950102602686	5.10761313913895
69	7	6.77727321366469	4.00843519429759	6.76592428402683	1.80413968201482	7	2.86139676197996	1.26908394590614	3.85635667853809	1	6.02788516832256	4.87278044754231	6.70648038867302	2.53650476937696	5.21031960800453	4.27220960105806	3.38937442494436	3.22208114445986	1.94776150184773	5.90202188577471	2.33684583568354	6.26658065756313	6.04574087805221	1.48415403332548	1.55897767369786	-3.07980795012273	-5.77218507935182	2.29893467215013	-1.90438269972361	1.85123105888549	0.828094060265269	4.40475912449563	-1.74932062547191	-1.34783153785657	4.36737921179594	4.80012041696184	-1.69855149357597	-6.21579171385608	-7.18075478121808	2.8979887179411	-4.39889384949028	0.236379193468166	-7.15257182939163	3.94204024459367	-0.741246015872842	5.80697230568838	-9.01062306210369	5.93248608785323	3.25285831033845
70	2.61121142443175	6.58493671478366	6.68678347175872	6.5834431540496	1	4.57811480672179	4.3706802233311	2.96426260611192	5.45479408886735	5.93353071448694	6.64288916944747	2.11784958288844	1.60877970535916	3.21239471781064	7	1.67673716517943	4.40744550335799	1	4.45032028183801	2.8771376493294	4.58201391617028	5.46405850205429	5.87044456575034	7.67402921184014	0.755351285152002	-0.185451826148352	2.12619536613392	4.63706796657811	-16.0140671615733	0.182863409265635	-1.51191962508742	2.9425668240167	2.61752223411581	-12.0399068422523	-0.925305917027049	4.77149955869728	4.18593980785709	-5.18667169671538	-2.17073019092299	4.97026354408263	0.00518954500147606	-4.30833279018626	0.0884326576107305	6.70786924630595	2.91969107063156	2.73343252196486	-2.93536377357423	5.0066877523867	4.95024763561828
71	4.00118679685118	3.88811408852885	5.28546098293905	2.83540271611448	2.07688747624055	5.29833591156825	6.52343100945648	3.35744894922307	6.06473736064373	3.74778245484427	6.87504159922111	1.43559668671574	3.03776267765545	1	4.66404858572889	4.37407198986242	6.81624614606984	3.54521771418641	3.39938606856772	2.58566934380747	1	4.19122153950382	4.00151378330019	6.87046621014494	0.447194963584079	0.741742254239944	2.23163989944089	6.83000194748105	-16.1952375672615	0.270434083989948	-0.620295851620289	1.05613239761026	2.94846352204368	-11.8609130744663	-0.808929176545895	5.46297866911231	2.9599564422214	-2.63169661434541	-2.05589476039762	3.71136848349319	-0.885662011961928	-4.90685678312154	-1.34034890133311	11.4333643195196	-0.169285317204897	6.70051835673118	-9.09383242042353	5.78188977881641	2.09040630020374
72	1	5.98174179961078	2.9808464434243	5.1271270866451	2.91929541463443	4.51581421664316	6.26675308717447	5.14482394454097	1.90312081737007	2.76367634999553	6.93003298405473	6.02921972563362	6.72866079875108	4.32296601071761	7	2.11551170380951	6.40364041518615	2.93388597282337	1.93341590793658	5.82869255732919	2.50420324562184	5.26994598320043	4.99283259146019	2.45659106903433	-2.87148852946856	2.00346230164767	-6.26431658907563	6.03814300393942	-2.4660147146638	5.78357471023353	-8.35631029637506	1.92733135092856	-3.45076283208075	-3.96135990438062	2.08841706337163	6.17025255823462	-5.94391568837888	-10.2860720762996	-11.9476285946381	4.33815030372061	-0.5686506628573	-7.06380161925102	0.527379318525961	5.74003680590059	0.231724445484614	3.56327523940563	-6.93916679347467	9.33783458540956	6.34605630635397
73	7	2.77285094534337	1.05370360822142	5.68103506571301	6.74655750722193	3.29062474676594	4.43402042024929	1.02417319715666	6.44380937187799	5.35454766252986	5.84750936822087	7	6.35367929684216	7	5.15317723888362	6.2973797039965	7	1.93289752829141	1.08135208442399	3.90926853811103	1.47506975060959	3.23029568130091	4.81053954159235	2.98157642166706	-3.32202223345138	-5.17257426272788	-2.95665444547366	6.64636224206747	-1.61255878926096	6.67001682632821	1.14044166454657	-0.622724437145071	-3.37659938599535	1.83155274462879	-0.0294281498145955	5.90564084806829	-4.23348709744349	-9.78563748977239	-10.1030825602	6.79076209729472	-3.3942195963899	3.64761630991298	-7.96297081775155	6.20487758156146	0.225283626284776	6.96016703022696	-0.893674485086339	4.96539305641443	5.10237606087797
74	7	3.88678132389226	5.10187775091493	3.29953592968372	4.3031274866025	4.59445103196001	5.90856576903532	3.42582377611985	2.43813438026076	5.94841816412058	5.20566826134446	2.38626198991338	5.53870296042324	5.16464432565907	5.5405180930384	4.63435022272998	1.07452366989274	1.2063145890386	4.94410347386849	1.77280175199355	2.99990758422473	3.85739100803676	2.86840244843537	5.65096106453249	4.42009429325946	1.34664573506757	3.13474245942982	4.20702414183168	-10.51733744309	-0.151158362134326	-0.547196659885815	5.05125242067266	-0.524637821235277	-10.0791760045655	-4.63514304289204	7.49734844263751	6.61659676157749	0.848150096474996	0.00325443890865751	9.81045201609998	1.12283100379088	-4.84181459467719	-1.55203039188323	8.53091948559422	-0.397225415814738	3.81100526407945	-5.65366313057187	5.07448906989494	7.12160179106939
75	2.19359667854055	2.18132935170337	3.43725897190131	5.84517035508569	1.27459111328067	6.06610992358326	7	5.46420521380851	3.03741257042477	5.07790851389294	5.90492414985901	1.03101671354716	4.00516003781246	6.73071198195768	1.21559444811209	1.80314607664187	6.31586117958057	1.88160769898649	1.42966542930546	4.92619279839288	2.82121840416152	3.6033653034721	2.92170756798427	3.03855113695656	1.64824419304401	0.39936470915186	7.73983719650659	4.44083825180474	-13.9436594045283	-3.80972860260741	-4.83726936950329	4.15196057881356	-3.42287343041059	-8.53322370865819	-4.02526890239027	8.31477372790152	2.65437467417409	-5.65558732340202	-1.51853569499029	6.66325014338791	-0.708318465915309	-3.24559890351196	-4.01916151647622	2.18649958140762	-4.4723041064744	11.8153616218693	1.37803036480318	9.22576280715819	6.07212663883927
76	4.54791638736022	2.69424038312591	1.83809356756673	6.08648266541406	5.19615811143371	5.67404546055276	1.95066794183011	1.48189967462539	4.49921659154626	5.56954114800457	4.91568195078631	4.85402975553434	6.77016225869195	2.77784725323372	7	5.60503566845696	7	3.9191079967152	5.61171046856918	6.23769538163776	1.40982685893367	6.41332168790531	1.56592852230358	3.42852440661586	-0.158949723206256	-6.57915000910719	-7.52564808653527	4.00737315409003	0.587560811525813	-2.17490428291055	-3.41805815113054	5.94550756852151	-4.48670030216794	-4.0812672157057	4.73313642810651	6.41900831882269	-4.63866356513948	-10.2618635634234	-4.33406103392888	5.29597451794398	-6.80779760702557	1.18670601164377	-6.42427304531775	4.60580234536202	-0.725045936094666	6.72797308364171	-3.15774782017739	8.64313913422484	3.56557575478079
77	7	1.45991894167817	5.90553249850315	3.01229057483754	3.51764867933124	1	6.36255479749949	5.29390238048135	5.21596140890035	6.31527017252515	6.74527080251001	4.87306971078091	1	4.72923505294986	7	5.58027472509963	1.8557963964096	1.85967612884256	1.37026734863715	4.69866130627553	1.61845550332443	6.79167523156811	6.79148724414689	5.87918056887959	9.38210651853691	0.417745652764601	3.00275498492397	3.56025909749579	-11.8193656465352	-0.14868679742729	0.521356311253457	5.54032967536641	-1.73929607147104	-9.03780021305409	-4.5539085988183	8.12981273300316	8.83580417583659	-0.722405272066803	-0.866203657318881	7.68357483137239	0.126017601885012	-5.27946380126479	-0.41347369123809	3.15213336905674	-3.26322390907154	5.3205595172727	-1.44671534809095	8.9147821013699	8.71707966864057
78	6.88104013476568	5.40965906676976	2.4677298789553	6.76449604293592	3.07079431663443	1.16708670385285	2.72081144589424	6.07611393451783	3.82111091341011	6.73517901209009	5.97590390681367	4.31807174350292	7	6.34982724853144	2.40674417521717	2.76871183592724	5.39514267860217	3.42213120641323	1	4.90192681562199	2.99445040925773	6.93348908954011	2.80939369029352	6.1735075743862	0.856101543573847	-4.0437591815115	-8.07502016755226	1.59710716217821	-2.79054928278826	0.724050530472497	1.04748100421448	6.26280844465236	-3.37252521034104	-2.96726101775946	3.78039290150616	4.71321406421518	-4.1855122534801	-5.43072110068471	-6.9084140360371	3.69489834647231	-5.91326415198368	0.99002172961334	-6.42154138812943	3.81751199536995	-0.791725427321571	7.09510457383444	-4.06528694676542	7.49665737169283	2.51059545228369
79	5.82845346554156	1	6.3948251901405	3.97121743527244	3.0855121751317	2.73906677465441	5.16569573715307	1	1.70136710752995	3.79540306694896	6.23854873245957	2.46222043832658	6.33850118403479	5.30238269435303	1.15897963409303	1.54102800618847	7	1.68100424753858	5.03219794116063	3.27641749156578	2.04811695325533	7	3.93541217625309	5.20874306221518	4.87430979287249	0.576388493455501	4.97843576739249	6.63690067150397	-12.1572993253085	1.39123595794162	-1.60166700655181	5.92120192926588	-0.529005425303291	-10.8815629726839	-2.86728366373569	6.50687579892983	10.4877302574718	-1.28858533764261	1.35619436358119	10.2868802245691	1.86737571325038	-2.33085144158634	-1.38463108573538	8.55286421868961	0.893856018789234	4.03340729848802	-2.66733623365313	5.27096725377432	8.06632645547727
80	5.74867520309295	3.47298906416206	3.02312783272374	6.0666275603877	5.8806958889933	5.536090599571	5.10814977152452	4.75092651856963	2.75572833120913	6.3078058239518	6.2639319455176	3.73648049880452	1.34030168170051	1.17734449541714	6.34464286767555	4.48409046673956	6.6267102712832	4.46403647856884	5.00930105025991	3.30790569980429	3.66736448120778	1.94505997556638	1.658641908498	2.77379248089667	1.14180624960696	-6.41729226171301	-7.0669026725221	3.92929070358527	1.94628483176787	-0.648858634635497	-2.88377498596002	5.20623548463226	-6.88820426743314	-3.38467774163341	3.83333269008451	4.30912123492147	-4.07209963840689	-10.0801183663029	-3.2337133516788	7.45775515013637	-5.95020556706628	0.73438567976349	-5.99668970872979	3.56381783399204	-2.15633950913527	5.60424137148043	-4.64427265476234	8.32147719117089	4.57684516828086
81	4.60857952902557	5.73330064865122	2.70678646102065	5.22095621695756	5.80421810515565	1.50840206176755	2.8291348474803	1.00187623129894	7	6.69508965080542	6.02225093453938	6.9737939767704	2.83994252158263	5.88835570210249	7	3.67265484591002	3.86948160150461	5.18760629466418	3.77347383293797	6.42157222645602	1.21377758079924	1.55517764103529	5.88034202945018	4.53352066064742	-3.68888200581653	-8.42335402710264	-9.28476549093117	0.608598217795198	0.607610620536668	1.34785367219863	-3.48869701257037	3.45626047736197	-4.04294696537646	-2.47609481019261	6.05911311963666	7.63292073286803	-4.68399463661575	-4.86994276765313	-6.83601403630792	1.35271978982998	-5.74421442139446	4.3678304913017	-2.68077834450688	5.93271019032701	0.154801649386279	-0.0777271551841611	-5.91353719828726	4.12345186538154	-2.58427814626559
82	6.62140825173636	5.58009637630455	1	6.8097917236259	6.40295146584544	2.7574794718684	5.91829176579392	2.6797957184838	1.35641137588295	1	5.98095296227473	1.44457203867636	5.46613097435698	7	3.83282067335302	4.10702812035951	6.46810091017395	1.17550068107926	6.21659758774755	3.51262729306562	6.14096356452843	5.01743288858145	6.56728427752948	4.01064046042633	-3.80163954079609	-5.61798631184714	-4.44926998453805	3.92162699405213	-0.0241463576373038	7.82070680931861	0.0344748725344746	-2.47017887598443	-5.1223220547685	-0.835163718757641	0.408111287387738	4.30132862034426	-4.41324767132494	-10.6175908974841	-8.28617673791374	4.60599726649883	-1.72307201264445	7.62907258868603	-7.37608322075893	5.52975008307308	-0.0608599970880623	3.85686922846234	-1.08920850767389	4.30039834239766	4.91230319200618
83	1	4.17981135606541	4.28000328574589	5.91028315513419	6.14414146882592	2.80174345676771	7	5.00179654446898	4.72283956222998	5.48661848145891	3.4593006542357	4.47955011787824	5.77313411058125	5.40445775071981	4.22940110160617	4.6857513867427	7	1	2.89792048099331	1.18692683390122	1	5.54237889798915	4.93226384380804	5.94139648921899	2.44639224717769	0.144878305241132	-0.795179830414468	4.10803073449712	-0.918704406385196	14.3533260316314	4.04334460781718	3.34296639612498	-4.14843655769016	2.00031233009771	6.79697364982251	4.21792048529332	16.8454874612385	1.75815921990652	-7.83847888140839	3.73672421888974	-2.85698656871693	3.11043311329844	-6.19134643160277	2.48451953293367	-0.848730324496201	-1.6044452422518	-3.37146890889645	4.6179790677397	15.3484684560502
84	1.72510780296807	5.33051084345232	1.64564012116926	4.74758111256126	6.50774078309649	2.58160437782241	6.2971887318952	4.66757946386985	2.11592072638569	6.80666416977914	6.72733472231657	3.11789744984685	4.73266350413217	6.45289461352088	5.96434215195803	3.37938522880015	6.00655476950367	5.36651065678294	3.09936211076301	2.37963554732432	3.64796045738532	4.94659933476256	6.08878451895819	4.39945736226962	-0.0469933162677629	-1.89625114217035	-1.77883203708797	1.22819213413573	7.80632418082	8.55591597248992	6.81943205003644	5.64136128111552	-8.3046580922767	3.83697057161709	3.97661210966641	6.06302042395561	18.9816487583065	-1.30159203577496	-6.75568702602451	5.21302754386392	2.29256306264858	1.99893562658531	-15.1981462708258	5.53063041337385	-0.758980124168635	9.01610227864264	-0.256548434018553	3.23018546038557	10.6687496428735
85	3.67685173428467	1.55253562520005	1.98555580931006	4.8001311716428	6.64622985485089	5.98398652574165	3.63127001451634	2.58396822465227	2.18731864047429	5.42309257611803	5.64563214229781	2.47559843481389	6.09049052463428	4.5652746792554	5.09742734487777	4.9333040416707	5.65772038977933	5.1510116430069	5.56919492074537	4.60312677508932	1.27819604546187	4.20105082522187	5.11239807625435	5.29462065030565	1.83595901783035	1.46708656004116	2.38487419209576	1.47944415186531	2.07678039185581	6.72352054782393	4.53292362064717	4.02567685242132	-3.967303818764	1.18980338196719	5.27137824713622	4.32689586171476	17.7899723305651	3.0879100758808	-9.20229189097169	3.57200402918481	1.31594507466628	4.63888582922726	-11.7527364266654	1.83177919593982	0.962780310534145	7.6205141001207	-0.14422285335967	7.66003127537744	4.4261152415735
86	1.0601698108144	3.44830391675867	4.58089046388187	2.90744084566126	4.1481716523935	5.02786239120794	6.1135410153184	6.78250210269757	4.42385212918377	4.14344879979538	6.94102012988994	1.78082088613752	3.15362492910975	4.54730057849017	4.48716370267032	2.47521732394414	6.78203534340571	4.41168964276473	4.39117229295941	4.72410863762206	1.06132979638283	2.11729110368502	3.74543728614563	6.35895008377704	2.81032154827886	2.39531932453387	-10.0849032431991	2.3631649635601	8.28975399666944	4.03157063770877	7.91861840895101	3.27306127073212	-8.09503320758048	4.80159984361548	3.0629250952012	1.97574986268797	11.2341170711009	3.92624717166304	1.11185482937654	5.35807674610093	-1.20569338556372	5.16408371846394	-12.0204951117549	7.77838927794011	1.27616024424917	4.04917212750037	-2.33915061013782	5.04868886641719	14.2279963317736
87	1.73236583896313	5.21309755943248	5.48876770593192	5.01082790327791	6.86738905594002	2.85679991223284	7	7	7	5.05203446737476	1.81680607215798	5.48243694967503	7	4.65022133521453	4.0947097546574	5.29197169115414	7	1.54350001256185	5.74948552097418	3.92406679820717	1	5.89462503677483	5.24162869717617	7.39459792912837	1.68924087543248	1.38385712778455	-1.31185970870639	2.87615028304879	0.255781222445583	13.9183265985569	3.06850490827583	4.11272059009915	-4.99742995496817	2.28458176663029	6.5809056635573	5.20901484525501	17.6161299062959	1.67237594356983	-9.22527522445275	4.01886158265881	-2.23170400344212	1.78628048416564	-7.54217696065172	4.7523047091079	0.170278984415022	-2.62961009758245	-9.38927193315098	7.49237362638343	9.01342205077594
88	1.3068142012101	6.4427182525697	2.276489673004	4.7652794492009	5.88577956933714	6.59799137118019	5.99262028273584	2.3681052221002	2.39473831810362	5.96531970066841	6.23591027615748	1.53014914392716	5.93878113909996	3.84359356427356	5.52332047457607	1	5.21706718499141	2.81949907404654	1.3241587761563	1.18659999074174	1.88012910030489	5.87509351649565	6.92934413666277	4.12051958131711	1.10678783618117	-2.19296991268709	-0.499215002978346	2.0352176557747	7.33797173450321	7.09435044459223	8.57703808895365	4.884139300931	-8.47452483370093	5.30330030693994	4.25878913035013	4.37220077382305	18.850778321689	-1.69838182146877	-5.66446224710561	4.74487230359494	2.55676231863042	2.69561047510146	-13.6810468168401	4.77155894117532	-1.65859466285001	5.7466755811925	1.27888241323361	7.42973190226218	7.64394820900712
89	1.97642408069344	5.87375867092292	6.06586277588922	5.22343497612742	6.64631344661935	2.01288914292563	6.53940123278502	5.99612432215984	5.83641520607424	3.51875413276617	2.86162331153297	6.38773012907388	6.82971120661723	4.12849891710092	6.53261861916979	5.96289732467472	6.43512571916484	2.15800828144288	6.41941168311888	2.91500658927315	1	7	6.38668333397776	6.18032973913017	2.82001605590334	0.377314957316627	-1.01121929781743	2.76466268872426	1.02128134255796	13.2403315728981	3.93308578229372	3.59714270259934	-5.68362507376839	3.12159905628844	8.01604543318298	4.32105502907326	17.2326247040837	1.26806994598352	-8.91121442498263	4.81633368754635	-2.24167727141693	1.0724355281083	-7.06780858665428	3.46121087185062	-0.348478875212306	-1.09413936956186	-8.05145664478122	5.55555744055659	8.12332980857922
90	4.32363102904417	3.78185625569183	3.14978108421634	7	3.45253122854589	3.41644047651937	7	6.25202587548033	3.03407941958657	5.25220492116631	2.43662092134805	3.85078903542203	4.52727455529922	6.77679145810382	5.47937420021294	2.66822219434935	6.70638917758543	3.3788563890584	6.33385406598123	1	4.08033532070605	3.67558809072029	3.44474372190147	1.01942028570782	-4.3064002480267	-2.54247687512372	-13.177491142889	5.55942852099608	-0.699957260001804	-6.29284657921716	-6.88311743898482	1.46708926983285	3.00611170138689	1.0072600355833	-3.32858241105387	4.13847822635552	-4.30918949739363	0.451496962173326	-1.82103775691311	3.39765618320119	3.59147806288174	-5.91124503500373	-9.53505118379087	6.6139813999579	0.924443758241589	6.56773016779594	-4.15173846556081	3.35643487374031	5.42015163324407
91	1.01583143729798	2.6989714197911	1.40601964862376	7	4.66873666868342	4.68945568192984	6.27128269790117	5.95924348107022	4.31750653931304	6.23472115019711	3.97175862202259	2.59819602938784	3.96784100840073	2.82707424893219	3.95083390654182	3.71984728416609	4.6882306253144	1	3.99943281612507	7	1	4.16521011096982	6.5732855594821	1.95096893491204	0.363779812899457	-0.856985175018875	-0.582464700480847	2.41727643043784	2.44298570773772	5.73542116255705	0.837948242410934	3.86074811048964	-7.07771064194553	1.53348068583262	4.22381097248263	3.60465789390454	16.6986568132341	5.36586006684402	-8.97683530679994	2.49949150450767	3.09536210681147	-0.525918894692829	-10.0546056320067	2.57670784511767	4.14533013791241	3.38080975711384	0.873213827990462	3.01334871160808	-2.01436949468576
92	4.17439764516976	4.85649437296926	2.05338547890939	2.62163229581236	7	3.82760230621609	4.40042720663695	1.22945112276727	5.26233203109155	3.42612361178449	7	6.04691743192843	7	4.6689882809423	4.25756623865794	5.64252030951101	4.76350195835728	4.11274524237997	3.76183906053008	3.69104408199312	1	6.91234426714883	5.19741686322726	6.59495998847135	4.76461871288719	-3.0006632180459	-3.64542112667329	5.2699389525319	5.61308859549995	8.77468318197636	1.41514743060358	4.23166589334322	-7.37986427624854	-0.669940317916691	3.94831005458647	4.60764170589191	18.4318299030823	3.34115715684848	-5.91950004520511	1.63284448278868	-2.10979661046472	-0.350348782312671	-8.95435035340459	6.25729674077266	-0.190037999496523	4.836910432399	-3.24972372869685	6.33412111150659	15.2540012336597
93	1.37861057027945	6.47468007461928	3.74751714913328	5.87215410006348	6.25769174786066	4.68189841993109	2.85713240712286	6.3970749696155	6.92785446674176	3.7465724486206	6.25887417459517	5.83551313987283	7	6.4117819677084	5.7035523023105	1.25403579833591	2.24595477092514	1.59864303600326	3.12316708122682	3.27252239739161	2.54717692849688	6.01402346922336	6.46072216136166	2.93703261056726	-0.0863371773596631	-2.00589554193649	-1.56677147160809	0.308177110077869	6.02464097120194	6.19545039591385	10.4513688006909	4.03050434428229	-8.68118923199825	3.47697082230439	5.08410207824962	4.22204625709671	16.8550858534873	-1.32161480291589	-6.06152573550904	4.91095294256893	3.95095564331439	2.89892029455701	-13.7612287302803	2.47780614548768	0.204006025387608	5.36569387045662	-8.22194329999182	2.7901503380066	3.24806791014027
94	1.67460819778225	1.57016453151882	2.46804784604351	6.02610022582032	3.1505883771252	3.63566820306205	1	2.97912253209324	6.66951292977566	5.23329542192409	7	2.92434513918428	2.48070474673274	4.33978467886528	7	2.2365852039553	1.66713802263825	4.32306639363516	2.34223116825908	6.29770637831079	4.10667921529735	3.02219987853294	7	3.19317880601541	4.41842024936271	5.36783762306095	-7.55961867586508	4.12918139412874	5.47473187957183	2.42494742705388	6.47584757054567	3.85659954051071	-8.31340371779398	6.38138431337946	5.51103080710433	2.12498605213045	9.82628536897648	0.793010316973021	-2.08425304457687	7.28313996799633	2.42847017188851	-0.125585146308419	-8.04152825021991	3.17790809295641	0.719572889036354	0.853246950514415	0.357822822417298	5.03384881261298	11.8126794554736
95	1.37817132622533	6.90075675803508	4.40774737303833	5.73920931738294	4.8100470042097	5.4156709994383	7	1.68749364369897	4.6980944223115	3.92162902608291	4.94995113531073	3.40601336105371	5.25020431319391	3.36506872794616	7	4.98676065826066	4.46301342921395	1	3.78755027930357	2.97739785482566	1	5.63166336296995	5.00269776781793	3.29739470215535	1.63962521567434	-2.06555043796453	-5.69855628951796	3.56989761756428	4.68262125572631	6.26921787958374	7.36573258272539	5.95693673468951	-12.4205518999763	8.63463833084493	8.19024804420171	1.22372138804025	12.0260653915905	1.84797217393454	-3.76710412689632	5.0734148086408	3.59254155182374	0.971805733127191	-11.3558179915897	7.3724873552182	-0.182385261505135	4.73309939301445	-6.66024353944632	6.2637419588174	4.48626549860707
96	1	4.28012296850339	2.6164536595422	3.86099845568443	7	5.56549968735556	6.94300724364619	5.24739729220587	7	5.7418593997619	5.52764689574004	3.52949636548195	5.12174070003059	6.00091400068434	3.21794566287873	4.19919951631761	5.0517099745864	1.7912105669384	2.79581898910841	2.09987000869148	3.71255782862101	6.30509376217566	6.62111096012615	3.04343479636074	2.35482057025377	-1.30033756238124	-2.61317848190255	0.64712267782896	7.18476588871995	8.57662885480086	8.15417971272502	3.56068902164042	-7.82754047985538	3.97419832508838	5.19483937424227	4.15655693867984	17.3112922141366	-0.477792891187708	-5.61957306625617	5.67761040251013	2.27711847332456	1.79648848149244	-13.2509872980886	7.69502762712324	2.27226578057366	-1.01250576407981	-2.23087837155091	3.20466736844243	10.6477347234264
97	4.48652699846167	1.41006352040697	4.11552952384506	6.92753023159524	1.93436710483286	2.68995359551834	3.48126806502224	5.73173786569574	7	6.79158335345353	7	4.67782030911885	6.33105404232457	5.22380088188726	6.26442762622756	2.82417917636374	5.72619424425775	2.21402369019733	2.7820654591282	6.85277796455621	1.00228556097882	6.57050098335528	4.23375846180048	2.40697011287401	1.72867095536183	-0.770653595878029	-0.389233820000122	2.2293201821602	-1.42965648153067	3.56331417372287	6.8380899078172	2.1362541665575	-6.08466327609369	4.25407710675024	0.923061956604173	9.20501882785499	18.2170196961658	3.61178690879571	-1.78170885714732	2.49206828509582	3.05978995873687	2.42464905836732	-14.3660083545881	5.58854531339501	-4.27973141102114	5.87697038852998	1.6719871955652	2.47852279167896	3.2736799741246
98	1.70684483658113	1	1.35032811513179	4.31544794072792	7	3.84222172600111	6.30465852715571	7	6.74023579852634	4.19928449634595	5.95247537065775	6.34614431429644	6.77494981370317	5.79835353590264	7	2.61855121451009	5.76958277248176	4.12035335183069	1.12133360982607	4.78680069663395	5.98595229824109	5.53629762051785	4.83901085120477	2.5305392506384	1.16199643050862	0.811983153074195	-0.667195898370627	1.55513670057674	-0.255775332053735	4.33344285883913	-1.13688187030564	4.27372394541211	-9.36282834911651	2.06464781264387	3.15211831863516	4.42906031111284	15.8798017070699	3.15504791945487	-12.8798099295977	1.46898630300116	1.54348894072325	0.113985846125496	-9.7261837933287	3.32246721691357	0.286754491959505	-1.98988748736777	-3.55695705655282	6.0194411813754	9.05135719956525
99	2.50187553509661	4.74804938331691	4.07274058141921	5.8869442582456	3.58843003606237	4.33006239459852	6.38199879785849	6.34890079460951	4.88006393835542	4.97357839125825	7	1.5321878113559	6.41577823198734	7	5.52741469291028	2.29462572723634	4.09403991277465	3.42963309126117	5.73287246289264	1.63818481827402	1.31181878639486	4.78702300866665	4.50034688151189	7.63214958625657	4.11025597549851	1.08947164952124	-6.96847754031507	1.5670582224746	5.09754997967203	8.6042979813309	5.93109096514632	8.17299120377722	-7.96253709273836	4.52607397558279	2.77137630393099	4.7283034930321	15.8747745084954	-0.586977419210931	-4.41142443262442	2.68192433508926	1.56649004231156	4.48549276867844	-13.6668439439668	3.17154915613403	0.365098051457359	10.8447067221358	-8.96419336569797	6.32208424712445	15.9678033190202
100	3.46431034313842	5.8682426706592	6.43101233897087	4.84070555462227	3.46096537478931	5.91005618805513	4.92030290193605	1	4.70648666824791	5.64831781698021	3.99025401999979	1.23769943737713	6.53415690751554	6.4089069889173	3.22689111959146	1.3426782546603	5.36181611659454	1	3.99795432223706	1.14108907017657	1.07082848394648	4.03668094191762	5.75129827159678	3.68214084806523	3.06443151781573	-0.289141572508949	-4.84283572849134	4.87000297984759	3.84558822522741	8.42466922792899	7.0642765971717	4.99427229065949	-10.3371776832313	7.29914057896509	7.56504519133176	1.85963329407164	12.1629197957879	0.247902911953738	-3.84426974814851	4.89755355611028	3.03296127514738	1.66516288395809	-11.2978687520265	4.63705870807769	2.61145891092944	12.2427249870322	-7.60433359434575	8.11551082990531	2.42394919269305
101	3.99918939021735	4.84679389832715	6.10252493654867	5.89665186890748	7	4.80840260449801	7	5.25180328417555	4.01579985728864	3.6333743655696	5.13472066406203	6.96675103536597	4.3570327907627	7	3.25444458046454	4.87790015062336	6.06231399734709	4.62634584085314	5.45378127756878	1.87720880602208	1.37860723279397	4.21367861253545	4.84877225267769	6.17450100033339	-0.313878418672656	-0.128923174097552	-7.04884553510051	1.89237858004029	5.02670675047449	10.5149834741438	6.08368645135304	2.92508239435921	-8.05318136244618	5.12168782041321	7.0506070030383	5.80883878081032	11.5708175298268	4.24568477517129	-4.73465314194369	-4.07529149933028	2.37288166240174	0.193688485485147	-13.8863922169144	4.7881844209345	-0.424750058793427	1.04504455090009	-8.5839652672035	5.24851645378514	5.65177731098162
102	1.6490805221749	5.11734206796051	3.98493485967213	5.83826487604135	6.79925815537138	1	5.26041903012274	2.28780076483341	4.14512419031468	5.25161252173212	4.07075931160449	3.47376560765704	5.81350734413223	4.1516959918362	5.56665351799269	5.66156154379838	6.9703562901275	1.69748121297449	6.0971203019381	3.92075442706268	1.20820562679778	7	3.20480927133771	5.69035115537903	1.41257349171015	1.00030779768486	-0.726283704618373	2.77910786588701	0.105770828108399	14.4427703990382	4.01183995156345	3.15111195748652	-5.00511269697424	2.73063203852464	6.2781142233976	3.51882742568156	17.0619232991838	2.69950023996289	-7.99582508851694	4.17552765969443	-1.07870409436876	1.58579851155454	-8.19324849593551	3.84255099421718	4.46877508890963	-1.81874779422088	-2.82982681560387	6.28791388730507	6.0502802850299
103	2.03979424755684	4.96931960318381	1.85675898670906	4.68195681930708	7	2.93116626509525	5.39701500025358	2.89452506151911	1	1.19744034164935	7	1.67623866057109	4.56877307043236	6.78611048115284	3.75582720153739	3.90827192685823	5.70622574212657	1.24865012386481	5.82531601175474	3.32347219162123	1.20450435036727	5.87463507832751	6.48696865268636	4.16952036649116	3.21483937122805	-1.09349160200728	-0.653200780955865	1.94199607918587	7.83450604329226	7.82077656735588	9.66072455057448	4.74363514706506	-7.16247662502216	6.38340371244822	4.29330379261591	4.8549726103056	16.9348869556461	-2.76177034866645	-5.70124356758935	5.77915043712023	3.59810425334925	1.40255618703057	-13.0596673399592	5.6169914540626	0.604529177778751	3.75299097992657	-1.55531680803005	4.53733198162284	4.17761395690937
104	1.23661762198687	2.6062384672334	3.25407792479376	7	1.361328308013	6.4956959940222	2.61515683551655	4.89322895201853	6.73760717857144	3.94935808352715	4.68954189286575	2.32657754855074	4.81582892000516	6.36108613124659	6.57831737613372	3.65211043227512	5.19432359887914	4.71421881455815	3.97065572894986	6.83756549422096	1	1.77643643895626	6.91909945263057	3.71658430904765	1.86732054859822	-1.02079688091695	1.47083319420109	3.80895570723898	-0.59003872052568	5.51302050089488	8.93262668447615	2.3905621992925	-6.42947156991748	7.79005295803687	3.45804463764758	10.5203446505334	13.8065886216652	1.4252866530448	-0.483097403229597	7.28751588376805	3.27418027536729	2.60809788338007	-13.8685381666869	3.31836733504394	2.84405403709795	0.356926225824041	-5.13893492455317	3.18995292045186	5.4387854341026
105	2.52506292704375	1	2.2874953355343	6.35744173424895	1.41122926973451	2.26385624244843	6.75152976622746	1.72852957672744	2.65221506708686	3.27897200560491	3.56258414483191	5.67809561959451	5.05426213461126	4.98187974113377	4.91368764445616	3.67068481481197	5.65407771840756	3.0256401594431	4.86085807345282	3.58799583464311	2.17958581231624	6.20719911892716	1.49693202855205	1.92235127758742	1.27035978738604	-0.455887083681547	-1.59416552717258	1.85330364778336	1.63980196390755	7.20353577635888	7.92479037028932	2.85363539304174	-9.14855923985974	8.40595926151166	0.435737121735419	9.57473314723599	11.7208824486914	0.958838542414649	-0.459160228264827	9.04743052672173	3.45431700800448	3.07223114020131	-15.2143262300136	4.72557415022154	-3.60577086855896	3.57337785305013	-0.164141825206965	7.85916477292831	5.06019714586396
106	2.45384443212154	6.21375284675691	1.7899405294151	4.11074508017218	4.55706300663267	4.23195142688959	5.36289134004534	7	5.40503819720819	2.00109203301105	6.791760422142	3.77544036831034	7	3.21122652214654	7	3.94492314905589	7	1.31526587995845	4.19395884300832	7	2.09808622688025	5.77141675888103	6.51241019799167	7.74991949966519	2.65215144890907	-0.691398026326703	-7.42967945007666	2.83066732874557	4.56796446875772	8.3118771143189	7.04522320335239	7.09250438873394	-7.60135044535557	3.46763711251383	3.95994907138512	5.77371671458284	15.4467958283871	-0.839877370827694	-5.70367976294327	2.9638024057567	-0.465461190382847	4.24893661416772	-12.3411612742363	2.77287011815757	-3.15625216457804	1.82676093444385	-4.65453984455367	8.82914096427471	2.92219611809343
107	4.43256535111384	2.72444587463198	6.8197721903466	2.45285478320428	4.69358881311407	7	6.26274476815835	3.75580104209044	4.91121746532076	7	6.36379298456691	2.29023792185588	7	1.82373212559356	5.76205361928529	4.88603730602374	3.21779178759217	5.0970501442567	2.04661513524266	6.99864322646535	1.21205727266165	6.87900291437945	5.22011243671782	9.37422741771241	3.60105387380948	0.519650540386911	-3.27475375409624	2.5893485414831	-1.50628351340441	9.97843637188408	14.8486131521026	2.02972824611788	-4.73846231213161	2.75191467620746	4.62062072313299	5.87206691317689	13.4907551955782	0.812745538395724	-4.96053664073901	1.89019361656138	-1.52899035198451	5.38277476860953	-13.6227868542756	4.04471662147129	-2.52923834671472	6.5538286544216	-9.26992798115524	6.46986860217445	4.3951174463159
108	3.7444960803242	1	4.72800135245293	4.45792027632918	1.64716616390485	5.16019214505641	5.67602571025181	5.2282135246286	3.64411874227708	6.28149640362128	7	3.83683054519059	6.09731549103287	7	4.41563042136621	4.25248371933592	6.88383180182135	1.87033552240597	2.44851813525263	1.5902409487376	3.00388325779564	7	4.54818579514384	2.51532461769443	-0.627418608675557	-1.30201262436616	0.416563959451302	3.92631009835496	-0.44443261818333	4.82099801825003	6.83689222147516	2.81877877400413	-6.38380502648189	6.7340562416309	1.2447576219116	8.61291648659016	17.999768453338	3.52318776063393	-2.43954285858425	5.45616403202453	2.48859308320959	1.16170207907898	-14.8706871168579	7.85017127148952	0.526378692326109	-1.38738936704849	-6.4531306282379	4.42907266991077	9.39362968602573
109	7	4.61027290478992	6.35642860503104	1.35796010096167	3.50339162028534	5.17535625610145	6.90159582487116	1.78848727001646	1.42142238757029	3.81158708810142	7	4.06089547931482	6.39710140939763	4.19081357142848	5.23593819520538	4.09891425910726	3.83199804347729	1.41107123451897	5.02982671341439	4.48284599174471	1.37570538186838	5.50707187218964	4.99055601792615	7.75753823691418	2.56024551931567	4.19653689381872	0.250271418991698	3.69403940004609	-0.598494305882694	7.37791448322882	15.844243655362	2.24174909124906	-5.03338883087161	3.60478469038286	4.34596196597882	4.47931794302619	14.4972907554578	0.435108759263991	-4.0787227225734	2.32550381909327	1.88344165779226	4.8087260854594	-12.3323404117098	8.32867235588312	-2.75499700953899	-1.10767268040911	-6.45943517032019	7.6507671035241	5.80451277475003
110	1	3.30835455663849	2.7178688472063	2.79778561155099	6.3776625183229	4.96434935777956	3.33354068606584	4.93360642075666	2.20274280021819	4.82735319938263	4.14834395661826	1.45389236760155	6.31590068133805	3.17314539134182	2.19617289320416	5.62275072740389	5.82802383263938	2.67217105264849	3.64212044053904	5.77381605523199	2.6488460286833	3.02313890675884	2.38397540897295	4.0378688134949	2.28817250048767	0.876371672827527	-2.57584343858673	1.92959804052768	1.41723068819917	7.38886545832404	-0.366923364909853	0.850343501491879	-6.44906205750415	-0.880664117585432	3.92552648352325	4.61471494603276	16.8900643946036	3.39646211695968	-12.4629516843261	3.01088550157695	3.89928333311628	-1.18622824537433	-9.56395430978377	1.61969526022597	0.599357093782627	9.89679191627008	-3.33479776346929	7.43749328202096	8.61705049067111
111	3.66568710863003	4.77476391649634	5.88320671661534	5.37116023411548	5.03604187199175	1.30184966764204	4.95815364922451	6.49412762118529	4.0816233806436	5.64569093801425	5.33218855517041	1.62088290999786	1	4.42898138392035	3.32242730048709	4.03318032090682	5.19435123907325	3.02249535479366	2.59512251749378	5.50109272163164	1.70024962424869	4.96462910846852	3.2134409178743	5.85038222906326	1.70228045509699	-0.567050417253359	-8.25159103085653	1.67591579100859	6.48615668644311	12.3603472410323	7.80796338706903	3.65312351402267	-9.8960962787777	5.36287695209275	5.40812096324093	3.3417152952271	10.4063078022632	4.33141200973689	-2.88052118126801	-2.51590886502739	1.54084518501822	0.847370523228741	-12.3425585289584	5.40503331434376	5.4135429017149	6.77398104272695	-6.30741408389282	6.20609320719098	14.5517197804926
112	3.00757030965999	3.7678300644375	6.19476711200769	5.46870980159186	5.51759768323348	1.60372124625815	6.81411982717454	4.24524007197777	4.9647873868085	3.65685828503003	4.29139806097902	1.29661722676353	4.26072735629119	3.93276718937564	6.6765529977869	1.78411612866355	7	1	4.42216651415121	5.73778844785348	4.39621432025283	6.18797111393966	6.72604922085783	5.93277318138428	0.728070565133252	0.320361699320549	-8.68242204314425	1.16227545983554	5.00554592541232	13.0105090592379	5.27376312349216	2.48512655917848	-7.85594528150606	5.78958618904168	4.88814945446673	2.58940113436508	11.313851249219	4.39091301863173	-3.75772660270623	-3.48824842284116	0.714840687940338	-0.145051512041087	-12.5159354249059	4.9386707903288	-1.69814422048338	6.87658444980982	-6.09081747104633	5.62381315766229	15.4561035637153
113	1.0176287250638	6.78355897284434	4.22336705643583	5.76909101958613	5.03217915036714	4.45914713644134	5.89621107562768	3.25524979129104	1.93038796332788	6.820666783165	5.00852757115648	3.05513242738355	2.26626323609815	5.7668126331213	6.53035961478605	4.50501709837119	1	1	2.32309984051222	1.63354290299855	2.74600582680641	3.60783556639483	2.65472069627933	3.53428816886408	2.24836616696983	-3.09081839823933	-4.87331596569681	4.51724198588548	3.98647133577496	7.50668025767242	7.92423327631486	4.35166375596083	-11.1081447259313	9.17129406043195	8.09480412512984	1.85090385963209	12.7134971851189	1.46631574315356	-5.05783929561154	3.94997304563267	3.86007647655372	-0.455178524745903	-12.2687199642298	7.15032685928535	-0.825309284913952	3.80512735117633	-5.12665770107251	9.83422888955941	4.91696296222065
114	1	4.95925768295322	4.38350367028088	6.14580562609017	6.64583471220339	3.63709190786114	6.87068635608078	5.1245301383964	5.09139392016756	5.46575052503714	6.74073797147482	7	7	4.33775517596799	7	2.74213479485235	6.07016317480008	1.14022006461129	5.17175240930479	4.0528580555221	2.13166352436872	6.60498124366707	5.50463438305398	6.44438633455163	1.12626603690959	-0.157366667785572	-2.04822188791613	3.81712113199496	2.07881851588392	14.9642351735996	4.05025266235633	3.71055357613809	-4.36946712069885	2.34794201545715	7.15178665559772	4.18066756469999	17.6269358304635	1.08931253087299	-7.77049759990213	4.686287231199	-2.35702812559216	2.1257037884098	-6.97982113061125	1.96036308044978	0.387390766237383	5.17648919699563	0.552197573045001	12.4439222039772	9.16615871433265
115	1.18094255050533	5.51134241859318	3.92699054639923	6.05576167936925	6.70442795797106	1.25414113274943	4.75757585955249	6.59149980990438	5.18976562516299	5.78651483101705	7	3.47082707305139	5.43839686744923	3.59470684833247	7	5.31708734238029	6.61270453216304	1.97838341877585	6.69443451250577	3.65080002756006	1.25191778639324	5.12869135921061	3.57429630643609	4.86318398591195	2.18217348176299	0.696118101456579	-0.928379579842695	2.86689111278096	0.136473184468481	14.7872982742298	4.10842482908319	4.29751803533979	-5.65650300586059	2.25780021763128	6.93703477175365	2.96239773724798	17.4298672894174	1.39170557621878	-7.74700690905016	4.47332182568821	-0.964247645074946	1.87230826650162	-8.09057341205384	1.36004618860869	-1.89567695164754	9.49402866104971	-8.344283597248	1.32671714790645	-1.69171514204703
116	1.76137496662117	2.34520411362989	2.78427416836749	1.78709613320651	6.13014283036293	1.28178751984669	4.22710526181703	4.37632344340038	5.65072811271425	5.77132688473949	7	1	7	2.51985526740026	5.42538010023501	4.18292396519136	5.9514049537802	3.94185283522424	3.53127623365914	7	1.77597526839304	6.23178319277754	1	3.55701659315787	0.572314938310932	0.377199607542906	-2.35011660960427	2.71324519059596	2.31435348435043	7.64721624865229	-1.15553079229189	0.220356565038469	-6.54047190178521	0.427115993440148	4.06038434329454	3.47697000748022	15.9590921545707	3.1199469089271	-13.5824030370967	1.64109012700598	1.56005686395192	-0.741640949925416	-8.31531021351473	2.83664299163699	-0.504453236673617	8.20742641495375	-2.62495477124616	9.36909012473744	5.34704324494697
117	2.97899408311631	3.10246616437475	3.32379997200669	3.82723637830673	5.70841507007173	6.30822281678516	5.18146816234862	6.73185052445825	6.45035768675462	1.05165353411454	1.89847086684101	6.81019032852036	5.06853577440477	6.65926558534082	1.26220099766777	5.26912794644223	3.93441969747	3.70457014188268	5.29372647059639	1	3.2246622042414	6.82931996421732	4.66403646493303	2.75300541001151	0.103566185697908	-0.372737048162297	-1.99305641309866	3.74395534034299	1.07711805649655	4.81156872372482	3.02191574536948	3.22147641744811	-4.74738425070998	-0.612168552806766	4.67706774156532	5.54026458230332	14.8573160163631	1.75955344554602	-13.6266649913706	3.10213515029704	-0.793940129477013	2.40878159560297	-7.90996446030924	2.90889307412566	-0.373365049797077	5.2039690398465	-7.28456361608912	7.60266827259381	6.95972171236878
118	2.03669145892805	2.89928578185272	1.66792687345778	6.45309026326552	3.48199634775568	1.72362366349451	5.26054446035922	1.54651641708243	2.37768005323252	5.77294933968223	4.24549640236837	2.44221039315408	6.51568216630407	2.4207012884653	4.53751312604549	3.54269906535512	5.42008152440091	7	3.18199605015158	7	1.0083181849908	2.58256753728314	3.0405935930157	2.36336404360384	1.92984427009479	-0.147396200392207	-1.11640683859416	1.60204606691258	-0.577482698004936	5.07937458871369	2.88644285122269	2.99293020087428	-9.28314724331896	2.79536189224649	4.781564951621	5.59933092808804	16.7913263121243	4.40999010314014	-12.8557520798301	2.15021636240767	-0.0271354275560828	-2.16061464960747	-7.90602259121211	5.43524700328761	-1.86259978270042	10.7403503269473	-2.3444446203177	8.09328299031315	7.58985504112504
119	4.55397266108514	2.1723749531091	4.53569658384281	6.39814671942607	1.75850733964559	6.44139977427705	4.92170833493503	4.11280957379174	7	7	6.81621195740247	5.28532960786309	1	5.3456105440313	6.81581509866009	2.86767709771023	4.44111284665523	2.6427067724821	5.31954708944418	5.47940996287906	1.3310729907682	7	4.61559627183361	1.16055423625936	0.517913955836888	-1.93760137689906	1.54197524220771	1.98019809250115	-0.829602042235432	3.59568705983311	6.39280719285102	1.72435066415065	-5.84437442582949	5.03432241788792	0.309988430113843	9.48584196718775	18.9650471449392	4.3452922673423	-2.0420390685791	3.0949863299795	2.88535490719339	2.1502549359616	-14.211664268756	6.9071050981268	-3.93105230643867	6.14153523349708	0.998748239698371	9.49010064604048	3.09609424745207
120	3.50648807984949	2.96952300235152	2.83861005251255	4.87210619729284	4.27018968852492	3.16833736567352	2.04283549063507	1	6.82986407514903	4.27434816921785	4.05134062378887	3.73627258619339	7	3.49654143449682	5.78538247491377	1.07996794206316	6.8056725509879	1.57382377969261	6.62798693909885	1	3.03989320864551	4.65017969419188	5.50456885342161	6.43344254748569	4.5149882293356	-0.217919826844044	-9.00308314094099	1.54821368580422	5.74240598111159	9.20688375702745	7.44994592596696	9.68097154892644	-9.28673976158466	3.36709054192675	3.13037505171152	4.18368204393833	16.1916414023928	-0.204791322585333	-5.17513822635611	1.89182673180006	0.769812840663728	3.88202451632242	-14.4228971517921	3.24117856396303	0.27542146520934	-0.0453311999849166	-2.31534622700615	6.29616491803234	4.61756130584384
121	1	4.6148996418641	2.043793487388	5.83247280632487	6.46780551787181	3.29885633228875	2.33338225779233	4.19523915753343	6.10864936561065	2.5963933919743	5.9243343277892	4.22960782530745	6.15803208409155	4.18824388923662	6.27035159513779	5.53937279954229	6.56796526833948	1.76034982043624	6.78586279633612	6.14253557380118	2.94337052297522	1.13621897727278	6.05176610466763	3.45826034912398	2.6482194784348	-0.864001883982364	-0.715929389592639	0.496770321118447	-0.0601007118543027	9.62248578684224	2.05275866301786	3.17211292228281	-6.21050101387483	1.26138509944388	4.47318562605222	4.46041655396869	15.4500876420294	-1.00154627797876	-9.14916894898273	4.25521641945023	0.261316662917517	-1.43252783875866	-6.93309851337498	2.39835200472157	-0.522638301527508	4.44560800189809	-0.0488442863078845	5.77722690808291	5.73755223972855
122	2.8384469157134	1	1	3.89250943009766	5.17166455893443	2.68161605054716	5.01059471707288	7	1.38573817935433	4.81744250034887	6.33900984829205	2.14993682338287	6.3546201615871	1	3.77377278389967	4.37256457874672	5.86946612108023	3.24599651137978	3.11854833186881	1.42414821089898	1.4080144838206	4.57347549584081	2.76433484732978	1.63336845326088	0.181785612735642	1.07741351988971	-0.793192524504005	3.8696083348838	-0.0909312705099307	5.74854509867699	-0.127244256697783	3.33629653514888	-5.77041414821379	-1.08163986101471	4.53617752748518	4.06967450258916	17.5657861563887	2.84957990898051	-8.91372499278237	2.76036989635432	2.36880787895367	0.150785974593974	-10.7083039749482	7.63055701214339	1.09853336321129	3.73676749723432	-8.81724519354831	5.57389919763754	-3.18448544848227
123	5.16868263828538	3.13738228523945	5.4482101025477	2.72648074638293	2.65284976151728	3.87049890586467	6.45040629159928	6.9831968147644	1.50708789978787	6.71830958195471	7	3.10989609918206	7	6.05258672387634	5.81351567267015	4.21665042272801	6.80160410672503	2.23703272853912	1.64901534276724	5.2369611140738	2.58860596576912	5.23273655184519	5.15983831391139	7.23867432518323	3.3803943143988	3.61274104040722	-3.64923829378294	5.16042778880465	-1.80916617954945	7.25772732424318	15.9459959064854	3.12918164242294	-4.44012932116683	2.43684415533189	4.97072456045766	3.65640039025438	14.5300097953731	1.12820406176541	-4.9679786008466	3.07342749612695	-0.836521732109948	5.62357867460287	-12.3053379038982	2.86290445227249	0.00102536497268216	-0.42189431793728	-6.85564606712453	6.39768424061193	5.97533018431691
124	1	2.59534477393477	2.07183616614881	6.73916752401741	5.88424014956491	2.21635267339366	7	1.41315343362215	3.26886665534898	6.23736814866889	4.22576950376614	2.36813986001163	6.96997772381433	1.28569843146799	4.49252881487675	4.29245805178496	5.92196222181167	6.19291116485454	1.67335002204388	6.18259196938397	1.08287647484419	1.12793208996626	4.06098239034493	2.75014665556784	3.13546627050379	-0.595561457492688	-1.26326239263128	1.88292615904867	-0.38173120175847	5.97590430537731	1.69614025159423	2.93028156641438	-9.10563867065069	2.56092242773151	3.34042752259287	5.90768497333688	16.6461756040224	3.88115958494452	-13.3367886754087	2.06599663385853	-0.173314601945516	-2.43762316330134	-8.10485542972261	3.91335312143245	-0.716329408857884	10.8884062292125	-2.55428279275208	7.93390249531981	8.15503919547217
125	4.07175507742432	1	3.5911728256832	6.56998329187928	1	6.06103070621072	6.18841119749613	5.50944980320335	2.02744428784509	1.85550947967366	7	4.88502992074429	7	2.89309846500322	6.12822675825765	3.11917768012664	4.19727967364674	5.69923390168141	2.96103169570106	2.41245192933585	3.72749283540155	6.35768805311348	7	1.17905230957602	0.59606110173744	-0.322154671354028	-0.881878255594845	2.45433561927883	-1.76724074267515	3.51861955526577	5.40167078478954	1.85934852733369	-6.14300296440903	4.07177926830146	1.4584335173604	9.43434038408956	16.6467029388042	3.35277204497102	-1.04536982897296	3.92095327989063	3.49961297571886	1.74606414224512	-14.7942457313831	4.83800062264959	2.41474392472971	-1.66663976380367	-6.28796623038761	9.13142327752555	8.25936105331216
126	4.90786216329147	3.99680625611777	1.27249390600361	1.97650095029458	2.08222191093279	2.10718160059896	1.07767916861182	6.33838153224012	2.82497982579005	5.58082922974644	6.28325691497949	2.39889632853272	6.00409309188528	3.86650517842085	7	5.21929359545466	7	2.88482803142385	1.81990625237993	5.65182589519389	2.07005623474583	1.16926362342398	7	5.03870439967733	-5.69994249231473	5.75110424040954	-5.56734620361052	7.76527337752031	-10.1789848197237	-10.7867272959186	-2.64870583951443	2.70048743853793	0.813656026984606	1.65257339965948	-2.64347544344571	6.22758649768134	-2.3705135524565	-3.68393296621812	-5.68526369932488	3.92216870318822	3.07891291567127	-3.25188150351444	-9.02203537140072	1.94512007346607	-0.220397278449227	4.38451683316711	0.472374539911228	4.94982611305904	7.76699783224771
127	1	3.341511812347	2.61472798378615	6.5777049106309	5.50772337076092	2.66962590893721	7	2.69706161389241	3.25385144848435	5.95442662145079	4.06205903827398	1.79813694880755	6.84197685798293	2.28948505963822	4.40335279314667	6.49102876175191	5.33209541146913	5.57103547929891	2.60921014850927	7	1	1.09995117625326	2.38907668845189	2.21783869300049	3.1615230066075	-1.17725615854784	-0.95792600140693	1.64797096017676	0.265232222885723	5.82318174119132	1.97590722273869	3.65868074350963	-9.59166419158227	2.20704420565808	3.63449269217595	6.01950556167412	16.7711640122003	3.99502204853978	-11.3447646325416	3.13962269632689	-0.028230602475768	-1.86123927523456	-8.50555005323565	4.24225419515581	-1.89318722323539	11.4991205236517	-2.07095663105862	7.20805855003462	6.52267773889782
128	3.1587263261948	2.50652454918112	2.19481939506276	5.81859030935856	7	4.14000434197318	5.85759787432593	1.40288288340957	5.51117657203902	4.58235917782448	7	6.05880593321465	6.74947652925926	4.68759093277663	3.03734706948106	4.49878999230192	3.86687480573212	3.73816468150208	2.89583674627063	5.9800922320672	1.03498979535238	5.19044693620776	6.93678085700332	3.27751026215435	-0.135016765150233	0.721988170975229	-0.701546404350074	0.611137626348965	0.561981560331172	6.35026891947174	1.19380470615951	3.5504699904278	-8.14038502837062	1.34367280004071	6.04381248699849	6.10785256222927	15.42650714563	2.7672684702746	-10.7233488712009	2.21795623534304	0.407803983562882	-0.872247813583236	-10.2566847015302	5.94202651726112	0.248157614515937	5.42526586036757	-3.01411475799569	6.54335242969641	10.7737299715882
129	2.53730633901192	5.71198098844964	2.13073141641905	6.97461155095434	6.4911511323582	3.49013086856522	4.32385078786117	1.24557254222004	5.13575892495264	2.40386295968908	4.6339381845881	1.95721941847955	5.57639379360291	2.67851425859767	4.14263353601638	3.1161240245547	4.95089580768039	5.6615963577492	3.13316750873105	5.73762448597108	4.60416288545666	1.70657185259268	1	3.2707873373105	1.41138992683226	-1.08559684982154	-1.8986385433978	0.586877027375379	0.352766781815461	7.83271910533136	-0.365459654915919	3.14035711769604	-9.43447739860152	0.666314026642877	3.72411858237349	5.50268441816858	17.5449290288261	1.79829879659185	-12.1869562234699	1.01234759042624	-1.15071293040853	-1.05357764669515	-7.09572639931682	1.39445459626717	-2.57292954303857	6.99134806333087	-2.38316929512426	6.46093382672916	6.68330928572268
130	2.60075034944128	1.48985380838953	2.39659827994549	7	1	2.2335504897891	6.86600001652564	1.25745235634849	2.34459793056061	2.12030656349085	4.73620643641056	6.10980487928871	4.8789244078296	5.52331509413551	6.44550185519952	4.86610686474508	6.60706564490885	4.42073607458449	4.77326047681019	3.79539937471574	3.78597650945612	6.09658709659305	2.47658481448155	1.38254286512026	1.89708573631161	-1.23330165230165	-1.0742917957528	2.92861706350869	1.55343080400141	7.59895734767688	7.47231474760208	2.51918880424854	-8.53670101877785	8.99029478776164	0.272913040998629	8.66168199223978	11.2268473378712	0.750435644726315	-0.889128103473223	9.51272430282763	3.28847903504314	2.40800866539264	-14.9244525653164	4.54098243145265	-3.57403879434515	3.91449148760456	-4.63740047374461	8.34258321126244	-3.5241150320427
131	1	1.97034469900371	3.12234532507985	3.34275816178447	6.35579906132137	5.44643001645646	3.27911443111132	5.68806705678926	1.74234670968042	4.58049605073061	6.31599932699779	4.1685377130688	3.07683729332581	4.68855394379849	4.05624558748231	2.61907607183937	7	1.20299002919731	4.46892145665017	1.12383323686906	4.30378787336112	3.09621359436893	6.13768006332693	5.90987710137212	2.70799178811041	1.40811744785879	-6.47327164152793	-1.52830213350374	7.6418841283167	6.85917206481903	7.48776572329868	3.79428053873715	-8.06139615349746	4.17367957742942	0.74809725219955	-2.25419964633488	11.6417858110488	-1.60113038413372	1.61007680114771	5.80077500290626	-3.29398675255769	5.34952671368722	-12.4958101496466	8.85993993820719	0.662790437250578	9.02824325361826	-0.138954096457494	5.68120931496101	4.94026413628899
132	2.51251504017655	3.91616380033107	7	5.31824741023353	6.6497479032339	2.98218356235197	3.84386166777065	2.71286481716864	4.74037200840764	2.61953105994955	6.39911743688424	1	3.17564983837855	3.76291150067513	3.13951963178139	2.56847012324458	5.61291506177786	4.21746190508994	3.86072518223038	4.18101474528104	4.0792162367323	5.05893467599754	1.52138018822864	6.08143881229739	1.99765886321114	-0.609297634437783	-8.10516763248639	2.17661859810194	5.51107812138375	12.3160841368313	7.45301168272454	2.49380220361297	-10.3969127868393	4.48025875854343	6.73341495178602	2.58956475552745	10.0695012146618	4.20272043623687	-3.13545076419481	-3.29085010493245	0.388558534216764	0.747180705215852	-12.1614021732422	3.49712850771941	5.12341820136222	6.78529555620669	-6.34858061771354	4.92615209261539	8.85949350527765
133	3.10943254472081	1.35293513692225	1	3.16256426492247	4.90339633385547	4.02366727279429	5.60301113209816	6.75637947653259	1	4.93228235481508	6.28244155806934	2.4521265587087	6.93835387542547	1.55872273544182	5.23988600379388	1.99508201737679	7	2.98761222223793	3.01832061321379	1.68971882536647	1.86302796466473	5.06222707545194	4.9845901833657	1.68644823322313	0.107970554545898	2.2789389878363	-0.575625632398281	4.45686699009436	0.167382503616182	6.98476781619216	-0.69948570767369	2.02598852199208	-5.61244701637569	-2.07541552748461	4.89566853616634	3.09294880171651	16.4896460126009	3.58455920407798	-9.31426625743823	3.31333530287294	1.40000931040842	-0.268096486953201	-11.1974045465999	3.53984965125784	0.733099687327209	-1.0859805916265	-8.57648091074561	3.85680633848398	7.43206558575709
134	2.42350261895279	1.34613058464365	2.62026536513908	6.10270003310793	2.26762201375408	6.28219042502402	7	1.02778363576599	3.53105049486032	3.30558204579272	4.83373092842523	1.89337814704427	6.32567134013006	7	2.11257563038353	3.46692080535201	7	2.76627601084047	4.10815663862282	5.96949403652542	3.15284409250473	5.92753866982635	4.10460840067807	3.20351358128706	2.11123758321571	-2.77506478522513	-0.62529214564279	4.28862830944221	0.683624259288129	8.05303031263565	6.03327348916321	4.21319600111158	-7.83954181454996	6.50914633147278	1.43265391898629	7.50664859101522	15.5408727536869	1.35604572805927	0.00146223431106285	5.45794129956503	5.66641408613963	2.03256905077351	-15.0308820715295	3.42638905366402	-5.43987702717027	11.1524920094973	1.01114413942579	8.92787741785627	6.86356252076659
135	1.72206714523924	1	2.56206680429154	6.80092672783408	3.77287757560275	3.33241198065489	1	3.597299498523	5.01032787986811	4.53087632464621	6.28494411825746	2.23992015214569	2.19081889217381	4.68170309169207	6.80983563084898	5.34405400311825	1.52353638562387	4.8332136724414	2.38404426619424	6.80818146172539	3.86755067449083	2.10067557635862	6.90516563097387	2.75043788684835	4.53052738677934	4.06325851059851	-5.86249128293364	3.26835609485776	5.08523183527819	3.42632873144023	7.28370295582922	4.01471599811305	-7.58209667408923	6.5766253680806	6.36652879496904	1.5567433372379	11.0259174689392	0.981459213127699	-1.35448846182174	7.08170907575449	3.28357019232075	0.144903926844074	-7.14510284975754	3.14763309119632	0.872916940718277	3.67036240568056	-1.43878546110061	5.12877242792325	11.8034317562267
136	1.34133535792363	3.43107231361695	1.72899039020529	4.65430905447751	3.62778267009709	6.85827680468161	6.0746659794196	7	2.00247113804753	3.9628734834171	7	4.82297526850209	3.76429872280872	4.69625372738112	3.15818362285205	1.73436828859212	2.2264654954354	3.23127280256003	6.6711816020352	2.61432061054249	3.32996132413001	7	2.21665212170588	4.29343921054953	1.54769379880335	3.5287397211904	-2.61100398529463	2.71073517992755	4.2552101734392	8.54133013936696	6.5889225739822	1.99144865930502	-8.50269148817998	0.483042054335996	5.78345906042876	6.26229719535131	15.3238406629006	-1.59038254514065	-9.07873206651052	1.20402278643986	0.679611671776774	2.73445584141448	-7.36706334936669	5.67365576396328	2.5996567760639	2.91819397492751	-3.3342358196615	4.67050614421429	8.34893133966864
137	1.41277909756211	2.58940733270532	2.24831125088457	2.39076864903139	5.20289453737976	5.07672953322184	3.19598391954277	1.45112407878654	4.96007490786108	5.77905870208608	5.49576777039203	6.61841454571498	6.04896147390242	4.32661146079819	6.59398002192104	5.6218195200012	7	3.74430082407483	6.24742083403398	6.53099839940905	1.1647590607651	6.03986242755279	1.01136537664301	2.02823524739242	0.0105636874785932	-0.870610142795122	-1.55301093896513	1.31343633416358	-0.754646170954103	6.8140889623797	1.00790016613119	3.97519821026638	-6.65115546893722	0.501823096734288	3.20848847938945	4.00169848963372	15.998934551728	3.02916325809224	-9.41319599373416	1.19160656768597	1.24567724290307	-1.41678351718306	-9.76394062841834	4.73209472649896	-0.997993058288479	1.69511863269005	-0.0529091988926874	3.06518665787249	4.28843933323541
138	1.64621071948055	2.03111002059278	3.31350354829819	7	2.98977752953109	6.75953615603462	6.52123701288522	2.45364263907599	1.71217375545347	4.44525587951176	3.11457739834455	6.14041898571034	5.43441933087477	4.38980823199395	5.19180438659788	5.75487583198096	5.94679083812475	3.57909069347741	3.24444192514427	4.2868104693985	4.06545671016942	3.76194430043992	7	1.73853333931655	1.43548290303017	-0.354006672470578	1.89193929432503	1.95780495914797	0.676480857233783	6.02506964187458	8.695671045819	2.15945480268686	-7.13743325270752	9.08164962198626	2.64670533260659	9.13105186063867	13.9812804486171	1.18372822845179	-1.35222318649302	7.7457688650397	4.35988566523155	3.55276728379238	-16.1138605801747	4.22872408415486	3.56748787031415	2.17799639761591	2.33312439707631	9.65338105784755	-2.53966903702192
139	1.39289567993692	2.65885262044376	2.0984565563984	3.41491685853527	7	3.86927632682647	4.39453571962575	4.59566734434407	1.32390932542173	6.78685313296521	5.9474480062639	3.72629363767611	6.34718940165166	1.43343360597348	5.07274519670842	4.31296778757862	5.85703255726858	1.37505073103405	3.12770785720516	6.08677014987825	1.72509260313365	4.65721113272391	3.32036491909306	3.27785673279839	0.820503818653199	0.666845149068144	-2.29378792138695	2.67546528869321	-0.408039015562973	6.23795624505854	0.290657320772479	2.2357583248126	-5.12309393742134	-0.282720644618217	3.43759395811969	2.29213917318031	17.7982463609212	3.77682160963114	-10.5168239987448	2.43800646600731	0.984621978413738	-0.758195421559136	-9.41991624640809	5.84709480832667	1.27497121967668	3.58599847927484	-10.8143287401748	4.80017446430389	9.81234866137958
140	1	4.60031211178393	2.4602896129986	7	5.05542431888347	5.09138111475352	2.39418961068382	1	5.36543827982977	7	6.39132241853773	1	5.75648896724044	2.31854499527937	2.68864239851441	1.73084219463562	6.91906447397493	1	4.38066475307966	6.49214069801611	2.40646710240506	4.3659991684246	4.64530171796414	2.3892792576196	1.76234117471429	-0.963809438770812	-0.504628479338757	3.31924576628877	2.38316358214313	7.05575931194064	1.21415305069711	4.89199189114098	-6.94964008247038	1.68090789877999	3.85290976586169	3.95580189675215	15.9736426872928	5.00583067087761	-10.0175407653654	0.184471705704671	3.9124818277378	-0.535461835733411	-8.09912458379869	4.66062522480989	-0.0406547196875614	12.2112481216415	-2.21923422292592	8.16682157900221	7.00599368013527
141	6.92706027790767	4.32860878491936	6.31604825773877	1	1.31685192989579	5.45138875500735	6.63770925388536	1.1777500445536	2.1242589522102	5.31193286540737	3.40974805127709	2.42943137746962	4.52605070001752	5.79026273214819	7	7	5.49928315080217	4.74035134420053	4.67629973615235	5.13724972710619	4.41794462437633	6.01893710480753	3.79008408851458	8.67488887061458	3.00075194580194	4.45132018363647	-1.81456549904757	3.69349318359508	-1.53882759708864	8.63814279640864	14.2237547806458	1.08764236946982	-4.68801474073372	4.66153371825213	3.58168997438498	3.51230087046795	14.7886114134867	2.24391364160854	-4.79116467200233	1.80868100043269	0.561274213480273	3.83529877158485	-12.9042850959468	7.37595792181921	-2.83341754691734	5.11969507195237	-1.5991630573404	8.49660952473513	2.80555649300768
142	2.49244321472734	3.34975558814238	5.62257507003934	6.49168783984197	7	6.5515485811497	5.63614129731498	4.98387078512316	1.56141657612244	6.53768294145758	7	6.78853209727458	6.23993748178384	2.73944345498872	5.75386647280907	5.65325892037201	6.35424852145282	4.44805482939436	3.7023524110624	3.56073030202971	1.55907778747419	4.88527493585165	1.28320967794184	7.38355201598529	1.35646752399734	0.583456446724742	-8.73833156181055	0.514146243634949	3.99128344005712	11.4879073082648	7.56414861749213	4.78974920015605	-9.94486747685335	6.02538863330104	6.2994179402287	4.50480561434739	11.4424658271426	3.23379116099184	-3.14457097538941	-4.5384311552616	0.788367070609661	-0.848691467766423	-13.4111758450937	4.67170815535567	2.48755784260566	12.5024228159447	-0.492782621737057	9.99564409134086	4.36273110400952
143	1	1.2402031729361	3.28424957582175	4.02842242378708	6.46587233221483	5.46718627731609	2.99384408347464	5.05752037857259	2.4591484684923	3.86364491353723	5.67442672296379	4.80077644182028	2.30581056477122	5.40912055311026	3.09276350659457	7	7	4.05219412403891	4.60931232733098	2.4594140467302	5.14640140844372	2.77719647701772	5.81222632116255	6.50961984486809	2.31737818725738	1.47614275155568	-5.96941762190931	-0.635230571569519	9.06715394190712	6.78926173406596	7.98584581812902	4.67244409659127	-6.89077077469179	2.35221177259383	-0.0189596676004468	-2.2960535828429	11.9385687073844	-1.16694772982866	0.937906236052869	7.16413372777335	-4.00857591373753	5.52773344703389	-12.5781785069123	8.85988366162281	2.08739021445967	8.47095886426159	0.00357976556528955	5.45377883350035	9.06390382008253
144	1.73054984439746	1.19130661065294	1.9241983011322	2.93036760770561	7	3.80016788741327	6.86318984649494	6.1984679070902	6.59878582998654	3.87870789412778	6.23753830979863	6.18172511670879	6.09137691322627	7	6.57726263400235	5.45344479924062	6.58623171020052	4.04137500840575	1.54414490723381	4.54210592216492	1.03729225664749	6.22719416263124	4.83016939817566	1.50932540934973	2.068237443331	1.26916773375895	-0.641687445984258	0.504463247254134	-0.901679645003792	3.99039081369297	0.133339155700902	4.15969349122201	-7.78940670632316	1.30676651838858	3.78853137205526	4.45067207672032	15.3975136409727	3.24170286837192	-11.5032917489176	1.28125875856225	1.23129720855146	0.209386126436568	-10.1583213044325	3.44940099337123	0.313424290767401	6.59602832429557	-9.15242692798113	6.37937332268325	1.95659637081633
145	5.5307017733532	4.54997320155741	1.96630054439744	2.70660083011373	6.49027612748853	3.40474935811303	7	1.09399434656611	2.61993460181896	6.2223544703777	6.98073969315799	5.57774083060785	5.11403449303802	4.48377057307241	6.00103265031988	6.77789251926487	5.02160594260549	2.58898907684081	1	4.57191299369411	2.38166109907016	5.30470708835571	6.02161711952041	6.18368995384533	3.96498393574963	-3.61482191343342	-4.30798356760162	4.87927169052759	6.19818326691784	9.31088276800926	1.39473159918005	4.89978858978152	-6.64384253956741	-0.874920535081291	3.56891735264654	5.16011328636677	19.1946719411141	3.64733035258951	-7.82315748332218	2.44829327098909	-1.24224654189664	-0.504915946124666	-10.6794176756374	2.25943863793438	-3.01808653436119	2.68865065749994	-4.84253872827481	5.55540014961034	7.18268999600796
146	1	1.44356795049253	4.24192754969214	6.5003773964227	6.07863560408969	4.48049042372281	5.60255811429817	3.57685443644428	5.61011266372793	6.15815125388323	7	1.31954684939849	1.06115276042942	4.84463598504908	5.76147111547045	3.72424525576555	3.9445206808198	4.6526950029804	2.32318295738148	6.28104246525829	2.47918189799717	1.97983882224131	3.71874204083831	3.88794591470233	3.7086232691137	2.89537798674966	-6.05938993501658	3.46073354562771	6.10696687551981	4.39458791741427	7.43561031715509	4.59535374208722	-7.07217202396642	6.2783454254204	5.10937648624288	1.70868505147223	10.9456373190416	0.619082452435273	-1.51699905962972	5.75695086245551	1.68532012503373	1.14606687829537	-7.05609640021285	4.44874228677061	2.45168374797931	1.69741318931277	-0.581975912721325	4.91291365801782	2.98105373893704
147	1.13421419730133	2.79073166187639	2.28747252800243	5.49348273859742	5.32573601048898	2.62600224867442	5.44662391406547	4.56865457483413	3.78194439317426	5.68694848317541	3.82732451791334	3.60091782732081	1.90297918970176	6.54438497834616	7	5.80137428411199	5.86020063298189	2.03167562957798	1	4.42473696829027	2.11180537988504	6.72623877328789	6.47976585462802	4.11490517855176	2.8928301649165	1.80733074766364	-6.91434525228217	1.38757594127983	8.16983073790022	3.67997921399337	5.85046005171082	4.07593877488945	-6.58149603451199	7.40881594821251	7.29583380895716	2.49653623046737	10.0423926564494	0.900902073608794	-3.5121034980342	5.08310613329107	4.23202684670617	2.99336372606227	-8.86851133335794	2.80393046989605	0.56656299171655	4.90588227761157	-1.30225375775958	8.34086412815234	5.51671545197642
148	3.09790922852501	1.58451747020893	3.2598579258046	7	1.16743668926569	2.61625570427135	4.70665497800179	5.17124923873289	3.47175942276917	2.81033833022159	3.85621992326103	5.35234716922543	4.12222071181092	4.86649590996421	6.43065704220051	5.62271550112515	7	1.39401257280627	4.95904240001218	1.86555097552801	3.91629215319694	6.17934311770792	1.65785506527748	1.42869104517999	1.88279413728715	-0.959503617230365	-0.0963091539196538	2.99344369971689	1.5264885537585	7.22492960711037	8.14525496325445	2.17967539222132	-8.56455806684862	8.89082596034944	0.0985288060183756	9.18447990939037	12.8308636688818	1.0186070964535	-1.10365172296747	8.96332334892637	2.65168675995158	3.14490492606964	-14.9155976792902	4.0272015555557	1.31300282432412	3.28174558936016	0.0696054328012699	8.11649711515494	-2.98026778358895
149	5.22331901007024	2.89939875151206	7	6.49100152106022	6.69421534963158	7	6.37819216302019	3.63067501984867	2.81870242955031	3.94965891919695	6.88859975442344	4.8326251290629	7	5.99769315066227	5.26840890485186	4.2036067320369	1	1.84170194707306	7	2.73147608884909	5.69844894368135	2.26443468210923	1.84809427447693	6.34807102422958	-0.359110629525631	1.34464347676733	-7.29559458586826	1.4381659264299	5.19956720249918	11.1488238495209	5.63914003113908	3.95100367209693	-8.61544876349774	7.20855204396945	6.77063865620362	3.9186211852623	10.394206613856	4.99691479946609	-4.51698483142742	-5.34181751921559	1.50521125823692	0.293735666842706	-13.9038539590312	5.58547028880062	1.70635826417345	1.40982907574397	-5.20410234652338	4.65548100831774	4.00368204729642
150	1.23508560622877	2.45851460093927	2.5119169267372	3.60578255547466	3.83708399301646	2.92231725077452	6.38622030388427	1.60957261995029	5.47094194371714	4.37432943936378	5.44741796419577	5.30893941012429	5.88702286116691	1.45434699968454	3.00875529316271	5.20325094883588	5.89865658259316	5.64304947246909	2.78194591473434	6.42991227734826	2.22214191580176	6.10033080190518	3.49382362656013	2.7009226055348	0.197739642948815	1.54169745328108	-2.43132733812081	-0.246683469578192	-0.0564816173985416	6.33056117834521	-0.973032837638209	3.21713647381547	-6.19624354569018	-0.228798932764488	3.51106168679203	4.30996190992858	16.1263837258868	3.56627314219995	-10.1709510355152	3.0270681876681	2.74319622791676	-1.40475979356631	-9.08523768897697	2.19131600607368	-0.249165029499084	5.80212882495264	-3.39970155855339	9.04636450746907	2.62712644873148
151	1.55242855253801	1.6489851291276	4.67395776735753	6.30674132741374	3.65846890398579	6.08850294476062	1.5890491188362	4.48413509219673	5.82254820681692	5.68149853397624	4.5739801985112	3.67901152947364	2.73180195517785	4.76268091849108	5.47864947226389	2.64009750832113	3.29882163392106	2.28290653665665	1.50804845917535	5.64213538924733	4.1858689239413	5.03257322504014	1.48743979544024	2.37597561022036	0.894858827672907	1.31497772775622	-2.07879911620737	6.47013129115817	3.67506730044832	7.19273044220679	4.60080849743868	3.97953811195979	-5.8224115354355	-0.751660106235754	1.7649015707938	7.24425395990119	19.1326633806309	2.34163406986791	-5.45619064098802	2.9924577648573	1.44072412664034	0.910966217319102	-11.4997350883759	7.40495244955221	3.96169721768572	-0.0155004881352844	-2.21328699028822	3.81773062091611	11.2079104039452
152	6.80049755471443	3.36219776446379	2.32649039097777	1	2.88310413485884	3.69692355446955	1.92038207130676	6.42401359097553	5.25320144994245	6.32911468959832	4.43535337754373	2.54418725364843	2.7481166580546	2.46807768615566	6.79054967111006	1.88013915778599	7	1	7	2.77150523347315	2.98628397141802	5.56157564361683	5.21079920342217	1.91488419048768	-9.95617270797407	1.4425834221039	-3.54395969641458	8.04128121765202	-8.54191924680157	-10.3991571428966	-2.66139498013999	1.86741176853425	0.190344341976533	-1.10608485965901	-2.94466210804346	7.70619815003864	-2.7176256272218	-4.52874617708258	-5.45904927325349	5.99637600701557	4.01535335866007	-3.53331014636458	-7.24192653413437	1.94056434322173	0.418445367888638	1.50241277512026	-1.96035566160222	4.88872961236554	1.96519219154709
153	7	3.68983932256128	5.34133779327098	1.70063887465483	1.59607029714724	6.55451225229312	5.48569397431389	2.06446261358576	1.89447081802452	4.75531959417765	5.04739381490491	2.68049004223947	6.96372803584478	5.9867195552567	7	7	6.70120563318844	3.07869643937465	5.89176125451853	3.29561859362598	4.43817651005535	7	5.3483116392148	8.70210866571625	2.01271932325938	4.37650208296184	-1.02624996829231	2.88724217237447	-0.975658680708117	8.79209782704768	14.9678158660344	1.24393498632709	-4.04283746444632	4.73214753336848	4.04643801444636	4.23663467689108	14.3964483971612	1.94660437830717	-4.48929657352482	3.01721575039561	-0.0302760458275029	4.29145573993597	-12.4988970122198	7.60917152650218	-2.45358186935445	4.59016075307027	-7.69903819570613	8.10184993942728	7.12974852693773
154	1	3.32090008320804	1.8592812166453	2.60881865083023	7	1.35785772239271	4.84516230670625	4.31991429494034	3.70269143121855	6.46048869302026	7	2.0634669001026	6.44563957581301	1.80247579275187	4.77224233199148	3.59914451824335	6.04540639038302	5.13293421191678	3.63773391567377	7	4.6887566507676	6.30592049707004	1.74893580826652	3.02926198412284	1.41150802055582	0.136354285496641	-3.08973027502258	2.48376972108921	1.14242932413296	7.55309730930152	-1.27414608159182	0.340052154241323	-6.81894672027272	1.21348090463664	3.38045081442722	3.94164111043856	16.5229357269458	3.83351461934102	-11.9394722669665	2.49943308525499	2.70281571313562	-0.675484504929558	-8.06894857792238	1.96637765967775	0.106386000516073	10.0726965095274	-2.66594222925423	9.18638377208241	4.95081175169163
155	5.35625715934061	3.96232043932245	1.73354848035928	3.50566397531059	6.63408697174343	4.25510328985529	5.74090739321988	4.57548776275413	1.03983766222884	3.66866999109246	5.95712458123502	6.69923315962743	2.50844768412485	4.53377566583896	7	2.2397306223303	4.81060870205952	1	1.14179703535223	3.68255367800518	1.42269185046604	6.85754191340323	6.25866458121534	5.39151850682829	4.62999257567416	-2.0254691153372	-5.15374220068001	3.84904769085947	5.20679374376945	8.64433778078882	2.09243942970729	6.02765862713718	-7.57017199894108	-0.143288457373514	4.10968606982234	6.04836278506264	17.7978469187848	3.70827687472965	-6.77108354251605	0.826315641039177	-0.196985383118849	-0.560349620906867	-10.2784344415879	5.82767350080209	-0.846513948017053	5.21480379711685	-1.59993261751027	7.53366119297419	4.68929096146671
156	5.78306973703042	1.83939011466433	7	1.64416002992767	4.68080874208757	7	5.37813026940276	3.05130936807156	2.86947889064477	5.71509245501515	5.35947079455184	1	2.46386924206365	4.85290129647174	6.24199589630864	7	5.14908713975154	2.06891421214286	2.99262199112364	3.49522347400792	6.03232300291986	4.87273504488965	1.18609741666866	8.16698592485053	5.4028864024641	1.61919475042931	-3.98222778102142	7.30137444508326	-0.540600608435664	8.88212218700528	15.497902978117	1.2695376633094	-2.07629719952284	5.82812501716152	4.17492384297284	2.23014783843783	16.4938129789045	-0.493383002937016	-5.05573810040923	3.83500291653226	2.30390379390334	4.72693722136184	-13.4086089082302	6.5261325961869	0.723838888312459	7.36194530330535	-2.11004857838657	6.36138303655051	8.62019302819824
157	1	2.32701129510809	2.14086404628057	2.18606776793484	6.09788006214919	2.65809375841941	3.96731899618449	5.16355855948382	5.9487782600749	5.7955736521984	6.66385958580403	2.79567987851318	7	2.64329450511842	6.95666830299461	4.59582522023585	5.62146013684963	3.64947916561464	3.8317383653092	6.88064979246005	3.90592666979632	7	2.01104978905989	2.87274587307139	0.893070887923434	0.638194646821034	-2.17031663230168	1.79298807040485	1.50175017055682	6.93353411352579	-1.76303702220243	0.52134833145119	-6.14915419185716	1.57567345360428	4.39307059392966	4.48204254823395	16.4347218652457	2.41691394969046	-12.7376254053712	1.9640850895232	1.71463155235194	-1.31980690082555	-6.81836449342674	1.66784186806487	0.206564580541198	9.64535520236316	-2.47104268415857	9.76228037031892	5.15980517298382
158	5.30896802203844	5.02088668021747	2.19581901437532	3.90038495858204	6.96242269111376	3.6595387772666	6.63629414546546	2.6249121935886	7	6.22902986911698	7	5.58039860590547	5.68854554538557	4.49377818461911	5.76013177534609	6.82907267971406	7	1	1	4.77347811196368	2.17502525566617	4.35254981041709	3.00490930048614	7.4821679574167	4.55709192910112	-3.90551338849062	-3.67531115656756	5.1518647634297	4.62004394858749	8.62239447789208	1.01527219540007	5.18113771959901	-5.86988477674574	-1.6940062796926	3.5670504245669	4.99653215006653	18.3311739919633	3.93663939132609	-7.4535366205035	2.59935766121123	-0.226928701494468	0.427286370537335	-10.1177607849437	2.32697115010981	-3.3247285577107	4.14804703409347	-5.70452553793471	7.56137494878543	7.60220383620974
159	3.32971152261453	1.29084133373663	3.42492804107535	6.1118290574507	5.63108150074186	5.64975858076457	5.74021369839186	5.07832540277244	3.0064375407348	6.76287994287695	3.46378819384543	4.62790633362629	6.20108497268826	3.89799343160301	2.94555055839107	4.96120704327426	2.25619451139224	2.07873168035081	6.25047452685496	2.51636016663653	4.91555377836973	5.34563468181251	3.59295877990664	3.36686273330126	1.24650809170927	-1.53486653854536	-3.76227903049327	1.02424573920286	0.104026681972736	7.47899797575313	4.64318761695982	6.02251793871295	-4.52052349268674	-0.285074578831085	8.15345099447897	5.67308650901827	14.9722835183386	0.341769111373506	-11.8208013791287	2.11290156204783	-1.09225635269785	1.31837674719963	-7.99680258178945	3.04017565001752	3.72118621110172	3.09496121678938	-4.56021475350924	5.71481677382761	8.55090768001254
160	6.35921625736204	3.36175746266153	7	1	3.45334320480839	6.31121714705932	6.86527605988534	4.83971380866655	1.23996000893389	2.5632300946775	1	5.30933319372529	6.66569598414229	6.06882813478548	5.98265904674438	4.85650547351288	7	3.51530542638614	5.80308815239114	6.1480985809046	1.14600341118108	5.37043073410611	4.36961973559141	7.18400711143706	3.23672145316875	4.38079303055039	-1.43876251242567	4.49113354655104	-0.807139759055637	9.18062414726501	14.5035408817322	2.07008963641006	-4.5153410398192	5.48998222968391	6.17927408493317	2.81160527289691	15.06748906989	0.329349557044245	-5.12241531645622	2.05054181826253	0.837758696041337	2.36257485634631	-14.3575271562744	4.00041016957138	-2.78080405111633	4.13176998961759	-9.47052370957203	12.0358721369494	5.60003740613459
161	5.91653067313246	2.45939567693738	6.36483170201492	1.16877301004903	3.70603400673721	4.98453593650884	7	3.96769934307116	1.33497779343191	5.42715095283012	1.52932501115927	4.57791512123868	6.77541476552431	6.89963789575775	6.88147198420041	4.6183704772833	6.53864763099893	1.81983419360556	6.06661437702821	1.80738418196891	1.35648642594218	5.66302532693213	3.34348596689375	6.9398066351393	3.0829882263559	4.55805824186415	-1.77890125481243	3.43432921521818	-0.969898371243565	9.61006223084347	15.0069250558816	2.04765590831939	-4.85457270781729	4.88717208481884	5.42215966581976	2.90737824224137	14.6026356399528	0.820611432645185	-4.11581967144712	3.09745344952207	0.625677619276284	2.46638073609273	-13.9815328693189	3.71979858357653	-3.10817321790744	3.43626942963941	-7.60784668604906	12.6324084710011	7.46543435853626
162	6.05786581893807	2.94002665857248	1.54844309985016	1	3.27232402583191	3.34847602395277	4.32425951769677	2.75989952784278	1.45811160425499	7	5.42556001511522	2.85171593901238	1.85341079093236	2.46692361395944	6.46767889516092	1.14662981053569	4.01569326711355	1.2513864453853	5.02337448081239	6.68535325383684	2.34022846932906	5.70657523721232	4.53663020092085	2.16448409435523	-8.85853148781519	1.69882224194063	-3.46386019433184	8.08354848913402	-8.49570290799079	-11.0610262977606	-2.9407590918277	1.28278340689203	0.145885757234057	-1.25068959142333	-1.78137814784279	5.71893446636771	-3.926269683232	-4.90726555089096	-5.61465880368908	5.91416626967223	4.48907534614166	-2.93735623046338	-7.66774213342727	6.72281565110482	2.92419154789834	0.0991388326508918	-2.33263735057399	5.26284752440491	2.79986537545729
163	6.2068187916942	1.1341621218338	7	1	4.4339175645762	7	4.26582755261542	1.34368959299571	1.69230440698493	7	5.21786351380399	5.39928221802385	7	6.12345895865411	7	7	5.47298553926325	3.05272165535709	4.25610620675758	3.41186569570675	5.33417046104058	6.45349735575363	3.15112963610642	7.71866680385438	4.6466022806511	3.03950795554525	-4.04187660692096	6.96946425411188	-0.441431091913353	9.3426261121047	15.9184763459057	1.18299747371141	-1.82149682799191	5.83298419043782	4.32150467979562	2.72745838723524	16.9377948101996	-0.258451840128222	-5.0497892897714	3.58291352005999	1.31065644234465	4.51692771384646	-14.4011647745439	6.79659577375217	-0.792550713897982	7.56211025695597	-3.00811307963951	1.16935852786025	8.59697589119491
164	7	2.61193872572181	1.83554060315687	1.4554809879419	1.65433785962145	5.07699701812217	1	2.38651392061432	1	6.8793828758701	3.89947850919346	2.24922115494819	2.48781146780842	1.33903961460387	6.9419175266646	2.42428109071673	7	1	4.74916861527631	3.09051888576221	3.61182113316617	6.45324508802601	5.72977995260751	1.31855214545403	-9.78132833808185	0.522655080750946	-4.26295139811061	9.38429939191648	-8.02162115449161	-10.5514460826233	-4.12611288837651	2.49981083166353	0.225564448700908	-1.36875030572333	-2.34746313896112	6.73715093654355	-3.28079168111767	-4.72214942178169	-4.75505544873816	5.97733843201731	4.56040859766943	-1.84183204877624	-8.14754719236806	6.00857239395474	2.70631024357067	0.0696186931592486	-2.29756438797193	4.11969859922776	5.58313613532138
[truncated: 74 more columns]
