# Supplementary material for: How Are Mate Preferences Linked with Actual Mate Selection? Tests of Mate Preference Integration Algorithms Using Computer Simulations and Actual Mating Couples
Source: PLoS One. 2016 Jun 8;11(6):e0156078. doi: 10.1371/journal.pone.0156078 (PMC4898694; doi:10.1371/journal.pone.0156078)
Supplement: S2 Data — Long-term couple and agent-based model data analyzed in Study 3. (ZIP) [file pone.0156078.s002.zip › S10/Euclidean Model Data/Euclidean Couple Population 11192015 1218.csv]

	trait1	trait2	trait3	trait4	trait5	trait6	trait7	trait8	trait9	trait10	trait11	trait12	trait13	trait14	trait15	trait16	trait17	trait18	trait19	trait20	trait21	trait22	trait23	preference1	preference2	preference3	preference4	preference5	preference6	preference7	preference8	preference9	preference10	preference11	preference12	preference13	preference14	preference15	preference16	preference17	preference18	preference19	preference20	preference21	preference22	preference23	preference24	preference25	preference26
1	7	1.86452150448412	5.88094927977773	2.39844654186939	5.77401504846456	6.31009252676048	4.32482752968233	1.39628436274617	4.39887747434336	3.40441809105551	4.91238210788281	6.46895392156799	5.55206773522819	4.12203532284058	6.42348560172828	3.53880795571099	7	7	5.44962937518694	3.19398633261838	1.78553827439554	5.45786319425856	2.64401065874375	1.7957633104149	5.8314585508122	10.015791947648	9.11549997218776	2.2205568645435	6.54437162571606	3.8072645955905	11.552208088086	6.4058684254852	-8.56083197808323	-2.16089242764642	-1.79286825706055	3.57933787518466	-15.2749427453771	9.26656136001823	-1.63696679797749	3.28712000214977	-5.49822086171034	-0.9056022041057	-1.55727555754499	7.32460329627702	-3.26914959653185	6.61765923538697	-9.59660582588514	5.89072170726876	-7.24775865279669
2	2.69915175850536	3.45561362378854	2.25397183411867	3.39818679821596	1	6.27426355480174	3.13211235471003	4.82063484488309	3.21333250576483	4.04598611643283	3.14930383451477	2.66727759478101	4.88942351635294	3.67035915495859	4.95340890666006	1	7	5.32621417713614	2.87994107020562	3.17233724621057	3.33873527246384	4.63266099080738	2.68340873663089	7.10122781186727	6.18715301825025	7.52254058881515	4.17389899685602	1.55657070217286	5.8988519416924	1.83494416008408	3.50684459401207	3.42034753536543	0.231033269253393	-13.0659945115198	2.28731683942937	3.20156755158548	-10.9470826925286	0.159375276352537	3.65882164371957	7.44051954735124	-13.7448749903938	3.0650842435661	-8.54387013395831	3.24515128467826	-7.22575997148075	-1.46754164044499	-8.54157456566516	2.75487156009385	-5.68511044395773
3	2.10770789591213	5.87366376502464	3.88661528460115	1.64389180601624	3.45230633331411	1.78445662592486	5.24842651306949	5.31767704644611	4.28411922416201	2.74819777565876	1.32796927751871	3.15886188907119	2.959303980293	1.80114579359608	1	4.46431322662285	5.08470243747465	6.0981239754025	3.46160778375646	5.46040465677109	1.92288191086292	1	1.29634168389747	8.01799281430776	3.93890227740434	8.94241959172225	6.01306635799079	2.07969583750077	5.26028359491782	3.43544461265906	1.05553587868292	5.32149334466478	0.466973531133102	-8.56645274999974	1.48320993154959	6.60362305631231	-11.3638591628797	2.81043875812108	1.95145585662613	8.42637001334598	-15.150811617679	-0.171148288161843	-7.96915463552191	2.77053758631551	2.17395904409618	3.12778861847581	-10.642336784766	2.97575495496296	-13.980049654108
4	7	4.28783512976405	5.75200419853807	1.40764481643612	5.25466604742724	6.67737865803397	3.82657687142656	4.17770029400526	5.7190047720912	4.18205894969321	2.91199243573134	3.21044909406464	3.5611237610836	1.22763947228215	6.75471034305958	1.44820217981055	5.72974397861456	6.31246133257553	5.61317078079994	1	2.05071205879001	6.87514802038898	3.29474658632303	1.89245484044878	2.46482970333965	10.1878679133261	6.81386372021556	1.46813063897102	7.23204548633335	6.06087424508001	10.1432035405946	4.49236573067092	-5.43457104224022	1.12982321624433	-2.63464031274717	5.76271659170985	-15.2651197979936	7.90278308786381	-0.681909082854221	4.33877939436695	-4.88093990471886	0.169084094509148	-1.71755974294401	6.95886507740291	-9.15396905956998	-1.10832828932466	-8.43134234871068	1.56361074749186	-8.03277767453509
5	3.13311894048533	3.94686814862148	5.8465196095826	2.43973456967809	5.55956050176497	6.09545703047162	4.94176793432988	2.45000902446048	7	6.5158093053565	4.19203463888275	4.15766677147846	5.15354056745782	3.32009339243715	4.89012822101322	1.68285651480429	7	5.49163891737617	7	2.5097401700323	3.24038976837903	5.25035510784557	2.89460388538941	-0.692831154082209	7.14012813944766	7.82756392745966	5.96853270597635	1.1364136617494	3.57495192224621	5.96680044075434	10.1520260347215	3.69187761603338	-8.4038102729838	3.82799335811564	-9.81786285579978	3.36821364414281	-13.5714600347299	7.90886880159326	4.69231413324373	4.98251332304253	-8.5392432040776	8.43642340653689	-2.6934780917441	7.32006588436227	-9.06503808953527	-10.155675571636	-10.5555767038803	5.91578619336424	2.43176793519823
6	1.36982911255182	4.7785489063369	2.50090401051608	4.13673449195448	3.92658773822684	5.91117508787148	4.8402936979676	5.32633154006775	5.07788771496949	2.97832510312964	2.90058213498845	2.71034118101514	3.68332045298296	1	5.38116201694033	2.48646970944582	4.37322158179094	4.64357701498794	4.76362712989445	1	3.8139521148306	4.61886180327512	4.24189929990301	3.5318158265181	0.193162664613495	9.50127018599204	3.1637643593498	3.15067561991175	8.6480617000724	-0.360346579429232	4.65015715115007	-0.892832665014412	-0.162284315149331	-12.0187277934797	4.29401506255791	6.33243309138712	-14.5913295120795	1.75108878053985	3.93239792957673	5.81594657647054	-15.8551694266253	-2.19532348082817	-10.0544866910682	8.30255617692805	-8.76144124526363	-5.49974171856082	-9.33000025421458	1.88917657864834	-8.36357337976939
7	1.73858977277768	5.18558137334463	4.79257785912719	2.42072162290809	3.29375717657183	5.35105268518682	1.81115075926744	5.3933166943691	4.51991824684639	5.9507544047164	1.02943305656947	1.32308047351051	2.23961243536251	3.00372055080527	1.11048044102687	4.29415548329262	4.00566388687751	3.47174704679187	3.95576981691381	3.13784012771978	2.33467110026526	1	3.4947476878745	7.30530612953229	3.00542527829421	10.5635831850276	7.22180524263057	2.10237416754606	5.34607877250114	4.69020656782979	2.25415564904299	2.85128422088815	-0.172153869927615	-10.120851674337	-1.23195299165208	6.73232313771459	-12.4708205957327	1.36065139403426	1.48735017063084	7.09424340495015	-15.310691871676	-0.010024519507135	-9.05597548435295	6.78306072304313	-2.29216573929865	1.94332980798754	-5.44272871032901	4.14439702493412	-11.2746416220192
8	1	6.58253274599022	2.87354343551456	2.13034670310039	1.06818457636867	6.22640418594076	2.84093489170387	3.27864741049982	6.6737518991265	4.13746645001321	4.00163394455656	1	1.71481072727963	3.15653567952789	4.84061566521141	3.75683579022618	2.42701539107345	6.72495465727916	1	7	2.35661528807207	3.24059801581092	4.84424766514991	4.09284795711443	5.00490425848335	5.02834358078924	3.90853087208096	2.23403092312454	6.20691292498473	-1.35337855749774	-0.217139353536117	7.43410368865214	-1.86333872780086	-13.0060110318907	5.3497792549413	4.08901440875909	-13.6429795750414	-0.568769105199158	4.1010559770836	4.44237606314976	-11.9834671295155	1.45150250216816	-6.67894400212901	3.04297241252647	0.465545656056789	-7.96546703650007	-10.8760241178416	1.5304459609249	-0.0934738579076129
9	3.97497406523821	4.93105728137368	5.01835005278626	7	2.87038356190646	1.9138249935084	3.63529960778696	5.16703186767583	1.4904412720627	5.67862155568893	3.00814660641696	3.25819496066923	5.21143270491063	3.50046356243007	4.77193818231778	4.51142657093391	6.83619803087569	5.29771851049142	1.31865231392018	1	1.50044933706231	1.61435487393834	3.27464073621583	4.90671336601369	9.10748185319979	3.17238859399934	5.79470290628446	2.6067594519678	7.54077248212032	3.1378396576514	2.54415554318252	3.65715135193209	-1.12799096484625	-8.01596477236411	1.44662113716441	6.85703155568569	-11.1780398465174	-1.66585470724613	-0.0524584974673381	3.64804691140128	-12.4919676872939	-2.03178623936681	-7.10627956821788	4.07616203297496	-8.1987828203203	7.78026711158675	-5.97023416159271	-3.71107046076544	-9.38742648156927
10	1.69388690048322	3.09319388419539	2.92140434763965	2.94750540042829	2.1995647090414	6.46963958052935	1	5.05055558896781	3.47579145158976	4.32204175900864	3.86193532700734	2.29467148424435	5.53699994635977	3.71470213990182	5.94188448844806	3.74098241771256	5.17266269149029	5.7748962516646	2.74298660691928	3.59579295026952	5.37510489606207	6.76207734028914	3.96931382601208	4.5610726440945	5.06852554599825	5.72295054275421	5.46575783079974	1.38179634279895	5.66743289657382	1.64766187409799	2.31888259506408	7.1518666767916	-0.150808073795596	-7.73708304220861	1.84550252516188	2.2514899790122	-10.8836255413565	-1.10674348408249	3.32148572517894	4.7939901333909	-14.6337682010471	-1.45031048412851	-7.10784336310532	3.01222200033921	-4.8806107410838	-2.51680333204667	-7.99032268585333	0.988779733684478	1.76438098356509
11	7	4.10073401234637	3.90681376566859	1.65373730928727	6.02900910069422	6.66758405633835	4.94840533717401	2.65581934386943	5.1013402342611	4.32494223610373	3.02025761720724	3.18876594734949	3.08819043330468	1.10089239477199	6.69944670833076	1.69779155599221	4.98025371558575	2.54079464517395	5.05821653220154	1.16919398815651	2.44946734337028	5.49890064429827	1.55204998235287	1.87723637220433	2.14350887952989	8.91754356686225	6.65969134623472	1.06478018038147	6.47590946585045	6.12446203582531	9.56591678403402	3.70881687878307	-6.17761526834059	1.70262682807168	-2.88478261075711	5.60815622174727	-15.96445483799	7.96730134318779	-0.692315358616954	3.89328577041608	-4.48067270729103	0.263857522727455	-1.49486692092288	6.24058208028828	-2.39550895501565	-0.17833680257422	-3.57841836010598	2.04339554219813	-6.49886754117329
12	1.0320124844317	5.6551949098363	2.20012396351948	1.21647060357439	2.01402255821401	7	4.7952797248464	3.10173139269057	6.368871944525	3.91438562919455	3.31212533561922	3.05189679342154	1.93906743710534	1	6.96881978136856	2.59819045146791	2.18252722498989	5.8878064899396	3.36746171903246	3.95119007191181	1	4.76792620245054	4.63399076785228	-1.16702289651173	0.466104647921874	10.3227540030302	5.36570984668321	-0.473505599846488	2.26396783331198	3.14324847643248	6.05978732500626	1.30056856029144	-1.86485629685369	-12.0855297033681	3.49870258006736	6.89329975212066	-9.9846296097325	-1.52928389181603	2.84194008494451	2.10322550251707	-12.4369659117957	2.37960112967601	-8.56573544899262	2.70624020766707	2.59176313639798	-0.55492471742227	-4.5701344563579	7.4143401057708	-12.1034413032423
13	2.1810951347439	3.95174773235076	3.29677424010127	3.10809041464856	1.06518007286791	6.07975734962251	5.74740571900431	3.66190787975026	5.125389464318	3.16879111190594	1	4.1333583080197	3.91310368524224	3.5367644369229	2.89227702264308	4.35328158358752	2.63159896820223	3.35742914595666	1.01285124534055	3.20148537885106	2.77825710681798	4.08505691056577	4.89869319833463	6.44027676893736	5.92831843306582	6.57093539931472	5.76074488660817	1.38153322934417	4.43933565599981	2.547791872114	2.23541529963585	3.62688685644652	0.178192547098121	-12.7498537329808	2.64874384025378	2.75693509917125	-8.97261294232971	0.00133231605188283	3.09888457293629	6.6710833471289	-14.5464331734347	3.15783393345757	-7.8949727452452	3.6252568854157	-6.04993057103287	-1.62235911947524	-9.31749867543505	6.55384272518778	-1.08265684607263
14	7	1.94265998144781	6.99475340102978	2.75810823961527	7	5.86028083098885	4.17142371073682	3.98314146334567	4.64539050579411	6.71012410780111	1	3.44211036123738	1.30745797865935	2.95167818928473	2.95400222377691	1.90232103238452	7	5.77324820417009	3.12835351176411	3.27908210387334	1.23335753712236	5.28725616618496	1.67564936967264	1.77967340841693	4.96903717202147	9.86003622414287	5.85284606155812	-0.130528763049828	4.93772185275931	4.82571334193629	11.1885144698379	5.11001424809224	-8.6811538881992	1.28386937770117	-3.43039047769679	4.91638077539185	-16.1736931886669	10.2084308297068	0.726820942347286	4.34237826816998	-6.20705472883755	-1.32004693288186	0.252437612616259	3.01808256286788	-12.7733150279263	-7.61704237888244	-2.7294034680043	3.75551109142053	-6.57986967127534
15	2.74736847972122	4.35736288795051	3.83429553368903	1.02316632611422	5.70693836863131	4.3045711533336	2.7974451298393	3.33836685392274	6.14878542795783	3.75684861687933	4.11471239313274	2.16321627715374	4.70457433477028	3.75939788681093	2.37556624545659	1	7	5.56932991351204	4.97863179831207	4.3864701409517	5.86866601634802	6.36372535957617	3.1838191896041	2.93710686904548	0.511830734960342	9.08587620667538	2.12685721889217	-1.96509961013892	3.60635883610079	0.767466106212928	4.18042623347919	2.71266344221609	-1.77850548908439	-11.6262434363684	5.21278906916342	4.76583707889541	-10.2973270885625	2.89494899576821	4.85131257122458	8.36665561328921	-13.5670663810195	-0.940356521804631	-12.9941805254089	2.75124241146276	-1.72262923439048	-6.14021185556856	-8.96842831886456	2.85288981948166	-8.73926250412499
16	6.62742819497362	1.69233433074356	6.78660330710554	1.95570291052948	7	6.19795998774726	3.95410547927097	3.19755311520768	4.11610853752537	5.02758021691983	1	1.49874751248479	1.65391550103261	3.8419505664349	2.57160159115057	5.29529717124246	4.47211397658382	6.3196040444091	4.85567707030611	2.84516037730641	1.62697331838254	5.27307184910272	2.49619245588574	0.638568878603982	3.49319728526664	9.82660362381215	6.29533101088573	0.350999723259368	4.64530847514519	5.01649418709037	11.2434664285164	6.01311627301237	-9.09340651570025	1.83903139105281	-2.8498765937239	4.91359010696713	-14.7409400339566	9.12780283862398	0.659881783373874	3.93633379623557	-6.40549975869744	-1.14777051904214	0.555686977520871	2.65594842031533	-13.9644464666806	2.8050029250608	-11.662310234059	4.03638812804622	-7.87403055055212
17	1.27295144121294	4.04570913238399	3.98252861154798	4.56393248468738	1	3.89041974243146	7	6.62693245025531	5.23083630890929	1	3.93823336384554	5.0911526792511	3.42251389363877	1.47627695320796	1	5.22910599702851	5.50692571404361	2.64022411920647	2.92836269816303	2.96775666157435	2.88781909650817	1.48827684480434	3.79793294418026	5.6120439913782	7.09140910489293	6.60454396589484	6.943496321458	0.176276074451638	5.80164806886204	3.89515369022481	3.89057786470637	5.32780509417675	-2.09842322297282	-8.69561641118881	2.99716771207341	7.21956441746175	-13.5931500107615	-1.81357783734135	-0.68081377553619	6.0558647204515	-14.8496421444499	-0.143024595801746	-7.17118650502864	7.64316903345034	0.571376785691054	3.76038908466886	-2.97021760175484	4.7930812580669	-2.13996172135045
18	5.88159048608999	4.31519781602508	5.82287710763826	2.36970041424081	6.68080071750034	4.04839408695805	6.84163836015666	4.71313089556544	6.17267163999849	5.32558352674856	1.77573253414316	1	4.90909801580953	2.27739138437676	3.61764866140094	1	6.8184732597803	4.78303712992797	3.7788425425323	1.24371643663604	1	2.43205329978386	3.22131834561963	2.21345682761262	1.36256279672447	11.9957268845112	7.27404940149405	2.88507892478618	5.24246217838419	4.04152573928842	11.1406936323174	4.42405607644647	-7.53988662378835	4.57921797601724	-2.89756186414986	5.32440639368008	-15.4629883677869	8.87451004605166	1.33552262641787	4.53625238618426	-4.24834111273735	0.952074235513068	-1.97319797312969	3.32097539550092	-0.296013778986335	-0.49034503721681	-8.76799415326661	6.07015482671931	-6.98309755809402
19	5.37282376530576	2.59587728202002	5.77817765806138	1	3.9310104035774	5.02347328039165	6.53450744198051	4.29484074643443	1.11398227117987	3.53669348630821	2.66019872912112	4.59672166787175	7	2.28252373318061	4.42484164625031	2.19952238084246	3.25715528782848	4.94540387538741	3.44637320203607	4.98363842443339	4.84425820779549	5.89993105330224	4.21747880086859	4.14147534337202	3.6663055127709	8.09271673213207	9.31775165007883	1.85350263795412	5.38518552946997	2.8958310783752	10.2406925675981	2.75375459751206	-8.15880269083961	2.62471067608425	-3.25416003461035	2.77107100470615	-18.1216281274554	5.80506209642354	1.49465174250067	4.23972785798485	-3.95954787316033	2.60020594779845	-1.25858276155249	2.92969014154367	-5.62079058194941	-3.24124507853725	-5.20759862579554	4.92692571686666	-9.09001352435546
20	6.64721420375182	1.95868463029791	6.78550058038754	2.86308518955567	6.05180848026219	6.57912673509425	3.22379409558376	5.1938901470447	4.08798317446757	3.27844832018289	3.00993981145561	3.45300511719969	3.13333685389889	2.38891426758239	2.4593370581282	2.51499611230061	6.57385244604232	4.80665720161866	4.5321920658744	1.34922404082931	3.44939110257714	5.8187165487565	5.08433704624098	2.15393193576436	5.82839289636338	8.02773530555486	7.62864575996139	2.38967276417907	3.73238775236107	3.51835764885819	10.690492576942	3.55295475828421	-7.64068464859148	0.967047423760153	-2.9291519024329	6.09462161101934	-18.0832964066928	7.58768990449995	3.1364586663789	3.78609925331397	-6.48209164375816	2.22183459272083	-1.25674541630942	2.77093777900017	-5.25598537569065	-3.07933656145064	-11.4683378954765	-0.198447506382866	-7.47355219606001
21	6.02247088227886	3.76211774625459	5.25185422714357	1	6.26490117963156	3.77895664203115	7	6.96986489529267	6.18397164527467	6.55629084079761	1.91383142140028	2.16816631570332	2.48960469167496	5.15083701514162	6.7623844068277	1.85691751665618	5.74501544033895	6.43968114016281	3.752691712347	7	3.83224959944237	7	1.96363463511914	3.38211550317279	2.58764787499831	10.9196285084008	7.54667071046005	1.53614983244107	6.79718461720208	5.65278308988035	12.3056961491773	3.38726619797205	-6.82450116282272	3.85175372790175	-2.36617951204135	7.57492007848588	-15.9260269455964	8.7125272526477	0.319136827316017	3.39748236853517	-4.09530059836234	-2.07366034226581	-0.495756855770619	7.18707372961738	-10.5189679182849	-8.11016010517885	-9.08525093127619	5.95663304664867	-8.5135233020537
22	6.40402327460379	2.9556823804171	6.10752607066186	1.95321664330333	6.89359772745277	4.92837434367023	2.31132799738292	1	5.4183673026633	2.39050927507727	5.84485023274734	3.3599433018866	3.14383797775957	4.28109609446751	2.80889932566677	1	6.22041226630479	4.59974656799701	6.34596575225004	5.18102731167924	7	6.30617632455005	2.53954930099056	0.120222251152997	5.88195190601531	9.97403307049761	6.65285802754969	1.19164189366334	5.6535696853024	4.80497966035054	13.7285180280856	3.25227934967456	-7.62712669137687	0.832036009738938	-1.63573106087455	5.62319950602464	-13.5417431354891	10.6966124642934	2.86219577155389	3.7010521882146	-5.5224637152594	0.587381533884371	-0.843793059480451	6.48876382121015	-1.53069588148221	-2.28851769743195	-8.23326416638245	2.13568259744252	-9.13749748787971
23	2.09840552438864	1.51747074059249	5.44620978902133	1	6.95002991261206	3.26097899966931	1.23729238404216	3.87592748766105	4.21573322568337	5.83905113020053	5.12481953888967	2.73888284766711	3.88862539403378	2.98456116881223	4.0869019616575	2.03439952752245	4.7801287918601	7	3.16514942484257	5.05941347506585	4.84403563878858	6.14465536278232	5.41262039921207	4.08738994107957	2.63306034456014	4.8193931823105	4.86223319122865	-0.302018329160264	5.85558731615015	2.40588184118078	2.96392865327681	1.14081918642414	-2.63558244784812	-12.0655285473194	3.78685935771202	7.46901993167654	-14.4948832429926	3.10643586830318	4.33809105492822	7.26624929522422	-14.4197926330987	-1.10045285637004	-9.4224508161341	5.24279318916115	-5.80239058453828	-0.0310727293215909	-7.7226583013529	1.21413529498475	-4.63215173631636
24	5.8654511891477	2.68990867417208	6.48838600888744	1	5.8496547936414	4.75236838035055	7	4.61005365981784	5.6706480923931	6.78760706944445	1	2.07638287625634	2.70316303782796	2.41935317923614	7	1.70788526567959	2.62492984077216	6.00748962053775	4.60890335677753	2.870435220086	4.3611953515469	6.15643372282284	4.31494261006332	-0.22590419052193	6.89575011343729	6.7179714862705	8.18918347572119	0.292612842571677	5.65924622902486	4.13323716399829	13.4425041120296	4.0375036831976	-7.19987930776615	2.10554886982122	-1.54554481334355	3.63542796474206	-16.4460611062706	10.9212870528396	0.972025581762376	5.09009994506036	-6.52040750287718	1.76011109577513	-3.34463057844417	4.79832272269162	-12.2802467221498	4.51882399858903	-8.27537786348683	5.77169885380504	-7.25478909156713
25	7	1.02284277208872	7	2.63611118204994	7	5.90399786629582	3.02500805742775	5.51499197793773	2.12124424693984	7	1	1.71086550090343	1.3208018502028	3.14066988081226	4.22150820793817	4.93152573447443	6.94435384709435	5.83054478447475	4.21663446984005	2.50417351878097	5.4775739546041	7	2.34939822288293	0.442335335607341	3.46607518718118	10.1557214282223	5.73008014897284	0.100991128986468	4.05713131699713	4.76081420630293	12.1625610544446	6.59501944374083	-8.72107730576499	0.833231974504562	-2.56041982153348	4.49446169782126	-15.5506620633852	8.96896335768401	0.497240902854208	4.03587400246832	-6.77538472450359	-0.969351588324429	-0.977575981213558	2.70485419736341	-14.2101502735235	-7.64137901069196	-3.06607574160975	3.41748927945634	-6.35912038510254
26	6.95719605800445	2.7596196391066	5.49316510775714	1	4.43751514240695	3.23229403717572	1.73320721718315	5.24443511404317	2.80934065806791	4.56275591601211	1.85287611668388	2.80704991882889	2.88665630591225	2.09311518240645	1.35157498167929	6.13417016481902	1.7167638289557	6.67949267843091	2.93656383247755	4.09666209249689	5.69454674729401	2.20358166763205	1.18559094689012	0.923118230876961	6.64965610803134	6.25893971821027	6.13628899657498	1.26493803084608	2.13567384233717	2.22531024328488	11.3325041001255	5.63562684750969	-10.9353691304729	6.56096735539179	-5.83045670167923	4.52865451327393	-15.0013789248703	3.91131329325984	6.96661549131452	5.97552551250533	-14.9600688666957	4.50268191968859	-1.94491304606843	5.8434763476513	-4.22086788233309	-4.17125615490713	-4.2784766776466	0.654344424064496	-13.1566354181212
27	3.17015432813266	3.96044615662047	4.54954149067062	2.54530645916158	5.23611760802165	2.33029643720987	1.71992751092045	4.91200278120408	4.58747536835374	2.82838008983074	3.39289470823561	2.81998544888837	2.93149212407132	4.10594101517595	3.04781227363578	1.71315447064016	7	6.53320228746182	6.66650936285503	5.73521700737085	6.46730242948727	5.68654398095877	3.6440999402264	3.93112089347972	2.03089334290545	8.75870859509167	2.39930785823	-1.2115881535648	3.98376284647817	-0.164883466647858	4.81352872210306	2.13579163629016	-0.613548525296247	-12.0930453191164	3.32091856551673	6.03555609273517	-10.2423098369228	2.60099757386	5.25409001664227	6.98960619077576	-13.2826412027697	1.53486640844204	-11.4174449462726	4.19445316372004	-2.75759284267224	-6.6836348809645	-10.9736970584817	2.18780133874774	-8.91701333973291
28	2.59166620145215	4.68107432235627	5.35584184039707	1.21029517711949	5.69096657424156	6.61114655576806	6.74514775576445	4.47196067400839	6.54310431550228	6.32762932312367	1.85798575737447	2.47445667010988	1.41941195610673	5.58569188661578	4.29885360473587	1.65415773210638	6.65889407846619	6.33522819324401	3.40008171591468	1	2.3437129715307	6.37661393119273	3.63018415912112	-1.6092004395756	9.10314973211378	6.55856587974326	5.83819249327784	1.46816422490685	3.40917890694543	7.13294439162724	9.22404809391248	2.91145031429841	-8.62029492602517	4.14002278054235	-9.51988414493265	1.25285834527859	-14.3673937402855	8.16867170038981	4.06581448935721	3.93323721566744	-9.40951834997302	7.46471018039403	-2.75821442124412	4.05096446508919	-8.28571684923469	-8.66252724263014	-6.63197630066597	2.87129502984631	-8.90807045184379
29	6.63196328514214	3.19939589120433	5.53180818175367	1.8167480243272	5.63630797133588	5.80758645003383	5.67541030173811	4.72963737739496	4.02171199736504	1.7004577214459	1.66610850459639	5.03686503326944	5.23970541953643	2.73099486456211	1.85954862576667	2.63934502981965	2.39213083691475	5.23368686601116	3.4348758523802	4.00838502232722	2.23079358247666	5.51088350005431	5.63562254398486	2.80451332321789	3.37730037620429	7.46606782652681	8.87295275735513	1.01868259925124	5.64430574773321	2.96658846552509	11.4485269803734	3.87192646995129	-8.73595952408445	2.35263260945586	-3.02637490495303	3.63832443724719	-18.0793232664433	6.82376801964601	1.08427519550681	5.38972397872372	-4.34303928874397	2.46502350512537	-2.48812813710548	2.46284649558544	-4.03266195192101	-0.293058648503384	-5.26843065425678	4.97013177763485	-7.72988768923107
30	1.91731709271898	2.61514614961205	4.11306338088488	1	5.47561050401431	4.24995744780719	2.43411878282738	3.56966781254699	5.46812172817653	4.31228438829464	3.06132825177164	1.45249234740556	4.75770869193124	2.77234973965271	1.86343129039704	1.99525156582417	7	5.01846347041349	3.93926693059315	4.91049979935749	6.48283216149082	6.37175492328575	3.33190758418597	2.71682821267433	-0.0816688935523638	8.70225457587951	3.28855946912449	-2.09244967998458	4.25773046673533	0.192805296032564	4.22491527293854	2.66988480677176	-1.5771590040572	-11.1463839838632	4.83650738718705	3.79170133961573	-10.5640497761534	1.66416486543949	4.08475093480598	8.08506103069498	-13.2173242382902	-1.26481134784276	-12.8120070210501	3.97697865053001	-1.43160193058885	-5.44173192970213	-8.22732167333525	3.26193041831119	-7.97870748241219
31	6.75561268373954	1.5018821114688	7	2.64627636930876	5.94227447400676	7	5.24057474486161	4.32548924480931	2.36012987751023	5.52881783897115	4.22178121788761	3.09153137441413	5.45074012657921	1.30843839848269	5.06489085790766	2.54482066166329	3.72117546711247	6.22404252522477	4.2659799865372	1.13870865060285	3.40269466365857	5.06193999350802	1.43949611624596	2.67761092875746	2.10665123334451	9.1488210643335	7.30792599823575	3.5143609498693	2.68242717932788	4.55069392585772	12.2930719838329	5.12729703778568	-7.85276062544791	2.84903824610142	-2.65267674858387	6.43915457993174	-14.4752838888208	7.481029275912	2.10294006457664	4.50596454000846	-4.02820597068456	-0.854266132761314	-1.45278947060165	6.26789426371873	-8.08864063926657	2.55341288417324	-8.5280031707404	2.67671917964141	-7.63743028659805
32	6.98196042721769	3.03521579935511	5.48676220891274	2.80364255181575	6.45011853214513	7	4.57128874937258	3.66118858169148	7	4.69969220075818	2.67808327859569	2.86311638486924	2.70628103684748	1.13238777785822	6.87498095476152	1	3.48267525598435	6.2768429401319	5.94303132750409	1.23016738237021	2.62477645569613	6.41313391067278	1.59028317772097	1.7060345163355	2.64044125104296	9.19366830159726	7.79702188958398	2.08501259778251	7.11400515674825	6.24363645589095	10.9102965165639	4.69619961337509	-5.67934583573028	1.76294976251397	-2.86198365717004	5.6403132833248	-16.0170798944155	7.91881435821192	-0.0758614886312421	3.7518993019552	-5.47070645174287	0.339875862924218	-1.20401897524529	6.58886296272549	-2.32176938753804	-0.424053918680804	-5.07130156747367	1.04718612361883	-6.98621058260967
33	5.70887725047568	1.53052609322253	5.58011926171424	3.825896515937	3.56614296112191	5.37820949100881	2.06497878109028	5.09602434860283	6.27383844912439	3.95855746228101	1.05472156089667	1.56372732719744	2.14251617121564	1.5675035680787	2.21490932279359	4.12713242231195	1	4.9646381114647	3.58870274135099	3.21031715169709	5.31614459002489	1	3.5095906264819	2.63971355456488	8.10639109730655	9.24630420742725	5.38594886911877	7.55383262298295	0.523829627264095	-0.683948958956495	-1.7769573412568	5.91950747828352	1.11664008049062	-9.87953285544235	-3.14647910624918	2.85244176279574	-9.90412289648713	-2.5079177128771	2.25530678214047	2.04442411198905	-19.6709281959879	2.1346772313523	-11.9953067385512	2.37746723034113	0.063457915054055	-4.84011553995268	-14.4422820293711	2.47901115255486	3.55005937011965
34	5.48525712430547	3.01126532519814	4.84071475189486	1.49985533782088	5.78638673976474	4.90053879567183	7	6.17858964474221	7	7	1.37604143039304	1.94635349699396	2.28799745418119	4.84528675666656	6.02642527254176	2.40891630494493	3.66821352640712	5.8618288801748	2.76166347652854	7	3.83597875095596	6.48848006442207	1.3958750059539	2.39156209541065	3.46194013578304	10.8414696551687	7.08209782071321	1.63503569322165	6.52379176354632	5.27231555396391	11.3871863031677	4.0023872695689	-7.74578856829125	3.33898886092198	-2.38354419991454	7.18575042245506	-16.0707989394804	8.53969206258555	1.43580617447727	2.97160921604089	-4.65106241802498	-2.10211498178804	-1.91745438708556	5.78670034867817	-2.37126227184544	-7.77644055297803	-8.86716013631714	4.44699767232175	-7.34455017972324
35	2.20828360095831	4.72248617277678	3.56960081522346	2.20025375865659	2.56186165485654	4.52793725524013	5.94655972256033	4.8543733011914	5.67107352729496	4.92620774997357	4.59573832986555	3.26966626323897	3.67610216262654	1.03271122468748	2.16569188301274	3.41826957561355	4.05141921851074	5.44757604468313	1	5.16717387858257	1	2.0043576354408	1.94548467077635	7.22000887287626	4.86468776125928	9.71502982243341	6.04861529311744	0.715980530934312	5.72322346060287	3.0110905831143	3.22181134540955	4.82116204965488	-0.201485907007794	-9.21192877687076	-2.16083540789646	8.24015038018111	-11.2812204599411	1.28115650767109	1.24642478017452	8.72795049180219	-15.0299303072014	1.21466682806069	-8.30682827775554	6.38207389568312	-7.55559457832543	-2.58489082169971	-7.06408766462551	5.60155005987045	-10.7074334741717
36	1.37873430666945	2.24191600769786	5.24594568787704	2.36076210848294	2.93947393750443	5.81115202985419	7	2.24864190380095	3.43203374110864	5.01431832350339	3.61529243882583	1.57458523439011	1.65607443778592	1.63167266683252	4.42587435805035	4.73727053897242	1.99078001958906	5.26886828588202	1	1	5.29213048655559	3.05141692862415	3.1824920629857	4.06105291650759	-0.449932614266436	-0.436731395157009	4.92540867417527	0.455229644892426	11.790731954502	7.21939491524153	2.1128348055249	2.31796971482952	-2.54665825079625	3.48121743866337	-5.08069709881631	4.50437110902	-7.66347329679247	-2.60542294074978	7.0559826187755	4.25683887568453	-19.4271164672244	7.06660506546979	0.851492925421956	3.32131057642001	1.29637312296504	4.0939148293102	-10.0812442584136	4.04814970040352	-12.5753994826011
37	5.57466681392684	1.73808793792748	7	2.24789419860474	5.6189720983132	1	7	4.22759667616394	2.97345724871686	4.00952914208627	5.26914015329302	4.97511413613313	2.63783307080054	7	2.46247674495953	3.6525703587626	2.3035560047597	6.1045526735566	1.37811772512535	3.60309897742872	5.10919919387501	2.10528280939578	4.05490071294059	5.03262141308864	6.93743106012498	9.80366973776936	2.04045726148402	4.25457408187796	-0.541302610412647	-1.71365795651696	1.21882524930642	-0.23377340497043	-1.95953312979089	-6.32947731494688	-4.57690611052768	3.97527289286898	-8.92676500780526	-4.27798314191415	3.82111848207571	3.80880411420375	-18.3080108005906	6.54206497044701	-10.6121561055769	0.413512927006793	2.46915539075472	4.30419018164125	-3.87068594327048	7.21228595520059	-12.3270829348491
38	1	4.615926449725	5.62485621020741	2.55218494174349	6.25012420555608	6.61239329291145	5.87479398546137	6.83583206359467	3.46523505221862	1	1.45097630376899	1.64458982023954	2.92093481936686	3.66270054195069	2.20061108572267	4.98162955157082	6.68126659531589	6.39557340512922	1.83331255309917	6.1780941668582	1.33830209938398	1.32485522434461	2.19039645598324	3.16769453640742	3.98023851376235	5.03137012271701	6.70800121972387	3.07800267822936	5.60773644686215	0.660223888067319	-0.765767776958639	5.24003084833855	0.501309768508444	-13.3900055520925	4.73844104410533	3.25731069697113	-12.8109768496699	-2.22592808745496	4.19510027135242	6.05463199408407	-14.0017085102888	1.48699725985731	-7.56205532077614	2.51109597429168	-8.14473262952546	4.24900085505242	-9.57392266505237	4.5461960029255	-11.2264647084331
39	5.49291160183672	1.95126153778495	7	1	6.50633389463535	4.20251183533624	3.73142551045414	4.73390987711568	4.9755638069832	4.46945887275934	2.07269169630913	1	1.75173057277206	2.55480444564807	3.58874133828753	1.44491758270355	2.78688231963526	5.54211399574224	4.69500506937783	3.61121025233242	4.79181355835906	4.45265787390509	2.65141497141087	-0.511717916237526	6.83669178052608	7.8676164311075	8.13996332011908	0.376012242041396	4.9646993085715	3.77489966171431	13.8268931721976	4.8056025296056	-7.04957128920905	2.51563914664198	-2.78785013845395	4.5154011387459	-15.6529022561581	11.4302928949569	1.0047823847503	4.53007915134635	-5.7412542139057	1.23032503243559	-3.37775931344021	4.559858520758	-12.506087535839	-5.81719157884222	-10.203987869892	3.13306268037775	-7.8109190854057
40	3.10711157139387	4.62412577011385	5.29416886862625	1.12914368637949	6.45988441610425	5.29752966331576	4.04483676938772	6.40486992660164	4.57370214333052	2.01429873637716	4.93732537560957	3.8736870155705	6.68166878195817	6.22428795341716	6.93253788392528	1.28352318873073	1.11002929556141	7	3.96438354331192	1.39979514775908	3.36786793909864	4.64540689274011	1	3.29310884867807	0.77317586883254	9.29010497697961	4.00115324146105	-0.0561129314781499	5.62127801903996	-1.80676767394531	4.79850059167614	0.0424045081384357	0.890497882917254	-13.7933946349471	4.69944702173871	3.88630649570673	-14.3473959368569	3.47137021009307	1.18860722781471	6.20855663694964	-12.8875727954638	-2.07778893777039	-9.88321454364408	5.15423505427759	-1.86409726162162	-7.42265701558509	-4.74394365915375	2.64392267703038	2.07561824063943
41	4.87044583601017	1	6.27002042955395	2.23055185973466	5.78252592168183	6.6693847059312	2.45225653939871	5.18653712592477	5.78232234448959	2.19490210062899	3.33678310513658	2.46067025936126	4.29947514688533	3.41726507869494	2.48186891368021	5.55217799739888	6.86042446879239	6.39964149018564	2.47825080443069	2.11400204259031	4.57610450252973	6.50818044542627	1	2.64677702728987	7.18657067503675	8.96942776215522	5.15068543554908	5.46769954747798	-0.828546609645018	-1.99717254017827	-0.801419800464563	3.92694098131853	0.811700753768426	-9.34848907606281	-1.10044620163307	4.03356116656825	-10.6646512121636	-3.04461403040781	0.528708030771465	0.45216046704216	-17.9159028734002	1.85209126928745	-9.41198577145181	0.950235217309206	0.993650288016958	-3.66447481803719	-9.69804427326839	1.38856467501667	-13.1873139479319
42	1	4.93361854662842	5.20639610207765	2.9361267756482	3.742157011825	3.12308947202013	5.44518136831641	7	2.27101892437841	1.80286496530672	2.10137297196491	4.15704750805032	1.69000487994161	3.35868074706276	3.18000461019038	6.10770959880305	7	5.31259579089055	3.31288611255726	2.52908415614632	1.55069431186981	1.2126894421418	3.06230059892416	2.52671914717703	4.7647173843523	5.1821179205063	6.34370087079254	2.90890113458086	5.56630727679968	3.21917864973079	-1.32166536428456	4.57790484736079	-1.22714007306254	-11.609934220473	3.70773242869412	4.32256602598292	-15.1649095140778	-2.23150433965692	5.03833670767726	4.7410624985164	-13.0771475138778	0.000714199949492289	-6.90529984868447	3.83828348582677	-4.31109256073187	1.26847585834772	-8.27448095939407	2.92597364428103	-3.87896502466551
43	1	6.21066852957549	5.49470899229156	1.82793545638922	4.15992539651238	1.15636011407172	4.97268008298959	2.85790182543415	3.99587079576812	3.08768708902682	3.88638386620218	1.51521893571889	1	3.10898146514425	1.39048810994066	6.2245779689169	5.681306871007	4.58960530487273	4.92273195975445	2.55221578346936	1.8221136618151	2.72065630976441	1.24528409222412	3.91745519790203	4.05378117799122	6.31349130681616	4.88197317790212	1.36622469354912	6.06000950712296	1.04599130688112	-0.101015529309045	6.49310379237668	-0.395388515092405	-11.2352269155057	4.82271722562866	3.86277367791358	-14.7558747723718	-1.19446454792231	4.01516902843693	4.69015841383974	-13.9791046141109	-0.361069797934967	-7.61902377392986	1.98041990891947	-9.38498792147237	1.72688805921705	-4.79360994294104	-0.984135487774139	-6.56851819930501
44	1.37877277794017	4.61841652242315	5.14887029432999	5.42185903552395	1.47031343177916	5.25574194776537	6.98969879641628	1	4.30125534983263	5.13432618581874	4.81786834972822	1	2.49517554032697	1	3.59077703243109	4.60568402681431	4.15331132417976	5.87807635460994	2.50565524011252	2.42203426909691	2.95070441205052	2.87147700659993	3.8945670056776	5.89141062805746	7.52102613881289	6.53027389892647	6.09993181494525	0.112989667554537	6.01230286457166	4.15634001379188	4.5564501604796	6.15462223824795	-1.2668456271	-7.89501605682658	2.63417975912281	7.63997307544206	-13.2949634005593	-1.20045218436615	0.146398677731956	5.43875265307709	-14.3773130844977	-0.379556710778432	-7.24691444167355	6.96406180214659	-0.669108553117135	4.21250428462408	-8.03787505670295	6.01480221161416	-1.92552787261098
45	5.08792644204844	1.16773362488297	4.37342594912206	5.92510900457087	5.16913434498648	3.48520804885644	2.14242889143832	4.13108908034953	2.94699932593827	4.32052681377197	2.22115291495906	1	3.67639721774418	2.34101579627722	2.03232548085586	1.45067036122726	2.98396844857566	5.03052685371407	1	5.40449213439366	3.15803174414373	3.40374973524033	4.89500758134004	6.11149774245123	0.780829881118282	8.33319139509877	3.1555332435912	4.43243895397488	3.95501118974445	1.54016873512937	4.16761871728848	5.47641215592656	0.0565526837504772	-9.25302655505362	0.885442458236523	4.51724244936037	-13.2840558101397	1.92872868751461	1.3657374490035	5.40356461562008	-16.7572092101928	-3.15596506360247	-8.15011647234345	6.597279735714	-0.347089486614335	-0.318423199036862	-4.84422072624445	0.886636533839601	2.58376721723101
46	1.08114185494021	2.9198558972598	6.30994265126534	4.12012598322961	1	5.62891415129222	1	3.22179181552309	5.02742763417136	1.18157425500847	3.17847090174634	4.17474997582782	3.35359996168649	2.18364980853507	4.08512754249855	1	4.58774796981621	4.64894164473773	6.61592018732118	3.7664450163792	6.58968444541581	1.74819980211063	3.91112121643457	6.50306045925658	7.20349166693407	7.82424991740525	5.82866092166077	0.325185899031743	6.0665641984179	1.86662025584261	3.66531728596833	5.64541886618195	-0.15997083520198	-5.29783402203683	3.06522636391361	6.82818627834066	-13.664123980018	-0.982099319346561	0.129655879166591	5.25607423580977	-17.1487439389317	-0.954008338734468	-5.11618720345092	5.41569392768941	-2.27313502414152	-5.08765695316573	-7.76049055609765	1.85056309934111	-4.15949514446495
47	1.83558197811095	4.5250106401161	5.13908011032627	6.19782075323031	1	3.8335810934596	6.72285329992091	6.50683408111583	4.3822909147449	1	2.75633195694395	1.0254169351569	3.06481943996365	1.14204349723603	1	5.00482650668027	4.07928280063692	3.36161509448902	3.09324698716341	2.90159327441793	7	2.37438332424071	3.13834433565734	6.66604527895777	6.43152336134294	6.60596265879696	7.25494810243527	-0.616531879136712	4.65246489867828	4.49661423864235	3.55435880813871	5.85831490670299	-2.15522621927873	-7.97803382073161	2.26368682238048	6.87685317672882	-13.2507159977552	-1.30011377258868	0.578230657954257	7.45473654433085	-13.7205839850879	-0.0631934804027594	-7.40946167863121	6.24639452389017	-2.24613910107645	-8.051997598295	-8.54826583991423	5.76456912042292	-1.85960755121733
48	7	3.30649492642733	5.52213159621742	1.81191267094983	5.75974111782402	2.86779800962419	4.65659632049477	4.42969413524264	2.76285490082735	5.11289030804927	1	4.84927360321272	2.3222356701334	4.34017566440387	5.45311757110853	6.20480693180159	2.87456420338039	6.18574994903299	1.33807385917458	3.97528304951787	5.2417543742739	2.05852840656892	1.56971416956231	0.539696672102187	5.50191237850277	5.83083714537839	5.15698983631287	0.560407540736168	0.554772046890898	3.15945433599888	11.2652026340628	5.69424069119587	-11.0033812993147	6.51823647478536	-6.48293181319722	4.10451526029018	-15.3068180064893	2.81198948522766	6.63518212990103	7.46454110070016	-14.217954271593	4.45378388094906	-0.97997113648706	4.52077146185611	-2.83677401211501	-4.38736141216965	-4.11665390315692	0.679934188753843	-7.15049523514076
49	6.56914672208595	2.06703029755911	6.24289357072286	1.73735363240605	6.1845605784223	1.93872568503845	7	2.94990449160937	1.39658744395774	2.56739009053979	5.81721580137297	1.75745480703655	1.74139968483467	7	3.0604196518393	5.43507337774721	2.51691690646171	6.07465058423852	1	1.59671756790467	7	2.58474236620726	3.79090248518259	4.13374939140372	7.64949742772347	10.4392603666307	2.71671345474876	4.45544203765511	-0.0776572613480307	-1.50006491718407	0.900521677753206	0.0259155610484057	-1.30667342660491	-5.40892872011768	-3.67556025774447	3.44884083606754	-9.48469884095372	-4.02663759924092	3.50462962660639	2.77737973169127	-17.6505478414459	6.86743871888923	-11.005940038331	-0.526069899567267	2.35667732625742	3.76064208539545	-3.28015641451916	8.55826633108952	-12.3366763405565
50	1.15175796864704	5.40809625624123	2.79499756672788	3.44288415178019	3.75351231134482	6.56734784392032	5.14843504326674	2.48229590417323	5.90060694669015	3.44304852973145	1.4956926629242	1	5.77219302842574	1.24869455132073	4.95831285672066	3.6096826720809	3.80298983170802	5.53038299643131	4.25821575553911	3.97976140147238	4.43018738772062	5.53423014830369	3.21356203934835	3.20666273700668	0.648457075582286	9.65824407556643	2.55472520112787	3.72085525107825	7.31302347385082	-0.378434235326041	4.4218338719231	-1.15115364859532	-0.350826428217524	-11.4118404746647	5.16459397616529	5.03845755481872	-14.0110731159564	2.5588576399698	3.21604965263704	4.95977495192127	-14.8454052826338	-3.15261865629627	-8.62259397902759	7.66640926140425	-8.61806650282573	0.416779956375457	-8.81447678262151	1.76052519411241	-8.7204769399591
51	1.13422381957929	7	3.81284239337204	1.73195095707329	1.7352125516169	4.33858188618311	6.16120003755444	3.62837068766986	5.58714991372771	5.09599548844516	2.40492676332135	1	3.05882999235029	4.24408530244227	3.10969884885563	3.55428576176488	1.92993180287513	7	1	6.87085198374184	5.82507450106414	2.68627579460304	4.69281425662948	2.52208769221692	5.83777303414748	4.15688674289236	4.46116390060775	1.51919806669165	6.55302506913359	-1.79875241777818	-0.0140893077150984	8.38490668875608	-1.87168659488506	-11.2714622646163	4.91823880479028	3.14393597014293	-12.9925385886534	0.228251306118136	4.50488311170987	5.37763511906813	-13.401135224812	1.46396680393537	-6.94403303508808	2.55306316505858	3.67102445824464	2.9556393173542	-9.84029878897934	6.81868289458526	-1.08278527986131
52	6.53075718139664	1.79253316207143	1.80277649312082	1	6.42683724540651	4.60028912485139	5.83635516292605	6.10791869871548	3.91507371652533	5.71674610575679	1	4.0501463703694	2.68088351138938	1	3.57573896125518	2.32982689459084	6.32619861143137	6.67237866796982	2.51618731391035	4.35472973021018	5.24086252604565	5.30761172125809	2.55022125624366	-1.23423261943582	7.68275515727884	4.35936495740079	5.61390773677538	1.66544341506793	-1.08243525745084	7.55312134511845	8.79208292771661	4.47925778869724	-6.52198892923113	3.30459753696471	-8.45203456453921	4.59837253577244	-11.0029696038292	6.6882687569858	3.07233207839189	8.66154048332073	-9.9345663728394	1.62190712945266	-1.59680974945838	4.00927797283344	-5.13646860104582	-3.66111314081572	-10.8922129269235	4.8394240795062	-1.35317253709777
53	7	3.45546453888433	5.95915856139774	1	6.75098782725489	5.29799960230355	5.66942846234888	4.55701225851845	6.87234232304009	5.66615507544654	1.87724866166267	1.80371423208293	3.31626390920863	3.24279788000214	5.64691797393967	3.5887133337041	5.59094122115323	6.8589014990129	4.04481661546642	2.41178816667078	2.05336985754238	6.25673260728339	5.11093848074708	0.987534848787836	2.46596021149758	8.70551151653942	6.54988710490159	4.48980715262164	3.75423751410221	3.35090357120327	11.8193685596188	5.87403217057666	-8.02488750226996	2.73215743076406	-2.33256808897774	5.28052808409575	-14.7572666763546	9.54440566740628	4.12704128227311	2.570345150203	-5.52402751139729	-0.706649541833992	0.389403373152876	8.17331042866136	-9.27933078011034	1.26632420483375	-3.60872570809453	3.89494422073639	-8.82557635784745
54	1	4.43777068568174	4.9991904031412	1.03217314675076	4.44349635855466	6.43173815604571	5.27940320465197	6.79051368918038	5.3863982166959	4.60667314347668	3.94581746402005	2.38238020183079	2.56065692267237	1.19274263550265	1.96067479736002	1.27187224085001	6.37965272462328	2.88178165273234	2.31739813415766	2.34743583046929	4.70152244943155	2.54861216225075	1.82348723172459	3.59818510079335	0.385739703408147	1.46612058060404	5.36809822129128	-1.27067276096276	8.12181737182211	4.68022041352695	0.861708994120042	-0.0757791015834511	-3.75376607523904	3.60189943823268	-4.4162548524596	3.76894666240405	-8.18930747636298	-2.7066091655497	5.40415084665222	4.38991070765925	-20.4306557153965	8.27550333672185	1.75259017303261	8.57566077925062	-4.05970810530834	-7.77281993692666	-10.933517112369	5.56492862743102	1.23379851517195
55	2.93060754573415	5.02439753183038	3.70447793850397	2.768403743628	4.24251569802679	2.04808584976167	1	1	2.28094517863048	1.68967131334914	1.26288516976884	1.69388280169092	3.20000934464004	3.21726681046041	3.44573183412487	2.04037620194608	3.80287982030477	5.99019673952477	1.60747294555818	2.71067326334866	2.03322773676298	2.67898588053328	1	6.7495851647791	3.75435145313385	10.0601079583778	6.2093639033992	-1.48327561811075	5.3170094989323	3.19999835170127	0.138504270591019	3.67498454475297	-1.28619731934545	-8.83911578531258	0.601421615899942	7.6557850076509	-9.64822951228146	1.74139911110227	0.387949123963035	7.28944781114919	-15.5965458801153	0.0993343401818176	-10.180523767698	4.79723137182977	-0.937557266555248	-4.15500280390754	-8.7655484305672	0.883036202062499	-13.4809120670261
56	5.81768971744184	4.84507224389747	5.44993402044321	1	4.30793514051552	5.63604998269067	3.47553081552426	2.58312958432257	3.33843534882325	2.03488864659504	5.89245474942813	2.87526638908391	1.72549778640788	3.70583217447304	6.16623517068079	1.93057948394244	5.35757447784239	6.77409278847644	4.44568969619077	6.96801244650578	1.5702932738036	6.63689018886888	1	2.14819305871715	3.06187786843997	7.945589448355	4.76830635519358	4.63291095274916	7.1084696124349	1.93158930903997	13.245023429217	7.199718449201	-9.29448319162606	2.33020028648278	-5.10951345427248	3.70308873419384	-15.9137248355837	8.21664777910886	3.69681363395308	2.49248179309284	-9.24450922540922	0.642339608003139	1.45285994172117	6.36751204063598	-2.92986191925293	0.639837422413652	-6.87706602689766	4.2442428923412	-10.0690329255669
57	6.48396268752862	2.76566651136654	6.56561488145391	1	4.90917883224662	4.59025021867842	3.71518580512543	3.65581557008904	4.78195664755352	2.14910383764414	2.59437659034008	3.94156413402417	7	2.49612657051835	3.07237037846031	1	3.1266977099376	5.62321639622743	2.38736833395687	5.05508053848314	4.82776587567814	7	4.94167425523697	2.1195513276686	4.21386820078977	9.76217058750787	8.95437488866794	1.11102877219436	4.87708985402811	3.18258105688055	11.1123625854247	3.90372826381577	-7.81548859504116	1.53013648473658	-0.918963802776676	3.72325947919393	-19.7052306561419	7.37170911575561	1.28019297107597	4.6766979771778	-4.20767209372418	4.26556599078007	-2.71033730656153	4.08793885595271	-6.21678818220619	-4.45578377515008	-9.09443302053642	6.15349582234637	-6.65927534409149
58	5.54176319283046	1.35997658911803	6.70256488782652	2.26751856633236	4.24676132355445	2.90890460644937	4.39094727875921	7	4.80252264853407	4.42666625806752	1.45905753780396	1	2.80431292423927	1.90827580404564	3.9530562112582	3.64477788201696	4.83573363199357	5.33433931765239	3.59154051822406	1.58879515583891	3.74584364996008	4.88341828353942	3.89185193682121	2.42329480363323	8.49516570658416	9.22489316458145	5.38267612568272	5.86136406862099	0.635691899584168	0.137880612062479	-0.122268413638675	5.95977719285029	-0.626947360605006	-10.0970403155215	-1.60378120427991	3.67990620205389	-10.296822572739	-2.48996049770675	2.19745078636836	2.15414444215727	-17.1942444141636	4.12071183721426	-10.7338558434081	7.87690543463644	0.82023452433631	-6.97729991373255	-10.8667731143445	-0.466393070592022	-1.25842328299563
59	3.5355873838686	3.5447743758669	4.56415074596925	2.32585170327688	7	2.38672140144394	1.60194928787958	3.54966837735095	4.2242700045132	2.96186919939886	3.5664712968061	3.34896120080372	4.66555993725894	4.10494491901887	1	1	6.42310526510082	4.94181765863279	7	4.8376262541204	6.04705841254911	4.33241528541746	3.28346531547669	3.43954965936928	1.98650852232747	9.21195518652134	1.84515313589362	-1.47675690214534	5.2810815157297	0.266381715580617	4.60344168632418	1.7156295169189	-0.901153182840544	-13.097531749564	4.16888915007198	6.0128402716945	-11.0886703652876	1.98605031734134	3.76352433273263	7.15572529798337	-13.8428488018437	0.695221407824286	-11.3855019404322	4.28564260417035	-3.15090589132513	-6.62880958802362	-9.74840207945493	1.99579919332037	-6.76397778323298
60	3.85946611190014	3.41323602155713	4.21095205274804	1	6.86077857290689	5.50767626092394	7	5.60143469120677	4.85459259647105	5.89403832125016	1	2.07482542854828	1	5.15845745378322	4.76854059057687	1.92398400520723	4.94040481194903	6.30939048898555	7	1	2.05399129936845	5.99639400172292	2.25310585869183	-2.08697214042222	6.49473440308675	7.23146712056317	6.92665238676971	2.51087512204119	2.63101075392924	3.25113930659902	11.1652272227767	3.65085528616588	-7.78071841351395	0.281025576508672	-6.75084253183736	1.86360356065043	-16.063454476514	6.82531529956845	4.22610558520946	7.15702899033111	-10.3707190259276	5.50211279108163	-4.77311080803754	5.30160680805813	-9.80572112429041	-10.1374977420986	-7.73338301900302	4.27970336398072	-7.02287450890035
61	1.39492752705464	3.58072923929216	4.47195232739621	2.54693710893985	3.39385307605082	3.16756795301616	1.30525531746009	1.05505806452255	6.35684690583067	4.48439082954112	2.83568557722177	2.77264717422875	4.32314645263105	4.7404082683227	1.94158425635583	2.23554111102009	6.86049691754128	4.64138015931939	7	3.50124580429732	6.08832127904681	7	4.17438599735354	2.28187308161403	1.49611286643554	7.72275056492697	3.24175519298095	-0.310707510165673	7.05524116671183	0.818620299899785	4.05821089213419	0.524177012087427	-1.09309854972512	-12.2064170830592	3.51962234572323	6.30489300092666	-12.2876437577254	4.08831507530557	5.32404533851378	8.58142219509512	-12.6281673595871	0.794338264588752	-11.2067022080684	5.06738199122065	-5.37414206670576	-6.54168380213244	-7.6100230845627	2.83996817722641	-7.93725529938253
62	5.20945053674885	1	5.97527584277889	2.25778795075712	5.11280924184044	7	2.61964225071434	7	3.99341110453362	1.29657684948256	1.42034303350922	1.20383539064364	1.40187431706999	1	4.69979446311686	2.2824995355228	6.48053151186207	5.90799919159052	3.59008803136898	3.48048630960407	3.45856451021059	4.89406276553454	2.46046493155419	1.98258076595256	8.89052694684637	8.68887265691493	5.0213098438968	6.25568785711065	0.234124770569627	-0.736331685110747	-0.0884711533531305	5.63477826755965	-0.545408676773701	-9.06454322437837	-2.08407428744666	5.50748290445445	-10.8203250544823	-1.92297009732852	2.74572371671432	1.38542361323889	-18.1961268045466	2.69664401129128	-9.9811837545273	5.19656998067924	-7.32691161349061	1.65921185468245	-8.55972635670498	3.29128012471295	-1.72486827551106
63	6.51493918390162	3.34766026316171	4.99610356104141	1.38874355856591	6.84622057450302	6.13746616965677	6.25728862256084	5.01579601556857	4.09150844814535	5.03087111426496	4.01812290412081	5.54364019034907	5.4173486979779	2.69913935174086	3.71503499787724	2.26293288109582	5.26352226933578	4.60529509193132	2.80596388886389	3.71896527043046	2.33499807123884	4.88478106777526	2.18168488591007	1.23215307087217	1.63685791141221	12.2770433117129	6.05931965001922	1.94227671584598	4.09804881584177	5.49446334274045	10.9901569772955	5.00860477419144	-7.62705240744857	3.06734764015006	-2.90413672954937	5.82979475980976	-14.4646276278008	9.62921276888416	-0.873132284055982	5.75145069689044	-4.00444794492265	0.759861094275243	-4.20481168925613	1.53578754323689	-7.01621328295339	-1.8194390503558	-5.89447973156328	0.5445976420436	-10.4266073193644
64	1.62809954542105	5.68222183289955	6.37274545030747	2.06902714669247	2.80934397599032	4.738176007459	3.64694918052081	6.13744998095284	5.74632682739622	1.84633722028186	2.12946679519443	4.35391557926062	2.76820091621292	1.25684916397807	4.14654942431961	6.36150815491815	4.22185571360716	6.78599191390592	4.92861909623218	4.79530409590773	2.06720705158219	1.52033683753799	2.12842388386127	7.21823159338909	10.2966799871385	11.4944387977778	4.1413007527072	3.10002353994958	13.9800365014101	-4.79357051357517	9.77910667579663	1.38421906530455	-2.95310952114836	-0.328463318630547	-4.76352149262001	3.96133823415976	-12.436275913878	-12.0696626002991	-2.12600060660783	5.07658249613666	-21.5291406755973	11.5139371867163	-2.81682048326971	1.44911584898361	-1.84848376112581	2.89136038669863	-5.31042008452688	1.21316752922028	-11.7699544500789
65	5.54563438529733	2.38613418157836	6.14544702996574	1.67676397257379	4.58647106979435	6.93308671623468	2.73220358133622	6.80250902792692	4.73176240677242	1	1.39488082789945	2.12153573738607	2.26061453647872	1.48896215381043	4.84751135704534	2.10121139289387	6.24401255620382	6.39831702267239	3.31139344181826	2.76979196090138	3.84839529620765	5.02484363305702	2.85033234367931	1.97387596446908	7.72028510036425	7.88711404154486	5.02773980157727	5.63067127909562	-0.472532784949491	-1.09033495469438	-0.426689783818772	5.72932447925117	-0.982587272108552	-8.75687836148343	-1.51234812272399	5.84809704416121	-10.8979432937222	-1.28171275469141	2.57236145973137	1.11630265611018	-17.2774761733844	4.09811406081366	-9.74484208587654	5.3500311121088	-6.7627142099994	1.95219151616624	-9.93042992872233	4.00599589168344	-2.27786081401818
66	5.70569565581383	1.15643879580233	6.36696635623928	1.97591428583931	5.70207215867226	1.38694123975501	2.61612418977249	4.71996269826898	3.74817160643137	5.49806232766726	4.62985590807874	3.54512321508827	1.72559280053998	1.46897319440072	4.97044062401841	3.1601515041805	4.44208636388847	2.86681475243561	4.99324380755772	1	1.77281539918068	6.9050333463884	5.58019451499006	2.59182869721983	4.62624872274511	7.85454495920132	7.00372972198963	2.49018985286859	6.82242800877083	3.64439375137533	14.2901243398298	6.56345184557815	-6.81262070719737	1.12267245032222	-1.11393932828301	3.91864203777457	-15.0974536625686	10.1955308626825	1.41000468175652	4.02829036893821	-7.68292629299139	0.332259255648397	-0.862594375768237	4.32201485502737	-5.06960965330145	1.40099958893522	-2.83508569562368	7.24036356284055	-8.65571419993301
67	1	3.79914461083769	3.60723018235043	1.82766012632985	5.33453429611734	5.73761491483428	6.84945749383027	2.49687637449185	7	2.3313759957507	1.74869208119052	1.1029191521957	2.8151536338066	1.28800044567735	2.03011205375145	3.66360278652591	1	4.02003958627777	5.33445387851007	4.95186579643662	3.98965582268833	1.78892143287378	5.1539394209388	3.67032123510923	-0.128843926903902	0.525847917833909	4.97422532520812	-0.800194758764146	7.36937724750358	5.40751103168013	0.88610799161651	0.451424019286991	-2.76911274835461	4.33907180280357	-5.70348701571921	4.02391443697289	-8.39562309372655	-3.75301249773243	4.91584561629103	4.65489576351405	-20.2938113441284	7.329021444509	1.61222066281402	4.39589418824587	-4.29431454691589	-7.98339153721489	-7.99344407550027	5.32285487197205	1.1932052859373
68	1.32413089995523	5.5173901624271	2.7630985394272	3.31726270621913	2.66512029195845	4.74215599508896	4.77477596297369	6.68023735308788	4.75465191258964	5.62248269286509	1	1.02790221449176	2.35641272961398	1.77609538171049	5.04863452418157	3.36768023952924	1.14896287593771	3.9131885652506	4.1399301472857	3.62871509963325	2.24014270928098	1.4714850727569	4.56044018909846	8.30121383219436	2.64605862752352	9.87230276184916	7.56021414342738	0.833985451972585	5.3411357740448	4.65727449871956	1.69214714534255	3.47679784054352	0.279563640901603	-10.404585113949	-0.14716935177634	6.50124732509443	-12.0556059523424	0.211608130518008	1.45896019380691	7.58029809435613	-14.7339262751735	-0.227215110773372	-8.69908627853102	7.66083303539152	-2.59871178828615	-7.64496784876306	-6.19750032736294	3.35752973926624	-11.0206320944956
69	1.27361000897391	1.24744341932323	1.42860842354117	2.90375416621593	4.63260915189368	6.78638807363951	2.13684394041613	6.50962581839114	4.82394672825576	1.67551355716725	4.62260519142931	2.38742764555822	3.02060038889807	1	3.60491469122731	2.76373807044669	5.61913324656145	1.46467974314444	2.02466959212662	1.57281569329037	2.62382351698559	5.137501245003	4.88471800361682	7.91756753892568	5.70065214754996	7.98777528194031	3.89612787957014	0.941907706111803	6.48397202166783	1.43072327214744	3.63249456738369	5.85464159166064	-1.84988110604607	-11.9017838637281	2.53629486717804	3.61973332594829	-10.1719670593496	0.301737083996815	1.17051970156827	7.5738001677635	-15.2179096182361	1.96622847361206	-6.95061015668069	8.09657041473599	-3.21105971223873	6.35963397304667	-8.34416826712933	-3.10575869681286	-14.2630312933775
70	2.3127101720514	4.66836652924443	3.74982083994747	4.14444406813122	3.90984928207937	2.35299028245866	4.04341160499849	2.35310631828937	3.70146790484434	2.47719538515529	1.58110278631251	2.98636770447454	6.1116070317721	5.73342657860177	4.84131719386994	1.59862646239317	5.92108211202969	4.90853027761419	4.01574738806235	5.6369662415374	5.32984197185225	5.45079822472624	2.5712293726118	5.78551039211054	6.19277508116932	7.19440430924532	5.7352293031108	3.07922504096327	6.40744031356443	1.00807292695656	0.803109979163052	6.81226867705816	0.399308412426817	-6.05696783556979	-0.0147160386275962	1.58488733816354	-10.219010761376	-1.6968060453371	2.01100020202062	6.07962030168949	-15.2500506990291	0.352902456262262	-6.4123597493985	1.88271053535682	-5.25068627657232	5.48033352668146	-9.28576173677282	6.05633921780771	-7.23102881411579
71	1.82328393361981	3.12281834767182	2.92799899115912	4.98019004781091	1	3.97152022615277	1.2325708818958	6.12856747807595	6.83382372184037	5.2575843875249	1.56626661597198	1	4.25808062684087	1.81680427819522	1.37545135200221	2.97553917191989	3.44758957062759	3.51881492646522	4.82692632145456	1	4.49216306109016	2.5368229474457	1	3.59263515135433	2.15155424009997	0.594469394072161	2.44980588804891	0.737236970795585	7.75626826172637	3.69191099463327	2.12433582339707	5.54022039131255	-2.9119151646269	5.47507563485959	-4.78197429728617	6.08909821627113	-8.07991063944806	1.01032491408518	5.1270169650704	8.11946179618708	-16.6819262112308	4.87586986077276	2.32691523529466	4.11629629317653	2.1636627069786	-9.16690977192302	-10.1175617210236	5.26292523088458	-11.7963639013554
72	1.46916692221735	6.21936381481178	5.29077062727565	3.07393633812539	3.44857145857178	2.16665612690246	5.59701302802459	3.03627449273686	4.14586316101573	4.29878171021914	4.58933217498595	1.74926666081578	1.50217345645156	3.13409777261976	1.42403161417852	5.80445373599984	4.79901577031737	3.64017740747616	1.6029386330003	1.61867207107941	1.7316912201479	3.77758457476541	2.56571422955913	4.75942306957085	5.12479737653807	5.73187931807594	5.45359675681743	1.55736362993057	5.63104508624594	2.08634751107394	-0.729811378619901	5.50766614946436	-0.453314804717628	-12.9073608525396	4.9504540048357	4.14988777510607	-14.199125310567	-1.82040772610729	4.44067194753369	4.46852548225592	-14.1909749494211	0.983085891189889	-8.72825082738285	1.82384314960757	-8.88926145575809	1.66926341172212	-7.21553193770502	-0.598742678854336	-8.2618915416191
73	3.03432728705708	4.40616444836068	5.06067285951661	3.12794831584304	1.19744204781457	1.19532103446549	3.46410123899487	1.9680401047275	1	4.83753674573137	1.75715269834007	2.57290022545934	1	2.64710823917786	2.4895184366171	2.56096811788422	1.09927883172947	7	4.04915010090249	6.78364545275628	2.6771058861043	1.61116760550444	2.63014421586791	6.80791777327819	5.88173806357514	9.01105660751772	7.86231002192802	0.99875358396538	6.04809236000239	4.35766778665208	-0.899191639227113	5.24419135605262	-1.51868949132111	-6.53358578679236	0.638683137324522	7.51912294632584	-9.04045358356825	0.825898907120309	0.298449590003682	6.63686760867949	-14.6826920028623	1.90010299476446	-9.80762906755519	4.63746605561802	-1.18577466508077	-7.39250907180046	-11.3368723184246	4.50331234573082	0.40178570373699
74	2.58528783167691	4.89066627025682	2.81776580616501	5.93917844948137	2.1206897473861	2.96882013645489	4.42773603402079	1.59839800333673	4.01979482940231	4.00975237479546	1.82448210239782	3.19719573662437	5.5120200658004	6.5204551958261	4.54705066638541	1.97271838197005	5.31699870128733	4.86733971442509	3.02030967644954	5.11720298506042	5.65373759451542	4.2547772078554	1	7.37553434953372	7.02897354641557	7.47768701521313	4.9976777035284	2.04475027475083	5.48508917873394	1.04722279254074	1.17511800680506	6.92038805792342	0.778174183097062	-7.02926438171953	0.830830717534546	2.13721544161828	-9.58242875067477	-2.65602906005092	2.93124401275228	6.10568551428681	-13.3063070377735	-0.000188349824674972	-6.28348834577699	1.34392101405192	-6.12551851474865	3.38113372634258	-7.62496980448012	1.88769310300183	-7.65831001929859
75	6.54723785786532	1	6.48374685528561	3.05228014753746	6.11439928149259	1	6.80202078558397	2.44425583709751	2.07532740121304	2.87128388637185	6.14769965134256	4.80090182088654	2.26118630191568	7	3.94277183335881	4.54431034303186	3.38255182851587	5.69543075651179	1.32596280249335	1.79767606838427	6.12632841113101	5.42471917954566	1.77788399582833	5.48053275928615	8.04781888093868	10.3394196501822	1.54555309293496	4.49494712082809	-0.352787614783209	-1.22814349696633	0.818218938073373	0.209129345175233	-0.756376447069326	-4.63287026097769	-3.81414710043924	2.65175551639852	-9.13828095788469	-5.20944300753342	4.55939645502931	3.81299650682095	-18.2245857733312	6.0234039769433	-9.77926056560306	0.0741545147717939	-5.74454601909078	3.67543834983444	2.08910676041807	5.7474070755196	-12.1333665221848
76	1.86552804599962	4.44993389654941	3.75886696968761	5.02876939000106	1	7	1.1629508099122	5.9067198856111	6.72438103424591	4.50206990109448	4.56075621671752	1.6094151533133	2.44759230994152	1.65583910846796	1.40026423586062	2.46990773615108	2.04646815031725	6.14291777888801	5.27357280013881	1	2.0754987135214	3.68026543432798	2.40547668887969	3.66913489143796	1.4435168908162	0.171073151135066	2.72043299282485	0.569003164599921	7.43714254566536	4.2799857417686	2.03521211444277	4.45514001653172	-3.93276460423456	5.48362829181187	-6.14867472135472	6.11364674245755	-9.03693776932433	1.48578491567872	6.00554529047793	7.81175312533475	-16.9200135222658	5.57107879326471	2.46335062840532	6.2119324590826	1.14392786183341	-8.43492378418764	-9.99528004499754	2.43784562666032	-7.34786742548663
77	4.81773027136423	1.55941822874998	6.17252363960232	1.49852078357483	5.77831576273782	2.10051356463965	4.24572012145899	7	3.42609321132207	5.34382199091514	3.72697018791488	1	3.22722110752552	7	5.39191743571179	5.01833395867105	7	6.20397089573244	2.81299666246209	2.67776462619562	5.48869021029915	1.47294952733368	6.97214856112075	4.30977092229119	7.57433191865745	8.5742903108426	3.71645063664233	3.86713547816738	0.608475531370062	0.277973508743465	-0.60371124321046	4.26817496938739	1.41916654347011	-8.73231652119288	-2.52240212055092	5.36008827283683	-9.55111788320448	-2.43831702005587	3.27965859989372	1.0745072324145	-18.7156782431209	0.658538727753961	-12.2105939536058	0.398712135321238	-0.144254445338774	4.44792732328108	-15.0729232285811	1.35694913149353	3.05255692591068
78	6.75395339093369	1.04874355584915	7	2.37790453656878	3.38791069987917	5.03762337844482	3.69490582638554	6.00881187266661	6.92379204028695	5.00296330489465	4.34112878280123	1.59917548293347	4.54268719834803	3.12478617257976	7	3.67614016026379	6.34343569340681	2.13775354173022	1.67154926832248	4.62456010400808	2.5286569361966	4.89980675255299	3.79478201007381	-2.62154155667749	7.80291328638278	6.67735359746024	6.85643629372819	3.83481170926821	-0.796271330055205	4.96524356498667	9.79525115270884	3.66662783319639	-4.367408497492	1.98026719378342	-7.87710047520392	4.09582138386992	-13.2189674306342	6.74442866169118	1.93379599765861	6.76360087877415	-10.9089663917165	1.37615112838336	-2.54658364362874	2.86393774893256	-1.0086911648422	-9.76594521534752	-9.56581945331109	4.46070772670067	-7.70803570976235
79	2.90777725777508	6.03621915268166	3.15343119551855	3.08761122797097	2.06293175544065	5.66688092033882	6.5503189280751	4.91498531315151	3.80155291822777	5.97139164525048	1.57219150746921	3.42205903696166	3.32757515120315	4.21507536631326	3.27152538117183	6.21139316321317	3.64146181190413	6.26350264087791	1.13893799098464	4.55434215009228	4.44150297789545	1.96805320077044	5.09821839224405	2.48826352826352	7.57113261948234	5.19116400499983	5.69304860869322	0.996915244529637	6.12861317027788	-1.171028863667	0.157289524604319	6.65768652868844	-1.7680530986049	-12.7028760798392	4.53947940506174	3.0745022760152	-14.1491756046185	-2.05042212393232	2.00835757000883	5.30581325069189	-13.1643426714902	1.45218602279724	-7.55409298860284	8.18160069177138	0.750931457579821	-8.464052381995	-3.26100163749109	0.438177924116894	-11.6330181438217
80	3.44839764444726	4.66742177720608	5.99168459530325	6.86412768028396	2.97527876933123	6.51869375361218	2.84962889533178	4.16088684094784	3.74173798476189	1.88345254579325	4.64671889615915	1.8759417561856	4.42091517326016	1.88738227207465	6.36109367560149	3.88596731008945	6.91979929608491	4.14371730078025	1.81972155879264	1	2.22062361391497	1	6.24837957609959	4.24530563467107	8.28922412757471	4.13038220176703	5.81343785014776	2.19740536221321	8.7944076328383	2.83325112182362	2.73125814582079	4.41715908067106	-1.08679555402715	-6.75176489551191	2.58937022213254	6.09474492154794	-9.93445367442202	-2.18442253560555	1.24912632159758	3.44449921327212	-13.1015229069232	-1.48960385764058	-6.27954806681028	2.8278697324353	-10.1425291907013	0.5802044611245	-10.9918974824285	-0.23279276698927	-8.89707550814193
81	1.04317394231309	3.26652990223177	2.79755002198621	2.95057819981103	1.9770790110348	7	2.58884091278903	5.64680493246551	3.84035496489855	3.56268647453615	3.69902166935858	3.73597222929659	4.63245253445224	3.64466613902462	6.06974595299438	4.50589528689298	5.55580158580337	6.9262210965942	3.32927153784038	1.86124929319801	6.54989059650997	6.4101928465761	4.61195624064615	5.94396002716139	5.48826197067542	5.72449884757405	5.20367316994931	2.06592688802634	4.41799171922811	2.04407142784208	1.75267597824309	8.04166156539301	-0.512279353607209	-6.76717893353586	1.262034953747	1.88331635727827	-10.1826478525216	-2.10936093226315	3.96899178986138	4.51560627524095	-14.0528567046662	-2.66922939161923	-5.91639499461001	1.72755742203491	-4.75560162528073	-2.75919034838885	-7.64224735791595	5.51780778234353	2.07351437686906
82	5.65904348017949	1.78568952772149	6.73125324269249	2.63541572704967	5.89708156181856	7	5.49038369235719	3.72825186942505	6.47787296842249	3.56379722824248	4.67852580704691	3.16586659298071	3.94573059453394	2.19534980279092	5.60924198455638	1.54114316000494	7	4.14231268611841	5.08514405579101	1	6.32504169691488	5.02106396103702	4.98129261054367	1.62616274184752	3.234286115953	12.081374777617	6.24323045052046	2.32572993974122	7.20453696639433	4.63220520776909	14.5329041784247	5.245572085267	-8.82564931843646	-1.06015319178575	-2.0201133150375	2.19014964572433	-16.0085536318104	8.64632498517234	0.849120281381597	1.6273318877062	-6.01787241442004	1.47984268249594	-1.64588544582865	1.55259106498628	-2.67170222861139	-9.12304926180295	-9.92737012048953	3.39418002968209	-11.1140737499886
83	6.15693543543426	1.28482040476669	7	2.76070837786583	6.38043334906039	5.49315949721491	5.05233822645967	1.63165773026953	2.03638442787966	5.93590362759763	5.91271701867993	1.57017129389215	1.68645928260292	1.54478363066974	5.21036791293414	3.71730355673319	1.42028863765703	3.33685353693937	1.96644718321291	5.56535206308939	5.16481783885202	6.14004786819831	2.39799362683255	1.71626658848867	3.93944014870542	10.5752875868438	7.92125034282453	2.75505268462674	7.93928103305149	3.14317649317095	14.1315802502629	6.06430927454924	-8.83878668090496	1.29624574890449	-0.879972600019197	2.13453906940176	-15.8584267720262	8.81247304536495	1.61837021515551	2.23345756279881	-4.92233081181382	3.66090057952291	-2.38747658512492	5.61818533117296	-2.81764248805331	-4.29889421438897	-9.93292108142813	4.43960523626802	-11.8338588212413
84	3.68414033583973	4.54193095742463	4.59423171312167	7	3.49838047864585	6.06183413860806	3.45269006147169	5.92757841216587	3.26483765260403	5.78085904203489	3.51990038624307	2.79208792317942	4.43395067700664	2.03337633303526	4.49022188617339	3.29608775448457	4.52951206613009	5.29061376083878	1.50063376848634	1	2.54447464804724	1.66854230287073	6.14468750249425	5.44187813561429	9.36589622764181	3.65560792866265	5.95270327480756	2.27105403132926	8.09888590943855	2.74562470165209	1.66819174354661	5.4919283629289	-0.902562130345722	-6.89782118594457	2.15156837695759	6.19773620054622	-9.85184999641733	-2.49994522148648	1.13430976027723	2.89620303877355	-12.3648791714174	-2.35564436628243	-7.37829629252768	2.43935889331496	-9.79453151675085	7.79271163402751	-5.81714326489215	-3.44099367101463	-8.03518146010828
85	5.70478980544365	1.53239701591481	7	1.83926209516075	7	3.60965703488773	4.64014114834683	2.86921376076919	6.4458020465789	5.07288568879236	3.75217479359192	3.42849097419269	3.16029653083378	1.55666614833997	7	1.94151372685461	6.62420357090928	4.99291217848628	2.84694158900527	1	5.80653461408782	3.73874895290791	4.78625217795617	3.69321294687614	3.10700957452494	11.6698664671946	5.88906225886535	1.61459166584949	6.7846824109129	3.58777831905663	14.9812371007034	4.93774706722919	-8.89372072058095	-0.590432236236478	-2.22686485066452	2.68027737230193	-13.9920232896606	8.55404303528875	1.4362082642298	2.58883955721839	-4.7367710797768	1.80898560974397	-2.39930955778746	2.13385936343443	-2.27923513637845	-9.27952654549054	-10.4713058856342	3.77075309114634	-11.4382951279062
86	1	4.29566947603665	4.49960327913367	4.9157697738711	1.43779650206168	5.77625769733753	3.02284440435498	1	3.01508550244955	1	2.1061463838984	1.22557719149857	2.76800712983782	1.76241488202723	3.64224464420122	5.76516290109687	4.47553898861464	7	2.65045982359966	2.987250984239	2.87617183134027	2.46899035809936	2.43519817460097	6.02411050032043	7.21779106618943	6.30301608591191	6.17353987288262	-0.362640126839034	5.46909932494974	3.83570092829245	4.31865572946776	5.69843243465679	-1.41373627751722	-8.64959773270674	2.10351490891133	7.23825451600915	-13.8454151754299	-1.51974742788441	0.723411963563976	7.5256647015792	-14.7892599768901	0.511386428730713	-7.1656739685262	8.03795586512177	-1.94378143251821	-7.06154449966155	-2.68362145493393	5.84470018490827	-13.0983961749938
87	2.27567409843332	4.45759040858523	3.00887300964534	4.15943588627779	2.32207693617142	1.40080388844748	6.65219202865454	5.80669047248454	5.85822884016762	5.61070932693091	6.9139524707456	2.90513561944905	4.33474314574774	1	3.39546929529252	2.50952311177734	5.30980927303438	1.98507009251618	1.45130988802756	2.76966865888545	6.85729959542427	7	2.79055492459487	6.59546530525883	2.20414622361172	4.94823886732421	4.33623237553646	4.16098915784467	4.83250489481473	1.47244960858482	4.47670917625155	2.92468073177454	-1.81544358120888	-9.26948812324507	-0.132145202487052	2.09437925393212	-10.8139162503198	-2.01520191550696	1.19151544289777	7.34531739568847	-16.1575134703542	3.56554734222899	-9.17921187118896	3.82601587397773	-1.3000968304489	2.95853833323509	-9.0040774956769	5.51511050066582	-3.36332679881137
88	2.43040555312253	3.95338027497805	3.62049450505394	4.64700580284639	1	5.82916494494296	6.4973196195686	5.776400798197	3.3565345896457	3.38955202080518	4.6690902037152	2.59297517333722	1.56030498554483	1.13190330523854	1.04425430869038	3.87285366972637	4.74998022774972	1.92811114199975	1.81672403014073	3.15598572374317	7	3.72325824669633	2.84140452630609	6.52553854688811	1.97631138928763	4.47982245154412	2.51898838699439	3.80850345739578	4.27489816784373	1.28655329454803	5.21972367501816	3.18639506269828	-3.12927898109184	-9.00456037018702	1.03634907234722	2.18827637572159	-11.2747027691466	-0.424761894070241	0.881203760618171	8.7404114640075	-16.8791365999984	3.10593969331818	-9.37607027732178	4.3572772409008	-4.62336279281906	5.76062522082179	-8.55907705842149	4.6554482150709	-7.3201726531371
89	5.56200852101642	1	3.6889050754955	3.08265918286594	4.87620679202204	4.62826463560842	4.54166430042993	2.6150969447882	4.20524074865152	3.06947578890751	4.33293096772582	5.13050337730785	3.00886388034163	2.84248977095271	5.88541594017735	2.16624742273499	6.44150246559864	5.90253119468242	4.24853856593805	4.92796895243793	2.62230562661594	6.37535034610199	3.46840320434341	4.23721664949082	-8.42568077926397	0.000922789154747805	1.12947878782279	2.87399629697658	-5.16307029951928	-4.8621882365207	-0.905290029130626	6.58877778690978	4.66703629669768	2.23147753751383	-20.861133999025	-0.093027637479204	6.32538861509883	0.864030082092195	-2.25848637553694	3.0182688717812	-2.06016847212541	8.71320641989143	13.4376373671843	6.71206965864889	-1.71336895798945	7.65351558559312	-10.4765462371182	5.56124238164905	-8.70543439221469
90	3.06012409337517	3.40880957161659	3.91926034985946	6.16933966361521	3.37696861062637	5.56466767312023	2.61337098063384	4.23716721910087	2.37931235388324	5.43409335161797	3.62066066044014	4.60707764263153	4.23325257402457	3.68737180592832	6.45091221733714	2.46991047586791	4.48225343076457	5.58289509232081	2.83147610292226	5.46170554897599	4.12188668588979	3.69081991367322	2.50418304240126	3.61811498272052	-5.37209380331195	-0.748587335563424	-4.11419791785413	4.67838581723181	-7.8735273770079	5.47180027219241	-6.36186269672137	1.39626402234233	-1.74163191882182	-3.07403831213102	-24.2681877216979	3.80123852552377	3.57589654175929	4.83056196810213	-0.810130822692898	3.31019272479148	-1.14737735708832	9.09576074945824	15.1992232648177	4.77906482381819	-1.12299957362838	6.26100013483416	-5.6558355258591	0.0132183784835668	-7.78943802690127
91	5.13786741432404	1	2.13577548553124	6.38073382118506	7	1.10396558246817	2.32702987979058	3.77327595856237	5.63558714297834	1.74279513037209	1	2.1404119079993	1.11603292401869	1.46755180946986	2.18951847791765	2.74181612794392	1.52507339049925	4.86524690871822	3.10006583319075	4.43088558139115	3.5371033560668	1.3946434182629	1	1.34638455479961	-6.89998268137661	-2.04827361263749	4.67830259162079	3.38404185390601	-9.34962325343001	-3.73293404665425	0.964065011247712	6.20842889040897	-3.0946793584068	-4.11256132478119	-15.7731212313544	2.11826158379158	7.59369648696132	0.428581590751687	-2.22447946716706	3.9783972652874	-4.16946627069157	8.12444111020159	10.9416532458386	-0.364864313701821	-1.77041771608643	-1.8396154573866	-11.5597734867049	3.15624594886398	-13.6689367626094
92	1.91723442313317	4.47140025603575	2.65861311140938	5.53394033624038	4.83195478446639	5.70237011217804	2.65399631034016	4.50625006332033	6.24528760615573	4.213280369584	4.53556547069546	2.22039241152561	5.35492331150308	3.77880196615265	5.11042846895967	2.87230074919271	5.03547357156394	7	3.39002262507303	2.37674354408204	3.04285325575663	6.74699331356896	4.09455732881639	3.83898251859735	-7.96002019982983	-0.870942532192852	5.82432846013084	4.91949008399106	-2.72649168721698	-5.40438284364212	-3.55994553463887	4.0872757351157	-5.9615223307228	-4.19493507979276	-17.4735059029146	2.11622728873552	9.52983786652364	4.43751256950545	-0.820290373365422	7.10784856086449	-6.56495962158068	4.58797065229043	8.29011326502389	7.22716312793692	-8.24563275814518	-9.22253307264545	-11.3343250573798	2.80938591231231	-8.80285060614803
93	3.81498290762525	1.54395784754061	3.40849956284425	1.40573926854437	4.71812463132224	4.43060652378264	4.72516741411126	1.87460725658061	4.69041831535014	3.53505018837814	3.85894363968679	5.70896012034359	4.12019885273044	3.9283075282895	5.73015955525172	1.36413955057648	7	5.49853075159607	5.34405960610357	3.61132992719601	3.81550093184856	5.49267526803428	3.37208063568576	5.44305703783773	-7.10162347381004	-0.0367289086879656	2.00093680744424	2.89018108271479	-4.6427948229694	-4.25326820168119	-0.620526232037973	6.60237868173218	4.1914316523748	1.87411284147362	-21.9917767920018	1.22641488977563	6.48406720611566	0.668300185915143	-1.45644109201954	3.55243778233067	-2.91593593613264	8.35325881270345	12.9440663161675	7.25267171615317	-7.37404926759543	-8.73625780930904	-12.031332500694	6.78575037532621	1.48060764363442
94	4.47276714533388	3.32516296923893	1	6.73495481579619	3.89276492195582	6.32290566885969	3.27088372899093	3.18195884921828	4.52340668776963	5.30139712783854	4.12918707821684	4.28687683096687	1.29525929630855	1.53578214742688	2.87378553942257	4.02283897397587	2.99667682217828	5.62640920265793	3.92328165922235	1	4.25364837765266	6.16180193037107	2.63690632110055	2.25140973065183	-7.7696602368855	2.46284908949058	2.82451830418001	3.77793849909333	-2.23195024722082	-4.0127977451466	-4.30272555976014	7.72456334325404	3.22332098601885	-0.0623237338749232	-22.3719679887868	-1.74576228206164	9.56254596860312	2.60242046275571	-1.99979933852515	4.66881308356378	-2.3728075130086	11.0161358753204	10.9553786999207	4.56363328825609	-5.41182356432074	1.56583060199757	-10.5648353342512	6.24619019798144	-4.93930420474361
95	5.92576273858949	1	2.72712883943598	6.90629100912268	6.65960883259274	1.32675900447188	3.43846849316955	3.32037972539063	6.53252302439956	1.47605293175064	1	2.65891462042813	3.05422970560982	1.0184212274931	1.87371930914058	4.09416371675926	4.30078846677978	5.22078373942161	1.54397475871038	3.68708401504279	4.10558453638849	1.46148795811837	3.15626847192227	0.0106450405996201	-6.92559932951049	-2.5976754398596	3.79003579768568	4.03497918175989	-8.16488953796731	-3.49033982953482	-1.22713073254959	5.58449996832977	-3.07149051612098	-4.96535894503922	-15.4160444358246	0.988104442833354	9.07900447947505	1.7235478666352	-2.23254023020317	3.17806004873956	-4.29471405534625	7.28542404788284	11.0834033294483	4.14847381880189	3.46627385821853	3.043083543834	-7.28411155523517	3.32067995732642	-13.6809922604694
96	2.39405240458771	4.08449311228989	5.11592247296443	6.67404266980723	2.78916352768774	3.46547586826464	2.54789812578446	3.49310612284752	2.81618143176762	5.56591220922998	2.00800337403697	2.03142453471109	2.77672701906237	4.02949005803836	1	1.3566235165845	3.18016836239771	3.11548490598252	1	6.77966396376735	3.50023125636081	2.94530352839329	3.88645903893185	5.15027104319533	-5.23564945607305	0.678045378162326	-2.65293547869374	4.56910591254434	-6.90199373191322	4.34268004833284	-5.5301770943563	1.29783844483634	-3.30269276108637	-3.08758161787918	-22.9639340803777	3.22204781073715	3.21102376058437	3.96154710297778	-1.78819277981205	4.43255568196513	-0.508727931734784	8.54240734917718	15.7291505712824	6.51105670035023	-1.21108568028246	0.51911363681992	-4.79407698156091	0.692120332287854	1.55842956362893
97	3.36794065506745	3.24374859132809	3.65775126271435	6.83531640478481	3.40832077635198	6.1586624429094	1.60012176290165	5.68406895757383	5.39352746801658	2.40452488013599	3.10219753387338	3.96159030364348	2.13773326561748	3.71181335735202	5.95488085542795	1.48495658654371	4.03514012191233	5.25548159546274	3.94165556988911	4.7434290426145	2.46523240870299	4.24103607130981	6.50423456499181	5.08824663228643	-5.50634247549277	-0.144693548420354	-4.13643833213808	4.6703423228293	-7.30524958664995	3.92671903133698	-5.72178798871696	2.09135566829531	-1.24330017944858	-2.46267338595801	-24.6177308171178	4.73077863036937	2.24765657612827	4.25612568199324	-2.1488981229448	2.99718326472828	0.214186879536952	7.50749371549246	14.8884071953043	4.47207558756649	-2.35722206786439	5.15878054095369	-10.2919348279504	1.21861894278452	-0.405227849493649
98	5.85296040297288	3.65372265729231	4.38307903758178	2.68790491059137	3.98756793103095	5.41342618549803	3.62601256549971	5.18783804919512	3.96569032664436	3.33365133508335	5.57866409533384	5.01749361981843	4.66750913842474	4.88102111019584	4.83945109870606	2.86798412376356	5.90405480589297	4.60302961573408	6.14540464454128	3.88691489504985	4.84069974593905	6.65279540776229	1	5.46653238594336	-5.5023784299763	2.28419650707141	-2.62608069360077	2.50883908032952	-4.74146352659951	3.97570895434393	-5.44838974571525	3.70056464108294	2.05960294374017	-3.46093303070417	-22.8754503618766	2.70447572793347	4.13054612487892	7.32963900334466	-2.94660689999552	4.48502279089734	-2.30783429397175	8.13707364418284	14.2861662074526	3.78096749475704	-4.93457799380366	3.67513746395972	-11.0418742723177	1.83835382996241	1.38775527460241
99	1.04910682414588	1.17150501377824	1.5407124349564	5.44224833578008	1	6.26092668202468	2.52834358568588	2.97559887656081	5.67155332777851	2.85750288442857	4.53397292209701	3.79095450195849	3.37229102025984	6.02560519021948	6.3005474548798	1	6.5407726580299	2.71317197200088	4.94913752648546	6.08579037567377	2.78832785561328	3.81225733000616	2.22587808243829	4.1795375700893	-7.35419230819195	0.564738378110996	-5.82565086829249	-0.41497210507826	-0.9143171653579	3.63913463374087	-2.04354881251863	5.41366928838355	9.41526346341139	-2.5936412427887	-11.0526285282599	-1.77727242836537	-2.91462314620862	6.01930013883958	-6.31786239199598	7.07877271562572	-0.346809993316834	6.87922874091247	16.028131984986	5.8849486388689	-2.39193698653954	4.23737610596602	-8.91720369847048	2.30587363659268	-9.62380313543642
100	1.54395637779679	1.58989800131131	2.06576785444419	4.61673964446408	2.54145743285388	2.81068042988077	4.50375923133177	3.91491052100946	4.83161533700345	5.28459604678957	3.3989465215686	3.00159847554985	1.33484409056863	1	5.84957229283954	3.59849530594506	5.42254155996613	6.0258421832236	4.95861794764642	3.38263046406901	1	4.97798410341467	4.39329475042727	3.87492298986136	-6.7407872903445	1.60391730291127	-2.69830215323959	0.539203476467689	-4.07179056865836	1.68794506172946	-5.88235269301173	3.65674315991193	11.0464486240919	-2.69334360346047	-8.24772164720985	-1.21044139951945	-3.68208789411785	4.03299276107167	-5.72354186281584	1.26018292146159	-2.55984819327904	9.72337943965843	17.4874337716108	3.83735426045709	1.12868589753986	-0.319592741587798	-3.99195936396606	7.70877518147282	-13.2277273270683
101	5.33274747633824	1	3.44782923369934	3.05780144779892	2.14312707564915	4.78362866711867	6.72089576485248	1.72149322165698	3.01914868482654	1.50254985699906	3.0794729590389	2.47907596797644	1.42107749199783	3.6192446373481	3.09817512030863	5.47552078743063	1.01647023545185	5.79952841950307	1.7381127473276	6.91029834518497	2.06875752476516	3.28898929974737	3.34103319033122	5.5157240397447	-10.7746807084014	-1.61209900475664	10.0130657991448	4.19526408205002	-10.0051602364279	-3.48817391222257	-3.12327863564881	5.12766063725119	1.12316879837516	-3.57096641765602	-17.4959356458655	3.72652621385068	5.25904462506351	0.9844199586657	2.04084199685672	2.09664045550579	-2.69503276644907	1.49712584034873	10.9474089868412	6.18240737398918	-0.642224809029571	1.30651867815804	-5.35397624596908	3.37358271628515	-0.105015676676498
102	2.51468079716703	1	3.25206375573688	2.490464405837	2.701437656979	6.191783150784	7	6.08066373342989	6.10078367063059	6.04714730488841	1.15682712334784	2.1274772344741	4.63856646951355	1.0689473107802	5.54828912041158	3.75174045956603	4.74246649247224	7	5.63055665517228	3.01118361476612	2.82104599258043	6.63538713675983	2.44491277484471	4.62110401804266	-6.99633802583813	-2.8076334848965	-3.57934624389108	1.06284010283355	-2.21792973901112	2.86660956940322	-1.10863885105458	4.79041724766168	5.8156294288801	0.0618942903524681	-8.535118669593	-2.05108918305415	-5.58708839259079	3.62727647859126	-5.73179408697232	6.91553056637118	-1.82081783821103	4.54780996419005	15.3119882043439	5.59537821869449	-5.1463128690044	-7.35867864496377	-9.30449086963648	6.18058084785142	-8.61380820267444
103	2.44822955260653	6.43270510398424	1.62479155182372	7	4.38182863529223	4.75597311796766	2.18014997812311	2.43749325753708	5.8265447647178	4.14448861801076	4.19341923671961	1.83621619899219	4.23669921349754	2.90145319789879	2.25450848632851	2.54207675263963	7	2.59665330775697	3.11372324339488	4.0729564300197	5.11537702240325	5.93608371424992	3.98020339362256	2.86318678478238	-10.1832476001994	-1.04124058929674	3.83013170989245	-0.13910095070094	-6.42852165957938	-0.723337598626031	-2.10068560269608	3.72295830444154	-4.40761833948832	-4.24079915670573	-17.2829801683549	0.689333201290048	9.97099353896109	6.22985837004343	-0.605686300893995	4.76620210353443	-8.92425030580764	5.2133606256447	9.87919109301096	3.63238239115703	2.03148535927698	-7.35365997158946	-7.70046526246642	2.81641252680083	-8.38897706981257
104	1.63953224085168	1.46607574833431	1.87392823419278	7	2.01979240948188	4.94708527075931	5.05251870846065	6.59570868032989	5.84784501120023	2.07757362231275	5.29578991770701	1.63970340222308	3.97890835194245	2.81807116483672	2.81933383320559	1.7765593253828	6.29668300304418	6.27235106967546	4.27215923605659	1.41216858717582	1.34092550210244	6.09326232436949	4.69602249163174	3.40570697048972	-7.42798686374122	1.67975682906279	-6.97518518560211	-1.07567097300628	-1.54709729998646	1.59533843667457	-1.58586464523533	5.85060001391208	8.50196404832706	-3.13111172822557	-8.99497622995532	0.533616005554673	-5.82917046467981	3.91322331968515	-5.34551855018545	3.48321850554038	0.496608731684565	5.2789852583769	18.4474423893366	6.56171441654825	-4.33031454287694	-8.12628873915588	-7.93905162150328	3.09654891765651	-8.96377667181258
105	3.51827242096576	3.97054231949717	2.92456952463008	7	2.15332740222737	5.56919253403326	4.098124706535	6.30250148132126	4.95331776173946	3.43605374257402	4.8534419976741	1.87300587863514	3.43833553029981	1.61543091188581	1	4.3636465578494	1	3.28039168841307	1.44146888263566	5.0807412562882	3.45991061066737	1	2.44264532646198	2.65321275622074	-5.35450034946097	2.80435645100348	-4.24780310812507	1.06128207067455	-3.38399301289302	0.78209243673821	-5.60790576852186	6.24346313830543	8.97750869376853	-2.92886191985755	-9.04632276158531	2.80854235635892	-2.2046071444109	4.49822243617233	-2.86800825312586	0.472503980946211	0.790618121266256	10.1760311769045	20.1475609182132	2.99984418183531	-7.77670857262324	1.17364222157113	-11.5568843099323	5.19904573257745	-13.7160772975951
106	1.70834460173351	2.86826100180335	2.73617441323552	5.84443911689883	4.33191749113611	7	4.13652252110632	4.19385622201451	6.99384594061608	3.46229762317926	2.00176166445972	3.36797387867974	3.68830072336073	7	6.12060817296078	1.18336993397378	4.76038874808323	2.45931276506133	5.6383736100654	1	2.67670297894525	7	2.88507186696246	3.75924209440691	-6.81103822578011	-1.90784620258937	4.45605926143778	4.31652121303489	-6.06480725420757	-3.92875448078066	-1.41650403848173	4.37755943283128	-7.19571069753476	-4.53870167177177	-16.3347185841486	1.40308057813756	9.03693339769856	3.55314410661901	-0.298294926073955	6.1793367835553	-8.89305041345784	5.65793198683217	7.00795763730848	6.38484995100497	-8.61335969377039	-1.06472489363817	-8.78794297822307	8.01864579359738	-9.27786428588308
107	4.46662638486741	1	3.25961166091532	2.50875684059411	5.16780434732015	7	7	3.1906452588329	5.90813467865082	3.87987295264096	3.45589444689992	5.28712730575598	4.93491604074267	2.67871940447653	4.48528225757494	3.59282669117691	5.45311076849276	7	3.49797855588023	2.75444711639135	3.56921432227441	5.08861143521183	3.66024909433272	4.0131164983069	-7.14643672212228	-0.639904545963992	3.06209645595812	2.59163188004732	-4.32608391816414	-4.08545852915185	-0.52296110846234	6.66678855737361	4.19110329281843	1.49470005324625	-21.7172486178232	0.0240592478770992	6.18534039265387	1.62772008826039	-2.21408763839067	1.26503572343278	-2.79042716442371	8.74339387203404	13.7077870845502	7.03815869250644	-1.35363782494733	-6.1895275275593	-10.1006519151336	5.86620875735122	-7.05035438575255
108	2.20031843024892	5.75249392172492	2.07583280288853	6.98330934155313	5.0714011045907	1.17620523659401	1	6.201658434802	3.6759904471801	4.94438120436521	4.38514938212327	6.2497493307175	4.00658363763677	3.23084765827753	4.35723882409345	1.42488089964022	6.5003137180175	5.16954802224122	4.36021751252224	1.1705779115763	3.35826558825429	6.67552886917676	4.87754570345472	4.44513038069067	-6.83291660133378	0.465028891953832	5.98203476712722	4.11249383864809	-4.8522361986015	-2.98406712897341	-3.33022757964723	5.81187485067212	-5.50394794472915	-3.11104532641825	-14.7020410929996	2.50373691069731	8.75874288638959	5.4957168206928	-1.41975741887647	5.98861256128988	-8.82237221270027	4.74121875667411	6.93569540432935	4.79929619582154	-4.67603473638293	-2.34924185040686	-8.7355175612417	3.8070554939981	-7.71180231638198
109	4.04034038286482	2.6974511083085	1.2471194331337	6.76878235376128	5.69794884175163	4.83438620199609	5.71564592179516	4.78349164300623	4.98184156616185	3.87748879643825	1.69111351454515	2.58847171831906	4.46775843889274	3.43928536750819	6.59455092921734	2.03730368597573	2.72908788018278	6.34114189242604	4.17543622970893	1.53691738030314	5.52713159375216	5.75988612147741	3.22131114071766	1.89392504514644	-5.02494863794164	1.70164383863218	3.40662460829582	3.38487989903461	-3.12240826661754	-5.10205910217734	-2.01487135664582	6.97482504083682	3.81157009296888	-1.3028206948143	-22.326903956593	-2.31118047459744	10.0496776160873	1.58544969810063	-2.28195726586312	5.86901083025361	-3.30974004223416	9.71235463209672	10.8258192263456	4.20378335259766	-2.1414646101315	4.38207799465523	-10.5647253360782	6.76522063060257	-9.79454291810121
110	4.59659639674435	1	2.52920769735216	1.43749459993485	5.3889343307047	5.26716765668872	5.1418707446356	5.86912553837524	6.49717918829005	7	4.13704239000936	4.69087057788014	5.10191836447072	3.93948003361566	5.75939979547597	1.64188482466046	7	6.426192783066	5.74320327593991	2.85838201880498	2.92244459154595	7	3.58276096584404	4.25840646900381	-7.24950060368967	-0.0520234898070282	1.6297772868264	4.1351386046469	-4.88659157374711	-5.01913068477774	0.213908084549596	6.99170941229648	4.5913365456192	1.22932674717566	-22.0359309332933	1.00269162406993	7.36428551407476	0.72635539667222	-1.79105602501203	2.37454902443001	-2.79626615115741	9.19796441371097	12.3942616470992	6.3722700928052	-7.84267685383267	-9.18287702598387	-11.1015885086065	2.89007822107981	-11.2188891360112
111	3.50950637803474	2.68716391551464	1	5.14482500717318	4.39674430186394	6.10059724569434	1	1.39646315811143	4.44811738789338	6.61154182366175	3.64755992378322	2.16801557923155	2.67355552680318	3.77518848128063	7	2.14420805739125	7	4.80060957225516	4.28227231249612	5.43741382601253	2.90631556132475	5.56078261516958	4.25519033196317	4.35123966994365	-5.67827605001917	2.06893931845702	-7.85705250882358	4.85718563338504	-3.33784202054812	4.74728876777242	-4.7617519028376	7.36468381100494	9.97442654491686	-4.55859156349293	-9.94371888485218	2.43298872566424	-2.60976066540304	9.58494355358198	-5.23584883521823	7.13202845672067	-2.55751274345717	4.7363656576833	22.3776986202046	4.41780969662204	-9.24571450491932	-11.0406526504302	-6.96142922151696	1.07117467644742	-8.02258416347303
112	1	1.98509054090124	1	5.57546450781222	1	7	6.22175516277341	2.31267832395368	5.17184742142237	2.50634395180412	4.18001048284733	4.2526738308166	3.31580509391257	3.94528768654664	5.37699308406627	2.08558594903194	5.33437761558886	6.46324465521818	5.67700601114742	6.45114878857171	3.39946535892061	5.52357259885662	1.95529806847989	4.20349193466061	-6.40166209102022	0.507191012485321	-4.56502524381015	0.0109316076602392	-1.61403088523033	4.05371105543112	-1.68185614663358	5.01589033810819	9.78815686438608	-2.51390177558889	-11.0325010506336	-1.96880659078132	-2.22552925097994	5.21665240292983	-5.43671643926492	7.79448127704267	0.335998441326115	7.31536649219729	16.3735696458359	6.10767364464197	-1.63939549835941	-6.20163337542345	-8.45409923838088	5.4688109935776	-9.44878708875113
113	4.14845733297154	4.65272049924686	2.48775365775043	3.36633639215175	6.16292858851012	2.48706864602297	4.09115289485246	2.41020322321783	3.27059236917125	3.64445265650616	2.62350071959364	1.98353707966586	1.4895808326531	1.93392247819226	1.41292497996585	5.73262061461393	5.82956565873386	5.70522814682553	1.28158576694634	2.15613965543968	1.08232251004641	3.49948091183098	1.96319384858547	2.12312290987254	-9.95557291070575	-6.67054035791784	3.64138189102894	2.14472062758947	-4.57970365474314	-2.95019616040356	-4.4190962662369	6.67824805245889	6.10171517861502	-0.0612361363560992	-19.817850021649	2.25472263171407	1.04077992030901	6.01043938396776	-4.11511020909745	5.93670106502962	-9.35736504556747	10.5834728519164	13.0358261711311	2.00924371334888	-7.72186368076853	2.41411865699013	-6.70814861266232	-0.221743829141481	-5.79623147671371
114	1.39214423105099	2.43582982364257	3.13923253215331	5.74542761920052	2.21084079859412	2.50142082128014	3.92562483467337	3.21989759284387	5.59503714716066	5.891068327196	1.91739503302954	2.50800021977163	2.82064762355276	3.25780754601998	2.23116252633736	5.46779767475428	2.38125706234694	3.91015170236191	1.53137766563771	2.86400471115779	5.05841176150857	2.99515682376009	2.36118455928321	3.58364253582286	-6.70839423027645	2.27082599209442	-4.9141107152789	-0.581954648216658	-2.89196709029967	0.281974338268665	-4.51504451526478	7.57444712257207	12.9717793756147	-1.96755921803924	-7.04923864380299	0.642524837783325	0.486193603503991	3.43212326565432	-4.31513729049941	4.28559877623598	-0.358086963480784	11.8289874783321	18.8593853458979	3.93052989622739	-5.3261251070527	-8.73391727273424	-6.67382060477654	4.07992436591568	-13.5499964206328
115	2.46559512827517	6.54948280205492	1	6.70681869735575	4.57233286072137	3.69205270306411	2.97791087778214	3.1193910521209	5.67736612431815	2.67069537948538	1.11535158152404	2.91390338502807	2.61910652082612	4.00431163124487	2.97144771383661	1.000955901615	5.99855261339016	7	7	5.43326261598852	7	7	3.21983579454756	4.48224497311487	-8.44978639418927	1.47174289417039	2.81159250146584	3.74433595975561	-6.7919981655262	-1.51935435824766	-3.73048601129466	2.50469295621492	-5.66816523383259	-4.25645044479149	-16.8763992020903	0.118612560651778	10.2770850676975	5.23773458437746	-0.953922240871872	2.30619022678777	-8.62942122481448	5.46333572282615	9.34772330812025	3.94730954175931	-4.72795706879426	-6.25902508732709	-8.01122897695801	3.10457979146307	-6.47812897709865
116	1.01052785724316	4.05041626667714	2.42086461616903	6.79909692002124	5.34032702316438	6.91640232039884	3.46300454461957	2.88157764596355	2.5916412137919	5.14071126570049	3.47906878420022	2.56800755755922	6.69004633383777	2.75461629805753	6.48847612047014	1.92675310701492	4.08870362940844	6.53662294888492	4.34493521524919	1	3.06817502493804	6.79146539038814	1.6920401312949	2.32595782017288	-6.45771952927675	0.162756125211528	5.66624760443881	5.85466035563175	-5.4512793324874	-3.0256785904751	-3.05855890852945	4.73118596177266	-6.33720680980981	-4.42145693752898	-15.985549011518	1.27260781296009	9.37990054690841	4.67271035194023	0.38229618574661	6.58293988394253	-9.62726524530258	7.08758116956571	7.29524501166846	6.97958812254842	-8.53935178063199	1.53104896861624	-8.41806318823997	3.187577159395	-9.30223354428301
117	4.95647393011128	1.79510632098101	2.77189862647623	3.680221468303	4.6958024194754	5.73820109684537	4.07100044338659	6.12832175113874	1.39242816296191	3.21555312799379	2.98840810693412	3.95348024750866	7	2.41093116670023	4.09374240950962	1.51324568507532	3.04733157281528	5.50061507994107	3.27388652111999	4.44434191976584	3.6806941233361	6.92601430983311	4.5228534032462	4.44800422820823	-7.01427177614574	-0.195549546754662	2.12757018661539	4.44365217935606	-5.0325616154567	-5.10731726682573	0.235877684117154	5.39896209079725	4.92288116050034	-0.7763868859474	-21.6982926587361	2.1732780705813	7.45571594675876	0.715873394764142	-3.66701116996626	2.05525689937205	-4.1598055619122	7.04403908329832	14.0831875247719	3.23227747738472	-6.64896545972445	-4.74990728501706	-9.17529464012721	6.29728281698114	-7.15139622496054
118	1.6258837559703	7	2.30519907258901	4.7656561030445	4.34559669410859	2.8253366366115	2.59919571066373	2.51876144889822	5.88327994427901	4.66525348107139	4.41222711007738	1.79494783659318	1	2.52474767162193	2.60814139182116	1	6.50488272152889	2.9371682841633	4.68654788343337	4.70658348438566	5.18291106784075	6.36370354515625	4.80252765053431	2.99144383352095	-9.39848167755914	0.926788866274391	4.79073697864201	1.6752696218068	-5.31593298412621	-0.533178921577794	-1.07705649138925	3.02807382414999	-4.12578099594767	-3.25643371604195	-17.2153637520229	0.523608953662755	10.4412777696992	3.57939622784077	-1.35355806241798	5.1777848692268	-8.84970715141049	7.27247245819982	6.43241133518132	2.45071751156809	-1.16177658379152	-9.37945739143303	-11.5597659894463	0.947106285013331	-6.14490315562145
119	2.69559942166639	4.50136662394268	3.22281591654963	2.77898153652703	3.95600908251431	4.61940638733515	4.09882659156515	3.57432525224229	4.55492436353578	5.97440831069141	1	2.97231333991874	2.63369463736725	1	1	2.20332850008288	2.88696073587336	7	1.82604207350039	3.59278388472541	6.7449609086254	5.92909772321123	1.77357861100479	7.01729412649955	-3.50861710841622	1.18794080993103	-4.7325676351414	4.65447447965921	-6.91222791470744	2.18422459392026	-6.62113619583651	4.39940188662861	0.8133291499907	-6.57707900536837	-23.2769699274473	4.54174460292387	5.93768933554327	5.25100783224607	-4.54625455932657	4.46120078898681	-1.53389934088648	9.83863433511886	13.8686031478481	4.00588201916949	-4.54061893137165	-4.21527061671239	-11.0623244926911	4.01375189663836	-1.62691778796015
120	1.77274170345367	1	1.85591101744317	5.86926700270667	2.85382623513221	6.52575698269863	3.59898548033597	3.5837398669692	5.6018607015574	2.45113901065367	1.09873719667275	1	6.03681637454919	5.67214190374224	4.80191330427395	1.61842580286129	5.56654945165163	6.19393352537541	3.42883523942252	1.3160426216181	3.6765378136568	7	2.07434074265201	6.33606006646324	-1.83203426370844	2.54226969144293	-5.31603223844886	4.04070157384264	-0.806246436173478	5.88958919051536	-3.12438809831884	8.00982684468494	6.2617387946099	-5.90475554775361	-10.6915050826948	2.89028771090313	-2.8331222643619	7.03662592040231	-4.25708661706327	6.11628408880896	0.0815654857735712	2.83128713461912	20.5691158924141	4.89454004550431	-13.0913549783324	4.51199903602264	-8.80928266333942	6.8066396049486	-8.99827882387087
121	1.71133082780673	6.81306985199371	1.59583998969831	3.73250944736416	5.21062557523632	2.47878096754272	5.13529713945479	6.26593508166101	4.46647741872237	3.99765478011064	3.43887819355755	1	3.78349168514944	1.11238296079957	1.78874118872057	2.40516291566835	4.34116237099856	5.72811146025882	2.69684729886446	2.99026928673111	3.28270144713525	5.06654805672381	1.64503910925317	4.51315023751459	-10.4162928089626	-0.00160929337194168	5.21881304562593	1.05313823818758	-5.99919622093863	-1.74147640430693	-3.33525646263335	5.39370825438728	-4.74325212050682	-2.91751287037471	-17.1061921008398	1.53098731900083	9.64765134966959	3.15189435388561	1.09668475206922	-0.35333775119865	-8.01778771779365	6.17087790969056	9.41189214353197	7.19410467765644	1.60982038547693	-7.74834846941954	-7.64772133700272	-0.497581789651152	-9.26555201060242
122	2.58467028433327	1	1.78992025655091	5.55858517658168	1.58134584016189	3.61702990039165	4.02634475880756	5.7836513440446	6.76710309194199	7	1.9450234053689	1.27361817250356	2.20676828730369	5.43802173645581	3.3164269631804	1	4.03130438795263	4.6765441424473	2.02336465819046	5.8274131168403	7	6.35116014429175	2.13043757583759	4.34622442520788	-6.72563694014319	0.695174717255783	-6.2882978186212	0.0902266192697264	-0.501744311428146	3.55935963967595	-2.13848573440161	4.1646590321196	7.06786371278552	-2.94950312547369	-11.0757977476486	-0.553606804869384	-3.92830613419321	3.31549382573049	-7.48397710007687	7.92546030806214	0.514037261894045	6.25034173512449	17.6988818087459	6.73723246836748	-1.54248839040217	-6.95023089454888	-8.74373462845845	6.23769816839466	-6.29422042392197
123	7	2.94348052427442	3.20597264542137	4.14202381563822	5.22431475821525	4.1765606279587	2.26854530894526	6.58677311219078	5.00614582489256	5.09709824898373	1	1.03778679685077	3.15245482766953	1.68082192081093	4.19375868557617	1.34225818319136	4.37258527209571	4.55886313254174	4.44392145125248	3.2836518084205	2.57760865612773	1.64894670841864	3.93736109082424	5.66154673533071	-14.7899564689809	-2.05405702909968	3.77267645105231	3.74052785762015	-8.1103213419024	-0.381805844431038	-5.27416576015242	7.0695487446226	-1.8064841058105	-1.43640764180074	-18.6829109321019	0.0496000504483408	4.02075569659266	4.84733843664377	-0.720874429577365	1.22665280354533	-4.63820851074089	5.26384761791371	10.7721536063955	8.48937392751235	-2.44251878785695	-8.40927656651029	-3.41993722813627	3.6505533249769	-0.508935189979862
124	3.08938190780408	2.90449039332509	2.27139823094675	7	2.90805300832674	6.03314173608864	4.27515058681342	6.58477743079331	5.96715359445244	3.84487220319045	4.52228746612077	1.65645514413421	1	3.84733826965331	4.07089643107672	4.82098681849254	1	4.02659882148783	2.02159509747127	6.399203104163	3.64356040010061	1	2.55910602441881	2.54524068165291	-4.57104493719469	2.76892683907076	-3.52490211808623	1.43946175860402	-3.12554320958591	0.622382651865546	-5.17375018142963	5.46719233795506	9.33947252344378	-3.95404486452755	-8.89004753577144	2.59599130845832	-2.65760334113626	4.20339658199541	-3.40998165522576	1.48944815440633	-0.0319614141185354	10.2892511496401	20.1925237261646	3.28847097182502	-7.98605813703692	3.42127505829257	-10.7607897386725	5.36145416086158	-12.751890555838
125	6.88416044622334	4.20434097068944	1.47083028232833	4.89785830019986	4.2121651413165	1.04321751398901	6.70568280149147	5.91548898876501	2.3122890454396	4.03612503277386	5.11829387315683	1.03697519712795	1.3827681221638	6.48811077486771	2.54525486865472	4.56570921350457	3.2270414953353	6.01394932353552	1.27431689631798	3.93687230189032	6.83716540403851	5.51391194933791	4.02349271114352	3.14083651885232	-5.38948897269809	3.49548494596741	1.14150780528435	1.40204770562056	-1.03433560013139	-2.31826082482131	-0.816615246515431	8.52652490828519	2.87983242467048	-3.03425681898118	-21.985462732262	-2.249510404754	10.5705415637948	2.80256988317984	0.365861158582642	5.06807645857308	-3.30410523561112	11.5628716316154	10.5492305401808	-1.16563193430252	1.60483108201296	3.52404434285554	-3.93847008872395	7.81265664948604	-12.3130260483633
126	3.82238593282105	5.15470546966325	2.27265644778535	3.58285809968119	4.62660788707304	2.81747652251212	3.68516658740715	7	5.73684127712512	3.89111870503547	1.95497801918619	4.16584217081552	1.31292907712257	2.00486702224742	4.88332146337507	2.53765125298915	6.32461728429709	5.75771194238789	3.51124046412883	4.35080705282182	3.95997183309996	5.21481605649927	3.09201420127166	0.699484116276548	-8.91414740813333	-6.5882048204099	3.43472145987435	2.54376295754967	-5.75897508087117	-2.89873851915841	-3.27456059360425	6.53549711626569	5.70826433455961	-1.63323978030118	-21.2148495704657	2.45297827042155	-0.0839010401382882	6.25589187444764	-5.58291036932812	5.40460729913379	-10.701604030323	10.8041681582716	16.4012565219849	6.79726419884868	-8.05641891045732	3.17084895912399	-9.15397148827584	3.90263741980011	-2.78436684980567
127	2.45618254592711	2.22564141934036	1	6.93422519696945	4.08683351912483	3.66888357309123	7	4.41494889817052	6.31933962641894	4.10055638688339	1.63840954933297	2.05082421161537	2.53595982124759	4.62356627513966	6.64140898153848	3.67520524714349	4.12397494377841	6.16171520494522	5.20534509719271	2.44994843073855	5.64469315084281	5.61611480801073	3.54248995312829	0.962378334204539	-5.91597453317802	2.75301491592144	3.56336871512423	3.68129672022022	-2.00224499433089	-4.28500769175381	-1.91196778625561	7.33100034389826	3.55914770289535	-1.07970630428235	-20.9717656757256	-0.61467220325	9.8114541813236	1.86170891714407	-3.06823838550851	6.72438593190609	-3.36663965845609	10.3138123835588	11.7985642158983	3.41563183091509	-12.7887343288851	3.5262531302612	-8.45593454264953	6.54700997183524	-7.07348970934339
128	1.08565010163129	5.2062151225016	1.04640411996419	6.61950205280884	4.17969896618329	5.92788119240251	4.82661422870871	2.01678253820615	5.05867017863006	3.82017702432007	1.33063712998588	3.84965355521486	4.05141996415098	4.09142489901081	7	2.09696999255161	1.16415503310334	6.74954753278961	4.75063169661663	1.85329122470268	3.36262976235964	5.15402748525852	2.20045175930386	4.02308762011833	-8.38712649905788	0.375629867436444	5.8371760130197	6.22014342189306	-3.72119625762404	-4.20794234042293	-2.33502180104871	3.79985856706184	-5.74912367447796	-4.52738905816872	-16.0130730972061	2.27601068067923	9.05965260924148	5.02878221773944	-0.740452223516431	7.02462838520266	-8.08392057635002	4.98774549669719	8.85903669018892	7.20977242311461	-9.41836967260616	-6.44784117849872	-5.30042316815624	4.55953947966584	2.88715182966409
129	3.54735561893266	6.79158304014865	2.39825353391504	5.32249908534797	4.03812175185307	2.92913176100328	2.97583496067855	1.9127173702123	4.42086964504696	4.22713409390038	3.31063670098263	1.54264844488848	1.90337672723227	3.28003948588517	3.44550110676643	4.37063301851246	5.88036296000933	6.63838908164853	2.66613968112812	1.08429982848835	4.9980585677373	5.53376309442677	1	4.21193911279832	-8.46754611717093	-1.70962278521592	2.62683378494444	1.50105443657322	-4.41727605604616	-0.162574391264017	-2.35994605039875	2.83672857291796	-5.62212323286736	-3.58828388777689	-17.0869529161779	0.682801588305927	10.161022014605	4.50753599440069	-1.51422908652369	3.38430393832135	-7.82855525457624	3.07225797914967	5.87197869707187	5.33062382222011	-4.55530228231723	-2.7264718540618	-8.50333743798473	3.58348915339921	-6.84586473637296
130	1.74397446660908	6.6294750924386	1.56349936079034	2.59620659832058	5.12007669634687	1	3.15642377275183	5.24264265099104	5.3733420970172	5.23660042043362	4.97392478853126	2.08665605637559	1	2.11624974603414	1.55822936922352	3.40060826218103	4.37704495395648	6.52781247637975	1.57152619323793	1	3.01422187228365	1	4.03153272988768	0.817618423321483	-10.1964302754268	-0.159374709362951	-3.93332215263058	2.50284280722838	-4.97025812224163	-0.236074473065835	11.0151653603116	8.35274031090156	-13.0974457031501	-17.628209298592	-7.20303514605745	3.57273320026442	-5.09158492147863	-6.40127835110475	3.10226783391438	3.67501060115106	-5.60076580132175	-0.784827326528559	-1.19075073567038	0.974002703584639	-3.04571028574713	5.22593278682502	-12.9839782078931	5.06063620730367	-7.83546151449015
131	4.34645196806458	3.75376887828867	2.14855341762958	6.28215489372954	4.68839253663275	6.10279363327744	3.87830485869559	5.50464602019133	3.32801647616285	6.08675231203817	1.17092046022631	2.55401594973732	3.81034876809875	1.92440685742067	2.68327364200411	3.18759407692742	6.29370661649962	6.07096274086073	4.09583455331028	3.98889650549778	5.32865138091579	5.69978580401327	1.93827187590633	3.67251731987939	-6.79032827987087	2.35514798242226	3.58539973645072	3.55387858964245	-1.79558347153598	-5.37647475899281	-5.06495908852372	8.63122414980881	4.08444604488678	-0.223354047974911	-23.7549727121588	-1.6200489472031	8.79960257223276	2.44748573654532	-0.801417647444264	4.64128408164887	-2.92846525097532	10.95122931233	10.593916681914	3.38671126186994	-5.93583667237516	2.78290292025175	-2.39770752829176	4.81814339357832	-7.97763222166918
132	5.90196661695389	2.88728352882763	4.62844037218705	5.49819474532998	3.17741406012103	3.22944696475655	3.70630811140191	6.92355670890402	2.9347796606978	1.2994484899654	2.86390229132829	2.22169578393596	2.50241449772287	2.69191049557426	1	6.96000353977084	4.03581022026331	4.84817569443502	2.23762722194065	1	2.76964535886845	1.07397949402817	3.4378073674304	2.75996170326986	-6.62263951473966	-0.0545944234162887	-3.29046031420748	3.71911152250532	-4.56984074740123	2.83491797996945	-5.35151916073222	3.86767305747147	0.453771793250656	-1.46329589651689	-22.3995123027774	4.63412912317346	3.82576357893514	4.78669042607318	-1.00906318030339	3.68630577853746	-3.393450889638	9.07375610840475	15.6243517648938	3.6980472575111	-4.23958691927794	1.46652329984706	-7.42766126696534	3.02050197253013	-5.20591898921312
133	5.07500544415604	1.18057296460644	2.3719785219424	3.03166343701167	2.93238619218718	4.65800508355249	6.12560783637268	1.80336541091095	3.16391344102012	2.43746482097583	2.1670638650859	1.85665067419144	1.71433893465719	3.74862472176461	6.61865520890838	5.33814565515148	1	5.49434704456221	1.88400957010022	6.03461126094624	6.15175491624629	2.41492955991478	1.96214386212787	5.39175479426511	-11.021315303729	-2.03232178745807	9.74041942475245	4.05095836975101	-10.1485851455609	-2.85405348409603	-4.05030712674155	6.63742431603981	-0.359417776725363	-3.50834052877558	-17.7825573621669	3.67446598823544	5.36775143711228	0.170122455747786	1.48048370823921	2.8879095645812	-2.93650902688591	1.63542581841894	11.4448467030904	6.30850484195259	-0.315973137919977	-0.566354960236765	-5.90313208579769	4.82738233669645	1.91603594195471
134	3.8221474355261	2.74510967532041	2.80611359824494	5.55873699711243	2.30344329161855	5.72643713781985	3.72110553014196	3.76664413726415	5.12896355118827	1	1	1.51896477939765	1.80877270947806	1	2.82419360241555	3.92861282225114	4.95991194972077	6.07284566679893	2.80953937745625	1.83037242778397	6.41353205167247	2.20969619114086	1.22686651119625	1.1374857707564	-4.30563462829043	2.30540006605083	1.89122412420552	0.371658402354341	-0.295696276787	-1.62178444697128	-0.0819230304309144	10.1064047631069	1.79771797306453	-1.27648175325901	-20.6230385605132	-1.25674236623713	8.96419591226294	1.71965294798901	0.124335934161063	6.35534247991254	-1.26491602365829	9.96497196563798	10.4768070263946	3.83877763755982	-2.30766949515402	-7.91628491344883	-8.95646033425875	2.98728099260821	-5.02901833816938
135	2.97173361864188	3.13129949849803	2.25095256154687	6.06457657660713	2.7369917927104	5.97276706269315	4.41498264240093	7	6.40315883289013	3.60811370617756	1.54714633401677	4.88922158737735	2.02352844746653	2.67101706475579	4.94450001449861	4.79499950291896	1.46809068842747	5.06523447384819	1.7420444627479	4.63627223381733	4.61369219118353	1.3962207469718	1.7310423734592	1.80211318901847	-5.41192911788118	2.61679480288906	-3.26103543447741	1.16387417691421	-2.92450498725352	1.46854024473519	-4.7066342502316	6.22054008738608	10.0351117626602	-3.82867223471621	-9.84775900896742	2.3873047710655	-2.852332149329	4.72900832449144	-3.07039840768927	1.0760819645297	0.853157185941812	10.705829900317	19.7186553017417	3.92624309033117	-8.06304447268825	3.1600965283583	-11.5792738952	4.6955162142795	-13.0150688913841
136	1.49670221329756	6.37521438356574	1	2.99845996925968	4.7963443202764	1.94281781628684	5.36519608361108	5.4569036625053	5.39457528962311	4.98787528451205	1.11245036294341	3.16165173620488	1.73442564929502	1.56139827523857	1	7	4.17986430706019	5.1456997660909	1.20873973429831	2.59603979417191	3.26960302303148	1.91006893925701	3.30512527645144	1.40345948901176	-10.2287279738147	0.268257460363299	-3.43183657612088	2.17150445195396	-4.16868118932619	0.212945692718343	11.1000681076313	7.39476093532482	-12.3967172717983	-17.946550725669	-7.08084076303199	2.24652425231977	-6.3904769941057	-5.48659122516369	3.58951408412357	4.12939062493901	-5.7355442423446	-1.1429266160225	-1.35295928916426	2.20647116060493	-3.41778744642128	4.35079941202849	-12.969094420447	4.86773760309061	3.13412240045265
137	1.30081667931359	1	4.26769978225198	5.07722996615232	3.77581508082872	1	6.52495688414178	1.13720396605757	3.43026403671032	3.34227331623803	2.42697305421844	1.91781580603818	1.43225496417501	6.52180041890832	3.58869419100314	6.39797573591369	2.12410485506424	4.85794657826582	1.54244297085735	3.30347554270397	5.42441842357151	5.35838056689922	4.01723270994043	2.79030725871104	-5.56184188805818	2.19331307730984	-5.51507135266033	-0.762225100963293	-3.69075157523921	1.56468798268311	-3.933377468682	6.65141148902946	14.018115311912	-2.98555579960675	-8.64182608547354	0.842089767319726	-0.235686711142443	4.49779555749374	-4.82862337060944	3.13283630858061	-1.83101208384415	12.0550853117728	18.523990045625	5.1554090288783	2.00487783390053	-6.95906745600121	-7.58069094560697	7.64620192152147	-13.4537533980852
138	1.15452474883835	5.06317550444132	1.1372193162822	6.6415975278207	4.46405065255834	7	2.43206129116187	5.76838760348782	7	2.78288902591949	2.26728374330687	1.73479319527457	5.36194404793593	1.0473018805498	1.61799790066054	2.24994468171664	4.07879854996765	5.8584542929778	2.01803128136673	1.18316631760579	3.82523326720702	5.86005555514669	2.93554336324978	3.8383466050129	-7.00397991616941	-1.26978060290102	6.76222627049413	4.5499689066166	-5.63781610144773	-4.02138226199725	-1.67575304764383	4.11930875023608	-6.34304015507331	-3.92860715595868	-15.8471948787838	2.77954652254189	9.82577306260101	4.66461865997833	0.221869435801547	4.91026432962965	-8.45220752989545	6.19942611216407	8.03698458432835	7.34031914949999	-9.26858972938339	-5.41167196926546	-8.77712689781429	1.34881995119691	-8.64693926315316
139	3.17693011544791	6.96293736517547	5.177679324655	3.72178854429205	4.66840290803697	6.87254752811206	5.56977057841843	1.63308676868896	4.48018373622857	3.39772051961167	3.18036587433898	3.02146890219205	4.83226973089558	1	4.8905148965457	4.01676229842737	2.19997506376683	4.57132257033721	3.59476626669245	5.88430683790733	3.77048671378454	4.54229545756566	4.4631123204058	1.29017496948145	-8.80846272222017	3.05040934763027	-3.44571610325339	6.02421768444766	-5.57249852892122	1.50991449662544	10.3878018538722	7.66414417124214	-13.5220652779141	-20.2700105004987	-6.48778899630129	-0.917891776552096	-5.35657313383558	-5.92590607323154	2.49855750804475	3.80452490684586	-3.87963299592745	0.161739956760639	-4.00180696107982	3.55299473947941	-6.46160711097479	-1.85855067516521	-8.44206676926605	3.89916736468558	-1.01005611342777
140	1.25586905291338	3.25279107043936	2.31154296619168	1.73666507344824	2.95743908765738	2.84220431756429	6.11234569891212	2.76295034109341	1.9153347051722	3.48288019074205	1.65951186499159	3.21943073733147	2.96946950051718	3.68489283959503	1.767776067571	6.81784783059898	2.11990147015998	7	1.81119839511252	3.31121261063695	5.35564112584134	1.30415128560935	3.33514415095052	1.7073385674323	-9.97470186705635	1.60280100571791	-5.19299089826281	5.51078898198543	-2.06361772311606	-0.780285969139464	11.7513593767905	5.3173621552977	-13.0132328771371	-19.0084859400549	-5.25639707061842	0.955250539445231	-6.65409381166064	-4.20114307514987	2.13781023462709	3.94039511883289	-3.8003611481671	-1.90751359576965	-2.30748910169923	3.73595543685446	-5.43438098440442	-7.40649384962818	-6.16121653099624	2.6755749587518	-12.540758578047
141	1.53042862943364	1	2.76703250520592	4.74256461823107	2.84249309601391	6.89447569558162	4.72145338742698	3.75407571859492	6.79070876509103	5.39061992751165	3.89013626823674	3.66642311361372	2.56264785176484	1	5.72341928867783	2.46438749696764	1	6.89582012800159	4.83198140102931	1.5907067855492	1.75556925896733	6.16447399279618	1	1.96640992519224	-7.05893830732939	0.482996730502978	-2.77132777522376	1.66467460332935	-3.73380802416539	0.948503688352921	-6.4051302169767	3.50757107580771	10.5072944910922	-3.63595889339094	-7.3798737247379	-1.74548477233975	-3.37989565043864	3.32509228914863	-6.28873192924273	0.971062076189008	-2.10291295257025	9.35223762671489	17.4505508269019	2.73445099999491	0.139836789326598	6.93448718809072	-3.30507935370193	7.11685240325948	-12.4246490713524
142	3.62123272839498	1	1.70135186413463	4.59618253600518	6.49534199689976	4.61829124436049	1	3.50979108416712	6.98919509863603	1.02349986690929	4.52625535442773	5.09585174093632	4.66923789753989	4.44990810026399	3.73854713967674	2.33425362368317	1.43726797548496	5.16778057125114	6.58158784208372	3.79409699795974	7	2.04518489157178	2.27158370915166	0.753760613229713	-7.37322807685038	-4.13460098506593	4.61272789007324	2.36898265528845	-8.00516679909908	-4.44722016429975	-1.04949285859658	5.42517558475445	-2.76742195056644	-2.39121791510268	-14.6936855445742	-1.43483713426363	7.07232268120208	0.160830075942337	-1.74005860823666	3.64716417886116	-5.75469685519006	6.54076752507214	11.5368682870088	7.83651559014021	-1.34661008789571	2.81454093823206	-11.3463835177485	2.8018969530013	-1.02074595099127
143	6.96923524357492	3.42531516225013	2.91910218656432	5.15401778703108	5.99737039017663	4.33576448924939	2.46571453066939	5.39914088149642	3.4839592006372	5.70353625994208	4.09287373050186	1.33303105698109	2.48043630874812	1.91611959743743	6.1818542837653	4.98135378791118	1.59628303940034	4.90670876885113	3.56088755219576	3.6275482060373	2.64274677745924	1	4.26901375053627	6.2413912545491	-14.5437903859774	-2.93162253461374	3.51536465841813	4.06427699311566	-8.1386958762497	0.65212332173517	-5.19601897244907	7.18914818554719	-1.86672188709877	-1.81868087193161	-18.6062339593162	0.717519476083602	4.18846057118172	4.81635696878715	0.0827106870525938	2.23116605763385	-4.70258176899256	4.38777888492497	11.8572820885746	7.30554695602705	-2.56786635192011	-8.94213985331593	-6.33810729153277	3.2960834261401	-1.04504215255527
144	1.66889838948723	6.28958539702077	1.54950682545449	6.30000858357109	5.79568857536305	6.62923167484028	5.98967980337809	3.56348987256842	6.16941682885154	3.81123646079733	4.26012719735006	5.95128375524156	4.42106002608039	3.4650899556791	4.27097587808541	2.39033134756559	5.41064432559413	5.72532244158181	2.65077785783152	3.40966268844778	4.82704974103559	4.157959087534	1.37584964410816	3.20112324005871	-9.76195770733677	1.01414644267347	4.87901188958602	3.24445754853826	-6.21553063331281	-0.114734531913947	-2.1798549166628	3.69085529666355	-7.22237148303053	-3.69382978228925	-17.1202028880041	1.04650905168712	10.5775634000197	5.59452998418119	-0.541663461920114	2.16155062249324	-8.20935735904139	6.74079404648444	9.62743485054039	5.452792914968	-2.57897813828436	-8.28719867944132	-14.7126714146703	6.91856878289163	-8.90667569679515
145	4.29966007049181	2.26350129744813	3.39829147168061	5.60764692943242	2.08430918592902	6.11062485627518	2.60430268860415	3.04189297728749	5.19198250722608	1	2.52791744887485	1	5.66674968871731	5.38307694571217	2.53125856809519	1	2.03939292793612	2.89564730820956	3.09162806440077	3.60209192062275	4.260574472895	2.95385611047864	4.84528855850493	1.39296597884585	-3.74236916283539	1.73584462923869	2.74144366573104	0.871051515573046	-0.218014570675013	-1.78573395813253	-0.125294283388951	11.2916148175716	2.13033644988869	-1.02853440909929	-21.1972260015116	-0.544035167858162	9.8246636453469	1.68740747565949	-0.314345608291583	6.39182025239761	-1.01090975405144	9.80338796060097	9.94739817616313	6.82421515477341	-3.77966152533843	-8.86721590194622	-9.16583341792717	1.65379759349674	-5.31799186191082
146	1.56339276724674	6.28250610733989	1.17740168249859	3.55566261319276	4.73847823072604	2.33117707448624	2.12118693448576	5.78905290904247	3.36060806530632	5.98062888512837	1.7949625024819	2.62073252119002	3.31353311655885	1.65072790117598	1.28069054118725	6.69969021604867	1.72229427989969	4.09590904530467	1.00672472939793	6.1030599485109	5.57690503182247	3.05850776157845	2.44715562630991	1.6988752352121	-10.7519330940381	-1.0380820863763	-5.18305654791574	3.41025506705248	-4.84157480308353	-0.0387457651840005	10.782869238196	8.31048732601742	-13.1714717326098	-17.8467682047441	-7.18212510420585	3.84415270930412	-4.77845259293944	-5.88432733083211	3.47536943547474	4.05886043229576	-5.29383261654535	0.495810262868877	-1.89905568269663	3.62024653187691	-5.42449596393543	-4.85772977493617	-5.57783646809963	4.62849647621009	-13.3512307138283
147	1.14618972647037	1.48288333314539	1.15930090550187	6.23192679756121	1.97207513968924	6.36823094304702	3.92082020072711	2.95753023842177	4.01396988871252	2.56318656274295	6.41050774614678	1	2.64569788993095	2.68205828002663	5.42091589919414	1.266918485425	6.74599663511685	6.81643536344047	4.69433156679031	4.78484746487219	2.98487241872123	5.7878766386391	3.17983965069241	3.72004669002	-8.62531834244495	0.120696360953067	-6.73368378669145	-0.217544823752399	-0.531453143413864	3.14873980157869	-1.80125158425269	4.69109788295382	10.0739186606983	-2.62413104377416	-11.084838941302	-0.156478562557393	-3.91858126423421	3.63195263458929	-6.58517250352723	7.23577167071113	-0.252707412471389	7.60039235487367	16.2689275906701	4.17321972831241	-5.5278797102471	0.706860439297253	-9.99689100145487	-0.00536483324698667	-6.01616960915794
148	4.04568554438559	3.9763281164242	2.66045645236053	5.33606532324742	4.1509495502037	5.07724459186073	6.2035948940973	7	6.38192728027688	5.25859005094162	1.99082576891391	2.08887976815085	4.86205781509065	1.06642679920237	2.18370249371766	3.59941109423916	6.19738007719351	6.66526315857898	5.06943014196171	2.1264205525409	2.0417031913952	2.83821706328898	4.24155806614537	1.43182775741283	-5.66540505088681	3.88941581393108	3.35621877163999	3.8489930670887	-1.03319389963551	-5.39637672544408	-5.4079862694041	7.30647006701399	3.00983062210681	-1.08887111209676	-21.7174461828815	-3.3584187561365	9.37718375199221	0.671785401208943	-0.891238120959429	6.15489210830372	-2.62407989423606	11.220744012838	10.8641675609681	3.518646324732	-0.0359318188493882	-10.5637397471482	-9.30071167944184	6.66222399409614	-7.39182300472528
149	1.59328161021192	5.97456732571201	2.27309578096984	7	4.72247764977849	5.04308371432094	3.66879694001511	1.98178701463341	5.40838240251537	2.68515438485735	2.34953194076718	2.12582739215113	3.94873921279453	4.90558982224199	2.44396895056192	4.17403120014516	7	4.23390053079184	1.83928534485845	5.72819729213405	5.2437535396061	5.32093778894907	1.75788267134931	3.15573680801863	-7.88137775159375	-0.774360670079826	4.02445728155998	2.51983591773806	-5.79887174128128	1.48190004815919	-1.98722046341003	2.47077585832548	-5.50820323336389	-1.61736204829159	-17.0473214137685	-0.0348414729844034	9.26327299957544	4.02445301845784	-0.901516496159339	3.59130125008545	-7.84938001512158	3.20794984952922	5.34582800358123	2.76503182237474	0.2022790530359	-7.20151278391417	-5.8361434543512	3.05414297975	-7.43361383675852
150	1.60781109429593	6.20675135551475	1.19814278040798	6.97418864508833	3.91323665140049	6.02748244425012	3.12554632248209	5.78247602054021	5.07626161060942	3.59865887243121	3.35314015230521	3.39632149018754	1.98872221835759	2.78751367294812	4.51917550331476	1.77425276342689	6.27344987014185	4.74286087940348	5.69376445460146	2.06757967605089	4.13562355359656	1.85336585524002	6.99347659152104	1.31159676461713	-10.4740620666664	-0.729473406670837	6.05460545737586	0.723708498438872	-5.36083224583844	-0.925327695766938	-2.90416780829297	3.34377956736738	-5.23721081557022	-2.19316178587864	-15.7225277824689	0.453683594777721	10.2584969362834	4.94293652899024	-0.839973598869469	2.1819983750161	-9.13570290486329	5.20406607286228	7.6607549080952	7.22658609014276	-2.07987777107285	-10.1385579005632	-7.29999895703917	5.06708198246818	5.09680361595222
151	1.12109236726136	2.06685958988198	2.11607551766552	3.05400699841545	4.08231006624963	3.32504570235319	3.04975479567883	1	5.36155532179907	2.9680552465999	6.75319188474898	2.79906685015033	5.27533125296653	1.11452353663897	2.60183597029538	3.57371521699899	6.34736498014705	4.87999010174396	5.70505491998899	5.16697876814661	6.85275620767438	7	5.19628908945068	3.52483004809483	-6.16590833038824	3.3638174480349	-4.24792286609659	-0.714942928051666	-2.48396666753534	4.10931606389296	-3.26923496425633	5.2035907840232	12.5060822696735	-0.237509269061936	-8.05935143468017	1.18772623176078	-2.43955235772217	4.00897607659027	-3.6817892401645	4.27356352302183	0.778942932321917	11.2772747361955	17.0759166790775	6.98653241141427	-6.8268247299813	-2.20966691481352	-11.1702973075669	5.00775240448297	3.56144861909398
152	6.60412193841139	1	1.19217958002741	2.28338717960182	1	5.9941705031487	2.17730727037813	6.87333033450539	3.34249974149791	2.23347089173185	3.66303020212799	4.64541977188303	5.18732204735604	2.01953986591461	3.64663856136261	1	4.8287643903318	3.63380423770066	2.91244643710986	4.32640851884195	2.22079986109838	2.38609558029672	2.67690058390529	4.72020280942325	-5.06363389307236	0.908199083064469	1.70625017630376	3.85908327122285	-3.63322880268271	-5.82748418195498	-2.1806074768096	11.0405970245824	10.373231006515	3.59097817378851	-18.3938060784227	-2.00552393218907	7.99814717015969	2.09087340520903	0.109923425365619	3.86061933085741	-4.6823090445769	7.6428848455359	7.83548494413116	5.15973394773956	-0.933994805144971	6.79391690475747	-11.5366852208562	2.57994471752427	-10.9253112092854
153	3.98051834143331	3.85619518050237	2.58234355466041	6.27055863701448	3.23247748746358	6.07775242133926	2.51638699129426	3.34109324922966	5.77176523889874	1.88380591824731	1	1	6.32914312385339	6.48965922121432	3.30463420507879	4.52547810452497	5.99773512597329	6.08202001504679	3.67113240086712	2.84403214203495	4.89493399783419	2.37231690737508	4.95851586569362	0.707066645281798	-3.28874630691758	2.53365137692295	2.91881224303287	0.893752446369198	-0.505666347670585	-1.78628831111782	-1.13257123565479	10.0954748171735	1.92432662624884	-0.454994499773023	-21.9112946587972	-0.902703583502056	9.41349783673257	1.51642648341533	0.0793160136188925	5.91756328996806	-1.36994113226623	10.1789712861982	10.4796910789243	8.53256521431884	-2.27907414120516	-8.17986438770546	-10.9876331474137	2.96433149154874	-2.71417876920779
154	1.61658434181833	1	1.62162774597492	7	3.26730537978104	4.56339456212184	4.35047964120908	6.97953706451543	3.00264868689403	2.6574593937914	5.17020754817039	1	3.45328973265438	1.06158372356751	2.02329938891647	1.67804097102932	6.73224047431201	5.56894354934385	4.3032349599059	1.1236745601014	3.47206052780553	6.20182732811069	4.82953653083508	2.68806098850822	-7.89351150354542	1.04317484977461	-7.22141556913311	-1.18467245194902	-2.19192397526131	1.30167368857389	-1.78152946019393	5.90351488656204	9.21276993093814	-2.59381008657824	-9.42333246776809	0.596692038359573	-4.9128526125235	4.16886452753856	-6.80485417529258	3.7900751004076	1.06488035151322	5.15722423866581	18.048179091636	6.82182426770583	-8.54976552244906	-7.2121180781114	-7.52146022094901	5.61622273330575	-8.34902783613525
155	1	4.63468334001544	1.3807852320284	5.07069836381068	3.47113005047226	5.69243151330881	4.47178789097835	6.70476429700688	6.41406242828162	6.00391361368185	3.71110691188275	2.27956422334503	3.95184835890747	1.75569055247306	1.00306600035742	4.03442924660857	7	4.7955203004222	4.74637112424011	1.47805277154663	4.43656146971889	1.32373617243533	2.68629310313416	4.75141449502049	-9.6371435977634	-1.87450145526299	5.90051402895825	1.43576752667054	-6.9664256629382	-0.470311937135896	-1.86676988145137	4.31426078781632	-5.81990949824603	-5.25330215651518	-13.9927662045071	1.44833498181501	9.93755892651695	5.13145834051367	-2.78597263907312	2.74173060657118	-8.8790736278161	8.17968501104016	9.14291935198211	3.64738758359776	1.78568738311046	-4.20462773274599	-10.7260807163994	6.64006611634251	-11.3385424179575
156	4.07248962782552	6.88108064616008	3.0401428799478	3.50959551160653	3.80819045196189	5.19683742229583	6.72263833956804	3.13047064070652	4.42388896857136	6.21798490635872	1.89756268298488	3.0478280051794	2.00730087694977	3.12096318422303	3.61403660391355	6.12978829722408	1.48871186017568	6.01955442211289	1.3418231703079	5.03604302002659	4.47463473913017	2.69649657884783	5.07372378402677	2.51147237697362	-11.5393762314456	1.15199303758516	-2.86042918198473	5.45153941779742	-4.92620301576691	0.458496458457656	10.0069725788878	7.53893111429199	-10.8167996260879	-20.8395191189898	-5.73018734163895	0.72715690132194	-6.56386417603428	-7.39287877496507	3.23161767922528	2.6899620832446	-1.5523834465812	2.40284956039906	-3.90925824232523	7.67037599538204	-0.0580909713912384	-8.40213223989792	-4.00118042013166	6.43957016892311	-12.4050566184182
157	7	1.41110774267824	3.33458581754265	5.66012081413338	4.75007726251568	5.48253232416908	1.4476061974368	7	6.42611884160324	2.25716340494591	4.5140842434511	3.72210963048043	3.96884235609772	3.12107636544852	3.01864220159295	1.89323051307819	6.33372187824367	1.25520047586774	2.17048756838673	2.04856675922638	3.45059511451168	4.48170136273997	5.49670491680088	3.95479313137882	-7.0527747846994	-1.97627559842484	4.91138869285408	2.39815269162721	-13.7919438878934	0.846162104012574	-7.46003799356849	5.60243313648684	-3.18591056495541	-1.91902717362545	-15.585952729411	0.0215506633273528	9.87626401696687	1.5625817185716	1.5268092188379	4.19971615055316	-6.90544076662186	4.41301135133945	16.4087168607145	5.2051772231325	-3.71952349463734	-1.00269682187491	-7.37972100499346	-3.94682992940581	-14.2131902375355
158	2.3751173516801	4.75702156143474	2.38698618169922	6.33059508755643	6.01556686739044	6.2573844648389	7	3.89307267660772	2.79061236370769	3.73857546706051	5.87018909049464	5.00311665036424	3.10550060683397	4.08475879591339	4.7639339493505	2.05632566285745	2.42153407943949	5.37838118141112	7	5.02915413989655	3.23337813195105	4.99349575984856	2.4914503337054	3.32727680154224	-8.54992051871017	-1.21127243355718	4.72086508788252	3.20540888761184	-5.80512234545479	-0.762435963944144	-2.06203728608346	2.97805746954479	-6.21572360566523	-3.95651758248867	-16.2450737079155	-0.793167817108176	9.35256317444827	4.11042232073097	-1.07836411631803	2.55361145386926	-9.51236682858545	6.75924704965928	7.72973385455087	0.613329832667064	-6.04451078373912	-1.76134573060543	-4.2623898122271	2.61721453154012	-3.68486691923342
159	1.11560155652086	6.37283879586277	3.24845712174154	6.94125572223956	5.30107582110739	4.51433235685622	3.99519564701053	1.16679692486084	4.5620674267979	4.05465244608791	1.29614759356125	2.56635282058974	1.68805840316372	4.25774737983772	2.23431425621212	1	5.06667968781719	3.93671058576341	5.35091524928266	5.27965479670967	5.38107806956362	6.44643870742716	1.11782724521947	3.94580528574653	-7.22010619495752	-1.49221502165412	3.97542975534838	1.36654540195593	-4.74904543651695	0.90675548724438	-2.69830556731187	2.53646678048705	-5.37735318547269	-1.87476842585519	-16.7029750651212	1.14133642144437	10.0677139251906	3.09223603128202	-0.881329350103422	2.84683050145087	-8.29044284827527	2.95294611373592	5.55594215140058	1.55360840560525	-0.0505746265907976	2.67922409614621	-5.21399688931574	2.77429319952647	-7.09799083520892
160	1	1.90580273578685	2.23148813348431	6.35523887734417	4.42731786703861	2.1185921526309	4.61783745486377	3.68698822224516	4.22539494482892	4.92749151828059	1.0476439192956	2.36389634851479	2.84735158462929	1	1.10919140224667	5.90757460470407	2.36826281264116	6.42717994493983	1	1	6.24952121322234	6.72854948693701	2.82736636343659	3.47065330765491	-6.1600097549778	3.12336705152417	-4.44930581665792	0.893733856252882	-3.22262016283459	1.13949740380757	-3.28811560570263	7.53728051192661	13.8850218070122	-1.99011164501054	-7.50351418974712	0.828090839228115	-0.418953684449293	4.49020620427959	-3.8171687573082	4.71442133772954	0.0784241946130406	11.529041988145	19.2750645447878	3.81100517329699	-3.85257849901279	-4.1926151307048	-6.97604090224649	5.28153595421001	-14.5478180935348
161	5.86988232584952	4.68049690416695	3.33110273229581	3.73749407085549	4.98493681578007	1.31887130280067	6.28327257578277	1.95687939796844	1	5.47933478204384	1.67214220056132	1.10764115976334	1.70800616066674	2.81764632510327	5.18524389175106	2.01979608225777	1	6.31004818523151	2.69474735243475	7	1.86346257449945	2.81225819056895	2.12150125629745	1.56681649620707	-5.58410701040257	-1.59328508869386	-4.29905332221006	6.78338085752203	-7.51465429510165	1.6871261319929	-10.7104185703808	4.78460893717232	-2.22406223018312	-5.34231175889899	-17.3244928029392	2.4355841551833	4.01752456302946	7.13986674632577	-6.40577573301799	-0.279437215935995	1.02397096866789	11.1420805375671	12.3797898360741	0.0240350857388034	-1.25392723206275	-5.93045552305343	-11.3792585028788	5.75256801543068	0.424654154155067
162	4.82832013838938	1.77032398859334	3.16022765920318	3.28111380106643	4.84899909006906	5.76312264415459	4.3123782039158	6.34268737442902	1	3.51191910801543	2.79093043878439	4.22659406138007	7	2.28845535497116	1.94138305448266	1	2.56245875933563	5.60123463508635	4.55827149778287	5.14732462312891	4.12861268052525	6.16872730248792	4.2510282848159	4.99103977360597	-6.9641901916788	-0.133381527218974	1.04282870409217	3.8090109897192	-4.42949453741976	-6.11551224116293	0.876568976308549	5.86779048724796	4.8615960574507	-0.330984560110682	-22.1791029079409	1.03177260411527	5.62730100810709	1.9621755541748	-2.73512485650504	2.11862445792049	-4.72666958816001	7.93450602242789	14.0064355425262	3.13147998216344	-5.1488752957452	-4.10923828839991	-9.68478737464229	6.40307703120895	-7.62294117552507
163	7	4.85049995118344	1	3.8335942493916	4.90621407704923	5.14025254915484	7	5.09275540447804	6.00382547068202	2.69399254656494	5.07036206243576	5.1183914950898	1.6066884679795	1.38078889523063	1.79502555404098	3.18779489890967	5.23036252319553	6.05705673085432	2.32141656389762	2.99048689553793	6.3972015962721	5.95581614491276	1.55922284033151	3.61960826209103	-4.62730077025573	4.96045175063954	2.70965218394238	1.68946912190805	-1.29660019457377	-2.5096614426071	-0.534865865552417	8.62662729323791	3.77738357296434	-2.82415385617704	-22.0089650706548	-1.90891670048695	9.06326516514554	2.04268553613712	0.567263098052363	5.61860727757169	-3.50023914311777	11.5388383598255	9.90560180330351	3.59640964591672	-0.83459202862766	4.8866324491111	-8.84476246045266	5.52247499486096	-8.20822448015362
164	1.59805108510161	6.76820875163481	1.84181595240325	5.84018886041411	3.10316294239388	6.09476595570287	4.45946238966936	4.73815774579424	6.84902999469884	5.63484518589734	1.34893989962518	1.53024415689537	3.13094978196056	2.89150597002598	3.90603144999839	2.44086141619885	6.54921711839126	4.58638889686601	5.20197147309067	3.87989470989129	3.46737661684615	4.59183626541071	2.26909302568793	4.14978606006118	-8.89113056256363	-1.27986819715068	5.49433647775704	2.38226073990352	-5.60025800837704	-0.402888982553155	-4.49495574935457	3.20010150024753	-4.02462925687898	-3.77849727092143	-16.4792071565464	0.171650798371687	12.3930499063842	3.46739665308276	-0.00631101544992618	2.62695362228148	-7.72418404073295	6.11749521525612	8.05876101894737	6.97766118514939	-9.94620737691715	-3.37881396060678	-10.8028272858478	1.96757087359628	-11.1442340415165
165	2.64982261398924	4.96993440099284	2.50989119987965	3.35958813992632	2.84128625106558	6.47304733270344	1.57519971745436	7	6.32943355562097	2.82861115159315	1.16733209208463	1.89464842949608	2.0369589051765	3.26622714482734	2.12088548964221	2.08261297625476	3.9572680334905	4.10632335492659	3.16318629268932	2.31435993781714	5.45166571936569	2.09868800342331	3.38405000614904	2.72398374143076	-13.0542619987379	-2.67367363201262	-2.32737337636859	6.13499601474721	-1.08602239341445	1.48607067821807	9.05718842163837	9.19571108760974	-11.2329097009408	-21.5348695117755	-6.15426661722027	1.31696136902925	-7.4741897967027	-2.95852391596175	1.1105466668817	4.8540925294083	-0.485312552419428	-0.00198562546747691	-1.93793882538902	0.448018954307839	-0.332940640646889	-0.623264244272422	-14.535917915249	2.65668267299322	1.92276993617387
166	1.26376537328042	1.25406431237198	1.08661578698484	7	1	5.41359166818426	2.84518531875875	2.79516512726641	6.54338066051565	4.6684709938852	4.46125001647462	1.954490368736	5.06809377204999	3.56481922485114	7	2.71057657843284	6.7575434009894	2.70123999060426	2.78480997426958	5.00398166325336	3.28090299606121	4.85784013533364	3.15230931570487	4.54766846236831	-6.30665367171205	0.550601449300829	-5.27300323811288	0.21804790909244	-1.90376798870678	3.58868333778153	-1.94032224724212	5.33509533525513	9.89533202177862	-1.1953305498212	-11.0684306503254	0.59947486908179	-4.61340276047115	3.62465947055382	-6.22959289926041	5.85810388974729	0.171841543565266	6.6757378852139	15.5265249431519	7.03100183390066	-8.54567763875838	-9.25661853495538	-8.55749587324842	1.25782642569365	-7.11590124639185
167	3.73778324151895	6.82096181998624	4.43246243885717	4.29384546706976	3.65580105700054	4.44399371283217	6.87054518739284	4.2362412222092	4.21109954410041	6.17034888667049	1.39201865662545	1.44502746840397	2.44353483193734	4.65451404165378	4.91187132066208	2.56348862529136	3.68380727714108	6.02241460845317	1.81014945300259	5.63593116043847	5.18164417353833	1.96175176654383	5.38984443789429	3.11242148372057	-10.6336153418455	0.749166592470275	-2.60829788914175	5.29054050278527	-5.60192659808137	1.30516011863938	9.19748715398652	7.47373458833983	-10.7693555652143	-20.03705945075	-5.40988438070122	-0.0175911445238879	-6.42745441329762	-6.40844455138044	3.78176417378952	2.8435506889366	-2.51844495304807	2.7150082775647	-3.30141215253656	7.82697685364736	-0.297412567019617	4.87467592303471	-6.04705804006414	-0.210281412570284	-1.21974882507857
168	2.90028045057201	6.02102618371307	1.16684498853364	4.52989624923411	6.15646285300442	6.83128009844086	1.80877741482438	5.48494104874241	4.33902794728279	1.46805793616425	3.08202728290964	1.33534977745503	4.21037904142356	1	5.88809175473115	3.37604464921148	7	5.91980015073399	4.59229974337999	2.79128122245018	2.19480707619534	1	2.21125862367982	1.8996216664141	-8.72212532752968	-6.36995729436676	3.8697519867942	2.29307451225162	-5.78199995987543	-3.8325581872973	-5.8550940639259	9.06168221778929	4.96543838170887	1.04615901086213	-18.9154122959163	2.19882155553148	-0.843521303641049	7.09327530112597	-4.75555245295096	4.96142461546419	-9.61747683065681	11.2657279938692	14.5421715174503	2.4637435246735	-8.11897265157651	8.49587223527439	-6.11390485719174	-0.524095039622609	-10.2399911350284
169	2.15422581105436	7	1	4.73331630082725	4.75100353505136	3.41810763348057	4.31542917361263	6.35413476175657	4.77141804677849	4.78590915689471	1.38852947618009	1	3.78189728670727	2.77403544588102	3.98230820765516	2.24246539180572	6.93345351479204	5.5394519273132	1.9715620667244	2.85005539121807	2.81662598893389	4.84340037174514	3.55089308996496	4.24522697170367	-10.6932198867666	-0.4401659635622	5.23160652849874	2.57174210633989	-5.88599939274312	-1.88989498353435	-3.33864430690977	3.57501955446308	-5.10143456942767	-3.23081096633418	-16.7379935233661	0.685083109084147	10.6021690155148	3.64797657532311	0.981044176661393	0.371954991874575	-7.83403666110195	5.85534818673758	8.91201274084854	7.99778937883349	1.38528477730607	-6.14078426613354	-8.76197853935678	-1.30560449447176	-9.16897482466953
170	1	4.86009181554595	1	6.99126447573106	3.59043288667402	5.89299351217674	1.94397899311228	5.11979472508003	2.98287827690068	2.53802155484247	4.78994730058949	2.73824970982962	6.16629824636683	2.05070699360346	5.59803327286306	1.81044491738786	6.09182170424489	4.86869055257535	4.51088562838463	1.62849020294159	6.80268905684055	5.76932894893619	1.39283040427975	3.96944076340507	-7.91699102891635	0.202343650283602	4.83735628075751	4.60535937987502	-5.25392247992793	-3.29294924780779	-2.54716751283173	3.55176715055099	-6.31407210050818	-4.84594780370485	-17.1357914240326	2.98979953389658	9.31601018357702	4.27878759726887	0.773575100247233	6.2063957399454	-8.65687119482027	4.83265728345207	7.75532700583067	6.37323478229581	-2.02168250220047	8.07566731305576	-3.76690369183635	3.38797861719121	-7.63820850672869
171	2.27380625453505	5.66044374400454	2.61237001334976	1.80319351880613	1.94587923702804	5.68911586437673	2.16223903261555	6.68812273675027	6.10982433595115	3.17237463586676	1.03274073100434	1.66236299978283	3.18085129915585	3.92927071018755	2.90614112224122	3.00844076231311	3.70852271913123	6.35093360100383	3.27931170722912	3.52695207901413	5.67283756906745	1	2.6141647620482	3.81679225650487	-12.7379941754506	-1.66941634997704	-1.32354675909368	5.94774917677432	-1.14655584792814	-0.280695845905562	9.53323200076963	9.30722841789716	-11.0307115554587	-21.1130387354315	-5.58845816391166	2.90970625428366	-6.61213964348717	-3.11393669293444	1.93403483875977	4.8377830003997	-1.13309430697057	-0.074196110417713	-2.1442208641613	0.619218012423537	-5.12723643432218	-6.06222035641751	-14.4521936424613	-0.20789035489678	2.24591163291255
172	4.25762508822959	4.41853818368387	1.90725203553534	3.98558414233598	3.90318785857629	6.46290966311888	3.25817208949975	7	5.8965871115521	3.67006237558846	1	3.83719942944932	1.21775164621188	1.68502197943966	4.94845775634135	2.3571116099578	6.23557330251057	5.86347486120834	3.9396580216285	3.39538454149329	3.03585985907667	4.23755530950937	3.51520395181533	1.5799477169004	-9.11560812060154	-5.82588161610971	4.29166670955402	2.11156441653422	-5.12205372537774	-3.71667227123296	-4.36496649933725	6.11312158467934	5.55959935404029	-0.977079331638288	-21.3529450772469	3.36253328396836	-0.228038063123228	5.69797938381675	-4.80822849591337	5.58373167640942	-10.4210144554095	9.71251472987849	15.8479400616709	4.35343461532437	-7.36716073690733	2.81262531879631	-8.87270643674818	-1.5070850051408	-10.4417330599894
173	2.35854121097067	5.53134788890966	2.28977033986864	1.82944807043198	2.61491442862774	2.29611453611097	2.0948848539277	6.67094470640277	3.47144046806668	4.37175271960599	1	2.17921140790551	2.00372718048711	3.90561619334943	6.58677291437183	3.10407015675574	3.18988035389524	3.79916167580611	2.98366370432306	3.06255231631965	5.86732470317424	1.0957530892179	3.75714625118761	3.88864771637753	-12.626231574516	-1.34415773040198	-1.68500168407321	6.0249644209904	-1.69605445196383	0.130053528640772	8.96004176609843	8.82555321683281	-11.6467535540129	-21.7970261009602	-5.57318688931036	1.81637797105295	-7.41258201017288	-2.67107092991686	1.37142132316382	5.32891902427565	-1.15916502253832	-0.517732581296484	-2.40557358852781	2.83260789516567	0.377334297337234	-1.38522423291713	-14.4255449234769	-2.36200510446194	2.02178843482011
174	4.24933863012841	4.55588134918956	4.67568159986331	3.02586346161	3.69400978300388	3.41177205926376	4.32278576300516	2.19136079319088	2.95584960463167	2.65273811029512	4.11727625985786	2.06415522763891	3.76462032729817	1.41181794400862	4.03952099950605	1.89046300529793	1.32940134562627	7	1	1.03081794375402	4.72728484468246	1	2.01202766130737	5.91779744736751	-3.15333924207448	1.2890500684743	-4.28433042242015	5.32514439250413	-6.52891307807348	1.07787211220644	-6.3737141935407	4.70999689551028	1.03620774098265	-4.79705178652291	-23.5628601435907	3.90260815750942	5.60612825228523	4.28980478658271	-3.54878005241497	3.19879993552868	-1.01872901416725	9.60675264042112	14.5288199573255	6.78679869934584	-1.01381667079043	-7.56864023639134	-8.9083903686716	3.84055063980455	-12.3639437785951
175	1.74481798907449	6.3152883176812	1.41860737529448	6.1514686104641	5.41632895214139	4.68354162861878	6.25946059131653	3.45873270148198	3.60961392143785	2.70176358684843	4.87543044058234	5.24388101787409	5.23551556033951	3.19029130709721	4.32241960177492	2.94580336054966	7	6.33188745246851	4.37908654971199	2.96734415764494	3.77459960133586	5.62323169133676	2.20807470386531	1.35265267214994	-10.3828555421626	-0.967207553971825	5.32786717081887	4.34273385437401	-5.9880323292174	-0.659670435500358	-1.35621083621763	4.0084861941353	-5.88879894787329	-3.97480708496595	-18.4587728368838	0.745893628729048	11.1971272709474	5.31593023175749	-0.137770898512398	1.58251927249364	-8.14757329189868	6.11333479995151	10.2478930349534	1.13964920297725	-3.11838147824943	-7.17091626821662	-5.37154938205935	0.81588277713576	-11.6825015737493
176	2.09250560564414	7	1.81056467846223	3.55266422078896	5.83963014541289	4.765104131165	1.60392359070637	2.96896211323033	4.90402378395996	4.84628153044077	2.18995150566465	2.79306866002493	2.59707106090942	2.55279341137801	1	5.89255415402635	1.55771828155158	4.73167220291402	5.1804904531159	2.61184133077361	2.78430969941826	2.45538958279086	1.50844753187486	1.5829099892811	-9.99448311851305	-0.692822567325347	-5.92388144091906	3.15753152701451	-4.29826218931636	0.230664131014738	11.6696252594671	8.58330182954369	-13.4066286355238	-18.7940839441785	-7.36545589197461	3.13486561660591	-5.25178326733699	-6.36514718239786	5.42737725095188	5.30572374841652	-5.59135460325743	-0.215504413476672	-1.82274818871277	1.75329626279186	-6.24664530716152	-4.52530327711639	-12.1112208434101	1.14261032954554	-14.1932412613055
[truncated: 74 more columns]
