# Supplementary material for: How Are Mate Preferences Linked with Actual Mate Selection? Tests of Mate Preference Integration Algorithms Using Computer Simulations and Actual Mating Couples
Source: PLoS One. 2016 Jun 8;11(6):e0156078. doi: 10.1371/journal.pone.0156078 (PMC4898694; doi:10.1371/journal.pone.0156078)
Supplement: S2 Data — Long-term couple and agent-based model data analyzed in Study 3. (ZIP) [file pone.0156078.s002.zip › S10/Euclidean Model Data/Euclidean Couple Population 11192015 1224.csv]

	trait1	trait2	trait3	trait4	trait5	trait6	trait7	trait8	trait9	trait10	trait11	trait12	trait13	trait14	trait15	trait16	trait17	trait18	trait19	trait20	trait21	trait22	trait23	preference1	preference2	preference3	preference4	preference5	preference6	preference7	preference8	preference9	preference10	preference11	preference12	preference13	preference14	preference15	preference16	preference17	preference18	preference19	preference20	preference21	preference22	preference23	preference24	preference25	preference26
1	6.18837074090063	3.80702987797746	5.1594448315217	4.45379508681623	6.04317480908435	7	5.53093596995282	4.06251226322225	3.62916807599662	4.10642847814456	1	2.7436449156371	1.31457282232107	2.29303853273303	2.28958664388653	5.64354401637738	5.19339849171471	4.68861164204937	1	1	6.43107009471485	2.25966203067699	6.77007865242914	5.5708910180663	-5.93718558601241	12.6699585868252	4.53154934556152	5.45519534600335	-3.10456757672874	0.455976623409309	18.2199433161903	3.8664704069018	0.0782388789092197	-3.43315210423079	-2.11696810064603	2.0122392546532	-8.03035194516734	1.00086602055443	9.3569262114545	3.69272725967195	4.81348495818883	3.79800226722714	-1.60379663879631	6.21518521268036	21.9526727876296	-6.11172883032423	-6.83030882662558	4.40127940740543	4.99104846228931
2	7	4.66029817837743	4.77358373575677	3.25877351531243	5.05462443300578	4.84781085311755	4.94784680302641	4.18218516797853	3.90996634766236	4.27927366901434	1.27656184212956	1.48227062303516	1.60746437601799	3.14513262794013	1.13222681615552	5.22966824432608	5.58865285891258	5.63990735914305	2.43175763668467	1.27074734810107	5.78620965550293	5.03987714316097	4.2640682863911	5.41705810712542	-5.44181544598293	12.0500550952038	4.64484536562147	6.39879350988663	-3.34748123216452	0.925917852866505	18.0414149790108	4.41080008627149	-0.337313026338828	-3.58928787680259	-1.72817884022939	3.10407924368862	-7.75701909672429	0.668010013906046	9.07163470105183	3.60574210516378	5.19443083732841	3.85955463304746	-1.48296615329876	8.27092285867981	4.06143917583112	-5.81259700817261	-0.860112760230069	1.1452635909294	-3.36858405998427
3	2.49813505525511	3.58538312546205	1.22803016023171	2.45220635970108	2.45570222961068	7	6.70726079833655	7	3.75395207421233	4.76806817118921	3.83755893214627	1.21022046683369	1.22437550920283	3.20427599198134	2.54091825395088	3.2897087009033	2.56197149807908	5.90645098236865	4.22464452885232	6.15198196713571	5.59254885405619	1.65920088811334	4.44695471204669	1.8100352083095	-8.50688223640593	9.24737825535215	-2.89317927160308	5.66618518742615	-1.72864535482848	3.75495894154315	23.1605913390803	2.50402994282242	0.0691585204050119	-1.70994620403153	-2.08269728686115	5.42548881137504	-1.13585556009625	-10.7447493805674	1.40138276836812	2.42874457002158	5.34569678927741	5.39336473577257	-2.20276171268669	5.55230000943663	-1.18983269536302	-8.96195484118635	-0.734756042789683	6.379432494668	0.0437460634363082
4	7	3.36219279401114	4.320100990877	1.91575261569489	6.55459545079076	6.2316798757916	3.20473415791573	5.23423512811459	2.1660532161194	3.13389770335261	4.43101879431006	1	4.25596470760391	1.66895083684203	3.81638143182086	5.83919671906149	4.34648460512901	4.62346704548045	1	1	5.26263042269553	2.98246768368502	6.40015300392129	5.97830946460259	-6.10743664607618	12.9202179210828	4.13227319598298	7.75756180958482	-3.1694481703877	3.03356140698181	18.7900680842608	3.50532427697246	2.56956869609995	-3.41163847901296	-3.55624315133834	4.71409138079873	-8.08502254600556	0.395699237764772	8.3351992181932	3.58554753631703	5.45436832601068	5.99817306647395	-2.1774294338843	5.65527323763231	21.9162262842307	-6.69527350693788	-7.37230758331633	1.72333638306935	4.78901032735963
5	2.87212691332218	4.9254736961145	1.17941345507499	1.54377385843545	2.7503885387253	6.57588187869484	7	6.34411581747929	3.96196035025001	3.82011762709793	4.14570085403431	1	1.60487002363064	4.0850009653897	1.07880951857986	4.31182549623957	3.12254010495619	5.94355096473566	1.76911691042927	6.46938671122934	6.42873053328647	1	5.81791797535975	1.27216829732133	-7.93525207662894	8.47949906974574	-2.76334580051516	6.50859461535673	-1.72227658061309	4.52054362907089	22.6161411061068	0.794965425284924	-0.6709357447083	-1.78396348029939	-2.70436753260438	5.08471122055816	-0.873486044282684	-10.8527164645762	2.18263807815428	2.60363654192315	4.31297830791932	4.44949068625155	-1.42268786765187	4.35622906315911	-3.29889259610408	-2.01146070209969	-1.31480245489413	7.04179571826739	4.15153947404185
6	4.42781164097509	1.31660739654588	5.85703185965231	2.29226402199512	1	7	1	5.90665321079289	4.20290176432203	5.72353191713204	1	1.76971911276909	6.2277881473979	1.26400895940542	1.45498128501074	7	4.62580743606807	2.97721816245043	2.9291436257423	1	5.99825845632725	1.66337692584841	2.99946604699328	6.6923839898592	-7.86960764967063	10.7121384450504	4.81661440696541	7.51615176072633	-0.554006347620231	-0.330352717371344	20.0594241820218	2.7683863567285	1.6062863448338	-2.48537214861487	-0.609342992565036	3.77578163638002	-9.1262352469029	-2.22304425332216	7.05576115962213	3.80768707285209	7.36693674800688	5.86152293337739	-0.388621318619448	4.56844297584268	21.7936609342219	5.69036022712554	7.22450365784271	0.106977675193616	12.3153044601274
7	4.6422532606351	2.75853663822442	1.8716410919042	3.43378642216027	3.16761256018211	2.70892701215733	6.16762719376773	4.28066070645308	2.15135195792983	2.3794552368722	2.73216160433309	1	2.68368483666642	6.19532807492335	5.06866121782175	5.08373559286679	4.73765061925001	4.35114434744766	3.76982465013937	3.14881004836502	6.72575429375282	1.31070601223095	1.97260831611817	1.07593810071685	-8.53805515170245	7.55700160624097	-2.90880459477676	5.17607070101389	-2.6362850776896	1.68446208444675	22.4315404970808	3.12546117120108	-0.981578386048419	0.057014010240123	-2.88712604983583	3.42641997449406	-0.42887204907278	-10.7477700022687	2.1949471012946	1.98290308184435	4.19100602925487	3.96732367337671	-1.93026876957514	1.53118477995322	18.6193223505683	-9.17855117204074	7.01027705783215	7.04630783132179	-12.7831565483281
8	5.83908821750496	1.39368193507247	6.2772743755203	2.88895003191549	1.77207504194002	6.64486911039982	2.81685503220604	4.55787032107237	4.75092628428671	5.79348235030389	2.66429221562074	1.92101284491126	1.05839880021199	1.49931502823821	1.26314512482858	5.04761607429472	3.84370618676752	2.94719722633941	1.99723738745129	1.69230586812514	6.69436255961583	3.66970323421047	3.45467873234966	7.036193091091	-6.61192941383853	9.97231469641278	4.70163019156142	6.26092710720769	-0.151271117236821	-0.86126302547527	18.023736404971	1.29493703199295	1.27342900707647	-2.12104416699166	-1.26079332573269	3.73363594812024	-8.07518145990644	-1.22055243435167	6.65550801505985	3.10737276803475	6.88123202743934	4.83455988793831	-0.407749071825769	5.88699616093649	20.7520765810758	-7.85818286856668	1.36278254983031	3.56132873684937	-3.99688989002426
9	6.38617989741428	3.32692622521217	3.72779744887934	2.14507202135245	7	5.22797823345122	2.29324497959091	5.8672783753025	1.98441096319858	3.62353260513597	2.06331382428184	1	2.02134629950011	3.60325653844973	6.56344142249443	5.85422326499228	5.16334215353837	6.4250580136033	1.95834158733154	2.50476469573327	5.15482261185024	3.43733398400971	6.08314512233481	5.81189937417734	-5.6811862111157	14.2251083463411	4.88396800568035	6.08671957431533	-3.48228508420678	0.382931682948741	19.6431481241661	4.58985079441303	1.65417395453289	-3.32707627421826	-3.11257690371909	3.88950273499378	-7.17385098581637	0.515079282414259	8.26121511089059	4.92150359980951	6.31619418678351	7.47938912465823	-1.76877853575737	5.67448893578328	4.04871653187363	-8.16557243197945	7.56006259795321	2.20362638220656	-6.6527013750817
10	6.95335661119714	2.59356512384679	6.56868517480299	4.35618517275129	3.41065851830717	4.49157143011339	5.55904628973688	5.60502150559727	2.44667158705841	7	1.54152836536755	1.12004488156632	1	1	4.4944738187943	6.46155550411503	5.02616643571098	3.22228869585	4.59097148139375	6.26223756134299	5.3287640784836	2.28469960581581	5.2200058503567	3.46722950342428	-7.36593711055419	12.0671775939169	4.03382482433	6.34907054543594	-2.73202501560748	-2.70731713214291	16.1200941472358	-0.0875390694430224	4.61900102873525	2.20159138977666	-3.82541249227779	0.217423751682767	-5.9788464768526	-9.72603681312291	0.424423369768821	4.02756722261919	1.71942595173263	4.68581342035491	4.44211104384065	1.20646874665776	0.249192694962219	0.483007485687896	1.43421320771706	1.62834040091426	-11.9609950176127
11	5.30811760256127	1.611231532499	6.42561456014338	1.26047643373307	4.36118628932437	1.52087262776268	2.81213147849859	4.2025629386639	1	1.76151779013415	2.19513602574423	3.32799487879868	3.26575670038294	1.57837959384953	6.63366106355059	5.71184210831986	4.62468400884493	3.01241313357901	2.73881292864771	5.65053351789399	6.469012162355	1.79503947410757	4.55076693905801	4.09340934187731	-4.75841889210464	12.1492541308569	6.35303164732933	9.52786866515408	-2.30123716673428	-2.36902903407871	16.2073753228681	1.83670642409517	2.29319176966749	0.61149727714179	-6.3352388890918	1.94907872836412	-9.4896188132487	0.368576968541203	6.54929411593634	2.26578882597182	5.19886829332573	7.5319234520983	-4.19396582245049	5.33554030432131	1.40624333980376	0.725548153947531	1.10728199400931	5.39341589476809	-10.2239373814739
12	3.70314548375962	3.08368533560333	6.12873369330209	3.53102217566564	1	4.13874586071354	5.56262865265732	3.11741962230636	2.59843160551384	1.6185427045656	2.3554490655311	3.82581955559447	3.16604366345497	4.31784732892447	4.92906376480243	3.66180047034553	6.54429284243548	1	5.82957591435713	2.94532857193172	5.80905715637324	3.71112080344044	3.91870183490651	-0.337350970688934	-6.31917889518579	-8.9976880375006	-4.04618205488725	7.06760860318772	6.27255042240561	1.95253865513184	5.39550570602229	5.56385468585018	-1.10918460565632	10.4629582592049	-12.8146743951314	2.89104501406458	3.18378929427103	7.57843046114543	0.716302681175067	2.02141114372571	-3.29848640941227	7.19593099182338	-7.86472166229667	5.57894517773351	1.80702643965726	-13.6795190544879	-3.11660071669682	3.81282982840301	-6.59219649520211
13	4.37055930959746	3.46397366490722	5.09840498097017	3.65033794690549	1.66802074340861	5.61230589821719	2.91702027825764	5.85306962496412	1	4.4991520295975	1	5.10393411528687	2.04442559251907	1.67621724464473	1.28895932492655	4.33888320304069	5.59894410298261	4.69111727105405	2.92132729279931	1	7	5.28492391029585	6.9461767788757	0.152643911923312	-1.37169172923613	-6.43517999681635	-3.92072129233295	7.80524726587518	7.54577502626106	3.22079061991175	3.62308316439096	4.38597066117261	-5.52116116240378	6.67121404108546	-14.5475512962053	4.16801364615395	3.83278123432551	5.32725451926663	0.785958243794845	1.17304777478092	-1.93230611803569	4.67659429240177	-5.71922629012533	4.60533280584983	19.8526306775646	-12.1616582911435	-8.2217802626291	1.39458777601175	-7.80921705772021
14	6.21237247138031	1.56842077283483	6.23859178677158	1.71386731536943	1.76607355221001	6.04106581724796	2.11159506340656	4.15104010671126	6.14098079719117	3.93288816669183	2.49278956302147	1.96613150096733	2.76116855376196	2.0307759492678	2.24219655186079	4.87048963441076	2.87457825618903	6.78588933704562	3.17240044355395	1	4.37287257701033	3.28880794850874	4.77997314915387	4.69138078901927	-6.39545888173072	10.0403937414426	1.55693939058736	6.99829485711056	-1.81278408926607	-0.988858417534742	18.5666190117329	2.05989572612214	3.57999527389928	-1.97321677595573	-1.25308923541717	2.60023731012893	-8.48486385828364	-3.24565478044655	5.88482455598555	1.78121986151642	7.47969866436891	3.74705769074125	-1.21177674275742	7.89580997228774	1.40893751961143	-1.34086691215401	-2.96669708120632	0.729966959054669	-4.7859691361656
15	1.98272843217752	3.7102257213431	1.59381312429735	2.23963098409132	3.51175230043734	7	5.39730311894509	4.18070070993316	1.87164795958444	4.46190116768837	2.27587112397768	5.12096660495088	3.0227526659151	4.07772172347703	6.9003260937928	6.06163112258412	6.60551470463915	6.94398792865127	1.69229858989258	5.61590660183755	6.55565112609511	1	4.71178352224072	0.304138742740814	-7.29705976362655	6.48735477907052	-4.42275596850586	5.56788369188822	-2.01493664527373	4.10791388781103	20.6002729582016	1.35663081223205	-1.83677015292879	-0.565415526898648	-2.66951579330041	4.54490935474305	2.27072609543954	-10.8394262377304	3.70824313361986	1.11344831204773	5.09910979401252	3.11724232252498	-1.33671844571945	8.08298833408231	-1.35995839403096	-14.5646757025349	0.180826497415339	3.1129781309962	0.357324648301492
16	6.47881751208288	2.02714443301001	5.92788851826469	1.73955853269385	3.06722061925828	3.44887758574767	6.95314358445917	7	2.58759657844075	3.41354493933754	2.29297701195173	5.76798065080691	1.64569522847165	2.28165021259943	7	4.61158244505041	4.52721534551933	6.83277537777122	1.61181087972606	4.47084931237967	4.35699453695565	1	1	4.07628580812341	-5.85742176583069	12.2332021065533	5.84851133829957	6.34852189916533	-3.9423580687175	-0.142160028906871	14.7778601600448	2.77304306007624	2.71029880209306	0.328525577803824	-6.31140950420126	3.56372017112156	-7.98724996094652	0.521990739029744	5.45273349658084	1.54000113830398	4.94628521611034	6.74045811826903	-3.02842445060169	4.1168612557429	-3.55490799332505	-12.7025468876263	-1.2932825416125	4.95269800066627	-10.0178124335012
17	3.82313022052766	1	4.64356372647167	2.29459542924122	1.84113461950873	6.41439008855943	3.74582063743769	6.16723977829872	1	2.15475763303181	3.33270693714195	3.21513551370554	2.57735535147873	2.81138067141861	7	5.49845310698266	2.8668270111593	4.25825986439378	4.36640375605988	3.52908247628247	6.601208903037	1.93104466953257	4.1710885791222	4.94939820677834	-4.62511601689927	11.4951289202123	6.32455820881223	5.3029448484473	-3.31048517396243	1.75496536247926	21.3218449388479	2.44065969255617	-1.98190589665708	-3.74836714121927	-4.03222323553936	2.32331885904053	-8.41792755216161	-1.54917837578776	7.82452570934335	3.78774963705497	4.61691799713104	5.86894587235807	-0.152721698552191	4.7631796031783	0.0312444747007001	-0.531048055068961	1.64332094811675	3.48408250025072	0.524521403936997
18	2.80894895044447	3.03894930578235	5.62562296539044	2.84884410823653	1.94025872406634	2.83406687517	7	4.8962320176022	3.40638382292026	5.67948115768869	1.49599821375088	1.18734589860253	3.41369258967215	2.8565655882867	3.27373905390327	7	3.13232480167373	2.51663839371824	4.26664967526937	5.1001052642498	6.7668350928413	1.92826432077787	5.70112296738719	2.27992680329745	-3.9786721593206	11.525189061862	6.79561237858218	2.40018544645325	-4.66091225590531	-1.04441232511047	21.2111618493209	5.72951626369575	0.0842479310658402	-0.883357815837301	-4.30004885831772	2.45608989887928	-11.424810403187	-2.37742221601335	4.26844338027113	4.5171444041562	4.78996308512143	8.33573035154693	4.53268790132413	2.74232407996907	19.5177089873004	-13.0004500587183	8.49617197151286	1.23424934614682	-6.59007136321741
19	6.16568279495896	3.51479359801825	1.6267592041705	1.02111542227704	3.85071384355058	6.59972854761005	6.79932241560823	5.91511623337667	2.49779199150591	2.15424307532271	2.31769038974028	1	1.17890102859638	2.90629476052986	5.27248657237531	6.10438888708172	6.14973335211543	6.18723137267846	1	1	4.45853107594616	1.06004627533221	1	4.92860153725008	-10.2129487978639	6.99915855352579	-1.24353954261829	6.56452148864409	-1.15352358642685	1.20440172977327	23.2289556164092	0.602035066383385	-0.0969813070231508	-1.41524010232722	-2.40041804278058	1.87168080912386	-0.232739999948459	-11.0755486200424	0.274471180663395	1.52175290458813	5.87174019204997	5.32208162401511	-1.80874894346674	6.64194371443446	7.17405470806722	0.490765752631274	0.108212524910129	4.83604083859265	-12.53952063125
20	3.61849434058558	3.77317223307402	5.38919333512357	4.41433326603843	1	4.92873969590211	7	5.3176800807964	3.30289673688321	5.14635946351742	1.34595960966657	2.23487070119026	3.2314407952516	3.40940522427841	6.88696661151823	6.36270872034185	3.42606146343236	7	2.73121893082103	7	6.61693898725388	1.68858976892934	6.66303936852326	1.97306725950715	-6.44516972367969	-6.14389217600594	-4.02631450304359	8.06668301550096	5.11017668869601	-2.49665154879888	3.71227174460122	3.85647617872627	2.16085601538264	7.85394654625164	-14.9399095716276	5.19111184288631	3.16832689284842	9.65444863374319	-4.05863768903298	-0.712464536111013	-0.838431108523242	9.86138387191578	-6.82069587235052	4.66138236911255	20.7963208613334	-6.22664497952717	7.87282547332837	8.5583244446386	-8.19653410876607
21	2.86592366570826	3.50915743017121	5.97824867284346	4.70501796915165	1	3.6118146208332	6.92485396540887	5.83158126094326	4.0177311841193	5.33474960134184	1.71705993252131	1.82386393090816	2.8020618205587	2.87475097482376	3.4511844504047	6.22176321923793	4.14059007071406	5.01455082194413	2.21784731360706	4.48640685836442	5.74318438717577	1.58987858002943	6.17571077005601	2.13483700915445	-5.88902146021303	-5.77371310358375	-4.20771112749053	7.82105617195025	5.29591903797822	-2.87819422856071	3.02189468634676	3.7381677052015	3.15943072572346	8.10106197042923	-15.4364474306162	4.53011915061186	2.4607979145437	10.1056617009072	-3.39750684946085	-1.29204483347378	-0.252999184148272	9.54233551235953	-6.93178195886942	3.1891128533982	14.7198547914472	-7.14309680464773	5.93477932005015	7.21984353592802	-9.04059336277456
22	3.94948015611294	2.63540318577113	5.35837522986295	1.66537238553374	1.67393679688863	5.89400289312297	5.96738059325803	6.18577644167539	2.79071953117242	4.24902274959834	2.97310141141426	1	1.13111086300748	1.57422771559154	5.54475921723036	3.66344846739434	7	5.75639846891844	3.00640643690698	5.68186722294633	4.6549750960384	1.86768470677791	6.17935816216701	4.19823528001995	-5.52724730555002	11.4808119000533	6.66508130927335	7.47163565813604	-3.42953227808188	0.0985417879996894	17.2293978038957	3.3848631634641	2.7440932813122	-0.973905358479574	-7.04042412793153	4.30626815894959	-9.19211141158652	-0.648501521334751	5.80460992171798	3.16598854849766	5.56371068643404	5.58599724454605	-3.29034262412119	3.7047867965112	4.25611400021008	-14.2486655726261	9.57157381477995	7.21395337867948	-0.449871537277067
23	2.83746981333058	1	3.43173486480985	2.18790328816343	1.96014300722054	7	2.34823560312601	6.48418132981762	6.37030759433034	5.39163624506266	3.42272462009298	4.87122606893164	1.09735590387776	2.10385259089284	1.54774883291784	2.49918939513003	3.33714547727724	6.796276461419	4.4444541141793	1.69327289587042	4.37051393644197	1.3243614785511	4.82471927526407	4.15578414622215	-3.85194052878752	11.0650744500806	6.22200267103503	6.9145430482226	-1.76681166644261	0.789643015782313	22.0190773474861	4.51271286885363	3.15136770993745	-2.9901614801792	-2.9837710181148	1.68858307478511	-10.8167845433314	-0.392718387486029	9.92259894426951	4.12686822883401	3.92929076060323	4.74776096796393	0.910883507004657	2.70109855889692	0.793054807744007	-7.92679838729803	-3.21392118129773	3.77540389983381	1.80011715966374
24	3.75101101730104	1	3.44295391698537	1.04645818784992	3.83728135831733	3.63609794715691	5.17496226523522	7	1.67866246879814	7	1.50012686240808	4.50919076698131	4.30720794412656	1.13669155442459	6.59160024147077	6.93023205842572	4.03719811370337	4.6233667786652	2.00276772287178	5.41524520348081	5.57039487202338	1.10270850871842	4.7577243675161	6.24873190115514	-6.1556083361066	10.9984089725476	6.6372600199929	7.48268380021582	-1.21506645211344	2.95459200253336	20.8475205203048	3.2420908265125	2.61097538096412	-2.84881426079024	-6.69210283790558	1.12852849066855	-8.15649096060203	-4.86554633085232	7.8433550999651	6.00382698194361	5.00749744442923	7.26675524328256	-0.242877289135202	2.12806657579119	17.8700124730819	-13.9881888377572	-0.712941652405889	4.87734049944127	11.5370403411394
25	6.5395463433291	2.40844892621467	5.19733048059412	5.03827116442735	3.51565241307464	1.84728322905293	2.65355158131244	5.83847490041316	1.94064048336954	3.48705073463322	2.3709041847533	1.94880407931864	1	2.31331051919799	7	6.32671158628265	4.19366296405801	5.103093163491	1.84064138390308	5.24697162859473	5.43689630087233	2.57383102018225	5.39750591724832	3.41716311933305	-6.49797788965976	11.4401335369814	4.27027315058076	6.20528331699464	-2.84871622687307	-3.05550306571799	15.2027310282823	-0.256757932079022	4.32986510142501	1.72621486077893	-4.21213628975014	0.595203967275913	-7.21940651183027	-9.87902983822296	1.44783216918885	4.22124160779058	1.75609540131017	4.93422781208009	4.47857590212744	3.60596468574521	13.311562917699	-8.34522431249034	1.20131306924105	2.46941382696321	-5.11587627218987
26	4.28186718077049	4.35635416711947	5.93149552054135	1.6551886161446	3.30319735812234	4.26806482623235	4.42066126081516	4.79608962366862	6.6147796652664	4.97278003999918	5.06374846849141	1.96891240271327	2.63128909374506	4.62646722962427	2.11121075769079	4.97902073838924	1	5.70640542894578	2.69219142457089	2.66185669229745	6.33389275952601	1	4.25812636527151	1.79972626741369	-7.49688015399802	7.12878486153004	-4.46470480188352	6.91640949904676	-6.60378681694474	-3.38411917209272	24.6528073345608	2.50024065165642	2.73769987499083	-9.51201277956254	-3.75207174052174	2.82783478726297	-2.29792498023572	-10.0708182147046	4.67987377492306	0.277670970757101	2.99112447125503	2.09084792196301	0.658805481441236	3.40200985129412	21.9449628687901	-8.51564131396074	6.44045165838733	4.39005566033503	-6.33995815043129
27	2.54299682923163	1.57980244614995	3.9647838695061	2.03780304603923	1.28926220886558	3.71919913177653	2.64557114175724	6.89971533861884	1.78385203104663	6.41248199814162	3.39824524001952	5.30067922041677	3.15796185447629	1.55494407528294	5.96515402013437	4.17092687822696	4.63876175810551	5.28613943848479	4.44118181488966	3.49366553394685	6.50937627177388	3.39387639066638	2.7718841251611	2.97065197064057	-3.81540093358811	12.6045283341208	4.87174428664392	2.09685475784842	-3.83735810379708	1.74010006172396	18.3867585094915	4.79221260995933	1.37387874546834	-2.06870668931418	-2.57805410799285	3.7985553983723	-9.64948087095647	-2.87397248179218	3.75179149390349	3.58150074526182	3.34213618393584	8.43121268087874	3.04509288513766	3.038223776695	-3.44703671842669	-5.80222469202874	7.46630841418096	2.9925830625677	-10.8788537139613
28	1	2.69559744433736	5.34258982566665	2.48208924402428	2.52587790709542	2.93940820582005	5.88802476861629	5.45560782908788	3.50408673947129	5.73753059696598	2.116391005113	1.33122113315538	3.63013143234893	5.2764140734303	7	4.13692673285096	2.06918019146839	2.43030588610351	1.3153680445623	7	5.57249320600978	3.79793888528793	4.36070157450031	1.83463041110457	-4.29299159229858	-9.73089724696558	-5.15763413964902	9.05981821155905	6.86228485258099	3.93576162391661	7.03258726463876	5.54593706701869	-0.220076361415438	10.6634565518566	-12.2277458098089	2.54055778055032	4.59836729240759	6.84940081906087	-0.725337332890402	1.61668094882166	0.857812751217947	8.97813461396551	-8.04183374014729	3.96151732204026	-2.93491641645898	-14.2499021377256	-1.7529280629284	3.72600958826344	-9.44724732124338
29	6.27938189481609	2.1469250992521	6.33188652651159	1	1	7	2.49343167827123	6.43147609363386	4.32821897373706	3.14151594181967	1	3.74434780522112	1.79982765843131	4.11295387848754	2.00420802453094	6.73056466241274	7	4.03195019048243	3.84079581328032	1.09004454264429	6.06153499594143	1	5.70099647126708	6.10614970659138	-5.15203420146482	8.9796412437454	3.03978736727057	6.86361660339442	-1.84491605331268	0.331773898665316	18.2814785510678	1.42862267400206	2.28675682847197	-0.805759827284116	-1.92483445942418	5.35659329572665	-6.86424473167542	-2.88203245109413	5.87964581935466	2.21908623198034	8.47003199036438	4.87703543304916	-0.956747497148985	3.68941975570274	20.5959342851122	-9.01991406427651	-6.80593536132115	-0.451206211601542	-6.37685070556622
30	3.58227262614683	1.88818614008866	5.40725380339626	1.05602699226548	2.4671430375122	3.69346140340287	6.90013054555496	6.25439434757071	2.89392921919022	4.10394807418021	2.75691974106025	1	1	1	6.56800544655075	4.02159521106254	6.50785811517339	6.72856446033384	1.1474313860737	4.72231516159732	6.4676753221768	1.26108378378079	6.39169797805992	3.47857675964217	-6.21547873671003	11.6073017025461	6.37488297107439	7.79323997776341	-2.63905308084363	-0.938757516274982	17.0189366614921	3.1454023018954	3.79470914808167	-0.72249010286105	-7.93450439634367	5.10105975181096	-9.20627033251202	-0.938072011392959	4.94882049535118	2.0913479143702	5.78160460307273	6.16666328807296	-4.58445937416612	4.28413841034688	15.4170243221115	-12.6004514812503	8.55305526013968	6.15953782467134	-0.419838710999655
31	3.15450830861864	4.83635044207019	4.60462154529431	3.10622309343405	2.08704313652972	5.83675842894122	1.9194998208333	6.10784825370992	5.48118795350067	3.40788177426867	1	1.78653404595369	2.61828931567634	1.42702523114327	3.32524343346561	6.62194126599298	3.77734308079166	4.34029712490898	1	1	4.23506214600839	3.01255683177467	6.49439658120483	2.18283687754434	-2.37990402414989	4.28316170244844	-2.97065488199284	7.38771126305029	-4.42624853854038	-3.64693825770928	21.0153037074847	5.9492172164189	-1.2004536650415	3.02730842879437	-4.48227314274128	0.807317519897216	-5.37517351201659	-6.11340343708599	4.548136125602	3.56599410005566	2.83576595890874	8.76905924605928	1.46354844044729	2.8245729360001	5.09638605898811	-9.65778561045844	-5.29508022471068	3.38902994259982	-10.9690425006245
32	2.64842261236851	1	4.82353245526181	3.25108808266964	2.11942514290911	2.737079967346	3.13568769164785	6.44043958568231	1.60779123616667	1.51299349770634	2.58601532758572	3.86109921434712	5.36788096244578	5.05070951353114	5.0330292113831	6.18631294093808	1	2.4033367875773	2.46663766752796	5.51972634495365	5.95803381539225	3.39704984659607	6.94490604739858	2.62649361035566	-3.99863069554193	10.9290656231872	6.74589806322177	1.87002087013354	-2.87372447455176	1.13297087014723	19.4831165097911	4.24262729569296	0.355173743847648	-1.15647700837547	-2.44847002118346	3.56738550647365	-9.69915793004366	-1.68936495277174	6.05123391979133	4.15170980294001	3.45613108317133	8.56569811547618	0.78738988593955	3.83825066765711	0.0766530638389757	-3.49823469179167	7.00778594042956	5.20001212534751	-12.2329402424858
33	4.66938649217353	3.46983862496446	1.66601206493654	4.98126103823497	3.81417791820028	2.26233642389399	4.24563564989577	3.83500476914308	1.70654841426508	2.94386712431843	2.17005302913702	1.5495750363054	1.25392068642311	2.07403803305169	2.61871248628563	4.57328728783724	2.56507420236362	4.88374806907236	2.20235087212205	4.84814363644244	6.3514205674929	1.58699949530808	3.45620636034621	1.26793326100762	-8.65400241607666	7.12435864292884	-3.72857318109802	5.35596761224887	-2.81823606328185	2.58140490422853	21.1654045312227	3.05499732661505	0.0904846463272976	-0.935378950459615	-4.55297871412383	3.23604498725191	-0.260349756575927	-11.4339791362835	2.40971887143237	2.15063318230714	4.42172036774309	4.2601331411636	-2.83897377834657	0.935626920388889	18.6174279370702	-4.72905670707068	6.47145482158751	5.00825097127383	-12.7217864289644
34	3.73958191669083	2.90842705655387	5.60632325996435	1.03365227786767	1.99578613752874	3.84934426618758	6.77889365247834	5.80989773767864	2.77267390278554	2.5395256046252	1	3.03411256400799	6.50691902807908	1.55484336549428	6.52437228563117	3.8827616315657	6.24785025944481	7	1.39917488433835	1	6.64387504539531	1	5.81402605934335	5.14763163024131	-4.60897519296727	12.9703008358799	6.12595657092354	6.89282537685394	-4.96832490524192	-0.0783064508400837	17.6730845935559	0.529526188877132	3.03542857289876	0.0866264479336148	-7.21615380966162	5.18595748292904	-7.42281226055538	-0.539315440746104	6.87652463184351	2.21249639540886	6.37787026237145	7.10590618962456	-5.50249860669917	5.54577499410241	-0.766007550556395	-1.05966932225373	9.16260222954953	2.85303383658824	1.52691038844479
35	4.89697302950687	2.88940871315816	1	2.18183407461764	2.48408769443857	7	7	6.49402473727876	3.17619122060454	6.23274105675547	7	1.90865301200707	1.18237324380329	2.03582600997491	2.17637342270138	6.75713419223175	4.53609543195032	3.78422601888738	3.93058889840693	3.38599904195802	3.82777157202613	3.23892226767726	4.75862578863096	2.00427356283844	-8.17785040116303	8.17979891300611	-3.47582851443998	6.43322728883392	-3.1301417184373	3.62559400795618	23.5704166370192	2.150577773979	-0.536910418326384	-0.851260916047494	-4.35407441304141	4.80925448584543	-0.000613265311184177	-10.3593731556801	2.80236363829759	1.27431157394809	4.23805988058575	5.46736455172602	-3.44404129114961	6.77500573049644	5.01522091081834	-13.3707681908243	-0.526659638630618	7.28408040926017	1.87752770564169
36	6.35583268934751	6.30746350428371	6.02515849604745	1.98007298671565	4.43596889577798	6.9060346201913	4.26441998200922	7	3.89115306755598	5.40059022007141	1	1	2.67139341941299	4.9349926260514	2.32004986860814	6.98347145599945	1	4.1994630045526	2.01254011863217	1.98354482604046	5.73139599256233	1	3.78137575207239	-1.87031563277249	-7.75648478820687	10.8497492196715	-1.822855110284	7.53590343356194	-3.6611592486049	0.0449460802375588	16.0781090954412	2.14291646338558	7.40730825678128	-4.44152279302831	-4.12605721147939	-0.165392200803019	-9.67220955994561	-1.07425240736005	-0.569608989821869	-0.234710174883116	5.92743043478094	7.37812957746216	-1.19747781076642	7.58609842755502	21.7458610970794	-8.52571814894126	0.701756833626157	7.0752965128606	-12.7801439030031
37	3.10193189161239	4.22885820249377	6.48737080135438	3.46591523751903	1.485928199335	7	5.8269553082249	6.91627432470578	5.83459644846442	4.45624655278376	1	4.26469875597932	5.33825668692172	3.03530417389856	1	4.63728060293768	5.13231468452243	4.63765748685421	4.79443294641257	1	7	6.19466041190836	3.30490988550127	0.824580846316982	-1.72980169846383	-5.65591094723181	-4.45425383202321	7.58491014857536	7.1302334507037	2.35834884902227	3.9679089772677	5.26205608953434	-4.59576129410581	7.62672462231306	-14.8540411019999	4.47063962593643	3.63438272968077	6.06440762419776	0.649141177909805	1.43611733458417	-2.92592583145775	5.55083757809183	-4.75995772269265	4.77888793891049	19.2033197948092	-11.7753512981692	-8.57169204596473	0.78987897533266	-7.5188402306089
38	1	4.44904377003987	6.81262644841071	2.45488223967638	1.41006287080026	6.94704892235697	6.57214390543937	4.77562225499425	2.16059649352056	4.98480841627563	2.13104823792205	1.3470160213571	5.45476828925967	2.75254823576822	6.46273886353108	5.24962544147192	2.40221587557465	2.34021835624759	3.82963585617764	3.77399936618972	6.9283102856682	2.27081432185674	6.8802263941369	2.51982474175359	-5.28249309812887	-8.95730255957858	-5.65794081508648	9.61187946062929	7.38770661334764	4.71025629395623	6.83220309655004	5.19168130764441	-0.796588172312623	9.95102033306996	-13.493977691776	2.35925452907713	4.47806018681755	7.35537042249431	-0.8018872755007	1.74986136973113	0.579201310706923	7.63265658505436	-7.79151478775224	6.66470545479897	22.5369414104685	-13.4661021459632	11.8389784576503	8.77643835978562	-0.590359548220597
39	4.55785901436222	2.16797917656185	1.07259439182128	1.63370122003466	3.06016967044531	6.67977397829391	6.27899401915686	4.19546964041643	2.7876037035892	5.31833268972669	2.36413980354127	3.24667332694964	2.87187694593301	2.71509332346073	6.0009982773274	5.63384935653584	5.30415505755834	1.74768988925464	2.50219190505338	4.35340044067089	5.34606367206471	3.87275690591708	3.29109402463116	4.0692005525906	-10.5396559051522	7.59786926540243	-1.98058503769861	5.29864103186114	-0.4143610289637	2.92493500133505	22.7809077753683	-0.321691957701383	1.04689546542731	-2.09099589323139	-2.30042896404446	1.82124462197027	-0.902668707629803	-9.81730676035196	1.60041110616332	1.41768859787211	5.01709222213465	3.44606756816465	-2.91826308314286	5.72686605354063	13.8694645709121	-6.47226855069999	0.362917746736848	2.07993022699965	1.02220663110594
40	5.71350079459212	5.06089919796273	5.35074121127111	1.61671913852174	5.50740652392819	2.05023200829816	5.49817983503568	4.67224462042069	4.34981651750699	3.13818413957296	1.90301142244863	1.65218522794724	1.01697117534311	1.85820918042692	2.51416112001187	5.24779724932924	5.49949339359465	2.17119349453367	3.28337338960681	3.1801355940683	5.057436310826	2.03762444913039	3.40036591296406	-1.77155205253854	-8.69376296328442	12.6970306707537	-2.22541492670174	6.80076483555825	0.573561806711058	-0.154278961650876	16.5928784053013	2.70870433440902	5.47939225815822	-0.881270325293716	-5.27519134031786	0.259885275939377	-8.50907861571546	1.6944940720778	0.20539880681063	1.39656253400476	6.07883129262265	7.12392960837384	1.42060172765034	7.52544076470854	22.3908199492814	6.0623972402303	-0.189781663842144	0.746646073366755	11.2483632995545
41	5.40746017098964	6.04885117438871	6.25778095991804	1.72391362684897	4.69199123616758	7	3.73767574962972	7	4.26720179958723	3.05826333298185	1.49724886555629	1.83924599348623	1.60427269699998	6.90943367603952	1	6.46874375456665	1	5.99760119811348	1.72764281877586	2.56040651132057	6.66862060629922	1	4.24334790483166	-1.8904843013407	-8.25671435802019	10.8615224238327	-2.37992243475289	7.22173758681259	-3.40698667530767	1.10490422261534	15.3527627938149	2.54418694385317	7.66328541753901	-4.10984008753204	-3.82307641153433	-0.426014458038767	-9.72607829243668	-0.137460173421167	0.413237269376611	0.880030059004181	4.43324475256249	7.95833093461356	-0.283032158451814	7.33719180046268	21.1661528426326	-6.87170691706244	-0.682813096874325	6.67743077353728	-13.7257167807262
42	3.60008718025433	2.27975300617436	6.19777628362605	3.01990969497822	1	3.45868373951561	6.38671788841172	6.51826482246272	3.43793336914422	5.30063835993831	1.53213940972417	1.47570788649496	6.80398530713958	2.87592877114826	6.802683861504	5.28855770832242	3.50980151850777	6.6937853834119	2.36466596977398	6.53227513653236	4.234450920677	1.72417734603303	5.78090396793935	1.56382859540758	-5.38197379897103	-6.08899436050537	-4.69614393267667	7.63658619280697	4.68435832216003	-1.73292049290916	3.53191333918346	4.05762836960152	2.58814771403463	8.33469061843659	-15.0333372443717	5.79549698161351	2.97043093238879	8.85794829669911	-2.63484005596726	0.145090531553638	-0.340652761159066	9.67495741296781	-7.66795443066278	3.57316210536022	21.1286681063828	-6.98369382733276	7.39611292904903	6.96457029567123	-2.87938641667072
43	5.33139403140619	2.94626085441841	1.50319608379424	1.33031520039587	2.14426958378985	7	5.37228617401334	6.72495039858776	3.27000526948633	1	1.30921911262451	1.12977804737028	1	6.30740872057081	1.52044666542026	4.35090365855792	2.84857854011559	5.14049335618529	1.60595252088989	2.05576312808477	6.66523750925598	1.83514380468219	3.00462565094945	1.08776486606746	-6.95398319022172	6.7517706998669	-3.76055113499766	5.15049196282602	-3.04594563107831	4.50925037714413	21.2321098765103	0.674093600823694	0.567624240403306	-1.1537636453617	-3.87927470526326	3.48775992188649	-0.501715168060681	-9.31074924208518	3.12499373374833	1.28377123551968	4.2801109059289	5.35146682013631	-1.56580605744742	7.04671723347675	-3.73892205617804	-6.40571244476648	-1.1161843625905	6.19312489445725	-0.230884139819867
44	3.29390959425055	4.48037520495881	7	2.10366569590927	3.73886049816827	5.56284114985542	4.65936913302926	5.13408108733546	4.27245398218279	3.98286415935103	5.21900561875916	1.04449021960473	4.58979508133765	4.13452034403765	1.77014711414227	7	2.18822160987579	4.87863433636347	2.29386381044771	2.72554575329304	5.19784775472507	1.8747079432309	4.60486342960152	1.60681815709802	-7.27204447617242	7.19933617126959	-4.21349193808038	6.29836408640202	-7.61519959907081	-3.15894961207177	24.6303038202787	3.15892279943661	3.11061560767243	-9.63830956613375	-3.267045087458	2.96236348527187	-1.74076783452663	-10.8808120273648	4.96548938521396	0.276486510947004	2.8918664431261	2.37500090990988	1.1114226065748	-0.187019564584382	22.1358689653224	-10.3889909038734	6.4751307711114	4.06236394569132	-6.4410057128998
45	5.64088409994409	1.10783417079524	4.64518924137837	2.65878398661407	4.80295575244666	5.13408891067797	4.35015523327067	6.25322921184013	4.49116794438404	5.71426639734891	2.02651854416357	2.24343812533849	1.19343986297321	4.18009104256329	5.10358639173982	7	2.26315852259436	7	1.89817464704475	6.77600631929858	4.90634907752874	2.59251639169496	1.58055758572156	-0.274929340452768	-6.71891405363281	11.0817870181631	3.29486040800439	10.8101220784263	0.0463047870386148	-0.676174070822428	15.3835728781512	0.203052970177844	5.47571702640476	0.29738472668829	-3.03877957855601	1.17159016813565	-7.10968000123287	-6.96778484878322	-0.584853849978163	2.61302560519406	1.5625376314635	6.6910408319254	2.50906521547159	8.97222385748416	14.1980660849063	-10.8473638966767	-4.96485461474951	1.28471606695138	-4.3610452406168
46	2.4256346527354	1	4.68217234982873	1.82758837945193	2.24380661870982	5.24865388440778	1.91049993463308	7	1.8864445643561	6.35208497421403	2.90380651984804	4.11338483128409	5.92441654600337	5.32873229947458	5.70769238820663	5.16433807422242	3.91087067557255	4.23040628411878	2.9091778879545	4.7314655929848	4.82063446909658	2.53325267216076	3.03197305761419	2.83679454810091	-3.49451193913287	12.7916896496321	6.65592487731085	3.23208792044665	-3.27683176593919	1.53492463887655	19.0622562908404	4.42647929893794	-0.360618408169664	-1.55189909180676	-1.4732459878856	4.02637162559156	-9.718119474779	-1.77468850559441	4.93026280907205	4.29563362678645	2.97916467023284	8.34015784353886	0.387811998889198	3.89912554075708	-1.34125819606243	-7.15681547117156	6.78853423540626	4.12900737923543	-12.6450610738118
47	5.20210918046457	2.77604437929293	6.93915583607284	3.75912032530554	1.17656064046816	3.1776922053429	5.86369459586386	3.26258411993154	1.971488798403	1.15164520996145	3.29518586882605	2.29069183383074	3.63839221092377	3.92670177937779	3.87964423644115	4.49544333284057	7	1	6.93806091914647	1.57940832674811	4.84885939948246	5.38182338035074	3.70667400736042	0.659683111180754	-6.35122582968199	-8.60578088853625	-3.65814049496794	6.71642207135061	4.88401192389163	2.63697790663954	5.09171617707162	6.19025545444733	-3.00637756070632	10.3029650789732	-13.3080422389304	3.46393808486602	3.46725755910344	8.21435766970369	0.699164986440516	1.15130971405769	-2.04972733728483	6.24203635481779	-8.39326100093172	4.76146736231964	1.2205673542261	-13.4343146773567	1.41275477316998	3.73515261882298	-6.22442093263739
48	6.083475691078	3.19375409123393	3.46272786479556	3.01275066793564	4.53601208675728	4.4080092353547	4.03248737245501	4.8418013615077	4.44884118299879	3.57164950127457	1	3.91638621657702	6.12033087866153	2.46073276137395	1.98121595446637	7	3.74938211028037	6.42926405302744	1	6.03986768168758	4.52262063247422	2.59759025629961	1.84428270021016	5.09213121484352	-5.32164314509636	11.3691768056764	5.63902451359834	6.36190302737134	-3.21187706076323	-2.4362824040077	21.8064857613376	5.3064635984783	2.39672804646034	-1.08681364364828	-3.42715803296651	0.218124102901285	-7.45555105101473	-2.89154172022482	5.70586325101919	4.39784525671649	4.74652666738509	4.43198781804261	-0.526259185574555	5.35161514048948	-2.39663875585791	-7.47448246362174	1.02104088696513	4.77212753201278	4.11229941487195
49	4.64404045315967	1.82687744616019	3.73280940677262	1.59143196899339	3.37698470689444	5.2878457749821	4.0769688679452	6.73631306119969	2.39091329003149	4.11823602917862	2.24188175669254	2.83581790515774	2.71644034222482	2.75271793607655	3.67010811336926	6.02800283828291	1	2.92100229591178	3.74477352165768	2.22614621982569	5.26559367071504	1	2.83581858720058	4.83494392025928	-5.47797439582712	11.7299337186101	5.19376641649835	6.2592049433974	-1.679241742324	0.931748165976725	20.7983513921749	3.91680997625197	3.06178212776339	-1.73851882457256	-4.54339392700168	2.06834596957398	-9.28862979305712	1.07547392211869	9.33264168893317	2.17007219306593	4.60622893226811	3.8581953176972	-0.0598189810466032	2.82761194477208	-8.88892182870548	-8.50915681533909	8.60796832390425	0.244158252032599	-13.3055362969981
50	5.44926754908913	1.64402508851701	3.97293351230482	2.8359325291311	2.72282012612527	5.73991452392588	5.72940144185292	5.39581131078081	6.98071988009557	4.22458439964336	5.01414428597507	3.20393929053639	1.66734852873613	1.84842152660239	2.72913314546727	5.68201179087465	3.97307333307933	1.53656332120131	3.27074015027227	1.04060078502157	1.47016192752854	3.30755783127603	5.21274567737796	5.10683943244717	-4.38481090067554	12.1834263138678	6.0354210259895	4.60262993502067	-1.67435491013365	1.61754996560642	19.5059119460714	4.89837828972227	2.91249959968974	-2.84880487861775	-2.84779510171667	1.46916798118304	-8.14060886728407	1.79954450463867	8.64711386895807	3.17774109871736	3.524585685929	5.32655622680029	1.58767568690966	5.31955034123177	6.49652433829039	-8.10461516326421	-3.19354063299323	3.82041351459743	4.22766773015233
51	4.08597295026589	2.32181332648996	6.01687131644993	1.42637736649148	5.49686803526622	4.31427449630421	4.8460553772063	5.67687564566112	2.07484082926526	4.97400364311287	5.31889262394345	1.54284376792119	1.55845068736028	2.28008688065877	2.43644174812053	4.40012726596387	2.12557549108013	6.23823001652008	1.92913433098945	6.37025345783571	6.05828599477065	1.00713274626419	6.96527897250645	4.88354550605853	-6.05159124046182	13.1929570822546	3.38322097317662	7.24087029543861	-2.87998968534895	0.116225544765707	20.3558945052873	4.44672822133185	2.36361283424946	-3.00424997143045	-2.89573772858555	2.0214860641303	-9.31083332711187	-1.55736068398915	7.97831252907393	3.11296799886346	5.48604122900251	5.1216839470739	-0.181001360027947	5.22864717536565	13.1958817903526	-6.10918824112905	-0.760260275101531	2.07056280589771	-15.8050759733071
52	6.334323954352	2.87876575063343	1	1	4.77214915139058	6.3494980397021	6.5895624274677	5.92374579402926	3.37540678538708	7	1.43137746573686	2.07180647698976	2.81312160371653	1.90456756021331	4.90222137429606	6.89388960017661	4.47715044574572	2.82494687402204	1.73579800048787	2.26303155518737	2.23407723954573	3.90230517202747	2.40554681219579	4.29858863284523	-9.71937475475856	8.13017329288543	-1.32931935869389	5.50353654939615	-1.50197966940626	2.32143635922366	21.5401364920748	-1.21019138436583	-0.254946376447664	-1.80518011795115	-2.97136921104436	1.07568356586242	-0.627159520757069	-9.60454570148328	1.29637628423366	0.64421040810348	4.75501739681572	3.42996973193547	-1.96748957379039	6.53562177515223	14.0766432898298	-6.19998168640918	1.75992656998632	2.33598642821612	1.35339914413871
53	4.06639857494164	1	4.21008618378517	1.43448563129217	2.06941448042133	2.40272781543494	3.3214331170309	3.69179851418623	1	1.27201356289313	3.81717239631341	2.86438043020233	3.34316982103795	3.29065493138287	6.86148083567259	5.12267899004879	4.28014500498911	1.3637107720635	1	2.9053613820286	6.89061216208803	1.3972338610912	4.13136618486609	3.37564951288665	-6.68090337998403	10.7857020680024	5.975357006651	5.24387768076621	-3.24758219008923	1.47453204162097	21.5304674877527	3.13580142655793	-1.52324882197399	-4.46734368880373	-4.00660808145277	2.25257914989156	-8.27839760841447	-1.14717090499825	6.93562765968855	3.1067621861334	4.07578168245747	5.47178584953869	-0.0914296895932238	5.24953759048931	-0.334899607387305	-9.11604489795318	1.38832007865086	3.03335048895377	1.8953525034137
54	3.95017304648542	3.22530415111929	2.96533264983622	3.55306012813188	2.74204995842981	6.85903479000068	6.49026079822153	3.8883638834778	3.92176444715559	6.36345889995613	1.41819557192131	4.75679726478276	1	1.78903103709834	2.57559738469347	7	1.04845144046255	4.13377974041559	2.25533340668713	1	6.10594986841086	2.50208014044235	4.86703102250542	6.60216005549298	-6.21514916319298	9.70336366062809	6.73695790039094	3.41574136444792	-2.17482090673295	2.27063715074846	19.583504939172	4.44208130508257	1.86352990602442	0.148248816196096	-6.8264755678978	0.346247025583479	-8.23694584316357	-2.85375909891817	6.47678360366412	5.30220219511545	6.21839284977854	7.17709707239317	-1.97594621584742	5.18857845408123	15.154881139273	-8.74426087870729	-1.33393493551737	2.95709002876584	2.48995839370468
55	6.00519885064307	1	6.37758734257249	1	3.36222224859445	1.60054801044007	6.41934590047345	6.77040066674359	3.361034171155	3.5766279286521	1	7	1	1.94602803918877	4.16230011807502	5.487584340225	3.88733512203596	6.10528339049948	1.5832131531682	5.06124129271893	5.10504672844864	2.35562430423714	2.87620569206547	3.93245356869903	-7.54131905340469	11.4788407884601	5.12395910429288	6.31919674263434	-3.19852976135932	-0.356346915309622	15.9538903821623	2.2572667313107	2.7557316499244	0.270072703649401	-6.10342974288966	3.2351600870225	-7.82122384881618	1.07349753285337	4.86188118252707	1.89205138778739	5.06844540895703	5.76441221620805	-3.80193135597224	5.84994213572609	13.6358867876833	-14.6764849360742	7.03907730706682	2.40862817791088	-12.053257348341
56	3.76072663382251	1	3.79749989834306	1.11519999008164	1.76495170072734	6.48961835379031	6.92085338490568	4.015083691924	5.09780545911467	1.6795875683121	1.29824099880931	2.39148771071431	5.67943460287296	2.26199384645287	6.15773636750304	4.61247163781867	2.67624388240691	2.42028756831256	1.72760085321105	2.62581509026041	3.93268652265993	1.43550746119168	6.31903502266146	1.88155725318192	-5.10896151247752	8.90350671352787	7.77382322638005	4.4876519966334	-2.03208292423334	1.81865982278713	21.3803890723877	1.13789729365604	-2.78176479172485	-3.64245331238088	-2.80953764033731	3.85652836796464	-7.48689774668693	-0.957101828523763	5.91819423388074	4.57369149819744	6.87369474402756	5.4052408136579	-1.90741456689312	7.62112316451573	3.79537514571235	-13.8252250846564	-2.2265547393786	7.74593242093913	2.6607265602878
57	4.99108625453586	3.04511299735988	1.25338042583158	2.94897192289081	3.19795077698121	4.79601448447245	6.30486311867018	4.30613354620534	3.23299065616129	5.90679732993256	3.71643803402928	3.25015613368508	1	1.59471566724646	7	4.0936957229973	2.22172613528826	7	5.21308418431641	5.32037622467637	6.62676560638554	1	4.40564032816098	0.783056132361439	-7.01919490495629	7.78370862987065	-3.7345732440458	6.65666644027625	-3.05611102157499	3.68479476780179	21.6347780694723	3.22594508163028	1.25789682603432	-1.80229680426567	-2.92686621476128	2.67763666855914	-0.371739343694778	-10.2658003937159	2.7106891743539	1.78867001982272	3.46434931281686	5.29475615262076	-2.52001436676252	4.67537955501275	18.9368849953653	-4.7154594775233	6.97755941981203	6.74749358742078	-5.88131488048836
58	3.48869930308511	1.72930574807927	3.24143769260775	2.74062869491792	3.97687893986515	7	4.26787843111671	6.88754839689379	4.86487662446212	5.05747651696807	1.38020552490454	1.80459212271513	4.60417558414873	2.81071536137087	6.02833369247932	6.14789506442649	1.86955490724542	5.49409391044878	3.54722863577897	4.60914080293651	3.70011341889391	1.54153874334129	6.97701781410661	7.96461069939533	-5.443163735668	13.6299572500831	6.87313830302177	7.61100039851706	-4.79467727970586	0.370873265882046	20.0736688251129	5.09254756134536	0.851872060771796	-2.69449609532427	-2.37697389955048	2.72594624558186	-9.36276753132644	-1.88553827900142	8.53656907540518	2.87328778685856	3.14730890380436	3.40232923079285	-2.01358900663949	3.08867327770126	19.8758320455469	-3.78212314987713	12.2680895719283	4.49748068984886	-1.23894798681049
59	5.94914927676826	1	5.24272256847847	1.80859448868445	4.69123029619106	6.42933720572855	4.83098040673016	4.35631613891234	3.49786726616383	1	1.58855763367279	1	7	1.61817261011245	2.6083322878895	6.7412880614251	2.50681597175188	4.74762174926568	2.7373574500279	2.70501721046576	5.49946197474411	1.43893389185687	7	4.04235193381493	-3.97433789648992	10.2126393535849	5.55392437511166	5.59175421736005	-2.59436837124737	-1.08552880917822	22.4300721283041	4.57638581887765	1.27100931888008	-1.75637893689559	-3.60305407785495	0.0207452601640135	-6.42727846163988	-3.05968180152095	6.10623841899874	2.5962520385583	5.25280016575558	5.08910025234769	-0.72441644519293	4.21873001607836	19.3732704206194	-13.0521530562392	1.4237049996267	6.01267791759316	4.33911759866153
60	4.672393511368	4.45268688574359	5.54121800221078	3.15121114252583	6.74304917985322	4.12952692004126	4.57710305692297	7	5.28870591733189	5.57589245789656	1.91340666104683	6.43535504153581	2.6959373619053	1.06721338537716	6.52169794722826	4.90488038231752	3.10483504514641	6.49115848824582	7	6.04362233025642	6.42566921260337	4.40551704952769	6.79328745455797	-0.382129308491071	-7.83733609825682	12.0014979245535	-0.928412273435369	6.29367394600144	-2.22552591504176	1.56738309253229	15.9328747900701	1.74520900273296	8.03691873627482	-4.43353125080612	-1.20524814908759	1.4122305021188	-10.3584185563513	0.133314883982949	0.457312156250943	1.42613834009903	7.81412853947251	7.69284505717446	0.997032980869056	1.43373713747822	-0.132376811909475	-11.5576147800585	6.72767559656625	5.10663530717559	-6.70666739654374
61	1.45269803741044	2.70113498600874	5.81375376980158	1.58595955477511	2.31015397170437	3.99985889423096	7	6.41399671725204	1.53156817261235	5.56313742215763	2.2800037259287	1	3.75974708557427	5.41772122429901	4.24617346155365	4.32999389437902	2.78320624616554	6.3431568231538	1	5.53003311325539	5.74241562660582	4.07606698642843	5.62873248994555	2.17132793279472	-3.86519834532537	-10.1267614219109	-4.33791605622062	9.9714016592331	7.81291134430283	4.4654845949417	6.64088082370847	6.17706832856584	-0.752564258619331	11.0095140251272	-13.2717737889702	0.489887924822899	5.11214210264344	6.52279781796418	-0.999110360667507	2.23454226526589	2.01577397301156	8.62063235056848	-7.38360305163322	4.32821943416402	21.5043854311752	-6.13128719543641	-0.983346590182594	3.81665174747226	0.601042838364693
62	2.12114407465093	2.86003071476419	5.56789123633775	2.14090215922935	4.78351703298181	7	5.65973296217444	6.11322657654973	2.21993936512482	5.03434640662784	4.24518293835341	3.75615564877344	1.09635137131898	1.78604073796886	4.42247427517883	6.45909624587013	2.67734755285125	4.73281834744057	4.63820175866392	1.96947049199891	2.35992227660132	1.8251076090543	5.97238644725088	-1.74205318908709	-4.16224354576468	-5.89447698959124	-3.40073210778316	7.54519981284668	6.81679805401155	2.01029459508597	5.67562192967189	6.21161126996844	-5.0653431691079	7.59954332429933	-11.6300532700043	2.37989418703354	1.99399829473404	4.31229567078971	1.27235628975053	0.265464348291131	-1.64188711012257	4.72134562957379	-4.62010814615122	6.00897064854917	3.57489122864461	0.820014616988153	2.63049704183041	4.79314412689016	6.06524877296685
63	4.32953554063107	3.05288365840421	5.1384458462742	1	2.4040706229856	6.97226424881502	6.18883049230631	5.70165576828737	2.44948857172292	3.18367771952129	1	2.34057068075912	1.97689776826484	1.20573229941065	6.21163021698828	5.95844842516171	6.83146598474834	7	2.11228759994022	1.66697484394288	3.30432207589398	3.36698039399036	5.84738344290534	4.32643034603648	-5.74639502099574	11.8757729793587	6.01471566639316	7.10188344466109	-5.14799465358792	-0.579864921041564	17.5760434330105	2.20409025138162	3.34626009492336	-0.722650657034873	-7.55277095191244	4.93232660354592	-8.21335989068706	0.463506434311957	4.94973731819601	2.0600617458626	5.9747977006405	7.67485607882028	-6.36624267573213	3.35018229826645	-0.359333549780458	-0.528735545329543	2.85972302151281	6.16430721273884	1.33775854627171
64	3.85848664870322	1.29638274108138	3.54450453928081	1.88604386173219	3.44462171114398	3.49667637443133	7	7	1.48514475833136	7	3.55672098640345	3.27775341393045	1.51098741676529	1	7	5.52323496704311	3.86929310033058	5.37773325338462	1	2.57001229038179	4.75132318434805	1	4.73218594587159	5.95380895823212	-6.49783230586596	11.7057408591259	6.75147969455065	6.57787060462582	-1.48194374776345	2.49463865090243	21.2435996466771	3.08449269978893	2.46562421053362	-3.31291940655666	-5.93484487898747	0.809360743646077	-8.72203554164226	-4.43259189591197	7.72830637443002	4.88385247055639	4.11726920878475	6.79360188315922	0.327315932758373	1.57870478974087	1.58023896007098	-13.3830270441576	1.83352404390244	2.09881255460187	10.1830940994034
65	2.11820964897806	2.95393452428286	6.05589311586496	2.43733470101252	1	6.32844081803544	7	4.1394807534665	3.07970303468228	4.57402110059713	2.53301397372106	1	5.11868067104137	5.48322770077238	3.68063467766116	6.3440595297603	2.75762942281458	1.01275115654351	3.01984693168337	3.85659777887301	7	1.94916249157658	7	1.38467814127879	-4.26195129905772	-10.0928630571745	-4.19845589603245	8.55130805720503	6.7536150364301	3.79535100170774	5.92287430084227	5.56501214435564	-0.637224755141952	11.3037913851867	-12.1068050484128	2.51230076855776	4.53554295581212	6.87468377399118	-0.285283955741704	3.32535569687053	1.56642590298749	8.22193131472172	-7.43208714073465	4.78944452037454	23.7161719167404	-9.21949590983149	11.8002187957913	9.17452328534256	-1.45485141259681
66	1.86769573897764	3.38605154707021	3.66909583937191	1.26757686120126	2.35781099120509	1.05026906940598	1.79005370413669	3.69726161154828	1.37084782454979	6.36327651805617	3.24998405807876	4.67412658338566	3.4019420087835	3.85732301376803	7	3.59360394663148	4.6505533805775	4.92263269791987	4.23806629600269	2.26525279426471	6.01416174147591	1.48621090021379	3.53529598621765	2.97511173032629	-7.98206285299472	4.42359387440461	-0.551225533954303	4.68545372063975	-1.01171008180762	1.09248563189384	23.2971002747683	0.11359992994267	0.131051412679867	-2.44986089167601	-10.4678722969215	0.66218832129863	-6.25440465426441	-12.4959789805066	-0.351731009282385	1.76328023281319	5.97226951411009	3.63964089600297	-4.24941198420886	2.66446322789895	-3.78475290288091	-10.4819491983313	5.95808361456122	3.00506814861969	-7.83320684074254
67	4.6420520904062	2.84098977920723	1	2.60727244772591	3.45138336077474	4.37525262730785	6.19217930951221	4.0811077486878	1.70475884585315	4.40357391224025	2.46883815685573	5.09034337828833	1.06930309958073	4.8064487039796	6.45820586982533	3.02408103642953	2.67000886387709	7	4.36761689763134	2.85014189429316	7	1	3.99759612572893	1.82029134668938	-6.84417574962858	7.58855553274362	-2.07983818344554	7.07864624561297	-3.61448947782729	3.7538857567099	22.1066238612506	3.19045909926947	0.541619335676567	-1.56543233086706	-3.74524664955341	3.73948529618066	-0.798547076584968	-9.64894805927174	4.12283182868093	1.57526776682699	3.82429814988238	4.40052961531177	-2.28498598148007	4.45273019534682	19.1922705076853	-4.53005736134188	-2.24937975733887	7.05896139333014	-4.98841004134925
68	3.80143612331056	2.83328687758998	7	2.71900666251363	1	3.65397445005257	6.25487894353667	1	2.03928751608242	4.16298457545981	1.53750910622532	1.64771326512592	2.04115065918433	2.24350762001494	3.95538995946639	6.02409307893792	2.71539812356771	2.30486387128674	4.6278127106189	4.14712763349203	5.2113303501479	1.28431698101296	6.35024734412865	1.44461266119689	-4.96900050183806	-8.07994785197046	-5.13458024783806	6.76227131434746	6.44339600244584	2.77142680454158	4.59465616618521	5.29291441747815	-1.44365867381419	9.7685438697326	-12.3332725438345	2.90941416250341	4.4295656340692	9.41537042139607	1.23425763981286	2.05894107337542	-3.15546537739211	8.06639579168613	-8.99720939187374	2.38809057823869	19.9252810759329	1.47728362078365	9.47222026106344	4.6583692910983	1.37668817284541
69	3.95854958237468	2.4347095935651	3.58299467259553	3.47493826070614	6.17972298671436	2.98292348371371	2.31685462707902	6.62667490458589	6.87262239810016	6.21278469598856	1.89608497801727	4.42229865462457	1.43226258507959	3.76825026400301	1.85563117472096	5.31118800845725	3.30700417115561	3.43587431699379	5.92246183783339	2.6370136042952	6.43543211859079	1	3.33887778990096	4.13476828438546	-4.50048354372629	10.3040971599461	8.54226830497031	3.98655919603952	-6.36542869315678	1.96683463959658	17.089467992277	5.3883861915261	-0.474187681689165	0.484833337458144	-3.10729892885009	2.36512334827534	-7.96945010674437	-5.43882586981392	5.68145615922628	3.34777102625254	5.05710709294267	6.75456020611102	2.83755454125696	6.77070341066964	14.7245811372358	-6.09892949517632	6.77482331509933	3.92064689955092	-4.27835936911335
70	7	1.65368781052112	6.69773633838384	4.76533289153898	3.32769699238766	6.32819975231127	6.83569529060941	3.70873717243292	2.43275564678763	7	5.44411685816486	2.86278445587183	1.89770390008624	3.99091017623307	4.63145301318706	4.53435306590896	5.04259391372265	6.04443822567503	3.96579489944966	4.19609986330749	4.80572946727816	2.00952647344524	5.54968088803248	1.41447507315933	-5.46693500071328	9.63136707019126	2.34937678323152	5.61245965053274	-1.21341339794976	-2.33898010016523	12.8803436564638	1.28541876142126	4.63634200019743	0.458819629977721	-0.724839793620815	0.141364830946229	-11.6485420566664	-8.66552720516843	1.51349346797993	-1.4281032995498	0.0603383965702773	5.39020135616162	3.27389625737127	3.11683381871359	-3.05988132924765	-9.2509612670202	3.8878057083276	2.35287544598042	-1.53145658756135
71	3.44534735609284	7	5.45981823070523	3.05978049773778	2.00850665625013	5.72551631763793	5.6300023989408	5.10782358104615	6.85091023799921	7	2.03212757871276	1	1.75503187137516	6.51616076100504	3.75407180103853	4.1298949151782	3.31250713948012	2.04927079360394	1.69837175822532	5.68275532674899	7	1.89261737770891	1	2.1100155228761	-6.81738806293945	6.09845250929902	-7.74498195534707	3.073832640441	-7.01082814496953	-1.87033406887115	23.9376830553624	1.1971793392863	4.5408126709608	-8.63971106361745	-4.60948576987257	3.80049092906197	-3.83366051632715	-8.38482073959427	3.14276090203549	1.46137463379202	1.88144914423717	5.24789009546925	-0.442968299571263	8.68295358022213	-2.4187829629389	-5.59019201164312	10.320204985139	1.08633023851402	-7.72391253464635
72	1.88248152362909	3.75827962554724	6.60213435962985	2.66310182351579	6.00962868216433	6.69282225625414	5.08451301879918	6.61223697299423	2.91015655913668	3.46135352581718	7	3.09192202437773	2.37480656154632	2.50914198075888	4.66234301300808	6.11779956099458	2.25340027397899	3.52573893566643	4.18338307967941	1	2.1902107368213	1.50458678482172	5.30077552985059	-1.24423567353914	-3.82444314282696	-6.45383186067209	-3.8106385872162	6.82129763375714	7.48205149636388	1.78122916780761	5.82809188707731	6.48781791152914	-4.81725429454996	7.56141640945002	-11.8298915347983	2.25202076124502	2.02928684141077	4.22735168931105	0.761102654500489	0.561203754211076	-2.38980827824965	4.97213221728202	-4.26704519233576	6.31447125906713	3.72298125732304	-8.36221034612867	-4.63201573844647	4.18880560819795	2.70440353736653
73	4.62685545342474	2.33768713834797	3.03893880671043	2.93946584142658	3.04526382359112	5.8709971844229	5.48219621348704	7	4.08113821406097	1.7141027706732	1.55501159703368	1.04314771215321	5.91652386563517	3.77120425034569	6.64708026613677	5.37978191492321	1.83737334153575	5.90584940121407	2.10703873529447	7	6.28301945116213	1.26240624159231	6.09506857712019	7.7888075618835	-4.86127416020695	13.8358254542372	7.24164416992299	8.05170137719867	-5.27129086124206	0.331689088408252	20.5729288326253	4.70237745797327	2.26762957357635	-2.42957797756088	-2.04760219804076	1.69531171473472	-8.32670218666516	-1.36039869410763	8.76953540702185	3.08484859575494	3.43776905658822	3.40671887669981	-0.961283631302012	3.10797990134822	18.7319306728689	-14.030542605116	11.921713968612	5.18678550006467	-1.00857962675918
74	5.63790238141426	1.2150864544541	7	1	1	5.22515367866104	3.11159040540456	4.38823976443982	4.65963527310431	5.97967496507933	3.20758273600057	3.39602955768113	3.18759756471113	3.29500605917922	2.00318854480922	6.43565611437203	7	6.25702099792104	3.47766558621857	1.35873707053196	5.41639389404593	3.77036292485479	6.20424401689556	5.22682172985526	-5.52011979073061	9.31827488372122	3.0669192379849	7.79217467338617	-1.50814767035119	-0.585747276505705	17.4930989591808	1.68008834319307	2.60602062792216	-1.40017192891467	-2.08371864187656	4.71802493281429	-6.62514505949987	-2.32225051398756	6.04106596555859	1.41682844843561	7.12443105331819	4.86913773179822	-1.09160689479929	1.7247252090162	20.2097095342717	-10.6031291284604	-2.71363112730877	0.289279604647002	-4.91521781974666
75	5.42780271258513	2.76419920913553	3.89666054695048	1.59047968362043	2.52384034281913	3.92664381868615	6.74441264900931	5.62258362037856	4.14515885476554	1.54454375825918	1.84395285824096	1.39038924605993	1.78558181404144	1.20912298323735	1.36650586276579	5.33738349975815	3.91349510346159	5.24689526031982	6.4689735716718	4.19969023163555	5.292091190607	3.72805954327436	4.92361553110169	5.3511934418014	-6.97039384387506	10.649186549267	4.20685876533911	7.24417280850286	-6.07141931850605	2.58864043645992	21.5442786936341	1.47339064859454	2.55270766381639	-2.88064514426566	-7.9898363497949	3.59353522144646	-7.35579451567787	-4.03040040981629	5.95655980729017	6.03089078922338	5.46413342860376	9.50038316620704	-2.46485499998383	3.98682597696458	0.486508059635293	-0.580801364469736	-1.17496989334107	5.24596434309899	-0.252173306050234
76	5.08938330908462	1.33155355782684	3.5774489532026	1.15883105227175	2.7689497696236	6.55514853402929	6.89449504850598	5.16416791917931	6.51987655061432	5.09025137602815	5.19692582209345	3.12709850687332	1.69380061737561	3.36216264978757	3.20005244833225	6.10484370268091	3.93019147788361	1	3.33420671072956	1.34225259089	4.145624134268	4.0820527443825	5.90997663034403	4.46771819836865	-3.60780681048626	13.5973200673048	5.44253556424846	5.27436444685787	-1.72748401140689	1.93847657952845	20.7801547922485	3.31083164642734	3.63802345959727	-2.80191179854594	-2.00393041348368	1.03367347657183	-7.60920083884162	1.3751127901182	9.06817824656378	2.25700540167508	2.40445153485723	4.80876199031237	0.62614552439206	6.16356544975558	5.74178321269382	-8.69541871809018	-0.529249002169309	3.47944717422031	5.95741846725213
77	4.01907681137876	2.21239821929207	5.95576907070051	4.04556451391919	6.79746980074113	2.19825500753996	6.22743714836572	4.02077416945795	1	7	1.19094898471756	2.6440683097986	2.19698912989246	4.13252866115174	1.94247405246667	7	5.09165521316057	1.46425270324257	2.53446432659816	2.91358419092602	7	4.12082055357697	6.52413693103345	4.26312011705731	-5.11888205560535	11.456157077368	8.18394758741428	3.64863120878134	-7.41112426140998	0.0309984506296963	17.2426460319241	4.25709420251698	0.414114841922015	0.12975600908148	-5.02984584715172	2.06216406616984	-7.18343350983742	-4.27333732814205	5.35704219128375	4.2733989026217	5.41759144846935	9.71204418283726	1.9922047290205	4.63461559511442	1.66688073955504	-7.42588619120304	3.31636525760959	3.88529720396888	-4.14965902833419
78	5.94429325197523	3.56049020464583	4.32638367981708	3.02234947464007	6.50292098522271	6.52972828615683	4.13055458415673	6.52065447680585	1	6.68563022083373	1.61748351711576	1.43641211128278	1	4.28837194992412	5.82769157727528	6.60084071606897	5.29284539939992	3.57938232580572	3.19868508750737	1	7	1.95066213302134	4.12775320754172	-2.61448099012367	-7.76836374389217	11.151865435115	-1.91794889892895	7.39847832512609	0.425619775454932	0.222990502301522	16.3488061926423	1.98685008814133	5.90525545664491	-2.80008403913248	-5.13146085583158	0.294621524174105	-7.56404630570298	-0.763714125589215	-0.929201458405694	2.71618962985051	5.45137575533043	5.71048912363658	-0.106356195852141	6.92400881608032	-9.94988517529545	1.01582657191196	2.55654956658469	5.42186819508228	1.40436516070678
79	5.67325672702195	1.90840877129635	1.04824422624015	1	3.81345236817472	7	5.14710035872298	6.28626145627718	3.30438599831579	2.09506856822316	2.60749714923119	1	1.84887791709482	2.02784996225268	6.42184578229514	7	5.37945249057821	7	1.32181640459359	1.06494361428546	3.76034025785567	5.04156926087755	5.23316314758249	5.11800691254547	-8.48887813274081	7.54900277217616	-0.867663640766114	5.94304449509013	-2.21922356393111	0.89054880513374	23.3422857692081	-0.0724457044372623	1.5923545407639	-0.52742727255784	-2.37049485159851	1.90152600789631	-0.0470597272360376	-11.3911569277714	1.98341804811269	2.28801641950212	6.40750926671709	4.63768577411231	-3.06519705208877	7.65692428206164	14.4674403127633	-8.23580253495984	0.844191707800924	4.65317068481942	-2.85501637119453
80	7	5.11220155368539	4.29519142433228	2.06528482168313	7	5.43130228254349	5.80790656567241	5.57810671385493	1.17149796539309	3.78406181353262	1.09923241264367	1	1	3.74253539341099	6.40598068301013	5.96968783168032	2.30085086221656	5.00880300856358	3.95604738339454	2.41205592297628	5.66660155453224	3.15968844830087	5.59555399797079	4.85263297530466	-5.17231442408482	14.0992810176478	4.72635502737804	8.32859528273418	-3.62537514984714	0.9052071052929	20.2646149017833	5.03100368704376	1.96999730456432	-3.21642909352032	-2.54550164638091	3.14733135967602	-8.13328750688453	0.554404788101352	8.77392989992055	5.17072784334439	7.45155553068528	6.7165974633049	-2.2794394001805	5.59313548227122	21.6364205928434	-9.19616692019475	7.09786234382195	1.51667823685691	-6.97776115687158
81	3.08063784504268	3.27563605166325	6.79720184244188	2.83454129499202	2.54238522524239	3.21613285275437	5.72079525444217	3.90311861060719	3.1712704131798	2.37966960425615	3.17650487150218	1.00623733409111	4.60832426178428	4.09720116290702	2.31059433886131	2.37098469871124	5.07262628663658	1.12832082382969	5.71098770412563	5.46970419066167	5.63197886890559	3.85291763061627	5.75224683458707	0.166604983259602	-4.83061925086864	-8.46841983940477	-4.52675770382677	8.03823453033361	5.3985778832882	2.04929675835782	4.81396759251909	4.82371787562009	-1.77383186881141	6.41089593035289	-13.9863423718216	4.1258934692739	3.93585783253297	7.33539584317736	1.01843413628494	0.52893276393108	-1.46963388649664	8.71335407658056	-8.0906491638422	4.83447537492591	21.4382737689338	-7.26656598373463	9.61805053974071	0.63957192970726	-6.05805329590283
82	4.63190073100308	1.16662748103903	2.47580854019399	2.16166442039426	3.09654743210969	6.39923054397267	7	5.07697693764741	3.70694053036479	5.26014670824695	1.7580699243979	1	2.07945740010754	1.43802093454472	4.79748717016929	4.47754515079435	5.73660025782108	5.00854828851174	1.76235806250671	3.61833559539922	4.5729991450294	3.27674473560502	5.34944957986971	3.6657975270637	-4.24230196974337	11.4301495699952	5.17267711382469	7.87930108329418	-1.21735823853877	1.46771797017324	21.5554106808304	5.13526510376791	2.50011601840234	-2.18025468731319	-4.18042931274601	0.543783555621157	-8.1395319825922	-0.374915982120238	7.94494308483888	5.14016534145899	4.78514764792445	4.27968083174402	1.05887566451355	3.37903905484077	21.1127479209163	-6.28315550475919	11.1745939776267	5.97327679877015	-0.728260718793242
83	6.8209059898679	1	3.54287016418487	2.16698785471259	2.18068384541801	6.03120582043924	5.03270260819787	5.80044290202066	7	4.38467626365659	2.56631529169008	2.2375923274584	1.83709741229391	2.69978151750198	2.94706297491649	6.29315511939354	4.26188676394304	2.19071616182069	3.17438897040678	1.04772605228324	4.34461152866684	4.3830796146975	5.26529352341347	5.32900405048053	-3.95481332063972	11.7995649482368	6.75920482894492	5.14181910255913	-1.9602332875586	3.07252491227248	19.9978314474347	4.11408559179911	3.59295662891419	-3.14512344953568	-1.91548101664735	2.61052715367245	-7.48258211025595	1.36383132992184	8.10042123245144	3.42190023263395	3.03840836387758	4.83450428890642	-0.206291130356693	5.84201904902676	5.08171440085679	-8.89975078842074	-3.07813733956834	3.79134933540565	4.66231087021301
84	6.04634183158129	2.32922012318922	5.29090742701648	1.11004334021242	3.87363367047994	5.53404065063422	7	3.4566093096146	6.46733052473079	4.17618571091388	1	1.5432596946294	3.73034105218823	1	6.79355040354545	6.74820708136984	3.20173992030711	6.4613439503999	1.76961465601302	7	4.1523899027182	2.15991221892919	3.97365186119342	3.83263253712895	-8.28845107491758	9.08800684630076	5.59201573256687	7.95289083225464	-2.73262960743536	-1.52043261823531	15.0523431396788	2.9437807004293	-1.89998223705725	-2.8066402883636	-0.859566894863622	1.1507448213048	-9.23590887783447	-4.32588790389107	5.47624533387412	-0.94307396519855	2.34447818821215	7.0942065528516	-2.45624037920602	4.49658861308741	-1.30472119815445	-8.57648249850442	8.73365588480863	8.43705052209791	-6.5528168997466
85	4.53816547251402	3.28085004914603	3.02187580322157	3.09239193230192	1.64751891351545	6.83263328317351	7	4.95395184869963	4.03678955045729	6.00978968149283	1.70940114969784	1.3803174680788	1	2.58905407275825	2.75535505784572	6.88746926973506	1.90041647042372	3.03705738581811	1.01748382708823	1	5.36720449347771	1	4.10478920816779	7.07148549007494	-4.50240070856103	9.37709877722741	7.84326589498477	3.66744467565034	-2.46125668196568	2.73662576467407	18.9171956621444	4.56717650289648	2.27067308823261	-0.888090150866135	-7.16043778451341	0.175793459904664	-8.25429909054774	-4.51594954848279	7.05155183081809	3.66441837052571	6.62134941821339	7.22852248444405	-2.57789722131563	6.31061437379751	14.6403442424924	-8.32467700590869	-2.35692107221032	5.22128603290431	-4.27098619961447
86	6.95902039138216	1.55935601775456	6.70424842846198	3.16716987155885	5.02580582533743	5.16158651815456	3.70045593258859	6.36511320798265	5.33202363061606	2.10838490465071	1	6.80231664146147	3.09663105873747	1.91428284517047	7	5.21061026464386	1.21660751744279	5.44398178503272	3.87043938149181	4.45038285750276	5.43556568028482	1.72981387235952	4.8507247079275	-0.503234738237623	-6.81143009753467	10.189848656751	4.64710884073966	6.77570333409654	-2.53449247471749	-2.85532150202192	17.686917837094	-0.432196627891182	5.51852282934342	0.0238394902687889	-5.25610092245048	1.18469078833777	-8.868419913675	-6.63441913691339	2.03273604469691	0.649909393936008	-0.680617722598435	6.43057675847759	2.4161561675324	4.19904636117645	1.07102228372601	-14.5551186926801	-0.407974546340312	5.7994718019743	0.241929396070894
87	6.32270745823296	1.64549310579898	6.32705238219857	4.45698304515684	3.73396084217337	3.22012057237432	6.1567156097239	6.86800764682309	3.79575879651608	5.53226823911956	2.83573660328756	5.18171667688949	3.78219715622428	2.51966928081519	5.49521334763469	3.1025893731363	2.27202628772331	5.81320936826854	4.14086765217468	1.86483273316893	6.41873353266182	3.6699002082631	3.43937098194611	0.267822141384628	-6.786165227844	10.5781902605133	4.56240271162119	5.41466196611798	-1.20110183485236	-2.0124359174951	17.3527427447257	-1.21979748703609	5.47574996618273	0.508851139145623	-4.54511966638194	2.87232539113741	-7.23562194216905	-7.67484306290496	1.34010684006443	0.0863575059214657	1.20792603991607	4.79120031312715	1.91967386305424	3.8105723102511	-0.706805947538331	-15.3401768597642	6.72128909141732	1.13515453757503	1.22889768101558
88	3.97236902873266	2.58798468579665	6.91051127011428	4.04017936766408	1.89309269805799	4.66762534058271	2.08155256521261	6.53224912299493	6.46242924918326	6.02417322303173	1.90578664584987	2.42159726262246	2.34866913792337	2.64300866086569	1.37825996633652	5.71886231296149	3.2947747788622	1.39665531247142	5.03423724544824	1	6.96466419317763	4.44351571368494	4.26283935582587	-0.325603561337795	-1.64835005834538	-7.46396209817788	-4.88056745918674	6.6626271762192	7.33646155105299	1.89454462028475	3.85801691750735	4.50933353581451	-4.53344307131483	7.99486557625346	-13.8010837585206	2.57567574406215	2.94463573436904	4.47761221993809	-0.231392408779166	0.478236803572463	-3.13300453976535	6.03683472101053	-4.95851204065237	3.64291692927633	19.1468577442331	-12.3266658566562	0.370216490052338	3.72816238649677	-4.89193560863835
89	2.40160457609638	2.01306350405164	5.58228225409146	2.16443057229895	1	5.56607410117846	5.40115747004655	6.45015325471339	2.38289671814273	6.1641515683216	4.0049498008315	2.06817958370335	4.11072717406121	2.5508974445203	6.79758219880814	6.65465114351388	2.12095123778366	6.56898938345252	3.56795823124002	5.65031874547649	6.2689840460421	2.35722613007991	3.87067426996463	1.62710684230442	-4.11382050178683	-10.6113422945853	-4.30604540775993	9.18127614927018	7.37237860760107	4.59483815969954	7.68374554671051	6.29806730215426	0.310448770758154	10.9189636632051	-12.4377093532793	2.13735545549284	5.06184535617475	7.50795862937162	-0.0589616896558176	2.24887928295774	2.11813565255673	8.3112822646188	-6.52695885186244	3.01453786882775	21.0205697560158	-6.07668891686904	8.8591349801696	7.70315186566833	-0.762018439993905
90	1	1.67355918761333	2.74605128501557	1.93998038373978	1.58976539923385	6.17210642623255	6.89255843521351	6.25920921221708	1.65479388300523	7	1.7004866538595	1.28048890485424	5.53696530131031	4.35339954030932	4.28044717244256	5.7433059503231	4.57684046473484	6.9596504771745	1	4.10257234434534	5.02727763892046	4.92195455844376	5.98484794552441	4.85604924788699	-7.92464251939002	5.27120945116815	-0.187225625165321	5.989041082657	0.102936506595983	-0.203692043814432	23.7190166581901	2.0424359059451	-0.667297966805041	-0.524170603056603	-9.58445537494397	0.181486151316466	-4.35403048263928	-11.8349203074514	1.72716347170037	3.54169585769844	6.88624843355568	3.59815711489845	-4.6968564367501	3.94679333534741	0.69831954877157	-3.49322333300963	7.08322060198119	7.48411446439855	1.56341518856426
91	3.46438414970635	1	4.18582743320188	2.53587335663253	3.17730446098602	3.82576713821625	6.16977101383572	5.70559524251721	1	4.52371040800948	2.66456160585584	3.12505126426633	1	1	3.6015583953675	7	3.76409679420954	7	1.8423851020715	1.28627579908211	3.60622563857267	2.42833974424407	4.87446368143078	4.8944672816084	-6.90662350707826	11.711905832325	4.97633631760675	5.71949679117141	-1.19900813110501	2.4396105016734	19.5191431351171	3.63118534696473	3.64083154399988	-2.29573795207973	-5.77710868694816	1.57437275743097	-6.80860049311134	-3.14638134625868	7.16103911818095	5.55893719074822	4.29038670380882	7.42904619093993	0.481534744896256	2.18537650961768	3.0286195403787	-2.38320216377767	-4.18987225863677	2.28434143952215	-10.7892586726177
92	3.88926945893591	3.14789385867126	6.41357665980334	4.07494368834969	1.53892968661083	5.16963416907253	5.80394389290721	1.72319607192678	2.47772919934612	1	1.80351745805932	2.08139677439456	2.22829431485538	3.10819522248729	3.78659578011841	5.83360360368973	6.97961587156178	2.30564349563596	5.97281037994539	1	6.56686995245894	1.25088331606934	2.84902590533277	1.1863293690062	-6.25449172854536	-6.98828294048918	-4.71193393127344	8.50284286102135	5.90968143326754	2.27439995722491	4.50320190680526	5.91096480832841	-1.54517232631143	10.0696282351545	-12.7362731054199	3.16757977096508	4.17644738524367	9.03122937507518	1.35040225330421	1.45724086387593	-4.4583135602022	7.68915379617227	-8.35533878054453	3.36206660629393	-1.68199725533474	0.413091844780053	8.16297256786601	9.41154775923902	0.840014524817845
93	1.95678999262247	5.13725953713596	1	3.75998089858394	4.72297638099221	5.36186446965474	4.33885508344303	4.45780022390133	2.06909845998994	2.80311901222882	1	1.6932159246234	2.43142127953043	1	1.70652917375068	7	3.00195755291541	5.06505248655025	1.78491031787568	2.95403039939274	3.76432629541239	1.40453005104177	6.61822426346136	4.92061689266398	11.3462201287531	-9.98731236340729	-0.764766343503195	5.39020816905366	-7.94390649547162	-0.901424973507658	-1.59861740059117	6.26236920079834	7.30420273460322	10.1841300820343	-1.19894794892619	1.61644384439358	-1.1225530687736	0.635369807984803	9.38714318622513	5.03603807942512	-2.43111363298851	-0.946162884953299	-9.03296811586952	7.04932389406145	8.06686753085381	-5.61591824002257	-0.984404606254792	4.87499843150719	14.1227203141928
94	1.8212904437752	5.95363391700741	2.46760260996618	5.0199929820323	5.84007508458293	6.52518740773081	3.8873918080354	3.19477587051665	3.52525294370156	3.0130715767639	1.41510155162117	1.25414793578446	1.5569587329471	1.01030123035262	1.91404632246014	6.14469124177942	6.44261991547403	4.86625406364992	1.23119159180182	1.38545885395982	6.96272864359838	4.39084802517214	5.2819209367512	3.97056251588465	11.4420248100219	-10.077702799519	-2.76468214762633	3.50799309594648	-8.90016574416315	-2.38516793480052	-3.70595177555808	4.64777127139338	7.18896666624991	10.1569507630922	-3.86094820271333	3.61718704809398	-0.200717986966337	-0.285108724341	7.55246042871846	6.57860337188679	-3.15874912132772	-2.94075026893223	-6.66155844488185	5.59227293488336	2.84569022112098	-6.39015618478168	-6.66218729203838	1.41618754663906	-4.3271639710757
95	4.30325858232041	5.73302867177922	3.10048066866491	5.33370134093608	5.11143915662164	4.93121028816767	5.14456314870377	5.63106624812868	2.12509926126275	4.96669298520154	1.79370561478198	3.09428344541588	3.57367088439782	1.04506587472783	2.94742343842237	4.92639947376735	3.50005458576821	5.08303472135489	3.88197027654408	2.59336484358817	4.63430576070686	1.87285908390669	4.84341940233864	0.217753008397152	4.11342598688667	-3.41420671354577	-8.35095107097704	3.32084704131905	-13.5620490793744	2.9036291123239	-2.81423812318852	3.84955461425985	4.57665418462652	-1.22401053224124	-4.35498545261688	4.35441405134868	-2.7576302565868	0.817781260058876	12.8801497342182	3.30116211068977	-1.62447828590542	-0.732522399647229	6.84020470516069	2.29665833976325	-0.753014626141353	-5.58912212507336	-3.3512049806067	4.74108189456606	-5.80427645806441
96	1.35934014323008	7	2.32957324471238	4.81198752609475	5.02908080751293	6.92672597526414	2.343914053431	3.20897900580896	2.18461510176489	7	3.64482033861979	1.26143919497657	4.90184471282581	1.07361336374821	2.44635235006561	4.78104165329738	4.5655987694901	5.44851225608642	3.28999166679738	1.55364749619273	5.46580240627854	5.9477087466994	4.83210783951519	4.84111008581924	11.1611636811871	-9.12022210487875	-2.60981496705042	2.72636252786788	-10.4422686834466	-2.18337172671281	-3.33831512277659	6.63522938023967	7.75163347567133	11.3419151730883	-3.41146383123473	3.61235532753891	-1.82522674957213	0.18256372513264	7.63405064322194	5.95390744661348	-3.34324297384166	-2.02092838609476	-6.8198752977946	7.14396767671313	2.20684921317941	0.0574516806039835	-2.72535214732371	1.14128576032397	5.17046120543373
97	2.95148643155012	6.49352738496353	1.34030126729578	3.20373512268726	3.16802260564879	6.43563927095301	6.48249568295823	6.42123458473658	2.95659025821321	4.74707186844244	3.67695846401366	1.10961321880478	2.50997237348893	4.30379918366877	1.81669431437736	3.24062095099202	2.85076358020812	5.65620987919927	3.96379906492021	5.90473977229513	7	1	2.95238396777068	1.78369888631159	7.28498024280087	-8.71716272998994	-5.30715993089666	3.14328890271201	-5.51647427230087	4.05417172103655	-4.57178309966441	5.15451672689276	4.55446472598361	-3.34720320378306	-3.09183441715657	0.626176253405806	-2.42782247451741	-0.895100381789012	9.40228237203543	6.02102686498024	-6.69586431701038	0.729563562508293	-4.52570447924366	5.64739740902055	-1.72426934980522	-8.35008902591527	-3.1847721903924	8.15415706355627	-0.959925673591471
98	6.89880924469553	4.06618748232953	1.03143710870661	1.2995199395917	3.13537011089647	6.46778150782426	2.21005298588812	5.04468618554922	4.44532358465596	6.46607072210095	1.31074662213073	1.66691033906235	5.90825106103112	1.61233018726089	6.96895939097549	5.02977991655253	2.89145715038248	3.08288784518864	3.20486550358093	1.33811106322091	6.74017121404755	1.0995200989319	2.01787752064207	5.68886226634088	4.78104203790073	-4.85019953933524	2.38400459694387	3.58340522096246	-7.55912839150301	0.560600676327755	-0.119650846247955	3.83270631256431	2.06750959608507	-1.77433137752876	-2.05582566488443	5.0339834495098	-7.83847136941603	3.88591162035635	7.73086969026504	3.4803190378385	-6.31048450853575	3.04360880993776	-7.89084042872039	6.52618421285158	20.3622383053149	6.67878301714213	8.8787566800808	0.269083009305743	11.2788398766319
99	2.67031011047158	4.03016256888737	3.15517320699109	3.69122850584968	1.8484897512801	1.83356123278534	7	5.80700094844399	4.65817363334444	7	1.92029849515108	3.36776940187652	1.37896880327387	6.44004438315764	4.59108367123579	5.47065755190511	2.83262681913926	4.47858580456235	4.89445562281173	2.09378123679766	5.88714482383948	1.47704596004674	3.17268834993072	3.77392476573265	5.66231295807844	-3.74919041634246	-6.77694368440604	5.67663273429721	-13.5998271986489	6.09227841795834	-8.22345987781218	5.43975603917803	8.30238607397955	-4.89221281454475	0.449179767831366	1.79707128395458	1.22890038220931	2.16803856706225	11.3386294691077	1.46236231151077	-3.66713428003108	5.28658809280209	3.58641898141372	2.39389423873509	18.7739420293357	-8.85877973953374	6.38583948459704	6.70250764259823	-12.5079111690535
100	2.14031485593165	6.78583594319409	2.43412325754646	7	3.20105063199592	5.4769239464249	3.45692845702112	5.26997673471256	3.56051789656088	4.49750753155492	3.82034104840977	1.29325993500954	1	1.98530779998421	3.14393891641637	6.4534351505807	5.20519842822207	4.97393093858087	1.26179798224347	1.25396014842916	4.63419936527847	3.07645017327314	3.69848119291848	5.01512818320731	11.5621911951947	-9.44647905606483	-0.0797869796560641	4.99022138580824	-9.78711323367389	-3.38589642535557	-0.895815489206484	5.5387951255225	6.19954887800861	8.20317374593356	-2.79095124719599	4.12165471803386	-1.82716932896415	-0.800610938324976	7.08033749126739	5.9265570597481	0.106750944104956	-0.311145322348	-6.19290708071128	5.24458138065142	22.1125374576767	-1.1068353919231	-7.85773188741348	1.26634169322664	-9.3598756247467
101	2.0522855465723	5.26650637286677	4.12442538145567	7	6.56917969248797	7	6.0889110277892	5.05042775866985	5.84705601270459	1	2.29374881687539	1	1.61293336002868	2.84433531686256	6.81315388199367	7	3.76181522164109	6.39641646917627	4.03680463388354	1.26441326774293	5.2328318109186	4.64136190778134	5.19275379382778	6.59199835506839	9.08914992746825	-6.31878979902406	-1.59942268245813	3.39555370186171	-8.37753497441924	-0.151880453793226	-4.53814047378382	4.75431789855644	5.98852654462991	6.52949418226587	1.47868919772905	2.45170129346701	-0.00724730358004308	-0.165067966449584	10.7172596785697	7.20572005114621	-4.53897491855624	1.68799381694259	-8.62733980311146	4.48232508118434	20.699725400507	-9.46676736318068	-7.88104318492489	2.28661780901006	-16.533233688493
102	3.39038782053657	6.12674315010741	3.23420845026658	1	3.53620647796737	1.54420312001306	2.28507607576115	6.15046443065882	2.08812044473782	4.25477560488629	2.40182324071254	5.91265833108185	1	2.38452316387096	7	4.32239675639324	5.54627160714981	4.46464001742191	3.69926449308827	4.70378407324639	4.11833208015977	2.81217487622824	4.97667439536803	6.85691015208923	6.75872798878847	-9.5749540295236	-1.88641072142815	1.8734280898618	-0.730039040490973	3.49851367052189	-10.5349347975389	6.87958124883996	1.96243867790925	-2.64141356109906	-7.18220032494217	4.50097104216293	3.32404413887916	6.15063046357189	7.56000344611697	2.43011886873463	0.72264092496037	-5.70933869899543	-0.603430317436431	2.04880359241947	1.1452394579888	-0.940627769841065	-0.117450809893844	1.78556595418914	-5.36023876620751
103	4.19216246592212	5.77915672434476	2.30657733871318	4.6125106738446	1.78471473439654	3.7848301681496	7	7	2.25381174572448	4.56027238416637	2.86860295580286	1	1	2.88674428559685	6.24669773643228	4.32921061826875	4.37688435650935	6.59735219898172	2.74403394337275	5.69411516808241	4.82758790899311	1.32378154918108	1.89143843088952	3.46233877422811	6.08926713018257	-6.79080244849625	-4.04669185209855	1.71840132709621	-5.13738500450513	3.07952348724072	-5.36067803500875	6.4465885655433	3.94655829898172	-0.246102801686663	-0.468456961538537	2.30202810009382	-0.382500665225546	1.35270729861011	9.48120226392526	4.76386512710404	-8.5333455571279	2.27110551728303	-7.59956395010259	1.69131859664793	-2.43059015812248	-12.3624746099725	7.97992505864202	3.70543038388918	-11.9195781710255
104	2.76368816353184	5.48151746856452	1	5.03051628613428	3.79669748450254	4.93062647071417	4.79182824782949	3.37585274348197	2.86133315193694	1.40759041301493	3.27877334765487	3.15595972299932	1.34563777262484	4.5673516493449	4.21195940415394	3.91596377943075	6.88826656493582	1.6100109739839	6.05979879940363	1.69176419339803	4.98117248346595	3.86956967019564	5.1666347041135	1.6229302034558	4.52978864741391	-4.1768215402998	-7.33913139766129	4.5250740269554	-12.9755602717696	-1.68157381774519	-5.02496891397481	4.30475111492404	4.24016210484156	-2.08541050044751	-6.71499426122749	2.74767910887535	0.0319152363198075	1.6238061972432	13.0094771360556	4.42852829494704	-2.17187830294616	-1.43795909548625	6.22909087392297	5.63580100629434	2.20334882810734	-14.956518389357	1.07738733727936	9.97496457471838	-6.03105718266162
105	1.70767247113248	6.40229868079814	2.12424459288873	6.91318097716271	4.18565751152553	5.16080574854372	3.9061668025619	2.59530698399143	2.93760814903289	3.85826053430115	3.73440110876399	1	1	2.04135766468512	3.0606679636924	5.45818207711071	4.67436912367772	4.73551141534156	2.30667190454487	1	5.13345450686518	3.6608842333438	3.72785376878723	4.15690025531213	11.5221576458687	-10.8493095207467	-0.62303863446071	4.76845091195444	-9.42362513897764	-2.13078669472522	-1.15621063966285	5.40148139817188	7.23500496886103	9.03098530374565	-2.67916997933576	4.59577830519871	-1.78372504251904	-0.249349810135033	7.5687772679339	5.1292726716007	-0.425891818728148	-0.406585352352505	-5.55244159776788	5.76887864164641	21.6796916206113	-7.90178569228578	-8.49181742496581	0.692240500829045	-8.33965139229679
106	2.70942759043703	5.89888850458461	3.45201240390978	4.92259602286665	4.8102758396334	6.27537766917056	2.58998987808085	3.49333589309129	1.68843492681955	3.71995670888889	1	1.30159596638192	3.84835491431098	3.48089862798098	3.43923637770276	3.74307900445339	4.29188395654232	5.34015902339206	3.21346236240685	2.63934519045209	4.84600625785142	4.07591759755538	5.81557650974545	5.88660150693146	10.7737319082808	-9.65483185385468	-2.46074081074162	2.08787180711235	-9.35169271030926	-2.83366039796177	-3.97196640705659	6.46992471298651	7.7966655571486	9.97993560434491	-3.54795929128314	2.82487449047903	-0.511634123370515	-0.759419793556191	7.58812009848422	6.02493769485954	-3.03156432916739	-1.0115321428643	-6.33356553434873	6.14097568015995	21.2438361600818	-6.9551296205718	-7.08878826252384	1.03456965792376	-8.73628793923679
107	1.74306169996517	5.14110411817376	2.89564344326685	3.20407455814719	3.0234222559847	6.47884811410574	1	5.69250746067197	2.42281046443207	5.42422964805886	5.00493169918423	1.3868719358688	2.55161108697608	1.34393939463914	3.33096355675047	3.87467903745532	4.10011714021986	6.04121502141336	3.22550792416264	1.58708836112444	5.8060921552944	1	2.4814451618562	1.53542369778131	6.82176536497218	-7.14549326551847	-3.22945767588386	5.17215363965643	-5.3901868167715	3.15840671184625	-4.57305476825395	4.17320713470484	5.19795324576887	-1.07487427804201	-3.01739559070285	0.474204529304749	-1.81508541176444	1.80167458036471	8.60389836781338	6.55839467833548	-7.32591785843331	0.258090675395864	-6.20677754774626	4.81703032067311	12.3372804804831	-5.9124215623101	0.0105918816309835	2.56533884722243	0.970453856876821
108	3.0674395147825	3.86830978273658	1.17775997842805	4.10197168100724	4.33786878113876	5.70951549797904	5.54657079722173	5.51320706979676	3.44682339219101	3.322396647274	1	3.16193012405585	1.00448012751196	1.88129407815093	6.90602523163269	6.37780467662076	6.65801395754974	6.9139403001955	1.34154959783279	5.15286369277229	5.84697673029205	2.26625986385108	5.96553749096115	0.866801435183048	1.71814040611854	-2.81058007243413	-8.71730800867342	4.45791064583195	-12.6297189981275	-0.678287827696084	-5.48231999164004	5.6647954852157	6.82447543172666	-1.89026040501614	-5.24669144122775	1.44972862155504	-2.22028937790998	1.13344527336465	12.045376710678	3.77397838025139	-4.39970110738648	-2.08241693940736	5.88537355609352	3.13949420766275	0.299566075177622	-1.33487583763422	10.8582284198517	5.79928376677126	0.711210644912846
109	2.71132369488208	6.62440584956914	2.22154636359005	1.71887733103231	1.08169589795989	3.7647410914131	4.3441885991307	6.14716749108595	3.35250294091271	2.25491375330164	1.75030581824852	2.59668718813177	1.06827070626531	2.20012276560733	4.74770254869588	4.92134337852485	3.63194369809568	4.64545514021077	4.74218898391051	4.82233399217625	6.32479350660108	1.02423246721197	6.32013147555184	5.06230176666753	4.60669386361628	-4.59869692307896	-4.05616646842693	2.03982631142716	-4.72873295004867	6.24342820568201	1.92486255579691	4.44291574915715	-0.387848983234807	2.39377462107118	0.236409630482023	4.08900543175197	-6.94744011100584	-2.45355356118252	13.731775157801	2.36035542793278	-6.23565411565742	-0.318619782386314	-1.92792873054802	2.6497130091888	3.89630591424955	-8.18283339867268	2.85127756302629	3.92645102628479	3.87048531644255
110	5.3190645312599	6.18802625299808	5.88343737306252	4.54967478444074	2.43084444896903	2.66328230690285	7	6.55589862004582	1.48014789462919	5.84102118340742	1.45834052011994	3.60902314679871	6.6398566777657	6.22128096400761	2.47601775723347	6.56269127702968	1.9560555577526	3.4825967076873	3.46683655850117	4.8528443466323	4.80435877336917	4.50399701106495	6.65413815988972	2.67606908898491	7.31227979598868	-1.79428213678006	0.222367750400247	1.75397762732445	-7.48892593704492	5.43207550221624	0.459980065574476	5.39444693302066	5.87761048880661	6.29888401059416	-7.48653193135429	6.27795622925056	-3.92452843960826	1.28441676909563	10.6907605307306	1.46845948036643	-3.61726259117009	2.50609156451273	1.64084064210501	3.30121730941762	1.16805567370414	-5.32351567358284	-3.24251735302719	7.75050463911545	-6.26789720075713
111	2.26845263679928	4.88065397613405	1.99773809389898	3.61462181112076	2.31557062943965	6.47523881737852	1.14010839728002	5.44037153172625	2.70824848469108	3.16488555372133	3.05925953587501	1	1.4983237683961	1.93289482446687	3.6439866149838	4.01667011424998	4.6059723718254	5.35632903462708	2.51154030418813	1.64276003732426	5.86481334361738	2.27995513975557	6.72678537042888	1.09819843405287	5.33383572109659	-6.22155551446141	-2.80850387256476	6.07733659780702	-5.70142138836675	2.9161372537458	-5.45980419002489	4.04621573940058	5.12393358028237	-0.26206062854806	-2.54950681017401	1.08470241809268	-1.26675008936097	1.6685511477887	7.5958037579341	6.8986954430558	-8.57349938651567	0.107888686748882	-7.05849352143406	5.86790472350145	13.2551480285791	-9.92908679917054	-0.276811392313035	2.45039269753092	-16.8886754429385
112	4.89443419722577	6.83510062404057	5.67129285106716	5.09720919030236	2.78540233324206	2.7347030715953	6.75387997218906	6.96078053236196	1.9135237644662	6.43083748440419	1	1.4952369487918	5.93452869075437	3.8820885645867	3.39240577098079	7	7	2.13854594145864	1.83814244932798	5.54289211297391	5.7870771034773	1.83133349183641	7	2.8600789783162	7.77198829644932	-3.24277823722673	0.581466344248184	2.58575566089033	-6.49781986002875	7.17416422043068	-1.92983424552077	5.40549272410424	4.86603547506273	8.33350868871744	-4.37543409012881	6.74298871703021	-3.51105816864343	1.57875389705338	10.7759056707202	-1.67681730281816	-3.6803820980056	0.0177247509476346	1.7568401011351	3.70154810487064	21.7145293383209	-6.40789736128683	8.83897185510537	6.7339006234843	-1.24048655222998
113	3.66979530777689	7	5.84906446308477	5.949708326703	1.78723415950417	4.7295891649241	4.53668016571125	3.1288924042985	4.3528532380916	1.65168952611434	2.80180509393108	1.50723516563453	6.18486177242816	1	4.53676024328455	5.69349118096865	2.08974028180426	7	2.08569293098277	7	4.64469830167776	1	6.54897500849431	4.12304612713339	7.69048759539928	-3.28654953512219	0.552956117597879	1.61624884404658	-5.09511801925491	5.87437380937283	0.160942549512549	4.64453536480549	3.18726851368577	8.57113492334103	-5.21029927321867	6.41775903546543	-3.68728187924189	1.68844931317199	13.0479083556128	-0.626639656796633	-6.10944449542653	0.528381838660267	0.565525478381853	6.20062802869315	-1.63711421994116	-12.4116995256408	1.99515154714638	6.75800526330016	-1.59564654047557
114	5.03320296404027	7	5.49709937279672	5.4121560225668	3.14096347707667	3.16417475925672	5.45508123125262	6.1395105893562	3.16186834566662	5.14442922118453	2.95965115828322	1	6.42477985107283	2.16566937711993	6.80052631994273	3.76338530893476	5.98219941870216	5.96837721821042	2.18447318654918	5.89625290012509	4.47546383736079	1	5.73595218653664	4.75260545538516	6.82986137012316	-3.08852428041868	1.9708996866724	1.10283750110351	-6.09166453489858	6.05387453415242	-0.9072284213895	7.11091715745036	3.98889660856992	8.31540924614661	-6.84698519969189	5.80750914533016	-4.07373898886185	1.90134469342389	9.8354771594412	-1.74184987127469	-4.62707113110762	-0.228035921558073	1.13433929725342	3.86709055383868	4.72159859173407	-11.6177665054659	8.15060616330689	5.83351779979383	0.202777411750769
115	1.96267742813457	6.37097370250219	1.51889226607252	5.06021081172014	4.75077371155236	6.28670422458943	5.33638306935688	4.54519730170456	3.26494261200901	4.04678002405386	4.68093854403134	1	1.58172575616558	1	1.78204452746499	6.3482754130406	3.2064075883218	2.93348758236545	1.42837381015411	1	4.10306022340534	1.61855396217021	5.87526622654095	4.23070546039675	11.3778643413629	-10.3814474630826	-2.47650367010958	4.80643448067793	-7.85516940003023	-1.40205934303604	-3.22796781407069	6.59866028988368	6.06391197183803	11.0853173100655	-1.58108807970012	2.11811144879036	-0.155683620814167	1.87009317461217	8.61752174259957	5.13983799816546	-2.59560096610822	-2.52301272142461	-9.09933796047539	6.33818475204967	15.1759751994325	-6.34085704429062	-1.99466751908815	3.99929253912568	13.0102931654758
116	4.89550941165594	4.85782415233275	1.65851458302226	2.62897694936701	3.35125250792338	4.34971796948607	6.24506568906777	4.97859987562719	1.71302526761862	5.69184457121442	2.93439143580911	3.28642665894721	1.33373790732218	1	3.39848213709757	7	6.30731825305873	5.41937527154825	4.83811915289333	1	3.88196261752921	1.53620424563301	4.15589995031364	0.395795067464233	4.30828914504379	-9.89533430253674	-0.744610545756012	0.866213823780526	-1.76952980164367	0.912678015894508	-11.8734453835091	6.38561542890737	2.33273993910215	-0.569941284955164	-6.11478365640189	4.61859545332	-1.32408749694651	4.68823336774263	8.38508961982484	2.36178630370804	0.342926811640164	-5.48293696899059	-1.24024404058272	2.82154918838642	18.2058879664931	-7.79428807542535	7.19627255261753	5.50355405312008	10.6565910956557
117	6.61060467671763	4.88407655213968	1	1	4.11854795389379	3.03849383493338	2.34726249318939	5.98158268671287	1.85668932743899	3.51714432696471	2.50846174688106	2.40340418097506	3.01103604186345	4.78129716305881	6.26572505544485	1	3.20546289182259	4.60242068023467	2.36838916042762	4.29642404594823	4.68499348081487	3.00351198035551	6.39417087604213	8.69017995763212	3.95380109439893	-6.20967056630797	0.456413832222434	2.82612160537818	-6.13668191356128	1.317000199551	0.326477888010499	2.71381731343531	4.94014331669125	-0.652961337406179	-1.9148866434868	5.69546790077255	-9.1868471377679	3.23767418972286	8.61348886745446	2.98767088088428	-5.11077430397944	5.85136862920567	-7.06098381223942	2.96963294553161	21.0502756358871	-7.95887892253893	1.58625967329982	2.37070055585589	-9.2128052294177
118	2.84900733961805	3.446602146538	3.9190023922328	3.51967177987964	1.830216177153	2.07099461724863	4.8103887077817	4.55017825233107	4.43826256343547	2.01316423492272	2.26392075896296	1.22005497135939	2.34063738877745	2.90798932558474	5.27746224831507	5.34806394586179	4.77696263478742	4.59686990305435	2.84749181675932	1.97034014470575	5.61315689999513	1.15715754763998	3.82004620230741	3.6847107500124	5.63319756687318	-2.64927180905886	-5.96087694216443	6.24850510536254	-13.3811963182848	6.46463009073474	-8.8173735736958	4.18651058748349	8.134138073904	-5.0339160066382	-0.0362076822730378	2.35978692752738	0.767404620610511	1.51839754427079	11.3794817743338	1.40170738657916	-3.10964785310626	5.36633806600309	4.33388139460651	2.00783986600355	5.36362907811031	-9.14954759259216	7.23144622690517	6.02918774346014	-12.7165074986047
119	2.55172236844871	4.72440237062769	1	6.02304341963905	3.34865126333429	1.85694627172003	6.12498453378948	5.1213180382708	6.40954101431814	6.14916919557022	1.834976245412	2.04043331088088	1.74418400395452	6.44763384842471	2.49226392545044	4.88216154250231	4.01564583483936	2.26775452145407	3.40629483553316	2.69379351341461	7	5.66482063492461	2.95131317153839	-0.226076359185938	4.56342588145004	-2.27229893153455	-7.21504231931802	3.6624554804002	-15.8861605499878	1.93296223920139	-5.49567535694241	3.77182696699688	6.01920166525654	-2.84464247687624	-5.17614513429228	4.02841313123178	-3.44685747484827	-1.92456661755772	13.0706605528111	2.28573500193746	-2.54985310655633	0.646223562149914	6.73394313092227	5.06222279876767	2.76875427035327	-11.896948188632	3.41075281096399	4.70481552814582	1.35808445530838
120	5.89280026321941	6.98272792546463	6.68508045898969	5.0659531987172	2.12844604454796	4.64656874728303	4.90323595394899	5.86917233191847	1.14703504943405	7	1	3.74286807817034	1.35563721749612	3.04651604646875	2.67198541292466	4.00098033419154	1	5.84531929044285	2.7600828837832	5.73821906625154	4.9122300725382	1.11125058387603	4.53958033130719	2.35925188807416	6.82491625024852	-2.61370897794718	0.206427047179303	1.98069215305833	-7.17380341749383	5.58628219663992	1.91562494698055	6.40027274022462	5.78141539667768	6.97202804960823	-6.59015704316532	5.78943544000728	-3.59060621066039	1.15844340790924	11.1171822201141	1.6338775214303	-3.46794619280857	1.05151545551226	1.27694768749069	3.04643780587096	16.3050871238602	-9.71927353896614	3.54795106313328	9.0362549323039	-6.4938383022693
121	2.494496416093	5.12693884535429	3.37764021914349	5.52556195313519	5.00462043454858	6.35321892902323	1.58298782537612	3.0973300093795	1.36641475224854	3.48277056105827	2.83040704693697	2.73053076250139	2.51621549801657	3.07748588569652	1.63623084936712	2.90496586229444	3.98053086661353	4.568985725087	3.86140558062468	1	3.65041471007316	1.32021752546047	4.58198043553461	4.97498372395676	9.95998308351941	-12.3428750615743	-0.68985879143656	4.41714860339669	-9.64774138801297	-2.03212909436431	-3.3746412561199	6.81942985654465	8.61311594907007	6.55848279974417	-3.09886474330403	4.2343429974781	-2.63614138122089	0.686558861702277	6.40682760343191	4.32001240126987	-2.07828752628801	-0.103670778789002	-5.96959824787721	4.19695958157332	1.56407698296084	-0.267023692710624	-3.61577708103726	1.02931563460954	-4.39026995974709
122	1.36382502355654	6.44090552547877	4.23224031907549	4.96108078796964	1.40063988841388	4.20835194208785	2.82664093820309	4.97429084535762	2.58449636237953	5.17485678218324	4.77963832241292	1.53974586516187	2.84168903950597	1.99804678491718	1	5.77201280530631	5.69365963918525	2.2666784658075	5.70588523012348	6.01328143204579	5.01713352322394	3.8928794204912	6.58661086123295	0.713636329357684	1.52384949226328	0.147694733505851	-6.32621794100439	3.82518512901179	-12.8645683917759	6.20388008985066	-3.65583388338638	5.72222182381779	7.78808712881594	-3.77275818166547	-3.71786364888402	2.36365591495763	-4.3450406363913	1.80006517751864	9.28111808036708	2.0751397055691	-2.28223796411377	1.7729650909716	6.44030995555156	4.50907238123721	21.9204949604032	-10.8631338091148	6.05877842681989	2.86001981968759	-6.34969682867621
123	1.10974189633248	4.26721033965234	1.37452003195446	4.23369353572971	3.4050824474176	6.47763460950611	1.75207470385937	4.45736697617347	1.74968748561355	1.63597275363235	1	1.8659001182579	1.29802841431931	2.30717980583105	2.35444428076114	4.3493032134189	4.29450614513772	3.26061151089106	1.01089273581714	1.84763562798905	4.61150007981535	4.40607354643155	4.98383279725854	3.74025972545422	12.657077866578	-10.6522123604624	-1.13509635631785	4.32790960325873	-8.33653275788499	-1.15080922626674	-3.69189376773901	7.35959950629855	6.25327454142074	11.1866073845242	-2.03330301062066	2.58268385356301	-1.53397247826863	1.30770912944433	7.86728551815563	4.5085288199873	-4.29786383612207	-4.25340833842281	-9.47625941214013	5.82702792353632	8.70236187704294	0.150911446929252	-2.40941903063862	3.74189986902172	14.7223332539029
124	2.11621197723291	4.95094457565833	3.73766013608807	4.29666533638229	3.96284556175372	1.69223540610606	7	4.27370204668319	1.21294504368624	5.6680744338603	3.54698524243656	1.37495409102082	2.6100301172485	3.01265187652522	6.16733218956147	4.07417878331228	1	7	5.30555187085426	6.70370375663143	6.66288600791413	4.99314627424649	6.00156548322085	1.17193605722766	4.22941944551608	-0.807433163417257	-6.0907124416021	5.52961104666391	-14.5564031447346	1.89607732256558	-3.54945251919744	3.9492928028325	2.12893706536858	-5.83240605083311	-2.81737147731712	3.83577026767519	-2.46773586741223	5.14262009980563	12.7096305243714	5.60741182743612	-4.44633976548862	-1.72709320728108	3.69716011439123	5.15278645676365	-2.77972101948751	-9.85189307241896	-4.01697363539882	3.74732782868961	-2.81319841507358
125	5.06014833127926	6.59065116150559	5.56065829466556	3.54973437275338	1.79053823274129	1.90598430501711	5.38939017809624	5.55819453393392	1.91824088175901	6.47428741377357	1.75743692604923	4.62882912067937	1	7	1.67891150968531	3.00383938825506	1.45389307567405	6.27675495151143	2.9229009533298	5.7581134689061	6.50734043820185	1	4.87109090232948	2.77658622933543	7.16562659823583	-3.51408451555255	-0.85641363268624	1.13455399753478	-6.21348505462551	5.88969396930829	0.888245822703125	6.81311574267986	5.07329035562587	6.87875576634597	-7.02785262314083	5.41935650472228	-3.9295925414301	1.06731407858343	10.6101180803567	1.617719093264	-2.62964800483725	2.60602107634762	1.19899780690123	2.60191049204409	17.6070254600485	-5.43551944895104	3.05259638143625	5.26308446696244	0.484906250316185
126	2.86794894436062	4.15125325409863	1.83781565002705	7	5.57918257161885	6.21336626044722	3.08767682087249	6.41278008382771	5.85420980640058	4.92450260331052	2.08763628095271	1.28310973005268	3.19920658261847	1.19352396226424	5.55001855649209	3.73227818003096	5.98682030291471	5.28270421391624	1.66274833083391	2.76939990990455	4.23615240342752	3.66680648578985	4.66179909750408	-0.344627668809005	4.59910675650239	-3.36829543989044	-6.94990190259323	4.78044904926322	-11.3563251258383	0.795996895849921	-3.61225000238688	2.10414319018197	6.60080853089648	-0.211883926612894	-4.65599489317693	4.73408429237855	-2.98551982445191	0.455356012856994	14.2836665372738	3.82766706931899	-2.23877696932088	-3.02788710356109	6.71906554165963	3.89888167845808	6.60319778993356	0.305146539262136	5.01047946533293	3.55228592632786	-7.68831866194643
127	1.69623497332618	6.58521948939667	4.18112467008366	6.31069728402187	4.37365059961944	7	5.78368818619655	7	3.66741470779688	5.34494102770889	5.83223234277299	2.21903860064106	1	2.18428835950582	6.51441962552161	5.85144405210528	3.88216397691425	5.08321322505785	3.78600272712745	6.06945427389672	3.99087265810244	3.08573299619524	3.44082475534262	4.8763828130793	8.405023497622	-4.85424881028192	-2.44028809600403	2.34372780403319	-8.75444335377736	1.91290899557619	-4.0489449790271	4.60517145514625	6.14633172185671	6.42552664960184	-0.762179814731591	4.0617057822691	-0.804598367812468	1.31699078854838	11.0667342948862	5.69380165470914	-5.01064835080645	2.34717749068258	-6.54067834054992	5.65331227291046	4.11803164297596	-13.1283163550034	-1.84156642588181	7.56591513826015	2.78275144956098
128	1.39731768947285	4.20758287172258	1.81614089483111	2.37960014909321	5.38810703100353	7	4.45842290116961	5.91980821445238	5.30967440060032	3.48970639097502	4.91095132837145	4.97085959533297	1.93970276072023	6.53886256297678	1	6.13155034646032	2.17907457103307	2.12156947887276	7	1.6184829188607	2.26617810779282	1.92168160246552	4.04460461899633	4.39320330862608	1.82928396670176	-3.73208141422804	-6.47560493436095	7.51145029945158	-14.6652804445338	1.21350412784356	-7.56296404920542	3.83038912350273	7.60088423599626	-1.6319226708725	-1.63315281198655	1.15263223558316	-0.765305310263568	3.90016242326004	14.4531449908778	5.49398915808532	-0.896182356569813	0.796444398574645	3.92585588404329	7.3389641939208	2.02249582039851	-5.63542380793921	0.430060216837963	4.69664900444761	-3.57959951731416
129	2.31204123001874	5.91599548815206	3.96797056225757	5.65113362040507	4.62505024459692	6.46433442142812	2.11758347318629	3.98054840431084	1.99581056136564	4.41333700981271	1.19663545170151	2.73144850395263	2.28404481326802	3.29883312930997	1	5.28220625159387	2.56452294674135	4.18324681071815	2.01461560013759	1.60190532995297	4.79992448144944	3.563747227998	4.58338428805501	3.56314717692347	10.2400926602389	-11.4643534412711	-0.106034385988003	4.59819893608882	-10.2362945682039	-1.04627716487385	-2.77765667774314	8.07212787760272	8.63980392613917	7.11298562018895	-2.41829691041837	3.11754012752962	-2.16433212610391	0.746326803768709	6.5431502644643	4.5475668558455	-1.41984820566405	-0.353311205905226	-5.04948111266089	5.06025147003393	2.12001425169162	-10.4601456422757	-3.36605526502103	0.536341266873707	-4.35330409292947
130	5.81299629784043	6.04534882731497	4.84575607067843	6.20614307573745	1	6.57309617667075	6.74016007781018	5.74324459869125	1.81176950127235	6.77327035727257	3.04859930512015	1.45968484070362	5.35859403201108	1.27389211804189	4.03762075754404	6.44625030559144	3.62177295442618	5.98360093185725	3.16975128536295	3.58234735106971	6.55677617277516	2.18065456632157	6.38440018084169	0.928346337489326	7.83460304156671	-0.733502773015981	2.04566731449578	3.41489913218972	-8.51527559608882	7.13614896429934	0.388469265928423	7.85859581157753	5.77009048623944	8.29958852770066	-7.45533330419813	6.20795802208617	-4.39769480965289	1.2359978512595	10.5265703859436	0.310896912573218	-4.62754145816626	0.780691753100645	0.680295696559572	6.81468105219714	18.2880149708166	-5.44639809479887	5.38471074747763	3.20804141514294	-0.223201532439039
131	2.96016886851837	7	1	3.41991429578798	1.45756756136984	2.68080162387318	4.29103596343485	4.52886322334985	1.70741153425246	1.09198487692407	1.31163439369865	2.60532107805827	2.68881621494163	1.22316347522994	7	7	4.07805719208034	1	2.35686688565556	2.16712802595197	6.46494289324884	6.23373951913671	3.03546933869729	2.44110236413839	9.11213042203715	-5.92067717598609	-4.90641405425929	4.22005211547832	-3.5119425214595	2.88803438750005	-6.21990046565807	4.12832276299748	4.79630893442534	-2.0418278530486	-0.861226239909365	0.996525147620928	-3.57752529115909	-0.633704109967191	7.98887087993133	5.17129910731032	-7.35747803443255	0.484171958256068	-7.71544798720403	3.44881416377607	13.9083176029397	-7.53684355042511	1.40680581486464	5.6341358079435	-6.44556192911888
132	1.47766918550156	4.32846597711388	1.42527810580514	1.90491175885287	5.08711973594619	3.27308649913792	1.0694199482828	6.35535917314905	5.46289986523106	6.09511878456129	1.54758504111647	4.83840235857859	2.41787868409804	6.74620078378488	2.31911233548115	5.81504283598518	2.09444752196719	3.99907156196673	6.52481048000746	4.58005818221659	2.57327325543985	1.62845733947999	3.18995168842576	5.70471183316965	3.88337390685688	-4.45198692306494	-6.11624091673205	6.70439193476122	-14.7106080470297	1.35904622632518	-7.88941454005225	4.77445767657903	7.96181696754459	-1.78383725809679	-2.15233017524299	2.09659926564456	-0.56123329182769	3.81443089039479	13.7690043500557	4.03416877759199	-0.227309754276591	0.601046320101508	4.16747294209491	3.64698449332614	3.38200519634597	-6.05302783823054	0.538083894706023	3.36093796636236	-3.62017281799234
133	1.55231677798628	3.6890256069289	1.71955248338372	2.11929837997149	3.91220473584969	6.98504677684806	7	5.67713415472194	3.7669877715747	2.45778525670917	4.3271791470459	1.68388928737967	1.4163925162391	1.59874069193946	4.36811773842158	2.23965444678291	5.0288999456789	4.35152836548444	1.4556775788043	1.67161106000117	5.35913802065331	1.8266455020823	1.7909127659853	3.3894213737639	5.00689526915296	-4.97907831199444	-5.46098793279412	7.19008525372608	-14.4835826730513	-0.55055539553353	-8.24594018840468	3.54013825588824	5.5335958135671	-2.65646952706021	-2.51398139866996	2.88822542843913	-1.42630662410273	2.42979556993936	13.3627835443718	4.12104585177773	-0.00735863570497913	2.32881805649053	4.85994120859368	6.79417881920184	14.7091684390303	-8.55748878472889	6.33845479447528	5.27704082819193	-2.47566931843657
134	4.7256696637717	7	6.55353705627793	5.51762090469006	1.08465020768436	6.63627597308012	6.86128051336735	3.18421222318404	6.05884281862272	3.08088678435556	2.40441028003886	1	3.64987481718541	1	6.5518432023713	5.91767198033277	3.71605527772816	5.54843753269058	4.01564101601545	5.29332421818248	4.16386060567928	3.31232208297661	4.74003983608831	3.1800682504523	8.91369091368112	-3.66470657427641	2.87666981635025	3.96289652910924	-8.4871005269598	5.31480284803308	0.230111477639191	7.28822762966461	5.68201411003787	10.5558393078025	-6.13310433568945	5.99716510022568	-2.46449111118963	2.20971625868785	10.1076556609771	2.96149402604514	-3.48562107149483	1.622204087139	0.840364069328405	3.80672138737974	2.33693588688944	-8.43856994155728	8.08098517039898	4.66859656772154	-6.8719232952331
135	1	3.24389594848384	1.20283004218758	3.73684750966896	1.11533960344497	6.35029052867567	4.19708037705666	7	3.57122236632964	1	1.20843037465819	2.21390031953613	1.86838915330804	7	1.35124904925383	5.50352735311006	1.06735680395601	1.55289099684694	4.92060509794632	1.30426196036999	7	1	3.71677476910883	4.12708277642859	8.33012552096801	-2.03971506372398	-6.3134789252123	7.05196586216346	-13.2379999065979	0.441335208092475	-7.03280382697376	2.48168499261362	5.96954610579103	-6.26138094454073	-2.20667218225555	2.61783660407338	-2.8917899289906	4.38242047167758	11.8633098211329	6.36704675443693	-3.65346398206034	0.191557196491288	2.75329610657001	8.07660457442668	-3.79118868340505	-10.2217825999286	-1.1273605331379	5.1740684490551	-0.344441908118823
136	2.25622031318111	3.91864697132744	1.7141450936994	6.2186669692334	1.28327938611373	4.08038885441484	4.93571638340223	5.6006402975235	7	3.79593222488924	5.00476627746102	1	4.59217311719217	4.27494745396129	2.02716677178901	4.44315915972687	2.24393062703237	5.6991802892167	1.98661201636052	1.62471605337355	5.97774149912428	1.6654538115552	5.16230013310238	3.02090108645735	6.07395160384767	-0.645072943335478	-5.70800332409426	7.93304933831541	-12.1224154448214	1.62277382938104	-4.57999744045494	6.49811802062618	2.28406028716321	-4.29648894287918	-2.11835759039398	1.69373722032476	-1.20471141366978	3.45479613351849	12.7414509348652	7.19168520878708	-7.22025644318318	1.88209582881432	2.76374927597576	4.18633436565765	21.2621444716774	-9.96684281024965	5.66434850183154	2.69865946647163	-6.67001167915255
137	1.8094356964878	6.79869696539648	3.85218370490244	6.00834985099333	5.17384508545953	6.80577644577184	6.199713663151	6.55980328304208	2.4602438875459	5.99241380217016	6.36918238953281	2.70953202884879	1	1.41626768438163	1.64945821416452	5.55345995246296	2.9259199590777	3.92540819844849	4.33556032735838	3.83532634932188	5.77968730486862	2.63764704225108	4.10716472419039	5.16919572851466	9.00610055799087	-6.17158770174891	-2.40791697700895	2.53914411983498	-9.46144564003093	1.7813183880141	-3.11313360660461	5.27388129028203	5.82699999937495	6.37577316563786	0.262546692791516	4.11080385403299	-1.07896741325806	0.887955169632609	11.4041434801089	4.37653145594875	-5.00882878375038	3.47311397025229	-6.48616811074149	6.62206894325967	4.53245521943951	-12.9869312781581	0.668375952939084	4.99039536578176	2.00514547565955
138	3.52390337908877	4.24809409657705	1	6.78638495427008	4.67757827747333	3.06233092839623	3.47724079677299	6.98960044251645	1.62570117693173	5.25761749982003	1.7796244130168	6.18830474688363	1.98948819719478	1.24218287918019	2.55810879665561	2.98361648539752	5.55743063146635	3.79343065207051	3.29892892772962	5.35886957494779	4.13791525272934	2.15874372507381	2.68447192483819	1.65917706284696	5.4711868463884	-2.09820565481729	-8.97468401131431	4.87551213356036	-12.3553357413882	2.71746617167537	-3.26669545345751	2.30447173577266	3.76525167138434	-1.35557107416691	-3.83457307564112	3.18039367878087	-2.78535693094922	-1.05761008569943	14.4619784783403	2.88765026605141	-3.61361281157625	-1.42272963252479	5.4956312637619	2.19608528563143	14.1592900474437	-5.41515010818842	3.81508120119361	2.33037287069081	-11.1570652822971
139	3.51066370335032	5.3692199910274	2.93168643342103	1.94864680855797	3.97356910598462	4.33067852025133	7	5.36265917642599	3.51450561276373	5.06144890310888	1.46245720125142	1	1.47557890837275	1.7590487972342	1	4.76029482056233	4.34351930455289	5.84162190348887	7	1	6.10249087588056	4.66496385277026	4.73092822403334	3.73398375121606	3.02842883168351	-9.29124807844522	3.16208500465985	1.52761807475493	-0.594345596423251	0.99917202775129	-8.25021253301052	8.94203891569309	-0.0953218623991657	-2.50926671242792	-3.90736491488637	1.17777722064184	-2.29008093056744	-0.563003065290012	5.01612801118505	1.35041268381627	-2.50060512710531	-3.90403365141033	-5.21123519389505	1.8900384577646	1.84262509707864	-10.1753637790146	-3.93777030111387	4.40688588862015	1.21848972205141
140	2.75650848679514	3.89645714318037	1.52671339164062	4.10120700876792	5.25437054409071	6.91324987297965	4.79563725729248	7	6.46947624452937	2.85924599225282	2.58527256878803	3.47138077759384	2.42392863313046	2.4135190063524	1.74426376835889	7	1.84535408578004	6.46134669131601	1.22385206690686	2.67583440825804	3.54461266374035	2.0646861472093	6.44086426788781	2.54262042380847	2.19085355906468	-2.22871467074295	-7.10189711696846	5.08687207425785	-12.3543934210931	-0.0339185200603411	-4.88192478372245	5.04216623013943	6.06053117926604	-2.67041671039214	-4.42148737504798	1.14150686220819	-2.75738772266657	0.697183785731558	12.22814006963	5.26510780640098	-3.62457186266308	-2.73680590462178	6.69643326568146	6.63642462448044	14.5797303511085	-13.1103502655255	0.293914570633124	4.99365320181949	5.01858987168065
141	4.17353830228244	4.52514590248815	1.44056046795338	4.64711423676158	4.45233533915935	6.07085798002211	1.35817794225769	5.54849392813723	2.34302502772435	4.67006149024479	1.3100964896567	4.83770463782649	3.94904635500112	1.30113125376974	1.83493587795473	5.35828088071264	6.13896513141917	7	4.15532893996946	4.41037387463314	4.23421955362415	1.57313103937241	1.10775842653738	-0.244270670081827	4.35810517869266	-3.78804066855316	-7.70677049266205	5.02163261588304	-12.5411877338721	2.27262368906993	-3.75161465315323	2.69082634079763	3.79122863651719	-1.17879900858187	-5.06371022081402	3.75586638972522	-2.61272549015294	2.03346258602376	12.7179461730777	2.86110536928391	-2.06877585472804	-0.216229049033571	7.55278015082348	1.97292802085623	-0.694912342460109	-4.36053367406999	6.25113176243011	-0.340324229276937	1.36543165531346
142	3.50235941810985	5.13073646499983	3.92654609233603	1	1.25255192128464	5.49898924061736	6.56417945442347	1.68715596128335	6.64069093098585	5.01553092929542	4.28284853312482	2.56964641304201	2.94074382229246	2.34578012900593	3.69578833214263	3.21197071243805	5.20648466030583	3.33238569852245	3.17242491107694	1.67174584868244	2.02492859719037	1.25431708252209	3.2517789697113	6.03059056670032	5.54940518807154	-8.50500696238569	0.570309292370408	1.94833237326033	-3.58381155928669	8.15251409830231	-4.58246641722337	7.50041035318386	1.82470406825073	1.75921564149989	-3.91745016022967	-0.864647763203485	2.1332522119605	0.750945657230325	8.60887300625253	0.433881121930698	-3.63867047087948	-6.08599911023276	-3.34130496394861	5.89803238652407	-0.312280988637925	-12.90032879783	6.16224831762541	1.81440400789247	3.80505636088081
143	7	6.58137796090208	1.02991338153345	1.41677766065196	3.53826624746341	2.52805515046271	3.86550124415953	7	2.49545910848294	3.49355241884362	1.63093774902476	2.6217854573936	3.58795971787095	5.02414501960309	6.10218386846567	1.91982150333294	4.13908637529384	4.4854171733464	1	5.2276035633151	2.5673311793329	3.45199863063721	4.12980347421995	8.77512859958966	2.38076167492275	-6.07951146307268	0.218908410619856	2.14588936627996	-6.51800545016392	2.5363656834234	0.335172267130013	1.64804787034194	4.61489214187004	-1.28293627494311	-2.7259502388332	6.22303884046755	-8.394508780859	2.336618120049	9.20458970156087	4.04098499440873	-4.80541229863834	6.64258797092906	-7.26154709071953	2.1669457669292	14.3476084989237	-7.9726497769481	2.03300035224061	3.71119147708783	-9.2055435481225
144	2.36270005902175	6.12954090279586	1.16226438126886	2.37854534932379	1.28905427987713	2.97760636638196	4.49968587599789	1.98198978121929	1	5.94737008344189	2.13222423220596	2.16304915874242	2.86190290710585	1	6.81725434705919	6.31346665014915	3.34210572955664	3.01789843221172	3.60383499331322	3.37083553759324	6.59384792869821	5.45553080356737	4.79212754878234	3.29142237502931	8.59832071670223	-5.61579620693331	-4.39189735834938	5.51725028862343	-3.8257214533135	3.04162505472708	-6.31386540663098	4.02376088113454	4.78510983294694	-2.86667766285235	-0.921510386841527	0.698420171668156	-3.22383621658566	-0.522272967387306	9.52947170321763	5.43721006985163	-6.34770994718673	1.07558642330276	-7.67586610035834	4.97705557989765	13.9394930567575	-8.60351146960797	0.983063589740393	4.31759656084254	1.6806351376589
145	6.33262316915049	5.34931845177124	1.58864531703354	1.3903103820187	3.60702558362591	6.73935451992841	5.93675194668163	4.71454941787893	3.82020401317975	6.04335991615234	1	1.72941118888612	2.85963072885159	1	6.98418503689197	5.65268002351117	2.93800261992198	4.94826500068017	3.64025128408299	2.81211975276851	4.83845294119835	1.27440695583803	3.16903406277379	7.970425471593	4.17096080708572	-6.05025915452167	0.212463602780899	3.91072926378447	-8.27283469849727	-0.478420497149092	-1.58505891908001	4.84295314450821	1.6409503691929	-1.65825049091007	-2.37661831255651	4.96970830639333	-8.94925249993245	3.03263637244356	8.62188932458258	3.18806421053162	-4.36013130540614	4.98282389801675	-9.04070367537609	5.25459754460303	22.3737673647831	-8.18464823635075	1.02085976891802	0.866456641297942	-4.7522343371266
146	4.66680623475277	4.89184099259098	3.53022805172846	1.49589592970864	5.38225312240009	7	6.72857846107151	5.81678558448198	2.35002361543948	7	2.92709717314659	4.30645825650604	2.88923924635767	1.99111216135179	3.54777953348322	6.2173305271499	1.54261530562125	4.78186633129497	1	1	4.84688842015001	1.2385730720458	3.92562418427107	5.64349489863701	4.53694989298695	-6.60799089569558	1.63034401187357	-0.244756214651541	-2.23749355055851	4.23664942781144	-9.77449740529076	7.62764506807574	2.60788421231165	-0.0891876733589597	-5.3117596476469	2.21627928137695	-0.103357117313987	5.21914052240614	7.95777249429872	2.53022169853342	-3.3851912855356	-2.66384117158991	-5.84540721507221	4.52022144451512	14.2991333324665	0.336921183967244	1.18812200769504	3.815459412878	1.67428323511564
147	2.81238050489409	6.80123683825888	2.11033865037921	7	3.44245369426932	7	2.09811316380212	5.17004769099708	1.7324072605715	5.05839750376702	2.16927458940759	1.72800092737604	1.20443524423987	2.67601683311747	1	6.42237505844917	3.75916613997529	4.91118616702667	2.85695683759683	1.91817171276626	5.8896440053259	3.55770640935603	2.97804417484873	6.39616519877384	8.60871035766879	-7.39634639209481	-6.24466527246361	2.47263338743889	-8.97145681455244	-0.175212842830118	-3.67747019852345	8.44103927628335	8.95845769592186	8.03803409303839	0.443876605130727	2.32749933768694	-2.73139386569731	4.11608251255219	8.90684128641005	4.68623180235364	-4.52778118546602	1.72731211445891	-9.18562157432079	4.04811158808107	17.1027547825374	-8.53451709267407	0.744421175076391	0.29900687932246	-4.18757210066735
148	1.79040115626134	4.34857276013185	1.11416205365569	2.98781777679113	5.73876387248253	5.76636081946223	6.78733757199039	4.15349726465234	6.88782575539269	3.09933833865837	3.00017764140712	2.22763955054172	2.20617179156312	1	6.90263646311187	7	1.55163810347825	6.04158092763121	1.80862308673182	6.74728221683345	2.89977775307226	2.02825696968746	5.40134332062502	2.49205295628337	1.93900367618679	-2.97765868869564	-6.88857323303104	5.40159627716936	-12.834813124721	-0.494302313685647	-4.02462270199119	5.28829850198402	6.19122844399403	-2.84481091738695	-5.21619600362946	1.95906134554239	-2.04528354231061	0.923815561985249	12.3901851652165	4.15585458728399	-3.5038950280073	-1.54409040004644	6.33087273643831	4.81477439364451	-2.00363662015037	-13.043359546972	-0.0392326961304829	3.98272066361215	1.35225861266729
149	1.024224712113	2.01794263389973	3.18819067432177	6.12634786812838	2.04192705214516	5.65530047386695	5.53245958818691	4.51645312004836	7	4.84454450608195	1.63963279035431	1.01023647263874	1	5.52920426633535	4.26180472450462	5.27101948021499	2.54088859487935	1.19831784741307	1.31492276270982	7	7	1.5945164156356	1.65738012257384	4.99670352439527	6.93934904379364	-0.455781697193372	-5.55680207759022	5.6172438426838	-12.8169578751231	2.03585770385893	-4.76727157181794	4.57760336781308	4.64721854881666	-5.04157670265944	-2.60508084890233	3.35321266472539	-2.78627138721676	4.91218229793078	14.0955098937251	5.57314722655435	-4.6166712769027	-0.347582187075747	2.14662385669895	8.13631182552743	-1.95592725832945	-6.2917735020821	9.81195179242043	2.13437095110473	-7.71481080501108
150	2.76476194378277	4.71382149340359	2.02797972459936	3.59283034166905	5.14579486253894	5.81107423178112	6.52467384609461	7	6.52342878164359	2.51633341496286	2.38742068639539	3.68424178014985	3.15438875585695	3.2851172292701	7	7	2.2786342281434	6.32681756084806	2.04279461011869	3.12054783291049	7	1.99638845391579	7	2.09882438583468	1.14138392814485	-2.28644857019262	-6.69580721267851	6.19641447642875	-12.1027308908155	-0.0524455916195095	-4.743088179243	4.38697300806375	6.47277021979648	-2.00835830654583	-5.02216554558763	0.847366068044491	-2.30308245683124	0.510901017664805	12.2615079154566	4.9671247433858	-3.29783178527955	-2.56171468576278	6.9235221329062	6.09455495112455	14.2954343828363	-6.93764088548107	1.69150525155651	4.42262680682783	1.77366226276633
151	3.20394396566867	6.93002469716508	1	2.86883880634826	1	2.88793658557115	7	4.17964171486398	1.52499886796352	6.06278623465798	3.31797231080523	2.48072307020451	1.89763144157415	1.18078957923076	6.93015505453296	6.45969871510761	3.9303702966294	1.94572084957895	3.27035435770534	3.30425996356023	6.77218437529104	4.95592638097911	5.24790133456988	2.44101668419389	8.66995621552299	-6.05966876576895	-5.89603591244899	4.84223821482066	-3.79200074054304	4.12805758083762	-6.69662215090012	3.60310135890306	3.75508433634681	-2.60750688305636	-0.0230684421248167	1.84421830739104	-2.23607196908624	-1.11086256511242	8.65163051255234	5.62058855525916	-7.51344583160473	0.664194148917909	-8.58548561206505	4.41888731061581	1.15981077150568	-1.64733101900296	1.38566545952984	2.4108116566799	2.35379190128684
152	1	4.55854702881666	1.45240362514388	4.49826655815649	4.2031019622293	3.03544560192993	7	4.22825117097749	4.43342634593639	6.3294710908164	1.63438041887001	1.83298074482507	4.84151437927807	4.53810157337228	2.83163215133459	6.28601766559312	2.92737289505965	3.1121131570409	5.61875716353236	4.21408439431481	5.54773967974773	2.55626078601636	5.14410857057269	0.883202561282035	6.03451811672907	-3.03609907325263	-6.52373925257818	4.94378687336527	-13.0623270852267	0.881724821550694	-4.44639769535812	3.9239559150357	6.88849781207971	-1.75056135675787	-3.07697462948161	3.25724906137505	-3.16897554225231	-3.20204116768995	11.7238034046739	4.90122221369541	-3.15923860935229	-0.216282137547949	6.08098318159168	2.82170821505755	17.9216610976248	-13.5863205959095	9.68319346521745	8.44918693508787	-6.43395305971715
153	4.88565960429153	5.56421303509585	5.56249383399278	4.50782447807873	1.22167836616697	3.14469075021542	5.7147849533088	5.73583238591318	3.49338055038278	5.49896449066097	4.80329394433962	4.78602861769671	1.42337538698347	6.22816193098003	2.64405240851527	5.74758989295649	1	4.18913533608342	3.32170941060462	3.82790411798761	6.36519453640299	2.58005615385794	3.80401193117743	2.11852899723198	4.95315773113392	-2.026117283761	2.24019009657646	1.41373738159796	-7.81607243122864	6.03974487771195	0.0129447089027952	5.5050696030044	5.89480095869492	7.55514849724489	-7.40589838376966	5.51007039366466	-5.3683901168107	2.33221571715477	11.2067385990329	1.26744938113216	-2.91284491149099	1.06866905070924	0.745828876360202	5.94038827365807	-1.75640735317889	-9.4530022295747	3.85002276404692	7.92421771058152	-1.3443624530285
154	1.65933078671694	7	4.93940188679558	6.48437882893952	4.12431777061558	7	5.32729514125352	5.70580557768334	2.62581012470588	4.01312832113884	7	2.49391118073973	1.56324390149203	1.86178527637467	4.05245637379207	6.30568623742212	1.55637762882781	4.78901027482857	4.22904835080503	1.49036518690861	2.64587163910217	5.74530761465229	5.70296427583435	5.26919141384752	8.60525769089314	-6.67531890263195	-2.26657627163453	1.16122696070308	-8.47486577823976	1.77010412040567	-3.46326968466343	4.56623505760852	5.34292801195637	5.48619349819347	-0.715197232539325	2.82634264098499	-1.24982028881653	2.53977680395125	11.7116921114271	4.89097121040001	-6.13961314852391	3.32569792712281	-7.18906413443825	6.8323666201141	2.47106176651045	1.26474383936913	-5.46642567740311	5.09204085789189	2.56665154255945
155	7	5.98867307319258	1.17416237949219	1.93529040365355	3.2903283947004	3.87208330850208	6.72624467036376	3.77077318775812	2.25056577185812	6.17602578420088	2.37240270940513	2.20928388095365	2.17353012473086	4.7974335053017	6.09462680173477	1	1.67914263957985	4.70372807570347	2.2082086081655	4.82337133698935	3.73380344736486	3.15811520913097	6.22184203724603	8.32132482918953	2.73376093197071	-7.0584256517343	-0.0542904579892462	3.10890483514946	-6.42061494091645	1.51249858800486	0.399034503474196	2.85772513235558	3.95092929089162	-1.50808753097464	-1.30914769710828	4.74804728612272	-9.20828856318465	1.82281380864642	9.29548310075847	3.59945932105866	-4.6049069540059	5.74091843047841	-6.8301588193903	2.4791557039624	14.1679072752615	-13.3446418594552	2.01035888657513	5.32659854142887	-4.58325885788105
156	3.86903021150698	6.3270161283997	2.08389700867311	1	2.08376793884981	5.3140142795305	4.53558072742934	3.27100015693827	5.45435571986706	4.65233429118755	2.52736455501951	3.45854639673376	2.93056393566006	3.08804121090026	4.40763024111357	3.72732592046332	6.94482480299223	5.97814566835048	2.21549339550902	1.59642595654977	6.72774137533075	1.29048147087863	6.73862012859158	5.57279466703259	6.69482296274018	-9.67820348318764	-0.948645006089401	0.416255256352055	-2.27146941265761	6.2746584977311	-4.92762125465859	6.89950853787782	2.42538503990188	-0.45693818578738	-4.65498514022768	-0.139074019761526	1.24115140959464	0.732455222351319	8.02748159729959	0.496472814314852	-2.61549407202396	-5.46329070657026	-4.59022690935933	4.04471831786161	-0.525100689025955	0.887391326219268	-4.32631468452452	3.63517271469821	1.78726390217453
157	5.74146543995348	6.71797962572703	4.15433390681298	6.93523624069673	1.15511852154836	4.86679703410385	6.34202696329804	4.97934923532612	4.84382948309007	6.75833059813906	3.5422332003053	1.50455016908353	6.56726888355542	1.60895375164395	5.46320423583019	7	4.04251597108682	6.77558093015511	1.42002249004084	4.19592342477756	7	4.01140209166326	6.86134842722113	2.07512021437258	8.13047028910838	-1.32857929896499	2.44940026002428	1.66713718938819	-8.08051051496418	5.75612611328059	1.34099228477935	7.13313302368538	4.38543137271909	8.3553427582085	-7.39084109942725	6.16607083682313	-4.46202282181883	1.76835916188686	10.9350004561377	0.21214047741608	-4.81072374385273	0.956482994524665	0.355234891095138	8.73890805486781	18.4005573915482	-8.44741857429558	5.19657562067083	2.66542827609785	-0.797134877467987
158	2.73919491581853	7	1	3.54313619400086	1	7	4.44038458156501	2.0402242660906	1.96407463284974	7	1.8422425864562	2.78627374794673	2.67041171579518	1.88315989653118	6.57769641376029	6.52397997555444	4.13168011022979	1	3.10624885311559	4.68835701119548	5.60273807681655	1.06965130056669	3.96544066446233	2.76692595086282	8.08288657547645	-5.30605985764745	-4.88882866653093	5.02597600349741	-4.16517937425199	3.38201202920145	-6.6130235381448	3.47637449071599	4.59958428489135	-2.55946301423769	-0.104049636287888	0.453143323274454	-3.38265210423147	-0.781573493832219	9.210703789496	4.40762741620584	-8.311096884676	0.685831446808569	-8.63478945455029	3.80815351015476	0.631383056244852	-9.09230618528242	1.09344350154443	2.61944125014972	-6.40355313757618
159	4.12312347499821	5.14493398351154	3.34793008283837	4.39629274588383	4.81917130197614	1.24282550026131	6.62984192768105	5.16432902396633	1	4.83213521848532	1.89234072770162	1.37442202029601	3.27120239774968	3.28339406925479	5.69232742047366	3.75050518113729	4.57629860018736	1.82135279726111	5.87453350035742	6.45587372473462	6.68657139085067	4.75625996008665	3.95372963209846	1.41521897790782	4.2553306723763	-0.625092117365857	-6.84739626514178	6.09794999727092	-15.4850511461876	2.71396030548861	-3.75976065259203	3.09415515281537	3.43950898444905	-6.54293398219436	-2.94811105175333	3.27879884636957	-2.46481184849814	4.44209026750869	13.3043912763805	5.80628652892234	-4.76296226033057	-1.43537452523069	3.4456633616355	5.0531777117596	-3.45838093703038	-2.28450686988489	-3.84998248314913	4.18972297703128	0.164850685780958
160	2.66264033676584	4.8774271344824	2.56830387147096	6.29886838345112	3.78189053530705	1	2.72407248368354	4.08388413596631	4.28594369233848	1.73472995777314	1.78848017000432	1.33799018783363	2.79886456743931	3.45147652684267	1	5.74627885692958	6.52854771223691	2.20917207369241	4.77973640408975	2.458666761433	7	2.54412674394191	2.69453484417576	4.01401782901206	12.0925660057686	-9.83041126577568	-1.77854460382553	5.29558600461403	-9.45680328134809	-1.6373652196106	-2.73843708824277	8.41700515919666	6.45527569449305	8.50705819036544	-1.18503366999649	3.50061054082761	-1.81273905934588	0.643708052338315	7.95469717677788	2.63859625009814	-3.81266938418713	-3.8427377439233	-4.8613007863781	3.12623144224214	6.23415230080882	-1.98662455200492	0.223835018485277	4.73804383059069	0.170320318149442
161	1.78672106500202	3.71735983035612	1.39110192209283	3.47707385140389	5.42798928227794	3.6666973314397	4.86757904004479	6.28594307594138	5.72155251640801	6.47957053612661	1.43806085307515	5.67005128617168	1.07685042797527	1.38226049666673	7	4.70325353538521	3.75135079298379	5.79467257643059	6.89508695037828	4.96672480585213	5.54450089200538	1	5.38806076940278	0.678694254614412	5.24914720163626	-4.52371424628371	-8.1776006507064	2.64158125616314	-12.6039376104213	1.30425209632688	-3.55183552424825	4.13608346012726	7.38928026372764	-1.79588405380475	-1.38416575517299	2.30600591964365	-3.03066906389536	-1.1355206962844	12.9308359793565	4.11789975955123	-3.45022162469577	-0.342155471812741	6.50751767264618	0.883773120517142	0.627912037895234	-13.0436369092197	1.40441075776143	5.0378929213884	-8.20583715244337
162	7	5.68560186756034	1	2.88625584232268	2.51485475701768	3.23122488166281	3.16193707632667	3.38455670361201	2.62479945362734	6.4348421916411	5.02606299894624	4.80690840700208	2.47117358082949	5.37860207966866	7	1.94474511801203	1.66143681656755	6.13969651523201	3.79124758435354	6.32498936634237	5.35467931153124	1	4.94967871088938	7.70834929609491	2.6478035300615	-5.62996675887676	-0.211857173725205	3.21393160809426	-6.15201806512905	0.534662656257503	0.450363754241894	3.8086848513656	4.49496039712286	-0.355366336090189	-1.59676253651789	5.38277564460664	-9.25297232099014	1.70618650071693	9.65754964540299	2.26860188531994	-4.58668960267762	4.65571121497265	-7.75003624567266	2.60770194400244	20.4791832656544	-15.3736446172735	1.48156455085991	2.3102234171078	13.3635645952675
163	3.49142135433191	3.86559748150513	1	5.52713762970489	6.03212008618062	6.83664848024981	2.6322947428877	3.70265546505555	2.45466222523261	2.85469956658476	1.56924987704585	4.80242010988896	2.70115200770096	4.21278823707383	6.65586557114437	5.8822753997069	6.96671555888271	6.94466116051897	2.82088537898078	5.70995876625628	6.41015638341196	1.6474218080042	3.40611985856158	0.362053425508419	3.35193045131572	-3.0158547796947	-5.52327130552293	6.57113884766055	-12.7348968216533	-0.703848610052503	-3.04144884869032	3.35023989420287	4.40225417322815	0.788834454014604	-5.35046303253058	2.84465223509494	-0.170035201942671	0.464268104150473	12.8695626351939	4.54413784226052	-2.3957162226657	-1.37799846896513	6.24844630914481	7.20751250254008	0.175471405935287	-11.1056610092036	-0.485460063392491	2.02330956014726	-0.427248335870223
164	1	5.02083218278802	1.22721783388204	5.69045072849758	4.40448338925033	7	3.89721133699227	1.95350552616874	3.09086689564142	1.9173303798188	1.35113295850263	1	1.48674348089534	2.32207553516513	2.7604331422151	6.27581212909661	4.03893593290253	6.79219689607465	4.16174714277123	1.30268434603359	5.9610230988764	3.53833639025888	4.41573312326016	4.09775073691383	11.8571439423303	-11.4904160030855	-0.934321560277397	5.11094939039154	-8.5219078329666	-1.06332138652648	-2.66199054255814	6.61160049259268	6.02242774277249	10.7651837987055	-2.27643963847138	1.92237783709344	-0.597680112104807	2.10254664863172	8.62029702678897	4.87842839164474	-4.16022523564243	-4.29612154025926	-8.8671179094489	7.29053829111564	9.30522081198457	0.0454575395571615	-2.3887468613595	4.370398365773	13.7815737304476
165	6.81667738929792	5.01812534999323	6.6691480378431	3.42992269343124	2.46566369007593	7	4.87962160500945	4.00314834127501	1.38421924516746	6.56533104559448	2.19527724176045	1	6.18576618460753	3.10558856171015	4.23491148044498	4.91007753736077	4.98739148350309	1.31270415544492	2.67778456621282	2.21601717551102	5.40593070217376	3.36395433468602	6.24150405871761	4.06103590322349	6.50821221971399	-3.61128700607961	0.554559558695675	2.67659119487255	-6.60217073761596	6.54221712011991	-1.56088430441058	4.18437470910511	5.55325556672632	10.0984487946084	-7.71399322858611	4.86123459035452	-2.10740120892942	3.67950126177157	9.03960327220768	-1.05098815828999	-3.5252875465609	1.69513989501636	0.0419458802024044	2.96325494854128	12.772010640811	-5.3533767497324	11.946757610011	7.23703043915354	-13.0017058222316
166	3.71393004656556	6.89508323619628	1.50884412215935	2.06296496041991	1	2.46458157784804	5.97013847329928	6.40951984671188	3.67754103981994	5.67799815956216	2.71922303951314	4.59568939565025	2.10705227808382	1.2156527247582	4.66455584818746	3.51669547494199	1.99791380703956	5.41815487618012	3.81309056195173	1.71313124494002	7	3.6577892265793	6.42398917395063	3.55091496416873	6.55949421052892	-8.0516043682529	-2.05248698342295	-0.991733663511635	-4.18201641218193	6.19251761187535	-5.90794051965988	7.55797618297284	2.32814531739991	1.20834688926847	-3.56706286701713	-1.67783325443753	1.98926551200175	0.129895792940139	8.22094631871621	0.960636232440755	-4.4920016619517	-6.22133488646355	-3.58310533371432	2.01526864860656	-1.66624157103183	-14.7091417265255	0.544357647585033	1.51656182098679	1.83364800569006
167	2.06683688235621	4.32118201187741	1	5.04207645415034	4.04298699933291	1.09749568227477	6.41030485477777	6.6669177606656	5.49641448380137	1.58989548974733	1.15549421938343	2.25983213471527	1.38193346853656	2.05329282206136	7	6.35928892994373	3.37290845684408	5.00688558528244	1	3.59506307894637	3.23498743852938	2.03869695352596	7	1.32088102853529	2.55257724147862	-2.50646811117963	-8.5783419564082	5.30107175131995	-12.2547766553384	-0.720029551443263	-3.43069772269389	4.65323412686183	5.73688632208067	-0.575546122273905	-3.66916267871538	2.06939028623694	-0.901346526141	-0.219624710905692	11.7003682709032	2.30777191440469	-4.23970471065864	-2.0358173525969	6.36579213502754	2.93610841686139	12.6827559566676	-1.4596609197995	-0.662934779660349	4.02570921814822	1.70331220563122
168	1.31696886477522	4.57970328465056	2.32381462400669	4.53211373599571	6.46761781893526	7	5.99692599287782	4.89215065815343	5.00617193618496	2.34365304551892	1	2.86016054561441	2.44537553875121	2.47215179837662	6.6719725663017	5.24306313586091	2.11070081180288	2.70015467738393	1.34826078837772	3.54808488066417	5.04270557071796	1.47926568689606	5.84678709848551	1.22171930561294	3.44058274667099	-0.560549032433112	-7.45908359107282	5.01333946888301	-11.1290523519824	-0.562597968297768	-4.39166524852538	3.76810523046416	4.83139755329647	-3.17659858363523	-4.73867199661722	1.05197752942386	-1.46521935396763	0.346550892994405	11.100472475484	3.57614970830483	-4.00108417606503	-2.89218034690503	3.3063430677492	6.69527252925159	3.21827286691069	-13.8334537249877	-1.17004487937401	6.62467886825634	3.10369560970941
169	4.10459799941287	2.71803455363282	2.98439215546428	1	2.64075649453133	2.57712176448691	3.53244865461582	4.12171131790523	1.29351199395576	6.21544981025422	2.38531641309399	4.22593899009806	5.15996657823134	5.99019131781334	2.01117450203533	5.17986958761463	4.300437526478	1.51793922522115	2.96060080292927	3.43697393228728	6.29564297748396	1.64071905941339	3.34432983271196	7.346488415521	2.51818513568665	-6.32722463762454	-0.547107234715291	1.29657599938625	-4.84823047794453	1.44697760892489	-1.22623257375396	1.24448942521637	4.06623376578002	-1.21520597489646	2.53222585986939	5.65464873452572	-5.23462522551737	-1.83762441099055	6.58627144448327	0.451338919080874	-3.93369222401669	5.35879807390433	-6.60348139685058	6.01133861381885	1.64467421267041	-3.79108492772334	0.85949798690604	0.286117764183602	0.427745204023739
170	1.35465648425973	5.19435496070066	1.21754440985059	3.65656360164516	3.62681303484019	6.867936970226	5.59012817226526	7	6.4101412528499	6.42636077316876	1.45623378350869	4.01899534735049	1	3.69615677364584	4.46071600949575	7	3.24718065237315	7	1	2.59256285411967	4.6578910121715	3.17146625565852	1.90180422454968	5.18112335367348	1.88007572347101	-4.53134408420755	-7.27709656720455	7.80736165516379	-14.9600160942213	2.6924641921	-5.21333800626458	5.4286442451722	7.47125030467468	-1.76268760926733	-1.48678096184488	0.488197510695914	-1.1632406414929	3.16756813891801	13.5857026730819	5.1627358932406	-0.471315509647557	0.607042703989375	4.32273347101063	9.01432167199299	14.8459959095464	-6.06172819953988	-4.17742085981878	-0.19881029248019	-5.83648634468651
171	3.11455360191386	1.94070047138741	2.33147502654114	1.75403276771069	3.57423605415446	4.41733028960051	1	5.57697890352048	3.70624282189744	3.76829559747778	1.90789278986309	1.08104714376017	5.63499209291401	2.07964550499378	5.96212638841802	7	7	7	5.18650738458931	5.70878138072804	5.34050462338715	4.57813062259705	2.47658216350886	5.57804570656989	8.72992906909775	-4.03358874232393	-2.92793481632879	0.292409048311442	-7.86429639619378	8.30200371891257	-2.78417643953679	2.5261349239195	8.27548536154898	3.02760673224104	-5.22342127420576	2.58164055482946	-3.81930375984323	4.86715025234436	6.71925431655639	0.598736390754194	-6.79627085331957	2.25807395310034	-7.19073566252177	5.46923862439433	16.7718829561837	-11.5733632489541	6.505733526716	2.41867712068935	11.4216765124774
172	2.61020769793452	4.56573015436926	1.1105917244262	5.11591542674327	5.08444001988544	6.03795237574352	7	6.43810697061191	6.00561890194619	2.56426714274184	1	1.80452211711937	1	1.84438775238529	7	7	1	5.66944472228402	2.19329799545388	3.60446296402257	2.77578115572384	1.72308319774493	7	2.07720252006585	2.80544596215498	-3.18389870967158	-8.86681005954832	5.2860542118714	-12.3613674528222	-1.51989054575119	-3.49620707175439	4.1108933970172	5.906604336625	-1.66126087392101	-3.56007246393794	2.88008543234103	-0.86311700750801	0.383063803216075	10.9890753575478	2.25693194740341	-3.7599075151577	-1.75821369480415	4.53245398059984	3.41043641810204	13.2106785180918	-2.31169839138347	0.83684478974381	3.91031510614607	1.08504324965148
173	2.17191677642577	4.22079659841582	1	5.89138059869095	4.28926896878874	6.4220262946153	1.58767338611903	6.03999412178411	1.10109045918732	5.56666025472098	3.19356678206501	4.94561934317998	2.23773623610138	4.51506766123105	6.47414519770019	3.45440289128967	3.81694537466344	4.78547074639967	3.61382541698406	3.44461631859861	4.82592254722913	1.33941627054818	3.34238960267942	1.92009944548551	5.83924255204558	-1.64805469845599	-8.9087762314172	4.40116182864721	-12.5614618651142	3.58084868480655	-3.5209263959039	2.5553398810011	3.36939682492088	-0.85305746688098	-3.25036749125557	3.56725026568517	-3.11365379012803	-1.85903479204852	13.4007030005922	4.17542787035073	-3.09810430379481	-1.20059843411141	5.11192980260951	2.57565872475191	13.2489242905601	-6.00224522824336	7.61249131445944	3.73450041248301	-8.1367945718441
174	6.92974863317453	5.93718968636298	6.1334884338649	5.52655099619236	1	7	6.46434175493907	7	1.60551203657138	7	2.29790481377933	2.82060694082026	1.15351741286369	1.57380397238151	7	7	4.11647504735459	7	2.62977050883426	3.13980547294627	7	2.4902516255863	4.65857705327031	1.19944386838693	7.6132468372301	0.047374257811267	1.80543031962483	3.39156021691139	-7.43145153323824	5.8288919192037	-0.117041003016978	6.3759765513533	4.30876100089988	8.13254217615511	-7.74661819023484	4.31502391214754	-3.39959199863651	1.20469885879355	11.2503661434125	0.602515190779615	-3.15482215772045	0.0166144817299655	1.21258255696104	2.42320945206813	1.46367277839146	-9.85489496295543	4.64504786146105	2.58181024273646	-2.40174197670282
175	3.90531631164554	2.62222552886721	2.39991007125071	1	3.09477661760463	1.02856617476771	3.49994414113502	4.23619048360769	2.06367562514441	2.74097270308452	2.47775288793905	2.16615820870324	1.97701438753693	1.68618104435209	7	5.82549097706621	4.48331962524066	1	2.60206028975958	3.09897012151048	6.65530349306325	2.11135971861305	4.96930486688581	7.87827174969936	2.103114796156	-5.60926911809296	-1.8307769888427	1.3822683689241	-4.53333675775553	1.24842057701384	-1.47626716683171	0.809157962011798	4.62774353420478	-0.25639456246761	2.55267301921962	5.95595922064472	-5.78576214817025	-0.492463503917768	6.22366922251821	1.07250493956625	-5.28435133938518	4.42563856725685	-6.81685789216333	6.8206533858735	2.95958836452972	1.18483237589622	1.39002071208159	4.45015943580647	-8.35123418401725
176	3.72531195354708	7	1.35433021190341	1.58903143163432	1	5.00308912435139	4.15598899982473	4.15072864525503	6.51221654445238	6.18419517624184	2.40849590575018	2.25420982892623	2.11360632919531	2.42654076911413	2.76114313961475	6.06077375390437	3.0073871466665	1.93545034395886	1.42619919049159	5.30108952541606	5.15616155468787	1	4.12934986190084	5.98124564409196	6.09231265652287	-9.00476067114598	-0.0220447164924076	-0.927637113254947	-3.58990247635777	5.88522417803109	-6.08849797587311	9.24343376649619	0.600505599011748	-0.456111708917711	-5.11755090521059	-0.373914972157357	1.21749003625371	1.87902800126755	6.98257506641385	1.64868733708589	-3.65886105841534	-6.16285477574129	-3.53207382847227	4.54334150768257	2.03877647719566	-5.60179544814943	-1.61444844588156	5.97419780501412	-5.20524226896247
177	4.56364800768971	2.67129068150762	6.69924848775104	5.54868795818619	1.5734692397826	6.07437974040823	5.81657588671577	6.16030265586016	4.06948639730544	5.59575098681514	1	3.0081027128894	1.09850783243121	1.65451238368525	5.32949475724329	6.9461092712483	5.75455917074821	3.92025016462062	1	1	1.84438335250589	3.0426057396056	5.87451864894997	1.24690571570133	10.5944175536634	-3.30624167097616	1.59118140579106	3.19226862336759	-4.75919521691509	3.91512193315545	1.82907685817734	2.95846515883729	3.61074599129649	8.90971244225516	-6.53958257276326	5.55768502021611	-3.92853498873315	-0.116875277523668	12.6653220616439	1.16237419952028	-4.63455676126162	2.98843012582532	2.75705026223835	5.72242593562442	7.78349980929799	-9.41904337248292	4.15651227304216	6.07300158664109	-5.54936881398849
178	3.17086954405919	5.83365628398893	3.56643681756204	1.36059713829086	1.54265637269907	5.3597115681117	6.48176355744669	1.63521556637643	6.32830209835607	5.2919577937188	1	2.09585480685661	3.34015069926162	2.99153684274873	4.75810289222951	4.79162530552465	4.43229285435897	5.61669014530077	3.4710118755472	1.8230788970182	1	1	3.03383298302106	5.86567433320277	6.30983096938845	-8.54197081946644	1.21582417099233	1.03082956120256	-2.05448298955583	7.53990356724436	-4.7953253247915	7.05627168063936	2.10228554569797	2.29217260226506	-4.05310159062537	-2.70895593026329	0.481960428056884	0.0188096922189095	7.77430929308668	0.945189182272988	-3.09615457010569	-6.00806413232506	-1.5050072663207	9.56137476549649	-0.376896432245687	-11.6795621193609	5.55831263303038	2.13891979085142	3.01606480870743
179	2.8407267316364	4.41519245515012	1.98552845799293	6.99370493349268	4.17349534793322	4.79824215708893	1.17211213017333	6.55287736812706	3.55341713276563	7	2.74095710338284	4.11784055427978	2.40584077476102	1.10898174240137	5.81138240085919	4.43908946787245	3.75415694492097	5.29126490237678	3.83030856683458	3.26803371052231	4.14752481807539	2.94762836817733	3.20550011319875	2.55315742875409	5.32576347155432	-2.56639079361639	-8.27489626949938	5.51031903208364	-11.9705350637507	2.4333104424071	-4.06856192410838	2.43554044694683	3.64343847029692	-0.916796796801254	-4.65945151512601	3.77153416408129	-2.71661203465233	-1.68476142115936	14.2870466823704	2.33633948152552	-2.67040036731239	-1.43272648107656	5.64912122711009	2.63793043120183	14.5321526459206	-6.44236260571837	3.38730170513411	3.51747570542151	-8.76300770393372
180	2.74599685755869	3.58129322991443	2.38185444033895	5.35171384711367	1.35450589962245	6.33803458767864	4.29786378482973	5.9799567056308	4.70218082486137	4.54201339987402	5.87910452262303	1	3.36489640542185	4.84440379255881	1.08719568253484	6.48672481861442	1.21841937170119	4.90531452344472	2.89161407172704	1.65357316074553	6.8808193205092	1	4.75522705752751	2.43286373028966	5.20019930104242	-0.409747958957271	-5.83664094539794	7.69018987013702	-12.1367038181647	0.772386335404401	-4.77302085203895	6.77723501151828	2.79248801762782	-3.48974730699725	-3.69861981091593	1.33824246750281	-1.70097107591146	4.62634633280652	13.1522135796234	7.34928015125125	-6.80145030162254	2.44643281970653	1.08785615337502	0.0059491515814642	23.1104862652651	-8.74162405479989	6.5832039150648	3.61031749724405	-5.39006193734985
181	4.03872224161918	3.98826521378405	1	7	4.92612703020701	7	4.18117954686088	4.58326876271601	2.99585297010938	3.42447813922994	1.84013384211176	3.58585071686376	3.96584852112863	1.45402737990361	2.16525771687584	2.62644138717562	7	4.88259098064697	2.57204807777695	4.15447974846936	3.62840788884477	1.40213597696256	3.83737750392486	-0.420598951674847	3.53462465310197	-3.05025385417019	-7.20969620070936	4.99651827894056	-10.6941804962863	0.777541642599518	-4.62575431327129	3.0693256882389	6.03237655766582	-1.11093845132962	-4.58904045156582	3.67015116638084	-2.91485281018769	-0.0572213618578653	14.1520057693996	4.37550419796847	-2.58888858854414	-1.71861226527455	7.90866427774985	4.44809415397096	6.57641730307758	-10.6239174859353	6.41120863265784	4.12211131697834	-5.11639810551717
182	4.23294691757106	3.59481811983747	1	7	5.48746780004285	7	2.68338155711286	7	5.22716442257758	3.84970923904874	1.4617006219586	1	2.72160652640601	1.17570722579853	2.17095294181003	2.69421003209971	6.72011197408766	5.36517695070325	2.56397864713065	3.53156612083681	5.36069815556102	3.0291359691288	3.26981551747315	-0.223713849777674	4.46751461426993	-2.36528229080736	-7.59565505626568	5.16057149054321	-11.1218608146856	1.06336019930148	-3.50276142674077	1.90629881551539	5.43226595075964	-0.140374403700859	-5.06995131266557	4.8216625323896	-2.92555517392476	0.633973052457566	13.6525981568449	3.53957296222003	-2.71587552329382	-2.85680755763552	7.33177263348637	5.57928051574907	6.09705112834641	-0.000929507851458788	4.66201639408268	3.79116472893726	-6.34000712790081
183	3.91878916260171	3.83608869772581	6.87052522951223	4.23784521511043	2.75615601712153	5.95589549691209	5.21645786159306	3.36448780596794	2.20688365741655	2.49235768947875	3.73127163618712	4.7403850497447	5.14747631281366	6.42149918784768	5.53368541128784	7	1.81430352357733	5.64604286138088	2.58801400083098	1.79843687426065	6.14521183089333	1.43946488455055	2.93101100415739	4.38943813542978	6.01864330752774	-5.44655865422618	2.00670500443599	2.43022918649307	-9.27142508084012	3.40767271273437	-4.19939024065823	6.98191727526132	4.09885196197688	6.99094989668655	-4.92330408345143	5.43618849794302	-1.10707112272863	-1.49989634016549	8.9153336150364	0.256188975305224	-1.69056103271659	0.269219762796639	4.18698508449248	4.74636690065817	16.7204075206496	-8.24652693778297	5.67555476887499	-1.10204979736731	3.96370883394131
184	3.78143530524072	3.5526648875953	7	4.13599166457781	1.64668826676304	1.4062969128942	6.21934839125933	6.5483915466209	1.29193887536308	4.44703238634183	3.48516960928475	1	6.7160640836332	5.94764425530522	4.32773200569651	4.33927392566053	1.11227159554297	5.74771678566532	3.84673576972227	2.18687259097427	7	3.25566217481906	3.85281680304216	3.72008589843481	6.68218586437424	-5.23636626925085	1.74955123315703	1.35708955294686	-8.55586596392457	3.44403396823308	-3.71099038635508	6.17318938938607	4.17898854290689	7.43133941404391	-5.14217809050449	4.50713809377139	-1.94668666832896	-1.52615569845313	9.76212502837122	1.64600791724999	-2.16406589073119	0.0801217020958533	3.71922727222411	4.10222984557983	17.3864255843257	-7.32620884797546	6.12265251288715	-0.799628285526353	-6.81640632596657
[truncated: 74 more columns]
