# Supplementary material for: How Are Mate Preferences Linked with Actual Mate Selection? Tests of Mate Preference Integration Algorithms Using Computer Simulations and Actual Mating Couples
Source: PLoS One. 2016 Jun 8;11(6):e0156078. doi: 10.1371/journal.pone.0156078 (PMC4898694; doi:10.1371/journal.pone.0156078)
Supplement: S2 Data — Long-term couple and agent-based model data analyzed in Study 3. (ZIP) [file pone.0156078.s002.zip › S10/Euclidean Model Data/Euclidean Couple Population 11192015 1230.csv]

	trait1	trait2	trait3	trait4	trait5	trait6	trait7	trait8	trait9	trait10	trait11	trait12	trait13	trait14	trait15	trait16	trait17	trait18	trait19	trait20	trait21	trait22	trait23	preference1	preference2	preference3	preference4	preference5	preference6	preference7	preference8	preference9	preference10	preference11	preference12	preference13	preference14	preference15	preference16	preference17	preference18	preference19	preference20	preference21	preference22	preference23	preference24	preference25	preference26
1	1	4.35853251375987	1.10788238759342	1.62906792890555	2.02625588946932	4.91614970956123	1	2.72942454555742	2.92000693172202	5.247792755783	1	1.06636500944836	3.31258716058177	4.79536064771812	4.26099885896539	1.41922295888986	4.40945559356157	5.2988707803629	1.20872615895335	6.48914844351557	7	2.42925850495358	6.20789457401071	0.405939996393055	4.50120271813417	7.16547254843259	-0.139694784243091	3.01778834854192	-3.99408109872402	5.86876129703471	-1.06348762191432	1.70432922747545	1.77556512152948	-0.466345240694389	7.37672109361983	2.16400219819675	-9.02344022061638	-1.11514777487638	3.02024604919534	2.87603494215222	-15.1890452371542	3.33140778363253	-0.367984146048674	5.06674577433766	-3.27784156539746	4.93930049598947	5.04992909217765	-0.779083536997584	5.78236880334444
2	3.86321992624263	4.11319652996869	2.77482026581698	6.5140821586999	4.58739436890603	3.97310509563538	1.69349482459101	4.60433974823655	2.07415404563209	3.33721788025511	1.98182276236715	1	5.56710972138991	3.82168734617614	1.85989140063177	4.66358086925346	2.92565090798363	6.10140764628949	1	3.97598990633066	4.58129378706973	3.74841769614254	5.335911617325	2.32913017700499	5.0601440900724	-8.25122442285017	2.39872213292495	7.12005229059983	-2.28872563030953	10.8110153320329	8.45900531030567	3.35647487351065	5.12226723172814	2.21414197835126	5.72745982642412	6.92573992856986	-1.26306525787202	9.06706218491257	7.73139989766022	6.67817874549354	0.941756391408058	-8.23261292936305	-1.840776053493	5.88400021997454	2.49745902937731	7.93065212758175	9.97159447337248	5.58680756469684	16.4444679588037
3	1.62361033479893	3.90313368302385	3.24039700903005	4.01956312348777	1.9432241399892	6.22182423604164	2.78495584971215	4.27551293877014	1.88336083288755	1	3.32493047589144	2.45995962227845	1	1.65314087408667	5.09799841089306	5.06810130025336	4.86983697132877	4.42015785121334	1.77796257578329	3.23496940627234	4.18567475322849	6.10403621496736	5.73149158377622	6.70045905028508	7.77800899813054	0.742904544441893	8.12667604338115	4.64619463403681	-1.35857418847522	11.2315862446742	-4.04731630156693	3.37473738568319	-2.50628723755139	-3.08776817745052	6.74543706381274	2.69163688677564	-5.94262727668374	2.17612527013933	-0.152989322805827	6.68161743807446	-2.13203679399356	-5.79653792490786	-2.32863374553824	7.22755730571786	-0.342728150377392	8.77252340562338	8.03795859483299	1.58995327056505	3.96392060118405
4	6.08983600352024	3.84613478586545	2.16405463164607	1	6.65058990208255	6.47197699250787	1.41993883527694	1	5.37879556351436	2.38350852170439	6.71439644840999	1.12001563659594	4.15845636274741	3.36915463449861	6.04142921983012	6.02748038583764	2.90678182323515	3.41932321022939	1	1.54800920713258	6.77769436814225	3.78247297852194	7	3.76919707943839	6.25952916042849	-3.51967276030269	7.48722919192721	6.99553645737286	-4.67250904879142	10.1983492369111	-0.763016246362097	1.79953619728263	-2.2422759286152	1.50556990722271	10.9461219350479	1.61828515238546	-3.16049862232155	3.96065002772591	1.85575358407777	2.86780206033982	-5.90405853561098	-7.79528093676159	-2.97886539321718	6.68042525877347	4.88723916963334	11.0874589926449	5.87457760102493	2.18811032335779	10.8018135740555
5	1.88955666057669	1.41311349079393	6.47565560261929	6.85382736426031	1.92496167754138	6.82894728437259	4.05136847836255	5.26353660525434	2.83327825538718	1.82994499264369	5.05868742367722	4.02102617432843	3.18233113971422	1	1	4.4337347930899	4.12986395097951	4.82635324443677	1.63492631066706	4.75613514193126	7	7	5.02647088447358	4.73879521364981	10.4491770907794	-0.349757964315451	4.51947902685824	5.22842314688668	-4.8044007826291	13.7987884489529	-4.13603737671088	4.02404635070403	0.127876173774032	-4.29944018684628	6.13049481228057	3.81315780844574	-6.14646066001332	1.34746303046854	1.55292525044418	4.50436049479012	-1.2687497501937	-8.73998171326974	-4.68493923399983	8.31213948758085	-2.89024387887992	9.94028012302591	-0.651491161049487	1.51828863240989	15.4701758862906
6	2.63176121809476	3.90273955301639	1.49383704837252	6.38146440499681	3.27978055372599	4.43626797089104	1.49576305226012	3.95629839902428	1	2.69774185577566	5.30159190407698	1.45516072394007	5.00641714759043	2.16898086463203	1.67225855180359	4.33304282818348	2.31766642060825	3.99144116465238	1.31546185765208	3.55143950914477	4.48352832113753	7	5.2881232549791	3.10996888539267	5.22014510594277	-8.10313694493932	2.28528447347606	5.48512194173664	-2.53350865886151	11.0449399971172	7.6977044503108	3.30932351397709	5.1625222767108	2.01152452599512	5.73662936462353	7.33793751381099	-1.77628269872333	9.77103409702188	7.14802873142358	6.07549730555163	1.61790062812306	-7.73152704246982	-0.93708897214862	5.7456587833276	2.24864556208699	8.16287500001323	9.04516572202843	2.4269674810757	17.9440398259138
7	6.40529237123435	3.52840090388907	4.29365921940118	2.39107430557317	5.51966227285927	5.9519782431923	5.95950469046296	4.55021766877922	4.31736286095592	5.09739575093988	6.8332540910175	2.44818896372898	2.29374097413683	3.59834360182207	2.33039708857343	5.62637795689793	4.27380505123744	5.84179258695795	2.72944522959738	6.43342330287864	4.78318909993788	4.06068074672835	5.91585764932803	4.59667512420275	2.84837684826419	-5.74684768300887	8.70906956642611	7.09676687060135	-3.93102264614132	8.45069391436171	-1.32320448536647	2.27566154686619	-2.64288318608225	1.73146845126638	12.1469216346725	3.73227694229598	0.303110788257198	6.26205271176687	1.87135896954494	2.62881351177738	-3.55822621472918	-8.19020968870568	-2.13600994169208	7.32484682848078	1.46620063967941	13.0885427867682	-1.05275244490807	4.33471745371179	10.8090531841718
8	2.14920611899091	3.40738520999134	1.3394797783949	2.38881004645732	4.14277449149628	6.95493220647449	2.3796976270079	1.27727937347965	7	6.9921795160854	4.15710836944709	3.73958767751307	7	3.74740168606806	2.15599067796483	5.18916901958149	1.65500210830218	5.05892693798308	2.27734192373605	4.06434187704917	3.92741603404253	4.40215902947032	5.8650588126555	2.61995228692933	3.59266719893542	6.24655735094163	-3.91403323248757	1.42815984525548	-6.0895941584888	10.4568969112508	1.85365687563723	-0.868003440530564	1.21295194197135	0.0346193972041499	5.5217689998118	5.73228940532365	-11.3686112566617	-4.94763025034185	1.61125697237284	2.53324151401075	-13.602468819962	7.90540477529519	-0.467102017817258	5.98560034441943	2.81366435909609	7.66118027617746	0.251193389004734	0.832095502256473	6.32557768436515
9	1.49630034953876	1	7	4.87301402176805	2.75370160275959	6.28196673797309	2.14010503868651	4.02304888552409	1.36816753336065	2.82422129446901	3.30332421404482	1.87941609699334	1	1.01151996826425	2.46683255485037	1.80926440701088	6.4401596763117	4.19932683403232	3.42336373335907	3.74307629039327	6.8315044810926	2.56208354734142	4.97865207899463	4.89823393285863	11.1301890442336	1.78702552975399	6.92217259484762	5.61010069465978	-4.27329945417966	13.4058516360789	-4.15084352354469	4.42904873769155	-0.746845895576815	-1.0620413186845	6.9077552645502	3.42150681526233	-6.49449365357414	2.87851574254729	-0.409694295215296	4.24259718643435	-0.92346995885853	-5.92272985725176	-3.80680323503569	6.31970972190352	1.48039940660044	7.96084258597349	1.03086628811729	1.46699048699497	16.0541174502642
10	5.41540202463889	1.59582212786619	3.35833304071772	1.96890029474208	2.50087815111048	3.68751271722749	1.67241021885145	4.80068873039109	3.76372916178325	5.51770443735927	6.537544533769	2.49555259868585	2.41845999644986	1	1.00396125026583	4.64109109377274	5.16427365317096	5.64174611497136	4.20897423104514	2.30379972238292	6.54381204486381	7	5.09783259338351	5.83621576167443	1.40796209727066	-3.4822996561492	4.33748893164572	8.10364347649308	-8.59155633575462	13.8694595523094	-1.72063965347746	6.2479378269515	-2.617676530276	-0.685772352704075	11.013195030416	3.47789908095707	3.72109214340236	7.25256155865067	3.2443574944818	5.51590743004151	-3.13827986652305	-11.0787426232837	0.419465140186855	6.72859494036958	5.23734874340014	8.05762940447704	5.1028065681028	0.837189253436391	7.23329781191904
11	2.18472095631095	1.04759192790427	5.96469907254251	5.07576696105026	2.36777449099622	3.93341188258137	6.65300325395884	1	1	4.55606477610867	3.3093635129399	2.59968863256234	4.05178344402707	2.46180977489512	2.46682573540475	1.02383374958783	7	3.42749029045255	3.29222120587886	3.07145954226196	5.96634065429535	1.07819714824771	3.2851113433747	5.66488983362693	10.8714512674628	-0.302509611325409	6.72384801932616	5.70456338217065	-3.43421669166732	13.3841493612424	-5.19671086927604	3.7996753673256	-0.877016216789737	-2.47786919276145	6.40811255853952	3.90902170784021	-6.33255312105422	3.76355611482974	-1.92609796442952	3.51069287386473	-1.65389311665541	-6.30008018309593	-5.38144068013944	3.14424827826341	5.22393518607853	12.9481722248169	1.39597397954823	6.18001978715039	1.67362155015858
12	4.83301893501488	3.37012761331326	5.0991239782072	4.27697364848806	6.77604792515368	6.54671414427193	4.78306847128965	1.94916376082273	3.7161846407235	2.2649975110104	6.22100244677022	5.80711678732429	2.03857089394775	4.60581421349139	1.46992287312954	6.1039347024891	2.45841101870511	4.19370136786584	1.41909527392677	2.53240874929989	3.83163411111496	4.03177963178382	6.80581685166669	6.34698342842612	3.96559257336947	-4.41185654180673	7.08511425826141	4.52252824058167	-4.29312870079815	10.3099291098216	-2.0886329498225	2.21137714508019	-4.96980331548917	1.69207648231448	12.9991422485593	3.60072498952554	0.362149247175895	4.98535844357054	0.800049450453836	1.2865178835445	-6.38494858637304	-9.29624807501125	-2.04137744499713	8.03579831317373	7.13204527314454	7.00340587733053	1.21863710206115	3.60392563490545	6.4408691047757
13	2.12391700779061	2.2199977369112	2.53134277907791	1.72365822419904	3.13797276865986	6.69205381087654	6.17003122474832	6.08958414450916	4.16013935241945	2.77176254610122	5.72691539177315	1.43009763192439	1	3.06762372512703	4.19751929387499	5.54235084070445	4.59988123807219	5.51378951376422	3.82463266354125	3.04953889906706	7	5.01122037281953	6.84845980039258	2.64263819783563	7.84020216115519	0.889393675177243	8.98941408119356	6.36889894153439	-1.85205625967249	10.7429696862409	-3.46813947096501	1.64628855654834	1.17683157584727	-1.73281756216549	5.02971287903134	6.73743178176242	-4.5412635486632	2.83554905689712	-0.587665764798342	6.06023964282318	-2.73986596826432	-9.73521389366804	-2.19810637199396	8.48720861658966	13.3167688030523	9.65349381917937	7.60001628551314	4.45006259555197	10.4399429908563
14	3.7593559672895	4.32292406961237	1.89785294964807	2.8156502261475	1.91830088900415	3.99566104391778	1.47133923592332	4.26733633075118	4.31145164044638	1.08276293628887	2.25917407726171	4.19956017918815	6.40002878175257	4.12074584875683	1.78384382676867	7	3.02077311444867	6.02392765332421	1.58304971279832	3.56208207715203	5.44667570796034	4.06484925892861	6.95929694114637	-1.05699646930643	2.02784676088339	6.54546377814045	-2.1757734399935	1.76313493801886	-3.48421975141768	7.37211177716715	0.184397885772136	2.40498650670374	0.20014821953982	-0.137240513537144	7.44608429135603	2.90251878786968	-8.13575834193907	-1.23655463415271	4.24535149251506	2.65609016884633	-14.7118576599794	6.27026099722514	-2.51370491035263	4.45329924543941	3.83601737077515	10.6451630571777	6.32025096238918	3.59022730055678	12.6576823582607
15	1.44992066095679	2.66090015188347	1.14932711473942	1.49785323058931	2.9378064743585	7	1.77880440861147	1	4.36859940959709	3.32144039790938	5.8787252937965	1.78120462228817	3.87654121696527	1.43173368006303	1.22155509149384	4.41124282555666	1.55050215913791	4.51071440207391	2.32778989525498	2.42728337485918	3.94941157734651	4.99311989076197	4.956579695512	2.91268662176869	1.85763173783281	-4.82052312056269	9.48869837843238	10.6152262122126	-2.79822286010973	15.3212070855591	-5.79673504826452	-0.725886667515713	0.857740116416525	1.25264475165996	8.52730143065024	2.91159209858355	-3.13274438429947	5.83380062515664	3.99310231543516	3.47383382276366	-5.63556931828902	-8.80639427384538	-8.6045769584348	6.96437875642798	2.15859141842115	7.25194717914495	1.19776353911227	2.46390791011168	11.4920525197361
16	1.64965713807609	5.95654224049311	3.84672483875068	5.90288972938942	3.37243683205342	6.52819732105031	6.85023124647266	3.12452198171988	2.18748017925109	4.4228768475307	1.71215270172273	2.09860725907047	3.49439254659814	2.57403456511423	3.27657405338778	3.98552744836334	6.13467924295695	3.66508406113631	2.76330324601943	5.92559779750718	7	4.31395664698925	6.60521418015822	6.75044380583985	3.96126535290194	-4.54940243622313	3.88142183530952	2.37061668877919	-4.83706523373519	18.9183802026212	-0.487232838248986	5.77674617503309	5.24940939269814	-6.21471726839754	7.91500538947786	4.67750257862266	0.511153587001454	2.71859313325726	7.93358751141698	4.73544881850725	-13.4357862155793	-7.7160295536174	1.46453618081234	2.44148645959394	0.53223802898264	15.1207765147016	2.49568206392094	5.10759703618672	8.88132081066361
17	2.61362903911483	3.74796096293378	1.56372869780624	7	3.05931237302132	5.19950852643521	2.90414984754514	3.95727210728965	3.52802415773704	6.80092521453456	1.6453373309525	4.01980341397997	4.84404857218976	3.80075236916575	2.47778485987019	2.59866835032038	1.49292625078374	4.36091928210779	1.27822393153893	3.71626988147735	6.44013034648186	2.15543284368596	4.67045206115846	2.48638173786477	5.87024290958409	-9.49445044364017	3.02251331997122	6.28131455498221	-0.960538986693298	10.5680352584409	7.51231828466887	4.73619204574709	3.77924225126753	3.06300366078584	4.72169119339237	6.4272115736809	-0.26017252602882	11.6529020082401	7.09051692975338	4.45768475762132	2.52995036202055	-9.03433899137865	0.977339661590163	6.45140448476786	-2.02982044457712	7.7516928329145	6.31826593248614	4.93368199958448	13.2801008652297
18	3.99043621071195	1.04545909135784	5.46705750946416	3.53999743763051	4.35486024696417	6.04250699485839	1.67213271985855	3.15259645026955	4.32944189752442	2.32728343509507	5.27299370792176	1.3599352030648	1.92710107925487	1	2.21322255318396	5.92613823765147	4.85999649490519	6.14101807932631	1.51039036852296	4.77072940902512	4.80506130581096	5.26156542644321	5.48391699308176	5.46538677149117	6.53360042704598	2.51810227400466	8.09174119930297	7.28944234544108	-1.94278036153164	12.2773030220165	-6.55230768958362	5.66243235585607	-1.44089618817588	-0.696698433704757	7.99930205968604	5.99657936801016	-7.56663521251455	3.38360773285916	0.312866279390114	3.93961015667413	-3.96001495639415	-4.79722582117526	-2.77134898177015	7.06506421609812	2.1598872056442	8.2133637441206	3.99803673563341	2.79231820560449	10.5961641686495
19	5.74790399996006	3.98267182354507	3.60750936522444	2.07722860510398	5.14270888675788	6.06279329806416	3.90543992815352	3.75552627375063	4.06891896682465	5.99368499300268	2.07806898329854	2.2599674444605	2.75778424807842	2.28709688861944	1	5.99786485005994	1.67939309595176	5.93854066817254	3.58346346029176	5.52493395630142	5.25015449908562	3.52055231615578	5.44888834300173	2.86856869508727	2.49498824262586	-6.53324549613676	8.07312914494293	7.457709980838	-5.26347921334705	9.93454843624851	-1.57898524315996	2.65497966345924	-2.23693662243704	1.63518631583507	10.6664035063299	4.7573496755393	0.0583375019540947	6.05390948954047	2.97815390939648	2.37273055576708	-5.2314658358775	-7.74156905469756	-2.51454974820933	7.88197372166112	1.64221181562161	14.160029841496	-2.35087460193835	7.08576465426469	11.2563963329813
20	3.17203628817273	1.79997437026359	5.34147792835078	5.39103520507732	4.58215420121524	6.58144519705856	2.38763711694449	5.62307255156589	1.12129463544738	2.12443382026986	2.30104146779475	2.75055572930204	1.93483392193406	1	1.34163754859811	4.01951841542977	4.572863262359	7	1.94337228197057	2.61155259719411	6.17284977747177	6.55762128711233	5.69064578199744	6.14739971968083	12.1114389247576	0.70011654121574	5.26288009308752	4.37548783575463	-4.63897825635176	14.3137509554244	-3.78083068208027	4.42988050326415	-0.533569101552502	-1.07147735226037	7.80242115970098	3.35338619872555	-6.15133508222996	4.60635128103338	-0.995549728906942	4.34112527560607	-1.05976129959718	-6.29428814949285	-4.55423583577456	10.5820250306349	-0.640889944417433	8.98553918919094	7.52931520496693	2.52946478870732	4.01170705045105
21	2.59468799912776	1	5.49834965765819	6.18667306267662	3.28534217698727	3.61679722873872	5.61366572179583	1.44858580576364	1.31768887794106	2.06946335967545	2.31331381014661	2.41484960670115	5.41589595408031	3.40100302909821	2.0773481692015	2.3205353539033	6.13416252524229	3.30128182008037	1.19276065233158	4.89991781529584	6.65208376245142	1.7499504660597	1.91245229838977	5.84738548526998	11.1522036179453	-0.0549338479925081	5.57226444586582	5.68096262944426	-5.21683089810767	12.9133160516772	-4.07129842634458	3.61051204284713	-0.926389424111201	-2.3605396448454	6.58696109434706	4.0284694689731	-6.31234987735115	3.85521501528266	-1.41414024232906	4.19279513536678	-1.38568551241055	-6.94359518257434	-5.12139713663636	3.19655495594928	5.44956142763566	9.90528070227356	2.60235431587185	6.43609282336996	6.2730923457625
22	3.45400896390104	1.0028152124581	5.3110312697735	4.9474691425357	1.87318940510921	7	3.95745797911411	5.18286447296145	3.2060638381963	1.95212196766965	6.60127407378726	4.8951731069803	4.96429885931423	1.79099708451342	2.67664171681469	4.93761444557598	5.48259889585431	4.63677965095506	5.20703998362254	4.09817093625037	7	3.70929524444609	5.96694948644029	3.70036388487689	11.0342474042707	-2.23449566101054	5.79818367885283	5.1824643761842	-6.54783929180232	14.733745126114	-3.70863499672495	5.71231654346593	1.41935533228533	-2.33478116350527	7.06401749469114	2.99051401202755	-5.70613194778414	1.66581421420596	-0.532953055815873	4.09174643835421	-1.26667623941349	-8.26378365331493	-4.54657920401154	9.47584804051058	4.42210217852421	10.8742911249688	-1.00049009871489	4.27228080698737	15.0845150470056
23	1.87327623626984	1.82717558689494	1.98140591995879	1.99011562687349	2.51741618715908	6.95797261227364	5.59616024947294	5.62106605771405	3.97448628841625	1	5.22847032990227	1.2247382839507	3.07737927985943	3.64486030513309	4.01407931655977	6.89038558947802	5.92781728968063	4.60274509885328	1.84895196101637	2.6383377113485	6.81704149309578	4.57496824857054	7	3.49755327011428	7.63710671489578	0.193374968422029	8.72129935362925	4.67787458156916	-1.56537739152051	10.0405216090709	-4.61091222777464	1.72542075692106	0.610800040461964	-0.63006576687135	5.27598115412388	7.61631636763825	-4.92905147059089	3.5600771296064	-0.652839454613828	5.25968232127509	-3.4365623824581	-9.8045879788047	-1.56547196683414	2.5952082093055	-3.03240045217497	10.4916334017418	7.82042008005303	3.88247268756268	8.92071449270056
24	2.03453986417642	4.23995616271419	2.40305476507065	6.77230515724191	2.0728695506986	5.89066498122166	1.23884181484792	5.04478311990281	3.95351865342234	2.80687146786072	5.40007176082362	2.79412463902942	5.50465562477333	3.32474982645641	1.64369094560374	5.29859442040467	1.69555892937579	6.48845359910207	1.42113966325724	2.49060230562649	4.10686844581961	6.76274145905333	6.05302886590335	1.84294079718363	6.29058681465187	-9.27763780949395	2.62254022078329	5.57152724026118	-2.28457225836947	9.34256415247095	7.95825898529723	3.00826287943765	3.38102591315061	3.86588215240816	5.09091114782685	5.45227469592734	-0.0737893235953479	9.87727630828229	7.51151593726945	5.66523467675497	2.93259624700703	-8.41826224137169	-0.89850577084662	6.45648215882828	0.0473129302081546	12.6676140157714	1.00530407591636	2.22921775569037	11.6644658278428
25	2.76976587442329	1.45294401975455	6.57740380819334	5.40847033609962	1.84285194097367	6.37834733881699	6.43608082126766	3.7361472986786	1.20235894709543	1.45426048267989	5.35458938297489	3.12540753353669	2.55661748067605	1.18722562878444	2.080303443491	4.60415474979148	3.88849643720084	7	4.61915748831974	4.07650869867542	5.19578298403901	7	3.87914327841393	3.11376251117862	8.85787927045704	-1.61529832456254	6.85078096728865	5.38080628188429	-6.02668642880618	15.0736494015375	-5.0952722846467	6.6218226525264	0.0271515672082293	-2.53346402177732	6.57672519875411	3.54601917107769	-7.18559654190146	2.7098106262785	-0.0802836883133553	4.89699322687437	-0.493623353780593	-8.17833521367267	-2.32652044548002	7.38147251841806	3.59823748415857	9.7295610216314	5.16758678404113	2.08192952371365	16.6321398885775
26	3.39824419575446	1.71636603090545	4.77630594675159	3.03144551214979	2.50808216639147	5.4608820997775	3.31248180960152	1.63170241088049	5.00977926696428	3.98387925278036	6.59413314697971	1.62541394156863	2.71988896002723	4.76651552358293	4.93827209160087	3.93320410142181	2.37531616178711	4.95709651440989	1.86611364594826	4.1166242037374	5.8122108828182	6.68601875079963	7	3.79239745901334	7.54230124111733	1.64057794501936	9.41169709538753	6.97893415317819	-2.82763659253412	11.2400765151409	-8.5790871025334	5.07014430466654	1.83160046800549	-0.840579930299561	6.73968405789608	7.99997900038722	-5.56199065602952	1.43593581617713	0.52438406707399	6.83306195178525	-2.59544206239992	-4.38894929019139	-3.61494680449298	7.50205572386537	3.99082650231289	6.76678552120934	6.50792887737372	5.65848870991521	5.77603167491194
27	2.16595564579366	1.09230128457797	6.43558657085665	6.38927346917644	2.38551774805475	7	6.14009992492692	4.55397424499456	2.80842566547495	2.00275374522716	4.20194067440157	3.62366636211983	2.73331451228264	1	1.90915730501593	5.29578466443253	4.32836779158765	4.8281365318706	1	4.09005753479825	6.6593239637372	6.92962241208243	5.66385599164363	2.83582433134341	10.336727143584	0.0162676101982759	4.86116892919077	4.52901809068695	-3.90650794727978	13.4295905753207	-4.92483444632169	4.45561203007293	0.655431117737057	-3.02935471109176	5.85934502448674	3.62772054048741	-7.03466223845172	1.2269794621344	1.16431762425996	4.15037205865012	-2.03528531346113	-8.7429278430168	-4.2493916015042	9.05068995084084	-3.11650153965677	11.1627659547285	-1.3163488920047	2.79160050093861	17.2188531528709
28	6.05485194450649	5.54339909065274	3.22637875543622	1	6.19079039637749	3.37857194091568	6.44839972795514	4.2344409884821	5.13342277652446	4.99239294200344	2.52431560861774	4.44066160930977	5.04821356969119	3.49250431740168	2.40204089090762	7	3.17823601905199	5.68326347523278	1.0475323588384	2.58752283501361	6.08459650800567	1.38163939846533	6.97102381189902	4.22433164590489	1.702156183002	-5.55170027996928	10.0528947276889	7.71925974553566	-4.23189836546842	10.3838796833861	-2.16879201430181	4.7495555445253	-3.27917701988072	3.42350502852999	10.5030440530065	3.81196407306408	0.833506259206997	5.65917353979495	1.67997939799109	3.13513929231723	-4.37224501649201	-7.21624442036441	-1.93712165768544	6.73826951401684	0.32146276435114	11.0598997064418	-0.469379229026351	7.64939323806819	13.0516673815169
29	4.05873144672699	4.33392304448661	1.79436008817883	1.6678837855916	1.72393758543789	2.56070351269542	1.39558989202625	2.18123640935761	2.63369913930541	3.33500021660058	6.09890476883622	1.34349289057885	4.33775858546436	4.05058223490991	2.77486825713737	3.53596159330702	3.41314370887763	4.17343986601088	2.39236494623916	5.82939639734168	7	3.49901265610248	7	-2.59329934219407	2.18059428664643	5.02418492391588	-1.78778659036968	0.265085684841018	-2.06420201439453	7.04332286794571	1.27559880490587	1.60653489648316	-1.12797868315515	-0.223418070909972	6.78503410514019	2.84965585726735	-6.38406098104613	-3.12043827156538	3.12990433016229	1.63645447743835	-14.2587898160899	7.64425180508813	-2.38208770473852	5.14383877500918	3.9153837761722	5.31441173382508	6.22412906713159	3.18676764364941	5.03191171664467
30	5.3611825358885	2.7156089032161	4.43848793371066	1	4.02071224773085	6.89929480101279	1.05840772868732	5.227556520267	3.69111473568973	1.41717900118291	5.35320760024535	3.21443437373047	2.88819157664386	3.66913505465065	5.70161813432799	5.8754726694461	2.71173487144687	7	3.14468780687307	4.17468800799641	7	4.25292817889525	7	4.69344381248437	1.552616784852	-1.74202100149252	5.3772902643303	8.85175762025262	-8.06599446762024	15.0792677529595	-3.42634446626822	3.27346496092314	-1.55394570400689	-3.01170955205634	11.8783195344522	4.21871333540617	3.44838944315477	5.49840109084343	2.34235720293674	4.48260597743109	-3.4469574509938	-11.0733475444923	-0.218695812244148	6.70083964594822	5.35525171112472	7.41837986733568	3.80958994877609	2.98705170711399	5.09857059932255
31	7	3.70770184270893	2.79578275792257	1.68546057707836	3.45363570461186	4.77377343291912	1.8897440190278	5.76292168899403	2.68987565506103	2.67035728888188	3.02527655052509	1	5.66916618752822	2.25295710457369	2.807724352977	5.70487095546555	4.86725478829873	4.94784654180819	1.17254134679047	3.37259996644261	4.92576866269207	5.8205496487408	5.35921053681168	6.66529148701615	-0.130417524809013	-6.32456253954568	9.76994190260156	7.19487466717256	-7.02304712624568	15.9081162091983	-6.2154892581248	6.71344490450456	-2.03449023053886	3.75656963296031	6.88335985325862	2.8666195472919	-0.1268296998266	7.24426087962068	2.63032750372596	5.86424960927196	-4.35478476656091	-8.88062650211074	-2.08051289987182	8.18254246967966	-4.66412589556043	7.70044601873764	4.88748249801203	5.34191452077404	7.13410219347614
32	2.2608614762376	5.31555465046788	3.11317226992157	1.99658262349781	1	6.13252194269391	3.58943348922196	3.27986558717057	3.81753614293715	4.1189712618331	2.12551783136794	2.1454473740196	5.07031855699837	1	1.8783619588656	3.4810176155295	4.47690359075662	2.86823075174488	1.39199535291815	5.89653628747276	5.99974782100719	2.93662589035656	6.49499930505302	0.253724259463813	2.91687872168161	5.57524370956978	-0.276033893901582	1.44263446856153	-3.23206031040801	6.6469398184952	-2.4483857777131	1.73756442359474	-0.0445358121832143	-1.91795251523708	6.6084449975781	3.88240320427407	-8.9466100747381	-2.36048450564688	3.53278308616874	3.65283644737786	-16.2243882981805	3.83962707995321	-2.55418481186638	6.4617627081911	-1.56570497715361	8.63732785046364	6.13625879990218	-2.6149386246555	15.4215206217433
33	5.06819151626482	1.95437478828267	5.10239435202514	2.19509282191751	3.86618124429886	4.35950668325696	1	7	4.71296033394104	4.43574581799359	5.98823033856647	3.29180644045692	2.9110399853688	3.58529266874768	2.04934752236927	5.19292375196506	5.16649364022112	7	3.30262223298898	2.72136386254902	7	4.73662483201168	5.13099652781776	5.20571943949403	0.363338940126702	-2.35544628602648	5.06684944019056	8.19330331697364	-7.85063841309981	13.6930500009084	-2.23845923719066	5.95834097245258	-2.38135653855829	-0.757374847746206	11.2948830225051	3.3564917594491	2.53364156660894	7.29109060623224	3.08920718004677	5.70231774211223	-3.15014424804546	-10.601968936325	1.43756438764711	6.72262220722924	6.14241817416316	8.02147469253746	5.38761376240892	1.05108648305052	7.43001980079813
34	1	7	1	6.24097156283426	3.43454938524249	7	1.84611445432211	2.85389764313022	4.09061542278746	4.42479167312934	1.05869038910144	1.89680719021573	1.58443720742445	2.7619521618992	5.87316533561778	6.08018840585942	3.60496476947705	5.0434752961927	2.62429999605387	3.88201056115775	5.08801132465567	4.00958779058925	5.83616446258358	6.95948296135096	3.84625308954073	-3.73876017592184	5.42264408334714	4.25455499097799	-2.85360008905809	17.7626199814142	-0.849590902033286	4.12808118636261	3.64490820550816	-5.4341783614065	7.12081058874305	4.48629102344413	3.04089709110506	4.99407808093839	5.85389194644869	3.10492112169103	-12.0909887849242	-5.35893307280296	2.37631575601554	3.15621315569309	1.75608656235904	14.6486698587623	4.28089897587548	5.96742550492545	16.3194719824276
35	4.03766433756032	3.4911348960492	3.62586154423115	1.09163037298498	4.46463402381679	4.99508363848343	5.56228057343175	3.59241514704509	5.4176639884319	4.03904958349026	5.03406523157968	1.59065562676529	6.9982061768208	4.14993281821905	1.60396841453329	4.53490588005701	3.62918825832765	1.18210424286002	3.97252560697677	6.45620067368248	5.6540309266155	3.34299006384466	6.90714998762968	6.67016337313814	3.35370701554959	-2.7460161828086	9.40983011249561	6.05227652740207	-7.46993054693643	13.0313053423751	-4.80685431731175	3.94249095599675	-0.107240202216691	1.72587770209488	11.6551890612973	3.76310766820201	1.50305582746585	5.90409606539201	5.05304373782469	6.17598230865021	-6.22337642893924	-8.86698624430596	-2.98729576843929	6.38411743393635	1.87222422800487	8.28409188317618	-0.655037335847398	2.13680544652645	4.6829062383441
36	2.03842209264641	4.26156495413186	1.80739277064306	6.13466291332189	2.56357779739535	6.49828252798123	1.35255638874643	1.4060026463902	1.73050424595982	2.0382305398715	5.79861677082338	2.19156790543789	5.77627930003676	3.73786151184756	1.33873924188142	6.68833126506962	2.21659149247484	7	1.18943891782269	2.70396625290292	3.94523630530452	2.48617318140553	6.18804913552701	1.73208478980857	6.45269219682229	-9.82735680347432	2.28951642718131	5.90884172995003	-1.78501313995021	9.17331382074159	7.82033509312199	4.34795635753882	3.6225714570321	2.43677107872934	4.92887512568918	6.27221702011909	-0.0736223160121806	10.497771330009	7.03454079539461	5.60205924580212	3.23723980421147	-8.57808498297209	0.211660938780895	6.88076006088442	3.17029521841567	7.09593966584014	-0.500343093999265	4.11153728441834	5.61162995421835
37	4.47197557951629	3.4994663907349	4.26609475160166	1.52840528075253	7	6.6536171815614	2.47419708553913	1.85596144193278	3.22902043543907	4.30310074566029	2.7444926266621	5.88346729386844	2.27650407970714	4.21796655010566	2.00771438210805	5.9181693408914	4.83420742081277	6.12507677092418	1.41719641653501	4.38515291526447	6.54558408781081	5.37286884382244	7	5.92178973205391	3.1691687497575	-5.11277203705859	8.59797111704101	5.59201920750835	-5.85152282280078	9.91976773662878	-1.86268521073268	3.56073625423602	-3.02645885825837	2.85163655611418	10.693398863612	2.71051788468883	-1.23677182024984	6.37849238928829	-0.748299081748332	1.76941558958998	-7.64603099221689	-8.6449222113633	-3.27487452204461	8.80323941382895	5.13517599774922	10.0161673868902	9.47846404038838	1.15084565416653	4.78775964431546
38	4.23475332387297	3.99223459573691	1.07136214229132	1.7875328791871	1.44814460802188	6.46052677644925	4.94297419590042	2.86495431040681	3.13776711557673	2.10035957727187	7	4.25541987740149	1.75301553202633	1	1.427159405957	7	3.75199084749934	7	1	3.26872147590917	5.5197681791309	3.83642168797089	6.39439860384667	3.41383064167416	5.12031474827411	7.64248411996928	-2.71590028779101	4.38649447575721	-4.94140001620302	7.11289149525071	-2.08101823513934	-0.559770374056214	-1.69520767494461	0.641581580064182	5.63018728635383	5.81864552528979	-9.38985129193936	-4.96500825402058	4.08254408954462	3.03200392088122	-13.4006043323438	5.10687968750861	-2.33018832589529	6.96270110340676	0.773442247697797	14.1274230481594	-1.81699725628136	2.93332379723943	0.893492926388872
39	7	1.80059659678949	2.97552706661261	2.55385172732336	3.55192983939082	3.3947035634409	2.1836808383049	2.61335971217903	6.13967636926982	1.3344651072468	1.85177901230825	2.5301232836922	6.33847748834773	3.29840879755256	1	1	1.69519670463151	5.26647650611964	3.32623801992618	5.46444136126455	5.28664699284424	5.06724789728676	4.81055429645873	6.71698252820317	1.37755381697027	-3.22670971111746	3.26731673732215	9.94879838662583	-7.99792771482596	7.30170844868163	-5.93162899238056	5.10942792903546	-1.73016585062356	-3.96533553138335	11.2498661397109	3.58115854435749	4.35432641015035	2.48453452960827	-2.46904437404625	7.29110872555231	-6.19786546212705	-8.36126573038289	1.08851932316153	0.144593826491597	5.55480812604408	12.0297141212138	1.51344534493086	0.934456362267464	4.05830408999131
40	6.46769547079248	3.83977607759556	1.74593524710032	2.84825298581121	2.98772748131129	6.42779239090644	1.19997995195214	3.87957509089216	1	1.52011835995088	1.45002524858032	3.86161261063106	2.45636136396204	4.47078750439061	4.29533056948326	5.08367226329539	6.30001806433144	4.13021997274884	5.34516023631292	6.09681335465115	7	2.24809551704311	3.00668658175191	0.513131045945447	6.76841570944975	-8.92021697642584	3.80039165731124	2.3613164103324	-3.89914025606828	0.934753511864994	7.01818291756483	0.833034675977438	-1.90477214162012	5.25015500793311	3.26657037942501	5.6424423017391	-7.98641024485192	1.76687506811892	1.62964370906584	1.63927423459271	-3.69163786687132	-5.34836125294401	-5.0550167796356	7.06837874499351	2.66298482088262	6.99563718450151	-1.33784199081715	2.96548081964447	9.80611133915287
41	2.27605464053343	3.13090915649131	3.5626527807933	5.21445241717681	1.62720087585832	5.15972231041652	3.92762922290246	7	2.59456433181423	2.20334596646064	1.1370952042483	1.88875168775463	4.07835106221515	2.45201160489661	2.35947230692355	6.2781333767507	5.23286251370958	2.79904206087686	1.05129182246524	2.56322767995121	7	6.99464687125	6.23657754382078	5.85735486509198	7.59462075136861	-0.0784653838919332	8.56788868217166	5.73653908327267	-2.84273803561108	12.5997095145299	-4.27456496891297	4.43173409077613	1.15893334323368	0.779747636266111	9.9906091067293	4.38067756799664	-4.86582599510575	5.09089130397785	1.86616360451845	4.83624266360077	-3.22137512031774	-3.2174329222197	-4.44062854577817	5.51896349493098	-3.93050936144948	6.7780035656184	6.77936525126866	0.893850904665419	-0.236545388649499
42	2.84014232079948	3.24181613062118	1.9988789272485	2.3893094763192	3.73017885152716	5.04228321440544	3.42656752160217	1	4.58337090474202	1.67047353197235	3.41979367067116	2.008326091056	3.27432654960298	1	1	5.32559045210765	4.50520708177878	4.46084935673903	5.180197522878	3.93198070544974	3.67669144533734	3.9655069022076	6.62332433095372	3.26929078919178	1.82452165517584	-4.58563042329603	8.76200585556556	10.7948977413993	-2.9082376863062	15.357746077394	-5.06756596813118	-0.680470209889183	-0.100400554501268	-1.22405856857828	10.548099160977	4.02939590304149	-3.92515326920187	5.51622172039665	3.93306421730103	4.02357189397607	-4.48960486618657	-7.07527813537868	-8.36604361920339	7.8405201131226	3.83874043712322	6.20018591122684	0.222280132338973	1.71083629505416	13.3330555528161
43	5.6766215575658	4.47711014736892	5.25307754997848	2.64767972288575	7	3.94858410676267	6.5317109859928	1	3.60930852088657	2.66715755344516	1.98998279199649	6.58850014119171	2.37928869794317	2.89383315583196	2.54274619823593	7	4.15524117338389	6.77910259422367	1.52747295785947	2.99676593263369	6.02266748819483	6.10008745914593	6.41494336852376	5.45301020030434	3.63518661699931	-5.12983281695648	7.39283589714331	5.85256920513444	-3.43101873454646	11.4342483039484	-1.15343128437192	2.95033543501701	-2.81320297330229	2.19529285943842	12.5444693699218	2.91192353838335	-1.73543450156558	6.46053367551264	1.08987285308698	1.17698164905524	-5.77417520231197	-7.42992600572606	-0.267553784789792	9.41735663659568	0.529861934448653	6.19276288391981	-0.600093540583998	7.32404493770961	12.358530165043
44	1.75033883799043	1.24842042696854	5.03239235106596	5.62549688525307	2.46677868645255	7	6.34422363820061	2.3007850110666	3.96428476978042	2.21594521576727	2.30644708393432	1.59340102280268	4.11011449979093	1.74523278603845	2.15700474004194	1.48279369469375	4.33394651053641	7	1.28621221044745	4.67676107554135	5.92696158867716	1.35142751602256	1.62574557346557	6.05865651705287	10.8536038271268	-0.277077166766155	6.35712793656543	6.03639597773276	-4.93416703952447	13.0310914190633	-3.98060827322069	4.90894498895095	-0.871117834169488	-2.20886778880243	6.78062774341888	4.53292522609554	-6.05186859474839	3.92918141099934	-2.4364679866389	4.47148611835595	-2.78129823734617	-7.5887597255429	-5.47699403422621	3.11065908211061	5.10019805543139	12.8907176485923	1.22179565672782	1.78377857627912	2.74488987006148
45	3.7047855834203	2.29502958485408	1.94894669466019	5.41538157232169	1	6.00093491075587	5.89863861928471	5.3809523291044	2.97192837650819	4.83259897828893	2.20507785751209	5.59600651303052	3.46296279590556	3.69568840297805	3.47503114237061	6.46783909820758	3.71369129572027	5.55214728955853	1.86248405333251	6.93794755963825	6.37201159824307	7	7	4.74807271481583	8.88026291657802	-0.00662486445231436	4.50515632914952	4.51988684847687	-4.89655196533606	10.6685518144683	-4.71183078680107	3.71714194308179	-0.480670138079369	-1.43495911972744	8.43807906605273	2.47718827229595	-7.30555627681319	3.17188221904235	2.45902215648658	3.82653747972643	-0.875781410965303	-3.87626926661196	-1.78367137321489	10.7899534765215	0.898211293328877	8.14535462342132	-0.0574432808628665	2.52727709699706	17.2868292950845
46	1.87366717425456	1.80670899908424	6.08181745705243	3.54925117327163	3.86741724515818	6.83845793018313	6.82411629114199	4.28283263940468	2.06604093510173	1.02415612783139	1.26563527413806	4.67543676745359	2.97323751072434	1	4.95738181767307	5.87511573596949	2.95949056396859	3.71855739783339	3.09633233306217	4.12648976619593	3.29187294876974	1.2908244767656	4.44961415466412	5.58879145269654	11.9616346837867	0.0117382116462745	7.41052946716623	6.06305879303655	-6.83538110325272	12.8947575277597	-3.2794401289907	4.97064606014363	0.347331043263979	-1.14707685823191	8.11027160098591	3.74769204011442	-5.59055415482612	3.1630355390737	0.195948622760953	2.91366075776487	-1.87772939580021	-9.11599964500497	-3.96346894796353	10.2636407687615	-2.90199637072305	8.31002733499335	6.75475014847197	5.12462508995622	11.097780710088
47	2.29149064793513	1	5.76743841859198	5.4939079809096	3.64905073200611	3.90003675265339	6.2816937752496	5.63575421560014	2.90128126528229	2.45957502321523	3.25107167125778	1.73896619641982	5.36810147787764	3.32175907456742	2.56735524792313	1	7	4.57140102429208	1.1323595112651	4.33941527674236	4.81322425869356	1	2.26898260032537	6.88113487791618	10.1461538174569	0.193457093833194	5.78472843423944	5.42458619077753	-4.72089352910239	13.188559762775	-4.0032671697204	3.90714095433099	-1.03166183128698	-3.04770229605565	7.34794743676343	3.74374863270928	-5.98386586534165	3.41075780273544	-1.34238300974566	3.09801464120092	-2.74718064785051	-7.32995214403367	-5.77754321068876	2.18102974135015	1.11789229420369	12.9721581119575	1.17548948063029	1.87752733381752	1.84973418880411
48	6.87483353401812	2.64287279043311	5.10414555956867	2.16755501556765	6.29221327625149	4.37195755140816	3.02334883625952	5.28206618414927	5.13426157970142	6.6991758543192	2.22981523268765	1.75468741918052	1.44608949829719	3.30738187782153	1	2.49035505753216	3.4240481445582	6.36953935804691	1	1.3704377542406	5.5851789243965	4.37815113327801	6.49464858778278	5.12440433970549	3.443474371344	-1.98808740146835	8.02288583457262	3.80669472765801	-6.33965132443156	9.30220211069119	-1.57501568640768	-0.622181733368008	-3.32700134371265	1.88454029724382	12.3385295790737	5.53203655862319	2.07354899364785	5.77350650450173	2.37226824457762	3.02946497691877	-5.29504793357237	-10.3940811633322	-1.2939429705972	6.22363173603246	-2.72715270687918	9.35212309089954	-0.930611549437152	6.73347951183867	10.4958941589134
49	1.95355123109334	5.06638475817097	2.51660227273695	1.6592221869992	1.0865036887238	4.86031789540891	3.74172323142766	5.01965828617518	7	1.90808256470755	2.12081012465414	2.07175684166214	4.858466927614	2.77859198219537	3.15142811046274	1.90119222575563	2.41463548244493	2.52354494752787	1.11695637098408	5.91738439092629	7	3.87929913961685	6.48284325811795	0.669753414190202	3.81549888169637	5.62572591626656	-0.76112415258919	1.16116651430798	-2.88944215452782	6.15688334764327	-1.37306671404953	1.13583742333048	-0.280602392107323	-1.83141946453007	6.65113374703695	2.96037440214365	-9.91946334681641	-1.65768613686404	3.66361177463731	3.73968226081106	-15.2420340174842	4.462806486327	-3.3159360243187	6.65810166670551	-1.77299591399493	10.9113494954003	5.901423441635	5.95057688138808	16.3832939801364
50	3.12158163306977	5.16088309272799	1.46608610686668	1.87797094221527	1.80420001578757	4.64104307198996	2.49600005966898	1.56681209344743	1.66367845220086	1.94129501937575	2.62816079753233	3.90603720534404	3.2974586010942	3.41939756691347	4.79903328480698	3.20057198731408	2.48347658654243	5.54267235251735	1	4.75186450796078	6.7375243467725	4.15164216426334	6.93685669134939	-0.871729976755834	2.64857042096763	5.14950073259503	0.411404465662376	2.58631569051535	-0.888779134556986	7.04698944264353	-0.480577331757132	1.70608386798741	1.36675527098071	0.217130802473631	6.05584034196235	3.25612911775094	-8.40359621569674	-3.00293240321723	3.4034879455815	3.32260827331656	-14.5612056982288	8.17166375892482	-3.09502416914964	5.51418754326961	3.37419618760454	13.9377280635965	0.597642349728923	3.81965399165337	12.3754882222979
51	2.23358046347466	1	4.80880905419387	2.93882740114042	3.16003975066118	5.86637729950797	4.53278374969072	2.10436803693297	3.36560451149554	1.58078716394622	5.67224904080747	3.95411108438246	5.66904008909926	1.93322756769485	1.25148710634748	5.51267207369071	4.26092555122129	4.71599998809088	1.43141967122644	4.93425478173678	4.8807830804869	6.03847998839553	4.2964991621968	4.45897216106472	10.5270637994877	-1.67754265414496	6.35852714870117	4.87045043756536	-4.96891140223049	13.7985554269723	-3.75159081851634	4.03475717777919	0.323028672664811	-2.38008918960199	8.99377049238905	2.90906419824563	-7.15035676673915	3.02368081038941	1.13451102445899	5.55423582701489	1.27896378876018	-7.99321564302574	-4.65195776823362	10.0193389712279	1.86963220948754	7.24351523869143	9.96523081870369	0.821667114223055	11.1116991073848
52	1.67857568392996	3.50893634245329	2.46846304481062	7	2.55793046745382	5.68546694816153	2.88733140088076	4.65735883675315	1	1.32337934340733	2.30394014039033	2.12545114018599	4.9398387691014	3.74171833648016	5.48095073380444	3.22047429525476	2.50181970363586	5.76913625232964	2.04073722488352	1.76120634382117	5.5457404194546	5.04025293300661	6.83200294267497	2.26005038031321	6.44840973551957	-8.86695949724308	1.71383199701224	6.36652966422863	-1.01888487941391	9.38464507994547	8.23976566992294	3.54978460221009	3.48313283097607	2.17325914040819	4.39498291116569	5.39962546811209	-0.702740451763686	11.3222782962047	7.2515971092048	5.63074856836396	2.0762174714437	-8.83381124031721	1.33246423142377	6.68064786994534	4.36538865420014	8.05950637739506	7.13052225869823	3.46937664418457	15.4836184283593
53	1	5.00857252550066	1.95996906474175	3.12744818928641	2.47169572517524	5.2213299176827	4.24472395854835	2.53416736122943	6.18251676764318	2.4027683292616	2.23280111320622	1	1.24168904962159	4.52753587840922	2.79098695348924	6.80002162068699	1.12849013118105	5.51442595941996	3.56046384123485	3.9476896463051	4.7833007456074	1.81351333609643	5.63104281284159	1.81951249289529	3.25806674688668	6.42121420351384	-4.27280004401077	2.05253483245439	-4.50101581845321	10.3050083285575	2.09625767721325	0.0912824858740181	-0.0179813084407318	0.818589970792892	4.70154472183316	4.191359756011	-12.3488181194584	-4.19160414504137	1.34143640483784	1.64604555600967	-12.2528870393492	9.05605702383174	-1.04273767316419	6.84775265114664	-1.73433774319306	8.95576060062663	7.21336456368603	3.8967170303679	5.31952131618489
54	6.18500256791656	2.29915158488285	5.40069055069961	2.8358557710516	3.86865814104698	4.28004586682421	1.58265636237321	6.81396006805884	5.16513485584021	4.54481832775601	6.25911741316474	2.86839876452985	2.83069725662815	1	1.31974424448508	5.41171911546829	4.97054762024154	7	3.17641996332987	3.7387770340255	3.42248560198107	4.77852135147024	6.07591812702869	5.75532361773629	0.157278260922012	-3.86432010332474	5.39002314380953	8.44859282247382	-8.19239545962635	13.7854300782814	-1.19741119017571	5.54424933905308	-2.42170356844484	-0.886799493553883	10.3988853863673	3.26887757097544	2.58691417451925	7.37164121342427	2.59395745722484	6.44019264679011	-3.81363708975876	-10.9748496447648	0.916838076495705	7.23638252746035	4.21659020490982	8.75202552284467	4.85927339259465	0.566385438175989	7.67857592950722
55	4.94189268137915	5.67847269308554	3.11181396616316	1	5.63090917232079	3.30085491220213	5.18606674182225	5.70658195097144	2.33694153239566	3.4811799674529	3.95505836379134	3.00987078403096	4.44841622456341	3.16117378900236	1	6.70015523810319	4.7016894811381	6.6405528976929	2.22581807639931	4.3715599117107	6.24916706196741	1	5.90816851138244	3.73378361483532	1.4685241816635	-5.85347995054414	9.61924707300228	8.6896337087253	-3.72290290995483	10.215438090853	-1.74045106205633	5.22656150070109	-2.83102079194707	3.44654486620199	11.0258425027416	3.93484700617124	0.729198491375707	5.48889965810199	2.11842736824699	2.63084309924154	-5.56532188114957	-7.84213919682219	-2.12628631666379	6.98779677992141	-4.19154405298647	6.77299769412173	0.653855753993465	7.97553053778123	12.9507071451303
56	6.97972099380262	4.48781927057134	2.94479569770317	1	4.82555580339825	2.8677242386731	6.59537440773477	4.09178082521294	3.53135223891658	3.77044691513601	5.41730717329622	6.82061466088751	4.59316872904476	1.38628628015236	2.17806822972636	5.53640453050222	1.06968366486844	7	1.32435090232159	2.96418608645175	5.35455808907625	5.70172235038095	6.07054885865956	4.02623751299535	2.40068557627398	-5.93519534698101	10.3065851858235	6.07003924829839	-5.63527537486391	10.3635072928861	-0.779144415407158	4.27667069547247	-2.66447191429289	1.85070896824765	9.9530648719889	4.87172904834849	1.77878169014637	6.12807216500841	2.62078644906205	3.65270932100267	-6.0830642504299	-7.78303994007637	-1.24053698168476	7.53969049184312	2.16433921773175	7.65099727655441	-0.821338735600114	3.82897294273632	10.6560298691888
57	6.34582536829354	2.36429962269544	3.20660827441282	2.9215763079969	3.10620469228971	5.5903411462414	5.56171559561406	3.71380148665462	1.2012371204085	3.81845918679223	4.97705586604596	4.52377224872602	3.38830816920903	1.61849253112391	1.42247590334937	5.11382398070828	6.49738103451769	3.14883590962425	4.94148097769614	6.0666544097345	5.60812049642391	2.40902024022103	5.09477754739708	2.39623349602572	7.01473973567974	-8.27543337477153	3.18747799938082	1.65776824593202	-2.41618104198083	0.930249504978719	6.2854394389492	-0.894331243594405	-2.37969441443872	4.93397080072082	3.09795123927661	5.72430400554428	-7.33523368868555	2.08557275654231	1.60703489340412	1.10159976219669	-5.18025230591913	-5.48243099561768	-6.1691951318317	7.27839636030401	5.69002316212227	7.90331141224067	-2.27941415102012	1.47469584053345	15.5687588779599
58	6.01631031790597	3.37726422252277	4.53288494347623	1.99580067068061	6.86698125421068	5.49487398756868	2.75180507444543	1.8946553034924	3.75707672253072	3.38924181363409	2.27205029536167	5.67942431394196	4.32240824626992	2.73324207574768	1	6.12505051505601	4.09598451771737	5.13655107787415	2.05698949116509	1	7	7	7	5.01404946141344	3.73338809284888	-5.03001343745654	8.48907797279321	6.07654341875795	-5.89665117185826	9.31944065047303	-1.9697735131725	3.87975735392559	-3.58316676179068	2.7519764150786	11.7819065528503	3.50209841262359	-1.17004490505115	4.66225852816749	1.34431875694769	0.849052238433433	-6.95505063761338	-9.49394568925629	-2.18620951334088	8.7771675247708	5.23539154687511	10.1203961821538	8.83435470481175	0.919364782062576	3.74041528375285
59	5.86885725135647	3.7592471442422	2.84743802706815	2.98854363082902	6.52829007602972	3.47443226245627	4.71982919072704	3.06875388756595	3.60783095135763	2.29820263548044	3.33583837881459	2.02160791467069	6.53091250256791	2.45366452015803	1	1.05839400258341	5.24568446975267	2.3780184280017	1.19304139581661	4.3143039490869	2.86383083994725	5.73488803971308	7	4.96299972553744	4.77816818425438	-5.14473658460231	8.81290835054251	7.33319955144855	-4.97006218673324	10.9994155862818	-2.88063240140661	2.63199560957148	-2.29579818806491	3.93730567353634	13.6279913085357	3.5521235749723	0.259588265273332	5.24906782067422	1.92742602902612	3.22144938847842	-3.82524037378811	-8.10052276462313	-3.30614426563708	-0.467452746702266	5.74983498226169	5.16251149096162	2.09726873211594	-1.39878971274967	2.41460351314138
60	2.33769605155928	2.93325947185853	1	1.90387758734538	3.2224292621663	6.74324130812228	2.36149939774456	1	2.81989030943897	4.65761157707729	3.99628591602226	1.43706671222352	5.13150803037644	2.91348797218281	1.97861161187979	4.79687653736149	3.41894814849503	3.71642902972649	4.7933565855779	4.94525026187258	6.33388474998035	4.19877041646117	6.33957009947379	3.03455773832846	1.28303853185402	-4.53961529724419	9.41345486136864	10.5783552677694	-1.24308424143623	15.0367523364456	-6.27089335085459	-1.5764550843941	-1.20261568213868	0.276824898275029	9.7268294411953	3.29578707509082	-2.75668613806228	4.51284771709028	4.08928384936168	3.93674615430642	-4.3929932495658	-7.47186003085367	-9.52088179057115	6.00869461413823	4.35146687421478	11.4440005688717	2.36537279703715	3.03978332492529	12.7800701423352
61	2.42296456085048	2.80645965412663	1.76307817916577	1.61109900938449	2.75074563356579	6.95329459863364	1.90922979134866	1	4.33417237207911	4.39508999568566	3.66769895734218	1	4.63173601616613	3.23007167322439	2.19732540958274	5.79816714442744	2.48355367890112	4.31820924228061	5.28158160537649	3.30120281828157	7	3.84402964406968	6.60994930935094	2.42958579500782	0.284693616996317	-5.98324669196386	8.915238481284	11.5960252441502	-1.68620641727946	14.8718687014046	-4.57010230236216	-1.19258284242254	-0.376736626412032	0.0887709239463259	9.65921419834878	3.85205384257519	-2.44672953835432	6.13485739000601	3.5729161216987	5.08324940191553	-3.80492806310567	-7.12770655872799	-9.27423213021175	5.41529595609059	2.6183817029754	11.5857955402129	2.94449638631134	2.15808573882538	12.2397845036662
62	2.65386110833515	4.66616617914987	1.01756336366421	2.51190869475835	3.47298658142593	3.55701275868595	2.99156240251185	4.45196298399127	3.79427698811473	1.57982281165937	2.02641370529608	4.31699100930315	5.97159785249576	1	4.70184652870627	4.17873293086024	4.90688798789979	5.76871447719717	1.38327319419368	3.44782435737103	5.54247335047351	2.84157809146649	6.26414967078209	0.193068236764626	2.58953481725637	5.39429833276136	-1.27143318775498	3.89774012488971	-1.48568068672878	7.72665336262332	-0.00310086301988965	1.69394311691772	0.45159425183265	0.439251098679653	6.28812301420447	3.50704269451066	-8.70261710257213	-1.74850214226648	3.17473399117638	3.17142965571262	-14.9283790868764	6.63063697373994	-3.15220032108888	5.04391130894263	3.06324797120278	9.86842858199286	-0.330698621812668	3.32827007179517	10.4934166670506
63	6.24995988260941	2.08362297880461	3.28701998903834	1.16716301205125	4.46674058598255	5.39722415082181	1.20181582818597	3.78432737680133	4.94963149957129	1.85799161186127	1.10824359982152	3.52151600582259	2.28324436157463	3.22708692028414	6.30703416591832	4.98194814597342	5.68160106389823	7	2.46850509991433	3.85904409291696	7	6.89251444153374	7	5.08993165592566	0.428490605258275	-2.13897437443693	5.51357896767024	8.65619056893229	-7.89338366457914	14.2534293627301	-3.41102152099045	4.32892497054575	-1.19231733658973	-2.86849615958132	11.2702032950859	4.33986139017598	1.23364557782773	6.90612479955043	2.40271830178447	4.88840263286944	-2.8578213230936	-10.6426806937852	0.0535596987811144	6.92190618387085	6.20403159090259	6.94997441241329	4.31499381300284	2.5428758337056	6.42545874663182
64	7	1.98762479881983	3.22887194833851	1.267494974528	4.04268084612705	6.58220808728859	1.96598704477933	5.58669283388685	4.69625729326336	1.39383406056693	1.38269179581578	4.16082620462436	2.6434920977695	4.74768219845253	1.17710410789566	5.94435750171958	2.05948580697079	5.5557121789093	2.19096677541763	3.44096408713107	7	4.52091819007213	6.68348533979262	5.76060676243252	0.896565933771537	-2.38943273098466	6.04137953928565	7.68886599058782	-9.53183357778174	14.1592480598492	-3.54261922395777	4.30874662402335	-0.664717272868285	-3.0565999502816	10.8358820407441	4.27316007818954	2.25726149795574	5.55368668260492	2.33644948484614	4.74429566730519	-2.7721457674111	-10.7255351048461	-0.0163732857994722	6.81090804986892	4.64457159962267	9.8063491498335	4.32251116050101	1.02582888928576	5.94477615192769
65	6.16230829515086	1.92546007444174	4.00204987152937	1.33522083227688	5.04871259364901	6.27091199017335	3.73396707561325	6.92585881004127	4.22714394433172	2.09839573277079	3.40104653881081	2.05671966542776	5.87186622497155	4.85455218665513	2.14205723635428	1.21106459748135	4.60409329762478	2.24401762125136	2.88145967336328	5.83192798496452	6.15097591131142	4.64119265921361	3.99694011819986	6.5729023542983	0.542585630533865	-4.32733572057491	6.08328442861072	6.86700927447997	-4.98057725421973	14.6448942564801	-2.77977988291441	7.23264228388947	-0.999746775748907	-0.700406378648084	10.5156763116312	6.07020861625265	1.66013265717244	5.1600936007956	2.59966627486037	5.51596809241066	-2.69901312209089	-8.14307179003968	-1.43448402679482	11.3730567330934	-2.5115242912011	10.0518972894252	4.30641680310095	1.69246899585389	0.100957057346719
66	5.27126055077526	3.32415011502279	1	1	5.09315996780542	6.34355237575031	1.69163820288508	3.9997332618797	1	1.48717978336583	2.37212585503798	7	6.16762105011477	4.56683091595766	2.39560946772939	3.49966265449725	7	6.43003726394485	3.93325583174063	2.37732678417858	4.9856738449946	6.21384739627024	6.05661109822666	3.71097125582547	1.76984806152129	-3.74445587836639	9.44044366829501	10.724283864382	-3.30654330306933	14.5311109213709	-6.00902604801671	0.699773898867579	-1.11886636825804	1.39842219957842	7.77393774922489	2.95788736414484	-1.35631943079658	5.07655129763984	4.93536418708744	4.69136663856297	-6.55422444917813	-7.434272311467	-7.49095353259292	7.25765085775632	4.03446632621477	3.39683311324584	5.63387726796409	3.36749373219516	0.749374225292619
67	2.4398484936721	4.35883287836851	4.54056490611802	4.00649518803205	1.98812144875849	4.70050165067542	3.07169710235511	5.80833975247774	1.46589372854819	3.313544102094	2.17181591163341	1	5.45814914622986	4.02622917041218	2.31916212383906	4.29929436754241	1	2.23655109390887	1.50599960243913	4.76759446278925	4.59910834200839	3.7747382141683	6.60573490207708	6.26537131824638	8.13507674204056	0.878230649499893	9.18980117907561	7.17663358488731	-3.59866247220725	11.7622971017598	-7.06516453260386	4.95064843121858	0.668009316305407	0.816219624587362	10.1354654589141	4.9152388603793	-4.0308717801612	2.98402926368708	1.13969903012265	6.24191977817883	-3.13913471637037	-3.15237301739106	-4.95939121201009	7.22985102389531	-3.78113776193635	9.70496758791877	6.76198459850329	5.86288963570026	-0.767378959450665
68	2.89258055905606	5.81972613540311	1	2.05314182393228	2.86624641521537	7	1.10522937380625	3.30821450799266	3.20237778641139	5.0758992692896	3.25585635226404	3.90130919914922	6.98634595129653	1.01852315812174	3.3358546937538	3.22495309430989	2.75558488779523	2.83183267785443	4.67851411222967	1	6.43306854981602	7	3.85894638682776	-2.30513741665087	2.84898175315776	5.96055295825624	-0.481152148109828	2.1735392137893	-1.81110977757561	6.31637967914536	0.28638310784706	2.50048105985347	0.630657489632261	-0.807325268347751	6.74954899267834	2.46205579642208	-8.76300055683063	-3.09569513521016	3.61321034188732	2.15189251868017	-15.2982307173807	6.7168963558736	-3.602505146483	4.22387293896671	-4.14546701507981	8.89306409085123	-0.566425764365459	2.81393049577977	-1.0647571264151
69	5.93882477551215	4.41927715437063	2.75886923545608	2.32817456212776	7	6.95543012146783	6.25103252384813	1	6.07207916950225	3.09837980246105	5.06846779691894	3.65074854320727	4.75575061558842	1	5.70296963648813	2.26869146865934	4.919209400247	4.28597349205197	1.13144835862352	3.85452171522637	6.53089987155559	6.7155692782569	5.98724703837141	4.22763700294244	0.134984255529382	-4.40456270735746	7.9656298395195	7.07542115994719	-3.1133348361247	11.2540193960242	0.140392329382468	5.40463176032729	-2.31810313726159	1.83076032724542	14.1235468993963	5.30298640134001	-1.61601001863294	5.64193470153441	1.17482645563364	0.836007609171635	-4.72178792862647	-5.79395897734564	-2.19032420534394	9.8229515519948	-1.77253642771276	12.6332805687684	1.75627343516669	4.08927712201567	5.69697931110423
70	6.33687904077041	4.54989869382855	5.77257703671291	2.69591632369734	6.44639892745257	4.13785748545952	6.58010637457001	2.55803285853956	3.80365115788308	3.08576356440954	1.10352083466728	7	1.60186106218614	1.9603594534593	3.15555469067668	6.41911815518074	2.20592288390736	1.25315682816605	1.38670072640699	3.62624129501029	6.12031423988283	3.95370771269813	7	5.31018435717218	4.28021100253542	-4.75420764495894	7.36141218255736	6.42833185163709	-3.25169014943896	9.96939006481937	-0.504233685008555	1.87946895501139	-2.73546444374022	3.39319116643439	12.3891363322625	2.0434441285439	-0.360489286476424	7.19568150604014	1.39949839074718	1.24837095406544	-6.22777247108015	-8.90044483177509	-1.32637216325575	8.78622322838907	4.71462315120656	7.26087902994545	6.2278982070364	7.71662191658386	4.68328038057621
71	7	2.44954849675216	4.20789480348363	2.17441485108249	5.18809345408846	1.98903249225643	5.9882977865149	1.88328414627664	6.30151572485912	7	1.59753816038687	4.60073275945424	6.09150548571944	1.20117292148596	3.6177507221936	6.40967729429567	3.84410077420484	5.72028442907314	5.01955455171898	1.1541861773286	3.38838974885217	5.5481351035556	6.79791460788621	5.82052858560576	0.537150828935426	-4.53977493008345	6.72265546847024	7.22931818970719	-4.99764406459882	15.2406639274941	-2.0855324438359	6.67681251135897	-0.0111798472943366	0.758620786273755	10.6139095310612	5.83637035870172	2.40834181614437	6.52356043735065	1.86540195454303	5.11646761682431	-2.53174120847184	-8.92359255311047	-0.429448436518903	1.85256068514386	-0.730067385722692	7.35495443389409	5.43192737485974	-1.58939745535046	7.11037628374261
72	1.9254997441873	6.65627194112707	2.30979141403112	6.51113441584512	3.39259304996351	2.86366298149152	6.82098460934565	2.02094245496378	2.39262332647674	3.21996555138461	2.31400336087153	1	4.31151895573121	2.8280878510159	3.49409316141621	3.28104458058115	5.42452527082448	3.5333241663928	3.25572175737671	5.31050589782794	6.03571322016313	3.22013426702498	2.30191899666334	7.96655022074595	3.04776428609246	-4.16820938637172	4.3647088625584	3.48781451709018	-3.13864103866381	19.209901801899	-2.00602416501955	5.19987518848806	2.52297560823131	-6.10225561640644	7.25252587619376	4.83420352879581	0.981469051719726	4.80924045426197	8.14063581835928	4.73753486925627	-13.6805426328577	-7.19554727713684	0.376995715899025	7.9253941317576	-0.54941253459713	12.3619412901526	2.63047538685836	5.6910861375832	12.3722493065094
73	4.15527726324385	1.76879299604041	1.01771276910399	1	2.74016659288264	7	1.93002428855361	5.6093698380352	5.71855885819947	5.58177977769875	2.2108437906603	1.09487629414335	4.04734531264697	2.22129120614682	1.84686038428154	3.09587046113776	4.58602604872417	4.51596205084431	1.29203093825486	5.4425743859041	5.26045165637371	4.30261625912536	7	3.84674520056967	0.399489745825284	-2.86775930914577	8.78366993216	11.1281802007439	-3.91886126577231	12.3099584312162	-4.34550404940913	0.787365174467871	0.544797770853432	-2.44942022421311	7.87970051585338	5.85709186248216	-3.69730378875604	5.11405105860655	2.70737088567894	4.60018655758856	-3.70372346298213	-5.83448929859805	-7.45314711666129	5.97690435059923	2.60939386934628	9.77736229112001	-0.578783152388153	1.48440456418499	10.0597541441635
74	3.38063051931397	3.53593633198291	1.90654086334772	1.96559479182178	3.57209715521082	4.16604469768458	4.57074335372171	2.57521553995626	7	1.93497508344586	1.96298047637765	4.27679484838946	3.02773606665914	1	3.85135337521833	2.44507972127463	5.6031334767073	3.76435542616251	1.77343945206632	2.9099149260005	6.22086632968712	3.69874559548601	3.07434133202286	2.56005946600273	4.82977326974548	6.40509372516392	-3.30797977324526	0.99512244956091	-3.58214247821424	11.1939974585119	0.00648412651979036	-0.15498535041061	-0.820906630430464	-0.141392234681321	5.84624816492881	3.72750980144322	-9.59067239566255	-4.77305426892127	3.34866307449992	2.23072176760682	-14.1211924973592	7.82581524761034	-0.153211056614161	6.7113249533061	5.94514377023272	14.2440407432488	3.2625691659661	4.10509163861143	-0.241905890163833
75	5.4178856482786	5.5940871887015	4.14053577145152	1	3.8899476929248	7	5.57979363597438	5.18848175999567	7	5.41321574609665	4.67082414526489	6.52297592785344	5.50995853182015	1.05577991190943	2.03361120927998	4.77422702291413	4.01633210751457	5.6664465903664	1.70317383460915	6.85421830217162	6.78906662613159	2.42450992360547	4.56838144549065	2.72691684508033	1.67859644902572	-6.14245273062341	7.48096201660173	5.81005588678889	-3.88235281316327	9.73207667342028	-2.08100458930952	3.92675858678049	-2.64718496716882	1.23138754140985	9.55136569450541	4.97656517482221	-0.144852092334179	3.2462042331784	3.90112697492207	3.17869482927567	-4.39219689696379	-7.74676702523819	-1.48915146516733	8.53091875723762	0.8168244933033	14.4132549496955	-1.42402190077091	8.14151887800872	6.32228766686154
76	2.92100543227509	2.28998326514437	1.28381147903335	2.12288222390405	4.6542051190309	5.21904355219295	3.50633648830035	1.04084012044107	4.54733767962742	2.78295146805852	4.03776611774756	1.30931862121138	3.74034695726795	1.4586336280964	1.73282926460608	5.68298544371271	5.88106804605246	1.35715921613583	6.35891177993976	3.66477435399264	3.94388837457717	2.6252937945023	7	3.36259744421161	2.31947991750309	-4.35635027434865	8.1127859150807	10.7437406878691	-1.66935073528678	15.8286218318175	-4.4774907143045	0.479272886902554	0.175028632790258	-1.08062044264365	9.84962771664698	3.52126439474546	-3.37607831719002	6.00480679184365	4.35565940320433	4.14121419453706	-4.78928656375551	-7.15588941009352	-9.20856328715655	7.07349422663612	4.81087896690403	5.96026345957476	2.5306002837174	2.69725844435343	13.5555335986884
77	2.69543203977581	1.7950412737177	3.5438807775049	1.97236637929262	4.30065339897327	6.79178875246375	2.38219067927647	1.72226025143504	2.4853062609339	2.5743400924947	6.66588011569667	3.84206839250583	2.18188997331905	1	1.93693864632001	5.50371270671657	2.96862694920107	6.98712666319902	1.47177519879531	5.14020339205836	4.02893330308642	4.0207946916751	6.47333262796875	3.59937586352336	1.3833174444104	-5.37653583736301	7.31735820430546	9.22903776912251	-3.34126162644126	12.3822171350393	-3.84663758953161	0.935909064555195	0.324800260860427	-1.88303654940082	9.15605065844594	3.59501471054813	-4.10865508517274	6.65922916138691	3.49787265769141	4.26926983531852	-3.98710499736485	-7.10302942751968	-7.88804467594708	6.92103744899475	0.448746967442451	7.17053284369293	5.52431656835196	1.70430645291763	0.275258437762808
78	2.3010789656247	1	1.91034395159657	5.70292447565956	1.82927048606638	7	5.1928862103976	2.67808293126582	1.95337659323958	6.35136568402939	3.05895064185219	3.05191138754705	6.34354362462274	1.47202068942223	2.92683304311951	1	2.81942188408638	7	2.3770135645682	3.69449751617962	6.1773303008779	5.71198228288086	5.81096511137371	5.79349457547098	4.19089990967914	-0.981270922110359	-0.522234878080951	7.83604006303819	-8.62925209951398	7.79502102380204	-1.91867479448554	3.63982062666341	-0.295641442766679	-5.67213265207555	7.70442909856881	6.75679302490431	4.67437609956496	3.225464663846	-4.11061505160124	8.16214940186009	-8.03813230571787	-8.54820423319316	2.52060090776089	8.56099164103632	1.47097021235324	13.2190807116325	0.0655619830888974	3.7559996799675	16.4049983255922
79	5.80476024801138	4.4248675823269	4.12535199745475	1	5.97903183068999	7	1	1	5.03394803840891	1.76511232648491	6.8671639264817	1.10238454221561	2.57651292455227	1.60438376409311	6.69695639115711	6.84854733805744	2.71132413442103	2.71772219759555	3.78979963402213	2.22598779743705	6.10680221431322	2.85930864126418	7	2.64291439017934	5.71527138075941	-4.46115904077766	7.50123830096918	6.54977382614395	-4.32493513184463	9.51749792403104	-0.973204681636885	1.33510483467057	-2.20086844329583	2.53034192405121	11.3837077127452	2.14991406898502	-2.68912962351286	4.17818345963769	1.39793923041302	2.48515220178926	-5.66103016148666	-7.3883429846174	-1.81560571850762	6.29573921829	5.37826955150486	6.04538022882696	2.17503935512227	1.46344713943819	10.689970014007
80	1.71127593680078	1.82377156870768	6.56989741127591	4.29961558339302	2.77413806585343	7	3.05682657693324	3.4679299244319	1.51268075130783	2.64051796986547	3.19359590179846	1.94129296525501	2.59522005834894	1.37790491423962	2.72854970168685	2.05398747495123	5.83050717512671	4.0261326828206	4.05268872981702	3.56845059925196	7	2.0276062550057	5.8578917077632	5.88189095393427	12.1267458007401	0.285529452670869	7.07312558374072	5.25762976398847	-3.16413372618292	13.1274432836736	-3.84992918381413	4.89400809412935	-0.173511694350573	-0.509001538007923	7.74112834414385	4.01294573359559	-6.33651865715659	2.97701935616597	-0.726160045069932	4.81619402643371	-0.823724051385283	-6.82552247432877	-3.83890371771227	6.08021253336153	1.79004636565174	7.79139394137936	1.04504162555503	1.58791338805799	15.3805341786471
81	4.29072044054271	1.97546744131195	4.38432044226776	1.1582750664157	3.84608408881925	4.27767403236167	1.85671142940736	4.10759467940182	3.92849492843394	5.21635352344543	6.97644564748627	3.40597644312297	3.15162771349133	2.47589823674549	1.33584891144843	5.57015916987861	6.40004358672333	5.63616667484861	3.84968520015487	2.20611364246538	2.46383371343046	4.06505983790126	5.08175404380322	5.04654915348693	0.745997478869798	-2.92638549562502	5.50475841047166	7.82317064360376	-8.5275131914262	13.6761368669038	-2.04776178637205	5.90078111973783	-3.10091796604392	-0.545747062630416	10.3875639652195	4.2372453866555	2.8572749252861	7.04338307998251	3.2163160324591	6.14520601978368	-3.23456413356301	-11.4485464520649	0.794487751496175	6.68732560953731	4.73619948845849	10.9428460442503	4.86013802678263	1.29631500686795	7.95694476757459
82	5.83641134698455	4.64027224974456	4.95898805972011	2.73913631325514	6.80808081909608	4.11153238108793	6.78246264684961	2.85299370286276	2.53738963913271	2.49867706022875	1.44772631541924	7	1.64780073047314	1	2.002951485113	6.26864126059722	4.46172467467561	5.23229071290642	5.00370931554342	4.28053572963911	4.66815650835925	4.9663578242835	5.72010305703572	5.0583522743923	3.33247741779397	-3.65705519032529	6.84833821024846	6.46537005744553	-3.96434017437647	11.4440555709039	-0.296642935625017	1.84957151616432	-3.36296483321627	3.08160090052577	12.0393928743738	3.62640780418645	-0.583870812336864	7.05857314179948	1.47882228358145	0.768590037656894	-6.52662121350273	-7.83770080956687	-0.838176529524922	8.30439719635811	0.108349215611745	6.34578900534417	6.01653895911815	7.5694680705433	4.10836284098814
83	4.24010839960862	2.19057292526641	1.06578047123689	2.98770857874925	2.99490128694533	1.43760028329107	2.45878331911434	1.78111043563096	6.3238764159017	1.46739011051154	2.74551890371108	1.65972831689294	7	3.38582791587064	3.94974612073014	1	2.803006612585	3.45080152717549	1.57354686253076	4.38769480699359	5.6161106867096	6.05929583970203	7	5.50968526708494	1.90081124078163	-2.18598259097136	2.24428425546748	9.08066916731275	-8.41141136714201	7.53879279439833	-7.25330214218355	6.99914082580672	-4.26068037686002	-3.05100008831057	9.7343064171095	7.47784585159773	0.898628449279302	1.67614059160379	-3.02563643005403	7.61868588105921	-6.52788901289434	-8.80232773341111	-0.0365095284593925	-0.592503434318793	5.0812409244471	10.9904458743198	2.28961311563312	-0.310746776295953	5.49925783503682
84	4.80550534797527	3.34003141606247	1.07427145257544	1.61159361577267	5.93753896763478	2.95448026132748	2.12379699689519	2.87676494826276	1	1	2.34232238221332	3.45514178500443	6.70456450753485	5.37381999762201	6.11591387058695	3.09060598128642	4.94717220302755	6.11187822480219	4.59192283955287	3.04156905185095	5.37080921626174	6.71144276355835	5.20259982407041	3.59214560606262	2.18136277546908	-4.20117010508456	9.1811221410867	11.2340787588366	-3.46134239595902	14.6692185263115	-6.01844193801639	1.73242238652816	-0.666404654610773	1.40519214705307	7.14668437109168	2.62521202979266	-1.69690756480888	5.10609981484507	4.07480987168348	5.94636258582531	-6.05850307419147	-7.29032076217978	-8.34470697243095	6.8063059865358	4.13544527715319	13.9454824549832	5.82429940429039	2.53423844956998	1.72983498918435
85	1.81005317252555	2.22081480898334	1.2279774766225	1.97266755083655	2.75107434072497	6.78279104180421	2.95515090183755	1	1	2.80214026347174	6.40536610728323	2.47895017065833	4.01008422929968	4.63791962788389	3.86992079401683	6.9045268507331	1.50177777158641	3.61794967709191	1.2464515625637	3.8440168894666	4.5544356784847	3.53851200620655	4.78052318300428	3.07956684058902	1.1396586132981	-4.45437634085631	9.11198239205854	10.6840783408726	-2.08030178688582	15.8314501690077	-5.63642469533128	-0.771929345790946	-0.852677186383466	-0.41105027740311	9.63189352819623	3.25982932928247	-1.89170176421353	6.26385399418044	3.41211907843536	2.59063939257204	-6.63286084291828	-6.7523967656396	-8.32298091846699	6.41459952571235	2.18717925240346	5.95210902792407	3.29598592031658	2.94520676428558	4.78787906799379
86	7	3.88503726542167	1.45859433589307	2.13803158258352	3.72690829596126	4.47219033901236	2.98487558564558	4.10947125835742	4.73796391637118	1.00433475681544	3.22986174835423	2.93906311974023	1.48312451408211	1.68901913592139	5.855967092842	5.32119278162908	7	4.78281807063059	2.91397431320826	3.99432047512646	2.58566933849604	2.63674690342023	5.63208004157442	-0.0239798599068855	6.66606020953816	-9.76109046651049	4.08694420559242	1.36780144096575	-4.29475813124651	-0.784310601115111	5.84798781934108	-0.247482382976368	-1.88288555727711	6.32355475272805	4.19618357847207	7.89627504467626	-8.24712925900316	3.558180931467	0.799649971874193	3.91191350870247	-2.83734523712723	-4.19815575587887	-6.69590236304885	8.08275332198863	4.89663799262567	14.1662838315149	6.3052668109425	4.81977177735754	11.656173498338
87	5.32067728438144	2.62101720425928	1.97151797465871	3.1769975676593	6.77507096117068	1.89655455391835	3.78813054002003	2.5294137608335	4.51337602077129	2.58948927992724	2.98591173091064	3.01648357741285	6.7492115797004	4.49366217802555	2.35977146245057	4.39166512575847	3.26867343088401	4.59334557093896	2.29832652076264	2.54348748295803	6.37785221163469	5.32475291315118	7	4.88237603305829	3.7932864120936	-6.03770831710445	10.0710710890362	7.16466017123214	-3.4801656451959	10.9890222108464	-3.07712959720143	2.57977779290163	-1.98770131824832	3.58851991621293	11.8783266766158	3.87864081950023	-0.722266138291849	6.29468834417604	1.01956951179949	4.24350431641522	-3.82169832969118	-7.23722877883913	-1.92380896161708	-0.273426397121095	1.27143468964858	5.31383864222586	-0.778866045385175	4.15237940211308	1.94971293459479
88	6.61662433867543	2.03211990666164	1.35676982367054	3.78292263570673	3.64475107564625	4.64262266801316	6.08434048774194	3.6967385715144	1	2.98858230317443	6.96107113433377	4.22166348750953	1.63372554405212	1.90991360882046	3.31654567578062	1	5.86850267399409	6.7264236284732	2.44389021074958	2.00178997216331	5.41298809696264	4.410717417234	6.2098921070707	1.71523158858741	8.7181803557469	-10.0745458870568	3.26213974413791	3.31578490519979	-3.51157686672678	2.55911008862037	5.47272425729563	-0.635577749866577	-0.8838888211655	4.90966701987758	4.49563783048914	5.80963945298058	-9.03939874141078	1.26007964255859	-1.36807382250095	0.542250790808252	-3.31546520187177	-7.72771952912661	-5.20386111644098	7.92153290141351	1.63844265926805	15.9101727875972	4.87445396121641	8.55918484156764	6.54544142813849
89	1	5.70102619849551	4.19400537775368	5.40715897417404	2.80133595831986	7	2.77402399412099	1.39482139124732	2.94848559962293	5.7874893433766	1.73389121465376	6.28960357751843	6.46652952939198	2.83432985158319	3.41266952192497	3.20957766161206	1.87986954622259	5.8032567055546	1.52402785651718	6.07071337485078	6.22810142395159	4.06438001642504	1.9234441647494	7.18704771424341	4.32039176375969	-5.11379585357941	4.21562095278451	1.81153819474399	-4.03119569341418	19.271094436275	-0.465644925814969	4.74293904074817	4.02244945248123	-6.26840702161451	9.12871263288555	3.33007040166118	-0.194960142252025	3.66616838278738	9.66876973744234	4.25173620773231	-11.0490869384709	-7.64286343471379	3.06670339929579	9.11336705677923	6.14534562893726	7.37346635979234	1.71111038589526	7.0408514265221	5.6567461096571
90	6.04700314731401	1.32537637438879	4.97632856985377	1.81675056827912	4.11418113002076	7	2.83597175582024	7	5.1109326817598	2.32237920863419	1	2.40302614364291	4.99082133549299	2.01664497589059	2.91580489962932	5.33825997494604	3.01149975924937	4.28642603482091	1	5.50676630267481	5.25483920856449	1.40937919771602	6.06141209746875	7.8368579685045	1.27693274500167	-3.37381818847033	6.47505649676662	6.41330827318069	-5.35157257547768	14.8403310969533	-1.58921758081878	7.56030928752792	-1.61619300101168	-0.29520744274096	10.6305233902145	5.37714856037069	1.07309640277188	4.95503958382951	3.2842580024681	4.72103329843636	-2.47199740190544	-7.57513749948965	-1.85904764141258	11.7813955424699	0.974504041649546	9.46719975153179	3.78054421477452	3.14654049520519	-0.106080141179656
91	6.26597955243473	1.92847391213158	4.35346446131313	1.45691691384375	5.80154482329751	7	4.0546863135892	7	3.65806960693424	6.33418255525827	3.7511167487037	5.62476970155245	5.7743409503142	1.41817370504038	1	4.32388231440905	4.45515090220521	4.38910575088119	1.39368652371875	6.31095647916522	4.19100989050944	5.39336662305189	4.22308246584368	6.23283635207533	0.458571830202544	-4.08326864722473	7.26900939002221	7.27680042050625	-4.88447527490833	13.7062679397449	-2.98141800642332	6.18424403654541	-1.72946156677631	0.0104375362062607	10.348690727549	4.88214987894592	1.43779414777959	4.42987303758055	1.3950185709069	4.79552177945505	-2.76000950701923	-7.99401298392504	-1.63120288954315	11.317142814429	0.807675775745406	12.3981022865277	4.93559509892877	1.64546827824407	6.99157042980653
92	2.31167071135119	4.71576981036108	2.94797821067127	1	2.62679797035976	2.45301864142013	1.72951414909407	3.11769950781712	5.90624851932972	1.10908005290159	1	1.25815259846048	5.52355541020251	1.11309683586693	1	6.68077534306368	3.42897376115086	3.78019936945621	1.32039490675441	5.20683434074231	7	3.0318928234491	6.44081588221034	3.40846773742942	4.07771046075046	5.81298535972492	-3.84559190468741	1.30754786901812	-3.12038756828531	11.2834698207478	0.113274415389944	0.270591880594697	-1.81424528261881	-1.20451917339923	5.77136785708633	5.42259751329413	-11.9242463572108	-5.50811384263471	2.64384027520879	1.95408520752846	-12.7700937024419	8.35361477577469	-0.265139189987479	7.92591380580826	5.19665632584265	9.41149176937916	9.71471987606282	2.46481322068471	3.48472511334435
93	1.67591646896752	1.62513831649002	4.94558306334128	1.30362178338537	3.3980590229878	2.44505017504227	1	2.22975813121444	3.94510674772156	2.67454203269472	1.38125308382002	1	4.09610455395288	3.75650063313965	4.60123659805239	2.23510471980301	4.76195631496058	4.99179606478129	2.47324541341915	5.41025926871133	5.56054412242268	2.6844407653773	5.60918661061873	0.0290429713782109	-4.48411072330304	-5.91072265328473	1.12908756162802	5.5555071800527	5.51260141613948	7.28710587362303	-2.45451817159483	0.121555324327694	7.33799737159051	-5.30295043147042	-4.5740866112943	1.47037266508616	3.62869465005951	4.94568599702554	-9.11988349909579	1.40283677797033	3.07374691914405	-2.0786600306898	12.4869969307784	6.30010856944745	-2.31763587276247	6.19345141016586	6.42427846611289	-0.179496753816996	10.4214286372803
94	5.24336311148145	5.61130872094106	2.15530855574513	3.82377795808181	6.20439848741653	6.54811118523239	5.50536449778585	5.34682908410395	2.04821194652218	2.14912785300686	6.00874544913898	4.08216581366913	4.84562188226639	2.52713378610274	1.39153969171488	4.68603369382825	3.96014784499777	4.16211768657685	1.05852350423928	1.67919547947302	4.13582833338795	5.27676942256519	7	4.49231677475783	3.71103698238638	-1.08955140644452	-0.125538320821273	1.95852245780265	5.63874977092162	4.9258503515235	0.799643258037137	1.63115610018204	10.8668096720863	-5.81972084214162	-13.1742888913615	4.42437858365115	1.91532307001521	-0.646475161298671	-11.3594260943376	5.09952619058242	-4.1759989348462	-0.069598859804785	13.4255333390773	6.99399515264125	2.27689984795977	13.2356272600362	0.557475576325944	2.31558922695855	16.0042065332475
95	7	6.60283463002714	1.919541016664	1	4.75475249321692	4.8077218162775	2.42004087892473	4.39080016979696	1	1.08013928319962	4.46751268504824	2.70696921897683	1.4905322141841	1	4.63978613785081	5.68299915384961	4.88314707559525	6.40433086507094	2.04884158437006	3.02460824509807	7	5.73324437118545	6.3677856179797	4.34385811920728	-0.325223078559206	-3.99952764477173	1.49387921727433	1.57509193093026	2.77057843527293	0.872388620492701	0.270523591398312	1.99225432620669	10.9765152354192	-5.93220970889155	-10.8572937074189	5.5993116935818	1.33914536625832	-0.38754637302278	-15.08588889851	3.97070995810499	-2.32936373448877	-0.573322067754651	14.5766502672427	8.07109844746741	-0.746233780533902	6.89665006821139	7.2632129771755	2.38469353558978	4.15890728146489
96	6.55775747155921	4.93987671050479	1.61497787490437	1.53771027385944	2.96322632636942	7	4.45419825316427	2.95976008443769	3.79474572219998	2.18106209068148	7	2.28568097580963	2.54909130080614	4.99908180382436	1	6.76365031392896	2.75269933952456	4.67225519212649	2.42948433571888	2.43665284072321	5.81729265453663	5.73229760853843	5.93410181677888	5.73088443741517	-1.58871972045492	-0.797490346585066	0.234388252350525	2.82690344041919	5.73208068069218	5.22618579574277	-0.549003276545784	2.69405370142571	8.55378555182055	-7.75147025910488	-9.07967722204982	3.2501407843306	-1.1734083742439	0.498800410817059	-13.8693528642543	4.03696483767848	-3.07846639537092	0.272315901828486	13.0303729639285	8.32574839387783	7.44294222221952	7.02415089453995	4.67942066254097	2.96992133432142	6.322569150219
97	4.14273688372995	3.15480010568321	1.31577131421775	4.28078152123811	6.83279532527622	6.26313840239429	4.70750516243644	4.61300176128384	1.16850028550787	1.93923094324925	5.08785017729128	4.13050140918042	3.9979921571691	1.30191934854204	1	4.8403069120047	3.71859642963698	4.23019752817091	2.39835389639189	4.40857409983068	6.58464727503388	7	4.39621989043204	2.75291946312118	3.77318303291045	-2.69310039057012	-3.17711500973366	0.442894212344744	10.0468266478802	3.40140409613999	-1.58100104935222	3.83465022568199	3.65042129417558	-11.5554226795436	0.268566665306441	5.42896691705313	5.76733370652784	-1.84388274856253	2.44718042171424	0.787215239372853	-13.9071542319199	-2.22369216572406	14.2910434732248	8.98494211527363	-3.66091392037991	11.4621981065498	-1.24739191924228	3.56186743317546	15.9730241846355
98	4.74029818287225	5.13742215182484	2.05970173462615	3.55850556334188	5.72666535143307	4.72931726869838	5.174340611452	6.07650225905931	1.22006857622347	1.58019561551597	4.45172892059794	1.84988661959508	6.82792926961825	1	2.08456922456371	4.55918821488588	2.77348451574667	4.33617264488209	2.39987976813994	4.2008649253658	5.16757150848111	4.92447705411402	6.05968696081748	4.57194771676091	3.47430317375312	-1.01008972719699	-0.955166631233611	2.96634606086193	4.98363567063158	5.76645396385546	0.227117470610016	2.13534592550113	11.8113986043565	-5.9091929969616	-13.3272534854587	4.07907404552564	1.93515455893904	0.429351621489875	-12.1480150134124	3.49178892525126	-3.91798035185836	-0.0974800389557023	13.1749591658077	6.59497300277386	2.40151299960481	7.47874037218464	10.6427705296146	3.29292787256433	10.4398428724115
99	3.31344826075278	3.00699983583218	4.71098939556195	1.58870023115427	2.72137805668817	6.11326265587945	6.13788722290666	4.52365021689254	6.32946351317392	5.37584966462523	3.70715468363873	6.23667408145863	1.8786393943495	1.56085854254992	2.50670039702617	7	2.79334093448022	4.27781083968782	1.8801907284931	7	5.85890251924703	2.9307554711279	4.96559432669989	6.59571508579384	1.14893273379529	0.139694832557113	1.40465873248863	3.31536229450497	0.406008357502047	6.80479492290287	3.65194463973959	2.8505499867249	10.6820489651984	-7.1453075878186	-10.0680792685155	2.78224039226406	0.735090435298599	-2.58736802548764	-8.55949348044537	3.20293384189356	-3.87878939755044	-1.36324178232398	10.4368237602519	9.03803210935372	-1.07403121024543	13.2690020553573	-1.10554521868667	7.42518622753961	7.31729683385862
100	4.23375192141907	4.71133676076922	2.07524552028111	3.05753974132201	5.96336844146558	4.10211575833618	2.12960028541617	3.53554491486027	5.45921887880154	2.64054421857026	3.24546756294855	3.11222817854496	1.54725715199373	1.57076176746341	2.71402638751295	4.06078394600825	3.74972368014336	3.69044179117326	1.54967342560796	3.80944521498106	6.22860560440127	1.12148107523323	5.76702389362912	3.61359672108699	0.00272475881927134	-0.250211389941957	-0.172027433892177	3.03388311826315	6.78638128375745	4.80013047758342	0.918882795497324	1.60185220509807	12.1058749890045	-10.2915308207684	-12.1124495157809	3.6452307511137	0.949870434933922	-0.0173276046125261	-13.4769544505925	3.15128116850043	-0.567099269688979	0.192328915208012	11.6859013685119	6.37051120943634	3.25646920381208	8.26927851205329	10.6724182509032	0.914950423156666	11.8392661636935
101	7	6.546022269397	1.63350263816503	1.99146799869004	4.96975355275078	5.84846505016998	3.23482403777574	7	1.61732149213168	1.82334835340817	2.61212118431196	2.84360075940082	1.08278083653542	1.52153752400091	4.3499953859219	5.89347040161258	5.43381159849002	5.14002491595872	3.10509699390976	2.3597871470911	7	5.42259128452739	5.93315170557399	5.38553707127368	-0.294830457289945	-3.32835467459469	1.58315280022184	1.24333096386741	3.29360225966939	1.73802200581148	-0.0252427980497251	2.57152207514324	11.1081606383899	-5.61629489551859	-11.3659232213953	5.448228002793	0.806101744089101	-0.179034927774888	-15.7985233118369	4.0106444984063	-1.00644099539122	-0.779179288299901	14.7718378590031	7.54158634426173	-0.142828395214932	10.1708111934524	8.568031229167	4.29398248407865	3.58716783950495
102	6.30534279037626	6.90575011802124	1.40671117350712	1.16712194097673	5.97757617305747	4.73708016746988	2.81866507028258	5.52141996315297	1.10665597489725	1.00704691773873	3.38321367582584	2.45123284974669	1.28606457502758	2.67202295280356	4.54918699802234	5.91222873338459	1.90602907385755	4.50848169839117	1.97499945500131	2.77594201705553	6.22536199967945	6.41223761238286	4.8591165761077	4.017649648398	-0.220301014594701	-3.56875725331448	0.94494425257885	0.591586554198767	3.11313640962486	1.67670027283438	-0.0140606837504836	2.02898609487823	10.9226164906969	-5.91680975874507	-11.9161319940024	3.93106314363033	1.77786494308148	-0.358470772294258	-15.4917939674687	4.40522874970073	-1.2686028313757	-2.55416118403921	14.8291220392908	5.95956492736977	-0.702048797239172	7.03478590899169	6.44719091684429	2.16164745260828	3.12974440273191
103	7	4.90045781402146	3.04884512931701	1.65926028423002	5.94363441890265	2.00305354972808	6.49723652819708	1.85772133490382	3.72453132000679	4.54935821252497	3.00387898804673	1.91379439546681	3.2893060218145	3.92867995735703	4.2062769198823	3.1789026779028	4.36852700107128	2.91878116314904	3.05863856858543	4.57718993969076	6.12045016845649	2.83014925063148	2.0907366687229	1.54594020966978	2.57210702790137	-2.02007946033561	0.717502555937276	1.08218795989052	4.95239476513964	5.07713481214731	3.21662331417915	2.92885091572428	8.93664316104916	-6.8461174533268	-12.5781696682608	6.72733635607182	1.23541897592669	4.51451928918989	-12.6666576073012	2.30807353617704	-1.29351031993658	0.0738274327959358	14.6314008863507	4.45731097867925	1.48209477882303	13.8884589599418	1.1022109098296	6.85518237932534	8.11714715900484
104	3.52798418139709	5.03508452248124	4.57896074574188	1	3.21436980305369	7	2.10962536938396	4.64326119226225	4.37939201175588	1.19882535092142	7	1.99944689417367	2.63101674732163	1.88206348746434	4.72528233132071	7	3.74010059789883	3.7933738255921	3.36737052696633	3.0384224484307	5.6522060810804	7	5.27779107591804	4.53094421921698	4.06700559454441	-2.17640413889246	-4.05492185151894	0.860664537289798	2.86219205341323	8.30245351818527	1.77686513815075	0.768112651016859	12.5113879373576	-8.55905825728526	-13.1881851542483	2.60227769448367	0.63355190567042	-0.166372382520814	-7.47608830524839	4.03062314126908	-2.91510839436868	-4.58615142646381	9.73213747045625	8.22543762442475	-0.0374065218868631	13.7694294046735	-2.45588172522632	5.05097035660995	14.1109986304302
105	1.95152381006772	3.53312595172203	1	6.63584675164325	5.75559541335287	6.5382972499862	3.36806333690341	6.64455776342318	7	6.46653396896662	3.45671929639705	3.98265193741042	2.2157207533153	4.19767823354173	2.2689322924614	5.06842393146873	1	5.24970355738172	1	4.88101516926518	4.97653628022336	1.27677590862954	6.65945180929459	2.39704923740539	4.19084295737366	-0.916509047052518	-0.917781066232879	0.252789335421431	6.59859338804106	3.49709388398704	-1.05210046084285	5.70373278497513	3.93169037558822	-11.7147200402945	-1.82878197064876	4.3391383229314	2.74957220479196	-0.959921125397044	-3.68612380236426	5.44449111496097	-16.8983585966725	-2.47693768810989	12.9545675658699	5.62409518051366	2.18819816873904	6.64812089401049	0.705858679622423	7.61684119889787	6.35357451052289
106	1	3.9428779250928	1	1	5.1971506621542	6.19121424514508	1.34516953938035	5.63964205413041	3.86717430740237	1	2.81097230961501	4.48674186061164	3.65745511939575	3.30788105687736	1	6.35619877793653	3.49228777618192	6.55164107407303	2.27342723228672	3.39393863768469	6.47830410036319	3.39879244403486	5.87428664838945	2.89557765965064	1.22765205530119	-1.47686876963198	0.222477500851032	3.5489217896006	1.30711380430158	4.08223973169504	6.09710762663411	2.13065749499556	11.7029393057147	-9.06476400302403	-12.9898222507563	-1.22338707221349	0.227377087021029	5.32166880959609	-10.9685898271669	4.33931646299337	-1.81276173841256	0.650924583105688	9.88297534164747	5.51447266761437	3.98283739698594	10.5622119351683	6.75223336067272	1.45941412317147	1.12393380951069
107	4.11324541893629	6.56835263723554	1.01803481894339	4.50968431809001	6.7516678486404	5.92047034209787	1	1	2.79012007710283	2.8417587020222	6.01679818396669	2.20209554891053	4.70476793940492	1	1.09514298438386	4.07633608889541	2.15908663268924	4.43721356946122	2.2917516021493	2.07002343114505	2.67606891836074	4.9068262576575	5.80056735089359	3.70278698886229	3.42924148918549	-2.01256001836949	0.289216578251413	2.06093291774187	6.06641500514381	4.00560863522067	0.166353231116583	2.26440055209701	10.9722014587972	-5.64334629916035	-11.6170571982073	3.61080576273465	1.05598874332951	-0.773254593179227	-11.9196439059938	4.29175846602683	-3.40450890821036	0.618395080003966	14.1872444519129	5.01216478244427	3.22342666473401	7.98919228554239	0.925508102649519	3.18265306111539	13.4260787251554
108	2.52464800731626	3.87534139540534	5.28548929621147	5.21860042048797	4.66410161046294	5.33628017644152	5.77240151615855	3.7904230626833	2.09444908244845	4.18072593539836	1.28810667931546	2.50151497976642	3.92042358330453	2.68250103345366	1.72687347424675	3.80428416539417	4.23345038708238	7	3.16522362966902	5.14183674283087	6.4884846904175	1.15034318937689	4.1170731071203	6.05161068052624	-0.567481548527371	-2.64906037764871	5.85611205580046	5.24687965168722	5.52241189140506	4.84680994837716	-7.17686239851547	3.52246593101457	7.74033337894948	-7.25653350305229	-0.632251467845559	4.71147703478035	9.25790811878889	-2.47946998441126	2.0449006257263	3.42021907058534	-18.3886710064073	5.80125940675861	3.15507614064282	1.95433188295079	2.06277114047045	16.2959270578873	1.81962554452608	6.47742969992182	8.05819909443724
109	4.17339511803416	4.74142580093211	1.3152551651838	3.98386738468881	6.96887043847276	5.44686247398223	3.89982015271421	4.9702250267023	1.54957932235469	3.97718758197036	2.14860715614953	4.10934412211862	2.24478857100304	3.06657671623931	5.73554860415292	5.75701148702207	2.92306562260509	3.15496580990502	3.21267531135512	5.36789323326077	5.42265896456175	3.74314721642073	5.2842660670757	2.12430038229809	-0.156432053551467	2.71672302538016	4.92189837774587	6.84555538577822	9.53651824522104	5.59109643278343	8.57407237015154	-0.305609113886585	14.0094789121324	-0.688866381819973	-6.42679995841561	8.6043760758837	5.52409760406923	5.65958257716766	-5.28409836151849	4.85991756438186	3.52306265286388	1.71898994539402	15.786722444378	2.94053079484804	2.30096358125123	14.6495203856592	4.17913074119569	1.46813224370266	15.9087933237604
110	3.12510505209032	7	2.67326215574673	1.88706922578051	5.46501676050094	6.62506611952411	3.06224429434361	3.27288366578669	4.42892982488396	2.32674505473603	5.80536941118198	5.24846848038976	2.41173544737333	2.31999838103476	3.90841334630401	5.81092282732674	3.39424706600686	6.84146538764684	1	6.53735646286957	3.98628373664513	7	5.1224522029736	4.74892711173171	5.72416668061403	2.4450504144325	3.12970855836582	1.66454517448581	4.76898255505368	6.74970659472581	-1.51510651744805	0.975421807279488	13.4635601924633	-2.74151546016755	-10.4746247089278	2.93561429648018	1.59274390570095	0.212196492197991	-8.89090025665256	1.39108698130288	0.980392775939808	-3.17139332081043	13.2675965540071	8.11332527939047	3.82308824686848	13.5168655739393	-0.667396669598704	2.74061112944082	11.2055878117287
111	3.92913653751166	5.33578189340129	3.87354372824217	3.44408107566649	1.24712005680427	6.44082246859753	7	1.1246794440064	2.28224649107711	6.76736579373094	3.23446266307861	2.51753524399928	4.70112839850407	4.71177734538633	3.40653505343028	2.00958860305118	2.7924590175693	6.55618016289212	1	6.16523007368624	6.4669450195763	4.25922425828738	5.47054978216995	4.88885226870949	4.25356474178239	-2.29126849788523	-1.9109804907939	1.34308848388979	4.0018479792953	7.87004497983111	2.73923257966876	1.53749149077707	10.2914827072552	-8.94505431669366	-12.7997030322461	3.2057070289771	-0.720259520638221	2.95951882201517	-7.90265774469619	4.07091239853839	-2.55976625055272	-0.982754504069278	11.0324621021339	5.56011199215764	-0.448305367578002	6.86814132598699	9.84567622874928	6.46744550295024	6.67555479659682
112	6.75220525476291	6.12053947771429	2.00960638460492	2.53639043730144	4.97432355969851	7	4.58360473175829	6.05581456125898	1.0197166766894	2.84686431369916	5.47947085368976	2.36642720581771	1.78359224541283	1.49179821152539	6.02429463971476	4.60326996205654	2.17480755621757	6.67277548430604	1	3.7593855363035	6.85963574118506	5.55751996458935	5.47291702414149	3.71779669264805	-0.53892812417811	-2.15574011146674	1.62382939452166	0.764746807101745	2.63303434491045	3.21952087048705	-1.00683070732506	2.15308186445269	11.431927313354	-6.31583029215349	-10.5077263470669	5.09679441430203	1.37993306219562	0.144459146987051	-14.2375728978534	2.10756417128482	-1.29294817906451	-1.15665265349212	13.5967549744624	6.94420789818386	2.2794228446317	10.2958296372199	2.027007302798	2.35151800417467	1.2431122761782
113	6.14245299101418	5.96717367527315	3.39195047961689	1.85955583609986	4.77284755917525	3.01174083172095	7	1.66602908634224	3.25676053062372	3.05657679665206	3.54909657390569	2.34445810211678	7	3.47044615831873	3.90739191962775	2.42233838404652	5.44732299870081	2.67423548012565	3.86305676988843	4.75494110028138	6.05356226046377	2.23491155389931	2.07721267897639	1.07648786044943	2.22148502771181	-1.47716290089746	1.44767061249297	0.692959779167879	4.45296032711664	4.55488210309471	2.42164235709244	2.75305127194239	8.67952786672676	-6.16494925045239	-12.5956001971954	5.03278123412995	0.411436525130816	4.84491313130812	-12.3790777664373	2.65614503808468	-0.225143525536103	0.394289878162675	14.3244777807552	4.79124724322039	1.05074812435338	13.3414706843392	3.0480791538039	5.63120704689343	12.3005514323231
114	2.43660175930804	6.10104801028493	1.54955908765028	3.42330768001774	6.96584522275223	7	4.93783236765367	4.68954610208923	1.04018070005527	1	6.29316482932717	5.15036024056294	5.2365421097345	1.97242796993687	1.10968093491046	4.11806998712433	3.89212980966443	4.52966952264994	1	3.49940281380851	6.00317401761186	3.60078107368371	4.23422602639261	4.01410483019308	4.45617620134029	-3.13085151563518	-3.809820366964	-0.246577565896245	8.83115004600251	4.77058934390361	-2.95809664276456	4.62009104452925	5.05428348249294	-12.0087002170736	-2.52860975962569	6.1186371370965	8.31046280340187	-2.11738945187396	2.62929185690108	-0.229635446862229	-12.4006305873647	-1.97669152675714	14.4588497143059	7.70866268232673	3.29098611939115	9.95933986530754	5.5360569032413	2.50200403391287	16.198106750221
115	2.93577807531072	5.72666338636866	1	4.35914054322664	6.25617996794251	6.54883627691452	6.21962555968268	4.37800474907088	4.46450408031176	2.53265595608697	1.90499196853239	1	1	1	3.99818892849475	5.44628208018004	3.83486319612305	4.78346033214234	1.10169883676531	3.10001436878264	4.96363439187623	1.58389595593775	6.13673096167223	4.70215087743339	2.07900485463834	-3.78058562358928	-3.17082508499919	-0.152691500768589	7.7475981565264	3.36916096524799	-1.66977230849745	6.81940410641888	5.47249593220091	-12.5151044245142	-0.928178122279102	3.11842733144543	6.33324315378617	-0.698111021199686	1.65070461946848	1.15391613974151	-11.0172519762995	-1.99724389170365	11.7736950855686	7.40653697220448	4.99129961545394	12.3558361016577	5.18981687695394	4.82047821899192	14.7308752035425
116	3.30556035475833	4.63822676442104	1.9640305331806	4.99603673291795	7	6.4972031842574	1.64806149493966	1.67064717832079	1.71959963708359	1.53971954848894	1.69456197815379	1	3.72067113922792	1.65826653706992	1.5153497842214	7	1.32368859467077	6.16605840130986	1	2.17033287478148	4.37861627891272	3.7476866511628	6.05542237712225	3.66019182679862	3.8273259452545	-1.80035585484274	0.907595614630057	2.3717821760688	4.91689839494822	4.90470908797258	-0.0399852299021113	1.82596829538234	9.48014702227217	-6.07273362814198	-12.8611032353618	3.49899184717713	2.33623521438336	1.45501152525599	-11.9583103111442	4.87228100732526	-3.85090642197362	0.65095155305377	13.5299376699152	6.34384741330591	3.5769176249519	13.616500712556	-0.0913748716580259	2.876143368035	11.0077112094366
117	2.29562041187672	4.74572273042592	6.24066437295224	3.91286539151427	5.12851804050603	4.45434398728779	3.39896122061296	5.51422432475815	4.85955164798241	3.29393251342275	5.0340879815941	2.20825901717644	1.2732195661755	1.84138104102105	1	7	2.96069695616315	4.83425624475737	1	1.9420499672246	6.12036228889635	4.98916302993323	7	7.57699727497207	0.272253974177107	-3.94521950341972	2.76047537880515	3.65780076540299	5.12900639489391	6.6137408064307	-4.64431030193712	4.82186388352188	6.16089265305411	-10.7246329254238	-1.11874088055238	3.95016397725519	10.8106992846374	0.727233510526919	6.19455559864179	4.35326535920104	-17.3152688133275	4.50146174851348	5.25718934528784	5.54401240148369	-3.92748066619202	15.982100308608	-0.328139432194346	6.65528102694901	6.93752996965304
118	1	4.10199431995909	1.54082938159997	2.97513672834254	7	5.2314542754205	3.68750974499295	1	4.83377251011508	5.80139973334709	6.92134735592367	3.19405774009876	2.57333691061707	3.54311742966361	5.61027576870302	2.86263489165911	1.88510081367869	2.16393652589038	1.55842530425796	4.71517893852677	6.58882268322823	7	7	4.75385292790337	1.68606575321746	-0.513303632975052	-4.86710885577153	1.17711568892328	9.66100745164215	4.73544159956389	0.298557001782216	7.62430588876412	4.53980297482722	-10.1530208632879	-1.64041371638862	4.16482854045988	8.25100096765954	-0.0546010894075627	-1.99371827088516	3.77553875972647	-11.0107796585865	-2.23340058749825	14.5706238638845	4.98234712070475	-2.88544657883359	5.76466846899868	5.72439260201779	6.65144000263189	6.64891807067834
119	1.18815935897987	4.25610997228409	1.89576914038291	7	7	6.30051986636659	5.67286528288485	5.95505408352889	5.4487848944761	5.86269369534492	2.0756518086842	2.56439450828463	3.57810940746716	1.05901231278496	2.66986173313854	2.07452530046151	5.28751435548546	6.47702839398936	1.95909749986606	6.23555450662599	6.21680169943966	4.41572465894506	4.62943054337419	1.37581712286094	3.40977558608366	-1.01268080042111	-0.312406354593591	0.547261766932415	6.55052959302052	4.70063368170209	-0.705448096418465	4.56327051585596	4.25581058060905	-11.4845997570664	-3.08320735746615	5.04418197499388	3.13107715301347	-0.8720892937554	-3.18684988568741	3.86712651439476	-15.6632692602066	-3.49708914177354	13.089642721751	5.58389894804631	13.0592838514994	13.940779483029	3.46086852873251	5.64016364787982	-0.292531850031987
120	1	3.92019873759534	5.66891651467391	5.87584388588527	3.72464819598318	6.30834290177441	7	1.29575567473022	2.87017432801351	4.0851452073064	2.53235884042829	3.01319001235958	2.49301942589529	2.37902985756153	3.46395410248642	2.5460266441996	5.14408362203637	7	2.71349091760482	4.1445033697995	7	4.37100142336324	6.37048477142385	5.09489490955484	-0.752618627489339	-2.0348944875384	6.52859545636468	5.43258299001923	6.14208762249525	4.7933029810397	-6.5101194406221	3.29476378626703	8.67093177887488	-8.00913861939478	-0.98651066535401	5.76806855756793	9.87756627683803	-2.37865639849836	2.10727595439451	2.46386627462099	-18.3486562992171	6.16007472225656	2.35253206634707	1.01642476009256	0.627156364749552	14.9594742093044	2.73173480345382	5.26254357383769	8.26792302357952
121	1.90170524866447	1.11339934777583	4.08480875914907	1.14328077964577	2.39777727214187	2.34350032575585	1	3.28092301969346	2.82025427498941	4.56086271567952	6.82020880214057	3.10364582591281	4.20264230847798	3.7651314424489	4.39790276207932	6.37234206795189	5.79832723241946	4.95016070439866	2.37891264465853	5.12477068146253	6.05035458422052	2.36686706364892	7	-1.09162429312749	-3.48661518773679	-5.5779383353848	2.14375303883065	4.92247247520128	4.55773862891341	6.4742827065802	-1.13615488746728	2.48556743169978	7.69023677404681	-5.83872753595379	-3.73587097523452	1.57588154066959	2.07650959536644	4.57055823148715	-9.55190584907808	1.55820670049175	1.99299605174653	-0.420716985985347	10.8588594118678	4.64841461131043	3.7717932630374	8.8903497917345	5.94995165892001	2.35399319277762	4.29304430020626
122	3.88368229427168	2.84731047448951	6.15666605046008	1.77021912258262	3.48961100976999	5.12921447266637	2.30881811384262	3.66897686188443	7	4.4179039451533	4.13883676848435	4.07628176003262	4.53550945232091	3.06395529218336	3.19486340432823	7	1.99906967493793	7	2.87574343908775	3.01296064485883	5.87067942618079	2.60516025086521	4.60142034505997	5.81474797722655	1.15084890220085	-1.516000791187	0.831238064449785	2.02574157706602	0.390937211918841	5.81741735869137	2.48693490217121	3.41889138551223	11.7870155642427	-8.3817307440024	-8.40263067457645	1.05449689984258	0.693415403760755	-1.43500792287753	-8.29570241163943	4.15272761501218	-4.01296285896133	-2.82764647953485	11.6927241761632	5.78193739140572	-4.58488378356766	10.2919965565741	3.1339007459584	2.73081674788573	0.595957050980064
123	4.89556199610086	2.04870522235946	6.18455409367325	1.90513264693774	3.42092823290121	3.77067985752149	2.24153648254371	4.02222646799827	6.11790186359538	4.77888679763493	5.24948481820937	1.4764516236345	5.09052369446372	3.12909134838002	3.41938537815602	7	5.82313737125881	6.22941559024933	3.12039438349376	1.65694666037077	4.76781368167344	4.03482379340303	5.30934993484297	5.81018327345145	1.55975453506522	-2.66009713874176	0.397373167633079	2.10105331824532	0.484465643033231	4.17237167328128	1.78632810427578	2.58625171223534	11.9301731179771	-7.88201866791868	-8.75273388695299	0.776260008400005	1.46523028681445	-3.09668065280914	-8.30249850540245	4.32147405115929	-4.87678327759067	-3.81023937256022	11.2376432983712	6.87417429832457	0.596273530220565	10.3597514739538	6.57206436896235	2.43236027799776	-3.75884830211955
124	1.5665797557554	1	5.29006803924922	1	3.15347904654238	3.60682798967182	1	3.42296675806281	4.3729602199662	2.37213142773051	1.51164965649833	1.75514714001181	4.19285698179821	3.51899661289205	3.28982075804339	3.09779191440914	4.48541378919845	4.81446844314698	2.33459404420156	4.82657255656602	7	4.89471245043613	6.05358619266723	-0.475281172467425	-4.11797999105034	-5.5763804516695	0.353656132043728	5.63763140271496	5.43542217818589	8.24906103351199	-1.82630445093214	1.00500537067885	7.27124872934941	-5.01815551657769	-3.2652658127493	1.99189073539627	2.8877877125621	5.76085092254713	-9.52418190270326	0.965422913578721	2.40128321500514	-2.47039295914201	12.8381055032581	4.95076224142612	-3.22060382116268	5.9090759657102	5.72023203419861	1.18324413222896	4.88961675106949
125	2.8493225156266	1.53067265406524	6.59365981292875	3.0448526039287	3.44580208904221	7	2.21578975281156	4.08655951307558	1	3.19572674411529	2.46884141478273	1.82503868234086	5.61347275178588	6.09615017826544	1.12225643403222	3.8386934458883	6.07794395061559	3.14321460173059	1.31393082681451	5.79500679493948	3.05232760918916	3.92636906520635	6.40937646570384	6.67764388146271	0.722868605468551	-0.479089930404121	5.56785322601043	4.95567471654204	11.4546627674142	3.48153973872077	-2.12780876879875	3.59286449172987	5.51291942091179	-6.49516373826148	-0.781276483913291	3.32516650394527	5.86251204255528	-3.67035206661088	-4.32559780214127	5.51408697874505	-14.6151195105259	-1.43452644646641	10.5827649590661	5.87336525287771	-3.63992045924186	7.49939446758771	-4.12532020919383	0.650767888543839	4.09402889352941
126	6.09210962726458	3.50884478490862	2.19001096779671	2.01229271786381	1.85537122768288	3.7216535120445	3.49162574757254	1.75824609521362	1	2.28044851260331	2.64120127179046	4.78956752365839	2.6228858282592	7	6.2885414314065	5.92809613778687	4.79411965762168	6.24760267839166	1.83617597099094	6.96196658793958	3.14887791586196	2.73227315944035	6.14085916498644	0.765151113830781	-5.86729421795792	-3.6965539760042	-0.275718395975914	2.04208618181705	2.0368624263711	6.75309254290656	2.56002489912601	0.927626251484252	10.2539550166327	-2.12258704996734	-5.43988878588521	3.27361061780104	6.2968352234652	2.40898309794766	-5.6068818866176	3.9702543210797	1.66175007951952	-3.7269708587792	5.77103559502107	10.1692797377044	7.90523711052724	15.1747492877542	-0.924126437235632	3.13324003988318	-0.83789851917771
127	3.8101798816963	4.13070720602901	3.84217914603028	1	3.90311434073593	4.92243857522962	3.01407545115963	2.38710133426013	6.45254170329661	2.34789685325681	4.21638729173561	1.69659530140925	6.90264582400648	2.36161545661243	1.49810769191052	5.47290021845805	1.9910169784535	1	3.41046278074324	3.28791864453137	6.13399799231484	2.7824809774207	6.61142050390321	3.25688821728935	0.0650034525320432	-3.73345770620286	1.10551641672692	1.63806312916258	1.6499949366187	5.52000154139805	1.10289402629751	-0.690477959149126	12.253619938367	-7.41741945777324	-11.4459270664477	1.92989739018049	-0.279886151810729	-1.67934912099188	-8.84291179839818	5.25036242751267	-3.3020984357572	-2.05118357228437	9.96984248699206	5.68701041393038	2.2509030793549	12.6304981266967	0.75923160110965	4.71672407571374	5.11500583168736
128	1.49507828753885	5.2044971687496	3.68012805362174	1.40272199055155	6.88041262456685	5.08995526461628	2.46185359322635	1.28113750553742	5.46656521160597	3.22194620504818	3.82933448920889	1.77914466723239	4.7947039169663	1	1.01700964684295	6.14384169365868	5.30607953214888	5.20263130399468	5.7201222949572	2.00392702095422	3.78487151396314	3.01565352183376	7	3.0133045783829	2.72099254378377	3.4433893882123	1.82334439352983	1.88054638634777	9.52711871617969	1.33952870508763	-4.61033739158179	1.47484668784114	-0.096209409433873	-8.70494812096386	-1.66168213077038	7.98391144207367	1.50926836945143	-1.09305335346284	-2.12191786265934	4.43689995706771	-10.1457623109061	-1.53158761990223	20.3063124912573	6.59773499905571	3.83386315072077	6.95994738799712	-0.510441888281379	1.14311580688067	13.3633200845055
129	5.0563874463129	1.34713630040392	7	2.68285004405011	2.77743056700415	6.09289681092391	3.6714178639541	2.64346180830481	1.63919856338951	2.73769849032574	2.37532083020475	6.11748590752946	3.87834135575418	6.12690313297285	1.58874671484814	5.2791798870946	5.34682753466682	1.57664038881333	1.27071220085745	4.11990843279225	7	4.14340626927831	6.34429733083209	6.45642262011011	0.584202695263965	-0.645339336855813	5.77184059231461	5.20227207034534	11.7058389215016	3.60244289802358	-1.76834602635193	3.0173835953241	4.67152160223506	-6.63675371131353	-1.18437952414759	2.97125943773988	6.22486822363485	-3.92413359689753	-4.89960074639237	4.97336090595008	-13.4573581667587	-0.588878895955732	10.9568826599772	6.24212781086068	-3.40349842410896	8.50423289915829	-4.23077888640052	1.10235446128536	-0.38964046191587
130	2.46187580141745	5.22736244735702	1.28993998286335	4.86363394717543	5.24506933757448	5.05211685828853	6.14573846883851	5.98318185974962	3.0605074385382	3.52594543169439	5.99958556564585	1	1	2.91040343643591	2.07146801833065	5.79112991063339	5.46998691855292	5.47244081436141	3.7119701324011	3.28439645824119	7	3.86070656275312	6.91162763311242	3.73779487175372	1.19819236661617	-3.45130035010007	-3.27134134911133	-0.0418139266048579	8.26416682333408	2.85327917086883	-3.80461800634997	6.07430303679983	5.61345119963792	-13.1617073477965	-4.20129212757981	4.47007667322948	6.97881703948309	-0.972582598031304	0.232825871488739	2.25780535212679	-11.4373799815697	-1.86430333888526	11.9426212680608	2.6146281747753	13.7298119166131	10.0505918197827	0.989946917979054	4.80727854917066	-3.20435379826415
131	2.00812689676922	6.93225822193726	4.64239959979217	2.67898342887127	4.61679089792826	2.55381504738288	3.40339402879707	1.86220103898013	6.73071280710351	1.23396020412634	3.6005560479624	1.45192749535475	6.36852764978307	3.06260036433935	2.89182554495247	2.33843233099843	1	4.80095649198658	3.72184656637682	5.25128599571866	5.42675296102818	3.85699212289649	5.70337969252611	9.90929700711672	2.28449740996402	-4.32965843331528	0.120786084320997	-0.565050826630757	8.05183981626518	9.57401633934137	2.42762431438189	5.51683532922796	7.84330095603471	-10.8882503818044	-7.24988321734305	4.5155586514618	7.11090593856633	1.6387535368828	-1.01801062645714	5.31463896125344	-18.7284309484584	2.41720457149791	6.67220182287015	-0.447376892807725	4.74241742214797	11.5085217782689	1.98760999066576	1.369107075516	7.6832295597001
132	4.6011809480464	1.21085788473877	2.55362110955918	2.52590714749163	1.01067832029915	5.6902231899842	2.22963952788378	2.33175074472914	1	4.13230825101159	3.04739268566025	3.31785000605401	1.62475110296656	2.15573973286744	3.94720259358537	5.29059609878452	5.86651379474747	4.12478794266426	5.1207129311063	7	6.31654015958854	1.17763043141149	3.33026144209705	2.41522425649783	-1.87107027055581	-4.16869020042827	-3.56391469011115	2.32530007580623	-0.0821527615939124	3.63390765742706	1.47783092463402	1.38428496843295	8.15260674385329	-4.41166094587256	-4.70485396223057	1.76561825940626	4.92744109920271	-2.68577016175795	-2.91815693539106	4.21259947231624	3.7920367370892	-0.336108057724516	6.45661075372662	5.61174402601669	4.20007434129915	6.88381897438751	0.156620203841983	1.84884005267683	10.7873274548111
133	2.75476754443137	2.46129230129517	7	1.0095341707697	3.45999591285908	3.58697063928999	2.1285707726878	4.6366923600746	3.368523841719	2.56183072256707	3.90970670753534	1	6.17649958990928	2.16447386875877	3.1509538946898	6.02437328010063	5.06238602606562	6.49311569925012	1.0775893520092	4.44766338690241	4.44674435628597	5.19665745245924	4.71023815590667	2.22088508058224	-1.43985992132344	-3.04461095211162	-0.992309456222947	2.34654617098615	2.70087477226233	6.68145333023073	0.490354263432597	-0.384974563506553	11.3835767539249	-6.57275837097103	-11.3761307005241	0.595723700172043	-0.00862010153883663	-1.37070573738211	-7.64771268369424	3.93352870055434	-1.60440017875387	-1.15770216263508	11.5358166081492	8.45444526579151	7.33911385120227	7.60080383604264	2.79308393048955	5.15184222477236	3.32346140047078
134	3.23388743230471	6.77879298947733	1	4.9043171154676	6.99899483304818	6.61754932481319	1.906810523799	1.52570521306681	3.59611304029788	3.66947515492925	6.74414278394797	1	4.14815767895188	1	1.29067714588329	3.68545129078683	1.84389397526217	7	1.66609864402405	1.7130137425475	3.56910819357288	2.43278443380331	7	4.26028287667492	2.28764387494732	-1.10642316292485	0.142946487243491	1.25432291985097	5.24585831090146	3.22212197417119	-0.25788960730977	1.57584585481102	10.9013272683841	-6.28074320965959	-12.7646801992213	2.50804642792047	0.0253646274459365	-0.410700156275783	-11.9461236707464	4.67692389409276	-4.10933599076023	0.836347041953591	14.1242729121765	7.22723577323854	3.43228055918443	7.97724883470535	3.47472537798727	0.557581889556851	11.9089236707975
135	1	4.20011585523289	6.55579729519191	3.59907121355643	3.65474522378769	3.64379107264316	3.9857809246222	1.78613350301913	2.8779765773161	3.56692065005596	2.84159212287139	6.36711819653927	5.74298376191035	3.45005859917796	1.22581391761647	6.48679003455592	4.37260561397096	2.49222889247818	5.35915994700259	3.57646992190205	4.9618757723833	5.73129419034363	5.74281833946496	6.35926247619829	2.78765418213238	-2.85725750831448	7.05194355153867	2.53933658035291	8.12733228352405	6.45710100561172	-6.49066243991706	6.73060275488046	8.49514525724485	-8.82263689425629	0.0786363568086059	3.45908741726778	5.29644890502574	-0.340030957955585	2.20762123559371	5.57101950225955	-14.6623865689987	2.5690647122906	4.30237436781832	8.73579322063822	1.0102771685625	6.64436719397471	-0.984658542136372	6.84126681915167	3.96354822825902
136	1.79010322162592	3.89966406494081	1	6.9976094993857	5.81891387040786	6.45212722442713	4.24518081849916	6.73178133635778	4.67483205497516	1.3571283988639	3.29935754130893	3.14380551794593	1.01901304173354	1	2.83638604022626	1.55672682660234	4.40109688273697	4.90166105954067	3.63767456739721	4.10344710852469	6.23434005985744	5.21147638526511	4.08814071746301	2.14838908429702	4.59449484862108	-1.40126922604046	-0.727535191773002	0.0513034094093728	6.52569862625483	4.65967178457815	-2.01186430960153	4.86963969999427	4.06240287281567	-10.9145676953117	-2.00425723782315	3.60964973332404	3.20996967002589	-0.20844308970715	-3.70484312810776	4.38242788763999	-15.6670637938143	-3.79296826691128	13.5956739384122	10.4316754083848	1.40456199403834	9.81313530883261	5.27668024314031	7.17895209827979	-0.52521572653
137	6.22572138141327	6.70766917871423	1	2.83743035841211	6.80465582290765	6.48372202769194	1.43706692271253	6.15958466297293	4.43840918336406	1.46448502273532	1.80612877798457	1.58000258262177	4.23819390928045	2.89671592388748	3.56054740426987	5.76069280018274	2.27744396803144	3.30102763944725	3.94153700438462	6.24402499665136	7	5.57330562702716	7	3.75725703451194	0.274116465664937	-3.02418348800987	2.87406494066926	1.46546524984583	3.23205438860722	3.60040141565582	-0.182858666477889	2.2706961436258	12.1270156697405	-6.13139821677454	-13.149075022877	5.70240518572968	0.214945491221768	0.522080555481721	-12.5553628766827	0.364922675317089	-2.05286958818084	-0.328947184369457	14.2155794684305	11.7541938205991	-0.587935177896476	7.17397394864238	4.36562266160923	-0.0852276499968992	11.3375986713357
138	4.89922464125691	5.36440690919954	2.83336618463004	3.04591144612625	5.08109415388154	2.83672105817804	2.91182959557798	3.84307221925514	2.1488785506456	4.05282854832026	2.17055257664233	3.82799706428199	4.52529379462138	1.03190744176373	2.03614916812281	1	5.53763335292534	3.58081524302654	3.54957131711399	6.61593056024187	7	6.4245226700894	5.61141980468867	5.61544648959419	3.79100317736081	-3.44336523281935	0.95295391370753	2.80609887136789	1.99250110837216	3.19525365725763	-2.04606645419703	4.22634306118496	12.8065551138831	-7.37424225580889	-12.2035295957907	4.97229088885219	3.15838772172671	-2.84299193749288	-11.1680100227376	3.0445128901346	-2.09839993705878	2.94673526462687	12.0449061029885	10.1760202829676	1.54801840417781	7.48455179542025	2.30446700887752	5.50709904375571	9.36929839757067
139	3.49636145040444	3.93715540900197	4.48813080373935	2.22805167867177	2.32666729450513	3.30419137250657	2.15946540578112	1	3.14010460473794	6.22035568374461	3.52459297737133	6.20453449407381	5.59887640087002	2.56798876652005	1.62056288023687	2.93538117697781	4.92885462414906	6.69371164129638	1	6.06896745590411	6.55345805900311	4.34031504923093	2.99081280632529	5.36598294348496	4.27423356751032	-3.30587913250586	-0.825758531694372	1.69421772525158	2.88529825740268	7.9161512805288	1.58788637284237	2.37523476317611	11.5378623253405	-8.16574839884734	-13.3164266587285	3.75883902546067	-1.67479724925196	2.37901617940343	-7.84579391327368	2.64769545856758	-1.86544415281312	-1.65473204930736	11.161144873764	6.22164143915824	6.69687327976096	6.37631358382254	10.4009518964385	7.32991301751942	6.44063283249871
140	2.20713884204124	3.96658595758757	1	6.21842036570522	6.78556857736519	6.31717920739065	3.92862694539113	5.2577178422637	5.50051846191537	6.93064985651871	3.42716238905577	1.25457849536008	2.93660827487796	1.77573791125905	2.27028711808657	5.63604682625686	5.11871750186366	3.6002576316883	2.60985493272459	5.12821845600269	4.77102091695463	4.81795237348213	5.36241151939353	2.38603690733704	2.87321415745668	-2.5806698727369	-0.183731506918679	0.616688140638223	6.1005278808923	5.17727761873564	-1.05885142292135	6.27641839307387	4.54532032645293	-10.9370023506099	-2.42485557266751	4.46095644675013	3.70976189402704	-1.14962920162865	-3.32716645333481	4.8338399262077	-16.4973469161291	-2.60845569352962	13.2077201026012	6.70441398854949	2.90273809549399	10.1823692428555	0.486205159315807	1.35561999905279	10.3844140586978
141	2.025471430795	2.11192643228185	1	6.18508650967213	5.59344670234346	6.6355930460161	2.5548641457108	6.42460753802083	6.44060454442232	5.46922297284283	2.41753905784174	4.24233230371273	5.78592389438063	3.24915150507908	2.46684527934598	4.88416586786695	1.70564850279593	5.14130173491336	1.90315710436668	4.25827920114524	3.29516415483352	4.30632285195234	6.53785552165487	1.8596466830417	3.94415979291006	-0.319262915268911	0.174941310624558	0.527161502293809	8.03704050426471	4.27781007325143	-0.992666293827415	5.28433925506984	5.37666432858335	-11.2454179755247	-2.62232116155085	4.76310235581655	3.67116754584318	-0.752532861608584	-3.72604092033991	5.04200541460445	-16.8998582357183	-2.38484725316996	13.4447168644275	4.90590599341269	2.75341575840144	6.90543680563177	9.08920544660886	7.45726575890531	6.46814236294919
142	5.36841115876154	3.17538444006547	2.25105431028799	2.6859812270456	1.2064736244383	3.291702956926	3.89998704974417	2.63666391445521	1.84124541496081	1.51534777898253	6.07098047129535	4.97365474877257	2.36791401570836	1.87944458018503	4.11982476268967	3.64158112929607	5.41372319567161	4.13829414781685	1.33528251028072	7	4.07601796433257	6.5284432659378	6.50398296146843	0.610802219522328	-6.21194453955708	-4.19584311673769	-1.06000956770205	0.64887000575097	2.90478870927156	7.66044077825286	1.77308525202054	1.00110243365144	10.105808815976	-2.02287052829303	-3.99346103922469	1.19750124603755	5.48450854433444	2.1675445161137	-4.72160827464307	4.87150462687953	1.89936269944662	-3.50201748984542	5.35493478157991	4.3258878993871	7.42260702818981	14.9351286971854	-0.981356289006656	3.17679393373183	14.6355925846408
143	4.53289182879874	1.00795192525454	5.25116342230985	1.91740930814524	4.67862234751487	4.93757065501839	1	3.1223840506693	2.61907148774053	5.06339185028277	5.06885726808557	3.20025990865145	5.76080338726154	1.11149287590974	2.53722790058136	4.68277473812043	1	4.58128681000238	2.39953995367483	6.38487860333387	6.62201628727836	6.2746659246208	5.62264652579791	0.834072649923127	-2.98477589332561	-4.24008438790196	-0.0658384194098767	3.45491421035056	2.25714130668538	5.69752775339609	-0.236066132618785	-0.403715815045597	11.4702125183094	-6.27721462686706	-12.1552365722051	1.08390310820998	0.913090625465068	-0.157539283532363	-8.2955857945194	5.04911647391687	-3.48717165838319	-0.824825445883746	9.71020137951548	4.54533083508254	-3.58655523028104	8.63485416831475	-1.28012184507562	1.92800426297932	-1.72644500679025
144	4.24943968837458	5.59123116213981	2.59389766920211	3.70429053589761	5.34770340647182	7	2.27842135657822	7	3.53286730196661	2.70160321162632	1.58830201005495	1.31992467697544	4.52178817541474	2.09534850548915	2.71846050240119	1	1.41045484313549	6.26653609576705	1	4.16280585746041	1.45376043800143	7	6.70323774241771	2.07445118342754	6.29692583574814	2.03529870074744	-0.310226616054411	-4.31033186892939	13.8039690575619	3.79143500599568	-1.40126247520953	4.40459246306679	4.05824977470212	-10.6102538329668	-0.994260412737905	9.06382315722941	3.93004729080502	-1.34264590261557	-3.26579754402677	4.02048072173487	-11.7844230578653	-3.75234109731678	20.1656712359117	8.8968150222551	1.97277301865925	4.0259246431663	4.25329856708762	2.46772026243212	14.8035085266457
145	1.94637027662722	3.40376619048566	1.72149116601238	6.78323643606253	5.55027215929442	6.23258928862673	1.53110262901769	1.4578594042498	5.58339946358954	6.67343141267419	2.46375461781246	5.27983046875866	2.31233940511649	3.7391912045492	2.13236522718706	4.55686370997762	1.01071094975755	5.26907686776033	2.52463261482005	5.09217309953362	6.81025293340349	3.44567931161581	5.44227796637976	2.30301317964721	4.98117906555118	-1.30015316222307	0.466316049545286	0.706261828602739	6.8300337951431	3.78372869615969	-1.20729987318537	6.37845789240204	3.39026889494433	-11.7942216788425	-2.50093057185918	4.55300561302665	3.66926862299903	-1.51933268873796	-3.30084319016632	5.28213532599703	-16.8097642993033	-2.80885445512675	13.9519112915067	5.46300618315617	1.08339825264688	7.68777659776461	8.26502278646976	8.04455198698216	10.6323742341064
146	3.74475051625184	2.4813414354188	5.99466118203858	1	3.52182315814467	5.93283977289558	1.56886776368891	4.44599953624068	7	3.50277873226141	6.22930602165924	1.56953939415489	3.80730151213332	4.42082872292202	2.33015340961472	7	1.72274211934838	6.9219304279714	2.39741757289557	4.26858794324975	5.03404297063145	3.48192129628472	5.43249729353723	6.68732393723716	0.988545441768713	-2.34789599759624	0.799626155129654	2.07599611193518	0.530515082606109	4.25172123585072	2.64969670089775	2.6915615948161	11.1329795654383	-8.07490526359855	-8.34168644084573	1.31141356662304	1.97944106792069	-2.4399846542043	-8.33157025628574	4.41671179995402	-4.25274631271708	-3.56499733584096	11.4589037183651	5.10722824039517	0.749605446587732	9.67576913871842	4.11628488329087	3.47341192856484	-2.72964609417661
147	1.17354253086176	3.93409710531247	5.01568064949538	5.79053505347021	4.70298860005937	3.59186979342549	5.4645744241991	5.0993073188074	3.25926346705184	3.86687999445481	3.61090970618887	5.16188196001916	6.12757637140249	3.24070495923056	1.17151947477577	6.50734629844244	4.29171521519431	5.14998818533829	1.41302065432814	3.55114810945016	6.94101793294259	1.71047109352601	7	7.04259299765684	-2.28675098222541	-3.85137420703808	2.23721720596606	3.55554486282617	6.76604311668206	7.70344460645291	-5.39784024349498	5.26497544359525	6.0358488193318	-9.70270517066232	-1.83222413987529	5.42318167964449	6.91876813764914	0.771595236221822	4.72291965313559	0.811262234881614	-14.7982456497631	4.95582679978756	6.52865249385481	7.211473020176	1.94407374136745	11.4307990530908	-0.500867325907866	2.03829221905554	13.2525344517963
148	1.98751119289837	6.07400300850939	3.69069699829787	1.86307441845807	6.45105745776866	6.98066401478286	3.84395368266402	1	5.52037287428613	2.2297515699158	6.11267402071712	3.59120353681945	2.78322335837601	2.76006201658057	1	6.9938143581101	2.73825186768081	3.64461766049439	3.2037678130869	3.13206492522707	2.5425885277336	6.46331399557671	7	4.86558742548074	0.874173854331918	4.5988248577478	1.31306066189074	1.04043687154524	11.2542883269164	1.20101279906929	-3.41677600010103	2.31127836619971	0.659976866019927	-7.19553667149088	-0.712876137306724	9.38377642498398	0.179651921631696	1.02544944092971	-2.13458819795911	5.60358581829837	-7.59595328996754	-2.89933706833243	19.6753516118967	8.21388363821472	4.7815198062664	9.8046348511103	2.8478715775194	5.93617881800098	10.3431937845274
149	4.00762557723692	1.23093982897911	3.62018238287928	3.92041344059636	1.39860460730534	5.62064986331274	1.38905179325079	2.56318458217565	1.13283447770653	2.29247949351393	1.92887339948151	3.62507913401901	2.26924268071024	4.85350693470916	4.64026704810555	4.57816666294173	6.95801376002943	4.39310269664057	6.33254617057869	5.90604688926877	6.61544970290511	3.42808230175669	2.77033180207868	0.636741016703402	-2.5312819092655	-4.20507035663377	-3.89495696813887	2.61193095077274	-0.189813744119657	2.51396498391047	2.25154893399261	1.14203884205284	7.76605727973387	-3.33071295620803	-3.75034166270599	1.78524009614977	5.64927042626566	-2.55658461243729	-3.09995237602796	3.68982930491761	3.40379299777128	-0.560173828086677	6.31145012428165	5.70464964218033	3.19463033355095	6.16841392155181	-0.384960330575618	1.47963423764656	10.4190348558679
150	3.19821287760232	3.20910005144436	5.50983878031574	1	1.68951838885435	4.93400628403715	3.98966406963692	3.78590061693099	7	5.06169064328046	4.34938269674168	3.96796144885601	4.95487002407611	2.10642315106063	1.12983219505678	7	3.61795459344031	3.97232440708326	4.19855957272349	4.40705791906694	5.64811224424328	4.92242797939368	6.95105635044648	5.81153558270049	3.44290043862586	-2.12417083480489	-2.57119438438428	2.11001640010134	3.04553887509035	7.42186416506864	2.41802729618895	-0.752314627011472	11.6425471472233	-10.0697287207546	-13.9159197183121	3.48443107715887	-0.355518559952541	1.04692286172276	-5.86601346231267	3.91311813877554	-3.08638390976695	-2.64685476063853	11.4675680539465	7.92004730133854	1.86453802185497	8.28579357222453	-0.742537113273594	5.67027086942215	11.8417839587389
151	2.0315869889502	6.64294198738748	4.9178971333892	3.86654948718113	4.93282315115672	2.24837655920203	1	2.6081427222139	7	1.40912179420561	1.580071661375	2.39969988080377	6.84039161838593	4.463558227853	1	1	3.76362068874133	5.4088017010468	2.89724747291794	4.54058377824752	5.39032682674382	3.18424481431367	5.14972188205819	10.3763151005547	2.42696416512529	-4.05676887286183	0.662035361485987	-0.657509236605287	7.50497032824424	10.0988439985501	2.77624287362766	5.8151337274738	7.38333104599137	-10.3357129644557	-7.88428364392671	4.74924758308407	6.01247906509197	0.501104140774679	-1.05933714658544	3.89145191446799	-17.4097375675992	2.64099512327886	6.69314280447816	-0.000796548545331835	3.15327450472376	11.0071645515204	2.48553516524427	1.32978809632736	2.09043763397024
152	3.56947126824189	5.97869870993586	1.33990477252231	4.49310089064742	6.76047481217224	6.11404230111192	6.22179329807817	1.91993188726084	4.712645729555	1	4.98631266674175	2.96622968157347	7	1	5.02558336686505	7	4.71027243744188	7	6.21821830226072	3.53243805372603	3.40341535112034	2.37028232529331	7	3.34049382464044	1.62435635983586	-3.96935685135956	-2.70768943857225	-1.88921930955715	7.00298357755057	4.24716223301565	-2.00908487730689	6.37381665196093	5.62849788480254	-11.6619661231973	-2.90789955841888	3.50564139497193	6.07140952321465	-3.1269605683435	3.04061004139688	2.72871827455719	-11.3928329739134	-3.03196371710164	12.5004933733129	7.41496649352558	5.17472764354983	12.7155810172437	7.44056990932257	4.37248138532425	12.4992407769884
153	1.80562480533909	6.2459783983147	1.24780849781753	3.21547194475893	6.50929655724937	3.66356353074709	4.99930383589362	3.54711024118088	3.92400885057378	4.45528125679354	6.78250281580253	3.32837492090646	1	3.25697277017501	2.50315360202663	6.96891864390351	7	4.04096946325798	2.38167348468924	6.35286045218107	5.60964997001574	4.3744302057482	6.65831456428699	5.01598008553509	4.46933738240918	-3.6331828819376	-4.46548043455227	0.369598037458995	9.34657565865025	4.50247642296197	-3.07699854035315	5.36924941181105	3.88697410464228	-11.013026909603	-2.1044908044819	7.058194046821	7.23381229542137	-2.00479243898103	2.78757367547557	1.97050868300728	-13.9623223036212	-2.35151818345917	14.5130785785793	5.85785240107269	5.3566122222423	8.20731597418748	0.214102975735378	1.69001370553366	15.3438083441538
154	5.59604255979148	2.3575810985496	3.09734745261694	2.03397702581761	1.58385864457104	5.1558494367414	2.76917103405311	1.84533044889126	1.10883593205943	2.42683591880507	2.0680862140941	4.23870802838943	2.22985746915252	1.82721033678726	5.18346487851202	4.19744811130769	4.86754494002417	3.75332217720905	2.77317082704148	6.57089292281177	3.21853353740121	7	6.5832508758578	0.996930488581712	-7.11038250466892	-3.63776353931599	-0.302260363224384	1.40067844637772	2.64795434860215	7.3429632704126	2.8389989211884	-0.87252723243991	9.94478430152745	-2.75276787170464	-4.4324554446064	2.68993718421155	6.15969836826113	2.76293127145289	-5.1182159411363	4.23681112364846	1.99990023150108	-2.79436837480371	5.22672897478855	4.07220519080708	6.40093653747302	6.11891334911009	-1.19854422885882	2.75040949454395	13.38316197784
155	4.5414306949247	3.21134788615731	6.23817900565253	1	1.63896455352378	3.34623088073456	1	3.02147064196708	1.29974452319885	2.99559480825354	4.68735148506559	3.83351347377563	7	2.08630553530082	4.37045412576891	6.9129417484454	5.95876647884595	4.85889221070293	1.50781882907569	3.73001089061635	3.70622394735675	7	5.49303777713615	7.80108500939319	0.880255893693005	-2.56248826259672	0.361393393652439	1.26331437591745	-0.394463953011074	6.5462118913712	2.95422407740292	4.71851890214258	12.01425862652	-8.58486379550834	-11.969859596443	0.997273785635302	0.813365281981361	-2.4934640448772	-8.13650947777812	4.06110495595056	-4.90508276954418	-1.87161713243095	11.3441825371933	5.9435473717838	0.232042190401054	7.02039862980872	4.23821586748251	-1.52775471044131	4.07724784823769
156	2.60640801671285	2.5214400224023	5.02757601984996	1.09085256341852	3.91638336474407	5.65194481180861	5.79570166502758	1.47661686627725	4.58664594246755	5.84099682111218	6.64535221584334	7	5.36200603889723	3.30364075984865	1.51053116078709	5.79529364659424	2.63913199547036	2.84632503925633	2.26590967795561	5.72270817985048	5.93476235443698	4.06854526585331	5.89007088156984	5.08139264542596	5.28793199763899	-1.08119096843346	-3.07619523351461	1.95409188755013	2.14722929449702	8.03683945083079	1.20745061136143	0.831485194574995	12.8203369245716	-8.27903038080507	-13.9176023931239	1.92810690123594	-0.927259086296411	1.27949930378403	-6.14375773630319	4.46963084608517	-1.99580647553014	-2.84255103852141	10.2946927263033	8.54536387183594	0.565744723903104	13.7074259242357	-0.544559302741484	6.60261911571076	13.5846884706874
157	4.44137505816251	2.42842403516478	7	2.72305668496589	2.51586760323549	7	3.06433796584909	4.27423237783401	2.45811518324442	2.89104618071635	1	2.20451187364498	6.37104141456224	5.81195181795868	2.04543037883313	5.34033009106802	5.28303539230791	6.62249547483698	1.28787857780138	3.7459190243746	1.54317708596245	4.10820520248036	7	6.78015996762459	0.994074481995446	-0.423274495022555	6.31783238879931	4.4827795634371	11.8381192055979	3.89424421754942	-1.80085909781517	2.8451593928401	4.20246472172904	-6.65201497670554	-0.247807480518827	3.30781444698593	5.94275227078924	-3.54202761252858	-3.71766984497361	5.44251211156187	-13.9352204873805	-0.682688416450376	10.747559564107	7.86040648560071	-4.07907750748204	9.33624096128598	-3.5954862699113	5.26552443731824	0.208869523868862
158	1	7	1.04443506264168	1.68960220648882	6.65356909260938	7	2.46800161937361	5.56371985970809	4.31310002949055	1	1.03714145516117	2.34115437537762	3.86150661366774	2.81325324462401	5.27165729853419	6.76515135540181	2.82260881476053	5.18867012706446	4.11525481552736	6.42899978644948	5.6211203529007	6.03274241106601	7	3.69609805822517	1.52285568236672	4.28777922313959	-0.680443053029525	-0.511700982796322	9.13825706756875	2.34505174606704	-1.44746522879841	3.02806431402554	1.50946293009001	-8.29708824702979	-2.98916109974448	10.4586213242779	1.50703695537056	-2.23050730818126	-4.2058512694075	2.43546994011105	-7.11773298777611	-4.30878779505687	19.1438642624345	8.13578520570996	-0.903721794264098	8.11013211576985	3.40615185307957	0.624695168847084	9.88762958214762
159	4.29362134250524	5.28681220702418	1	4.54942166984591	6.73820963798231	6.95670682616625	2.90013404771548	5.42430361118408	2.72245878510041	4.05231755445053	1	3.89950332047539	2.05324899912966	1.99466252327644	2.99641680076406	4.53995869212642	3.45927601536718	2.32289596047519	1.67337526981975	4.36859397357892	7	5.33870905083542	5.20819078781091	1.83743271432444	0.277217051026348	4.00602465322613	4.05573308315605	7.86965271126213	9.4461827533128	6.15732496299203	7.68169239552517	0.0276450238171373	14.4075464897129	-0.285606439763142	-6.86358575185524	8.21344952764489	5.74525639052616	4.77279673360197	-4.3702277449817	5.86764122156835	3.50283380595056	1.30189119743662	15.7039643008823	2.38860059058369	5.21714701774323	13.7098445831877	5.21270274942117	1.67629161018934	7.50752311395641
160	1.62523851181931	1	6.49445703094669	1.38648413959186	3.65743361173282	4.53560355465033	1.18549447983929	5.63944670360423	3.83699622339048	4.60047636766162	2.77202080576198	4.34405122485898	4.62484048766997	5.42600034775752	3.11028719938461	1.4021303728361	3.39449352959442	3.32262173504142	1	3.16256334564124	5.36453501262293	5.69719374154194	3.20157484467456	0.300079968505308	-4.02938147279202	-5.31891050124992	2.53073130626816	5.42483478331824	6.32162592335175	6.74771730033806	-2.10295540079408	2.02235630858411	7.22196402245443	-4.70446610382764	-3.73713492259571	1.35283980903527	4.4290075470639	4.91223617062111	-8.88198248726379	1.97010870838758	3.09293777707358	-2.05480527818827	11.0912793214072	4.90258924327615	4.3659643956008	6.08966989150388	0.488395719908955	-1.14265400753529	12.6082237317709
161	2.77439860608342	3.74730133582197	6.29471875482188	1.05104086157047	4.85665304165443	7	5.3882471711445	1	5.46073058319058	2.8080608966006	6.50233799624091	5.66550728920003	4.88367150190976	4.05767754419105	3.21941152723558	3.07281208909697	4.93069445491668	4.44515989669299	2.67346491930694	4.37536103504561	4.96144928054817	6.24097043021859	7	4.47719016609819	0.272625959772634	-2.7029024218768	2.03060132137799	3.47952037941026	-0.182507653106825	6.54164288824817	-0.949062393945551	-1.0863732517844	11.2911274608153	-5.91786263877109	-11.4291543092663	0.818292155984842	-0.0785337773541031	0.0276805233569576	-8.79875683350778	4.71798087070604	-3.08707400614544	-0.0670402208476203	11.1436859952975	4.41792833267692	5.27817775856933	12.7840643252356	4.7848110861759	6.62582974956254	6.38929674013012
162	3.45818353286146	5.04770362884378	2.22327312129616	1.20312326481235	1.0976398902947	6.32591413303145	7	4.80630847474646	2.79104474909378	4.43206642183464	3.70432122210895	6.22683536311961	2.07311459090443	2.27952330325024	5.66166974945777	5.82160935001796	1.65998978935741	4.86126334033424	3.11814784055017	6.15890419402334	6.53208327464001	2.61803297223664	6.17831773814405	-1.19040076911735	-0.294146022297828	-1.93172515211368	-0.991827160234394	2.5338852025051	-1.11728610061098	9.15785109426345	2.64497719114622	1.31063233965601	9.19227830743135	-5.3935561968045	-7.76992364716484	2.59134589003607	6.38895009733767	2.70780310131101	-3.50484319545513	6.39995569201269	4.85822909609461	-3.3546852098537	10.2828205472835	-0.0671858086016306	-1.9273123900065	8.13944351808732	2.40662148952389	7.59320888847464	6.78277289957449
163	2.29549944954564	5.20511714414356	3.99533047822428	4.01683457582878	4.19025080878183	2.62056565853128	1	3.06718437508872	5.34913621780822	1.2755233868555	2.40150888572462	2.80330178366836	7	1.74726322022876	1.89844227247958	3.80907178759123	1.12473591927517	4.78861854260056	2.72994472965805	4.32183671030349	2.6533070295178	3.42688988478972	6.48537289701901	6.91551168734699	0.458722379132105	-1.64909456633019	3.33057471823945	-1.66462563534819	6.74590964222572	8.55836481398922	4.27579019943521	7.32067902987593	8.68351688697188	-9.71605792904636	-3.96448577124421	3.87362561499328	8.20864633438851	1.22616588217511	-1.19069884316367	5.76593026854746	-16.9014983262176	2.42382458160447	11.7749107431907	0.62831609250602	-0.698989522712602	13.157946916722	1.18993921128506	1.02770011916119	5.41000237839876
164	4.32777367124694	6.07375340028446	2.91472011923948	4.99190666349476	6.57273000342971	3.27059109871281	2.55748704359392	6.48414599109507	1.11536921134771	4.51873888862097	4.90112260209532	1.19617889651126	1.18758984855074	3.46222447194562	1.5692907229128	5.0766377402602	6.54699223848237	2.40428024927489	1.59666297393111	6.03310775753608	5.23002919861965	1.20909875240318	4.15692810897142	7.8229992947334	-1.90552371168152	3.80109584455634	1.96671244147454	-0.876556401994039	3.97726921690565	4.56424384538776	0.0270859696840671	4.59651208192937	5.00936585746355	-6.21686650898909	-5.67992794430217	7.75176295741892	4.41291901381353	-4.51166833409605	0.602456655195024	1.27930790998338	-16.9606771186432	-1.56369952456719	7.8691162380285	0.877311563676834	-2.85061598583609	7.97908903091123	7.26968561682573	6.25303026730847	-0.829657149079874
165	1.32921350162731	7	1	2.74379407172992	1.78500522140648	5.10315522690814	2.11644987029168	4.77794201915947	6.72206425301506	2.85587728734386	2.11551868341459	2.65195753334437	5.85776850194318	2.54439744536277	1.92835722617632	2.25136282018133	5.32230509404582	6.6731841045113	2.2452249239845	4.58323673272294	6.93717032904309	1	5.55323653588815	-0.34102009136709	-2.80224799145259	-6.25032613350188	-0.75532347130802	4.43485257800641	-0.0399043541664855	7.19325513866951	2.85614686128922	-1.553300471391	9.33967520372569	-3.84285990053163	-7.16893699692026	2.55005497116199	1.60602318158839	-0.679396481732375	-4.81767560315126	5.06634662280433	4.04322608459956	-1.01851570228884	12.054916646521	6.55854769878535	-0.410401387659553	7.80237065904528	6.28401418307722	-2.95316227312653	16.3752004875874
166	4.41435359530819	2.4059128946708	1.79965961287528	1	1.58706592157135	4.7058204665942	4.26697671804831	1.44586979201905	2.83592235414915	4.07998178354485	3.67265475807543	1	3.87207723096543	1.77994197695517	5.77849915418617	6.57331696166013	4.53661125077467	2.5913807946308	3.46153464918846	3.66255406938247	5.35011914345619	2.34865917968308	3.85596452918989	-0.111024802970359	-4.98213878186332	-3.02098360042653	-0.52408474895268	-1.32600204897367	2.67855896302012	4.84751739401127	4.84987448721318	1.37100220118357	10.3126330355496	-3.05235512399945	-4.81685347409479	1.89396770347482	4.13357801982875	0.700179633522314	-4.32001799505581	3.85102504353092	2.18405646438958	-2.11690811556947	5.61546192469918	8.2732046653823	1.035452646839	11.1678644109216	2.986882142397	2.27400408842049	17.293867676481
167	2.24246859753682	4.65849084262944	1.45771536835344	4.49059019489239	6.15893819613552	4.67850035889575	5.64434123413815	4.32681823331775	4.88371028269184	4.34690780932306	3.87628797974528	3.25558025016095	4.71601207674798	2.85006473482116	3.34146805281023	6.66739898663978	3.74189550310347	4.72299161143269	1.79392402942604	5.07475698186567	6.62623095911176	3.44896869353559	4.3540065592239	6.52159834135766	3.95523977368444	-3.13494010786322	-2.96735537633812	0.282372857643518	9.41492781872743	5.27214858939589	-3.3545657287735	5.96796031961342	5.16825584506556	-10.7752371601294	-2.23091469475984	6.41032432619533	6.46819312749702	-3.26564781142005	4.3059353511935	0.260399724576594	-12.9661901060022	-2.46170813119279	13.6263427113532	10.8805274234707	0.944048608410023	7.59473792790174	-1.15540375583223	-0.0513876916592077	10.1415346772651
168	2.92366561212505	6.23680724935961	1	4.32833883042826	7	6.47286264037199	5.72218421116473	2.38808193102949	4.70326292752241	1	5.13658938228655	2.23967693431771	6.93496310821079	1	5.57293948528921	7	4.28162532063161	7	5.03238271288894	1.0046997193847	3.70190812146572	3.99432334239471	6.61504298789897	3.70857590571577	1.58407200873527	-3.79436753713666	-2.31736544527688	-1.66264198040914	7.47162969120129	3.36961572814104	-2.85585714219298	7.50188869367296	5.41328537098931	-12.5110666008716	-2.88743420960145	4.55709575597731	5.77781671881299	-4.3098465623678	2.53175200415427	1.90518777246791	-11.4625553027847	-2.03306700483718	12.2536263595919	6.55913951683447	6.36507595234445	11.7424256063593	8.12737012932659	5.58890549026854	11.6109155964086
169	4.3420699362073	2.94790060068448	3.30956851048254	1.16316259758984	1.77848712651492	5.55799205058498	3.21536236854174	1	1.92999874955311	3.66250916377666	2.87050622566734	5.19161300233442	2.79460586243434	1.05650711007679	3.581924652921	6.01117583537697	4.62233929542913	5.63083334685631	1	1.02151099847302	5.57202907349897	2.38613117671142	7	-0.903348501850437	-5.45693314152319	-2.04991878939815	-1.78017937485155	0.118231036635439	2.10769399455897	5.80835089683565	2.9438918136386	1.55784874170686	8.06572761459133	-3.21573110483077	-5.73891217785599	1.42175317457908	5.75881545043113	-0.102250685732974	-3.88936242868027	3.09560510745165	0.67786478177468	-2.52600224106749	4.51102017864991	4.47788192899157	2.86310634073191	10.3611867324896	0.766269634598581	3.03120224513139	11.5134197625663
170	1.57954616645797	7	1.43653970605764	2.56128354838533	5.86316128945743	5.34116698489171	2.12559216140393	7	2.19332836334881	2.11458336785691	1.50919660401627	3.51152689414875	2.74943193514025	2.88757397593877	3.2228303033406	6.26358735326126	1.91896776547432	5.07271598940579	4.72786895503414	6.05936206293336	7	5.30638424396176	7	3.4578772220219	1.9630528358887	4.56978854551358	-0.0148625732135932	-1.43221607153892	8.86348181931869	2.43687403621261	-0.703697903198242	3.28936147402172	0.18654414648094	-8.46625766186463	-2.26647151331426	9.2642387621768	1.08713946512858	-1.6238646530439	-5.34463420377809	2.63883092822331	-8.54290267632406	-5.07756090194576	20.2993004483023	11.4172478278627	-0.827716298827005	8.07904271510611	2.18958118435805	1.7402483720487	11.0541323348667
171	4.9549560541178	2.42065215436416	2.06356745977659	1.21382332513449	1	6.71258552701615	3.42378875562177	4.41482825322054	1.82754491378371	4.46620626880708	5.90066159754958	5.43399579104087	5.74345667771687	1.89417591185248	5.38824867176723	4.23557062630284	2.8344235178674	3.74452491558502	3.61935744816543	5.4748793944135	2.83179962718737	4.4099147986746	5.23121129457553	-0.51507477110949	-4.80143893557559	-3.30760732257367	-0.168782538782373	-1.18198251724737	3.58090195242799	4.98488738350011	4.22578978489523	2.43143884709916	8.74969773624	-1.03765960445983	-4.58760096293162	1.56952105146309	4.08623673855043	-0.0291155788770195	-3.47424605414257	4.80416016583857	1.60060760582742	-2.06791210854947	5.48127563106049	9.16267252120505	2.64829053131565	10.8511355132795	3.78943678195068	2.3593523306243	17.3533452184955
172	1.46608194063521	7	1.00124314953465	5.46350783183611	5.7772270083306	5.80498293994703	3.2617776247953	3.75212094104339	1.29714868603782	1	2.19230914366673	7	6.13815431778365	4.87062922614944	2.41016865081673	1	4.71088228528796	6.64383133363197	2.8844506063958	2.06792559104252	4.88840262651809	5.5777037744048	3.39565214625676	3.53769101215429	3.96444029750991	1.30266534171243	-0.805447448691924	-3.26830753095121	5.66523931261933	6.48503902039985	1.53368625042386	4.9356322217378	6.74007474466402	-6.62846469101611	1.62217812580312	7.00112305791079	4.78512181505262	0.954384800589634	-3.0373417635143	-0.164774100878059	-12.2692093600913	-1.97355004010156	13.1243293850414	8.35593168200885	0.327194202570287	13.5027613608284	5.86452687266116	3.84699238465993	1.71092834768506
173	1.8362766575682	4.29230117331132	3.17553504886737	6.2713188540122	5.54413153989902	7	1	1.92298777723648	4.92333111506406	4.19944472488089	2.23176759370275	6.42892380044037	1.61295072728176	2.3975570459129	1.48951717359408	6.42548135076409	4.46211481936275	6.80235293423235	4.94149255053683	7	1.91785242557922	5.3414613469934	5.71777788397378	4.07814616232866	1.9702214582911	6.34724104061109	2.14967255480938	0.428598400246047	0.587136741536268	5.66889097909253	-1.27971444203568	2.53120304434944	2.39060746963749	-10.3548632924835	-1.56262268784477	0.0859768279833787	3.32112417959458	-2.43882305093305	-0.289971431844889	2.0400950584823	-16.0248526921726	1.68744566461521	12.390451451975	5.22478954918573	4.39323545409459	13.8827690960886	-3.45263213332204	0.0381246787824064	2.43610048098571
174	5.39372743954522	5.18949903266625	1	2.25604887851821	3.1372504363572	3.56330250033837	6.29758188155727	2.20393123152419	2.39851105493804	3.57394373031917	1.95327358707232	6.2826371267033	5.32259034306119	1.44289392829977	4.81937801899928	5.83425880763252	5.06451043960244	2.82669580063253	5.41001973826405	4.1762651910151	6.90722079820139	1.44858176961113	4.60756881195577	1.52949664558122	-3.11434131283116	-7.01696997527406	-1.7045822225228	5.63900792963854	0.378460079113371	7.67973311574774	0.591338707456214	0.549629517524745	7.10869701856169	-4.48743618514664	-8.62896961611279	2.46152406218515	3.94628910651843	0.713232068672159	-4.41520834034205	5.14842472869489	3.82304242534213	-2.6731977962785	10.0212364752118	-0.145240909043576	0.162860447586156	9.87758500590271	4.45971208640381	7.39727707619582	7.12837274547012
175	2.42508141675845	4.02740506831477	7	1.55307441917618	5.07878201927784	3.86328843134974	4.46193331746238	2.06081525608705	7	2.36955260525726	1.83861526851189	4.05415383043402	3.55236073838675	3.97495581603237	4.92318293402314	2.89722083002066	3.99261131656058	4.17850221733741	1.57405609512998	2.81158277746958	3.0171257465728	7	2.67044959207826	4.80864077939507	0.24001123483969	-2.93094003796487	1.74822952843252	3.3829599921247	1.14163697799711	6.31719511690933	-0.114065243029984	0.292471091305561	11.3660622896613	-7.39508890731623	-11.7076045171717	2.17627453520223	-0.0277716411262796	0.640202594888543	-7.71307535618799	5.26872544143064	-2.5604040691003	0.238181794877971	11.7552594633705	4.76943781443007	7.67417702640729	14.3447754374473	4.97425760253749	4.76271949102413	-0.547139619560838
176	1.57798857625019	7	1	5.08183386907789	5.22140207315881	6.14491054193645	1.73674505327423	3.34983220543619	1	1.45177421402698	1.0301133790663	6.47335786207062	5.7797215865053	5.54181529455553	2.40523944955711	3.25494317438613	4.49486562052526	5.8463822410404	1.39272802963432	2.73033789695074	5.67358913921296	6.03356589371602	2.58407139275345	3.89579666480297	5.10111827563923	-0.158944637052184	-2.08784505851886	-3.34188816765395	6.49371401271986	6.87400944905125	1.5978562123619	5.63805059187288	6.33966906860177	-8.04671773645486	2.21281459179397	6.96211111228928	5.24653429990244	-0.233058410155129	-3.14035905772635	1.065939179094	-11.2833479671056	-2.25849805449247	12.2634780660506	6.62716862486192	3.65655730330282	13.7722378848857	5.18988347062925	4.67938698357537	2.06575755250799
177	1.91118950513456	5.01979696073772	1.84336297862448	1	1.6899597336178	3.64629754450362	6.58549351432668	3.1305674456756	2.88671146691605	5.06644302045968	3.32494140256504	1.14066155309071	5.09407064974608	4.87328114482564	4.89177744844534	3.1798996563178	2.28858399608682	2.37944053088865	3.73382525164354	2.40839303188375	6.46753469584522	4.35806972416981	3.47802619013898	0.426877773618091	-1.41433080856125	-3.20198542281637	-1.52439906597569	2.00065435743448	-0.430536010784492	8.88147133474088	2.80328396234103	-0.343675301338573	8.46414393006085	-5.61721710235258	-8.00193225023076	2.66919431189882	5.30916238292932	1.22714579849014	-6.55044011840377	7.21506842496516	4.83540101068175	-3.59669258891215	9.37347628601603	4.76993865294182	-1.80730070376292	13.8970870776677	3.3729157127554	5.64972762741971	11.7962059684235
178	1	5.2745249118646	1	3.72153962346639	6.63033042470691	5.89854422899064	5.75177905618047	3.84991501659119	1.31280738196907	3.39229750378929	2.01866707662847	1.80189576456865	5.01543383087268	1	2.6479059911844	5.41803821447598	6.19350828642982	6.43715180931912	1	6.40524621325471	6.86289766829868	2.38181260346375	7	4.24094099340939	5.2440596372198	1.06445380661391	-1.7385446460461	-3.73556857836891	6.08775308443549	6.84927212883158	1.70799856240737	4.57157146725927	8.01992673589655	-6.54131710137828	1.24087768728793	6.54030971384557	6.15483060668383	-1.96968900640326	-1.00309496985877	0.786084903898276	-10.6597847320941	-3.45289883090455	10.2852639197077	6.72428611101947	1.65466771460473	8.76400030476884	-0.228045252237776	5.50796479983296	0.807990206427226
179	1.82726747571371	5.35050209226498	4.07289756281334	2.2208939460554	6.11084506241491	3.29332613579327	6.63517376063364	1.54709269948474	6.78127034077282	2.42587655601721	1	5.07501759117969	6.97355061731736	6.86341590260542	3.0619089948972	3.61399020944234	2.99465565755095	5.11763543940259	2.09256349708341	2.97123783531494	5.12093367945493	5.97235617174261	7	7.83912129720338	0.0258524620529476	-2.57202420812256	3.96966394505717	-1.57468446796188	7.13573265333318	8.99880250938263	3.63915827304529	7.4129638027404	7.52772492905428	-11.3541387631539	-4.84755513728752	3.33865621103744	7.37989143248638	1.88693852835127	-1.48330928934183	4.95226701613716	-15.9915635845843	4.23781426509442	12.1334332301071	0.274553319261945	0.0715658672950849	6.92627516957964	4.80704617541951	4.63402756775138	10.0971504658052
180	1	4.69659791657631	1.12839907783327	4.03767906966883	6.16572355413138	6.05116222233764	5.64221663820414	3.75456378672966	1.15134982806152	4.62173369812202	1.00220700592777	3.5131474231	1	1.18272287551466	3.19307015511551	4.15000518838528	6.54887905038834	5.81913442559019	1.28469572458698	6.05225379640662	7	2.30616893390975	7	3.94359999208727	5.13684664752624	1.37564355814083	-1.84282176787721	-3.65070413105778	6.15531103149157	5.9485023391512	0.359299013996818	3.36957034396017	8.04840669235519	-7.27796048236829	0.0693919146071766	8.48104797143279	5.66074363227452	-1.53751546302315	-1.54072965995478	0.0361873933865464	-10.4214788972901	-3.7437480228821	11.2522356508811	4.79856021897894	1.57701124820293	9.67258433690892	-0.656787249535354	6.49791005478313	1.51607318014505
181	1.88547468736229	4.93851809726895	2.04765141851867	1	1.47769742827178	3.31183337210695	6.8977841848895	1.27010395822023	3.4633898439558	5.44239613307321	2.47060608272417	1.72986301276473	3.71035442898939	5.04514109936142	5.10566927391493	3.33164896651184	3.08188125091372	1.71503008765974	4.07676929589389	2.83592368869186	6.10201777006849	2.84047997154297	3.21432755734187	-1.09574400701593	-2.18612349822496	-3.97175456087477	-0.0193336451084499	2.30067658107166	-0.71860119271396	8.15995480094304	2.27967426294547	0.937427294738379	9.47956867716544	-5.31803666687083	-7.45712547236799	2.62815958865845	5.20491691771264	0.133818988919331	-6.3364666321209	6.87908357495868	4.16974889693567	-4.72148537579958	9.16617716576157	5.40196375536422	-2.28609352759685	13.6255920101274	-0.314442547493962	5.0639235272454	12.9240402923804
182	1.31371730263347	4.68785045593156	1.47352069585863	4.44204774806573	5.47218231799719	5.36483395411578	5.05140877065076	4.1975270023652	1	1.69676629092207	1.8582633500826	3.66818360321244	5.36179293896003	1	3.24090777100405	4.92621024561157	7	6.41620413193003	1.24707495777298	3.33811370228763	6.84282372872408	2.47991077353426	7	4.54300745680592	4.56874762461019	0.481353780696561	-2.21047864018349	-3.1902087055587	6.37534849092978	6.88842119362325	0.197241017007135	4.46565676820655	8.21953407706583	-7.49175302905432	0.962469294798005	7.54629287678267	4.76015240768608	-2.90712551000222	-1.54638832111351	0.405824077041797	-10.3708590998919	-3.10939130408091	10.9674012254027	5.53427872348497	0.994928043244733	9.0734526881765	0.473360236097014	6.41560073005631	1.14339354585498
183	3.11596942211495	5.93537070937379	2.5002772062251	1.83711743264381	1	4.94387270161337	6.80116360609878	4.51767387781346	2.44173765902722	3.24724263230802	3.00337329466019	5.91156522437496	1.86394207480254	2.75966814636526	2.66260781552689	3.01720013165221	2.35871599121551	4.56063471336732	3.84271638304666	7	7	4.23259319371885	6.653232804133	-1.26019345166332	-0.946739963808668	-3.54833944603384	-1.31658318801616	1.91063255079675	-0.998250289610326	9.46154756522745	1.94842966321334	0.418401204999722	9.4525152472321	-5.49575777719571	-7.70023919748081	2.07436121688859	5.21515387605946	1.46419316420363	-4.69133063916079	5.95564932880442	4.60750779756226	-2.91301665993995	9.73360600732633	5.91935570388336	0.79965604940117	7.00495708581974	6.75502659817664	2.97281093616303	0.981884870388679
184	3.16582925774944	5.54537625661875	1.73458047616697	1	1.35184642809435	5.46713483430054	6.54369016619846	4.6432511326583	3.97098394064598	4.59297294710614	4.5762631249506	6.35583050952096	1.21932523658143	2.77181555175436	3.03480987486417	6.06540050463996	2.73089176628432	5.00474083257916	4.66068977153551	5.05992770916673	5.454457920621	4.62922488866042	2.86809407733628	-1.47031062413376	-1.07453611043608	-3.17423210155287	-1.34798648504272	2.00053254085557	0.0839288491946468	8.33334963648701	2.2045020641884	-0.583598612959824	10.0091256088478	-4.3440220071139	-8.37733637594604	2.81402621193166	5.40107464831794	1.43672041692127	-4.04904168616091	6.0020648466347	5.04980629660182	-2.05904853209857	10.4352098987122	6.25603508298368	-1.90129976427744	6.45194995471243	1.73523334821553	7.34883344223755	7.49407448447018
[truncated: 74 more columns]
