# Supplementary material for: How Are Mate Preferences Linked with Actual Mate Selection? Tests of Mate Preference Integration Algorithms Using Computer Simulations and Actual Mating Couples
Source: PLoS One. 2016 Jun 8;11(6):e0156078. doi: 10.1371/journal.pone.0156078 (PMC4898694; doi:10.1371/journal.pone.0156078)
Supplement: S2 Data — Long-term couple and agent-based model data analyzed in Study 3. (ZIP) [file pone.0156078.s002.zip › S10/Euclidean Model Data/Euclidean Couple Population 11192015 1236.csv]

	trait1	trait2	trait3	trait4	trait5	trait6	trait7	trait8	trait9	trait10	trait11	trait12	trait13	trait14	trait15	trait16	trait17	trait18	trait19	trait20	trait21	trait22	trait23	preference1	preference2	preference3	preference4	preference5	preference6	preference7	preference8	preference9	preference10	preference11	preference12	preference13	preference14	preference15	preference16	preference17	preference18	preference19	preference20	preference21	preference22	preference23	preference24	preference25	preference26
1	1.28164747020229	3.42262425596276	4.93321468213477	6.02694669108485	1.8552588784649	2.96421738014026	1.97131460976576	6.65311242050719	4.80434959480355	2.9707826951512	2.14759459756536	2.96465998370455	2.48304339403309	3.90404559916891	4.30886356673689	3.12181797739357	4.17333965333025	4.3066581814425	1.97151837993859	3.91305336312253	1	4.26890008425399	6.09671066559209	6.00810046017616	-4.90972649185954	-1.4640722907644	8.22659075473653	2.7235817679799	5.65100156594394	2.32935458309193	-8.36510482197872	4.76770022438126	-14.2632796624916	-0.249692023438998	9.85868961764502	6.6823252353184	8.79019015762271	-0.823879185027175	4.76185971167805	2.32289102469681	8.49038369233146	6.55127353743306	0.0728602394442775	2.06770703170267	4.5470064171876	-11.4818164115343	0.492764008884541	2.97246926414477	-5.9476088092023
2	2.97722475580633	3.24378310682628	4.81813346682344	3.68069305770106	1	4.84900166253942	1.27145339350884	5.22549065895536	1.51823818837116	2.63851774953265	3.030797257137	2.88028949267612	1	6.89311280047299	4.52833327214815	1.42609143120572	1.79565941195678	4.27799093668574	3.41862271612534	2.89924867873229	4.12608876410863	3.95381096940854	1.66437185353884	3.8780269043428	-1.52735309077897	-5.7157814283708	6.7163958933728	7.49138224624716	2.12765397743793	0.138076276356161	-9.59956842948555	1.70171734485183	-6.05034740500956	6.27216856219813	11.2476931763807	3.76723833490198	10.0518176029077	-8.92450372469728	11.7864094974992	5.8401635809759	5.64062545052335	1.03835779736985	1.52795889414411	2.21045701292807	4.31054886711523	-7.14002094662923	-0.46346515187752	1.33584522717866	1.57863063089281
3	5.35863504451752	4.38288283221176	6.64573198669014	2.36115967016346	2.71117283179036	1.45910316581357	1.50690055084726	6.44607291359343	2.26812254954724	4.44807859920256	2.1344785172482	3.92121013401581	5.63467460510365	3.28546075742594	1.76754364265734	1.45865586131295	1	4.68860479747982	1.16467039790354	3.35893758238806	1	1.10409304611404	3.60846574530441	0.131038202391187	-4.34672251114953	0.661674562269904	11.2461579887008	7.43158465793917	-5.65952911821759	0.238948730101459	-2.70012595173668	3.77020303222273	2.18949130529535	2.03198296353339	8.35928467933933	0.837535591619936	6.19999554525287	-9.7648712905544	12.8530608860262	4.71349105533681	7.56585142091505	4.43985101308769	1.41081098670465	-0.253282587555786	6.4456870261779	-0.910822338988104	3.41994295935518	-0.642547994038369	-3.64749276330149
4	4.15260874051584	5.62719419257766	4.57271208950777	1.9963915043324	1	3.04808604902195	1	4.27960289695139	2.89304068116627	2.87203302901789	1	1.86808202152246	4.25215774653499	1.59863420881677	4.57257071927406	5.57949259554258	3.5571223739601	5.0947933426922	2.84264612624483	1.72847959450415	6.64758737926333	1.64159306578154	2.2150562401667	4.32996527397821	0.945002371886046	-12.390200629321	1.3279246287157	5.58048985555057	4.46239660472992	2.69724854728706	-13.2464614273904	4.10647175360475	-7.19322125236428	3.38735790344491	7.07230310209598	9.17465120872403	7.64622997934527	-9.46966789761455	8.20654139660614	4.38493151470798	9.21840288578784	10.2859834841295	4.50320910386509	5.0798503868981	2.5256894400789	-5.87462684184864	11.3403515109207	1.1367650215274	-11.8211295819638
5	1	4.11044849216498	2.63798090899329	2.10964438928626	1.81476978603916	3.74554187809463	1.7310919046607	6.41154801982053	3.35785399888088	3.23669434986758	1.42974603796716	3.87802859345319	2.1202927250188	5.22039323846859	1.47598260839377	5.36932404151623	1.19784838468645	3.94634234085216	3.75971112733239	1.54133188858576	1.79836581892266	1.04883653240461	2.14930330483979	5.77551326449478	6.10982759165982	-0.18742100212467	15.6676666902168	4.39728314454474	0.767768599713624	-0.731143753483801	-7.63053528250265	3.42895702894109	-4.89584217331571	0.0900689745245817	15.5565895532718	5.42526344574692	13.7323303450779	-7.28789332722676	12.1031193452829	5.98495069296865	-1.74134858490097	-0.465219012458745	4.27585266120681	4.20697746748447	3.94608477289858	5.48916249518521	-6.23523986775564	3.23592821959492	-4.66270494564324
6	1.35246467893936	7	1.54434539017605	2.65537955654604	5.46197903365108	1.50214720102868	2.94957375908361	6.09977093342331	5.4662244095516	1.89097980083404	1.02310573791052	5.57915888298554	3.21589008139292	2.2196643995603	7	2.51231524305762	2.82086031217656	5.16083703102767	3.87747361081815	4.25547239720335	2.45396828452529	1.15360386166894	7	5.20872998237032	3.19159848712995	-9.36984771089004	1.97394991027201	2.6630516310459	5.19778430778902	3.53498625444345	-14.2361485505118	2.69236706061737	-9.36019105390351	9.07304438695317	1.5571129221738	6.73524259652311	2.20732097792407	-1.1283488578927	6.03581872334279	4.1375678435906	11.4742595051925	4.70823857904163	6.46745199730667	0.546694374582813	4.5567050784281	-9.6087716656071	2.05830840396823	1.05251089777771	-6.03581633384381
7	2.0053349594838	4.71642584735061	2.36751072535404	1.76665689055718	1.59682923761466	2.37163595021381	1	4.60982169421182	3.61735804850228	1	3.5390208363145	4.99360058240558	6.58758873902122	4.81476124305849	6.60479765024745	7	3.14414227783686	5.29161551869972	4.28618709808646	2.52824161304467	4.69187928265153	4.59140161388235	6.05564519620146	3.74787923286473	1.57207626104827	-8.57410211342959	0.55972933094217	5.23042430209229	5.00557445476844	5.68024420956123	-14.2163497262684	3.13879396993004	-12.2848240303928	8.49526808482003	3.67582682997311	6.46063951132964	6.7098714242119	-2.0442362622301	9.22722906121249	3.68361200420752	11.3792119096571	6.68425139323917	0.964694306783564	1.79490318909784	-9.73139076068517	-9.65446244961269	9.30357947639728	1.11169971440589	-1.21446014039425
8	4.73303019816822	5.22266074915634	4.54913919141812	6.36540814252663	1.96082186514767	3.93269547853198	5.59043775373691	7	2.65977469759825	4.52924187135942	1.05100977011041	3.69516347165214	3.78081665738082	6.7382866061173	5.22437461059749	4.8741988799955	2.3171599802871	6.39205032933519	1.39264267485839	2.50746091417759	5.32678959241934	2.70247208903764	1.03477839497757	5.74274029414869	-0.357290401862496	-7.63269043965054	7.31677029447875	9.79576106577339	3.94279766175656	2.08750317991173	-11.1825812403735	0.121711260176546	-5.14447877969518	6.49169593574042	13.4997049175464	4.52607759386735	12.0011219455118	-7.33626379242979	13.4881861864745	4.75985654568224	2.6371613566528	3.77288318258197	3.08957430398222	2.29896199400548	1.99524808396717	-7.54979606779746	4.15338844666227	4.18115050987018	-4.76204358069881
9	2.68584893859923	7	4.10205368136725	3.76297785678933	5.37968112177042	1	1	7	6.26073348770835	6.61392034720905	2.71873790738378	1	4.26632883987821	4.77502612831864	3.20466095725035	5.87518637396424	2.63607212790457	1.68923775562052	1.03796857070656	2.66713729822659	4.15549415728016	1.81662298610512	4.87967991867414	4.10172474782769	5.31464268412948	-2.73457691878364	10.3203875709664	1.27314926628453	-2.19793968130418	0.439169854534226	-9.11858987366943	4.29090305379303	-4.94184825589919	4.02967274843766	13.4434491746588	7.12853840191857	8.35233585860821	-6.40280568619744	10.7935661032025	3.55251056550404	1.45465799192804	0.219043168658984	3.25020237450431	-0.119241047927965	4.21349300543654	-14.2863155348746	1.63749518759911	2.15660609205844	-8.42236366208769
10	1.24391769763024	4.36426023929946	2.01125374924709	1.92717698864401	1	1.05537677331342	1	4.17553641195563	4.75828850290799	1.14781342432005	5.87503842638857	5.11035262360278	6.19421844779941	6.95991754042803	6.65638639389687	7	1.39204600265275	7	1	1.35279447966474	4.92686241558868	1.84291846703884	3.62363260708534	4.47821215665267	1.72984603723039	-7.90082799954927	0.90813704934895	4.31752239223286	5.55840000264833	6.80548537875251	-14.680731059452	3.40486800864365	-10.9732088903958	8.28053215459725	3.27185333933189	5.13784780265182	5.20302315111303	-2.50167479407059	7.62249763222584	3.05835345494715	11.8968877363957	6.57064069026571	1.09502871440142	2.28225736834752	-3.04796168098109	7.46174489596572	8.20970042743044	0.422237136706155	-3.04973518988285
11	1.01809905214831	6.2750365382819	2.50895042463794	1	1.8426007214174	3.19313224863812	2.0811630737346	6.6873841492995	5.92199992036281	4.84279650205757	2.2804406868679	3.33712492082505	3.56112648968858	1.7475606132828	6.35951071319993	2.76436751201596	2.54146191439991	3.84586348681433	1.64293270387014	2.01560414506341	1.88667474098947	1	4.90523831845807	5.79151411258639	1.96035596577969	-12.0816215876629	1.3427409948772	3.80576752327019	6.04873717715083	4.57354968697572	-12.2491147827826	3.22420662987042	-8.01843749899886	7.95686549925939	4.17765523727435	6.33480425943589	4.74484194979725	-1.36157817684154	7.10720461941649	3.14074833258259	10.9330537175865	6.11492900517081	2.32035249558742	2.7688271300266	-3.9814709684095	-8.01242392746095	0.621686558292184	2.04619056338873	-6.60364447488181
12	1	4.72439191960536	3.4148531076577	2.67282728377272	1.91093985404038	1.63981139159082	1.18884075786144	4.20131334780579	1.1709608603904	1	3.25423894290357	3.80591517808695	6.05838942592798	1.03327047548621	2.99186962618783	3.38337642456517	1	5.13347093049837	4.56378456323352	4.06737938012286	1.68962666687207	1	2.82924806280187	7.22462146321345	6.66586931947503	-0.0509647671022939	15.5584202473838	4.87705524707098	-2.77331112078362	-2.04353599609665	-7.75624511592369	2.22002669870726	-6.41782047763353	0.919399333496651	15.4022409574082	5.48929409588645	13.1739409660742	-7.28059195709585	12.8859201041259	5.48403887903066	-2.67228466270024	0.512215036544445	3.92087133816418	2.24577158962664	4.53934831687724	10.9185355168342	0.53759488949196	-0.63671558036743	-6.49738045452494
13	2.84932261005267	3.14199830604726	6.99730513263008	3.30055029302675	4.50026942059608	3.04216974932941	2.02767577710157	7	5.421307673267	5.81293730394015	1.00250866857677	3.43393338074929	2.91579374665174	1.95377503267834	5.31480891024517	2.05068483223392	1	4.46290069617067	4.43889158178867	2.47815130737807	1.55528795118437	1	1.0025465377867	0.081434336504919	2.2480990432428	-5.86081732242798	9.97685772359302	6.05769610699403	4.03812683247685	0.305177128036093	-19.0539306770506	4.3332894789181	-8.77747845938042	0.532868232629034	13.5423714192463	4.17676321954898	7.0987504965749	-9.80509233242855	8.74243948520759	6.88907139173407	2.28764737182144	5.15494995813909	-0.546538193190121	0.863411740253312	7.61415009146606	13.5228236152088	2.72125046985367	-1.31381226225523	-5.5568998063505
14	1.61698204011444	5.03163904739276	3.96342431122492	3.01641896596877	3.26589075133129	2.16194592870788	2.66287355536068	6.76762401104436	4.12467349238298	1.55397060858158	1	5.28561337817409	1.98305661186195	3.33860708340244	7	2.81426413337423	2.59702125952963	2.69875492162402	2.29295906465746	1.48049392130402	3.87351881049931	2.27470050113784	1.05939333424477	6.30968567088932	3.33647066050562	-0.960494211646093	14.7578192947172	5.07481076314757	-0.86931129156448	-0.38809595772167	-7.38644130343528	2.60975804929845	-5.36014868375447	-0.352791367360502	11.7434940667639	9.77965743420656	10.463384801493	-8.54932852453939	10.1256784628268	6.53075504023572	-1.99456576022727	-0.318896950047213	2.2624741249163	1.00383225287827	2.24879469657945	-6.85550441892727	1.26393075592393	2.82140100636553	-8.76698077287389
15	1	4.24452261004726	3.86161714884286	2.15375699479737	2.2195549579884	1.76056805128889	4.09329130869201	6.05053885005548	1.68280637266001	1.9579236573168	1.41941258339574	1.54611386412054	7	3.60769681535415	3.08692822829607	2.81705984650244	2.87534577807527	5.62841951748033	1.41828140736506	5.46453699433085	2.23890073750135	1.21622604119347	1.61580507167504	8.54936879600115	7.71400690159383	-1.1368987556547	13.3648228837926	5.34878896559993	-1.07770713918116	0.00535234937494433	-11.817353265477	2.39863166763054	-4.23760895127003	-0.420884503345905	14.7953806818834	5.24885673349442	11.6108654526575	-3.44874919676469	11.875648490908	4.53516250429568	0.521015312091418	0.799473276293293	4.4126386293317	4.58381415140586	2.15685231930988	-16.787914391458	1.93927482557285	7.41892172553768	-7.11509605141932
16	4.47251339273299	7	5.80975659267395	1.00966749171496	3.26562727827177	1.05492962564332	1.08927335637473	3.13549860345869	3.6813914380416	1	1.30653209679309	3.7074057624853	4.56755334862377	6.54094514450338	3.47768326502369	4.7547724826499	4.93394911191144	6.11959739670877	1.61492227113289	6.96021504751395	6.07805215554486	2.45175509532527	2.66484977062242	8.47000228576777	1.51242739145739	-6.99715625059447	2.28001922318674	7.28388735924994	-3.97409548779863	1.46742322044007	-12.0362118710891	8.14985210221486	-10.8637353255455	8.37135658021692	4.47489464948934	4.38169978660802	6.83289600849826	1.62071345032965	8.46402791834468	4.45018235501054	7.42352494528358	6.38425521180996	7.49733293437161	1.79337381718187	6.03964968918304	12.5194633201781	-14.3884711619319	1.13733003253235	-4.20237086904324
17	1	4.1483436253514	3.63257737436045	3.56438705454229	1.14554891659402	1.21320487436329	1	5.85317738490131	3.74565070266603	6.90868636952951	1	4.06066931704092	5.14477514536361	7	6.95981491953841	3.8975451874395	3.70329111045378	6.2810442032384	2.009241765919	3.66994729478024	7	1.93418912054738	2.14264038476692	3.90004165757647	6.13828459123484	-3.00137783825659	13.1158725648103	2.3747722493682	-3.64269275134963	-0.988022184352012	-9.05442447160017	3.15673330367448	-5.33220321569787	3.62753983600511	11.9601123161227	8.97670276643926	11.6039132245351	-6.54864450851511	11.9730017709184	7.83201212837826	0.0841202665089194	-0.438133841560632	3.42248470879322	0.692482852542802	3.0016105920098	10.011880129958	6.97433580249567	-0.935125964076143	-1.87413911563552
18	5.95466608118217	3.25575715740626	7	1	1	5.73963195666047	1	3.40254464772106	7	4.61100220838142	1.43200080265789	4.61866646676393	1.77677125336232	5.94305219426689	6.4795683521181	3.02044953327758	6.05060207146012	7	1.61963087979583	1.51521287596585	1.85881129033821	1.61588621545818	1.63443912956411	9.12742470899128	0.0847730821600059	-10.4429876192194	1.40361238399232	2.9061578986407	-0.483222947877283	2.55306465824743	-12.3286142687845	4.67259985276893	-9.73557883836626	5.01445329204711	7.16859553304281	8.26006900012787	3.55925005054423	-8.36046006391615	9.82175922096874	4.21601029284544	8.7356426746457	9.31802982032207	10.1353426294178	8.03247253583159	5.20710366634687	11.3500754825873	-12.9051221067415	0.927861444474794	-4.19359667099862
19	3.71207131156365	7	2.98897057793264	3.32209732486611	5.14558916546234	1.44811164287402	1.64964441304073	4.7979694030895	7	6.14727932166335	1	5.44597090360042	1.83729155580088	3.58050363846925	1.47607820930429	6.34055054877142	1.415684091478	3.77139369707646	1	2.67918895445402	5.46873599497649	1	3.78382451937576	3.95928860905361	5.33660729918928	-2.37563773252562	10.3099197652835	2.06454103643144	-1.42485750435338	0.330908007188669	-9.65656968877649	3.11111635147701	-5.80903999471205	5.77631367664472	12.4627062415343	6.70268666814243	9.92673299371838	-5.50657754990609	11.0987920879386	3.71062269730696	0.310416080133833	0.979538882431328	4.01928465925137	-0.0668852154480305	3.12360903381209	-8.0254000238478	0.61556629935766	2.72676207454947	-6.88691957984257
20	2.41186767080813	5.36020505923788	1.75336413891107	1	3.77557777132673	1.33199706145871	4.2441139326929	7	2.54526921808409	4.95727113272258	5.96133275157817	5.03727474904502	1.75510493447854	6.05065482721821	6.24961516315042	1.30570001809544	1.64081693431188	2.69514286374354	6.55351417590459	1	2.27218010386262	6.03493126778101	3.5055322002439	3.98415668981888	-0.698435106150905	-8.48667601585018	1.03538400796376	2.12490886476977	2.76715794264124	4.38090729752681	-14.6160681220475	3.32986840146958	-9.67979738735479	8.662871005279	4.64375114185149	6.94303474460727	6.499035715947	-3.36049324089401	7.7452038542266	2.57710992298729	10.2631709028741	3.91567289992019	0.808489728177268	1.42855520625338	2.64107155248684	-7.63687149579032	11.3443467230007	3.70752643114264	-7.45806475378291
21	2.06420790322743	2.93514159640607	4.27153184445283	4.75937718843066	2.01092647922312	1.11857742794142	2.87239902577247	6.69859608520565	2.603907082739	5.12233867523626	4.14985400600821	6.27480400952744	4.27445061080516	6.32712271363488	4.5690049793466	1.48766990621043	1	4.63109630547943	4.70514005562725	1	2.3465645884897	3.24470586134322	4.28862623639319	3.60143534557279	-2.5559263742669	-6.00863642144156	7.29264766069998	6.30440741341902	2.86884535231482	-0.608530923200421	-10.3927928336171	2.53624741606363	-5.54606772551501	7.18283361530854	10.7931119813886	2.8430204226467	10.2047430110521	-8.55164487604464	12.4014025618962	7.19164631039839	2.79649747090571	2.16740370630637	1.12185221577284	4.30415545520578	3.12106686620566	-6.69631046246134	-14.8348167256474	4.35733057188128	-4.12869606658656
22	2.39197596543351	4.4435710209204	4.88230418066028	4.76380411745419	4.09128885581016	1.53972204048249	2.9625662241763	5.6527338343845	3.2555585146622	2.78020195149193	1.66194563946462	3.66522716771928	4.93333951543761	4.50500533420954	3.55079720760586	2.9063910862611	1.06114774662077	4.59629279453092	2.52173180170947	2.18080225864264	1.42399822105557	4.23130661144006	1.41742934341431	6.4605040879005	6.87522254994178	-1.75107511616137	14.4801973559478	2.87680194599948	-1.0253097470064	-0.686592963784451	-6.36275262222833	2.88525960623819	-5.33570102527859	1.71885455603995	14.5818122274199	6.75486473015242	9.13225495555413	-5.67489472828795	9.33476711207715	3.87401790992418	3.43679392259916	-1.30582571783925	2.51060718287806	1.86075201564229	5.70283742615154	10.5451197365791	0.59667051745431	0.109062182325707	-6.48817159039802
23	1	4.34017605848058	6.42223354607352	2.38323294255197	1	3.06679263806925	1.32673734731241	6.82834165053282	3.32786444145982	3.04247173325135	1.43660347741643	2.56626191437294	2.87599318571338	2.48999434408006	2.91483195061778	3.83821641803098	1.35947536287844	5.60013825165356	5.33735918787522	1.6837946458851	1.34116943439225	2.74766031085082	4.97473109851138	5.73734717321863	7.06402307371601	-1.82664047362087	15.688774553821	6.09218232782347	-2.45406626760264	0.193201146628709	-9.47557101615002	1.55555235842999	-3.75413752086053	3.79890407517862	12.4690388115024	3.92898386536272	10.98990140063	-8.16714333797731	9.79156790655076	4.29557569512709	0.5684468930532	1.42563657269215	1.64841656586624	6.34004802365171	2.3395517386902	-9.03999604269247	1.18837567094548	0.888815043371813	-8.67796430533155
24	5.55801023902154	6.28891194037752	4.09543906468886	1.94328819286673	1.12211403264677	1.88926073996384	2.19950642668538	6.91588161649233	2.50563142180796	4.75681007992831	5.32383027362127	4.18724669716441	2.72806522138712	2.91063174864272	7	3.52150362414035	6.11065248931109	5.54996763493116	1	1	6.57673617085708	6.03124630891195	3.43567409361718	-1.2809322583473	-5.60829333655829	3.62706905138651	3.47842541131351	4.77639068458064	-6.08669965466293	-6.53999191482909	-5.6179674851341	4.55029978547202	-8.94800424826508	5.8943818605525	9.46882086705373	3.13025594183342	2.89206906927222	-4.75551069206841	5.69987008272208	0.125247316969537	11.1828376260517	12.6100506464112	1.82058404888921	4.91760763899856	3.56385589588412	6.50114941274715	-2.7083676430481	-0.671853663936728	-7.3254225785867
25	6.19671175522041	2.51462726114225	4.79672616565911	5.9642660731264	2.30528635487736	5.32691298871769	1.43177914612215	4.97799075755265	4.14183503779299	1.94769519377994	6.63545117339922	3.99054865201059	1.79757986574306	6.88365417050938	5.73434003003528	5.1055442634253	3.86049595058177	6.12011767558618	2.12049314973871	3.54161605780603	3.50448755571297	1.37383060154535	5.27785913084816	6.08184723513908	0.582130354628454	-9.11855531774998	4.4066288160367	7.70478008463879	3.26625971427594	0.86986395258595	-13.226658015939	-0.230104912363468	-4.97701529220776	5.22327633717103	12.6325501316246	7.00270541717942	9.14049849620219	-8.1550347155108	10.9292314504902	5.44944448814214	1.75904521087868	3.98246611419161	2.14877005350146	2.94984013875428	3.34491976611942	12.6355051608554	3.53817014937555	1.41090901325393	-5.45652207491106
26	1	4.39044141268846	3.59896300287166	4.22113537810013	1.44500416748116	1	1.21827523537019	6.28257699925634	2.69469261469432	6.33369109811919	1.12810186576617	5.02339156961119	6.02916663424515	6.94901205650218	6.76539330547178	5.03237729555751	2.98846372589502	5.95018909645874	1.85538130787362	3.72935306336857	7	4.18859876636542	1.81907708290461	3.49599376793718	6.32427520566588	-2.41531747118314	13.2921731669692	1.3372189117196	-2.8860466078048	-1.16152955011319	-7.73789504382512	2.0034255913043	-6.50408499274025	3.36940702235946	12.7833672287153	8.2510560326036	9.95229629163901	-7.43833382646198	12.2198675837657	7.83501427470363	0.618158700474614	0.562799232867475	3.48578450496892	0.681801376209939	4.40395179504423	10.7673571456653	8.32266544072123	-1.01490868938676	-2.91520652271128
27	1.75263228282748	3.04190088348794	3.66119369212208	2.55326697622973	2.98659696433458	3.28811230190662	3.44290960982809	5.1280964563044	1.78588287089502	1.46477192392316	4.32429310783303	6.10918407145334	3.53241498725832	5.37080637637751	1.86496850078099	2.46032308672469	1	5.78791905421899	4.58379727528936	2.28775480972371	2.61121124178036	2.37599984931854	3.83531491785785	6.94811805020126	6.66437678701761	0.936330116942346	14.8567322743949	3.7357961688812	0.0650077361971358	-0.700381090669655	-9.64256172676021	2.11507200766291	-5.47794528090838	0.736711522017777	13.9444015305213	6.86243001670226	12.0293637478163	-4.71042781440572	11.0759830138238	3.73365146735513	-0.451740384075863	1.21481025673098	5.01047235473242	2.87211948994507	2.61064587269315	-11.0173179060083	2.86253063262265	0.566165536205016	-10.2991089561879
28	2.94096817345831	2.84915310582223	3.33306422402341	4.61031489474925	2.00524891248402	1.03515065924009	3.27531167149232	6.41413372874834	3.25758324906857	3.28572797151976	6.17578113545989	6.22889155655221	1.43885009182327	5.54559053494405	5.29014333664657	1	1	5.07793144473521	3.02715250390804	1.08316939335158	4.49070367461577	2.94392062994788	4.66367805184433	2.66485857062251	-3.19027720094011	-6.00093588564126	7.20121605185638	8.16270485617315	4.35238330809588	-0.615672640580574	-11.3725533799449	2.71682841397621	-5.18356667190925	6.93161500652619	10.4997908162169	1.72887176703102	9.96891965846608	-7.99215028605535	13.0095535219114	6.60178388067876	3.79731573568638	2.35416823509158	0.0911454298639328	-1.08291093328713	3.04332089486483	1.79963063871992	-15.1863877106403	4.51250573871502	-7.58931609671834
29	3.82472036637377	5.7516289747705	6.10300108499547	1.43541952386406	4.95186700008361	1.86751804403021	3.38836479181103	3.33426886577551	4.26751478611325	1	1.84851447954895	6.34444562587881	2.09041298540816	1.17495264495392	4.47345792864262	6.69846966969963	1	3.69485369496434	3.76874886800149	1.63107578880204	7	1.41315577480524	1	8.48669743248904	2.06197223380718	-7.60426071931543	0.922261457102427	6.83861731552213	-4.11913930406436	2.62362864927175	-11.5546187709731	7.59216697234969	-10.5626521691752	9.2988193601376	3.78604917060395	6.59763006851241	6.17503981615677	0.940646256435927	9.07791431958492	3.88320482967469	7.23513017264055	6.72125338013388	6.56974938128642	3.71190670931827	0.748716904540334	-7.36074992394269	5.77033748494399	1.17738431279488	-4.76227728964154
30	6.18346039342737	3.46044713259917	6.32349203946622	2.32829869371583	3.00734084236068	1.75719954470209	1.10519285802883	6.61966541155373	1	7	2.11585259661269	5.35323546852108	5.62002792566444	3.339308202295	4.93164056050328	3.60603912870907	4.18814225679945	3.90929284222479	1.98868836393754	3.44636102815357	1.21087213492225	3.55713340624652	4.35964481137018	-0.230365525574748	-4.61065509931533	1.29160135835474	11.822998067224	7.93242128219717	-5.62832638945007	1.47861785315509	-1.68183582931964	2.79798564304101	1.63879509623806	1.77682272857976	8.12330057716318	1.19071666944707	7.39816948230485	-11.4707975420186	12.3049033731664	4.59267960101891	7.54130876776548	5.1925042571605	1.12435713801379	-0.650067092877866	2.54889404397832	-0.825969201724229	2.4165096205303	0.222489056421637	-3.70337631894719
31	2.49292053141006	4.46514898711759	4.13799105378264	4.37585990446502	1	1.24716076936073	1.39826074942382	5.12938986129819	2.79352004668244	4.64270134456248	1	5.67182305358719	5.20484005726126	6.74170333185675	5.5911348800743	3.72100135381375	3.08642396052975	4.26494292150108	1.92599827858781	2.28608728191391	6.17150577443597	1	1.80821870260848	3.01033503913788	6.70131898208202	-1.33880345243489	11.7408313611885	2.24367320168269	-3.56310234773127	-1.16576704474989	-9.67968434058099	2.61099810441835	-5.78380448507757	3.93440651680009	13.5346932495241	8.19653816913279	10.6441489101846	-8.19066562497482	11.2953632668553	8.27109902403445	0.622841429319629	-0.0874163884730686	3.0716356035173	1.49392533070418	3.986687290912	7.21145079590439	7.78135971189692	-1.28577702262552	-2.63951556262391
32	3.77662851171249	3.6110731737969	5.57343679882919	3.90938907951047	1	5.92555473214267	2.68166064813983	4.31550527136532	5.3440295885935	2.71140623875021	4.06250906942272	6.59473653020538	1.87065534854644	3.90030625931824	3.89757895942346	1.71447402741164	5.32036841892617	1.28965812702333	1	2.32859032774534	1.69595202648283	2.40370448875156	3.08136611974252	4.40377725435745	-0.87579727097629	-4.9801656998819	7.0553946035305	8.02686143361471	3.19592260991065	-1.13418262458996	-8.38679492655707	-0.0253953145498055	-5.27036428970689	8.22592324856262	11.552339467749	3.33269706493279	11.5258048721923	-8.32873241954953	12.7753596531157	6.77877847533698	3.40558918773079	3.2602118185378	0.675701226082017	7.77964179887841	2.41503543937199	14.6357776550361	-13.2364044166011	3.67506869289244	-3.18923837813546
33	2.15215618525736	3.91661900876337	2.50977084185648	2.12284755999517	1	1.39573762287123	2.46281278908037	5.81635779993587	1	2.65976412532272	1.93933265371402	4.61093240899321	2.68236958555129	1.68773991621894	1	5.86104820959435	1	6.26823039929319	1.33540574510942	1.45551764254946	1.29859147464241	1.760588392372	6.47199624447217	8.52455206094179	6.37580756849784	-0.322628915371259	13.5326514002219	4.57450985628847	-2.68265516891321	-0.510636091604083	-7.35347080582585	4.44083209255134	-6.18541536109397	1.24683440198414	14.9166572423468	5.07457584577845	11.4072803577026	-8.37999208306953	13.5792470120854	3.76119972933662	-0.463841950876924	0.901696695721272	2.34938302193923	4.9507880925511	4.57834006214963	13.1326995926933	3.04344410914542	1.26017168303513	-4.23556227545152
34	1.72480219151997	5.14397426365313	2.04034308692551	1.65213695746567	3.86422331216357	1	5.35733159695468	5.79254060258475	1.92242289771022	2.47400277295881	6.21903403293019	5.69845138232784	3.24515589278673	2.37045918028986	5.85837814304883	1.58798402633293	1.76827201820316	5.04749672324472	6.45864598137668	1	2.13061538743699	2.52824592679758	1.26371617975329	2.9780168260955	-0.866876974567845	-8.87070749516335	0.484074445438931	2.75029676362198	2.85702276936076	6.29152247107773	-14.2879552529368	2.28937992822093	-9.98625898225852	8.42821040614681	5.31369937356961	7.4428113488705	6.80604934098704	-2.38596638929055	8.93803231283096	2.03219914119053	11.4507121283959	3.70020524692595	0.304023662657428	-1.72745148988602	7.10551658816392	-6.53604533340352	1.50580421669939	1.76526074927954	-8.00335921208061
35	4.5990571023259	6.50316500169735	5.65795185776265	1	4.34570755146304	1.11972834467981	1.31345248434949	1.69339444771627	4.64476449542423	1.45810590989953	1	3.57356029537221	1.17001705282664	5.46033371993443	3.48178266790217	5.42905951981615	5.57835281260234	4.06393560260244	1.48479824218613	6.7288098181612	3.43144829842589	1.40126529941325	4.03235998838057	9.00587923442286	2.3610231881393	-6.36570198632979	2.34384721085872	6.42434756100753	-4.59526273681407	1.40599614780367	-11.3196525524585	8.21731067679983	-10.73579465649	9.7172882939444	3.99817564293142	3.78828224834945	7.18153198065261	1.89216776459712	8.54594195939853	4.10957994978719	7.25660725577967	6.42709540910701	7.14430456936991	1.92123214014318	4.24437791345328	11.6048392252915	1.07699373121152	0.557080709100219	-3.74091626783638
36	6.42054655648937	2.96898779008427	5.9057702773042	1	1.82296646726215	5.08353125595966	1.1154335532419	4.03043608970691	6.17630160718611	4.48379095751944	2.56399204446369	4.95140666846554	1.67571080797848	6.20738126642659	5.9161132322557	2.13625507505479	6.44404962607285	7	1	1.15512339806422	1	1	1.48848553777334	9.60898366120355	-0.128352688096149	-9.73321483325422	1.93418336091031	2.88738782384687	0.103632122919789	2.08166386909837	-12.5930688456756	3.6216604043794	-10.908361661005	3.61725499661005	6.2954529913732	8.18400030148879	3.75253715048418	-7.91893965588986	9.82008443122297	4.29729204573077	8.80094999202947	9.42102947390648	9.45904608781945	8.51734245041439	2.89418520303727	12.536588790023	-13.0216772317966	0.946944165796086	-6.06267607369799
37	2.11413157362205	2.95543316535127	7	2.84919775109787	5.63823566513434	4.61919347784061	2.35149435113983	7	6.12726304694394	4.01811969697249	3.49746324065766	4.89038884858789	3.13965858442196	5.43404700312563	6.55806394636865	5.42487733600623	1.2907644731339	6.43836915037057	1.24562812177205	3.88565427784441	1.54593298845594	2.18284148008458	6.82306823577944	-0.325900507468829	2.94970461961582	-7.5327103907052	10.791335072672	6.26113824169836	4.0911201700233	-0.667071091460366	-18.5263292208498	2.9947737161378	-7.75675934727488	1.1749176214559	12.8957789837019	3.99590552711648	7.71740211667539	-8.40804715886689	10.5686342187085	6.99172057888309	3.74797454902466	5.15343250822163	-0.428064640626844	2.34648141724572	8.37662910867937	-9.68690550294386	7.50135385060979	2.31158036103285	-6.60104201582852
38	5.36373559110363	5.5477641465692	4.76399233377471	3.45753560252668	1.20600352393687	3.47868036778557	2.23070410043221	5.89213587708672	2.43589160160407	5.23028589732917	5.39696803235223	3.66422276531349	6.30100317502207	5.51240436560811	7	4.08417185195281	6.01028291814786	4.86952124583434	3.42745785434861	1	1.97197967285266	2.19403799753462	3.35297500125346	-3.04146028233756	-4.67091325978511	4.45226942665601	2.82060395463393	3.71180397209363	-5.03986483535512	-7.07976967244245	-5.43076107221375	3.87828954068245	-9.29313791982502	5.77552371754919	8.96686543780193	2.94808129576622	3.71093419616041	-4.32296447665026	5.29699214716453	0.384776148056154	9.40972531866829	12.4231902748391	1.8980299597693	4.56079298501093	3.69913083181158	6.10112530966056	-8.72453560303136	-0.639791604489899	-7.24616665746851
39	2.45256217329657	3.59921065707651	3.26926773215202	5.0202374553607	2.0246115713515	3.14235544143647	3.6587431636404	5.92443818488591	4.04753039915329	2.88348023919741	4.8733878770852	6.78239552813631	1.62125360770147	4.73006702531738	7	1.30386090960277	4.57905689741656	3.95545981533401	3.17381466825629	1.54908833228558	4.14027414919773	3.38959662792547	4.64358653746922	2.67907195297196	-2.47862811913563	-5.90546870312305	5.68775489013228	8.53641645072729	3.99710124389751	0.201709193918825	-10.4718661357345	2.93419691594608	-4.50223440457562	6.8816759683815	12.3053804526182	2.57686552434808	11.3090219422691	-8.84650957305966	12.4707698961899	7.38316486875309	3.06225366011569	2.95028655154404	0.937312497798207	4.61196888085959	3.18972409490889	-7.35625828513409	-0.79195751216998	4.88402403198406	-5.15552335304582
40	1	3.25850583661941	2.61362538000822	2.35461058417796	2.3265864162006	3.52417297517051	2.22752354345666	6.3120682123469	3.35061273532637	5.32677154126127	1.48754149631856	4.22665384080186	3.19824206373299	5.18174260333696	1.15169572633798	6.07536717275581	2.71019753953662	6.35483056854667	4.41423256869289	1.25396196861461	4.06492833212984	1	1.84414763519647	6.26007491590456	6.28264715197617	0.697157471876961	14.5674854638069	4.76211418469742	0.203383194419462	-1.51681322032267	-6.9807983494809	3.27898660576678	-4.07849317039469	-0.00263471712060697	14.8906269699888	4.47893855109881	14.529260664614	-7.93244765377898	13.0995353244936	6.66496799225973	-1.82600027398206	-0.176704318229845	3.65735185481962	5.78769077657073	4.37767903131684	5.22036191491557	2.22060905175155	3.96345843019871	-2.7975012174262
41	6.41741492374336	2.79854511133723	5.55251145213088	3.95342878014439	1	3.77464190502287	3.23088579062539	7	4.46413905989846	5.79953745020402	5.53142649714812	4.80062272182419	2.88999397237404	1.45238782901894	1.34407976326303	6.01372326039253	1.92674678137877	5.60417911935217	4.39952099345133	3.91523154350342	2.08265720875984	1	1.1808639426337	5.67791915240257	-2.27869051823547	-10.1653542463622	4.82266641262238	5.87496466396584	2.48443766099374	0.351663848267217	-10.5852257034436	5.6318555268058	-5.97217539084572	1.91460007999686	13.3697499727772	0.937320887010044	11.3882824202138	-6.04578033106439	10.4801981887147	4.25493842998004	5.95198343286857	1.11828179892557	2.3663576957128	0.852110427327143	5.20810077568622	2.80373006020493	1.8590421829902	0.347638708982229	-4.66797277493546
42	1	6.70793053700486	7	1	2.29980034256806	2.38032909201915	1.67734960653048	2.94694072776794	4.80717183948734	4.80756669619936	4.78295368321381	3.08871857459541	3.71483826381411	1	4.96885503722197	6.23740098262888	1.2734339389726	5.77381931193855	3.24466191981607	1.61861924041939	2.70376748644778	2.67099693948729	3.8066250420059	2.28034618623751	3.84228160240854	-0.31862504385418	9.70011750524559	2.45715583195669	1.99321055424867	1.87889701401869	-8.71185150015071	1.75054937375208	-5.87798085117075	0.0622941433715067	10.5946964508636	6.16158664689093	7.86641426111233	-5.81665807384026	12.3366481205229	5.85317725048769	2.62185861856675	1.57360023169145	3.95962169895776	5.44473444875326	4.41473856797736	11.213196420592	0.937861634218555	-1.8421399356167	-10.0995733178882
43	3.2286221640475	1.24377698885585	4.01421228222407	1.6011110613618	1.36484243252412	4.77162683352753	2.32137346893467	2.96018152509698	5.85610995361495	2.6023411076241	2.57904190354683	3.37192352526174	2.62050711699581	4.43763896406891	5.24211283088397	1.31420738462087	3.60657658305328	4.9508314593996	1.63436461831211	1.86043511072492	1.27498589437305	1.78577667923974	3.25818976941407	3.59363696343154	4.0919083901071	-11.9960645231665	6.72497533607122	6.21953697508901	2.49329549578348	1.33898678781593	-17.1238504399436	6.8940543743002	-4.98673115703491	-0.988007118779717	14.0101194596452	8.75812624101128	8.12527912362767	-7.9054109165514	7.77914808278582	6.34385158487928	3.56328932385979	5.3543507692972	0.518123708499002	5.47345547812316	1.02722590010924	10.3190049310969	8.47459641568143	-1.76221415524416	-2.49798127538935
44	4.74135007212396	3.90642175771077	7	2.19195104585704	1	6.69950559847907	1	4.75421340713765	6.45907550032025	2.85142759235017	5.08424231298179	5.3416143852353	3.52314770458647	4.07066826628836	5.69571805931219	1.59273711691583	6.53763126781421	6.66205547764713	3.7310213760814	1.33106955841984	1.34567733189835	1.57251265695967	5.83628143752128	9.92868168998057	0.955831650018665	-10.6288562814154	2.5454678808637	2.62395749882414	-1.76950222196546	3.08500845680402	-13.7615214517782	3.58919826021147	-9.84398888258356	4.94318821499307	4.45419471484435	7.5320236485561	4.10410279845887	-6.913216878299	10.1124903616153	4.18797709022452	8.62703638978738	10.1064197860174	9.31372650222556	3.96300316828495	6.6760772044966	13.5793148934223	-14.4774058730159	-1.50100160690389	-8.07678293316279
45	3.09294373356939	2.70952590668759	6.62541557408189	2.81467777028302	4.15780536992598	2.18956068843603	1	6.6039633234844	1.90971690530532	6.48656108675627	1	4.98197470417443	2.57309819515712	5.02417437574359	4.57597934065757	2.633887524602	1	4.49415713246453	4.25619365975394	1.70006677357548	1.87672137210465	1.48587982709781	1.25240542907709	-0.0986542942233207	2.61837150345826	-5.59316540957532	9.60837211940381	6.15177351749089	4.05839734322441	0.0586897164633808	-18.4927275595506	4.78628005459355	-8.56889955680385	0.505850074224373	13.5306829112157	3.77972483538112	7.33841913348948	-8.65670228214344	8.76821305603917	7.09988639750647	2.93283891526244	4.80242057143383	-0.694430861126063	0.00412844194515147	7.39206726082103	14.3104727957762	3.09532814026118	-0.175010543554755	-9.61439043940974
46	1.09974393920882	4.7665804309552	2.46601490844304	3.54066148479574	1.13160306906274	1	1.71543469165894	4.98328528670902	3.41476153027869	4.24279537290819	1.24754950904335	3.12690508381351	5.45810781103179	7	6.75266503397848	3.77291411988439	4.30531309142948	4.23365094869748	1.10550525480295	3.00553409818398	2.8257720370366	1	2.49612748447408	3.49373456554508	6.93246693563846	-1.93139752952528	12.7660993387936	2.01046253348215	-3.2328427871286	-0.891521657293907	-9.46578494307827	2.52015445813583	-5.75838282773623	2.9500564099391	12.3345802729636	8.5013068842095	10.0061338669908	-7.99397823195474	11.337557583709	7.53070028438604	0.239827348304512	0.4519470503262	3.50652775040392	1.87763537646451	4.29986637837401	11.0790642447584	9.2227551830585	-0.458324199886799	-2.54387833472186
47	7	7	6.32684017339261	1.76311483964025	1	1.94878369833217	1.09434184217655	4.93740822533103	3.83828717936867	2.54517216742663	5.85818174095027	6.72755740082512	1.73120567918179	1	5.54999921381607	5.6920267625521	1.97634699178105	4.86540782239863	2.31139370894092	5.15978299373568	6.90145865206658	4.2138861809573	3.4603393000271	1.6720124103096	3.90333290371642	-6.75750092732967	4.06477552320771	6.05050423715751	-0.687483223700789	2.08307900792165	-17.1076688765026	8.12258521911421	-6.07057277196766	-4.8396785163872	15.4557166384585	2.92812591972287	8.10087662674272	-11.7904090845924	9.73384172635684	5.79032925476614	3.54914195908016	3.82855294371972	-0.379691724179176	3.17238381770173	5.34923070464567	10.7921236908763	-13.9499787056909	4.32305409885038	-2.79388419917173
48	2.94183439361154	7	5.97990603519769	1	5.5098968117978	5.25440836666685	1.46601228753354	7	1.76059123595369	1.24453609673542	1.69808161627789	6.69959893163924	1.9574906338695	1.54809330298106	5.24237836466714	5.72487256860914	5.802724222511	3.01954574688321	1	4.66899477222047	2.43550563680054	1.56254931628486	2.84432907612403	8.61073455063737	2.39067126733804	-8.16415270151711	1.96649084460323	6.7588506788334	-4.32021153070959	2.52358579170632	-11.287200038281	7.30001802605251	-10.2942690685994	8.24468972153491	4.40138906583931	6.2001980147913	6.52124572927973	1.15468504764111	9.18936796795779	3.74459164206664	7.15654346616612	6.08164718264875	6.3479576981815	3.34061825668445	3.49517218841174	5.01034204270378	3.19702041773142	2.515286800018	-5.73997786313974
49	6.19782118426874	3.58480558354701	5.78937214225662	4.19021478956181	1.68409985208406	1	1	5.98813037267072	2.08755439548198	3.27404597771339	1.71145586923876	5.32262695613783	6.83963080082224	3.23596796887341	1.43570546662685	2.23358839678975	1.66024393092303	4.01485627897023	1	1.79109656235728	1	1	4.0290362955097	-0.208641181275146	-4.27737340006418	1.18313117333716	11.2105973019612	7.02515791989646	-6.53544461801903	1.14648411159434	-2.3878282306314	3.88785615783005	1.09628543239564	2.26051117157151	6.95679961940283	0.432751115030039	6.91710914994788	-10.4847041883026	11.3503221605871	5.87378074198807	7.8963289675473	5.06019750751247	1.50683088513638	-0.576369615506786	7.05530031823594	9.57852841188172	1.28791358040975	0.385240888186761	-1.48954809042544
50	1.42518506756972	3.21089250163728	3.89238872650906	3.15270519872114	3.24666401073504	2.2366890134168	4.2861677127552	5.44828239540761	1.93434677621549	2.56314394760772	2.31629244912151	1.76928996155727	2.06323098934328	6.62479565859718	3.67899583413664	1.75079714315136	2.0925486230185	2.18286005067318	2.79730272612414	5.2391822387863	2.24889994624785	1.4066311340038	1.05384326262318	7.70096985606098	7.90323096652095	-0.0520669037239954	13.8879882117756	5.81621952144773	-1.43028928830988	-1.05985039044715	-11.3506539040385	2.92751332848653	-4.0461267681162	1.03858674200975	15.3239956938072	4.15130824604128	12.100313199786	-3.68654785425584	11.827985991261	4.92124595094957	0.101773973805558	0.39483741097814	4.16312647541866	3.86700329865906	2.75370886513403	-16.0810110899897	0.738915016280073	8.10060486113211	-9.84960913541444
51	2.72469721522443	4.84726598319621	1	1	4.02296839392751	1	5.01568566896079	5.97727147316651	3.98615558855396	1.89365878090218	6.27282392161772	5.52355976188983	2.62601834152197	5.53603374608692	5.55258085547379	4.15675385552256	2.20719002038257	2.74437043155024	5.87091682485123	1	2.14049968356335	5.68726570324372	3.26976363928534	3.28364120994101	-1.39574621021662	-8.07499931602211	1.1163111230538	1.97100970512758	3.9390938777725	5.24640737701041	-14.6473926586097	3.72042986192291	-10.6023178004542	9.72308668415244	3.09434268278921	7.07598756816955	5.67817974542214	-2.44819666159725	8.04228495263393	2.87963502464092	10.1081685900277	4.26906355888092	0.437599203492194	1.62119590207594	6.73354804681727	-7.46804026143994	-0.218691070936033	2.80217100756161	-7.38833547006863
52	1.21086475541935	3.68605787221545	4.39763434071716	6.65218987337287	1	1	1.29758760914016	6.92478903567221	2.77041134294731	2.46814627210161	3.4800187469774	3.07001643887548	5.3938904062152	4.68446428409547	3.39883495682972	6.05764351205476	3.84369394738821	6.30766863356184	1.84271554578502	1.82167369202262	2.79171092352352	3.46412038787114	3.4726830955926	6.4355855816544	-5.22744555630904	-1.00340138310346	9.24357826162267	3.69288129757451	5.23293454176147	3.11436624143365	-8.02511901722816	4.48004283921469	-15.6566060671602	-0.0587408186760977	10.7091527821679	5.48852180105584	8.95125552522891	1.57333426599703	5.01677340220005	2.02080331979349	11.7733951881351	6.96671514582914	-0.143029604963746	2.00716540181842	5.04677258156874	11.8104598008702	2.22468025189694	0.397430481612394	-3.309507053835
53	6.01426203458101	6.7727375377754	6.33284292929121	1.95346806125971	1.1846972202709	1	4.71366941580196	6.59649491628202	2.29021965337742	3.56683747084625	4.03597603639876	6.14128340420754	3.52749609055855	4.04534150590848	7	3.2471263735896	1.92749375336097	6.96245072177422	3.39503225336712	1	1.60008872261669	2.88785711486181	3.34567325322244	-0.788965653235139	4.67547746624672	-8.16965461323674	5.51415175943586	7.03940055621206	-1.03471024179658	1.30234587792336	-14.8701630101869	7.00573376339725	-5.98180240572557	-3.80280493910705	16.5674426539786	2.78404087692555	5.77514214886524	-10.9541989239004	10.1694661769833	6.70227331331809	3.44754637098927	3.71718090128306	0.520083545925609	3.33613002782527	5.55933802224488	9.8734729167547	0.447272129295951	4.3458646487062	-7.49941675505208
54	4.63383669233307	6.48259030349203	6.3913835568644	2.19321503150373	1.66914817491229	4.07491593767301	1.57700678716424	3.06880998591358	5.1604063764513	4.62406317277102	4.84392663834652	6.24708991083125	5.20111872085738	3.53228188688688	6.95918172418031	3.38468359659835	4.46605889500821	5.87084015586472	3.58304079772116	3.93642288241864	6.74451890852366	3.63503245216915	2.63111078288685	6.21442325913245	1.55549976231974	-12.5801654076934	1.55469096338057	3.92946023409311	0.986721499544162	3.48589076879001	-12.3299208048778	4.79250147622764	-7.57165330073584	3.80594287643176	7.00500674011537	8.25731958729569	6.16760797823686	-8.47326520736065	8.24478425436616	3.30014074716968	9.02666893752737	11.0228882393093	5.86305904878616	4.12065646107801	1.24888766178555	-7.48654015180191	0.624595194882627	4.68654714200102	-3.09203412387933
55	1	7	6.86155065268163	1	2.17353957163046	2.175647862653	3.01785588216064	4.00491545443107	4.41236560248643	6.60351050640565	5.00516526589854	1.70517761547402	5.23761392777634	2.2973778822039	4.25805936637952	5.75211624133904	1.56664919927021	5.67107999380108	3.00380777584804	1.01452730431747	3.40928256001572	3.53789150506685	2.33411011353292	2.69908667651824	4.32342661097652	-0.413198425881868	8.86160154323037	2.33126980389515	1.92959148649734	2.07219398804841	-9.24038746732351	1.40645505309469	-6.14975928629472	-0.406786891892093	10.0771212060714	8.00404751447107	7.32576166649214	-5.50298521404612	11.0612581512051	6.30542092956521	3.39463237244239	2.38337705500441	3.93272055667878	2.31804754645011	3.54942932318242	-9.81412008402327	0.592968561074598	-1.39061956146407	-8.70631590781365
56	3.73273682050507	3.90045182438727	6.06747673029978	1.45177822268002	1.8247522459904	2.55470750106928	3.23674505549797	5.77369593839921	5.81505940166954	1.01427820807667	3.06132654672177	7	1.77786264472804	6.82681003846721	6.87754625061569	1.82049905567811	6.16148205880587	6.41101095357614	1.84459442348957	3.24928896693365	5.4455740499785	5.37204114941245	1.20775254219212	10.1488239919284	0.463507529836113	-8.87211681508834	4.53118440117776	5.26380186102594	-2.93002676945119	5.7755161699989	-12.9151444773295	2.53962174502048	-10.6012885419244	5.74285738679476	8.56148651775283	7.64903580625305	6.94553251096212	-9.63712663259286	12.2182176438518	5.95299206541557	7.28778349846652	12.4996140274731	10.1127814365985	5.02674165152798	-0.513701586310913	13.6270874873719	-17.1991969901592	6.5222645284748	-2.11274781009351
57	6.9904823628564	5.91287354022943	4.58861215595138	3.92800030315847	1	2.73944169275471	3.52751688440051	6.72663889163894	1	4.52093312991212	2.39375713258002	4.56462091117872	1.29748950741088	4.93991972251556	5.73655380900946	5.36304551770926	4.71660748318385	6.3738970573797	2.09678683202689	3.42939891494333	1	7	2.52744309594144	-2.12524564583511	-5.79029349851805	3.88013898596846	2.32032833350819	3.22898346040238	-5.1630620486239	-6.79966918284517	-6.730043390968	4.24777697926869	-8.294880699425	5.32148229496693	9.89434506615933	2.97667111764066	4.03999393288471	-3.48844189715637	5.62143699155594	-0.00410877944942717	8.50221744751027	11.922788054875	1.58738163273921	-3.44513017428796	-7.98309467691345	-7.85963821941678	1.70735040045232	0.0669291081891658	-6.09247077371976
58	2.69927196821378	1.24970252801733	7	2.36002281473639	4.25298097169597	4.30044435151493	1	4.11804255850218	4.44603486530259	1.53900779224588	6.86885249601065	3.12823868585175	5.50149908712868	7	3.5627238937529	5.05720822879382	2.02821580370271	7	2.66937264814165	1.14336573641879	5.81641179914867	1	3.11976542377602	-2.25551035764046	5.12571894708581	-3.06417055832109	8.77583480655404	4.16195303821672	1.85267087241102	-0.189144014268037	-19.6146859057081	4.45120901271054	-5.15938139262451	-2.03412827548335	15.0054246393925	6.12704544313992	9.01317668490904	-8.59355701413456	9.83932538025012	6.26340362241329	1.61278882201919	7.42624304269128	-1.43118634756091	5.11369092377603	4.90105005058517	5.60431527972398	-1.18166203598594	4.86425702226084	-7.61633159884311
59	6.519135373486	6.51588414766561	5.07663068826122	1.36472200977319	1	4.21645831002605	2.03662407833987	4.06296990280951	5.31911551769851	2.32249071472376	3.83615758958003	5.28355042089654	1	7	6.84869533798255	2.3316745350939	2.32740276070703	5.65685274714298	2.17482908092984	4.69734910481756	1	4.02913107655395	1.49121591957594	1.09061813696558	3.78498740136352	-6.85880873407822	4.815505450246	7.4316353823205	-0.932518031838637	1.87512438356129	-17.5363650190695	7.58845656877776	-5.85886771410791	-4.22347485770884	15.2229003886407	2.15852316770965	7.07364699699994	-10.5579100485334	10.8816227083058	6.07694757148269	3.78732918956751	3.74089619675595	-0.762310278607363	1.74376839110972	7.19548728747418	1.47201510755667	10.3002264377044	5.534006255936	-9.65675447128863
60	1.54942724659521	2.65075463623532	3.88420438460115	4.81219528636832	2.14259432126733	5.64108989279425	5.91615438630207	4.75908774776177	3.85947618561262	3.21388299108282	1.75902504134647	1	3.02209063976812	6.18660810197386	7	1.96450476257457	2.03778674707766	6.79522179990877	1.01153528786108	2.81377606801884	4.07437545224506	2.96256040917527	3.05142932828164	6.25751144691589	-4.46917986462588	-0.864537068501544	5.79993364460772	1.16677172850841	2.86363424915967	2.24331090336745	-6.29727090568598	5.06343528053004	-14.7280396043843	-1.11383891148212	8.48354502432833	5.08441566761777	6.14949982054682	1.10791065334996	8.42454647371933	4.0172266848127	9.85572349379232	8.0391460679841	2.22093193758904	6.67686549226167	4.74520702556263	-0.216279397331796	2.33089146146606	4.61621450954553	0.375048718839445
61	2.22711187681784	2.29116591658071	7	4.5899893803309	5.08767610434585	1	4.96825807387845	4.87830807545169	2.26167840530086	5.63550591916604	3.27700530854748	1.59697634018658	5.07971008628128	5.64890818658635	2.5932615977312	6.48073312622814	6.66631676719472	6.6002515638801	4.5001807759964	1	5.01456534455607	1	2.90903933043924	5.65930030674538	-4.53316860914193	1.77696994860272	10.6464360257538	1.0002706494552	4.83640499595618	1.3143618027726	-6.94739797141936	4.20385532776969	-13.2201325185999	-3.47906566420766	12.2423841144376	7.26878880059624	6.45474907403803	-1.08217043065367	10.7102192771487	4.28262768088324	11.6878673403719	8.44663569771228	4.95652864177738	-3.47326538748076	-4.86201902562942	11.9641605609452	1.35801260504774	4.57578990462515	3.30667732356413
62	4.93899692153544	2.80358488636417	4.4344595444522	5.47972108689157	1.85294050150723	2.89971956450638	1.33244518710342	5.55249997121583	7	2.85934546693081	1.91449839207511	5.38749911403279	6.8486517179713	5.4800613630047	4.90912023474494	3.06632086871393	3.33331514258588	5.90856146808101	2.12504439825177	1.19873472542024	4.89792014166628	2.12255801839443	2.20520387149321	3.59050016799891	-2.97758666946241	-6.05995515072214	7.38530757391929	8.25999221564962	2.30108320124049	0.353018709902551	-7.94941740905403	-0.378526667382173	-5.48611814258736	4.76067091583581	10.5232571393405	3.22338549469607	9.35431682304435	-8.18618782294123	11.528208187581	3.47471082316259	4.91109322552529	0.0678645347950853	1.91090501649337	3.08360458674585	1.74789780018995	1.71392017277394	-12.4663630418575	2.70768023218461	-3.79099295577042
63	4.24795113340834	3.46318052290906	4.10186343922897	4.21130702745606	1	6.64989874716868	2.81620565678228	4.42922408386365	4.71460424401245	1.9514167283568	3.2986645906034	6.71350139862538	1	4.50604693798819	7	1.41902725508009	4.56384488638103	2.42744576438106	1.60231517121079	1.83887508819733	1.46316317075588	2.27635759316059	1.5919758171663	3.7711376245932	-0.665600754437748	-6.75914476960821	6.15450650057248	6.89811684731337	3.701482287245	0.627676408003943	-10.029371681029	0.129041841084015	-6.01413227532484	7.53962078859011	11.0691196151103	5.05387055534687	11.3884032479013	-8.84349227057298	12.6237937228626	5.61554984153791	3.08530376185899	3.35142444827687	1.91207476135677	2.97622653775219	3.36541308918383	-4.58316750462146	-14.4177846275187	6.07056257956118	1.94961627474484
64	1.50649067603742	4.98328698532861	4.13830406472444	4.57933847908851	2.41340750864137	1.96828634744814	2.85479148935906	6.7266466426005	1.37254856039534	3.8569016665069	2.19592449011115	2.38647562937741	5.31234194489733	3.4995315652277	3.74961286945426	3.82271833624467	1.99465926531153	3.74511805666402	4.95832878577067	1.69600902411254	1.3991187278634	4.1168531158889	2.50173986203738	4.94664825100047	4.88065947335902	-1.46180770358342	14.7451967563756	4.77269682103449	0.0277702996328537	0.293910890547005	-8.05839411686574	1.90140907923385	-5.17009750772357	2.36974381635635	16.0614606884815	4.76395505491121	11.2097781019693	-6.29996888821784	9.11204788622604	3.45198761200358	2.28051729621264	-0.895893897230476	2.93284697505846	0.588526554748255	5.36194856100055	9.66957806934762	-0.88351221126274	0.652550519732255	-7.43799198512914
65	2.13031588348623	4.81720304715352	1.97574039660489	1.87524734052763	3.61560828705831	1.73148413432903	5.576745639561	5.36418180278913	3.76850865425866	5.09805355373222	5.12811856223571	5.03062519164881	1.00913541045301	4.05946985092654	4.63721642226464	2.16179979635741	4.33498598081979	6.6469613091967	6.92856202605286	1	1	3.00344802745197	1.0266976227317	3.41952996743069	-0.559328720737814	-8.28809432430299	0.147495835486996	2.90258155588015	3.46275938062995	5.52711293737183	-15.0833600288317	2.31284998931262	-10.3715970275356	7.22803244110294	5.96377138391438	7.35562449139546	5.42588622800861	-1.77351732588101	9.4643212768604	2.5614235327155	11.2521808009404	3.32359639096353	-0.0422541182879325	-0.994469937137944	4.81860602195031	-6.44891689524644	1.97866583731274	-1.59349652872199	-8.38171036612216
66	2.39324837192908	3.78626610741689	5.24816244593785	3.03835165977043	1.14732982337929	3.49098558793851	1	6.0661744221738	6.77871199198015	1	2.4007447658392	2.91655694881038	5.38858850836514	1.22218335759374	4.62184958681803	2.50981645783114	5.95623686735222	6.68984830057959	2.21382150230068	1	3.40736431331017	3.36027333696504	2.99426699382651	9.7888057030288	1.49644738105484	-9.69181366982098	4.38719278790696	4.39658345651094	-3.49679678402575	6.98384813348904	-14.2470942661459	2.53205873520395	-11.0919387525823	6.32743732666447	7.96632634120672	8.10047493769673	6.85261452975094	-10.3527759432954	11.8535991645589	6.57417175888281	6.84576938862018	11.4318775576444	8.81465952491658	-2.24202261894014	2.80948471419686	10.7039651834575	-16.3579840030736	0.604284053366482	-3.15496664539201
67	6.93311042992975	2.59166790968398	6.02395595798929	7	2.2592352496735	5.08152838408025	2.54593576995374	4.97211360986023	3.00081797589287	2.26198921491127	4.3194322295418	2.23768138312033	1.75920594920351	6.70490540803062	5.89213092780378	2.86981041573266	1.69260701269498	4.67817979643678	3.87041766055713	1.32310307140116	4.96746210707985	1	1.71101331768507	5.4918398382237	-4.63674165505954	-5.62319830708986	4.96405384557206	7.44181851166502	-1.37703295409306	1.02198842296134	-12.4938520305411	1.47407158993919	-4.3211094172719	3.29448327235375	14.6095912566226	2.00350389010938	13.5094441550539	-6.23966653522243	11.3357535991789	6.98420391904722	5.73149929331287	1.85541879173664	-0.41940875807954	6.33792790413148	4.45040783098707	-1.58892202588394	0.0127218948838014	5.41841037950652	2.45454520233622
68	5.96523254414384	6.61667010071939	5.37938202318781	1.91859902141496	1	5.18740816868149	1.56061947807185	7	2.16559647371143	1	2.92199952316977	7	3.92062434620679	1.50376458143107	7	3.05194883383552	4.30543412674374	6.36391015932999	1.51043353758908	2.23316666172952	1.59946553286278	1.75559025407064	1.40412227110785	-0.689779791876393	3.42837607562177	-7.78207719283671	5.27345731829482	7.47204332939232	-0.788476817182721	2.1086204991447	-13.7364166123514	6.44333245875865	-3.30864816747995	-3.54854610023747	15.2880078692134	3.68903369897049	6.56837892966505	-8.62504039865385	11.6977895885647	6.79504443347845	3.51284893666426	4.66296473523024	0.954028827003069	2.08467484565182	0.905257124558293	12.626692074561	-1.06065672534828	-0.60390740045785	-3.77410977192656
69	2.31380620720355	3.30250846932868	4.81821689913263	7	1.00708901190905	1	1.10003192109411	5.66422523430727	3.4039914121036	6.57588766484313	5.57055438072133	1.67605996265261	5.51876351793465	1.79310346063187	2.70649172840943	5.35420411219495	1.40423302423038	7	1	7	6.31159398813098	5.39370749559394	5.00528804763103	6.54460222234962	-5.92959862337356	-1.8974812580222	9.16370880000875	4.38395941673204	3.93393029956369	3.89063844355672	-7.16062038867803	5.69379460678373	-14.8664101707148	-0.862699234986733	8.81324073589476	5.30763544967378	8.36684687236496	-0.46535480523409	4.54894769880035	2.56118171122592	8.77848949609099	6.87048885876691	-0.89150818456766	2.85539746839122	1.62926854480967	-15.9580378435379	-0.0634637590088903	4.12549819619105	-5.00687601582707
70	1	4.3952339076667	5.58813656756965	5.60660351425366	2.64134787087151	1.68281993476786	2.23633461906499	6.85545472117336	2.58040964856995	2.75767527652461	1.77391622469008	4.64512493195121	5.33611984155787	4.37649451762779	3.51570691298561	3.79734084305571	1	3.18525544799632	3.47427905090432	2.50570951846453	1.54704614160547	3.68731507079182	4.32283513678006	5.99349182899141	7.06343345927508	-2.79054923608235	14.0309972869671	3.87229482102891	-1.10985273313001	0.026583881826775	-7.09294038226275	1.83440313468167	-5.91603882037555	1.98448143649489	14.1216613972311	6.79855700540802	10.4883887059093	-5.33020522904101	9.27861689097526	3.83146449132925	2.37323236711823	0.183723927240061	1.47168721135295	2.49714551451846	3.05538490360906	10.1512684280048	0.602672524095985	0.412228850861673	-5.86993591019747
71	6.15143216151891	3.69369632434887	5.70700034064615	2.60861521466949	4.48045708819025	1	1.36171826725229	4.10274101086682	4.71509986388138	4.97259732222726	1.34063073781	4.34706257852535	6.3438580260539	3.19239794872916	1.69646927669217	5.61924926532776	1.91030539646889	5.32672119950286	1.00468483892101	3.41812227846455	3.64225381477031	2.80627127527113	2.94406889131101	-0.396393854446919	-3.6439179786833	1.68885246819535	11.5972541983976	8.17727569760484	-5.25825114364708	-0.0661114975356341	-0.809585575099669	4.08767016032015	1.88395543951162	2.88301433200961	6.97888572128995	1.54304302301743	5.82420555312592	-9.5392814380443	11.5169820162556	6.53784056432099	6.95462088061518	5.28331677640797	1.78541010693548	4.73519441504333	0.495580042029438	-1.75721786649826	5.4764848017724	3.10643174212127	-1.75842041479905
72	5.67201154035084	2.59444300153151	5.91892150584693	3.55711296936967	1	2.4052946951649	2.73946002034389	2.05147968111366	4.51990738303781	5.17619847132897	6.10839447921485	1.94948282428769	5.82952469577326	1.996418551002	3.04917630325968	6.96854858711859	2.59580439806014	2.01635429907321	4.20168838355005	4.2362291069625	2.36885602386122	1	1	5.99152913317101	-1.90670379762986	-9.33994879668761	5.01733224865665	5.6168680369155	2.0964101814957	0.243778188984913	-9.20640684492925	4.92992425443778	-5.06800593606952	2.9227714094308	13.0926190337235	0.674289950260695	10.767278095016	-5.73880231356388	8.85321189343278	4.15542372894206	5.60382965256552	1.28108336897502	1.26777831092552	0.745194030505659	3.81023950105915	-2.96673796727825	2.24410504770895	-0.554344719956058	-4.37383766232889
73	6.79818565921616	3.26083171995111	5.56805688243376	1.93755239979542	1.18956323236014	1.83724241050639	1	5.77023814490106	1.90525660959114	6.9091648535321	4.81683321644713	1	1.74300364569753	6.35612539803843	2.93479861358329	1	5.29880993012781	5.54118053460791	1.99157240767402	1	1.70929530458617	1.80665258470278	2.48054241987074	2.39056735266083	-3.38817156011943	0.625461140332211	9.73731686435061	6.66172902512279	-2.88417711206779	-1.41211358056058	-2.33570242672806	1.96423656297136	0.454528903657076	3.59010141085489	8.56786244551273	2.11048325059488	6.82292000095168	-10.6355422197842	11.7816956670448	4.86659275725759	7.70811312464393	4.70597342586454	0.627887347559659	-3.66191301453956	5.78844320641256	0.706887282085017	10.3826003688753	5.24040076986419	-7.68910772815847
74	2.91540459988642	1	4.8368510330306	1.4195127209509	6.33026893239939	1.23580426946199	5.09204805823499	6.17859497386874	1.38434148642837	6.39373063326063	4.60274840081313	2.23975173241476	3.78780973843509	5.22566724839262	6.96919951983796	3.96483751518798	5.09752230060789	6.99501069534075	3.64373313180835	3.9861599819995	2.30963488862923	3.47683709393	2.30967649972676	0.882972655463871	4.96785334275747	-4.11284637383718	7.99126655233914	4.72958346955084	2.30186154651366	0.704539124286973	-18.6075754856829	1.29823512591635	-7.71728201248671	-0.384169029633688	12.4542323316201	8.22298507888236	8.65241840241203	-7.01451975285321	10.2919573480113	7.42012969310423	2.99165786570295	5.57474945407563	-1.02886295670013	0.778268951160377	4.02095391450394	-1.18465853164207	-0.522411347038029	5.43239780747484	-1.85185208807185
75	1.51639421982399	3.79198217156616	2.71617327400764	3.53036729555573	1	2.80561703403851	2.48807898519504	6.36875065227931	1.93964785349936	1.75593066433026	5.93072176025576	7	1.85163656225335	4.24331542390189	6.51515620233418	3.66055410340333	1.70968341044131	2.67314104100112	2.96184434644004	2.46614060352163	2.18379057281382	1.35421437633591	3.05798023240612	3.8842816840061	-2.12905353742321	-5.50640522685955	6.65018507331953	7.06159960841922	0.999052324956895	-1.1562055256437	-9.66879087594697	2.05749500931319	-5.42000310119529	7.11436492376647	11.7855166549298	3.62831676117259	12.397605450393	-8.76955298569171	13.0944436335595	6.70410609056952	4.7655474223861	3.55659185206152	2.47406229907358	5.22745827888719	-0.750072833016816	-7.96924958438302	-13.1392300260844	-1.46683307756036	0.220393396551016
76	6.95937719087945	2.83658211274803	4.27631648889257	6.13053286057817	2.57690665725473	3.78187489663681	1.16316734548722	6.55147883933608	5.67345427793154	5.79857878015337	2.90466633249338	2.43845935637715	2.518338556064	5.31717952703485	2.71558388843718	3.31114812483638	1.35154617642501	6.32045230086011	2.82933931848038	2.4361057382401	3.1917173353413	1	5.23159710795077	6.33909649578731	-0.654964600716771	-9.57141400757331	4.93399816313	5.97930670777896	3.28685876702295	1.12283691987977	-12.9899737999932	0.471558362680597	-3.91503944217069	5.70075143253838	12.3489342818908	5.074438479556	9.58623906530448	-9.32690436584615	10.5674916956386	5.87861322464497	0.936016043688946	3.08088846663966	0.625700333636931	6.32532283426081	3.12929730422516	15.724705442807	2.45674880024819	3.70274459986901	-2.74764123207941
77	5.87722500928768	5.31579807094682	2.68037640686353	2.53952096713188	1	2.11867140350361	1.49500906041178	2.75233440505671	1.60327468107091	5.41207343489874	2.21763929639528	7	2.92184524865194	2.60742344634934	4.086695052204	6.08949405625127	5.45673342360548	7	1.71850642032274	2.20793253495009	5.50512745341488	4.34327601875534	4.68487589177031	2.79572601513171	-6.22843580709045	2.18920001512678	9.13888137593262	6.73950295971927	-3.62488403991025	-0.531125788126355	-3.28051426016066	3.84710351336117	-0.953812963577527	1.76794197886056	7.94281475651163	1.37361060321143	7.96905370363962	-8.32027667277024	11.5724597732776	5.00023077433745	9.04970129727874	6.2101321028868	1.43169568276957	-0.904626123856415	1.01542242718315	-7.83018301536111	2.20260103302045	3.90066614832883	-4.94160818966912
78	2.26012217798272	2.38860258997753	7	3.09973439605342	6.0352456417478	3.39245713634823	2.33611101834004	4.19665124583343	5.67853095998103	6.03951658512058	2.64780993512222	2.79524644497711	1.4458846688613	1.5839404049484	5.41660380222289	2.30548717694301	2.43971309191705	6.626180684615	1.83419150159857	3.47698909269304	5.36078407979183	4.74556122612246	5.99726713019858	-0.22107907840662	2.88435528156553	-7.33403277471637	10.0364003888536	6.27737427396273	3.68228631056653	-0.734397498315974	-18.6512091703735	3.32586045331553	-8.21406876929367	1.16933497123914	14.1273467475061	4.56805698407138	8.27373527436838	-8.27851082193598	9.77046478140542	6.9767805148232	2.63057469983685	5.62638365415977	-0.478730742143515	2.72966596887749	-2.9792946821194	-8.07126258937799	3.74814766568479	-0.95803028305726	-5.78643602483524
79	4.30390307616136	1.55398256002872	6.44123050417271	3.22870083952083	3.843485402432	3.43067174036666	3.3796048167252	3.21288051504441	2.96874188595329	1.33213559787166	2.5182896986914	4.0647599274896	4.92113537726534	5.77777373085286	4.5164985564562	6.54297194218644	3.76873391472242	7	3.78078893459985	1.19913776168418	4.38450796556629	7	4.36872428038645	-1.17484032706861	4.64390875551062	-4.3619645711541	8.48022599198638	4.88171726438816	0.97536818950334	0.563982586529651	-18.0017122366795	4.40529726053239	-5.29389968737426	-0.75088383740586	14.998452952695	6.90643306621122	9.75604469783504	-7.8688470693608	10.4038726704421	6.07622453896397	1.85264913476009	6.56167973122872	-2.03558496850486	2.5144351841825	3.92792706952058	-5.09724480159748	3.47096128947596	-0.233991565601718	-0.248646907000211
80	2.46399408496109	3.42161615547935	4.81549166444377	4.72594934637116	1.41189361522623	5.0735676647939	4.74105028527033	5.96733935957006	2.34063817779655	6.58531702626824	6.20735015079696	4.47124553712939	5.32821955518871	4.81600296957446	6.83472390648981	7	2.00351880065615	2.93394254019921	2.50129576687974	4.5658164510132	1.85217081831012	2.39180579616013	5.68379473333306	4.68130753511166	-1.7189549660926	-4.9631936043638	6.54146104980808	7.40992640145399	1.42316282733604	-0.274453856552824	-8.46325922587415	2.27168488166667	-5.66815099992719	7.42395501972027	12.041323652717	4.01277497568736	10.4475657519614	-8.76651916709436	12.175989998958	7.22034602792433	3.32429069473018	2.67347302545828	2.09477136069826	2.25088109817942	0.720906632768662	-4.07071711307325	4.48799434922466	4.5671194375661	-3.80390125083024
81	3.61424894308608	2.04271563237794	4.07740142758617	1.45777118848056	4.25474209582449	2.17604056443046	7	5.92321691808949	6.02247718987872	4.38734621191547	1.47308581192812	3.13205545207879	1	4.9460209638805	1.25484894368901	3.11310381497115	1.37614965342629	3.13793767735284	1.83254506901576	1.81352961134477	3.36653317140987	2.81347102363861	3.99326379841143	0.525683883111938	4.87942727159019	-4.00324486738512	8.00082996803829	4.97095455475096	2.20773459994536	0.190186994405389	-20.1591303420342	3.17207604800064	-8.12751796932985	0.310380565924272	11.727433124742	6.2031720073818	8.03413115781719	-8.32067206068912	7.88297837889449	7.38885876005196	4.79212582979296	7.17544382272135	-0.842961620556403	0.0438435223841885	2.08708149311622	-0.809918614513154	4.16124103772956	8.41016456537109	-2.80313098112344
82	1.65117097145195	5.0508100982534	1	1.47572598795238	4.14216199935603	1.53264412055348	4.94134675860638	6.08029581604461	2.8154196406713	2.35853115581985	6.07321516317265	3.8148540409194	1	2.4304711548441	4.51922783215744	2.65159695290185	3.76795501547853	5.05253541522985	7	1.02094509449544	1.68043834127765	6.04064361093733	1.9180859330592	3.6598465948971	-0.159483279453887	-9.16846651322346	-0.26873263708948	2.72270603323401	4.81072696251693	5.82277878087645	-14.827527576551	2.18551156257801	-10.6929859365333	7.49660896850674	5.18121887211261	7.59073822238621	6.3895370133634	-2.8015081484661	9.99150621441203	2.49645823262735	12.2473662294081	4.84233934930529	0.568020030648162	-1.77151068022427	6.39218698147135	-8.7620544811092	2.53765123699309	2.10483382278115	-10.1901452219923
83	1.60226265906585	4.80633812454643	3.7093216979188	3.11007496926775	3.46489845434654	3.24976320478425	1.63302926328103	6.83351219986187	1	1.20750733778207	1	5.84430328489796	1.96560699928256	1	6.68908002724894	3.4741503546562	2.30102655474848	2.41285374808348	2.58403745084987	1.22908069668184	3.62786004099444	1.1669927518111	7	5.8111288507775	4.39534963513412	-0.427459874703694	15.5754569720197	4.52478271428658	-2.38074140043221	0.0304181351381113	-8.47993301208201	3.94810663674017	-4.52781010646875	-1.62995028957692	13.2055170437128	9.81772091641365	10.2082957124094	-7.04262115475178	10.6892747627232	6.91021535666717	-0.998327974721514	1.47784202365234	2.25591575642954	0.106734112634498	2.3392535693664	7.49391860525591	1.13840737648419	4.24596303282548	-7.30146359883813
84	3.88158299420051	4.37090997662035	2.45399469607845	1.50057620300729	5.0111871160799	1.5162657537918	3.27304061446327	7	4.1528308242684	3.48466483794194	2.75166636001202	5.46686769129507	1	6.80920292648363	4.7588311237221	2.71333370749227	1.07265577186118	6.2676220227737	1.88821794333685	3.06074348502993	7	4.05309274411922	1.53749095360571	4.52088333515206	3.19634725194164	3.25279648162451	6.23269186412782	8.61880075204467	-0.232913521613465	-5.108562968081	-7.3924493695693	3.23856476811502	-7.85395912784122	2.77353411059009	15.4143236037674	6.74776648247092	2.20605042548567	-1.23653236433958	7.90875898682392	3.11464495218761	13.9253008454997	7.25202311406027	1.94810501845413	0.998488361791881	7.23019028641639	-6.91237387208968	1.42085623743461	4.17025450650307	-11.6894710634761
85	2.19669035093585	1	3.95799584514704	1.12291610656501	1	6.01109136906676	2.56003300498878	5.67711381191526	7	2.68918429593526	5.18299891624992	2.02215096036702	2.59679823574798	4.32168421540153	4.26176932662254	1.05443844766748	3.97836131208137	5.6690935583927	1.85333200258059	2.03585498526629	1.69042084250477	1.80128236646691	1	2.9570310935646	4.96721086298535	-12.5406980276083	5.69932491276393	7.73142653160515	3.44965441130523	0.828386635390114	-18.1921647388523	6.73889953028013	-4.75589995770928	-1.72464988378754	14.1330195070516	8.69809000017488	8.65358451373109	-6.64057394912777	7.60441160758459	6.03829123897573	3.19798312679396	6.44361838084584	0.603728163796585	5.3525176993929	0.741365104443553	10.0815118119711	9.25419593575717	-1.93995703314822	-0.635192181611466
86	1.76649583111545	4.40070737491214	2.00993331615348	3.69893800332692	1.02901879787504	1.54438491446496	2.88015027096147	6.77174352853942	2.31849724014312	2.78787592418424	1.42084683606586	4.20911272065255	5.26498626198909	3.59982063255857	3.31625028444797	6.50605363543055	1.45286723683878	6.70883360612276	1	1	1.61229402765109	1	4.02975832115623	8.20824323028608	5.11641292471363	-0.697479868319952	13.3643868104307	3.63393342267652	-0.642173519225306	0.385382960511586	-8.16953074135068	4.19220487419288	-6.92311720852357	1.33284209887801	14.5137456941578	5.53341951246023	11.5542022804286	-7.166892458868	13.0847732559695	3.62396885863772	-1.29160137909833	0.212762111304604	2.85491957500348	-1.76584820543459	2.33100265594362	12.1547230769834	3.42968592408439	0.065399263404224	-4.90142146867298
87	1.53291653317729	7	4.81654085562222	3.81240167156858	4.19083453431377	4.64748545318447	6.2492959680666	6.71980810518538	2.69164780877418	4.86712694326627	1.48484961533986	6.77615606084037	5.65968223694797	7	4.10046821950417	6.6243677031381	4.28208451524251	1	1.44512652897827	5.23939295737095	3.13457928046282	5.65586275455068	4.29765829203409	1.94529355002469	1.24953807900142	-7.91084048116112	3.06325641459498	4.08411022211594	7.25891258122208	3.26343851157285	-11.9211344352184	5.3282114374737	-10.8168115250039	6.95772271513811	5.77587729205954	5.6399736801578	3.80253597591178	-0.438979154372066	9.11402014334237	4.23825504688436	9.4888050543265	4.58379966601755	2.91862171527344	1.64785443583584	0.860798415000033	-3.60767670635652	-0.490746651309984	6.2584066830326	0.838860358685742
88	5.87587416097436	7	5.94939428286508	4.02552200742131	1	5.67969805423502	4.33949853318353	3.27416902341672	2.3467044528481	1	1.16636528143593	7	3.93256260844791	4.52913957706391	4.26733430733114	4.13285712723996	3.04283802958824	6.92342282786162	3.80863723768899	5.12159919912088	2.39159152943661	1.52798271721139	1.33385198172735	-1.19602035000199	4.4591259687133	-8.68056250659591	6.53423069882805	7.80805658693917	0.192931471397433	2.71168872307171	-14.8140551816518	6.05119904186576	-4.00422763973447	-4.16450389248745	15.7589925895878	3.40037378338254	6.89928338345015	-9.0918701960111	11.7826564817967	6.85339797555611	3.71074423172331	4.43823891082557	0.590571160314576	6.16877137821412	4.15904151149005	15.7405697583684	2.25243800569203	1.62474002118219	-3.655622710404
89	2.71156411013807	2.45074463410643	6.73941413129193	3.18817159248071	4.93574403904192	1.73679015220245	1	7	4.00278773059416	6.54866176740342	1.42600334639022	4.28606039181123	4.20759932928713	1.96926996561178	1	1.05879657925319	1	5.70293503943099	1.81095372522653	2.81307432929445	1	5.23897746366637	2.89287204412012	0.0839015696644207	2.03128545870619	-5.38918777893518	9.67136545170074	6.5703418969109	3.71748035720837	0.13900259003024	-18.9551993158168	4.58265551485196	-8.49382446719795	0.828992698541001	13.3429857610294	4.96606095691426	6.46633865513447	-8.62364102908245	8.77770935166855	7.13924012050432	3.23877140744908	4.50819012044384	-0.375787370636976	1.3631419677284	7.73843691087305	-8.61011961779977	1.35703109468275	-0.378408585708993	-8.99765718704725
90	7	3.79301861961472	4.45908138785327	6.21025445906359	2.76602375699637	5.72347914237341	1.55341590582573	6.2474060209315	2.53814604406481	2.86376890714737	5.73824802525395	2.75039610824763	2.14135667937748	7	1.64526508161903	5.91016305210352	1.60704190573819	7	2.68589042379683	2.97810745700102	2.0245285606582	1	5.22399805722388	6.55328484315061	1.07459843501614	-10.673314219245	3.34632027947954	7.07272059775722	3.65895551877316	0.401909009655105	-12.3030835794696	0.0998852568872981	-5.25292521987569	4.96711152049911	11.6978519572285	7.47271093794926	9.51521077825124	-8.0405487901826	11.1309589035765	5.19204277437699	2.52774177104745	3.4359546111278	1.4319463601664	2.73809013190649	3.6301993108967	12.715705068321	2.85469441959244	0.925364998403115	-6.06022351783469
91	1	4.09744601600625	5.14806315559762	5.00411947428805	3.34702283715073	2.0412634098461	2.5129201969587	6.71680669254211	3.34838484925324	1.8421074860152	1	3.81594141542829	6.21986822369926	5.16089684333731	2.93492966466639	2.35799705157964	1	3.78344081980765	2.34867879167044	1.49113058331058	1.05404636294529	4.19500773423201	4.54680611624803	5.97649603355733	7.08765069639774	-2.58463034811111	15.1016152705951	2.6270543287259	-1.41245995210895	-0.871990713281236	-6.76871872294833	2.1324816137283	-6.14609676152567	1.50433552995043	14.4749703597889	7.01192420196021	9.89907213579565	-5.45418692318494	10.2986522342555	4.46396982674691	2.29148819189331	-0.949120670005767	1.22311971260267	1.90497538284246	4.58482541666541	8.8199349877237	0.464550874697882	0.657806851456914	-5.20931674313872
92	7	6.38627358055945	5.59654011067753	6.70700168066604	3.87039161963688	1.2640554707051	2.05919083587246	6.71031086072449	3.71552484766885	2.39727792302952	5.36732431281225	1.91957511302226	5.97191930982542	2.164333786698	6.31864038376702	5.79049323996906	2.0570818535222	7	1	3.87246710198856	2.63459529501996	5.61300090324816	3.49718742583798	3.4875150049218	7.73915764787734	7.02585461888082	-4.42592839868041	3.18601277466494	4.15142037382121	-13.7687641720338	7.73759917751461	3.23401681225075	-13.2410992162217	-4.77534820519148	-7.89157077090431	8.3594985395994	-4.07060393516877	-10.8953036428239	-24.7113132364749	0.0646169324931627	2.36996040237624	17.4114412892985	6.63997518318015	1.69861714959444	4.22043089333936	-7.41158619322064	0.485388600610698	4.40200822387038	-6.2400973983257
93	4.98639654120884	5.22708240396277	1.93137102260733	4.70472172788001	5.4783394799295	4.45495521423051	1.29517741458704	5.1446344244403	1.66130955266037	3.55794758013316	3.65149351224186	2.32821252580387	1.14856838223449	6.14058063516993	7	1.2783294793618	4.2148330309816	3.71816183218826	3.91154853853413	5.03877627848402	3.40070286928467	2.47322501210138	2.00858015178025	4.42183397626151	10.1695593427851	6.18410474945526	-0.749380804652913	4.89806606801054	0.748861242203	-8.95913344740925	4.74315114582229	6.19648407443878	-9.62574173037943	-6.59737388796523	-8.52865404160012	2.74624534540982	-5.32452319693703	-12.5740829410347	-27.0802755810955	-3.06311448930824	3.54710641862524	17.4918483171053	9.3518448833092	4.02859406654036	-0.222067249876888	-7.16417053005893	0.948111100949101	-1.43869971255785	1.55428016931923
94	2.01891180772149	7	4.7181289772774	1.61297666459299	3.11348380839352	1.69272141110324	2.40618108681785	7	4.61697007324724	1.92226341838316	3.70218976911083	2.71450054191656	6.00503417540654	2.98240703316817	1	1.95988176285151	2.25565403928126	5.0785024730623	3.80342592357624	4.74718078325471	1.8686220949015	5.57373016850314	4.18007409607247	4.87789053968065	6.61661602916533	3.40404957387353	4.51151117230254	2.43506454361645	-11.3603120937128	1.13489556227301	21.657317950318	4.09312395179525	-0.316645301843685	-4.56969102224981	-9.98409443007093	3.25822960147376	-3.70132914953786	-4.53063471952285	-8.73016187221735	2.75965375171977	2.76109041268543	18.5116102580887	6.01919953912917	1.45023612029571	0.729554500352098	-7.20962796770826	5.44853033771428	2.44903084707253	-2.40709684923033
95	2.42564557041645	3.30400074237272	5.61537127892781	6.69927485841938	3.08887857283605	2.34189564590449	1.96099860454941	6.12857284637569	2.7425621362663	2.26253574125912	1	2.74019946569318	4.42291848837453	4.07557168030085	4.04232263139951	4.82438272902851	2.53952634100319	6.68753682214537	3.11937809182412	1.96730726526548	6.48207993080557	2.39648492311614	2.27240443583018	2.82913255777036	3.97005328640815	3.54978384915331	7.92525761301807	7.97799235653043	-3.55443990943777	-3.99180118660238	17.3584244144421	4.39708956037029	0.0306420214966989	-4.07821420887953	-16.1149685402088	4.21988217459749	-5.60709517216519	-10.3971500882247	-12.6296353385174	-1.34127025512472	2.64312149541463	12.5473790685756	6.0565742364977	3.0486533338309	3.23743773494944	-4.9057984879989	11.3064455202224	0.705928403710189	-12.8935673707556
96	5.38703954438022	6.44705516418257	5.51067334075393	1	4.87607256227392	3.04319983160004	2.54255541532308	6.53744202905841	3.52194314507021	2.39128168090855	1	2.93321125276482	2.86026817579414	4.6573870984084	2.3923432537949	4.50942238685132	2.06360322555283	4.38432061585274	3.55781326660207	2.53812843873747	1.33423906079371	1.09189255302234	2.34939295306854	3.24004692631422	1.63000258823663	7.63814922490183	4.09550556678901	1.21188462900858	0.250043867051125	-13.0155423445817	13.0268933883282	4.68015882911399	-4.07211800181725	-1.79716674142458	-5.32527053654155	3.16948206631688	-2.81744042871731	-7.46923017131913	-14.487624645961	4.64842540195679	11.0048241919272	-1.68889232811982	9.86937969731579	4.83945721646102	3.36101409801459	10.8671912110271	-4.22523988619018	0.289737423121463	-2.55738552327365
97	5.59087796677094	4.37697388205263	2.33127747124846	4.17312542980301	1.50090217781734	3.82307653832955	1.95355395581249	5.66321539163436	4.1776996039338	5.48848512886883	2.73649297676812	5.86771997221671	2.76534276114149	1.79848916514883	6.41753175764903	6.97479746611432	4.1276164738642	4.36277713144409	1	1.96843731433114	3.63962010428697	1.92610133376405	6.41184797437248	3.00380851528885	10.5364151538779	2.94883566396336	1.5811473460176	8.12794309398834	3.45997512679739	-8.16049333498691	8.06756265270148	4.54205910557654	-17.0152943895879	-5.84526113235808	-0.497454505566404	2.06677210316001	-15.2406088106371	-15.1644468089011	-13.7567561704723	4.21224994678895	-1.98790512076506	21.1724380121292	9.29423010812616	0.322846802717757	4.89774047052783	-8.95179487001653	1.62289591626364	1.27234594636484	-6.41402359743056
98	6.33584870558765	5.98827829784947	2.05805184975314	4.36507037787347	5.03350678087268	1.39510560942961	1.17648481536259	5.38718030998491	5.20708250423978	2.04531797950128	7	5.41252161380363	4.01591262029457	6.9623526528236	6.06691961893501	4.61738270106644	1.67476885287414	4.76567860065634	2.22118814167604	3.68107299624423	1	1.48654044256122	4.72523813746412	4.58842060549111	11.4028581850445	6.34502645440133	-1.05584437732132	5.13938311028353	-1.52504210103017	-8.06091816152065	6.10764350692801	5.59582373772755	-11.3857079612084	-4.45671080849592	-2.0047766052138	2.41424783364572	-3.79758829626088	-13.8563272976619	-26.4777074446012	-1.25069241955878	3.90263827995417	21.4211095663911	11.9856838701291	2.83330123067457	-4.50609337375939	-6.99857033128478	1.76062073546297	1.25761654773429	-4.82593352106322
99	6.97215312778761	6.58235512095981	1.97773474047401	6.38183966649657	6.20093700377251	1.66653237112783	5.58033687561166	7	2.25122311332043	5.54901456282132	2.45516249686133	3.63087767996227	2.9502708749918	6.50567164910506	5.11682404003072	4.82428365792643	1.66281065654239	6.21704252980229	1	3.17852226259077	4.80042636450269	2.63723690550587	1.20825486453736	1.87413284682591	10.6294789272701	5.55159018225164	0.255102084964424	3.95911580474095	-1.95447274808673	-8.99629363390573	7.19489624763011	5.90275651898491	-11.1581430854053	-6.13327552099607	-2.63273855290952	1.90779035317654	-3.28588653327984	-15.2621167925111	-26.1305808630044	-2.53278209821279	3.72349912083298	18.6545497210715	11.98731105507	4.09441802781873	2.0853251596284	12.8775896563761	2.91349311328766	3.25392799050343	-4.67053814342989
100	4.33630596164901	3.84767794374948	2.55733395548502	6.75553569575354	1	1.37430823136534	1.31162889832128	7	5.83695467379017	6.44829291177783	2.55425341173458	2.52382415042154	4.8709797662644	3.80848489827047	5.82970367682767	6.02574531841029	1.19120443973499	4.54306545416907	4.88216570752856	2.3235475500693	3.4995496837546	1.32789994697102	5.95117985545652	2.42861910055397	9.6490425086714	2.10936946572264	4.2971889935123	10.9357097743131	6.62478645748407	-8.42949495076649	10.0142078177747	3.18618887380368	-20.120032879264	-5.31386197489097	0.493891585618612	0.478822960850139	-14.7236401892247	-11.2634742017058	-13.4956250140506	4.12399103989529	-1.36259468624477	21.5238877364387	9.01606482849579	0.609712531159627	2.73236460524376	-5.27645086199432	1.91305883543375	2.83484148419562	-8.45891816771888
101	1.61376090939861	7	3.83760178005668	1.39984584253978	4.06732545852519	1.95846635052143	1.7385155216312	4.00240894309924	4.76570640680569	1.59677250948957	6.08991269774168	3.54611878093028	3.63109363526003	7	7	6.17228870723846	5.65581899708873	6.84986122829199	1	2.08890778196859	3.40316803030883	1.45390910036203	2.92383492157955	1.70615480929688	5.25953387182042	4.98772071574367	4.5887598100884	1.57544281097499	-11.679624809889	-0.39794328606853	20.222400584013	3.18618049429402	0.619814190095018	-5.70128456221622	-10.1025532140414	4.62728582020157	-3.61065041136401	-5.00712978369291	-7.00303853848047	2.7816784749122	2.35633607122203	18.3931705827987	4.39487199338847	1.48082149711691	5.37160318372549	12.460415101646	1.74667083066146	0.849337116436688	-5.03565458583829
102	3.76201569431669	1.04324655057028	3.37823586454176	5.41254032279491	1.7203821628595	3.3318499913798	3.29628860923704	6.77561174974032	5.77986393473059	3.90581899527217	1	2.24974283753983	3.09534580766393	2.44859829242772	7	7	3.04158856146644	4.3429137627117	2.10371450743728	2.64533843432125	4.54785972752453	1.52619536079205	5.63257117454536	1.62012975482755	9.00010987194569	4.02465879244378	3.39342542576805	8.49704554447382	4.96792574263203	-8.30333359210529	9.83698210614681	3.49807011198109	-18.205932474317	-5.3348280657836	-1.27446220897466	-1.28180717339118	-15.4293993181587	-14.264506895527	-9.1566536524327	2.73244059139178	-1.42570296946632	22.3573408002252	10.2805134059542	2.0135610437914	3.91300686438107	-9.21040841814874	1.27842100740052	2.41569356421036	-9.76758415433614
103	3.22195439551804	5.71147696841572	1	6.65692374716269	4.6373409392539	1	1.03428323809841	6.24327451668179	1.72598133633932	3.83104395433691	2.32845002956224	4.70434551417542	7	2.54495214622005	1.72088354503471	1.80737054036973	1.00488652198115	3.27246553594242	2.09567910584309	1.54987776435636	1.15944179699026	1.11790535845781	1.93203632707277	3.31314740778515	1.55510348582802	7.90889100003465	0.30390883830028	6.70121207037637	-1.02187830613381	-6.42095690565766	9.6085280034811	4.15457702941838	-16.2556711946381	-6.02639657624175	-2.77788086470588	1.04387980372128	-8.84257146592971	-13.0233884749244	-19.9609623523579	2.2162843879569	0.844876717741037	18.905571637116	11.7013755955247	-0.24405603406428	6.41728747404881	-0.0873863172849199	3.41481072267248	2.40222572037518	-2.82440564895753
104	2.52426882440272	6.61630423802147	1	5.3819913912126	6.91264705048327	1.49721535924166	1.06422466469188	6.96037218749758	2.15156942994602	6.80176923379101	2.4161869762803	5.91357551425262	3.97229454612258	3.83331011013428	5.53585721446538	3.11262674042212	1	6.15519642571204	1.14987196525492	1.35003586010497	1.5577086441342	1	2.78566734927834	4.20178078457238	0.0312734570031992	6.10599638037446	-1.19364524486978	7.14995416042649	-1.61520303625686	-5.64053372077885	9.32263874850352	4.5482865051935	-18.9408083597773	-7.48587467380002	-3.57690126387427	0.0388758446761609	-7.72288613991801	-12.6129610619789	-20.1039566991843	1.26792167627563	0.939657836220996	18.4390661181056	11.5460164422569	0.565179405657192	4.59439439412499	14.0252480356041	3.26770712320191	-0.959704532766058	-5.37819761160904
105	6.25474272293056	6.46026801435497	2.00301947338563	6.25049066750831	7	2.20272757504664	6.3032570987836	7	1.96272896811831	4.62108718301898	1.67939873802735	2.90673024686263	1.59825006262786	7	5.78956493231365	5.29378550179615	1.06978271210686	5.72866687078921	1.43227510191408	2.1868127676926	4.81541974010234	2.45287551915928	1.88016588515373	2.93312571519851	11.0171823800541	6.82383886474797	-0.615656028405112	3.65569646182983	-1.87646173587162	-8.96124220377541	6.57086249289644	6.23753901014703	-11.9762833655543	-5.60967777318829	-2.0947847151532	2.22241303771234	-3.53581545382105	-14.4329891248482	-27.478997355736	-0.162909588509443	3.95034405136218	18.7284122123169	10.893351317968	2.90914176771977	2.17417727622502	13.5829715878427	5.08920168143822	3.27003857784957	-5.18167603312807
106	1.63646168781423	2.11433997521354	1.46638629660996	4.27418491748006	2.51212888470884	1	2.93025429410284	6.09699618588374	1.05016697722909	1	3.48884577861201	2.94741161795894	5.91533315460168	6.02462379811607	3.31593660627029	3.59768421805774	1.56379807436073	4.42777294364712	5.24698404548318	1.61088199257088	1	3.47463971710416	1.29264754814361	1.81714790991921	5.97229173057202	2.06435556251928	-0.0560660732703364	6.13325742119898	-1.58985465619895	-7.51294578761277	12.5031003809166	4.51025443310046	-11.9466244161867	-1.54404166360406	0.607567562246445	0.903047293073394	-9.56753689062003	-14.6315954837606	-19.1737044643939	1.85844039542587	-1.37121965790572	18.8455204979494	0.742940666012333	0.445991270604051	5.87470145669155	4.5304613908129	1.54212629729743	1.25421323003078	-6.76653103782982
107	7	4.78900527571833	4.07986121035715	6.00492580419405	3.30999041625586	2.06331113373548	1.14488686411781	2.57289317018381	4.91158423930828	3.1630876931269	1.85082790920258	3.99923034681681	4.99827255896192	7	2.73146697330151	4.75359578230456	6.20037700654639	5.44246642568304	2.72193804448664	5.16471692824256	5.48490614420422	2.44857538106126	1.53600700934445	0.989898471503946	12.2102634820326	7.2651463677111	-0.837236564209601	5.62950407995629	1.46340416383071	-6.89711029328451	5.50773385417177	5.39341924036632	-10.5542359190948	-3.93795677589087	-4.00239804080801	1.52102400285237	-4.10695166167459	-15.1954333935077	-27.7836283543904	-3.48173862081951	4.64372211186434	17.3831112463351	10.8533278602306	2.1457423768318	-0.522673387508593	11.6722358828775	-13.3500050344283	5.25669330559478	-10.1353380642015
108	2.29550706451433	3.57346271090441	6.84498469447514	7	3.2104453899394	3.15066861061059	1.06307768019541	6.26876918780105	2.39998120577051	3.55646490417498	1.30420006065251	2.04125487664254	4.5496898821977	5.30569630402499	4.19526871554877	6.26317805622395	3.17210112597261	5.81070914630347	2.13766276910896	1.71052977747193	7	2.18836295154662	2.68763896453366	2.00664687092985	4.54506776513426	4.40073479018765	6.69249923746162	7.9388767873077	-4.07273706045909	-3.47972827703145	17.2125913678867	4.9432578924108	0.455401188298907	-4.08595898971463	-16.5434293156264	3.35099593683093	-4.35709922547656	-9.48308996095442	-12.7431114728372	-1.27136379919047	3.67600556785372	13.3509721479692	6.72241532938104	3.37724600748624	1.8618910069739	-5.70697901691192	9.16698938166797	0.794488654469804	-11.5273204948081
109	7	1.80689237585339	4.0125418176686	5.65004814404011	3.74914323195474	5.89132374837494	1.16300106080677	2.58517226841791	5.67902070117152	4.60716684008115	4.67512026944335	4.7128163319145	2.68977330986913	5.79952165696172	5.93347286097724	2.28976948958008	6.33229642089669	7	1.39093979945568	1.40817906202855	1	2.02770504718604	1.72064731139563	5.40025011423996	10.0808664899189	8.87953003183901	-2.42699135305382	4.19266067716588	1.44147529251777	-8.69815218037375	7.97977888686105	4.49754429238044	-8.18420558767143	-5.88504462662738	-4.04162801717091	2.8374240200902	-3.75291263851255	-15.0513782048923	-22.09082002876	-1.50722908242349	-0.789149419732803	16.4767974346149	7.06501329813097	8.13583559079914	4.40282506152069	11.5576864855013	-13.0126883750597	-0.272788093421062	-4.69553026706748
110	5.36655071356265	3.71525286678409	2.62707491665906	7	1.06340509544094	1.88100862493695	1.05141899607726	6.54755733827387	6.01243317593491	5.898578611225	1.03572260886012	3.99114794186411	4.16775169003991	1.54832885881728	1	5.39334016843832	2.21259624981363	5.3248698065227	3.64707049106827	2.51810514702988	3.51612060556415	1.40143119563644	5.61989166022487	2.41973471950202	10.496122930864	2.90542186074955	4.37163953625957	11.8307692904577	6.76639644335173	-8.28309262376562	10.6211707872294	3.12285022125266	-20.3248739815498	-5.8381451163796	-0.197279501498611	0.818231698283657	-13.9366969600113	-11.7902268987937	-12.7248938636338	4.51554098666685	-1.35945707217852	20.9448707723858	9.49545662790152	1.07909538775312	3.30352560457549	-6.22762030650407	1.99863748339731	2.97255947117501	-5.15694419487664
111	2.44110502937865	4.28208716193164	7	5.84181311794768	1.39966706003411	1.6043441733015	3.87766723767021	5.29900939676383	2.84222688585145	4.18237029478574	2.63258848357991	5.76747629545946	2.51653341997578	5.61918863777995	5.34341637090678	1.75720309126245	2.23370468425381	2.4454901573844	5.84699936326496	1.85613482990019	2.71839892575057	6.24174763200848	3.12975368511694	-1.38737877575695	3.83944518715488	5.40752839977646	7.91162878373742	6.26729722184756	-7.44633782759655	-5.39402916225625	17.5482451533964	6.00922577426094	1.62020636702085	-1.34712969819065	-15.2764262075125	3.92863421579043	-8.77873862462377	-8.91126427725447	-14.0480401346691	-0.94248250383318	3.38165971123944	11.9272378206619	7.13341546993272	1.75404026120658	7.08001098172283	-6.34422413701072	-0.934027978053019	3.22283019433562	-8.04286943445233
112	3.36847843890186	4.19603383355964	1.37083632010655	2.10869972938278	7	4.76502638920026	3.26317859518325	7	1	6.69515795376734	5.20374367255325	2.96169312960508	1.94524452749413	5.88626769626489	7	3.36490473411972	5.13172952376573	4.93586907091738	1.48728872371417	1.87010082517792	1	4.36867919410419	4.50808569090723	1.04943848817757	6.55422076816941	-0.0776330227381113	7.27670436952481	2.80505431929795	-10.3188079113465	0.137504232615646	19.7655263893984	4.81004420744786	-1.57498859615445	-8.02689095217018	-8.74062595322487	5.39330853208499	-6.44120989394459	-3.41819336515384	-8.16269544092057	2.79132249585001	0.934882289018108	18.6174861925539	7.47207346302575	-0.125177680559197	2.95115618571255	-6.10054204298567	2.00530716875889	4.4525006320347	-2.50455476903922
113	2.00011025486135	1.91445839853746	2.21222979746043	3.20350080128385	3.07520843472046	1	1.99409558867646	5.67706684748306	2.9414825628884	1.65321431986571	2.18757875481755	2.6303677031863	5.42356075243187	5.06520413726748	1.2926781651758	2.82674801836258	1.37503745635778	4.59796960634023	2.42159257525295	1.21656108218785	1.84123811353027	3.74833578235443	1.1314676113982	1.78920468496162	4.4948658887365	4.56437893889042	-0.912258339386567	6.00553048931544	-1.75096568011186	-7.32721387195561	10.9587608696952	5.06677757764158	-12.6991074740901	-1.43019084229181	0.492963537288204	0.307031181168167	-9.35086125493156	-13.4893227386278	-18.4758433874646	1.7889146010366	-1.61640138299955	18.2107364407376	0.124731784639239	1.76897129372788	3.68191336164935	9.96735287258456	0.223070612144293	1.57646533816492	-4.97291203736676
114	6.32542051067322	3.53348925629132	2.94626372192238	4.447767886036	6.63036819033706	1.64860945345593	2.49621522525068	7	3.53055120107042	1.3256142857731	1.42636369837276	2.47014608081642	4.40491438927514	2.32749528564415	2.59645814124708	3.12313594720369	2.82925057797552	5.78766903734526	2.54575886230008	2.61942732767854	2.70688916529517	3.14845681923831	3.77026652487009	4.99313968479556	10.5701921991574	8.33228569876281	-2.8194129537579	4.63082498516425	1.53713982555227	-9.83707995441068	4.45783190281034	4.33215212203184	-11.2781029141781	-5.58652346788898	-6.76484488156029	3.36203967827999	-4.3580314359989	-12.4864209579721	-27.9541426180253	-3.11548613177204	1.42848515327898	17.8456628093786	8.38945264185391	-0.729666276839357	4.56976240368012	11.5132041729529	3.06267753889723	0.781407481574443	-3.69558414053401
115	1.4088000986872	6.59123223599781	5.01789538006354	1.85552808861461	4.71979201133734	2.40509266594188	1.11744982180973	3.86644368552028	2.99915489880728	3.60389401912206	2.60498866957634	6.60577448291544	3.2060682070834	6.70692400863748	5.50464762239256	4.05337556376902	2.59326508899358	3.94141683541511	4.40125571076078	3.2098621990766	4.26459741672907	6.51888856264315	2.4715833171912	4.92628743679743	5.56027844742928	3.87644120793577	3.20742298412947	2.40444678232058	-11.232405583628	3.90444362842716	21.9988424695587	5.32156405070071	-0.146648672516967	-5.96155784304496	-11.8020523323722	4.46306741959751	-5.07553456416801	-3.21355998477093	-6.65219356137262	1.74358605875313	3.81964059412773	19.1628005191322	5.65586260644485	3.52123933549684	4.14780433993149	-6.98422191539317	2.34225959390342	0.858070547089656	-3.21325436607773
116	6.65793334558733	4.64323950127277	2.6291567711507	4.98799875649832	6.48482010323511	1.08716097454658	2.67009922056455	6.821308899916	2.68764616293654	2.82038999229909	1.41095645551198	3.26157715554226	4.46142930691758	2.41033367561142	1	2.89471400649714	2.23974455356266	6.10547937818022	1.71648957964982	1.6788445971764	2.27406728748414	1.87350578782192	3.72038045695674	5.09552518620329	11.2791404485103	8.60174220002411	-3.03327865066235	4.9381300924199	1.05903118235497	-9.95055126412342	4.65337525931878	3.99568038686297	-10.53638762301	-4.78635801721096	-7.84542739651448	3.80807761379861	-4.43636754560884	-14.2128842794773	-26.4187999935154	-1.87270694147647	0.684681854459794	19.2630123946604	8.06079502429237	5.63271998872577	2.91128969901093	10.3258801896023	2.35813319072309	0.0658879478148388	-6.83161147654773
117	6.16362315416468	6.01018076541961	3.44700747115659	5.88923893062675	5.38703590310492	4.33859454432524	1	4.48348553936774	3.87682953464346	3.54855089577953	2.4995578303659	1	1.17856159817578	2.21383180991263	7	6.29280796886459	4.44371414287081	4.9243947116018	4.08521271395854	4.28759720082355	2.18209195817903	5.75426359237735	2.25132519061406	3.98277923266592	10.2655826939476	5.96218935560537	-0.297445079569284	3.408972937512	-1.71507007793812	-8.40406633481948	5.62349808509978	5.83974028227274	-10.7373782819008	-6.49434969083559	-0.313188466052176	1.82977937923685	-4.12006387870388	-12.6529052789611	-27.2478400292219	-1.32841147159514	2.14826792972059	18.4356965480114	11.4872864565592	4.8649344948076	3.84158347498148	-6.8477276822853	-0.0110702173975716	-0.242257390948959	-4.17950043221726
118	3.87062708982697	3.55895141685966	1.56627683083775	4.91466680757496	5.41709287837655	1	2.70647469636247	5.71625713803291	1	3.42610446826961	5.42020612950482	1.90756202678745	3.32403357036404	3.61334818207999	2.2004093171599	3.63434154208884	2.2724040149445	2.65837738720126	3.19856182712942	1.43300708297039	2.27979821924402	3.49337071281306	3.47446454486382	4.15077969633577	11.101479461851	6.57191637296779	0.548438026734493	4.85786910981389	0.620805413515768	-7.798286984735	9.92668962819617	-1.03783216741167	-12.8025390015513	-7.4514956928879	-4.42635435370783	2.49208440184896	-11.1029996341864	-12.8790918897151	-21.4516038317606	0.907613591842695	1.0873354314112	15.5824451795583	11.1435283602797	3.10995794533585	6.43500972354208	-9.10917872451608	-0.452202569220132	1.58368962955171	-6.9893528573722
119	1.81600291516419	4.39866039764053	2.51193237715562	2.04976758349876	6.46506628815969	2.45376685505897	3.55654108349268	7	1.6244422564453	4.23287973161868	3.58304721123193	6.50474018203264	1.75050231211657	5.02337399829292	7	2.07177393241134	5.65240875384812	3.8872703672972	3.53206777402672	1	2.35486298046045	3.03744806797749	4.34893912534067	5.81949792884983	6.48403790981732	0.879903502624879	4.64536849736149	2.68403332012333	-13.5972996457031	1.18456466185121	19.5320144866284	1.31034629365997	-1.05716657938159	-4.84976739989243	-10.7218542131153	4.54434820431793	-6.02225757061965	-5.11859815121985	-8.35667014837165	1.51803862623634	3.04448472146728	16.0550022241215	5.609465021158	-0.508406009352867	2.8479370517454	2.60924353864126	0.031224407115677	4.61791493734128	-5.06957704082324
120	5.19504252485266	4.84134919209119	6.94106612069433	3.03954117584315	5.89313636178304	1	2.16352431163945	4.38737699526721	7	1	1.83727815971156	5.35947879869091	5.88244566459972	5.81603477000709	3.14922869601662	2.17581193496242	6.52425331775193	6.41130260777163	1.18770537186166	7	4.76684893195339	2.42114556345338	3.95471682428256	4.75994290109303	2.61822306101006	7.00265777063896	2.9387716638645	1.8194574013864	2.75608877402187	-14.0975138239137	11.5638088431144	5.27228831132108	-3.30366290308185	-2.42370838909739	-10.0559557101149	3.25110298064317	-6.19769807313742	-6.23779966222188	-16.7623098825482	5.37552390219197	10.532013199543	-2.70870284843531	6.46290630227717	2.92735729821023	6.56341034782585	12.7432983695456	1.81643229291345	0.47901297281905	-4.87706536285392
121	1.0171947599702	7	6.02359065888621	3.08258684563225	4.7913226811728	1.37258894370932	1	4.65040668577021	1.72074727779796	3.88271977962869	3.14385791506994	6.07215430988379	2.75733066907779	6.72042063690348	7	3.93195733455753	3.52395119539104	6.00137686870498	5.16942354810064	3.83395824494163	3.41099358867242	4.34722451081838	2.25134797706122	4.19953904485389	6.64722674390385	4.01092883133196	4.39914075968789	2.12267988692169	-12.0752099718499	4.0430113254624	21.2538129028685	5.23555557138006	-1.26637784367194	-6.43453339224241	-12.5867435227751	4.26247755461768	-4.13390144966627	-3.39569502395857	-7.33711272276739	1.79587203207193	4.23931778025914	18.8188925630968	6.458176025156	3.13880155644217	4.08943069131576	-5.58147808999634	1.98190351335528	0.881719984525703	-2.53174663514382
122	2.33951855155939	2.17825208431047	7	7	3.27742800711211	2.62391600984168	1.23271684813763	6.29557539999456	2.43398100370984	3.90494461313247	1.87093610873593	2.57198848740471	4.13673982759875	2.43825141052294	3.15240126632006	5.99244913612961	5.79203460249053	6.27692168004568	2.36197320951574	1.75370291988015	6.73433107434899	1.91629454744946	3.15713337400319	3.23904455764967	5.02764733931114	4.58448230340023	6.72996077326435	8.49087274325527	-3.7299495485714	-4.07144389168825	17.8345216895736	5.21648061511826	0.320409865554149	-4.01354703060965	-15.7452687346204	3.73936383843673	-5.35584671499062	-10.4834118096267	-12.574887201328	-1.19877330395586	3.2392305565883	14.0062898868601	6.42506438077865	5.02996145716706	2.57814625660577	-4.02577804148044	12.1587587783619	0.978748207343121	-7.7205458644886
123	3.68228490866401	4.57989130604108	2.7156901400493	6.54807055301755	3.56681112417903	7	2.08034398945095	5.15890573887157	4.95355086962217	2.348770632075	2.50501809382627	6.08274391181089	1	3.85450474217058	6.51331833335762	2.45540456802267	1.14363766171645	3.37472430117069	2.37528286000914	2.04809984347184	1	2.71911852386229	1.41654906959788	3.99914175585038	11.032008859864	7.38708208655579	-1.10092788116421	6.08202890496588	0.564573763964894	-8.57644873855461	7.38350274889474	8.02536450532035	-12.8070876503847	-3.86970967225815	-2.87509420051636	3.32271086198752	-2.40627257437004	-11.2149362950659	-24.5016007110961	-2.75678878984636	1.11920748147278	19.4025374783952	9.40464492627144	7.0113238300762	0.590843288401712	14.9387643374848	3.38885816332794	5.83055902500106	1.87506484870459
124	6.92987594010198	3.57693753257719	4.44820577657625	5.4074966719986	6.55551761364503	1.5384020119873	2.74796745479284	6.55326486448235	2.21728257087425	1.2788674841809	3.28840568294893	3.06207939926429	1.79325186537544	1.59592667705007	2.75851579614274	5.94792953093758	1.08279293833122	5.44391139226379	2.91476310113385	3.41828171171767	1.88881667575628	1.87267761376266	4.94471849144697	3.43671056717864	11.1149733317525	7.38249156874094	-1.81784228690206	5.59042614810182	0.614286507090182	-9.25694591859795	3.7512979298092	3.14952115157507	-10.4512864289817	-5.77396188442041	-6.61659495265148	4.1160922800612	-4.53771527297657	-12.6892198787264	-27.1361270503164	-2.99536356481934	0.403275280952588	18.5988855915086	8.96165680459244	5.13064122179339	4.96441111621094	12.7505978576271	3.68957922752007	0.173247915522283	-4.71494500689538
125	1.79480278233531	4.62720977678396	6.45926505867733	5.73302384401875	1	1.40641886814156	4.5510639566333	6.80807530231601	3.63338410663116	4.80402177675269	6.86054197885028	4.98741078762097	2.49495627647494	6.44679076444178	6.73220123793336	1	1.66691916554693	5.30633039450138	4.2273238524439	1.20054519476829	1.19506346180017	6.08282663224833	2.91009800984155	-0.80887788758563	2.78524822301184	4.30756560293071	7.68393884704158	6.90726822732863	-7.85641255456248	-5.79836385948005	16.405678019044	5.29028387567092	2.470352969038	-2.14952719099733	-16.1844586219914	3.89611948124834	-7.84442318185314	-9.22555441366583	-13.4989551491888	-1.95382572276148	2.64008787501751	13.4865618417858	7.17781598248513	3.73131381937243	6.01519014217587	-7.4747196097275	-0.908524940739921	2.99954537819587	-9.4667310530712
126	4.56565197969092	4.76677419012479	5.2422065636937	2.26390291233716	4.27791348044621	2.28213819203917	3.835342811724	4.8423956848349	4.36839496001168	3.27259066808054	1.80863224048853	5.31455934151125	5.02937333016877	7	3.43020932228473	6.09114454994895	1.64046879555061	3.71078439635481	3.37895330850025	3.59444391862038	6.26628975864916	1.24144539866894	4.45439473572412	3.48320874464656	1.40523153705328	8.6973839175865	5.60107862500579	1.41565106969814	0.201217292273405	-17.3447905265737	12.4645461026879	5.06606967915546	-3.38169562509119	-4.24628262589122	-9.89000614847135	0.246152937496366	-7.18539993860654	-5.26175644633976	-19.1254574974893	5.64252481092332	12.7466383481062	-3.99405362351241	10.993916884962	0.821372548428955	1.00109996747418	-9.9980964694379	2.32795798256749	-0.141557116116754	-7.96827507912689
127	6.872066409383	1.57061188852537	4.54579481701829	5.60571765874354	3.52096314417022	5.93130826638107	1	4.42631779368051	5.80346334998496	3.70091180489149	2.18311056138062	4.04185003434181	2.18981134946438	6.63867833251951	5.40221016770338	1.46767397667978	5.82260856422006	7	1	1	1.60501546680982	2.36964961017829	2.36365004269485	5.33925569084163	11.905908077812	8.1688477668795	-2.14800155832504	2.40770235203266	1.3226285828555	-9.41148321995874	8.76262092117057	3.49278646072883	-8.31506676663343	-5.10447904780831	-3.86572097678478	4.02164827851232	-4.4637693557209	-14.9988005911665	-21.6334878399972	-1.08506964558531	-0.263918074084416	16.6768853131345	7.81992696405772	8.18204333491446	4.9262383951542	12.2623289209226	-13.6304408469121	0.214070992878905	-5.00483983718259
128	1	2.26001104176862	4.06024898049564	2.55411678650922	3.34550532439196	2.54813525891511	1.91169793602174	6.34774562462361	7	3.58658962251926	1.64338164555857	4.97178330698985	1	6.69101975669357	4.7738531325852	2.24513110992164	1	6.58365438210691	1.86653351023358	1.56058025091036	4.68277901857781	5.5523068641852	2.82236253856661	2.13037681803635	5.91352358282687	0.0732462369384325	4.39121887173254	2.78322899593762	-12.7011777283423	0.695707330413229	18.1134249214774	6.17229627130749	-0.592816401984247	-5.07142817635602	-11.6774780364202	5.87819263887835	-3.93079009501183	-4.21835015648894	-9.92113191434084	3.63626299630868	1.02458645765572	17.065560786219	6.63124728234722	3.40091114677652	1.98450923394553	1.72981671612109	-12.3578780042696	2.01415333941322	-4.15487149135602
129	1.8246001107018	7	1	4.66237843819386	4.18228602343533	3.16248623348668	1	5.15207357230201	2.09525338676032	4.95016000098653	5.57306507682321	4.0375415385601	3.77333173198639	5.47224305605972	6.37809779232347	4.60889659227925	5.88995715021246	4.66698457528036	2.66358094849416	2.00585590712942	1.53342194646256	4.60371183694645	4.90733557687824	6.48432241081282	9.25403347822616	4.07150129111853	-0.54505885339655	5.42758451696871	-0.646167701217388	-10.6438092884565	10.2296364412188	7.92746357941813	-12.0233988667605	1.53601051927023	-1.9738256002313	1.68909541713379	-7.66444579124795	-8.32084219581535	-18.8411640859731	-3.64494304522781	-4.03870319569984	20.520643706941	4.12118251967343	2.84478581785848	-7.8943323368843	6.55352047753823	-2.56095410660647	6.59872483441458	-4.36842791516499
130	2.17619355781242	3.75488864836373	2.27187291347113	1.39607030657811	6.96687980508373	1.7304146155973	3.32263271218485	6.57757577483906	2.19287786892047	3.65040085461634	3.92857054938924	6.31489351970616	1.81906381919105	3.98418940945196	6.26312224037383	1	4.05630913448755	4.29883407773153	5.661229613887	1.56471981163769	4.65935560637466	2.07738191721413	4.70391205095058	6.17115763254845	6.39488108888139	1.3513764920287	4.06330744138133	3.71111832056863	-12.8689215976742	0.923269408197294	19.2222040999701	1.79354664569765	-1.02423428656337	-5.65796359038667	-10.285950798487	4.19966849796893	-4.86947809988321	-4.57437705228077	-8.16602946007014	1.33739660344066	4.70107290385489	15.5077783096628	6.4360718033808	4.91788081495363	2.43353923485295	-8.01883954880839	-14.9289599153224	4.62896677615056	-4.03096095285374
131	5.92693843818697	6.4216145015954	6.98923947040752	1.89286633790516	4.93409790613492	3.62224216652245	1.6659796888352	7	2.78605418695579	3.30509506421308	1.46424331725078	4.72493823074541	3.54455819165019	2.24905372417639	1.29929511859151	5.52978938212874	3.6410340305346	3.83684168104026	3.2650991708797	3.0529526571505	4.24734208155761	1	2.44903246024626	2.36470259789495	2.05351454902198	6.39860392189606	3.42927960241472	2.30743730411224	1.05302852084752	-13.4164212367298	12.9461770176663	4.95425545550152	-4.68079550793031	-2.43944311085839	-4.64255522676568	2.55513139136696	-2.51863722697923	-7.38413419174191	-15.2462490402972	4.81121493149811	11.8203088521256	-2.05863891669685	10.377808229301	5.24894602597252	1.832511773759	5.39200658692256	2.26743020315559	0.582815678338576	-2.68528480621499
132	5.16182946372095	4.50062310509173	4.63158822747887	2.37892314570252	6.30633932836794	3.55450400115828	3.06156003674157	4.52781523442192	6.68527661225934	4.09760065358001	5.7506888137835	3.46576673882249	7	6.72412262115277	6.03378887896837	5.87327534757663	1.74584896279725	4.90379355128892	1.61900253466132	3.13249183542245	6.45886581376235	1.44789950315871	3.87222572746212	6.27907601201594	3.09632161413515	9.06216041919592	4.6488963552702	1.42218276523338	2.18354150125047	-14.4383955917942	11.5545777792314	6.61081107498744	-4.65332445762528	-4.20280396787895	-10.9231124148755	1.93665095831457	-8.74645972800676	-6.62272769155006	-17.5427841183756	4.20525738913966	13.9256373756538	-2.63652566371225	11.1585974493323	3.0921003944458	3.40982724607107	8.27888962288415	-1.27415022128767	4.22452012831478	-7.80486621875983
133	1.53868135793157	7	1.04826895889159	5.97741930786586	4.91827720080605	7	3.04410016030282	2.92890237988727	1.15151612711946	2.14389002075129	5.04347310023489	2.16153591625076	5.85859235759198	1	6.81784273789241	4.53506575280101	2.9179485433066	6.0419708540375	4.73964340784244	1	6.81386216699321	2.37700902563711	1.67952963520257	3.88773281000234	8.03827100637719	2.18560410804522	-1.78732119767879	6.83127260194778	1.62654448903153	-12.4350430849913	9.83978802804961	6.93255023132245	-12.1394295740251	-0.274444955546111	-2.33327809628823	3.64317694367904	-7.75923826675481	-8.57877966630017	-18.9835530043991	-2.65055039722838	-4.07146159254815	19.6817681606777	3.71128684941707	5.89269753531363	5.18102775808016	6.41800181240048	-1.81027685815582	-0.204056439240612	-4.02856479440858
134	6.08225443434059	3.90476349973233	5.98301764343971	7	3.19601679733562	4.31931286515013	3.29047402169397	4.1610367188826	6.39195724389253	2.46006157726168	4.47485346388371	2.85416724358032	2.36724848822403	1	5.81482715596525	3.51519697580945	7	2.86181774048116	1.1732926870383	1.83971335498721	1.38728506417617	1.27463849801251	1.2720262673231	3.76727601543214	4.36980396339426	4.82897161756306	8.37367362873607	0.787848600674088	-6.91556084398244	-4.50801914896121	17.9887427631148	5.6198711811898	-0.171042765656404	1.05552901133957	-12.8210691348712	0.857031716462289	-6.52468798311013	-9.15766998651246	-9.33027820721734	-3.9656822844842	8.74041446796984	15.4538438893026	0.574887975253762	3.89890526372835	0.966823466438065	-9.0275192434652	-14.2374527539269	0.2721806331841	-4.9394435655721
135	6.7516985480101	6.75136020067583	7	5.04012342806607	5.08277553041313	5.02765434188753	1.19353064509386	4.59600605155704	4.9395811877817	1.26236582738903	1.28662923944744	5.85885563990988	5.08378241261118	1	5.43484906078482	1.68119782052137	5.19441456712838	5.45131502957747	1.30638222180136	2.48511740713477	1.32512862249128	1.81202561537865	3.98681374144275	4.97661797737365	2.00886712507927	5.60387268079739	5.4416564439789	3.07031189439157	1.2821722902149	-13.6053033632328	10.3942146885209	6.65800018439896	-2.63338943486139	1.17633532138469	-9.88474559187571	3.83327117803087	-7.1796875587216	-8.1674107228112	-16.9932578026826	6.0972994535787	11.3322111659023	-1.56317932820976	9.60032317594941	5.80590870359712	5.5750268631524	11.5754983264332	2.57627400332577	3.61811789749221	-4.06810258607188
136	5.2020820248455	4.66801279523078	5.48535533375849	1.9346987675382	5.10903265053622	1.18059376492101	3.88669515155123	5.32646390117568	4.40681066868158	3.17804820324239	2.55185393344394	6.08574267359749	2.65435357820902	4.67878748807843	2.24149187871556	3.23641748121902	1.70340955838709	2.88383404399615	1.62909086298087	2.80446835195982	1	2.59046396724212	2.85307270279261	3.48629844261671	0.909425374067707	8.86016996214284	5.10040262572793	1.16029420096138	1.59365409242865	-16.0241362674744	11.7415532921857	5.38962891656689	-3.29675468217015	-4.24365445715533	-9.55744737325444	0.659724678698975	-9.30237883668372	-7.22928463841245	-18.0856619931331	2.69628765978422	14.9970219429838	-4.4645506421196	11.8024681932817	3.54747281596597	8.26108059014484	-7.83887025451668	1.77437692335233	-0.29993264218573	-5.2615058633565
137	4.17634795794943	5.75913657674347	1.66782854244505	5.92473633211082	1.4923798889642	3.06254280145645	1.89250810069452	6.85003610937674	6.8967418525747	4.22931224184738	3.53558286920479	5.08527147686521	1	1	2.37214229568269	4.87476040365482	2.22260447771985	1.42714059721422	2.97542754627666	2.32258370252852	4.26538645709564	1.95712601057732	2.8656141921393	3.0480427684228	9.77950563771003	2.43228370258319	2.8853345512085	8.03459305539055	3.23576126517527	-7.25113962586927	10.5282411959083	3.26175153214768	-17.2183614447193	-6.95381736966653	-1.00925497797332	1.00786649432156	-15.5903198486874	-16.5531822714712	-14.113263956884	4.17057121885684	-3.58814603147814	22.3999365815744	9.17031478530017	0.209151651366067	2.54410237660547	-6.33527112093361	0.676343282223621	1.70212747647704	-8.00806619510952
138	1.75650397641537	5.64446804358612	1.05762325432317	4.5606674760978	6.6328863273162	3.16180861155665	1	4.57744751029585	2.79977906201254	3.83744027775221	5.38044978601477	5.28347057437345	5.09256228460795	2.1156131127849	5.39529230295988	2.50193073146943	5.06464303672711	5.9185570444638	1	1	6.26881820667569	1.83846934734855	1.73340629458975	7.26637430018838	9.27704931053431	3.40262567155599	-1.30126641807229	7.12765974573572	0.000691096508647127	-12.9972710543502	10.1901506039108	7.7296686534189	-12.3232211384367	0.354470871604993	-1.87018360788728	2.75676672042106	-7.03702840307059	-8.28490813985606	-18.3604342149016	-2.95323600298333	-4.64095859790022	21.2130545004324	2.85843795090968	4.06617867760383	2.9682683548125	-5.33394817188177	8.4436840525691	2.16629132788663	-9.29589789085432
139	6.09226334768295	5.99716035174018	6.78384069898446	4.29875140436539	5.77609074675785	5.59244283974397	2.38752871074977	5.28822766458866	4.96893106736139	2.38078320722173	3.10195787774593	6.01493562100502	5.25111204615158	1.60254386141651	4.88527167112704	1.62397201575254	4.54993561575809	6.37201087922665	1.00714068661921	1.74793801175215	1.80558120422014	2.62828621780155	2.71690369914826	5.47734916573389	1.8783638474044	5.69130858434215	4.49984262195661	3.50044596534645	0.681045149968751	-13.9507324615807	10.2838967813481	6.02209391995615	-2.10356896221905	-0.21899567307752	-9.40492121614976	4.0918673921323	-6.67871671573993	-7.3710254480209	-17.0171581358248	5.27830492849037	11.9798783441252	-2.20322743100729	9.14726752761791	4.32211603510389	4.50503817443102	11.1883555518791	1.95652880177191	3.97915350434596	-7.40606055836268
140	3.52903139140573	5.29156663628097	1.63294923600763	6.8117241336877	5.77067110562225	5.23512826286888	1.97357604926736	7	2.7901266032463	1	4.25953249225475	6.85464850498217	4.51233185968773	6.7239987702501	3.68377807858912	4.09307649827093	3.36559544589148	5.57501554687275	3.29971947631813	1.87794761334527	2.31187830168117	1.52059527601522	2.91291315671429	6.44492183491104	10.3959315253175	5.29470990018897	0.857089598597269	6.17814516321733	1.76571090726567	-9.94718648315054	9.61321445477964	6.25152919776455	-12.0007057782625	0.0744381729271452	-2.20764562064544	2.07946419248927	-9.06874213523184	-10.6100932469506	-18.2988814739303	-3.46831930708614	-2.29577514063847	19.1620098223068	5.4356786457148	0.913602402625093	0.805955419784583	12.5112059701736	-1.21801183256937	0.318344602568769	-4.27954179808356
141	4.71503132337727	4.69487318870093	1	4.26642924458566	5.66075537117933	1.56036756178755	3.72592068409437	4.78456952364227	1	3.52199033110092	4.99367441748451	3.32405550949861	3.73435646663135	3.11231833178367	3.3985222668342	2.68991130192313	1.27678151140151	5.99382517745408	3.29753404334665	1.76399824941948	1	2.16670718603563	3.19302568464343	2.71855493194969	11.9510569348602	7.18773080044154	0.811645529729134	5.41021716508778	-0.297417251022845	-7.36055194279166	10.8178346256733	-1.97780556071814	-12.5805190186759	-7.48620310416527	-4.6520507621981	2.41139532931807	-11.0157174613867	-13.4329857323902	-21.3438967069065	0.925568497086715	1.34538126671562	15.9204788033611	9.78909254235475	3.96930673382891	5.56523632253385	9.15790010436331	1.45604486908776	7.4069799895644	-7.03762300361807
142	1.13665227261894	4.33367127333022	5.52180038132882	6.32745661549554	1	5.58679081396808	2.23294785624404	6.91733683236294	3.66631629928957	2.20089873012122	3.21185917514018	6.81392441948087	3.13389730936435	5.04405965101866	5.76395427165781	2.79229913051738	2.73770746721787	3.42985634147461	3.86273570689155	1.76969470003618	2.25671861532988	4.70628999628774	2.96269148908761	-0.858244718723024	3.83852867236589	3.79069014505848	6.87188460975406	6.86356995992085	-9.47467873017498	-6.17179510167985	17.121988667746	5.43189202827804	0.59187751134596	-1.02587736456732	-14.9316187361165	4.78860654159917	-7.3529971983234	-9.30252124707077	-13.5762117769297	-1.03862130565267	2.86234203013671	12.8351053407975	6.54924192343236	1.82650361785795	2.33137770119148	-6.80243277582091	-0.957702079424614	0.806533854387001	-8.16371125631942
143	5.52276499834757	3.87845893760753	1.55062813843879	6.44558565715248	1.24537080422611	1	2.31676331060925	6.12780851650446	7	5.17336454052286	1	1	2.79547413346207	2.79903119198251	1	5.37557114935439	2.20205858615621	4.22207542549068	1.84867496173241	2.09869729584858	4.3487677322178	1.75857682766989	3.92767157415678	2.25866898955924	10.414365153828	3.46391009297194	2.6593369463315	8.41785014448811	5.39067663158981	-7.43076616817772	10.4696142666857	2.93367169776374	-18.4239315219332	-5.04727490812663	0.987717603664115	1.4565095799963	-12.8714833730021	-16.0425393527294	-13.4518545705126	3.51429616200497	-1.97881218842384	23.088888862873	8.00865883433012	-0.539467059274502	3.41324182366175	-7.29308420889174	1.00325864559585	2.36676831745868	-7.89215759789024
144	1.98677683945926	5.89911768241004	1	5.02624889830917	5.91905300953922	2.72506986457863	1.47910704375268	5.24683689487646	2.92846290663682	4.57741347223772	1.80471792891708	4.67750850529628	3.39833681760727	2.0856480490271	3.86502143362257	2.90918751508201	5.32341681723031	5.15676946342919	1.87530304266588	1	6.88288303945235	2.43245034136262	1.61690730988441	7.37305208114449	10.5383733287942	3.39314844635735	-0.419983470314353	5.89670055741609	0.14078238319116	-12.4962524431076	10.0184659411504	8.2679912132865	-12.4974709994365	-0.356069236645428	-2.3028027998185	2.68644970168346	-8.58225442476232	-7.76112357063543	-18.9306379829424	-3.11704682004979	-4.48541193977909	22.4308326583926	2.6823862853464	-1.06846306842029	1.55554677507797	-6.74174820683688	-2.35485492838687	1.85091584154334	-9.79590650554381
145	5.10209048744347	5.4850656878872	5.77378809723714	4.67652193424467	5.50123168696645	1.96817089435189	2.32560056450688	2.2050724386653	2.61763799515811	4.92781302976931	4.64300626674256	5.52220308962137	3.28492943037036	4.23702211963186	5.92858500031747	1.62693097844037	5.82922225339988	2.85431151871586	3.75692056614408	1.27222467995333	1	4.69515284311182	1	9.15696901673515	12.5505932471525	5.96925698687335	0.0350739136022997	9.59010944137917	5.76420275330546	-10.4195083901692	7.53173888196793	6.78112271314115	-10.7989515119347	-7.16048006532857	-3.45316295412144	4.12329252224371	-6.77318408528985	-11.3044901739152	-23.2981668551404	-0.37717981112747	-0.240080333860812	17.4649094972142	6.13017265465602	4.52109854821681	1.24741699318592	8.52735062969494	-1.73689692326338	-1.18437372889278	-10.1723519015457
146	3.981013042214	1	4.24745508875624	5.82585372630376	1.76523339718981	1.9006528666299	1.82977289035008	5.90209490989087	4.03024192967747	5.75965348392015	1.2495122128456	3.51494220490171	5.43092106752183	3.41990935713917	5.43454754158999	4.83034513951707	2.90998929376382	3.14024622732515	1.69526262803926	4.03023110556423	3.00429025074248	4.27299736733181	6.47682113142429	1.31812892685469	9.50569674458888	3.89507334091472	3.4634048058381	7.91585296223364	4.84741308634093	-7.64564900444397	8.52829801125674	3.34675200235306	-17.4813906469281	-5.01004446533157	-2.52572909293169	-1.96351033283659	-13.8756225024899	-14.5430639159684	-9.40797624261576	4.05197208344538	-1.59737216801352	22.1691721721738	10.1760690675143	2.45621029771029	4.66323280997262	-9.90178928071004	1.20883270187317	2.14325581274999	-5.15829887592214
147	5.8019748741961	2.9364260583632	1.05144020556623	5.44229887425827	6.4375541055969	4.7954036769062	2.38251500056926	6.46689922983442	2.35599768507876	2.59353486182431	4.26960881092451	4.48116433799592	4.7224237908143	6.98319502111135	1.10631806709779	4.90444327452036	1.58579594952605	4.88571255382894	4.09353024307226	3.05106063625701	4.94745683583187	1.31494181144295	2.12498263249093	2.46415214770077	10.7585916175814	8.46438008908804	-0.10702588984235	5.00568154757576	4.61219269208624	-9.70515533008804	4.10831459895242	6.12719670271905	-12.65272329879	-4.53663594743156	-2.54932569022562	5.47945035916035	-5.29280494821503	-12.5381514479746	-25.3291531335598	-3.93704182543751	0.829219791351916	16.635020110516	10.3734784378499	2.8359026392526	5.04952296243078	12.638945319196	0.0512639002160205	4.91846096742467	2.49537217875083
148	1.35740688416996	5.64103847740384	2.95102354903819	1.94029265246816	1.68215864921195	2.70827274103643	2.5894598463956	6.20123593828404	1.52049067563844	4.40966045015576	3.01231314925089	4.74401669323329	2.69913479252396	6.53803996951369	5.9390667626199	7	6.76870865936594	7	1	3.87192409722233	2.10166827217427	5.51447781689073	1.90282456953616	8.21683838621592	4.70815824771661	4.7517782261789	5.04691887539518	2.21720012737656	0.544945531075104	-10.1125664519247	9.69402000692163	6.72230198492396	-3.9467950003405	4.20578376930943	-2.41685367769874	3.00234169959591	-0.116642766695375	-9.69868579844807	-23.1947043451237	3.0130614242181	7.772501263307	3.03095958424821	6.2691153675432	6.22080720583619	-7.95383811899777	-6.6914625399602	1.61907433605267	0.00055929702284907	-7.34239139242058
149	4.89296951132466	4.37990953847563	4.44012831935397	2.43522881432432	6.67420109763095	2.07076235435212	4.14095741187563	4.03035612972616	3.60780793905878	1	6.71016904389975	2.92548735389667	6.50334111303509	6.75699030566617	6.54787546039117	6.49348019610115	1	6.67579208882419	2.25647825893932	4.10433597441751	5.77811939979185	3.33350311837628	2.06897873699153	4.88653551684883	3.14210749941771	8.75715711419246	5.94623758286303	2.2469183810761	1.32962813040988	-15.1712582935164	11.4771221519353	5.67215566105514	-2.74795794880446	-4.30310205287618	-10.829089757425	1.72012118670106	-8.08838135566155	-6.7104178210521	-17.3479242784085	3.51616220795303	14.0037727362981	-1.65533391409303	10.3770798443718	2.96075495512569	-8.9325332944827	4.56791682414876	9.4620878288248	-0.202327544982902	0.227510885026078
150	2.31613068917653	4.86784476532577	1	5.69426986912525	6.54978012069292	1.3582174488021	1.41059458596935	6.53621008981352	3.48179669220593	1.81126328409395	6.87159162058164	2.4300402525776	6.18059804500797	1.97657924464445	7	3.25917349474659	5.89168699716614	7	4.60363134862034	2.38170954201434	4.16644387831671	2.97776968087724	3.22222773008406	6.00937600939118	11.0387111343852	5.61555739942594	0.364770836583918	5.37179187362476	1.08705366668246	-10.1411596688969	10.1127081538099	7.66440098725146	-12.272710323905	0.659857535251174	-2.14596251390775	2.00581427451788	-11.3052447184007	-9.7870990624282	-16.5537091868822	-3.25068226842077	-2.86272427194079	19.5930816980269	6.20044880040577	5.26418269720653	0.957833107255293	9.85815838770197	-13.9860753274806	-1.41452839823901	-4.63352432196726
151	1.54361684103087	3.48244922131046	2.31962050438309	1.58426864660745	5.79388586525993	3.07797255457462	1.41873481923924	3.96544552287417	4.16418167148038	1	5.79445923478212	6.73864698290503	1.60167043828342	7	6.1725869240954	5.0650034426471	3.69633627170103	4.40324267517053	1.54331042507312	1.57409551273488	7	4.81872263674394	3.46617130330427	5.05953309774983	5.29277376402131	2.20070727854048	4.92116801844471	3.56170179171003	-12.5205881581569	0.31760674805247	20.1464136180621	2.47228795984028	-0.632132816167172	-5.81040343216984	-10.2036139712768	3.66593736164885	-4.89789289879995	-4.36428329614015	-8.37627889208427	0.442528836824124	3.3222421610614	17.132617576803	6.38554080496512	4.96982132737277	6.75169600123	10.2941560965431	-14.4243873768923	4.6624901436486	-8.78998051580121
152	1.97325937214992	3.14842977055298	3.89044404738855	1	5.39850494532491	1	5.05289000268999	5.35914368193916	6.82602640692978	7	3.6002972494491	4.83238028925125	4.92263137400176	6.98476179100742	6.94597266180211	3.40879505712278	7	2.16941674006671	4.3250510024591	1.68577047511587	5.32131755444782	1	1.50738610280149	1.24412326610606	6.69381166940707	0.662304423057178	7.14388463649515	2.11548357116945	-8.20618196886216	-1.68540686952311	18.5546824979721	5.53866801616986	-1.93839187826183	-7.57115305545694	-8.16058508336893	3.82225913580281	-6.83446854789716	-2.60869641528935	-8.03593021715279	-1.40350996607892	1.80948492555603	17.0373060068832	10.1953989066684	0.829364336079899	2.70460991017487	11.9174178915279	3.25952558303226	5.29379640797407	2.42708139267984
153	1.41422392460463	5.95744932364145	1.91257917775337	6.28923048924322	6.30903504836335	2.18354143318604	1.49444339462376	5.10443474450151	4.0279002732346	3.98478118831937	4.20967189601079	5.302801371104	3.78723854946575	1.52558462442133	6.47232276760363	7	4.7727525824982	7	1.1543415946472	1.02452888134339	6.53703597013497	2.97519696028614	1.17424433856797	7.08895750650368	9.74534055988247	3.66174204018715	-1.15503229201557	6.96866115730028	-0.285289784954867	-13.2450250055127	10.1561126140226	8.35742765574631	-12.115650995654	0.459251003852489	-1.55872490376433	2.65774357147529	-8.31370971438396	-7.93811450953482	-19.0950265496799	-3.70519907591123	-4.85945697758641	21.1823041369811	2.6144023196773	3.72217828376491	2.03951865926483	-7.2435942355798	9.1227468041402	1.33007000332038	-9.97865398494226
154	2.60301298901739	4.0234175661431	5.98345155625339	7	4.35182549625014	1.05372944438309	1	6.87290660991195	3.02744466879938	1	1	5.66998720866968	1.67329723840783	7	2.42354054641998	2.02106097501461	5.680629392932	5.72016601776493	1	2.85251779560602	2.3688444840463	2.18826267884072	1.84099683784158	2.0866868565047	4.68673633449114	5.08667966650818	8.09694210172928	8.41067047997042	-5.18130283895171	-1.07472006221459	17.928010175643	3.9469830654859	1.59156544689906	-4.9327271006925	-15.956629132795	4.55750328953588	-6.83070655174212	-10.8070839208003	-13.326367516804	-2.73660119313202	2.89575664747789	14.2149017560108	5.10605731803993	3.60140453033373	3.52977180893953	7.41093578749135	8.30539648235276	0.528514615041574	-3.95806531846157
155	5.60825879614865	3.42734969833889	1.19352477877397	6.32493780326355	1.17066550278344	1	3.16736742094439	5.18795024850962	6.87121798313184	5.33156343662224	1	5.71257462178769	5.53565170692234	4.20340766762089	1.00552227547806	6.31598039759681	1.18238381601353	3.29108343778532	1.98437523887724	2.49258222537834	4.71906816665708	1.06080099590963	7	1.70536087480207	11.4843599996836	3.36858006245311	3.46981926585521	9.69554229934682	5.01378063737964	-7.78115590418738	10.0764658894824	2.71419997412277	-17.5768529538334	-5.58110955912185	-0.250078509366302	1.12125513292079	-13.5514759652287	-16.0189813765915	-14.2903588688826	3.88258163280523	-2.02633257998209	21.0069526783556	8.98844135051835	0.653963772052718	3.48094978711656	-6.13363586258024	0.0860177170450125	1.38710192968089	-7.12585585860238
156	1.44275003950006	4.68779293916679	6.68546702596311	5.61516680677056	1	7	2.53378825936101	7	2.38917700729018	2.13024232285407	7	6.74108872890882	3.57836280103875	6.00724495865331	6.70046655227571	3.65540367641796	2.33577081389617	4.99324122326324	4.57226145214756	1.86520905227738	3.14047047703361	4.79574589631709	1.91173954865469	-0.520580525345388	3.15575788049137	4.18049144286324	6.38179145880123	7.92743635708245	-8.32559082362481	-7.05960103782301	18.079480438289	5.42687391278505	-0.478652953430179	-0.455872868295096	-14.4817505583854	4.15111930761955	-7.67622072342666	-9.29301277850456	-12.3160659682482	-2.28806175842242	4.5562282140532	14.0778855641334	6.24520531077762	3.92445291154268	4.60292951118523	-6.08472817560555	-0.935304790054649	1.06864738370553	-6.57259995859904
157	5.80210823713853	3.28514405220123	1.65768230272127	5.07607730138771	6.09762218474322	4.66173593684498	5.39260135262693	4.94416158020059	3.86152810096456	4.12393979892265	1.56384900693497	1.79346497610842	2.20882794071281	6.92670317718874	7	1.09473273671431	1.34598105693609	6.2119927712638	1	2.50449788904757	3.94392199219142	2.13240982041703	2.82580516540496	1.70018508534531	10.1426843597903	8.34141204876068	1.16164175681585	4.98736036907185	4.65259565877805	-8.26795368852753	4.74774364899124	6.67179702728279	-12.1910198892337	-5.44250228933453	-0.623497047306823	4.17937172582582	-5.10555042877719	-13.6242664939956	-25.3207597741944	-3.44496439486417	1.31724343720708	16.8167850914344	10.0697828061751	0.183657613442499	6.05154661989991	-13.068846506248	3.70481409616541	5.04032140118326	-1.4916614941327
158	3.15229241502402	4.77055884522625	1.07380857784263	1.76762541609047	7	2.17790789804057	4.9439312712776	6.28472373725734	2.28824998403432	7	2.86289163754811	1	2.9858622627942	5.23833727351994	6.66477600150677	2.65004160634768	6.60567147494558	6.43997306744489	4.16837578470345	2.68717771685999	3.25458242274489	4.80364404050473	1.90717328494867	1.17320411860333	6.71917612898843	0.400175561018547	6.89341896011935	2.7332073075695	-8.71242940597269	1.29400590870519	19.13576871876	5.57373739089301	-3.56345142638642	-8.95414258453721	-9.60854936830425	6.29703267373265	-6.91617033972591	-4.43827867957997	-8.97563242462573	1.60428571368851	0.537234395731512	17.9744775246125	8.06000142734343	-0.850174580692476	3.82337097214365	12.1698562542508	0.738663962114213	4.90480927689341	-1.91345437317851
159	3.36282397850923	1	3.63979850903229	4.67876657931968	2.58407738347772	2.55164520179997	3.25283980009928	5.2471170099077	4.72845528764685	3.15870105970474	1.41000467216104	1.01116181207617	1.58817473932622	1.08772673196314	5.84230967936531	7	3.511811507806	3.16481800722107	1.90661671948839	2.98897754855275	1.92453302562285	1.17428232641032	1.90311842114141	1.88708509329664	9.06259299925268	4.9404805102297	3.67652892196402	7.68859966593553	4.3362566293059	-7.56847532868364	10.2652530638276	4.16334283879512	-18.3414223856505	-4.74375285051198	-1.4972948086892	-1.0879123453022	-15.8634476842312	-14.6573647172061	-9.79482629968034	2.33047299942618	-1.90888303364718	21.3572239940643	10.4275647076272	4.15859006374401	2.96781116600134	-8.36087738095591	0.736772917806174	3.09364847041335	-6.12332179908754
160	2.3593155604373	3.35849780447933	5.79511240026808	6.88988461739098	2.25618132634078	1	1	5.8210095903765	4.15325511722216	6.10070343495958	1	4.58815786502138	6.93927501107927	6.09642574430029	7	3.02428198045756	3.07757906741271	5.36197000120873	1.80860557089954	2.2163568998058	7	3.75689391962225	2.26257822191209	3.10217928082536	5.47410392677613	4.13200276821097	9.29778708665945	6.67760513175983	-3.82541539737957	-1.09287277267887	18.1924273077484	4.03777192389139	1.00825413333915	-3.15768034885851	-14.6771908985602	4.30448258605662	-6.13086442444383	-10.0251085621138	-11.9456962138124	-1.58436181249796	2.23348584599001	12.9489354541792	6.06036220081717	0.498773153210661	3.50466096455705	7.13566804912599	8.09100833424327	-0.604841691504992	-2.83117427732398
161	5.73203374704442	3.21769081813032	1	6.88561613120957	1	1.4622376463699	1.29517914962987	5.51126355612853	6.43016943867997	5.04381255881401	1.55011594357456	1.23085535055954	4.67377667926115	2.63835065866337	4.64192201506989	6.23803789432524	1.27986524671306	2.05993284205347	1	2.46034531519302	5.49477600181689	1.08998215144913	4.12696713926932	1.16841738261107	10.5164511020884	2.72022916626967	2.79545126839017	8.61214044596247	3.97682069849443	-7.03261622672905	9.68209397417177	2.37589167606404	-17.0456998498931	-5.88071988830511	-0.111131137634197	0.820911984364505	-13.3321597451013	-16.1369710584807	-12.619127808521	3.65894644820804	-2.32566522999981	22.5692186143715	9.23317567736146	0.768506089884907	3.50269816936359	-7.12836543323737	0.641828175210477	3.29309930410777	-5.74577211840213
162	1	7	5.14714079996205	1.13605569393446	3.7264262305176	3.4091438474066	1	5.28943131082563	7	5.14327624528242	2.19607876469745	5.12008222367752	6.31678649325726	6.99401427251863	3.62402322856753	1.42798136525117	7	5.13928846678859	3.45721941997282	2.68617799482956	3.21637412174035	6.72123178311216	3.56752848651612	4.65832208678699	7.98402581126309	0.369357365239267	4.89890915688486	-0.634506297487271	-12.5674499663229	-1.09710756726901	19.8722598510797	2.44654891202207	0.0489257749457406	-5.4750685070078	-8.76933129691599	5.50476726256822	-4.4780027012964	-4.41449196074136	-8.75780204680207	2.18725602893661	4.68129907520729	17.9730702110943	4.99542223633853	1.69778273909377	2.41189505382458	6.25091369266774	1.5143869922947	1.15234959206012	-0.346663114532991
163	5.65879250567362	4.46053328208712	4.27485645898741	2.11768845807916	7	1.10423965606272	3.64460735198279	6.72955966344552	5.86305255612317	1.65771541852098	5.7876882479189	4.58174680714163	5.76172365082158	6.60338351282326	3.37398431659022	5.76588285024417	3.02681974084461	5.66498725291896	1.77313697964248	1.83923884032625	6.16712340667386	1	1.7174407815682	6.07983609281345	3.28701801607262	9.32717117296516	4.5123067911361	1.26190017188873	2.20184299023825	-15.1965958358466	11.2955177338967	5.52700298278551	-2.98616260067139	-4.14489373023743	-10.7684932894699	1.77373290657066	-6.91452080688453	-6.54113056048279	-16.8498178259508	3.96549237052173	14.2005721614805	-2.80080319257958	10.2289119792253	3.05673446304544	4.26018935137945	5.41759092352404	8.84961991279384	0.896228190002324	-0.312578808258436
164	4.9459719735954	3.41789837268102	2.61824270030102	5.53945772625801	5.36793425065853	1.06936776975669	1	5.87736276803895	1.36586201254627	6.4016771626972	5.87475037320331	1	1	6.6918966069281	2.69182046695292	2.8407923703855	3.4388479417891	4.9846606699429	3.78269188416513	2.34510117556582	6.67175333520178	2.28069831138348	1.53794083299272	3.53056993161815	10.2375666254951	8.44057282138852	-1.27475608640026	5.57680263806009	1.55761132268908	-10.0924520413765	4.00731126282315	5.49439360655949	-9.15351603597826	-7.19531004215848	-8.47269594737892	0.691799358813441	-6.70374979027836	-12.1225985874041	-25.1746687545518	-0.717107038928534	1.32608219247937	18.2529188664779	8.65199991258074	4.56761246204483	7.17202032650396	10.1660324488016	10.3342307685225	6.08987393214523	-9.29902957928625
165	3.16264423667704	4.98542458283501	1.57423401323552	2.85546241855171	7	1.42961519872371	3.54429359931402	6.30033901898301	1.28111858844055	6.15320832093963	5.14015298260025	2.14848306106802	1.50240288397357	5.69934423370891	4.98418426111091	3.2268934901477	6.02057284117851	6.83507354245164	2.75457055089358	4.1814538016199	4.08080170208449	4.90524530632608	3.44910402868886	1.3230757492681	6.94892064554983	0.705405516940564	6.44563796118314	2.15162205251325	-9.83494779389617	0.743063183147072	19.957031988684	5.68776100628917	-1.53796594244	-7.47071337409036	-9.277874471925	5.143752359628	-6.50462009764007	-3.30944745877097	-9.33149069051403	1.50437987644844	0.78663223624687	18.2283758839777	6.41913063866608	0.127349161167402	2.06318306033543	-0.293659185796666	-0.0958308852488864	4.63739383243547	-1.40784588268183
166	3.19238890632976	1	3.4291706109719	5.02675728276025	2.51466574118928	2.59752961410598	1.65814741830958	7	6.82969159086269	3.70981117574923	2.17875241266279	2.96267674167789	3.03526574213996	3.1561287667946	6.44101725376405	3.28222004323813	3.96704743466889	4.73530066500607	1	3.2380254592725	3.77848945768023	2.92106312800879	2.17157379292827	1.42142934310633	8.95759916411681	2.80517485428352	2.59781657119014	6.96861734488906	4.42538591486567	-7.94176510408285	10.1039100164156	3.36577925689334	-18.9614099477676	-6.0195620289892	-2.02527246923292	-1.05269373138226	-14.5369466668466	-13.7044501854819	-10.2246614654623	2.78206455831838	-1.21859310190553	22.1700591114905	10.4822251657965	2.26124639573573	3.15807779998948	-9.71678969828096	4.61550756294093	2.77670400035987	-9.37699332889041
167	6.91224680212933	5.24932531994845	6.12411477009938	6.99698939717368	3.57816472443788	6.653531728236	1.4493284575483	6.17618712421045	3.16624828916838	2.5201513183149	2.78307774243875	2.50199378003797	1.46966775206105	6.25332295587509	1.51708335643306	5.39200658261673	2.80108233613801	6.05389353038054	2.47851201537045	2.85890266898467	2.87017799516124	1	1.0423332464703	4.10672553794016	7.85533101403959	5.10717420999368	-3.84004820038213	3.49245325485272	4.71095768449993	-13.4658074791948	6.88291142293463	5.18107397686109	-13.8027679167053	-4.95061216756243	-8.67821019329166	8.06477561099232	-3.82340644781613	-10.0923872492617	-24.5112817960893	0.0427989238937551	0.144492509655497	18.1860636714558	6.64446873881728	3.92448413682173	4.23321668244868	13.5153018078357	0.0899077261078543	0.550888939438046	-9.34197883087861
168	1	7	3.81492642844644	1	3.08630293330823	4.28439128021846	3.32512290945828	2.68353501815652	3.73221734556273	3.28081989678457	3.65505768415426	4.66651980962709	6.49970597508802	5.64341879452538	5.00006601204041	6.72960639241224	3.20799193311127	6.40586780230925	2.75504884086163	1	5.35608799344127	4.0595150446809	1.33125595059228	3.71794850396547	7.219497783607	-0.47914854932777	4.72117800591765	2.23550866685585	-12.5089965162654	0.944077821828865	20.7868962474279	3.27302694258752	1.43238128084078	-5.90556748269277	-10.0501867365858	3.20261330966752	-5.66444620790213	-4.3256398139775	-8.81795733089561	4.20945008892289	3.15519606275129	17.452965663541	5.18819796350147	2.29844561149552	2.46200175668198	-5.62752553820901	4.07179545659596	-0.715271927712721	0.528560455792085
169	3.27001582739546	5.15580653615239	2.19742211488392	6.53665580639183	1.34861348947155	1.07590188117648	1	6.80078065120008	6.50544399968808	5.40372799487743	1.86354647829579	5.77527866628158	4.40036308201062	1.28719651528195	1.9135085496001	7	1.80591838218645	1.70595707237859	1.01676270285794	1.70132061356764	3.46419401763168	1.23949925623095	4.85753546306247	2.37245503928139	11.0475117005259	1.50195282446484	3.80050429064406	7.65097084680402	3.09476949652778	-7.93599350673937	11.4150687432207	4.10729784474863	-18.7623074095391	-6.66457298021204	-1.42147968620687	0.164521776358033	-15.8254252154984	-15.1692556842373	-14.0059266884521	3.44541141927871	-2.83491669028922	23.2038294981601	9.25515896301169	0.0972423284287599	1.84762717090402	-6.89470582988514	1.03967006075388	2.83990425676855	-7.41386970238573
170	1	6.04433054163602	5.53937706645292	1.69265020300517	3.77690074458344	3.26836003144086	1.0869927610716	5.18921583929292	4.68758386640627	3.74844093239576	3.06205852277131	4.53891490233254	5.39333468741054	6.48470869727481	4.30874793073918	6.94034057214381	4.21066986869996	5.44513269703312	2.80905856827229	1.54603293349258	2.80351727748747	7	3.69989452196867	3.36490956590262	7.92337661376598	0.0306872293876361	5.55963146353199	-0.154745716451285	-12.0387661861099	-0.599072732201805	19.6820693521542	2.06966033659475	0.614570877063962	-5.26003245993643	-9.40595454064004	5.55986316571731	-4.25906708375859	-4.621185740633	-9.76242974271233	2.28662616106261	4.44622331893442	19.3191505020765	5.19627350513449	0.0735225937424173	2.12450833174215	6.40828278435333	1.37124202665271	3.11812857753103	-11.2511280681644
171	3.48223500690893	6.9282851985206	1.47293648765454	4.05607389104028	4.09156093651213	1.79778455276963	1.69617081101625	2.54352819029246	1.49413626122171	4.81656247287386	4.39690705761738	6.34910647404606	3.57211279715591	7	3.42044818108046	2.87632922503697	5.24863980337588	6.95718989984281	1	3.42714552984144	5.25712042111941	2.82667520968091	4.72337425480772	3.87806828791127	8.8397292360997	4.28572267758146	-0.0285597393031238	9.19962389321698	-0.936525056753442	-12.2847903957305	11.5880079573188	6.52916763006353	-11.3533205101302	2.43773474099995	-2.44964869296901	1.8614889751339	-5.90921624511788	-9.74106101600727	-19.0746448288733	-2.65203611129314	-1.88431168266576	17.6064086553175	3.4512197694638	0.520406306671204	1.13963081856726	-7.54743479801512	3.0486677969107	3.02627778212344	-5.17364881417055
172	1.28125994273271	1.65989257347612	4.91042094285543	5.39242731564463	5.3194041206938	1.89093576259742	7	5.40132631937765	5.58222663758186	4.12581086449947	1.89626986663329	4.43371402820515	2.13313480519355	7	1.1429851011838	5.10718615718018	1	3.89254016626785	1	1.82371699689925	1.98034853801295	3.22554887187297	1	1.30643677873452	4.8531880760399	3.64887357388008	2.57131888558143	5.06358418898966	-3.2734203601044	-9.16503285314805	9.69997429840003	3.51241128997149	-11.4697889290632	-1.88049481087076	2.48646955052257	-0.685245426817528	-9.29418733895499	-13.990061831393	-19.8069973889205	3.7005620622329	-0.84806413330777	16.289656805112	-0.297354754903475	0.962562669596829	2.36367111693384	-1.62630053576577	4.87670558043105	8.60715987201251	-8.52335472447397
173	5.15616297577741	3.02293341654085	3.04109629890989	5.07694181492589	6.91175814387775	1	1	5.66352524073264	2.52636046228	2.04159266076155	5.37289818750587	6.04960065362267	1.56892286301953	7	2.34210339467366	1	3.73010047832468	7	2.05263875338342	1.42318079547091	6.10176431418407	1.623499150592	3.54693878405998	4.03688257272269	10.8364833740912	8.06692809394288	-0.789592584957737	5.88113302893029	1.98840053329781	-9.06745651449444	4.21891500092503	5.91355552779422	-8.31146547470648	-5.83734092308209	-7.32086205145183	1.9824860872769	-4.99017107543616	-11.5350731525503	-25.8538853578609	-1.16148212716352	2.03099705825158	19.34010177731	8.9543346591504	-4.40410039982796	6.12924775739418	1.68721187106695	-4.38214195464833	-1.26265935094664	-9.0867116168167
174	3.84154200441276	1	4.40403261853248	5.90680283989808	2.10683472790171	3.53488962795683	2.53375117780205	6.41362985704148	7	4.06302847289533	1.32390355389934	3.47334806403295	1.96579952994857	2.33543151426526	6.21662182106477	3.94375949337184	3.8776181554918	2.77820856662895	1	2.32374654002782	1.47538513355964	2.6001194358013	4.34051490676273	1.71793467251407	8.91317484555593	4.08829796670654	2.64997307365683	7.73006949915205	5.17032289891436	-7.67677002845487	9.98968760490022	3.17867703478865	-17.9546918831164	-5.0459364847668	-1.32823614842106	-1.18864669575272	-14.8607646196799	-13.9179187986054	-10.785846005626	3.76778737788496	-1.56077547336518	22.5608227141083	11.4928612895261	4.2450594741207	2.88122867848622	-10.2030653814311	6.02942894978959	3.18623862613308	-6.51349581545231
175	3.37547581117791	5.37999851767318	1.91301638373473	6.57091950946812	2.50913361609468	1.25648723001995	3.12271704015941	6.60449278886047	3.52079637582916	3.62342807354299	2.60335422206903	6.2593933983351	1.58340319819484	6.0427072049773	2.70447949407952	3.0251138081433	1.61166447231363	5.57173470179817	1.35043458775112	2.04334689807552	6.85791793847173	3.97182094726484	1	2.00908487051627	6.68920334249072	5.12234794046124	8.50657704555914	4.72292885062652	-5.16318458190591	2.7549536448297	18.5422809847905	5.69962575377474	-0.12236687706838	-6.9934842795005	-11.2353855322217	-0.279875217624117	-5.5839368322268	-11.6256356817188	-11.3298270534661	-0.0389084470684085	2.0765844513012	11.5077964898879	2.65618170523323	0.470216002713422	6.84584929439938	-6.577944777078	2.36498748039749	1.63069165985504	-11.0325193540334
176	3.98671716305939	5.24133573125704	4.8099860805736	5.20816192648398	3.4796887887977	5.18092877949838	1.72762895483571	1.28151235252972	5.69523893373832	2.52955284055753	1.75831352639365	6.04425293530336	1	3.05522583820782	5.38897219903923	1.25559856355076	4.98133887627967	2.18202062716349	1.86928311621317	1	2.22332755565296	4.19327035562232	5.75498774978645	4.09126376834672	3.85380230480165	4.19796056785489	7.90527220131612	1.46256668503403	-7.83179797080501	-4.58214413036929	18.2047558619255	5.70948865363116	-2.49250308760576	0.974203527645979	-13.9405948811065	2.44286518401635	-7.68337318865895	-6.86144802319305	-9.47342914997936	-3.58752197975292	7.68139908772162	15.2411032201743	1.09487480387867	7.435021147181	4.44020157658638	6.26470402895864	2.48104539983316	-1.25501035083243	-5.86707305208787
177	6.92318162395705	5.92213786710155	5.01153851416402	7	3.46714471857065	5.80808708433095	2.2472833601724	4.12520126844471	4.75273940751553	2.98603364659927	2.69042545223339	3.17033217211273	4.3995650693246	6.79368786535668	5.88401318628385	6.65448092852789	1.67586043898662	6.04551152317191	3.27426193059218	3.28666960899649	2.10484098699816	2.46276323609699	5.787747511501	4.0383916321647	7.61986468654222	5.2613097215875	-4.70206583760149	3.03963583474597	4.24564168139012	-13.6856454138696	7.70897294333085	4.32398139450862	-13.1350211506659	-4.17601186023549	-8.94806464670586	8.50124692136058	-3.91691502798791	-10.4507495091578	-24.6534188961981	-0.00940165660344361	-0.0357688007676983	18.0586920532761	7.2056964069073	2.23799581033751	2.48976278746606	-7.80986351722239	2.53868577622583	0.860729198215226	-5.00766819074807
178	5.91926896402925	4.83961956764185	2.39898549004813	5.24184581440324	4.20612413216233	2.35396848226627	5.3351440411492	2.66773432451005	5.8524917469777	2.37072526336285	1.1006512735798	5.05488883215626	6.01346665056213	6.47184121572565	3.07188969752204	4.13308742262781	4.94937971994813	4.94504860970133	1.67172040697868	3.1963672902418	4.2131489192161	7	1.1044638140559	0.955606346291161	9.97991366938626	8.40752736361557	-0.204767201884467	4.36065050599137	2.24956875730154	-7.18459497660197	5.71951394672064	3.68771398879	-11.6478311349503	-5.4297626798222	-1.06786400770737	1.40014065794402	-4.94453871699397	-13.3623670502253	-28.0863883289658	-3.05471023398388	4.0781151513244	18.6465343487763	11.459968562941	3.4630922541152	1.40983491746182	6.87716143248343	-13.1625664165978	7.19236006860982	-2.50050730192788
179	4.74753079257014	6.59517159386748	4.083375001109	4.39229714776093	4.1892466182744	2.93678400638608	3.55873251590855	5.91805631180197	6.12960850447355	3.73681244613604	1.52208532431798	3.72179350807429	4.56547560987388	5.68506403721126	4.06066189481199	1.53705949339036	5.13743198662343	3.32017411811293	2.33146187591346	1	6.64231068027055	4.98282661357336	1	7.39023190982583	12.9156139417877	5.25366826502389	0.348201102408259	8.32547180261739	3.99507278933957	-8.65321818651718	7.45333370110244	5.20579376707047	-10.2382195327066	-6.94895612124519	-2.72074748656304	3.98757165032308	-6.38394139440236	-12.1551027025754	-24.0204051096468	-1.11678094012228	-1.1832633645225	18.5310534817248	7.84501702663214	6.78392442977199	3.38375278738529	6.44896744875471	-17.1207021290591	0.599766970280583	-1.21282749985321
180	1	6.36361553667556	2.80158086664808	1.1786782736178	1.68753667717766	1.84558397822983	2.93074222021069	6.85648961025969	4.29620646256588	7	3.86022363114395	5.20551623312081	2.00311917071654	5.897957751766	3.08194929221907	3.85747338147597	6.50320948179594	4.05392190958266	1	3.54451429670206	2.18663797373713	6.81534936217023	2.40458955718748	8.49140896740394	3.04300969203451	4.37853584563312	6.24770209436833	1.51710552711756	0.896588131571064	-10.8673525132039	9.7200727086891	5.29439191153862	-3.67487639017295	5.82398037694387	-2.29392759144809	2.01684653583857	-0.80792489743351	-9.93848254792625	-22.6986685122407	2.97700910138917	7.24706403198379	3.08435173471061	7.25610884269227	-3.63478778500764	-9.9939403458422	-7.8740041044265	-11.2738809426263	-0.43913761678865	-7.15401609398732
181	1	6.13010365564085	5.22537009104089	1.0942750321503	4.02731287685709	3.29708668933942	1.13136567387955	5.70580923677418	6.95721949881307	5.12603840809014	3.18737091211556	4.63284274849832	6.96681369780185	6.83867963485385	4.29582280490517	7	2.72963380689414	6.13708363156724	4.00844065634697	1.71509473930778	2.83912343759217	7	3.91089622892849	3.11761264573233	7.89650263443624	1.01997420386183	5.87913197828854	-0.821097456729086	-11.5679843211497	-0.886114302116054	20.7456264796209	2.22091819011559	0.0895420572184564	-4.68112115240566	-9.15594874088938	4.95928560560783	-4.0424266115171	-4.28496502984913	-9.82470054774264	1.55733720155576	4.83739663060923	17.955688510137	4.70284431102935	0.501926187926334	1.16670181286831	6.02416199600466	1.27690889995832	0.3605847995174	-0.373901874304202
182	6.61022055060681	2.90572324177317	1.07742562093209	4.64667526286843	5.94734573387868	5.85625931129525	2.63738696860622	3.70750017029738	2.42718169215257	3.76794486856439	4.20282926131924	5.32578167805615	1.53284161586043	7	1.30810860847167	4.41206688523191	1.42090193405487	4.51793429642944	3.01714421439466	1.77069192218512	6.05408358485456	1.90620290426069	1.7813695339909	2.69883881036345	11.3688866241236	8.60366506018286	-1.9818265626366	4.75504478371523	3.49991300402984	-10.1926144131059	4.86590019620762	6.31368803097387	-13.3983834901649	-5.00073550648315	-1.7243589679417	5.11767204060304	-5.10752705103372	-14.5289065644866	-25.3898712340174	-4.45611904268649	1.16858527357469	16.3594506577261	11.1218695023755	1.6648826330212	3.9777521195705	13.0278063406234	-1.04864574235827	4.94336724400482	-2.21223072683139
[truncated: 74 more columns]
