# Supplementary material for: How Are Mate Preferences Linked with Actual Mate Selection? Tests of Mate Preference Integration Algorithms Using Computer Simulations and Actual Mating Couples
Source: PLoS One. 2016 Jun 8;11(6):e0156078. doi: 10.1371/journal.pone.0156078 (PMC4898694; doi:10.1371/journal.pone.0156078)
Supplement: S2 Data — Long-term couple and agent-based model data analyzed in Study 3. (ZIP) [file pone.0156078.s002.zip › S10/Euclidean Model Data/Euclidean Couple Population 11192015 1242.csv]

	trait1	trait2	trait3	trait4	trait5	trait6	trait7	trait8	trait9	trait10	trait11	trait12	trait13	trait14	trait15	trait16	trait17	trait18	trait19	trait20	trait21	trait22	trait23	preference1	preference2	preference3	preference4	preference5	preference6	preference7	preference8	preference9	preference10	preference11	preference12	preference13	preference14	preference15	preference16	preference17	preference18	preference19	preference20	preference21	preference22	preference23	preference24	preference25	preference26
1	1.40945091088655	2.82413853575159	4.13492815546285	3.25373001476192	2.806037739815	1.43865001155154	5.29850571676095	2.36564054422433	5.76642522945715	2.06975591312568	2.20263823045468	3.25014199171056	3.87740616308098	6.33901788575855	3.0834094876398	1	3.38803102039784	1.55697095864613	5.84558825600707	1	4.48576772336456	2.05704309778403	4.70853380120467	8.45037082329295	-0.851785870503841	-12.9850328767248	4.5867035736585	1.50723096710825	7.3408665931426	-1.37828878980755	-6.91175281592126	1.60833757808814	-13.6768619213642	-2.27446029142346	-10.3578624519	4.5238825829952	-3.52769664482646	-7.76371931250178	9.38897478890124	5.8567045751979	-1.02905806400148	0.352273465701012	-2.92099306827957	1.07251177167577	0.232852510339736	11.3935924097657	-9.66259045346606	4.63920757701125	-5.61079933725129
2	5.66645437558862	3.72306809727255	7	4.28224124236503	5.10313769639823	3.45189815593561	5.22387066707639	5.44210735285405	3.23754793210073	5.50773899171643	4.12599541967317	1	4.23287157162814	2.99491311074346	5.50614750826053	5.75132773067745	3.74144116262187	6.85695189840872	3.59600480210248	3.95888973778278	1.57700982383623	1	3.83190960471358	4.78617872352383	4.11221426357879	-9.31292753220851	2.04936317897874	4.600200430826	-4.89098844469497	8.3251174298251	-2.10911407655376	1.178704589731	-0.692860255993007	6.31142982456106	2.83987622470277	1.16710305123011	-13.9772535771148	-0.708701825923075	-8.57421210424286	0.140129287965704	-15.0276259083744	3.33110733138685	-11.9540144680243	3.53185540630058	7.46016241567655	14.3010134204546	-0.916438681150028	4.16803758780384	-4.17607535642897
3	1.52102754327847	1.20316346822963	3.87475125169046	2.58235128321924	2.33551609835197	1	4.63188018712934	2.97231559957918	5.76166490680787	1.91601195912396	3.28940192450751	1	3.21275532602831	5.48732503425912	2.98707010713695	1.7356855240717	5.91492988269267	2.12373420281967	6.83552273030054	4.48286131800333	6.14297533774527	1.89679117837475	6.278179885318	9.6400656800128	-0.412517866736486	-12.6543112142916	4.95759873534857	-0.34644572116484	8.06928478249607	-3.71453865167991	-5.57995468787689	3.13325339467515	-14.0625012574185	-2.66562521647311	-10.8686565136724	4.1492638325855	-1.8042671694522	-6.84732474990003	9.93451740874658	4.9141009363703	-1.70378767103388	0.323299711015576	-2.8706285918425	2.33474878474209	0.429331673298024	11.7976758876283	6.80453140640516	4.36453264501181	-7.05106948215277
4	7	4.58499334678323	5.9789951785218	3.2781695256921	2.57041373549219	6.38247012086026	1.30914147856004	1.85937787079266	2.55994089536553	2.88374285809291	1.92174990564435	1.70137628022121	3.47499268243065	7	5.27907829609595	1.92771490018791	7	2.28761052949486	3.90280109918759	1.32715223137518	5.87463214451921	3.80481234120212	3.91641935433699	5.62819562416662	3.38086406945305	-8.98900631372319	2.40061853696549	6.41234472289105	-7.03339017798324	4.25118985458241	-0.477051751811042	2.11328734168101	-0.274237024019683	8.54066987089935	6.21419667791015	1.89806275803887	-13.2969885875682	-2.04956496095479	-5.81653446542136	1.97393289040309	-16.2188234393161	4.46790962779794	-10.3877370895575	2.45429537032324	9.31212176774014	8.39835882576927	4.48931647311418	5.91164869482143	0.425731918116765
5	3.09373509201782	1.027518236705	2.85152648194708	5.54932356096645	1.12106414879055	2.91302777085049	3.3220006101292	3.05619738428062	6.38065770165096	6.47607515042265	2.67072375730037	6.68702262956872	2.76008511392629	3.04618482565893	1.1687028634365	1.43147226272769	2.14547013012239	1.08828024859956	3.3225002777485	5.00908978995833	1	2.41012418435993	6.62014924670694	4.52067646479666	-3.46527588452951	-11.5720127357113	3.93229487779056	1.2603180757203	6.19602558846427	-5.89027642809122	-5.56886456177168	5.99420699816225	-13.7327476008338	-0.59454432269543	-7.97755045018837	8.36445452152963	-4.36796300690356	-9.3808893738609	5.27508170151042	2.06403943408691	-0.556344096074068	1.06893505383524	-5.23288495762461	3.03350004410855	-2.5710748528972	7.04962847055767	-6.34824665260655	4.48929833440983	-1.21148082602782
6	5.35782068065938	4.50793753146912	3.0184428524138	5.30675516357806	5.53164714772335	4.70715146129794	4.80961401001837	5.37754436425065	6.05156527103676	4.59897540480169	6.09299475640301	1.56274818529018	3.5620523669804	1	4.0324473686025	1	5.52764631406809	3.13166913530508	3.28480808939703	4.35616687627363	2.42000911411162	1.01707561761939	2.30731710638226	4.93907551329058	4.34108410609529	-11.2404953898817	5.83905571202106	7.37450650218829	1.60513367640599	2.95876479632395	-1.94601339603948	1.21892400143893	-1.12898100904066	6.30137170209276	3.48818173174285	3.68255352625015	-4.684291244293	-2.67282430095128	-0.723459541524171	3.1401635427279	-9.32292387204548	3.61113027253993	-13.0899734369185	2.0071669014708	-3.08623991975304	7.64176386024122	-0.681383931927404	4.57020451826587	-9.22860082877533
7	5.36896710448242	4.61133797230989	3.72838367660108	1.88086874534753	4.37764245287136	2.25425778531607	5.0984646459631	5.44264843071255	5.70498491814773	5.3651967287494	2.76690821017976	2.4238687765597	1.31575337233549	1.7387462865837	5.05674314554494	6.23837385301611	4.68155993449337	1.37331090059325	4.75151588012407	5.73104544015472	2.53978400851017	2.55347929380033	2.82532404353499	6.8072984317029	5.59582677628495	-12.4849615139229	3.40784464241934	6.01235782446644	-2.63714494194472	5.76159396807743	-0.461384930430838	0.562739908262057	0.90394477768245	3.71779544913749	3.40993415908939	3.77819091772661	-8.99463097600568	-0.979633176265859	-2.04415249477325	4.07382630811404	-13.143039232803	0.964503292601873	-13.6921380084209	3.13768492755072	10.2194701944286	9.26864953275678	1.79783934385685	5.99876436898669	-3.89653373242223
8	1	1	3.85368497417053	6.27999631529244	4.26334229368815	2.92733838804821	1.74719139642101	3.62507615374331	7	5.31271244683976	1.48161982124618	1.91699828456743	3.59111448399379	6.32675611992674	3.2681635225299	5.37460712841185	4.19887680199329	5.00669467677288	3.9328654139376	5.83321341947526	2.78051118455815	3.06088334958371	6.40217951858113	-1.12308909592204	-3.44317306806901	-7.51830530937587	-4.65224732810083	3.48474923091188	4.59422880453295	-3.24145945413334	-18.3074571495324	3.00995648916495	-11.5955740200035	9.17211885048908	2.17565901495118	5.83152582508561	-1.96423799030893	-7.0506142484441	0.927010356597808	5.63992078018734	1.73386313149534	-7.55879502474133	-3.17996945761508	4.5216776118995	-1.34332874697792	8.1552703387843	-7.33650833247234	-0.368665262514667	-4.92218652822587
9	6.39769086887527	4.18044998482884	2.66646123761968	3.90651517354078	6.02632328411876	4.48321859016277	4.9762445767031	5.70802005057105	1	4.42163855933417	3.07149126631892	1.10600530954268	2.85273572111517	3.11096740795959	4.15516176482446	1.88808803395744	5.50851278743871	2.34981174088255	5.06134626949116	3.82453383076429	2.05956447095474	1.31164884948923	3.02133807687411	5.46040941680375	4.27917497737704	-11.7210774790616	5.87656842981522	5.62344276667248	1.24111045254344	1.96897323121413	-2.82365464037525	2.51164868451364	-1.04524665663519	6.80546399483633	2.7514302674912	4.41168296867792	-4.95761462685648	-2.17684212856512	-0.900961794155823	2.56975654768045	-9.04257915691679	2.85981170002709	-13.7913983597187	1.99090633702588	-1.64307302487618	7.96426775919517	-1.37159082358139	4.68093886030918	-8.76357277103768
10	6.08996640142701	4.22792723456042	5.61246705123386	3.73294953522194	2.36001611051426	3.89897779081728	1.83615056947834	5.12697050954044	2.50231612349894	5.5708482092567	2.11254218193319	2.24098731487588	3.73666614327618	7	4.75455617982778	4.24240953969999	4.27606583891131	3.79976119851527	4.68405873871722	1.48282765116545	1.25139810288566	4.15256354450822	1.26638843069294	5.24532924032015	3.45044498622825	-9.57254353836598	2.45128565464504	6.15816791145983	-6.39112618538995	5.69442181606333	-0.661933404900739	1.12626630032722	-0.68333160279318	7.17857579089856	5.49438722911678	0.816866934272684	-14.4744670105202	-1.36003988206763	-6.30877502653173	1.49670875364997	-16.531603045804	4.2057678940823	-10.8222689605058	0.357379063697741	8.87694129592652	8.15463978160263	4.07519841442182	3.29200796964229	-8.17428314518749
11	3.13129036784683	2.21946070087432	4.28321460266934	5.40072622319369	2.11702932418592	3.0637053430176	1.75010555577881	1.25324386382291	2.43306050540684	2.15234187630699	1	2.07082625147046	2.13533046568031	7	4.68799231621327	1.33618772880272	3.0986241553276	2.33952289814207	5.30297027299247	2.32685989116364	2.2199830945558	1.50167699277569	6.85226147459758	10.210764311122	-1.38754456027608	-14.0299363922145	4.45139323733046	1.87228286305436	6.7797876648977	-5.16079864383179	-5.01063993305012	3.06775120579558	-14.4493370069281	-3.23554036785842	-10.7470644115744	4.61968345729786	-5.65796296991145	-6.89517696028921	8.26936841585318	5.97104812841229	-0.500422376093991	0.85336835179239	-2.63146059254579	2.57412999607244	1.13474186365884	11.8813239416494	3.19357191530027	4.98474049613655	-5.68168693543491
12	2.52047239508524	1.14862186614855	4.82661765483279	6.48696197736729	1.4181246912795	1.53974864728441	5.04712376344701	1	6.25199738133746	1.33548252867467	1.71337733387815	4.7632279571552	1	6.9002588175705	5.36749025634153	1	5.65331066924974	3.48065697259958	6.86152222027503	1.03931940703138	3.02895302814898	2.61724128075507	6.90374275303012	9.69058710614657	-2.18238332570436	-13.1316325368319	5.16049929784803	2.85345464462835	8.28603833692307	-4.41900408177297	-5.29861115705387	3.46657224258184	-13.2060112285833	-3.47548330736061	-10.8821277415866	5.28729146885429	-4.59367141480771	-6.30287646126292	9.80973334809715	6.50423211269482	-2.36743204530318	-0.00197979503046419	-1.52389407868756	0.969721935630512	0.994388317409298	12.297562037235	-0.868557632258106	3.25480837808001	-6.10921421697348
13	1.25544273740833	4.08407639549223	3.52236636430486	5.51437119139831	2.44956607331671	2.51761787950939	1.27722270149284	5.51087569712712	6.87758556837891	2.87883989203587	1	4.77858664590277	3.00660208284537	4.44582058845208	7	2.37879697340962	6.64928236058865	2.8304585514908	1.72651360916005	5.98203847546276	3.86721657731385	1	5.33879436628543	4.1461115120714	1.65149978205254	-14.1103694911584	1.93730134131614	1.34866458180987	3.7166055123705	-4.94680974723846	-7.82153644881727	4.41560133066622	-11.8712104958792	-3.07987474370474	-9.00018830134786	5.24842508746197	-5.88800555676312	-5.71855022715566	7.74926601520041	6.37583688962081	3.75513774267226	1.015852234359	-2.53638954518335	1.46142918113744	-1.84728056154917	0.484173038425884	-6.92572035871561	4.30627202072076	-5.69351146938074
14	1	2.19112459578623	1	2.37522336529586	2.64802847095001	2.0658944150588	5.23881149839888	1	1.4355393161067	5.84893747955029	1.31839826026508	1	1	4.56930380230589	2.22105604158574	1	3.83039262121229	3.76481773452728	1.50700424271378	5.39279576305863	4.63405683169391	1.86583130377002	4.03457799035142	6.59432877298865	-3.26309851331651	-14.7224544369298	2.46597370972602	1.09860028745967	8.91519987891242	-8.17045600445078	-5.80348980489255	3.77278694684152	-14.6894786891451	0.136211010256648	-7.71904317420736	5.53430055217834	-3.72422927524772	-9.41260729936923	4.86240587903646	2.1161488324526	-0.412233054744606	2.24826158349213	-5.95185845947228	1.27559330039248	-3.05729426441733	12.6703296287564	-1.46468347785736	4.34581439954773	-4.29780933556807
15	6.29591311973441	4.24150160755136	4.47278278779772	3.63194010519913	6.75285866346499	1.45255246194457	4.56277878720539	5.40572069856097	4.97360871080739	3.45659347646308	1.23971555190081	2.97446655078992	5.74357738581005	2.12669093847125	4.80540416130211	4.24633768378385	2.58606224564453	1.77734178201611	6.98228048182645	2.79716164348527	1.91424672185835	2.0483162499747	6.51942996005449	6.24807236627481	-0.678195965322789	-14.4712353475191	7.60336600002238	2.39776630758948	7.34004099376297	-1.33191475507217	-11.1457330500029	4.31768135279054	-13.6721791675239	1.72113748078614	-6.39750588280383	6.09588686606025	-6.06647586238387	-6.22622255655444	10.0369111166592	-0.446613476300814	7.38829790376441	-6.78336189847812	1.31249559690519	2.68353334245176	0.498007533844866	7.10133946138929	0.566576812386611	2.2382686390435	-2.44455585891799
16	6.54692347042533	1	5.15647998688664	3.23269325744403	5.55906761900015	1.21763701653175	3.56416584839033	6.56408967098669	2.24651894686463	4.48448329511623	2.03272928573565	5.01793324034458	6.47215118795439	1.13224726564045	5.84411254669273	6.32815924528087	4.42165704952864	1.60761072019721	4.70201396339741	5.32725413461014	5.10131347706989	1.64357254499418	5.70315836763857	5.8784644414679	-0.908438910215838	-12.6462511918586	7.02865506138014	3.6178907044991	7.8151752811806	-1.14125482992604	-12.9183686728256	3.16534246492936	-13.4483714613193	2.1400807561801	-6.71744693405008	3.70093679458688	-4.5642713970841	-8.2729594237572	9.32881945212542	-1.40759678439927	9.16252967773839	-8.0814109322219	-0.822998603273111	2.63196125098314	0.705977907627074	6.91369765879957	3.77296666669886	1.19973607815563	-4.79825531707711
17	1.47841342192295	3.77309574007851	3.75305519048133	5.31945985840667	2.35167894156158	3.13970230552569	1.77474993961844	4.58528887102704	6.43473130519521	2.53556901682485	1.80368709262592	3.62135619516142	2.58243807945727	5.46276524611229	6.58045052847669	2.33382606758948	6.71534454137838	2.43723102304646	1.8187635515626	3.3072557436657	1.84216157003608	1.44119885822424	5.47338677134064	4.60101247286236	0.848843567125437	-13.8238269582078	2.48268116735152	1.91535827106809	3.74729073612827	-5.54840146528169	-8.61432265307664	3.77666839470357	-11.9951059140349	-2.78704084586181	-7.80356430494863	5.83655494107138	-5.19797207363377	-5.285036392098	9.50573989743288	5.24054401042961	2.84339397244601	1.13395323379299	-2.55772259444336	3.43315636322913	0.527925226436097	0.00613670794639443	-6.40056206916407	5.38822442601341	-10.7592817029935
18	6.11009014674164	4.4514082117809	4.26886095546346	2.64440626478319	5.24997861262052	3.77584096200638	5.42555886365245	5.78655942783976	1	4.00896502860124	2.02583269757247	3.34847134743034	3.22234862236688	1.58330371435259	3.492953049758	3.39863712293961	4.43530336776109	1.44850388514564	1	2.93510877130724	2.57180395453825	1.78239456526849	5.41366446112958	5.78121324061593	5.50459750142823	-11.5202039312602	2.01526984784012	5.76849866788941	-2.2249270284611	6.11712319141492	-1.1267726724182	0.323418383347179	1.13155053936703	3.56244426208327	3.48945465296694	3.98568918827142	-8.86683170221077	-1.171409217293	-1.19719759902816	4.61931244361498	-12.9798557734415	0.880502228020864	-12.7117517708251	3.6713966973876	1.33844256361191	10.8905170583997	-5.83636798205387	5.15854959966943	0.91891255131399
19	4.72233907786798	1	3.63902931982162	3.92505050771645	3.46381689168411	5.58341073007231	5.18446404300964	1.45048656723881	5.0746372768275	3.60955094349777	4.23494680839686	5.283817464191	1.13872457188674	1.66175921323957	1.41896012191261	2.25696618168558	4.64960753445881	1.27683045892331	4.73930249416525	1.36063181403617	4.92906165388499	1	4.49869717566405	6.52268336661009	-2.83803685849867	-12.2686071700145	5.35258184856276	-1.67173202628681	7.75893514745323	-7.06537500084046	-4.84279173265437	2.91188680514022	-13.4574946079855	0.421906307445686	-7.3996936593476	5.56966672780927	-4.76964928210079	-11.13165939318	5.70827541336408	4.94072570251121	-2.88741203262282	1.21208937332306	-4.1390101782963	3.31932315022817	2.58247266983636	1.65661125485936	3.09028729619002	4.10103346805989	-1.59705541108431
20	6.77891594033728	4.32074085447634	3.33004066235269	4.45890869092671	5.82458904679281	3.26502405381129	5.14243647747611	4.88950816427844	4.9825251809703	4.9498384371685	4.3872535458772	1.44646936119125	4.39260737893414	2.46548004499495	3.30105686452123	1.3254371876544	3.29131765723715	3.61196321983852	4.83046323407316	3.72359237019784	1.64167578243523	1	2.91165681180957	5.92217084775411	4.05199456716638	-10.6972362649619	5.75817365072857	5.62948461054926	1.41364217393839	2.15545673465253	-2.37724159462532	1.295799078651	-0.238601858493101	6.6677960335621	3.32949143676023	4.36530328310194	-4.9626785441738	-2.39682483106867	-1.4470084235283	3.70116726925576	-8.99620997126613	3.10949867072633	-13.5300435581526	1.08164466967985	-2.72978430601767	6.87685652230309	-0.0325304423889106	5.64130082292759	-3.25586283911951
21	5.96869388399458	4.2292913285161	2.71392669106716	3.34460750855295	4.12602581454248	1.67340539247228	6.12489539659232	3.83977936966698	1	3.03085262385177	3.10201511716753	1.40118539637809	3.19725133534686	1.16436737389599	4.44643095838325	6.66329433400637	6.97386735289833	3.08401848315917	3.44284263361024	6.3535206097113	4.9797454034788	2.70275159093914	2.98136931865964	6.67074566931174	5.93245382699437	-12.8709852259181	2.33768544187327	4.10700201561885	-1.90597170200962	5.94278273418272	-1.48016476185731	0.395628902368304	0.372601696201152	3.03259037504387	4.65692118886389	3.02689230496633	-9.20212703114216	-1.11901355275867	-1.53029861927806	3.77384846241207	-13.1183005145409	1.63671887892855	-12.0415238153358	1.67915273545791	10.0499771098779	8.91845960856839	2.12149392020109	5.36963704682728	-2.96712777085232
22	6.75377476010072	3.31887761340922	5.40731204516897	4.90933211792705	4.17324354049403	6.55947509756104	1.82136731712071	4.70177622703825	3.01094702752646	2.69693152118874	1.15201547980164	2.35473233634855	3.02625410199039	4.874543385839	4.04727681741592	2.43820292771044	5.48092871569799	4.19458026455988	3.92473917616693	5.00787157786509	1.4051236531957	3.61494592868261	1	3.61394850338478	2.96960133924725	-8.54678944100921	2.16108066630336	5.7951461901315	-6.38721552970097	7.74374320416598	-0.450921884862779	1.2023982831278	-1.37467501636151	7.15601994713777	3.7891585187269	0.84401634456967	-14.3925550002836	-2.18615153175181	-8.49048274637143	1.43163389034407	-15.6015515572303	2.56586496757854	-13.6529299940954	2.52650837478332	13.3320123811748	6.76325888087616	-10.213882672538	4.58494856187941	-0.25781703456301
23	1.5936058069634	2.29840622911352	2.78268073376731	5.46163795148482	4.36642259391373	3.05042433523614	1.58510390236959	3.03884151663004	5.6688163813887	5.38867823899612	2.15039845302722	1.92700548654838	3.0541196651117	4.95999091551771	3.6925718116258	6.82785473497648	2.88859274450249	3.36307470792907	5.71553344866603	4.88403151069956	5.64802756002879	3.87347921433706	7	-0.855565421585953	-5.05852148960905	-9.72431904561068	-3.36193701342681	4.87930476951449	4.8323450218861	-2.9478604713397	-17.3887176958118	2.08733405376395	-10.4537888057886	8.56555083300105	2.52480488867931	4.4709769672549	-2.57427002925759	-7.27256950379881	-0.0950097514668134	6.87531514854768	0.694290473393933	-6.84163844745802	-1.88574729270709	0.37210622012873	0.498023765715708	7.42192021299064	2.21787097674756	0.854302801733154	-6.15584268403435
24	3.09945607503155	1.43622330288117	4.6167373771659	4.94213930204102	2.10276263184847	1.82169159695343	5.65015476990171	1.18635065739315	5.34691920046895	1.83145825424716	2.33600886448069	4.3550260263231	1.00878598676855	4.80940848185031	1	1.67922898396433	4.59159091249285	1.73359259586219	5.9506768984285	2.89301601168224	3.13114199794633	3.82761943003967	6.99009368995357	9.50189092390932	-0.929238447867542	-14.7574456309407	4.80804365294714	3.70772622236475	6.73061561447242	-5.21124286002383	-3.88369236770517	1.99250203487915	-12.941371985998	-3.36306406949674	-10.3711276038274	4.93488598109808	-4.8581486230403	-6.95830147594739	9.0776930288115	6.70099258591264	-0.644527368839515	1.13504888528164	-2.44766288381806	2.64800982823663	-1.44078413054075	13.0611792784007	-8.33620811795552	7.03139211516417	1.43774501676019
25	4.339696015833	1.19318911425827	2.71563098689441	5.45039951384772	3.05043397137063	3.5953404152021	7	5.1270106725737	6.25659437662504	3.72268755424796	1.84416365440074	2.64447658124309	1.38693237971822	3.35334478868105	3.7961857587479	4.52173638778418	5.47001879942461	1.08808352389661	3.31548541459484	5.10095702280162	5.53106960452143	1.11403360486129	3.74036962409048	0.3620116037527	-4.24868747234946	-8.34127437803001	-6.32779124117182	4.89265012439437	6.40142660813494	-0.484814151109753	-17.703754047627	4.40759135579823	-7.98841064272671	2.7055366169698	1.52778966540113	1.74502545987032	0.225812274524493	-6.38716945751996	1.61746938532194	3.9080629926125	3.22044281824392	-3.68589636691045	-4.02363162026371	4.84918539684842	10.9940200795672	12.3336446218955	3.58652415616546	5.30481617784482	-2.44479453434686
26	4.88894399020484	2.57880391621716	3.10282799902419	5.80684181478936	3.25508567056924	4.2345810453003	2.13089787462846	2.60885162441832	2.2639525325378	2.59303249309538	2.55113149443184	4.67636526199569	6.71233976889396	1.85452770876962	6.36722591078304	2.16036895844392	6.70665113402883	1	6.88921094438458	2.29421384840926	2.02868730054672	1.65671208854272	6.09741582758559	6.16396177905684	0.489901034796421	-8.95625768162673	7.53041863639397	1.08834530882485	8.56949413929163	-3.9277304728128	-10.2921462128272	5.12982831425276	-10.8169349325217	2.59148025468236	-4.79372634680244	3.81652115872651	-1.5679334325296	-11.3427903296996	9.95214543691139	4.28492667459217	4.1946257824333	-5.89677349573729	-0.57865733885829	5.27949783816384	2.7292547958676	12.1996602243323	1.53609057867846	2.20475144400622	-5.19470372217116
27	1.63051767231855	2.28380976008707	2.52867753034618	6.13205107330547	3.81047715761144	2.30778897911154	1.96099885618066	1.82962122597886	3.83498891617728	4.00652986346821	1.37975705315408	1.35113136817528	2.56950476162078	4.92408281515247	2.50849232971805	6.38323218178298	3.49601953534469	2.06774224544909	1.21290732104529	5.1980029995935	1.22863030094308	3.73974376734186	7	-1.4571393790318	-5.16907304302652	-8.82775180324431	-4.03312701401281	4.5368236638584	5.01741631201067	-2.38427098836149	-16.8736547316628	3.75654271655165	-11.0308150330305	9.12700011575595	2.70707308727243	4.78286894949735	-1.81604987296569	-7.1454080274943	-0.343831156481473	5.40373703578421	1.27893823576314	-7.27036919930988	-2.67490931308834	0.384065106091717	13.1192405982604	8.64693717740823	1.45758101894519	4.4773606050344	-6.76011417198694
28	2.90903678452641	3.11575599055604	5.15312554198681	6.140987561182	1.9663117914492	3.01958084830888	5.86624058479655	1.40933054288442	6.60703839197144	1.54600481886993	2.63331211938442	4.34626532485997	2.2385186952488	2.38848558281307	6.37485575490532	2.23062165804689	4.82100522129966	1.96049787344862	6.25204543622737	2.28142494024687	3.03543232794182	1.54886437046832	6.18925374800036	9.44903114557865	-0.765958029512496	-15.5060989941308	5.45971727055528	3.41324859727271	5.60898489713024	-6.101422806234	-3.34872494900329	1.18278408842153	-12.0324062191929	-3.15331071809955	-10.1954334006747	5.11236314257679	-5.85204597872329	-7.49803887278771	7.76281726307193	5.41860731150119	0.18856160205782	0.993495561227027	-2.79978338003655	0.315356859211919	-0.0472693727325298	12.7298149319476	-8.34805803889012	7.05385415990143	-6.06767390338721
29	6.23297688137677	2.0897695944639	5.57954149905198	4.33644155847825	5.61651557849786	2.63752137280434	1	6.65385459103416	1.63953112652922	2.29503154175941	1.60960342563546	3.50600720480934	1.31185691341389	5.08187378299407	6.5781887600634	6.86322679734993	5.36789391163433	1	3.74644657958865	2.40550169472184	7	2.6120077622503	3.94563317849739	5.56298374311077	-0.272102904565969	-12.3370131899636	5.54486725650174	1.75577087693137	8.31213888995558	0.201379812781247	-14.6503990875438	1.74624805519047	-13.0288083043845	0.914210859845157	-6.52800199050094	3.48766636917325	-5.71442300685774	-8.1262693293268	8.59860621206727	0.114370030930777	8.04151298161355	-6.91418829012563	1.03133320992887	-0.769655492422108	1.82540228410527	4.6944697502714	4.45424136628039	0.964184452649299	-1.75162044715416
30	4.54826503819563	2.02976929082178	7	1.51989726866117	1.88752305434311	2.05814345581796	7	3.64119641507108	5.82779779712111	3.8357758803374	1.25358582037911	6.8316420072198	2.91663686562033	1.5420737016954	4.78043918633128	1.28224494493455	4.79246502302889	1.555329228776	5.65297361679505	6.40202390491886	1.61481209314853	3.55712347052326	6.05229856644431	6.21725096732406	-0.973227602334008	-12.8366976200087	5.51677510261033	-0.809376148080506	6.16664901162599	-6.14447713441509	-4.94721403777046	4.91273118475558	-9.49035706011215	-1.543385261628	-10.477975544914	6.46497063947562	-5.08784002951273	-5.6612787094307	9.74869479560553	1.83615490583539	4.96645952047887	-0.044143863965257	-2.64368894283583	3.22689139322048	8.13358409955748	-0.396097530367942	-2.79211576662959	2.18483029241106	-4.98344193894197
31	5.2145146289662	1.25337450022724	5.73604207462499	1.70724853852551	1.38048965708648	1.75825046428203	1.21336020499755	4.48688620999599	1.41155897904184	4.51214062720526	3.86834937361486	5.32574041331859	4.28848680630866	3.23978333307366	6.59013043961863	2.23575231775508	1	3.811989522056	6.78256806412469	2.21944292674321	4.10472427595069	1	7	4.79283265727309	-0.401545744441047	-13.2371184022396	6.52236784859201	0.322077280669386	5.30829450687717	-5.21577877961611	-6.36625622213835	5.78628854278222	-9.19696520675211	-1.1461245995827	-7.98417604551625	6.3765956040271	-4.13670340540219	-6.50898882075357	8.05576936550803	4.79663350294502	4.8999570701349	0.552883243718378	-1.56611904391855	0.536175433610932	-1.46789852627262	10.4624613225584	-3.43177791138701	5.14401565582716	-1.05128529838086
32	3.59707981176349	2.57081971157522	2.317556424564	7	1	3.21696969119251	3.61175769455068	5.87226663040744	4.39385765068119	2.69309623819247	2.07125312427739	2.8980116755937	3.55091054100085	6.22167877597828	2.65971071039311	2.94148731913048	4.84000228648191	6.5589452162305	2.09845028016543	6.13622427661221	3.83183754796789	1	3.23609067066952	3.19835465394359	2.07428583950837	-10.626611138637	7.5548883601013	0.230884107809133	6.35716520741307	-4.19793220034207	-13.7033731382597	5.74676635534348	-11.2015573824753	-0.242336630363085	-13.2309619671141	4.38566286209127	-2.70824903546302	-14.5770121839737	6.06687776393085	2.70775787698725	12.7737467875131	-9.4101824685815	2.72364106441636	2.48959554389778	7.91661698135358	14.5860958351014	-10.8101089049849	1.98611759053922	-6.8282189571981
33	4.31261088121074	1.30363799256833	4.41990032045477	3.92125402344236	4.24773846374892	5.07141650699044	3.00955560984066	5.66409811308053	4.3272567217156	3.12989900280611	5.12078266362516	4.60055655728759	2.40301424879615	1.48140595861755	1.59138204293869	2.9898833003718	4.30451956203346	2.15040393044847	6.06412521315224	5.20035618018275	5.26942383326688	1.58210581700692	7	6.77607522625987	-2.75144732065337	-11.3061362017232	3.80835529330029	-1.34063301974165	7.05766897731989	-6.21700165955491	-4.01298479343209	2.87630263850826	-12.5138290961714	0.067658674418705	-7.81511244357924	5.48906528175405	-4.70897691760185	-9.95231767862531	6.46224896958408	3.7723138364614	-1.80891461695833	0.197271933909208	-3.80701984743324	1.85556854522827	1.7180678634233	1.47532351206791	-0.375302772779195	4.35649610745135	-11.6789383378142
34	3.90246682912758	3.69146777530095	3.34793845824509	4.60018517634166	5.61497424035773	6.75564790216495	5.24541173157155	4.25620491461927	1.28854791318329	6.11694335828952	5.68568667742775	2.29715826009677	3.96758793285383	4.9786953483751	5.94748122065367	3.28639881796178	1.90123787486529	3.95789201635439	6.46402645998193	5.91532604957838	1.94334922876792	4.93536908573226	4.44291331837127	5.06919025756513	-1.6915212734271	-9.00521638382681	7.280588351765	2.10574545332291	5.28495087437909	0.291863670626546	-10.8330087795759	-0.784402775418237	-10.9586039881767	1.16197099003954	-2.24841176997887	3.93537573501891	-3.39433570615316	-8.78077798934334	10.6744211073737	2.69218250174052	8.28488016770456	-6.08284481346196	-0.196417810993289	3.75399713185206	0.0749280949861695	5.07210864248836	-6.81119295779788	3.54858196012163	-12.2252571616054
35	1.84008569065118	3.40210652350908	4.09494737588336	4.47102530328196	2.49576886870559	2.50719045525573	3.30061605509476	7	6.677278179667	2.92520290188552	2.54592399344798	3.73671661227605	2.97583580593162	4.11492941571322	7	1.18400694049959	2.95811116685077	1.51209862177363	1	3.12476591076983	1.85873403561016	5.07993675605816	5.63271093754897	4.82584798910464	1.37964822571422	-13.7500637649754	1.75090011461523	1.94574848916818	3.69816349220562	-5.19096971697724	-8.20287401835094	4.53459126526997	-12.0277066255271	-3.05614590626902	-8.21361766643796	5.48642611134484	-5.39589597544617	-5.60280150737259	8.3541282975776	6.14477745702207	3.24847318658919	1.31564929132547	-2.37208937095678	2.76682904014976	-0.779255032528074	-1.46325555702227	10.9923989483122	4.93176444176355	-4.87437020425699
36	5.53362783649758	1.05306307174627	5.03451361730241	3.31766027806122	5.88401222519355	1.96922554984003	1.56545443551262	6.49108198886206	2.05277724927253	2.33160005968688	2.53483554663143	3.26529171126364	2.39669506356882	5.37322619817012	5.9581319683431	7	5.87531866719024	1.8484713000769	3.16577870952001	5.51702240489648	6.05128643291982	2.06265555939048	2.89426058432616	5.57021665472877	0.157750945690753	-12.5065810794901	5.63909373986936	1.88629697114422	6.25063861617717	-0.628209185516202	-14.4719215051456	1.43705304086326	-13.0042820439028	0.287879377461819	-6.14624540273946	3.37943011508491	-5.98091702524398	-7.75206852100066	9.90468507040261	0.174771170365491	8.5497797256388	-5.99382683937089	1.49106875209743	4.2705543088037	-3.28572877798847	4.60151573190278	1.54286048190831	1.87108707434881	-2.25161962992792
37	2.7811881397285	1.42660567580492	2.57160361970066	4.09328227478897	1.14708246717304	2.40314171143072	4.2602209445526	6.10441064269043	6.30282815934768	2.14151703094252	1.83510478444795	5.60106436343199	2.82168444898622	2.7367977038278	6.27604591302324	3.76869698300726	6.76587878108376	1	5.40725687629069	3.10082159585455	1.24707540713925	2.98942787943889	6.54026227301118	3.34235328653541	-2.61748051681757	-11.9330886640438	4.65233858199222	1.67570742992015	9.4575142597092	-6.26697561240105	-3.8425248439159	5.38146319568615	-12.3093172375293	-0.131397148598842	-7.73735243661763	5.7018170793403	-7.71629021724841	-9.69469138882092	4.60925071950923	4.46980213383516	-0.974728300969932	1.60028887490626	-4.01916762317153	0.722113202539098	-2.4846314465045	13.5325405370574	-5.79881078486555	4.65205671367981	-10.1246777711174
38	5.46454860829594	1	5.79014495289205	6.79572010760471	6.22111292994021	2.03622950154587	4.2142662510651	6.39285818253029	3.18770454151636	4.39914235554036	1	2.6335813658861	1	1	1.03827713488146	1.49890491318226	3.25783958533083	4.91102690411101	3.35050955800499	5.23204117489258	1	1	3.88703222164942	2.52691592789861	-2.5603428795527	-10.7416589194195	1.77621923801078	4.17936865671031	6.98210886461554	-1.6249579056254	-11.4482512496423	0.25435204394014	-11.5987841907939	1.70576295999218	-4.25296773487294	2.06327916119512	-2.65708271845519	-6.60428136717844	11.8714115851214	3.38182672310147	6.27007687964689	-6.49409880341388	3.54592047962627	0.358256656248437	4.15761873361205	8.12190117919783	2.53488432726046	2.94561694946174	-13.5175268557634
39	5.05988205084233	3.0521590900093	2.05133967464629	5.78579680718564	5.09967214373721	2.68794224305477	6.90833191978167	6.18039065906559	4.59822291437455	5.38297543283594	1.40683470868358	2.59868852789753	4.25812898196482	5.66698095362262	5.28370488446875	4.8744405923388	3.3754127292085	3.63866402143164	7	2.47793702462872	4.08680666361515	1.98904777952505	7	4.94995499260728	1.91751333460666	-10.2696024909941	3.43913026381785	0.386127968158974	1.01492956712705	-2.83636756886863	-8.85829258566303	6.03871721482557	-12.3134117951641	2.10382057757617	-6.85645074458991	4.98009197283192	-6.97331459866478	-10.3359726015004	6.58880419168574	-0.791185919762239	6.68027892949853	-7.49927767985637	-0.345752871931245	2.38192249575467	7.15546770415392	5.00376534992221	-1.58359482682021	3.22745251407934	-4.75835254940453
40	2.14381323567285	1.60387642335918	1	3.40337685043425	3.16939718936555	2.15609510159402	3.80063489001174	2.67627926168244	4.9447381536838	3.60183740661479	1	1.4673206533997	2.41460811620584	1	3.5536676673321	2.91147856708443	3.72763363131265	2.25093131642974	4.53858111319298	6.80023439143229	7	1.2068289493917	2.37681792005533	4.69010827954903	-2.47529694061927	-15.3367733949604	2.03387955973276	1.00123164099055	9.30841754712555	-7.66181934713511	-5.42492503844538	4.58930354123074	-15.1506580801326	-0.882115579194508	-8.71664740032818	4.16685300328535	-4.68568038619224	-10.2751431751304	4.89196825841421	0.821686337176667	-0.441209631234752	0.703908385574178	-6.01448508639834	1.74868594615593	-2.24590509524633	12.57290595291	-4.16726273737017	2.96256604895075	-9.23315289640849
41	3.55474938160155	5.48532540447438	1	7	6.95847800568637	1.48267734651134	5.56611933157407	6.09182882294673	4.61379021611589	3.50865466967144	4.25697094229509	1.38234723726766	2.8113787530327	1	7	1.81736267046571	2.48027272563288	2.58861105487011	1.78354146004159	4.65747071494565	6.02249563623118	4.40789421298735	5.46373563881351	1.21672227426485	2.28787206661857	-11.4881028068735	4.04298079271445	0.933426496565815	0.445487017033955	-1.35857256880354	-11.1314882940204	4.61812108284744	-12.4314322381891	0.618916737531731	-6.96718393730337	8.16338742666202	-5.25715250442981	-10.3065780598044	5.55981746131971	0.192931518654976	6.83001797890475	-7.42925733836838	0.91098338735422	2.11483005261193	1.0873489656406	5.91674608581583	-0.150172771537556	3.09491151839565	0.2199124082546
42	4.13890644103705	2.14901884768318	5.12201456245761	5.80151875565329	6.01472250765818	1.24761499445432	2.77958152633855	3.84896155928656	6.28868693306385	1	5.04310852409909	5.75336621245219	3.69434810885264	2.03979471139218	3.95908275368899	1	4.18359730783276	2.59436816920071	3.90012478734043	2.06748083687607	1.52661552883443	4.54882921496609	6.39692019586058	0.347553161821438	-3.41686533688475	-7.30907492277441	-3.39605357217478	2.97759044408967	7.07796107292465	-2.01921117522413	-16.6756666276646	3.07767807791878	-12.327595277338	6.72023161061921	2.8556779280252	3.20007643192273	-3.23869676848571	-7.84252466121127	0.902806561238861	6.00086536115864	2.47990311471248	-5.70519606908098	-2.79501752705181	1.3296169442397	-0.480883287714512	12.4718977798189	3.73070694236282	0.432583374446153	-6.01539755007441
43	4.67008236845153	1.64667163711593	3.75666641517787	2.46865529860615	3.47234092989953	4.85798435305821	5.54986681609615	2.5076117953562	4.66427339858547	3.29523937748775	4.82420306465454	6.4337938777797	2.73544719718017	3.35857161485996	1	2.91155091117449	3.27200946582904	1.66645411527862	5.66650011038455	5.61379297782011	5.65409183716814	2.42232153819519	6.74632357405813	6.92136939042901	-2.50287531534182	-11.4174552043678	4.33647599332304	-1.64691538419821	7.88361580728384	-6.17157825909143	-4.24051252536067	4.05579100089544	-13.2851144323307	-0.461348364000416	-6.89516954847249	5.12431655404483	-3.97036031326625	-9.82629343189168	5.04819417819142	4.19869265913155	-1.96849249064577	0.79710688503895	-3.36499651142515	1.96765884364151	3.36300087512843	13.42117637405	0.00538133755779128	3.28517164843362	-12.1440986864374
44	5.2253557644541	1	5.92801705723546	3.5508559134155	6.28618390850104	2.37273889834243	4.06830203060424	5.40002811575869	1	2.68628573513232	1.26879066301828	2.51768357833273	4.2431874300531	4.09385427857342	1	3.5542965707681	6.16819727163931	2.1770222708174	4.75049195252945	2.20361175929762	4.61001492075836	1.67239451529273	3.50094577009025	6.54217345563176	-0.733275226655893	-12.0630548484369	7.13762121558293	1.67214361736148	7.40089637357416	-0.322990801209247	-13.0491411002064	2.0032879540005	-13.2190405490689	-0.16204799340697	-5.55273550062959	3.35613212751749	-7.11766077520157	-8.04836643434785	10.3965184238351	-0.177733902029305	8.49344713663225	-7.30862077521573	1.43515749514786	-0.617388347847732	11.2577798538999	9.27189879014784	-2.39195561525809	1.41019363474872	-1.94563727868235
45	5.21712441559326	4.62033483760657	1.52658337795404	6.27667349418776	6.30996336710519	2.55799555133925	5.32486740980669	5.99851357675224	3.85388238382416	5.33494267570041	1.44061767636706	3.27099281059319	3.38714520823422	5.34603821342971	3.71377901198352	4.46877101509268	3.5179882352328	2.35822929834794	6.60561055465531	5.7539764120075	6.64619189822923	1.48518463970476	7	4.00170871962486	3.00501056034776	-9.29987566672762	4.46593165305248	1.7768089529419	0.920173699643201	-1.80222205815848	-8.50339404978869	5.48687277644134	-11.5995689840371	2.90121269338744	-6.91472621335804	4.71027282763361	-6.9819686994123	-10.954589499287	6.41306354659104	-0.323787964779194	6.12573739080491	-7.40671754544366	-0.275967654515058	-2.08001508908261	7.00284381498736	5.70554406310939	-2.04179965477552	3.25528830547996	-6.36306185508916
46	4.62052912656127	1.54778521443297	4.69858939211474	6.83739898418969	7	2.79399996756152	6.00394173919517	4.5587502396663	1.42042403188705	4.91009068044442	6.25421625464981	2.798620849496	1.93077078696799	1	4.50134846968225	2.06188592766019	3.98433699221396	3.94372357767405	4.48536575158042	5.03329482120163	1.56417741925388	3.50757614221394	7	0.0625320805011759	-2.89705962012334	-7.11580373396671	-1.82851973049337	2.73907106865383	6.58008198188598	-2.2070082546861	-15.6143613216511	4.0794371061344	-11.7641056078578	6.75467471010455	2.15090072830027	3.88177640891105	-1.66232560582474	-8.60563667122179	1.2453015473774	5.44191272430964	3.53881978164837	-6.97949273999962	-3.22077412163339	3.08385615413554	10.344393858691	11.2196923186713	-4.75776467953285	2.13401407376072	-4.25415808132468
47	1.53732017370263	1.01145078286482	2.04419946040898	5.3769482412816	2.01062989075505	3.44288273907221	3.64083163804661	3.92815576044452	6.23182836352496	1.83863543406172	1.48642591206478	1.90756675380851	2.63663692657651	3.84207503041909	3.85020523088067	4.16243140777857	5.07483326733712	2.75482230971062	2.44099609222328	5.74456650832556	3.7148478890155	2.81704773936606	1.714769558949	3.2796137961639	-2.43766368961294	-13.3606617884528	4.85002960489085	1.21063500017956	7.38383721494999	-5.0311433731597	-4.17953261055223	4.54503393859033	-13.2430871328272	-0.532890542392157	-6.52595257203086	6.98837802541081	-8.02398953671281	-10.3859060741853	3.81806119907939	6.01022857688095	-0.910897802717428	1.9351096764349	-4.40987412398685	1.03747955663233	-6.16640200072244	13.5160623469434	6.2607011274128	1.63128340762602	-2.73657243989096
48	4.48057084225489	2.19130328442075	6.55059235565386	1.10258241128192	2.06325619145033	1.57711402786671	1.30830477105944	2.09222941255565	5.44888947286721	4.15488007436404	1	6.9016308614166	2.70079816482519	3.80715673910201	5.11554114108956	4.39211516241819	3.36787098590811	2.09905695350705	5.32667802877996	5.42633172583245	1	1.2019818476925	6.66427841281745	6.59331946756428	-0.152135645433225	-13.0504218280268	5.85493595903076	-1.98896423938926	6.58335040075876	-4.8194294638131	-4.25307542905502	5.18619189635729	-9.22882938688397	-1.90217625788661	-11.2254573174584	6.83294648255296	-4.71556501402568	-6.39018151156661	9.93418824671168	2.38915584578136	5.37151366108069	-1.3513875144222	-2.51669384401524	3.11537033596105	7.57252685930146	-2.7335785476994	-7.11132276154755	4.06104980251698	-5.43486164027478
49	6.0118835143751	5.05594200399875	7	2.80784184059202	2.88452941290571	6.89875715557061	1.38183708026979	5.37807860293293	4.02062870886585	6.90268803354143	2.92408028323601	1.79461268416575	2.37498998423474	1.74558373674689	7	3.23598073226593	1	1.80857443311151	4.18455908875842	2.32283573915891	2.30728035503927	1.88759467602622	5.63472493809643	5.27274064659039	1.56141799266085	-9.21644032271835	2.19718943489397	5.22995117494891	-4.0303150154968	5.31517284535202	-0.795001410011433	0.278128249312864	-0.0417429412847861	8.19426068275512	5.75497068419848	1.70829136060392	-14.6905651439253	-1.26753101330872	-8.10054086450483	1.60706309866911	-14.9782096084657	5.29015436084994	-10.7229705308592	6.79227007671383	2.4576452019858	8.8129803715101	-0.640106967509164	3.9817537585328	-7.60720273416726
50	7	5.19779951090184	3.62011545498395	3.4364067745745	2.84517217101321	3.06538377470056	5.85497700868129	5.48339135967603	4.91527760446803	1.18426140034377	2.29776923243882	5.88534368770539	6.06910938199428	1	5.67459703503465	4.53437925233281	6.51189174298437	3.2721335837982	5.87332464547759	5.32396168424783	5.12338615474423	2.43925769337617	5.89918546194008	6.11995041485208	9.67728938208701	-11.6793433376152	7.00785248254507	6.42185278157868	4.68730526848929	4.32814226710429	-1.24357033776928	-0.516566020100857	-0.871181167468546	5.73322168705841	3.59932843552577	4.3565975418615	-5.00873818565006	-3.31506353074693	0.932578430200823	2.05157223995208	-12.699021072971	2.72618433498682	-11.7261825065882	3.60117020649507	3.52436520559621	10.9506939096669	-6.64786321626464	4.73197516610378	-4.76532875458747
51	1	1.35241053488696	3.3188960134399	5.47602451810314	4.42431311186428	3.58938726711708	3.6370583452838	3.2311280683212	3.57882706979531	2.21906983193511	3.4685010513942	1	2.5867626176575	3.72487100710024	6.10812058609644	1.91375911260573	5.96036762897801	1	1.66819529043653	6.72964498433653	1.77964962777618	3.48282276756561	6.31794135913697	-0.90346528273098	-4.92892067325559	-6.86948733691499	-3.69233948523427	2.47461640641034	3.54587667271977	-2.86601928417103	-17.3464155547053	4.08726649085707	-11.6679414112294	8.14464567326944	2.3385944307129	5.87193643209856	-3.98741969181188	-7.99608403318467	1.57511573796401	5.49622314314991	1.74512353394767	-7.94415897360521	-1.90291331205331	5.88692328220003	0.581611102984747	7.03896730926851	-0.795742326879149	1.45933503151116	-4.72125964463833
52	4.81373067736613	2.90275440615625	1.94416381096805	2.98413164718949	5.86590892049538	1.9011023958492	4.41717403167354	7	2.74184544726184	2.95660237193788	1.26894213391775	1	1	2.0445458243484	6.62769206897129	1.86342609652421	1	3.88211789861648	4.22052531614655	1.73846148609025	1.81398244648119	5.11980288393871	4.28372344867661	4.56101199681855	-2.98021632313659	-10.1326730169572	6.9011953645831	2.22802123421824	6.18037958096097	-1.65251172447563	-15.0359965916794	5.16626631964041	-12.6146415826655	-2.65314706652172	-5.36604099411163	1.00330719152343	-1.49238184337607	-7.53571009809713	11.9083107411494	2.89848175853478	5.97908149512874	-0.165937542667187	-3.23042545243355	1.77673408292419	2.91035975486004	8.37947436598977	3.56400335840618	5.29209342942523	-7.6243461789669
53	1.33196557261864	2.2463733117155	1.58717416445029	2.80578093660835	2.36322713419058	3.66792657738013	6.35525374761694	4.74654785133638	3.89773636107465	1.0646642611322	1.8177511764423	3.051700303276	1	2.98887765076243	2.04198101273115	1.14484949640172	2.71229143027028	3.41088560250733	1.63643795465405	5.81210637622763	4.5782642867943	1.56987000648615	2.61960456961579	5.64891010459903	-2.97044631460597	-15.151032832397	4.20180290701425	1.6951707555608	9.89281448799998	-6.93038964560762	-5.09708124249242	4.10163742803149	-14.3035704812563	0.582012918712827	-7.67043597596144	5.6410185995138	-3.84676906450692	-9.51183946126758	5.92451116093076	2.49118791402788	-1.46162640335066	1.78887147854384	-6.10299994829989	2.38123235979764	-3.47228578466661	7.71036692022792	-8.23579013718606	2.5488341407222	-4.2572173940468
54	7	3.02833525241184	5.23178222435039	5.29059651663472	7	2.7744404883649	2.68135462655722	3.9834514697686	4.34436237240909	1	1	5.47621451954077	4.05664020348641	3.37293018580266	5.4628032032042	1	4.55993100855714	7	6.22169539249247	4.41259366633771	5.56357195439906	1.91888983179049	6.33631076385687	3.07205505948858	-1.02965055003772	-8.29630245932097	2.96087870959391	2.26237638515717	6.38836761477995	-3.52154328584657	-12.4411790964211	2.08378961646885	-10.4451374344644	2.44060211797224	-2.3888570959384	3.51746531468134	-4.27836458381644	-11.2360879246084	10.5295517259562	-0.775123122301283	9.64112020565284	-9.45388068436409	2.06806991106625	2.63801626593893	2.21614490588889	2.58586107689737	2.15765593490789	1.65807638652474	-5.66920367560362
55	5.43117162034875	1	3.16853977896879	3.19755445084116	2.78948185470221	1	4.64465708012994	3.83473743613682	2.98211497917002	3.23365549361072	1.99887146304174	4.56320946741192	1.71790027856165	3.55857430673166	2.07716209360813	2.16524976756551	4.88845634896211	1.23299518826976	5.20065202391238	1.13964564808554	2.37613792416289	2.93862058411521	4.77755036018337	6.29735869204221	-3.11729888377883	-11.7678567216164	4.72370037525974	-2.41469247446626	7.12761501955458	-5.04201726322489	-5.54239038599762	4.0577507834182	-14.0704890192534	-1.25021685933564	-8.63607462143288	5.79898138611128	-4.57974724016166	-9.99044730839659	4.60204676018051	4.23861303240941	-3.83490546854519	0.157421090323924	-4.52254048049266	1.86720950315907	-0.0317907583286441	8.29160462713406	-6.75698771960177	0.523575770140325	-3.14173077886761
56	5.87494815273544	1	4.90618880543574	3.64617927293638	6.15106405956185	2.20959222460958	1.59543451301967	6.08896790445616	2.82575160942311	5.11869607882683	3.46239010336287	3.98562047523383	2.22592681814855	3.61878845936698	4.27684822149608	5.84358705721711	5.73803010515542	1	6.16214544995492	1.96801477550287	6.57775652560439	3.50431420582872	3.70675711189994	6.32287392102722	-0.313153411034363	-12.7774236635685	6.40239466202258	2.49367102533641	6.88302886842147	0.378008376579301	-14.4659782279235	1.7655161320301	-13.3454803253774	0.155782087155544	-6.26957882035368	3.7601475404938	-5.7210845424031	-8.13214838184862	9.68081260170428	0.43415257330365	8.35472340919896	-6.75955173607125	0.63504766290273	2.77549023571179	-4.45026704350499	13.8040916552281	0.575313089957099	5.76917221131473	-5.30927652661587
57	3.70266446694114	1.92582999748157	1	6.36152111421945	1.15048785508785	3.14220776159808	3.29245978950643	7	4.23734367401506	1.94503438072394	2.95512517142572	2.43074385652786	5.90385039347557	1.89857551380679	3.43813707554453	2.78134596885534	5.34210101016971	5.84711161311761	1.38522534479998	7	3.21089240011911	4.35033671227297	1.86490394107816	3.75409134270769	1.50243020504061	-9.63967332349249	6.73456098114201	-1.20092015863273	6.87398335937031	-4.11356668106305	-12.7828568881021	5.18459661239899	-11.2453227368283	0.287826958511172	-12.067721669743	4.38909326878327	-1.9989110602946	-14.4366797765386	7.42910913999826	2.99447607703501	12.1437494864512	-8.58890212661356	2.74319731094243	1.37537031656173	-6.69543070724075	12.2205386876148	-10.5292195526178	1.66845019987639	-6.78006018314318
58	4.5946369446232	1	3.06937457306859	3.55723944984193	2.92313730498402	1.91764970154364	5.49776209867327	6.80598093788025	1.42618786903542	3.78631145579062	2.80263690347789	3.55424649495533	2.90483936786332	1.87308148742013	7	3.73404490515113	6.5245478798345	1.19703355891311	3.22461221652643	2.3803486643319	3.55108366618927	1.47113487419791	5.96326475425999	5.48346564941496	-2.42728241964469	-12.7707226367259	3.55296926904459	-0.253122993261594	9.03019171497859	-6.07901117714633	-5.22326333575709	2.65177860012738	-14.7732206997529	0.252800378085711	-8.565982961492	2.05003614750866	-5.04592403796144	-10.18865219078	6.00479033059908	3.21673690332083	-1.37518758308432	0.583628642315514	-4.00383603088596	1.21971351932638	1.42711527064958	9.19933098851394	-7.42200368263078	1.33056442977866	2.03986523685474
59	1	2.1433256006168	2.64757401754363	6.32319570493083	4.15194398148812	1.23007636881187	1.13295626867886	1.19750142320148	4.16508750555495	6.4311871138795	3.76119460300325	2.12756208215849	2.79040396275761	5.28482953160191	3.36259637048474	6.53963693978284	4.82405479998739	3.95976937403555	6.16892600521402	4.44343920066251	1.13176587449468	4.90835301573327	7	-1.34036344187829	-5.19035804561164	-8.34717815743033	-2.74467439092634	4.91070196113322	6.35594698730599	-2.54173139738237	-16.8185840477131	2.35157178098265	-11.1442300311123	8.72270860342856	3.06879234027978	4.18862086724649	-2.51274299609361	-8.02565452470956	0.198641953405756	6.81112060451492	1.87043988459744	-7.18261423664317	-1.87769198806652	-0.365195839631904	12.4808651613712	6.88585798327167	2.39478304307653	0.0116845609920023	-7.04455866943967
60	5.33820030629677	1	1.24735028670681	6.76193400396147	4.50371722935465	1.83399267849613	1	3.92245053369685	1	1.36839218413405	4.30269256320946	4.89757910537867	4.42296413856525	2.96882244017831	3.48938259293415	6.62345598112963	1	6.16830994167315	6.96398714332816	1	3.23137157250327	1.70435981571773	1.35551310967971	-0.876430860393488	-5.96460423230536	-6.84737255727649	-3.68934104586792	0.49994226778479	6.87786144287745	-5.16539303866848	-20.2354125816592	1.38396530329208	-7.18706117920292	5.12786046263427	4.64731031773097	-1.08963277614692	-0.387428767434492	-5.78753338213765	2.23306661331689	3.59377300668628	1.3910216616601	-6.79612683059529	-3.19802136315938	2.58466507294528	-3.81592436032286	4.87443974225351	0.211601047489896	4.54461062679625	-4.11542707014488
61	2.03162983974389	2.26203033942437	4.54309452535244	4.29081508905263	1	2.70604421659404	5.42618538133857	1	2.74616488591255	1.95972517882258	2.96125667151746	1.63265866640236	1.79134932763865	5.81312443914055	6.57069798043234	2.1419880863861	3.60665469359089	2.27296596797043	5.12953479745802	3.29673590278241	1	1	2.94936984721233	11.1764324944814	-0.634234031160763	-13.8072494180857	4.23973309202769	3.21548317308715	7.44907521638939	-5.10589655109261	-5.76804104228245	2.89286963367271	-14.4220255486774	-3.3455819257656	-9.70418932212286	4.57006023970177	-6.07116864257779	-5.73914194489382	8.21270888505924	6.65578108803379	-0.900031039729088	-0.454644231714027	-3.06227018178923	2.66977108397412	0.98894443298211	12.8912680377188	3.29648524403404	1.17974069148062	1.24801636385373
62	3.80033002827174	1.47768701492953	3.44663050626078	6.0887728096169	5.44001718542739	1.33939305978104	1	4.96470103975127	3.54277568416638	6.63042339546652	3.82652816236861	4.12090178510828	4.7720109362393	2.37638145255375	2.92678469545582	4.58627156145218	2.41281180387281	1.93233079044671	3.24615473397195	1.74760017282358	3.08056187213062	2.50512399639589	2.80611457462325	-2.25273967342304	-4.28691013958982	-8.0249584857157	-6.41415637709858	2.20570479723174	5.91534923837321	-6.24250134500064	-18.8607173701469	1.25852609716159	-8.55766161182934	5.56567480748002	2.47071578760813	-0.0440345540888465	2.0219010540474	-5.60821507027113	0.74995860671257	4.3082919613214	2.50740883413626	-6.55634678061077	-3.39415128666882	0.683606558597245	0.468414661503779	6.7714917981608	-13.153645754817	4.32840447347776	-5.4068633112076
63	6.05731228354802	2.60806859237445	3.93613187386162	1.60031874495828	5.57568093541181	1.72152187481215	1	2.95428324287571	7	3.66911762909024	1.31654054228841	1.57661367512526	2.86562068137853	5.66050236117029	7	6.07818400066045	2.74334910329975	1.34369403846986	6.61426723559914	3.04545594300256	6.6568684156716	3.3564796888925	6.08737457777059	6.35228239481901	7.30558688443166	-12.9587292398184	3.50906126362828	5.67406658849658	-4.19028004406167	6.31322341064451	-0.218932688549517	0.0989948033574886	0.532767480786075	3.88154599972402	2.29493222246724	2.42235048473435	-10.3355444898432	-0.0884745267642484	-2.35317059208208	3.8103955316578	-13.8959335756513	0.76097573781685	-12.3987008254376	1.18207785416889	12.0923558240818	5.65509622196801	-2.96672135016004	6.34399151867959	-6.67568281737226
64	5.76865551369224	1	4.18376297392248	5.39165995461462	6.45241738074114	2.28420017330744	5.76160528815971	6.93403535145319	5.53169372940941	2.77425306770796	4.42935661152657	5.01251288607011	3.34906400893647	3.73580718337885	3.51663209959659	5.05472307546801	4.28062595984867	1	5.67529816488562	3.44408756507445	3.9884028755046	3.51811180154183	5.95487087756122	5.77785698107654	-1.72049564422464	-11.5968902325547	5.12385346387356	1.66994680364466	4.92551699687277	-0.80534460136534	-13.3140886977886	3.70781886635641	-13.5948332417376	0.987681815076997	-6.78995091025515	5.9534018589993	-5.0377002541261	-6.77508438595611	9.99202146485699	-1.92709123007321	9.22481143714174	-9.09171968953706	2.1893978882142	1.82316511665949	-3.94376209335716	11.4227503021415	3.52695387070198	5.36039604090637	-12.2441126795018
65	3.62946086874808	2.81581734245936	3.5250346976681	5.52349967826903	5.41521072713761	5.239986518623	1	6.33253248239532	2.8834873424841	3.13016195509885	2.05235238607127	1.35681276119695	5.13878882237997	3.41253675407301	6.35377491045051	1	3.74192088499514	3.3366165572957	2.10258060371056	6.35289767205148	1.79323164109011	2.60921684239038	5.80869557906705	5.49309372876624	-1.12196947988058	-9.83692221444478	4.51503943881932	1.99502571022151	3.96899155169346	0.810132370221956	-11.4940921642551	-2.51456160871207	-11.0523672031741	0.036197798205373	-2.46862334500788	3.26026040739472	-4.7773110727095	-8.66184288640603	8.82712532601503	2.23554396257372	8.1532868858653	-5.70307400665491	1.6694545572127	2.83585951494353	5.33556016688099	7.85602931342968	-6.10971687019145	2.0110469853258	-0.652334931177547
66	7	3.44878316343736	4.5222327209207	6.64340200943558	5.95312062798117	2.07045397040123	7	6.09173614282894	3.74493555019154	2.11640163732416	1.03927797090782	2.18516089733129	7	2.61211876222463	4.67305988121145	3.71823883527243	4.57129748018124	6.44427458655307	7	6.87221905421723	4.95721972815529	1.15577296020254	5.33450562216318	4.01671430207447	-1.80428268374557	-8.96808747058448	3.15305781255611	1.92233670562959	6.37022159674626	-2.12206568978967	-12.7498890467404	1.91330929261724	-9.86381060116046	2.54407649737952	-3.66203366250426	4.40987035924418	-4.13318131388172	-9.60467481825229	10.4265176580174	-1.68982807899223	8.28092130685982	-9.98442104560947	2.53070503483759	1.96691978731698	3.83760256705263	0.510422372917	-3.52013198676358	5.54196439666497	-6.69908256189915
67	4.31548477054688	3.07522744057719	7	1	1.41158080816395	3.85044396749327	6.272158072823	2.49459105116934	2.11597334466068	1.30880967264308	1	1.52559071146811	1	3.45180957432329	6.79764940200944	3.48723535078804	1	2.4117779045665	4.36341768316474	2.57511833532714	6.27817913312084	1.31095539326844	5.8627875983956	5.77388570735461	-1.97526333989819	-13.4630879482936	4.92951478743788	-1.70575583548606	5.5104632117275	-5.37727755716167	-4.6985747735974	5.07931933210957	-9.83994794721586	-1.48464971641906	-10.0843922387604	7.16099847080794	-4.01374408199485	-4.76879879020044	8.00886613644676	3.75972276871698	4.32504544956952	0.262991635959708	-3.61489553006257	1.24227248947849	9.66963598652353	5.88881849968538	10.0577335986607	0.324839161255846	-1.94790831247057
68	2.9352303398543	2.60950157704517	4.47470465846619	4.80905339214267	2.27140841614197	2.77610776757563	5.85874775546554	7	4.80603686443787	2.10492207293288	1.20906781315159	1.36289759858708	1.51406652192456	4.96235528224794	5.49531599319837	2.0284111043869	1	1.3869702208521	1.48730383502399	3.63612334553277	1.25789701015147	1	7	10.3469232684406	-1.15388938870152	-13.4633391012766	5.31993853023891	2.90719800593912	7.30508498863472	-4.70997629934201	-6.23132567834949	2.61536267710056	-14.2367805349133	-2.52428994824091	-9.74770645375492	3.11809553789293	-6.02448609669947	-6.93318907918079	8.69533293114449	5.40665592649514	-0.769918200487054	-0.50851984691913	-2.82950126478104	2.25052511422842	1.59001024492373	13.0736423479658	2.93436955551704	0.883054260331314	-6.08821449801501
69	5.37371265294204	1.19704035302714	2.05787619872407	6.32782235983519	4.95791020353235	2.55665321137595	4.09925131270768	3.80240046590924	5.26082003678564	3.51205247319905	4.52536257712932	4.8240274657314	4.74432190109588	3.78903380874631	5.43964178567611	6.6184127968791	1.25268231272458	5.59532380856701	7	1.64364053540664	3.10943354976482	1.27405930079816	1.63023792535568	-1.62261734502961	-5.82088314882471	-7.81413967089745	-3.64379944942368	0.0014579678312992	7.4692009350746	-6.34269970184724	-20.1803576939423	1.58674459651056	-7.81320173265631	5.80063954013307	4.19328083660062	-0.557678154025661	0.246899315567423	-5.93754624453566	3.84229731249479	3.40704953781584	1.21930454896173	-7.18081424752757	-3.75433938957881	2.98329070456353	-3.98692589111594	5.30213355014894	-2.01476000379618	3.64310892203483	-7.3303646999613
70	2.80734263590756	1.24329780750944	4.83656122818623	1.96696404673377	4.98168495043629	5.08365720444295	6.9721160956669	2.22675234649945	5.44676360305358	3.45098444171318	2.13673606886913	4.08004772757277	2.04825425448077	1	7	3.19623942236184	1.36591199793031	2.71529180535081	7	2.81542474593558	4.0768852226921	1.75965380338911	6.16590246402723	4.59325396761821	3.21614687238367	-11.3709550421197	5.4525199850973	-1.93292401812279	5.01746475842093	-5.38374336898019	-6.53576972854571	0.484014178696746	-14.0324518963588	-3.00346195285459	-8.29076061243324	2.32688422251838	-5.77826424868153	-11.0074710397835	7.11919518205829	7.44743464135522	2.24288306405741	-2.70900813435396	-5.27040076364766	2.77305256815835	1.47687433803069	5.30638938958882	-5.71823724415801	4.40155911057454	-3.78039521911058
71	3.4649188602226	2.57575168806622	6.6546830150183	6.58990588992795	6.91538191339273	1.1343259251844	2.82104234133743	3.7862233429905	1.98842074961617	1.30943639339865	1	1.83706977040384	1.11484429016103	1.17202393933918	2.29609164798678	2.54102693379748	3.30452737054463	3.45742508128547	2.43049303400445	2.82861564588127	2.17128809408878	3.93223048007304	4.14560730956167	4.94307117445054	0.0559453987584376	-10.6367301931126	2.42423079064929	2.03903320837736	5.86885130878129	-0.48190903756247	-12.0231105848277	-1.21372685229848	-12.3737334645043	2.80645454741715	-4.36609395236157	0.447510872552831	-0.759604826917647	-5.02283561388136	11.5472666995026	2.49394968403993	6.50907688134029	-6.25057451616462	3.911498628463	1.74221855829176	2.98403842881664	9.01368234538942	2.02126756220681	1.03145603423867	-9.84632229741197
72	5.668766881102	5.52270493535085	6.37833017988842	3.05514051179394	3.50394608309098	7	2.3713702071921	5.58905695479117	3.9981296329603	3.18922205091722	2.13227488271914	1.38666001038436	2.68922988023925	1	6.62838022756886	1.8865748605412	2.51653031051752	1.9113343633925	4.32725371477504	2.04968564940982	3.01813689023162	1.65028003798811	7	6.31977342672582	2.86237646698812	-8.62119082902179	1.64497063650856	6.27057631885513	-4.32974115079388	5.50877894014034	-0.846494900482068	0.917753634686876	0.414811594292579	7.93614181067177	5.88299830936667	1.38779136715435	-13.5136901215826	-1.78886254836041	-9.46144603536433	1.70149828912208	-14.7486677282037	3.52702165716903	-10.7859579244373	6.12852524992794	3.28030409486119	5.85869442193226	0.638927193131385	1.16334624226277	-1.30143241730906
73	4.43899214634888	1	1.36967274272724	6.79433880555352	4.06120299892577	1.86859481270734	1.50248233479229	1.7258686695092	5.62664780745488	1.34197794517526	1	1.45187340328431	1	3.2991584472394	1.61262865416109	2.90887028199953	2.10941818715837	2.48373552583091	6.65558905786605	2.02972966730441	4.55613422898006	2.42154240995666	7	-1.55958358421858	-4.31133187692725	-7.91329413404404	-4.4034873252343	1.47782589823399	6.5958215789328	-4.25154198992257	-20.2494725589525	3.02921642990244	-8.14593719377032	5.04708830607116	2.42173284648879	1.93859522360624	-0.13098354021957	-6.17205233613229	1.85433843612721	3.07457943430417	2.09109879342938	-6.6334817174079	-4.57228909376371	0.460112443067208	-0.0448210645489529	3.22984736623005	1.54472244897613	4.5887481596139	-5.2697172378496
74	5.19762321398987	2.25369533596747	7	1	1.78092941259636	2.0511067527115	6.34631188776851	3.96489100133643	2.70647328567047	3.79577144878719	2.61737806683997	1.11789071853506	1.23791857740795	4.94321435497215	7	3.65872234407676	1	6.13687359412885	4.79195069812902	2.64803943599116	5.91592408277716	1	4.3549262975926	5.21181907666063	-0.499369091639603	-13.6251007566763	4.97955860927707	-1.39121681506531	6.02361868249221	-4.73795455410538	-4.3368795050377	5.26256507863596	-10.0420302621122	-2.40398616295172	-9.96790243110416	6.85367990074653	-2.61072199366785	-5.04843597823131	8.02282523509425	3.98802533321406	5.00337125534333	-0.46459341968916	-3.58297367041749	2.30790983961511	6.49664938229637	-1.71014188801631	11.201538424194	0.808656899869826	-4.69368086032119
75	2.11299421035646	1.54831180728962	1.82289337048589	3.21350929316207	1	2.19787299445903	3.56914918185711	4.6384803377603	3.5964031342115	2.96136607282341	3.27312581591149	6.76952354270666	2.66573395654067	6.25154458129794	1.19267545260131	3.34380908615252	2.68300142572744	1	1	5.32155563134518	2.50524676555191	2.77654345269823	6.47468462094909	3.61295409668647	-4.06344499213375	-11.2978491175169	2.84085781040546	-0.253101167193794	5.51459669227663	-6.94599271808936	-5.41975917621373	4.776964406207	-12.9519234050612	0.914155930599569	-7.15304645198139	6.18458694698354	-5.4747251369402	-8.93144969915004	4.39894448867073	2.42425255297033	-1.64611235445829	1.0941782441243	-5.06511979748299	1.21493328604272	0.528056944744659	17.0459490592452	8.34895735527815	4.45340154909142	-1.25253004055435
76	4.60594854221108	3.07845222192384	3.40355303508942	6.24575694950975	1.89057485364837	3.30641450122716	7	5.08923490403859	1.27924712354834	1.46239150842769	3.89212829266758	7	4.11079731354507	2.67664507989783	5.98312998048269	1.8099024935061	2.66915450925271	4.6240756695519	4.14573877415834	2.79692939995297	2.4473282798896	5.16530265504744	2.46805458876708	3.27512897981723	0.279029139783231	-9.30051454144537	6.30097325846226	1.55637672876559	9.50778273660094	-3.99968182762989	-10.1826901756546	4.68932031570236	-7.93038008424779	-0.724521384280635	-8.36935658439136	-1.19133230985815	-0.791503283657459	-11.5584657660333	8.69791781272829	3.50920207858163	4.31532285978662	-9.24466057506465	0.753403838938134	1.11765367134946	8.46616652289109	10.9069797045535	7.19699006749442	3.34872815148599	-10.6952527876926
77	4.21714204300544	1	3.96986615282331	3.92470387020797	1.13014085264684	2.40300682563159	5.42942772361101	6.94631505494281	1.6837834890935	4.88790384083189	4.66592745621431	3.26618019274984	1.33141012275866	1.50929063209729	5.22323902842089	1	2.35601684842369	1.15625617688968	3.89489267766095	3.30710947738463	4.49997525024783	2.98690870634538	6.91688507222787	5.74857975169835	-2.27567585985573	-12.9756499490099	2.86623699050371	-1.33947396388677	7.40568612796327	-5.89542715077116	-4.32313242076819	5.16550648537464	-14.1461940782174	-0.146593959020234	-8.72367056497918	4.00663996295882	-2.33959655494962	-10.8668692303477	4.39403405364169	4.8099930712685	-2.92100218691308	-0.0405990564065783	-5.04323089816451	2.38003929847718	0.877468626677264	10.7831056652349	-5.45036208370708	7.3252123372291	-1.77477946638928
78	2.94405407924133	2.62696749507147	4.21991565042791	5.14719460779488	5.23815048595887	6.74717840522301	3.59970486737493	6.20622501490236	3.07811415050915	5.05468478205718	2.81115448043432	1.85913913243096	7	1.77359059304199	1.30699072804134	1.0854856235713	2.67048263981329	1	5.72264313294081	3.12411346400157	2.37768703932371	3.69015421691741	7	5.08638402433662	-1.65746980197601	-11.3543499405885	3.05628118272238	1.57289499917808	3.81162164905405	2.49000468905345	-10.9694798184869	-3.61206072344538	-10.5810375293173	-0.690673687311689	-1.61690024910831	3.01471373783158	-4.74655009462985	-9.26353301219113	10.6360744449123	1.6582911053294	7.85650014542919	-7.33271788341154	1.08595075967682	4.63581553856875	-4.71767076141494	13.001635569953	10.2061032700407	8.8494526461904	-9.02193381293766
79	4.15845209733363	1	3.59334057733159	2.45991939436991	1.98403941134479	2.20504939463711	6.27479006401071	6.78394827524287	1	3.68846232465649	4.08299844935566	3.80981957621005	3.19302158113506	5.61699657271545	7	6.13837265590674	6.01802673020629	1.14182375320567	2.90923942752852	4.60799877492922	2.78984156379603	1.43487205412461	5.66115177075953	5.11214281675841	-2.40686420738935	-11.9530335982297	3.58588869317081	-0.450361284809335	8.95854639819811	-6.51725288201869	-4.96310876632815	2.53099531366797	-16.3397634035873	0.820346221934662	-8.9798505532698	3.72580986592328	-5.21446369364458	-10.615932180637	5.05647975982525	4.61921567212963	-1.45929549444233	1.59329719598941	-4.38503792067195	1.13513892944961	11.4669571720145	8.30331621265433	-5.15160653059294	3.68151884360528	-1.84519708952773
80	4.46099381141236	4.91272940048936	1	7	6.22985948429613	2.06300098889723	4.67221210402632	5.26939126027782	5.01468299243863	2.42683170647827	4.64202206902361	3.2499065303374	2.1609711105595	2.42949031571085	5.10147241636277	1.76378874277945	5.78651216168901	3.30788637932294	1.43623545057836	4.93711442322208	2.96647778370922	2.12432267348869	5.88828371038494	2.34756430915083	2.55073766512301	-11.7554325122341	4.18085957781813	0.652269102232198	0.550619242330799	-0.728638331932286	-10.8270834226205	4.03091866108581	-13.1853622312501	0.669627471136834	-7.57871136549304	6.62390312466256	-5.71163723319087	-10.2441780171029	5.2772800667792	-0.613908639714335	7.73913127990753	-7.58223344317967	-0.678544592976824	3.06822151382823	5.16978756226464	5.49910352102419	-11.9952043046003	3.33378482602517	-3.3571969717551
81	5.08471255377736	1	4.30508108762296	3.54389254613913	3.15872808047674	1.51957647129731	6.0038048754773	1	4.00403676574216	3.61580848639861	2.0593317137782	3.12044856996238	1.69629229692073	3.24213786530005	1.62519617759455	4.12615504733349	4.82866833878012	1	3.67734072953002	3.11756627937629	5.79385087528917	2.44269230410868	5.45540029682349	6.00988014110739	-3.17096653469594	-13.5905183070459	3.37158016425923	-1.83487975313581	7.54425782369699	-6.12247769239027	-5.22731444348768	4.73814284113514	-13.5977452726619	-0.764506324457657	-8.59145021115249	5.05243453950132	-4.00790295417874	-11.651666155893	4.36235480100207	4.8458398531633	-2.05164320125316	0.928139830946785	-4.13655500385614	2.69368366830373	1.15351261285139	7.9852610978952	-7.72604158512016	0.958151609699224	-2.62249983928674
82	3.85167233429094	2.57626603025155	6.58762894073835	6.24872943938247	7	1.71130434951941	3.87303421044609	3.80150382173017	1.73464902946994	1	1.95013580150318	1.53010787107476	1	2.26279232728124	1.92664752928493	2.69861850215203	3.01315408891127	2.73890085352161	2.772244262478	3.03257059530399	4.35417686365188	4.69849453539092	2.88321928436943	4.28532933412176	0.0673287526992593	-10.9971751176082	2.22712712001603	2.03348952476355	4.55531516782666	-0.520052112066905	-11.2799048922173	-1.22581143600707	-12.8906563540518	1.74492708346198	-4.52543679893489	1.01474669718893	-0.758600135699111	-5.50331141387423	9.72615184499314	2.2182403628399	7.0605358936896	-7.73553256882981	4.31741636219368	1.31439955636992	2.04672217990287	8.0320852806183	1.03083526300444	-0.0779954039281182	-1.03326134131578
83	3.77826758769212	2.9842248003846	4.40752753820936	7	5.4670374269901	1.56063456407446	3.41395282614084	6.4164181696254	5.22472010771115	2.399981930724	1.72234274432582	3.86481732735806	3.01104200468417	7	1.85341890935607	2.27625317909114	1	2.91635998759885	3.63302979009535	4.80161427967496	4.3707834928819	1.44759709368018	1.65383737680551	3.99094195127631	-0.921697491887819	-10.0140285627744	1.33934399593255	3.63462279149545	4.07673900742755	-0.53629125757597	-11.2630069363162	-2.69686746245891	-11.236718031467	3.4911261561505	-4.83582509194216	0.6675103441141	-1.04333184229618	-7.64682158516895	10.8740626708314	3.32431443880185	6.21562795214545	-6.3754343731363	4.18578240856312	0.127443562024582	4.59909752854206	8.38774235471142	-10.4814009593066	6.22288696128821	-3.6961391834118
84	2.68428094831679	1.56989076157711	1.42163462447021	3.27619233997689	5.29354482745527	6.76384238337704	1.05658096226682	6.37431721818672	3.19841158583235	5.40468875375016	5.12517819421296	1.96407269464716	1.66129315582095	3.93463175992494	6.0085296827489	6.0327327942073	1.09701733253036	7	5.16505992024009	2.05230677147776	6.54757347477829	5.72937412638617	1	-2.23589683999216	-5.18699169548353	-9.42515573115366	-3.80151416122361	3.85830256140171	6.60260888175694	-1.19968389122692	-18.7282295164049	-0.483014331292087	-7.44967045880889	6.22969365782259	1.26531793709651	2.74923151124467	1.67711773003396	-7.48938580913351	4.27528155421991	3.46415082237616	3.94167135208595	-4.54518749882635	-3.88067000458313	2.37438629501844	-6.09661600014021	4.26462692935538	6.63114798914243	5.44374312131546	-1.80189624502139
85	6.62329025639624	6.32161114426747	7	3.62373415908932	3.0949228212621	2.00829136952329	1.10972277897679	6.71116256116704	1.64102128756196	5.49820545429336	1.25504261329641	1.57595815504562	1.99574171494913	2.74463638950057	5.42431473047519	1.33361205864989	1.46991425845226	2.22964062479693	2.60915702304802	5.73059768388746	2.9728236736271	1	5.83727165604211	6.15891915213351	2.88892084169158	-10.1174355040341	1.98563837104594	7.12741620285484	-4.03215433137054	6.10374736075434	-1.13061076111057	-0.213386880374491	0.0836670812955473	8.82905755741425	6.25256795077172	0.768747570914446	-12.7157915100967	-2.33543816970086	-7.86623707663764	1.36672370661471	-16.1835936366681	5.20474580317014	-11.511174546826	6.82052314152948	-1.70843855021522	11.9342339978016	3.01890081820371	-0.90173666663547	-0.835891996771568
86	7	3.67571694045621	1.40694057552501	4.62220060530599	6.60703477910866	2.31998686752667	2.05084638297805	4.28095454205879	4.93679518539014	2.17208264781544	1	1.61950880312424	1	5.68714758023813	4.44800642764681	6.06243781098647	2.81487341432705	1.00258146268452	6.54109123448037	1.41616051535258	2.9955204806155	3.24517681203619	4.06620087353791	-2.63019601118387	2.15241274127817	-10.1632909741729	3.27083018207428	0.253891930684831	2.57698249904256	-4.01191043182998	-8.79461257688287	6.29856469450557	-12.6273580185625	1.92056587040304	-6.20819318216908	4.97898803966488	-5.99983952409341	-9.4029983566151	8.2951661291501	1.16567441800017	4.44228627985485	-5.60917982447971	-1.58473016701619	-0.423892853886398	0.540223797850581	9.00145174601842	0.981113200771443	4.73685249059945	-5.81101787729713
87	5.21838875168745	3.27573869479756	4.14912326580215	1.52607411432198	4.89217039659761	1.40074530606968	6.64815912580255	1	2.71232671419916	2.45360384191467	3.06015113039068	2.52798071836689	2.10974698833155	4.59298437256745	7	7	1.97824579328042	1.14363199934643	6.49106146716775	2.80610773143793	6.42339822224646	3.7789729748043	6.45617746626913	7.70071173387071	6.93829127143326	-13.092962222119	3.39394917653448	5.69222038873934	-3.57037669479075	5.65225101235203	-0.0492226654008691	-0.842408739678181	0.160861453793598	3.49649630038192	2.18242716334197	2.55677894578471	-11.3399032474559	-0.483660837309398	-1.8416000593259	4.35307943399421	-13.4016228109097	1.86358902369622	-12.1095718003031	4.68351677238598	11.9078458063314	7.08183287438999	-6.54705546355362	4.70550134222248	-2.29808457414848
88	3.83533533033543	5.8261369725224	1	6.93344008852815	5.78311819861367	2.33901646848071	2.15149053442709	5.2065464993524	5.2493593309497	1.82630151874722	1	2.77579999425344	2.40021305012881	1.64545352383771	7	2.04584072565424	4.44754019357463	3.87742320257759	1	5.32288265047309	6.35875984135822	3.3479467584961	6.10279749922311	2.39460538075212	2.52212068863469	-11.9776029233717	3.6624738500917	0.0728623591616632	0.666809934058087	-3.33697701189796	-11.0129840738782	4.34370730199122	-12.237387081601	0.655975148948311	-7.31521402529655	7.81097477329763	-6.40433831536129	-10.5657906788665	5.73475529806916	-0.47613735199746	6.81996068831642	-7.88767842138287	0.771408034867809	2.33993750769149	6.11384381923233	6.01310516306861	-0.0498824812374445	7.2240753369333	-4.65632385628339
89	6.61582760337255	3.25714243411309	5.95665797056687	4.69642200771498	5.14000031533517	2.12316972075485	5.14651439960323	2.89737101766619	5.6152427829179	2.95172354121749	1.41873497540038	1	1	5.39106351354082	4.81365049555733	1.72666979010762	3.96295179403711	3.46266052996823	5.38452219967351	1.18418810025865	2.29194244458153	2.94691530107557	5.73700202556791	0.531478082040453	-1.51208443543323	10.9226194689384	8.03686503895604	2.13528532712141	7.56834275421215	-10.7661488185959	-3.08831101024943	2.05241535344677	1.55412878539332	6.60244096449999	-2.88310504413705	3.90409956437797	7.74202783382967	5.86154915529593	4.16478814045836	0.803952474323322	2.54178928650922	-1.45614257839961	4.94355516018407	1.44817899143139	2.56623058608751	15.7936196156944	-8.4213858792769	5.88333584072954	-7.46397306612934
90	3.50715134403327	6.7432196717945	4.29553998422351	3.453976753972	1.69181573261873	4.44490864843451	6.26592563018941	3.68429175994157	5.60418791405008	3.97230809909581	3.74490401574249	1	4.74983042206513	3.37066241482616	3.89143804172572	6.00712255173135	4.51342095343631	5.17423314882432	3.14349189170139	3.51143428239092	1.99642435254856	2.29665954303673	2.41074292628023	7.33451101703439	7.5167625930167	-5.87766628648543	7.57756603104817	3.17804641843773	14.6590853100962	-5.40091626102322	-1.61691441418724	3.10160063937577	-8.45032205306219	10.798298309281	-10.4970174466671	4.10319364074678	0.403499615134523	6.07459058683151	1.09835253884257	5.06213243975141	-16.6510323155234	8.95801835240367	15.405824533574	1.04444028902074	-2.35794683994729	15.112161611042	-0.307546327534496	3.47097639791339	0.867309225036086
91	6.82420221185907	1	6.76406806211775	4.81282830806611	4.32340909060791	2.1862171323899	4.63151618220318	2.25159859652884	5.63109918557456	2.9265176067357	2.94754993425643	1	3.75399969370036	5.22500182955472	4.09562059666885	2.30526381454873	6.09318515034426	1.46343698444509	5.91827468937702	4.05513864802224	5.89005310062227	2.06874151791835	5.30870142803976	0.983311139790129	-1.89337826196007	12.0121903249838	8.01438289193003	1.54653760571628	5.84063290321465	-9.08643492925274	-4.17599210379861	3.47531321875671	0.984591572285506	5.38272837820516	-3.96456536084304	3.00228273159917	10.0365291048657	5.46011274861128	4.36882836313117	1.32257789297279	3.43779822653473	-1.71393654676568	5.94397246407956	2.75657144789499	0.300033374507815	12.1048703444719	6.44385111298444	6.19989388115792	-6.84698644843693
92	4.6666851838632	4.82249697008447	3.53353756024467	4.36035955288581	2.01181485010464	2.9866412038685	3.26731643064686	3.19156832603352	1.90737207598641	2.59871186908785	1.17153814005878	1.58151034584861	1.87834509080601	4.21703549665225	4.68307284370796	5.37282604031223	3.47241524844924	6.67701174225042	5.22042494678704	2.90379410478484	4.96838423590707	4.67231260304198	7	5.24590458151542	6.79327367896947	-0.507782276490567	8.57072703107002	2.21124116144516	12.0628587491644	-1.30359196928993	0.435288482710552	4.29464663401125	-10.7654725137886	10.1414038622849	-10.1558623654156	4.09824028157487	4.97805099555777	7.86734898520003	0.130435135114947	2.78947050007178	-13.5424216530443	1.53548465093069	14.0300521036172	5.84935236744941	9.61551264421094	6.63531148980876	9.00811962978823	2.64319632627917	2.11143283445624
93	3.29715512351242	1.26692469579794	6.88204768080425	6.49037222715127	1	3.16624479504978	6.33054633941903	2.73183986097863	6.12308730219172	5.07493084495391	2.64136730162001	4.23647655890614	3.00661866822	3.12059238140221	4.25023346319826	4.59852856558876	3.39206643228862	1.37314665455563	4.79493386834513	5.74599244641727	3.15422265448247	1.07132177468695	6.98016207775035	4.89851368025399	0.166368139479539	11.8004105758858	8.07897187873366	1.86819214965003	8.58668961187933	-13.0204034423732	-1.11578225100564	2.85209797558668	-3.64341120852449	9.39660089340438	-4.01175571581921	3.33295966090094	2.11997045518675	1.54116010413922	9.6205449503897	1.51149432154583	7.2397121045158	-3.61140212739689	5.46920368078097	4.94918308680685	1.31975387684373	5.89856710245121	-6.43269473399957	2.67869613639814	-2.26096846143327
94	3.25704298789752	4.61549762326595	4.48001137997718	1.83170821809206	1.3578142451699	3.1150219728581	4.56178281360087	4.83624897917576	2.26470491319159	5.74881700244353	3.76575936943048	1	2.55379806404794	1	3.38066555810688	1.80105320689176	3.97519290303462	2.68369876122578	2.86619697159587	5.8084002676841	2.96135833708953	1.51501064988995	3.13755272934572	4.22328599523266	9.73816964621228	-2.18182412887864	8.48888069905915	3.22551104998734	14.3192274178771	-3.83768882771037	-3.43428067603551	2.22373267609797	-7.31222131875727	12.4911376504817	-10.7387217291876	4.79307680290606	2.80250908742119	4.92698244704643	0.306517508536395	4.6502093297068	-15.6466589255873	9.53154560207762	15.1777615747476	2.14593500918955	-3.02300564395167	5.97261532359382	-1.00326484108855	6.60536962361553	-2.41368395050778
95	3.3831074107806	6.4466635888896	1	4.58145459026303	3.15860310398278	2.62850766931919	5.06663157017495	3.78819251723099	1.87085732805376	5.72905794917455	3.57284502327018	1.83795223622811	3.22659185602547	4.0992789603195	5.23723989528516	4.23224430628515	4.39510506961259	3.18476027514218	4.48669867383992	5.27884567881207	2.74896168004325	3.85025758374959	7	3.79055874601173	5.92794460293883	-7.95672443095785	4.18145085059413	0.858248860785182	12.7065361111319	-2.25389005291196	-2.14961105268791	3.61912264238609	-2.072090147762	12.866747965476	-8.01810481110506	3.87596557819501	2.66831533711637	4.71858548675977	-1.68569033323845	3.15550002600521	-14.7475523208788	6.78164722956458	15.2140232367396	1.7587930761982	10.8661307463636	6.26581073077594	-3.87295157796145	5.55168739540785	-2.99267829359071
96	3.5403941870662	1.03334739412944	3.22940492516527	6.25332123683361	6.87540555305332	3.17415948432634	1.77798555514444	6.4597507652933	3.01224283635057	6.98534490159314	3.06331821245125	1.84527577435795	1.5219555240121	5.59536972257176	4.27521073746833	6.77541291872493	5.61154747261907	3.44995388355563	1	6.05357600090561	1	3.39475299208423	7	-0.724475916116289	-2.41124660290134	12.4412664669262	7.93942493841239	1.82862347358477	9.99583431690568	-11.8421633480047	-0.539970206530247	5.14089691825142	2.52485133964897	4.23755126496655	-1.33818962168836	4.66254792867943	9.01502642629646	3.4875518771611	7.87399592271221	5.78543578387698	3.20527185120872	0.852757434328354	3.55012643605347	-0.0259785249479558	-0.906782329315704	8.71274580517	-8.88631509402639	1.0947226302548	-6.02550022109763
97	3.59057367177906	7	2.13781783776788	3.68948090011335	3.56609209574604	1.75485762672889	7	3.48711532411063	2.81710926381398	3.67213141909723	3.31291864342782	1.40047317128696	3.429876537906	4.52674699816358	4.90741124306162	5.09790378733473	6.14441584635894	2.77045639357321	4.18126077644755	5.77862348193606	3.2712313366589	4.30031884721719	3.1467579612075	4.21125690572404	5.65797617084103	-7.94710278995655	4.8219456848658	0.309287186197806	13.8479744787784	-2.08093017529705	-3.28003916386114	2.048654187555	-2.43731768071804	11.2241122384568	-6.87191049147041	4.01368468070912	3.60453481286058	3.92089690877812	-1.85732873213308	3.14930713612949	-15.001069136139	6.81218194888305	16.1305774066422	3.25742877600783	13.0208675148155	6.03294621371794	-4.14315484055796	6.10335513033935	-2.76444400002023
98	3.53865541010296	7	3.93086915572581	3.9843936016947	1.67262655552664	3.91992251372403	6.70731231829955	4.88625668731542	4.97552434825492	5.20437606561018	3.89593453496506	1.2514005732342	4.2779894556934	2.84603281846723	4.04890491872993	1.12000466734287	4.57782503191935	5.34333906573904	4.35712856874476	3.37266900015663	2.02621903507551	1.42166368827211	4.67598224759471	6.26466878963738	6.1222840971136	-4.4322482527668	8.43047384164928	3.17839191514444	15.6749036125758	-3.96228667315457	-1.84162988607937	3.25195232375569	-7.11822453822192	12.1348900590458	-10.4640818197593	4.25887655155854	0.961085749988994	5.94147667161317	0.483851988412078	5.34981123184602	-16.7056949649064	9.11769065427166	15.6359061923432	4.6468079749139	8.52759695591291	15.0487902203266	0.438164296943847	2.88841452318782	0.985342392369397
99	6.78314532509589	3.5020762319387	5.82587679035448	4.02417822872134	4.44855105310723	3.0391874976001	6.08907952260955	1	5.96226353552163	1	1.82237621238214	5.13361404666064	1.48388863772675	2.38815117513122	4.2058499296875	1	1	1.8502515814028	5.69917509842901	3.48354865747715	1.66112636210048	1.16360387846729	4.80593337605666	-0.843830646710064	-2.48190110901517	9.77082336173615	5.66913409502125	2.64552481842768	8.62261400006379	-10.0450748606648	-3.60055010484382	1.43170178298088	1.86222515368367	6.11989732873272	-3.26672476597573	5.45078045913084	6.37102024303284	6.01176233322723	4.43585699295914	2.47203119667841	3.39034391025676	-3.20142563311406	6.42920606867185	2.03840048350462	2.89245175303744	12.5569384345325	2.02908211512976	0.734677985692228	0.956338346009863
100	6.01145630718262	2.65678417874204	7	3.10831738101535	3.7603963577531	3.09547859598023	5.67498741004461	1	7	1	1.23188108024864	3.30444353101562	2.50689502801159	4.69554865128989	1.30664733627807	1.74393752680591	5.32107520688591	1.97592463012848	5.95182365846417	2.3560454892359	2.06854367583775	1.68440443235577	5.30333917015443	3.89674327571104	-1.55859324325303	12.6308447219921	4.28162327673316	1.59918060930493	8.18886795622114	-10.3495510642762	-1.60604376042173	5.50541946608399	-2.21568285104427	3.01222914542989	-0.921506778762676	3.33976462316747	7.19673714776541	3.07794590206294	7.69734228458651	2.59218824417582	-2.62901346964034	-4.15737682523145	8.67842601922983	1.51679691412019	-0.926290465401021	12.6633079096607	-6.90204565174273	6.35487379039324	-5.12250975068774
101	6.48628320547302	2.03069764763742	5.54330291484059	3.06067829207457	2.09426121164974	2.45380269010291	3.72756607573386	6.32593705145343	6.96085386356908	1	1.01613871475748	1.37562789202326	4.07790051068362	4.47388399371027	3.50670773014115	3.04729562333523	7	1.43561759220132	7	1.99051060221587	1.34067458030736	2.04857630311195	6.28997457492229	-0.788598462341319	-1.62503645882355	10.1941702921717	8.15271512058627	2.61846199067001	8.26756263473311	-11.1407789047862	-2.40016863116019	4.32010396090305	-3.48972647539075	5.49382778321953	-5.40659631578837	4.69267210446577	3.09349515480962	4.40210493895415	7.50699755325299	3.36391979839374	1.26891527153653	-4.24097122592166	7.17075034593102	2.40848985146649	-2.08266682740826	7.98001373480382	5.57741347537256	1.62612556748612	-10.1832713555105
102	6.06009630896994	1.47539449356582	7	4.89808702544545	3.90262163812964	1	4.00389668768565	2.82512486549314	6.52374104767897	1.35783606533044	2.26573395669996	2.19898719678453	2.59373355922164	4.38439614744854	2.88333513478004	1	5.06939662336979	2.0477529758964	5.41491509825869	2.74743398118567	6.58291339702622	1.94267692459721	5.43657599526872	0.741422088995882	-1.54441382640796	12.1899314153831	8.9838638889947	2.19151435463826	5.62971545565885	-8.58159716231722	-4.05147633278653	3.19120413137599	1.50452416255219	5.0757681281104	-2.75374879772212	3.8276455820574	10.8584033918158	5.88069042391766	5.29001142250637	1.03290727331728	4.4045243714131	-1.34973397706336	5.7212588185355	1.71540584483745	0.765064449240177	11.7543715283881	-8.28951037643213	4.83820696585021	-7.22710051628973
103	4.70301641587155	7	4.68046656652033	5.32842019816335	4.04287200867223	2.51906036624778	4.86708197959692	7	3.68425917301752	1	1.78162367596045	6.61565437591297	6.97869480784756	4.67188583948998	4.4523473585866	5.57037565315211	5.57073567236147	3.34301527771612	5.35343378769939	5.32153880936574	4.50585295366367	1.15419454246598	6.46945911938066	6.84524412484695	11.0278853034584	-5.80991236966263	12.3885568110869	3.46858119551694	8.68226333992719	10.507594691963	3.34604838825821	4.34546077483444	-9.1172582993841	5.07361820918644	-7.50829773181224	3.59605787318416	2.6508339679645	10.8089917964653	1.07421460013596	5.84637758614989	-16.214486626896	4.85138186678514	9.56204652724354	2.41888745306126	2.5463079761348	12.2317118154217	-6.92850847717728	5.1382591316931	-4.77933035314709
104	6.13426238235218	3.63837880713373	1	2.72879168203371	1.91939968137592	1	1.04921799051957	5.93605642250065	2.69582484872666	3.5846383052182	1.35159181919886	4.35066630181595	6.1532738968628	3.37521214398256	5.82670312079954	4.91621685016461	5.93310274165273	2.87911270464719	4.37704508387606	1.93198914146313	1.98508850250869	2.05405813332343	3.39964474866578	6.06435537356933	9.80231154206398	-2.26890654111799	9.607274215316	0.550385531985314	13.9324693486812	0.0558161412876404	1.94516426196831	8.15115725559279	-5.4211591534397	13.1566977106251	-12.2124196219108	3.81188789867755	3.08478677234899	5.32644554903562	-0.0843298720100125	6.86607215110442	-18.70675247555	10.4128123620637	15.9462557812905	2.95772919168505	1.20514577628705	10.0870157067944	3.40091451508447	1.66497569468271	-4.49931215064685
105	6.6321932164901	1.49371186369202	5.39811922653952	3.14382202965102	2.16848875400613	4.5125667878062	3.56443811469864	4.33849739950675	7	1.68497949827224	2.10777361904174	1.8102362928904	2.12628410787155	3.17787770985717	3.43158030281354	4.38032788991821	5.19162728770454	1.01921962239512	6.90234798765185	3.4129098790671	1.49089112030221	1.37032049493586	5.55388591505685	-0.698164225707373	-1.33145732493012	10.0735586826046	8.55477228745774	2.66678571661242	7.77630187241093	-9.85647581659146	-1.9986247901912	4.59585465792207	-2.63310290767756	4.49770742120514	-5.06752263605863	4.02312556029033	2.72918747195445	4.43212925985746	6.78557823340046	2.21691711781042	1.72399846899052	-2.63227979985739	6.59488341936262	3.15872612990555	-2.20779594346079	13.8517957143161	-6.46118786080807	0.927477134039166	-6.91238441937642
106	4.463952863338	6.12306244587285	2.28177296574976	4.45508532193992	1	1.64869763923388	3.80692159202158	6.26687778395478	3.182232606775	3.28085747636763	2.00059594907096	3.61639267349461	2.92536986187984	3.05972349961727	5.01374299450662	6.18760800611307	3.39614265309201	2.09423701956225	3.84227977531629	6.05324792140608	5.40664723015565	2.32265288580186	7	3.7058212626479	7.26989200875314	-4.45036845748108	6.85688591999078	1.15504447236095	15.7244591362139	-3.1787286322656	-1.45933201509461	4.4488527752446	-7.58361558334101	9.64245609178492	-7.68912929257083	3.38710287589531	0.583328700677186	8.00019114524187	2.92792468663731	4.146216650499	-16.1998145210123	7.79257345861054	15.8477203614062	4.2609799354386	-2.62262399238532	13.5050035128761	3.22978619760221	1.50032020943381	-7.06535179401807
107	4.22317651892729	2.60207325781805	3.93142147768392	5.49537262010302	2.20263730965621	4.48993035927405	4.70281191647344	5.30706562069979	1.71079989857439	5.07778325449102	2.45145369889358	1.44375785383863	1	4.20105764568863	2.34551021589311	1.54601562727902	2.47677814786823	2.23464212045633	6.25161226792901	5.0594955051611	1.36164310846406	1.02554143929173	3.98649519911256	4.38599240494884	8.56895544348274	-4.53289426452529	7.33995922095936	1.99711709754272	15.778297855836	-2.83949376338229	-1.59167439460142	3.6573250595238	-8.72558494162475	8.85165611972433	-8.21303225371315	1.28858262983725	2.9055188057409	5.65059149575685	-0.738069082797223	5.94269819903614	-17.2884342170989	6.7751803434573	15.9912814402535	1.57423426395722	8.98836919669914	13.1772209853	-0.783658726790667	3.28111373203947	-4.8200642174466
108	3.47454648051933	6.43197851747972	4.75610199828616	4.39403824264878	1.52680839188398	3.27881799548668	5.69079797717187	4.0305490178452	5.32857316102837	4.40592811845537	4.00196721114808	4.10218252931446	4.43978918300687	3.2896661610498	6.6163811036967	1	5.08617968048432	5.2209568143087	3.41952295302748	3.77440826049471	5.67378221505098	1	3.70398004620453	6.61935849430781	7.65816013917618	-3.96150388033134	9.34410623107305	2.97499577354443	15.2146926148754	-4.69828960255327	-1.28884142316068	3.24666968278761	-8.70616002784068	12.338618346265	-10.1802815463111	4.9201316651756	1.01757760188063	5.88145625447488	0.868024301212831	5.47762703146887	-16.1613633946731	9.72613616787493	15.3411898875573	3.75011379074386	-2.73722997034769	13.1399503024454	-9.19483567071852	3.20774838364348	-2.69486690583118
109	4.50224821562816	6.28477775628247	1.4005922837561	6.514386554403	3.16510053537369	3.98569478078774	6.392346450816	5.1849471386749	2.17661227933005	6.33822087108763	3.67625373700409	2.20935576705365	2.89422029937029	1.62189398021878	7	5.39788688272728	4.90418667941522	2.86984917816056	4.79407364061432	3.28995905907332	6.19774769908533	2.60473967527787	3.47309009160019	4.69645501581299	9.15437136305715	-3.58894275080779	7.73533872127653	1.77192278435056	16.937525686321	-2.25236856838713	0.62428249254412	3.50632871380951	-9.04853749926784	12.4710561728894	-10.8233327410971	2.41004286466145	1.95687187226766	7.0128391471498	0.226001215815552	3.79141219017401	-19.2897466280142	8.97041622571098	15.6245454891406	4.54271305734703	-2.7896110829111	9.04862358265786	-3.39638570935605	4.39630568927734	-1.21386323306855
110	3.05009084099582	3.19814364668732	2.70933252939016	5.54183079914213	6.16759167984914	3.80891100642326	2.16682620382723	4.58989587757384	3.31658235930542	2.32136805218884	3.02347560005371	2.78593372623156	3.02347066229078	6.17269815048215	4.80747471851693	5.73864908289244	3.95446159937592	4.6369183163083	4.94923997391532	2.90222186379763	4.8514268555577	4.80708571170374	3.61022831961247	5.83941297593555	5.61214998634126	-2.31839469344714	5.06615651785055	6.79390647227045	10.5457062667684	-1.78932598120787	2.53342757510283	4.19573597344186	-3.87326530064554	12.6607983603909	-13.5803680742845	4.56036859185558	6.07134787868324	4.19609800780475	-2.59783272456465	4.24414986231897	-17.1991367648281	6.70816982509989	15.1169888708253	2.78178440109117	14.4075125725294	8.04421702985763	-9.1479846906531	1.3119932057707	-0.894245427497031
111	4.65658541572232	1.17178624231913	3.70875444492468	4.82573502672465	7	3.41937078792129	1.32763443461979	6.16861241109107	2.25575276887854	4.52939058157241	3.77080266631083	1.95794675529212	3.86896970713144	6.44979225775429	4.02434193590428	1.41038664641159	1	2.29203661516475	1.63155466638613	6.1268862759065	3.46668633111154	1.20947702680567	7	-0.609561348695721	-3.35585832946626	13.3011889826048	7.6887467214438	0.793635997019321	8.9621453462841	-11.9724645271217	0.0651165468150381	5.51633232939804	0.550573518558385	3.78179048363052	-1.48726039659128	5.4241718791412	9.05416225295342	4.23561604281269	7.35432425430921	5.72077621079668	2.15032538707738	1.03737457545517	4.04425808367991	2.65905191978685	1.14969839268957	8.51015188587603	-8.13221064300687	1.2026173060567	-4.86434021880546
112	5.38012238080893	1.51883294012714	6.0813747480071	4.32541048650933	3.89343775641199	2.22758714413499	6.16296058881303	1	6.04789010021805	1.73693866044555	1.19309968500068	1.11305141588669	1.46958594826853	6.70898366333009	4.84493502652248	2.51077010746326	6.03345587708348	1	6.70224253605581	3.47389645277871	3.92057435419939	1.45455439165522	7	0.797468274786714	1.07021266670366	11.5739153413259	6.00496365060997	-0.199053548968279	9.84752183758592	-10.1456814488265	-1.35352161824625	5.70950475031346	0.282172381726267	4.70452440688252	-4.75915159013899	2.99993283399984	4.32213192301301	4.0434042752492	8.75333824365269	5.19388192205659	-1.37686386739476	-2.78323774470806	8.47430058144202	3.02111802105522	0.188671252203782	12.8264871366357	-8.59041755587663	5.75132742806683	-5.83123389879639
113	3.91186365205812	3.19328296042746	4.08013246513852	2.63718159806817	3.23932678901858	3.01631658573314	6.19179101264625	1	5.53435314128678	3.66147409277838	3.97739685685739	1.54842180949627	1.43695145152833	1	1.59550041239996	4.02092727793479	1.39604647680037	2.29222324755055	3.72296398497825	6.02384439243964	5.10480652501073	2.11753737779107	3.91137875453977	8.54551634028087	5.13084166246728	-5.79848153182332	7.75042594824621	2.93320823272557	16.1715903078853	1.88295890012493	-2.1783952027821	1.49142428861705	-6.67207822888562	7.47466375061805	-9.36663405097844	3.10844563012655	4.92170105971158	6.89012374482182	2.66924423859054	2.41538156236424	-15.6926762522794	4.93898191292648	13.2646651190193	5.52917105431986	9.47148183555176	2.5913940017359	-5.86015927835758	5.45568834618356	-3.7106975892957
114	4.29349842413267	1.64717592824467	6.33995533957433	6.49252134221676	1.61709205769176	1.74725764593348	5.02766050988872	3.06693502605661	1.87677155950085	3.06502025007504	1.94029523425903	3.35764240977386	6.72575450085026	3.0738493360941	3.86433418077973	4.34152690361406	4.47803410356576	1	5.65699983940149	6.72705564500161	3.79057112621152	1	7	5.73736923684877	-2.21724614876919	12.5691044533565	6.75541666388369	1.01428112506777	8.29626936247444	-13.2600834451785	-1.3130896587988	3.99528505067476	-1.83343087037095	8.58995363768986	-3.95258455929998	3.41762113353542	2.82644703032418	1.98777679898734	8.77123073723319	0.731882574951992	6.93419743313404	-2.59215241047333	5.91193527240875	6.39696846535531	1.55368544074152	13.9093769586697	-7.36822638040245	2.25634761377508	-2.88227761246886
115	3.79149381522	5.81222349202051	1.69243849542621	4.19239738220848	3.2234303497927	1.48432365854657	5.43237165056455	4.32710984871026	1.94342311460228	3.21646569878863	3.53031730069092	1.86669094278252	3.18366786480966	1	5.1757504110243	3.94530848147771	5.35311962638949	2.86401077248685	4.25476629621802	6.12490547571853	3.67449100764139	5.02360780487853	3.24400150037012	3.48717215337177	6.98747526737372	-7.80115928568207	4.37096146449294	-0.557530183611499	13.5084175387677	-1.94053621673478	-2.71437706797429	1.68185656938603	-2.45463132071732	11.2947659124113	-6.71199544540046	4.5129213545282	2.46662738745192	2.81686539419973	-1.74809277713213	2.29745103764877	-15.2622351491961	5.80747149014724	15.9038394272696	1.94609177807933	9.6627198676886	8.39106626817695	1.96517237537732	5.08463561168015	-2.47072502019342
116	7	2.02694524363696	6.5616995515175	3.11025722821286	4.62776940137917	2.08172333471781	5.6709843840478	3.21297198323311	5.57862263139136	2.16291689407121	1.78778100901616	1.99607929707809	4.02406860772724	5.13613780249559	2.97639435276085	1.97287460520066	3.90115339241582	1	6.99662252924392	1	4.49992485042026	1	4.99894892648729	-1.14858914009105	-2.54551922587325	9.73591412615922	7.23437509287809	1.65785813674375	7.26678131703331	-10.8972313505397	-4.68701661858629	2.66176501801358	-0.0181561734201167	4.59901610540323	-2.38374757905173	4.14369373279859	7.86138172139695	5.16818789157813	5.53550393230495	0.367308239767814	2.29560453455318	-2.34577328837831	6.55892605705796	1.32428383892254	0.45028417928692	11.297502895668	-9.41948884878213	3.92977920023268	-7.21812192985098
117	3.82015554063474	2.538639278927	1.76203100108791	5.83520330641967	3.72379309119974	3.01217101381335	4.54881945146748	4.5710597054123	3.92877849872698	6.1425016818238	2.08414638821703	1.78262807223992	3.63645764127487	2.91558833703966	6.56404086041895	3.72700092704526	4.87893589538171	1.29324327108447	3.71774218544001	1.76145471334252	7	4.83670481200611	7	5.48148564557198	4.66551153633489	-2.6422368286266	3.86155151246897	4.99771219598568	12.7300540758996	-0.490722922619752	2.785835621876	3.14757783159107	-2.46794591174983	12.579019661979	-14.5891640242938	4.61892452594144	6.0111588803936	4.01635738918696	-0.28875150671007	3.53438755265035	-18.7281020807015	6.98784283922911	13.6106028340491	3.97491509448817	9.72802397787847	7.80628148587924	9.44794367915539	3.41129327749624	-2.43547850470939
118	6.66317110880789	1.50077630115292	5.91511287842729	6.16906004641618	1.17824508144453	2.49490076179723	7	3.08851066228935	1	4.69513595759892	1.79953595771084	6.54895159932456	3.68125273471363	2.11569475114376	6.88761302548477	1	2.18682148325275	2.27780608406175	6.55047397919769	1.4937904466895	4.44527151431326	2.54737944808386	6.72282257278688	-0.684067649943836	-0.161330514779884	15.5647973834778	7.95549445710581	4.9415629821492	6.66477884255046	-9.71886577447319	1.08367396926386	6.12616917881858	-3.46424276601987	9.27440244444685	-2.82160271071848	3.29659243996747	2.74448996435329	5.13026666169771	6.37155800596754	2.92736631314534	1.35287340260753	-0.688920759693507	9.66987553441903	2.23140122029912	1.20181307041846	-0.874235988574737	-2.81417214499411	4.30973094350931	-5.26310867884083
119	4.27881797974822	1	5.63645364791114	4.11196761628775	1.15813441320998	1.90527432519059	1.95844393670467	4.38321561245313	1.5421449238455	5.12638088150315	2.66890067889907	4.28522974360032	3.5417314973499	4.52198431240049	1.22201982847059	5.58778903086267	1.23348572848684	6.90586050112507	5.52657857639903	3.48972663668774	1.74668676633819	1.79368037953808	6.45335342244786	0.217909803989536	1.3363434789491	17.2645695901353	6.8439675252192	2.44613296695106	6.32009982041366	-10.5136933243818	-1.38481329903062	8.21999253490623	-4.06700933683758	8.88076055557731	-2.82433711547758	3.79762455126476	4.45417013807359	4.84946195719258	5.65880233124612	4.8428521905091	2.1574501671683	-1.38273409744959	10.0215752274129	0.36771025563738	-3.05321956055724	5.93021150165214	-5.76314651894964	-0.719016337032811	-0.754755868412214
120	4.59202668366811	4.67570362890315	3.30469248309435	3.12282619834808	1.37977380501251	3.27923991187749	3.44631826254455	6.27325107242483	4.53238592086645	2.39847457250684	1.9434496437503	2.70302185031473	5.5538009190033	1.4200159032737	3.46382735470937	1.32865392972992	4.93231286608213	6.18108565665691	1.82600885944173	6.40091897185179	3.53255284490767	1.32284126606329	3.23272931294468	3.76936440506272	3.95688085614916	-7.63671967242943	4.36452831915626	-1.36911269749442	11.3027493029088	-1.56886971993862	-1.64256107793518	1.1534641194678	-2.7582191093572	11.666949773986	-4.66961616874379	3.50093647314402	3.77663136177802	5.56212977455634	-2.65480023178207	0.826830207491428	-14.8940573762913	7.75562112525843	14.5609763857397	1.73946113443007	7.16377933775732	13.3724845323171	-10.8552536114877	1.44702474732406	-7.49674882875116
121	5.08420791365759	2.28446984584563	4.67487884654628	5.0373797562182	5.89995339131791	1	1	4.33607543923341	5.96429840887101	1	4.65127172162671	5.90614439739494	3.06277162024522	4.36535591334304	4.13001704630118	1.35659308808608	1.67190959500134	2.88357907673682	6.14963978635424	4.18516524880159	3.33570247455535	1.99768389388448	7	1.76039316695932	-2.41214272219207	12.6603477180343	8.52348202666847	1.32914947162781	8.13867608517012	-11.5334585242999	-0.428663307599608	5.07472848839549	1.42200422765084	4.24173028104472	-2.00449296217573	6.70543455820661	6.18120637507521	2.40619640314526	8.07250923563885	5.48221175688893	2.52727308503384	1.5426625652985	4.62912281888619	4.34447362538615	0.451334825321798	13.4081743567311	4.07380993126267	1.13818708213039	-4.9063120459433
122	4.0989143933	5.84622063732825	4.17200207306423	2.04364365121538	1.18816584722767	2.99197500867956	6.55322437250341	3.99466385602972	1.65444273685113	6.19462208451607	1.94959029384686	2.35440476184159	1.75448052388036	4.61683383979004	6.31197554464776	5.2857795369814	4.3151336756974	3.40208870218344	2.77582161026821	2.29728690017658	3.34263185024382	5.04773522651112	6.84042888687212	5.18318749182909	6.89391335000187	-0.862650686552674	9.19019787214961	1.96789410884883	12.8947007153164	0.33450531466165	-1.95886020386916	3.96070920095692	-9.84506251271616	9.80421580441217	-10.5889284914475	3.97408913922101	4.04850394078243	9.21161649040011	-0.54265025759169	2.81851120872281	-13.0030862483359	1.38557788689168	13.7660443326258	5.94456939771211	8.5844201155853	6.89970091816391	9.17524988601103	3.44705967820949	1.12136506988569
123	3.30165918962675	4.20659173244923	1.87533214679158	2.23263830825372	6.90286957487647	1	1	6.9880712102918	2.82132052590237	3.37704120975646	1	1.14209591838087	5.07829173709825	1.43017718385489	3.79725238400831	2.44547926515587	3.88483574338385	3.49335204264204	4.01649967076791	2.81539509175898	2.56198075603264	5.6182429401038	3.55455212142165	2.49599602500696	5.10284262819752	-0.770775052346894	7.91641692268333	3.82186123854466	12.1619769684543	0.0990961900229284	-1.27538481536156	5.0832039473931	-7.58217899435649	15.9227454681081	-10.9745427909647	4.02754902390412	3.12420955226303	3.9765642116774	1.56295768526815	5.64726041214332	-16.0944786227203	7.76381443316814	15.6873334921035	-0.597443801709517	9.03541425636574	6.64896541857743	0.791675022725509	5.19466517290126	-7.50383014686331
124	4.51826322456464	3.74229792135377	2.32879481905271	1.7438146521816	1	1	5.14030489645015	4.26954030062728	3.99209851865401	3.5443521811909	1.510108657128	7	3.10849163058837	2.21782946884012	3.56783845382829	4.03202762277306	4.66541780633082	1.48235935902186	7	1	1.26695226256594	1.68396939081805	7	4.93583848931169	8.66030423150281	-2.89513981836282	6.38023712850173	-0.298717400433767	13.574322265687	0.18589371449315	1.52926882861953	6.99897311249016	-6.92587560990451	13.1979186212728	-10.8394343479349	3.43149759956642	3.70585608470683	4.95376819020428	-0.400685790454064	7.31057846567553	-17.2869302226792	9.87143814260597	15.0619552821094	0.942084219643398	0.307855865118469	7.19533560399612	1.12628004639916	1.77062081885648	-2.2248829314521
125	5.36319956500119	2.00887954121472	7	2.90567656123081	4.02748815874181	2.47416465737955	6.01178486219861	1	6.76344461671706	1.73325894647476	2.05313421751131	1.39526877359128	1	4.93716664163312	7	1	6.09697480306044	1	5.53671693169283	1.37787466936811	3.47452790214686	3.2300763818706	6.49206218664663	3.40284370060421	-1.29705999293631	13.4543189943443	3.96665253152546	1.09628193918177	7.16905712313528	-9.65131576385408	-1.76224484387599	5.27910557998242	-2.67267421612395	3.45470472978634	-1.06089657473889	2.93575911512278	6.40192378625002	3.60408098753524	7.57133817329621	3.3655896380963	-3.01413519157885	-4.24704552749138	9.01389717678369	0.401059234709047	-0.357784100731664	12.3318543907727	-7.30313334598696	6.93080297117711	-5.95757395262283
126	3.5448860776274	5.04937220941609	1.44097545130033	2.30391952746507	7	1.91847809633859	3.98185200536312	4.4465552699275	2.28992088269999	3.11643520435713	1.81176899287263	1	1	1.97554366410084	7	1.09285377689651	1.89318054663792	2.94999949013303	3.78803522149543	3.67969754252018	3.74297867229969	4.66356702258197	3.54768445364122	2.05860622609423	6.26039980701738	0.169908971964689	7.04443301100848	3.75012740802727	11.6528961779793	-0.0332450531426871	-1.65429554459675	5.31475720283403	-7.36862056602352	15.4582507069115	-12.2169307596206	5.05268810189671	2.97967238972806	4.71336206166528	1.71244561540049	5.47396039874691	-16.557156502505	7.76328431438394	16.2314200160237	1.61607815312288	9.77060640209131	7.3476583355136	0.868534876649558	0.723625771729544	-9.54100722506869
127	2.49831953699624	2.42224213533614	4.31419654907652	2.02706870542414	4.04573406698101	1.97245173478649	2.3258060377739	7	3.15352065077129	1.27852409454291	2.46034676791296	4.70193782145633	1.16409474456582	3.18604709868561	5.61020233686252	7	4.67537658194981	6.16245331751336	1.78229462365028	3.11442365627181	1.35705098769366	2.98852118923581	6.4526672117161	6.40128893762576	3.9115684776238	-6.93931109714205	5.82360627214132	4.45437378085315	15.6267760000385	1.93162447415573	-5.27548420761776	1.33645410864793	-3.2968114799599	6.96978772406446	-9.96668790733133	1.22733969872598	6.38610689496007	5.60126517482685	2.99451239274701	4.5837310130722	-15.2168958289067	6.07454387708107	13.7205909103223	0.911796194299371	-9.15048734203989	7.75400126448612	0.0041411510170335	2.17037518656295	-5.57122489674083
128	6.62160251649237	3.63481798675607	5.26933356374618	3.19864856732184	5.04149997435676	1.19720856034454	1	4.73902049676633	6.80925613601231	2.56402056724104	2.10981674846641	2.47874728162635	3.03693791008069	2.21175398964212	4.12751927393474	1	4.61186206880662	7	1	3.08114519469277	1.3817671049298	1.17012935996969	4.51962954088471	-2.08784911521144	-2.01339478322387	9.60828407003683	6.03424209406699	1.26883850209205	9.46447201361451	-10.066093860685	-4.32177275754614	2.25105515115013	1.8992833434952	6.34545734916085	-3.65551922991138	5.57272039161254	6.58691092426529	6.44585819471765	4.9807227645279	2.84102217506086	4.37412351193961	-3.92418014406639	4.5217500775792	2.81425659589222	2.45915825178596	11.1710761751611	-9.86273033968097	1.43087311386414	-5.20136178165075
129	4.98468814701378	1	6.83069532554227	5.93923923648091	1.81760116699009	3.43676610374098	2.0422902906954	6.76218035910098	4.29794066498674	1	1	6.32699354004066	3.73227372315976	3.05790772531559	7	5.21530793604046	4.59981401387732	6.45058024257619	6.93722953473556	1.57071021808937	5.35787954559642	1.82331681019172	5.95011227950448	0.327407583266394	-0.117816845781439	15.5759749151667	3.05812971498623	1.84486988909425	8.51965214346823	-10.2422672841136	-2.95463316883024	6.20711092050525	-4.26529729103676	8.23870961340156	-4.7563082471366	3.98311267463914	4.32833061573753	5.61412959900028	6.74586008278068	5.1947033589306	1.89333814694409	-0.448991368376157	10.3338804337127	0.980208465916559	-1.34991212913892	15.2344505427834	-5.82141287292155	4.55180107273529	-13.3158976364167
130	2.68890282663882	3.80173512419756	3.67701668994418	4.75876858681582	2.61389114078137	3.59190542394967	6.27060841506552	5.00006932321704	1	4.78563303693447	2.35296200869547	2.72077679194702	1.49933036022133	2.24385126718404	4.85471780978542	1	4.26681740061457	4.1349828647361	7	4.7770940324751	4.39105854598726	1.53773222786458	3.7122763696229	4.3495887944304	8.10341691719841	-3.1055061485363	7.5011734939415	1.52089200647271	16.7271723682356	-2.81562611865228	-1.40799435275062	4.41182444904	-8.59821883775504	9.56244000090011	-6.87108981739668	1.90362025555996	2.89475085942778	5.10726212893544	-1.0108011146583	6.9322834344167	-17.3311520378583	6.23785363037256	14.7844539282519	1.90213120034203	-2.65601441386623	13.7418219582491	-0.421984424204377	2.96985149470295	-4.56016454546044
131	6.94811941319522	1	3.09992692608099	6.6275196130366	4.4883786407254	3.08253302067759	4.39363194037652	4.14065994289743	5.87582086884961	2.49223891319686	3.24604263048057	7	1.3729193464991	4.25049289592598	5.76622604848691	1	1.53464555564251	3.0436827843922	2.3507342796254	5.95960511120499	1.97622563575493	3.04359928440726	6.74649248046707	0.0539107240382976	-3.0046289592933	12.6592616573109	7.16516394551055	0.958369094020459	7.05232666836499	-10.5755092150092	-2.11634358608454	1.64759589233137	0.872349810460852	5.95990826237554	-1.43594110111112	6.08987236905139	7.62403225053849	3.14587424398724	5.94850002818231	3.50741615387813	1.17174552430896	-0.039679923991851	5.18555847358347	1.68226102537073	-0.914397380725364	7.6618959676429	2.16726077249607	4.1429642090981	-9.40470665619905
132	2.20518704959368	6.03467875478077	3.66680499492532	2.48084401604777	3.08951760942156	1.75690249233223	1.65412149404182	4.71439437349053	2.12890337488481	6.80961475144342	4.12762685333047	3.79906393785723	6.10694792843633	1.36778719117145	3.14391379474021	4.18532141667167	1.82014183803039	5.62684926376737	2.98817114722492	3.87725110076366	1.95503168331637	2.93061883559735	1	4.22652262945859	6.40058321044488	-4.29913787745929	7.5845097923677	0.976894414165281	16.2997780188999	-2.39718001969927	-2.36403467857558	5.14339172587739	-8.16238642524626	11.0929282102598	-9.5084336279806	4.65985868809211	1.03141763103987	5.69205020111343	0.73662280355894	7.68011625130653	-15.7870089366878	6.80907639553008	14.5068993731879	1.83530677045141	0.127050706460544	11.0152756887164	1.0726842201469	3.16159138274143	-5.23972118141856
133	3.90525186432918	1.56963360371929	3.9069873576246	2.896644731311	4.46837352653525	1.98790208022962	4.50439310252877	2.04716606300768	1	3.20880059041024	6.19128978370349	2.77255278088007	1.80714467682077	1	5.57149396185425	2.91659316252407	2.3041313713801	1.48744530784882	1.76208247545108	4.33822368157424	3.97593303016242	1.81976604085991	5.59256254907942	8.49702872066216	5.44803904592525	-5.19479358902939	7.7346338510548	2.70942186147151	15.6265420649458	3.08552992301098	-1.97238305328192	2.07278167386253	-5.82490880120415	7.63494466134804	-10.0304390446689	3.71321583489331	5.33733877966227	6.70308860321416	1.84497535601464	3.51451782006872	-15.8268556550873	4.33356727437232	12.4734629989753	-2.67784993969374	9.11526557698381	2.0204119700873	-6.65177018409852	6.39073376333236	-2.57986998017147
134	3.26162195642451	6.14056969390715	4.51626078411528	2.65223932741474	1.03556786041538	2.39604540970265	6.40581752802668	6.1213684481445	1.84811017624177	3.77865489030979	4.73099103522639	2.26144698535089	1.71908393129043	2.95276054629121	4.45209073465424	1.82306548989331	3.49404242930523	1	5.60754560466987	3.56876118323875	2.7529443409744	4.64496715421628	5.81075382084886	3.42678315649142	5.47147336649555	-4.05060764326756	9.51139418377318	0.636745339037703	15.3823080454123	-1.57205904123065	-0.641367616083559	5.36701743917424	-7.31969001508569	10.9057610253011	-7.39281640858297	5.43644863466888	0.376071298736385	7.3553997805858	1.90261356561406	6.14910265008947	-14.7237249451498	8.31194882202542	14.9424011188092	-2.3746655591211	-4.25583223675993	12.1233763821928	2.78349925907015	4.74147139774295	-7.38029467359712
135	3.49399791206344	4.84163146251827	1.60881094990624	1.2831253573663	6.16357189411384	1.72376468917416	3.31498660697927	4.60242306731568	4.96791409043388	3.6044597192232	1.73015496438475	2.74565609612989	4.40950372900046	1.7789791968079	7	2.31185517816092	3.51619399609772	3.18293732694854	2.5711900520241	5.57895270203434	2.33527971488472	1.29578998634745	6.78444973861258	2.69054615735212	6.12127113890437	-0.937482237867304	7.34159068383743	2.7271460131581	12.4078835365809	1.02628202267155	-0.775185347678635	2.75638283897313	-9.84974280548168	13.4536624974424	-11.3482313957761	3.98793476262466	1.9905502109963	4.63158152373646	-2.04620274063259	3.64527667399379	-14.7332244321034	7.02630532317949	13.9446353901858	1.38229552815865	2.37050030253811	1.50924602375768	0.92473813638345	0.400967838760979	-1.0709579778932
136	4.84297893276771	1.59666193524978	4.94806862916296	5.71897855462413	6.8894171357528	2.19467090358123	2.53284820848894	4.20218476343995	5.90002553714689	5.02334516028366	4.77200835885463	6.35084560596039	3.1622630544197	2.16066927688848	5.64443620167033	1	1	5.40226485519759	7	3.1049665745818	1.67388496950063	3.34891852998915	6.81852779160726	1.30126806421744	-3.00385016659964	12.0317547419865	8.53419111223415	1.35637492146954	8.58587352272171	-12.675843727347	-0.375697219185158	5.00394226813999	1.56449214930149	4.62567003598379	-2.54602990215006	5.49296104949138	7.54344910404974	2.62259083704135	8.8707226915257	5.63776888963655	4.64334694855265	-0.442336056784192	5.43064712119347	2.11809348769936	0.638967137014181	12.6206082934271	3.24669391678166	0.895090579760214	-9.94094876405945
137	4.82136853704168	6.40220459129433	1.89519758465664	4.22534613791602	2.79405307429293	3.98324878485184	3.83859253441884	5.81988490154855	4.43955545396067	2.43441284474796	1.62584489048237	2.48332459604759	3.63854053761117	2.39771230958379	3.61497438872436	3.51465776849012	3.33770199977546	7	1.07151960868794	1.72389547356402	2.60070754263296	3.33497854797295	4.11107202318486	4.76041687734121	5.68866107813263	-7.29479694736737	4.58606193337775	-1.20473189289608	11.085771725745	-0.618305663589295	-2.2179755554575	1.65789463817661	-1.14255195527836	13.1175774903411	-6.64326762948991	6.14276961086429	3.33295809423081	2.82977310753513	-3.8645534866017	2.38692761416289	-14.7694619187434	5.27515986809527	15.685798649029	5.31229130689349	1.54671906967506	7.10638570591817	0.239783883861841	3.87470979316986	-7.79955788764302
138	3.87736959681422	7	6.11349724217183	4.84454423226924	3.98123874269451	3.27371117467101	3.83394923107853	6.25960280564096	3.65224652381637	1.07868803057049	2.19217224400898	6.78858140295613	7	1.11412581327214	4.79517206957596	4.77719597278563	6.51416305945216	2.97124208613257	5.92085795737712	6.78627049997307	5.38499103098014	2.25893527768787	6.51657241747808	7.15525168135528	10.5682714611543	-5.75971809833134	11.9947499440905	2.58766126600322	9.83211288392325	11.0435742022432	3.27062146281047	4.83595466161756	-8.25551276057834	5.2886609920542	-8.52941283009142	4.3252120113268	3.23072054297953	11.6934603075168	1.23093477749062	6.13765321155859	-15.4178954697144	4.20737156329338	9.33508864742134	2.40786312836625	1.51371646036734	5.58601259402073	-6.77351200628771	5.8808235454946	-4.16888326348811
139	1.61391658522815	3.24748738722647	1	6.3130462614946	3.8486919896218	4.97873605390623	1.15460108508015	6.90246475804705	2.58366581887278	4.05861284344272	1.48029063350497	1.51962160822853	1.11562693246096	3.89133298844219	3.5734113414105	4.00533495650743	4.0520321559251	2.41830040785902	5.37482856689421	6.09453529545367	1.34956306210122	1.5995177536789	5.95902982272717	2.32328036380266	3.88661913539797	-5.47602306637505	5.14130157679459	2.12051658414414	12.5835114943753	-1.91671741823128	-2.39867962221178	-1.10669470763488	-1.6702247164714	10.4464448171279	-8.57756788203343	2.78449932736266	2.51837435475739	2.50120522234413	-3.63833654728551	3.6728555928222	-13.4928112990564	8.73642950831394	13.828241296274	2.98677936601368	5.30215054543366	10.9846962173943	-10.2103587823746	2.47667374220397	-0.604226548549806
140	5.06277463556559	4.00470806455077	1.23543480203185	1	6.40311306974007	2.2575622227174	1	4.64515227864461	1.53226750181223	3.49233324048423	1	1.88066949566099	3.32055110512309	1.32417360335555	6.84599504212048	2.20287397908521	1.98048511625202	2.10461554947224	5.20490303704221	2.89331820907392	2.27078546004778	4.65869747691206	3.10962937698261	3.21063090022586	5.72501047403118	-0.393107326532074	7.19512008563795	4.09505937742379	12.8592194757775	-1.64505988354257	-0.940146513781522	4.92152167166623	-8.32363907547572	13.6571544909148	-12.1686269046696	4.65323034018333	2.86390903135118	5.37618079510954	3.20942656118527	6.40653190944081	-15.9722266761722	7.27831058648197	12.9355368332553	3.03701849097002	-1.60911248884653	8.26654497322703	-1.16490282618864	0.396394841006437	-9.92937789973217
141	4.34066643810912	5.51773343019118	1.0832579828363	6.10452768602819	2.71396878307716	1.30690200843307	5.57336801465786	4.80636256100136	5.21524870448489	3.76749369240059	2.65216448482137	1	1.9922588221144	2.60360895884592	4.23916915511774	4.97507125873741	4.76717589716201	1	4.24238920569721	5.50368999515816	5.75005565823562	1.2167017389567	4.12658081685951	3.69119473997346	8.90794330337547	-4.25171563912287	7.81315752974659	2.11842376784821	15.7925585638148	-2.26761551548945	-0.017505438196552	3.02988645037876	-7.70622809393994	11.8620708236386	-9.90755646524983	2.2673907999555	0.0364796148812943	8.02849498216655	-0.304532025677706	4.59570863105098	-19.5928026869963	8.2410967058489	15.8387802243309	-1.34938207979535	9.79599918179088	12.6459059895702	3.61226486736077	5.7899149325198	-0.259942995336771
142	1.6558652861138	7	4.6003230264157	4.48956830253034	2.36489261041739	2.54416752768409	4.12966893423197	5.50842815352626	1	1.87571565830668	1.41487103791702	2.75200684682414	4.83967758795619	4.27752291409754	7	5.51961025420971	6.4283784879785	6.86369643672531	1.2657817730499	6.72321561318591	3.11571912119743	1.56501895030774	3.05025921724704	6.19534679592348	10.3255278746013	-6.35607476019529	10.8835811410476	3.00803864821627	10.1696316566672	8.74268769134923	2.85155643740011	5.72800808124318	-8.28374487990603	5.46828224346273	-8.23356905282031	6.42382009902829	2.19739848523113	9.64289630097585	1.70921814994521	5.1111767303292	-18.3162191267351	3.78241918359136	11.663774045392	-1.09743978305722	10.3266119647111	14.1312493921807	-1.8466365649613	3.85788379584355	-6.80959914837474
143	6.13670756499433	2.04257248382218	5.41281848337173	3.77067662286014	3.31245854499457	1	6.21827648968492	1.10699511669536	5.57915866480111	1	1.03190740042884	5.46570864898821	1.74157730610599	1.79015515970072	5.56868482373161	1.21237504566789	4.44205343735828	1.65419778773097	5.3351495850096	1.65666123907396	3.24201496623026	2.55526111605326	6.38387164971588	0.566124050714218	-0.165129912431126	13.0226581321529	5.17265748198957	-1.17900144519561	11.6101391442814	-9.57838628412599	-1.71106404243474	6.26144490501552	0.838054875155059	4.30373355507297	-4.59844391345855	2.45414691875274	3.91880740783357	3.48608540918283	9.19801795838711	5.87442274192131	-0.590856807757058	-2.03356459582317	6.94697962911755	0.759123261215811	0.345577028893641	12.8127223945125	-0.765253196992911	3.40635365181576	-6.06178149762761
144	3.43071747917015	6.62167445289424	1.02192372643985	4.00520874928464	3.45592275248711	1	4.57126803513889	4.29815277020445	1.25992583509822	1.94351781903597	4.8574143648198	2.78678210427381	4.87756535636591	2.863216970889	7	2.97799510373237	3.73208959194337	2.59559826991539	4.59072342611187	2.19502408526216	5.94092159132917	4.89820875809496	3.02411009651305	3.30390566819614	5.87029109635114	-6.9918113584322	4.27808593688827	-0.757295480150232	13.6588519747836	-0.807008603201329	-3.82959410912093	1.96267212162748	-2.66488386275452	12.8549246191211	-8.01181127254761	4.70197981676013	2.00948926279214	3.95317966530748	-1.79914827301882	1.82685427319006	-15.2667091329645	5.93377823694718	15.6103647386688	1.15296831285462	11.6802319429723	5.11593597854445	-5.16689834273169	5.2131337113368	-2.3688859988806
145	3.45084904865009	4.64216953877176	1.3169775803211	1.44303883270681	6.41465125032791	1.63912958261131	3.98060865986606	5.95081363789846	1.66264055445109	2.43376414254219	1.09907255146166	2.17166707360312	6.79521066136148	1.94642251931085	6.53332273518507	5.47329398077226	2.12435311188686	3.66551467654781	1.56507387798299	6.17930879989931	3.47505862926656	1.64475024324627	5.73750001000964	2.55673035361405	6.37158775507634	-0.623613203272993	7.18087080720191	2.62966356995087	12.7165023358077	0.934770097399292	-0.209896699255204	2.26746726007325	-10.8828223433299	13.694778165144	-10.560757277333	3.69599599351804	1.88663756197697	4.82441013974366	-1.36156607095319	3.55311505875471	-15.5558056311908	7.95143281414732	14.2095185401255	1.3472150221538	1.33055500290279	13.4291870925805	-6.68983780731146	0.455078256214441	0.00996260549711681
146	3.61315590828805	2.18869838020497	1.90267023878202	3.04127870505184	6.50375329238991	3.74648283075484	4.88994633240272	5.65336074082694	4.92870755277958	1.90089591738486	4.28920795259917	6.82837640846531	1.9081558001785	1	5.56758931271048	1.58305172908104	1	2.76218217659413	6.99033795647771	1	1.71210450303194	1.01317895436197	6.84445816185889	8.20747801011115	6.13896574105252	-5.87713776409506	6.82320546839673	3.40254283694073	15.6557823302146	3.09837455592229	-1.53022888067435	3.09868447996774	-8.26353267187675	7.92902918337619	-9.75443302765564	3.38253775174557	5.05557761860718	5.05963957500622	1.27147358175398	5.57093496609553	-15.8744064490875	5.53608634152445	13.6856076688244	0.804659116876595	1.0035125596635	6.2669562297818	-5.64948319073027	6.75759020680488	-8.69843000436037
147	1	4.17993525423553	2.13340545130867	6.94981684267647	3.28587093858274	2.04015724851567	1	7	3.09891900095746	6.14986933308058	3.65142742469409	1.24968869639289	1	4.90124119432643	4.30577511527319	4.18863468424284	3.51970697680568	2.98350520602684	1.59486239404378	6.20874925360882	1.35003465600925	2.59594369723903	6.20842290398254	2.13283702516867	3.15258054972123	-4.70785797604869	5.9903015230201	2.45833495203843	11.988885588732	-1.28804991109824	-3.72312823883108	-2.1901456037849	-1.86602963272715	10.9549346128833	-8.16001816320706	2.92261053866127	3.73029154743017	4.13017915090742	-3.1573541131244	4.92706596420408	-15.722854911351	7.87258591113188	14.5018695310008	2.28427595011001	-0.505207422916124	7.04517568969363	-11.7263719577563	2.79029728652787	0.865300246076466
148	3.06061359871759	6.4104257262501	1.44508535516381	2.87115612411229	3.03440313941438	2.74045231275999	6.13178168730608	1	1	1.72473202462412	5.2014217422974	1.66112155862065	3.78171306607821	1.83689576641946	6.67436136528609	4.4539812777373	5.96346427204498	3.0192025706678	5.06226401488485	6.01445256106853	5.7214854322232	2.58175789620465	3.32554875286119	4.05285219815991	6.38275903339609	-7.49879881530542	3.24309526147507	0.350046403433669	13.9069944502044	-0.942873331422569	-3.25746912361987	2.33420914004202	-2.46643342227485	11.8055529380212	-6.60850928676117	5.25480794726873	3.62807544903923	4.73487366839186	-1.7213254517558	0.496422991884417	-15.7069696336446	6.4657161953718	15.4388218726935	1.6649164704455	-0.0692074291547345	5.60859149546447	-1.19168770798394	5.49592012399157	-1.73780412220788
149	7	3.85585470705983	5.27736197898118	3.79375191075943	5.17568968685813	2.50384898560512	1	1.51845642839946	5.70732635910404	1.1465726377377	1	1.49603560383505	2.95199309190051	5.29282070582501	5.05919192243318	1.47171815610326	5.32452089240061	1	6.31243264220715	3.63873275849232	2.33610267690706	1	4.76984552985617	-0.492696804738242	-2.13148889960807	9.28579243535525	6.10273786380439	1.48418273896057	8.85129277278667	-9.99547672171625	-4.22706414070789	1.51735491106809	1.6030979404188	5.39521902331738	-3.75395035851068	5.33084157050304	5.93179773688425	5.51029174695987	5.45250017610396	3.07676107553912	4.4911347516074	-3.70582481151442	6.53226826661212	1.594559721038	2.26254288637937	10.852294668878	-9.54578578464448	1.57331142691697	0.229953866479235
150	1	2.49185036339032	4.56055398074768	2.21650057438502	5.2389444581269	1	2.57182542209904	4.01507749636357	4.62210459605954	1.44073484469052	5.38998055272932	3.06435791422085	1	1	6.76115083000822	3.12139760465159	5.23547324146783	6.8034548561126	5.48719327173337	1	1	3.63158643357102	3.77231996659309	6.45868100680569	4.34751447171955	-7.47797873245018	6.46935981306292	4.7955445640341	15.8294349005373	1.24125807061778	-4.78472116096674	1.7857981393841	-2.51482439790037	7.29625545089452	-10.631639330966	0.645146968141917	6.83756183882273	6.12925950271547	3.10214623719577	4.17639285703158	-15.4219006706408	5.86398502861257	13.7658020958201	-1.96167407405437	-4.28991406092618	8.41018312965475	-10.1471232547038	3.61834805999064	-4.01062973620341
151	3.95187662105103	4.13694803625035	1.94451904528303	5.986499562014	5.03181060004807	2.32534604647368	5.00303111344224	5.63396088082796	3.29793755374398	5.58089156775099	1.20650870825457	1.1794781669727	3.46957861827772	4.47345465429485	7	2.85086806860573	3.1940446060822	1	2.36426773875538	3.07112863294565	6.29539515837719	5.2857548671517	4.73954714944056	5.22537769937426	5.12447143290316	-3.00497982795002	4.60472254240614	5.04938063784413	12.204197663511	-1.33686966369287	1.64707072118933	3.99697889531408	-2.22321686962719	12.7991641035487	-15.3561656814354	5.60088757269545	6.78281811530089	4.33268948870925	-0.109975013654743	2.36847649320166	-19.7015786962125	6.66669328600365	13.4315825882466	4.34929675298933	7.1983893159748	7.20346669584336	9.08862933339947	2.37406122434385	-1.91270915283346
152	4.33967616096841	5.79711136588542	4.16997159203535	2.23219008332202	1	3.35686984489124	6.56869564009552	5.74583229947223	5.98955175371595	2.52677869311305	3.74920606701372	5.17344703990698	3.30260279384826	3.22652547628209	5.48199153073524	5.333464494148	2.75426510468573	5.95002331570845	4.976673564137	3.76939057972152	3.62737202193719	3.54380215982673	4.97209209563678	3.16225474738811	6.73775780351966	-4.30197424783856	8.28071583270761	1.35343688207593	15.738726396588	-1.93385698696883	-1.18153085145274	4.59723627748051	-8.2428424747244	11.4044642768767	-7.89591487537552	5.65998620145388	1.96416884646234	7.53940299584068	2.65623156332133	5.68498446025015	-15.095624266199	8.40633892131905	14.6162158644954	1.68855023979658	11.8141280878023	6.44623832717131	4.26506190926571	6.55621651975117	-7.31433281664418
153	4.33812543039008	4.37316732105033	1.02831208766001	1	6.61069057681242	3.08545689118897	1	4.05211233108483	2.22893083404548	2.08142951058943	2.06994988451419	3.09873499146382	1.28002842630332	2.05445997176066	2.81038429546491	2.33626919462124	1.72441426559221	1	4.82377350312166	5.50250406293918	1.50888171442501	1.75036495089055	5.313907523539	1.76624794413558	5.74717384091017	-0.72645258355172	7.34782514380445	3.82555977584023	13.949936647073	-1.0551127949535	-0.122963043260946	4.97965364799621	-7.63965544355849	14.6272643652637	-10.8400899511833	5.87320901813914	2.56957669143681	5.88011502128985	1.73264372122116	6.06740700207639	-15.5166323992139	6.78314912592101	13.8714086034464	2.28953639555891	-2.05949501323197	7.76975346652474	0.705213975779956	0.580644661449514	-0.736064718755328
154	2.8621629564336	6.2804615125531	2.14207528643341	2.70149480077228	1.52789708908177	1.76339181715295	4.56931207537318	6.04260074881841	4.84542608111954	2.49929275488633	2.203126481482	1.70310779107307	6.746377179241	2.00662921046578	4.59169601995364	4.01641102779949	5.56680405135154	7	7	1.79334776097624	5.86108733311525	2.44335112285477	5.12128060461733	5.57355859935727	5.33480010737401	-7.61897154017786	3.42651618353318	0.650746825163787	14.3106131236449	-1.41734403362432	-2.25773351579449	3.86243368466499	-2.42620994934718	10.9790069362334	-4.3551456735623	5.62993470426211	5.25292028368872	4.16145811899545	-3.42003699602014	3.34807140367354	-15.1193630794267	5.23119247293446	15.5127009016088	0.922519545962808	3.25365741314064	2.21265476063024	-4.01087551719742	5.30517824603668	-5.88499630859457
155	6.46445206469363	1.73321831428218	6.62588887363819	4.69846267428112	3.33103698499268	1.64640927630318	5.89429847468417	1	2.20231596425492	1	1.81329135236048	4.21224081369921	1	5.99765945307496	1.8532331553279	2.69366437879255	5.26584815057558	2.8408731605774	6.12297190812335	1.14386748123352	2.83464941974078	2.38609004545589	5.72720960699001	0.300687504542475	0.225820080874092	12.9064348723639	4.97414083286107	0.335130826914916	10.2368875789319	-9.49593582068275	-2.52429393553657	5.78947881130351	0.942483551662712	4.60323213480825	-4.01084178010976	2.82095161737863	4.02569834173268	4.01794296688516	9.06291347347785	6.26027600949095	-0.142610337568232	-4.14149013404215	8.62145961682317	2.20582051018877	0.888091444386406	12.5801773059135	-8.27118090221765	6.79618621119405	-6.87910256079423
156	6.05005421211974	1.9914685802737	6.87513766298414	4.29241002357046	4.89789194995382	2.71396014975588	5.84773002254548	4.59932190611768	5.34813868329444	2.85052597679193	2.29152989511357	3.43653806798137	1.68093600057856	5.92467277104406	4.50569840630266	1.45196907757946	3.53312012420749	2.72132072966585	5.97934834226641	2.54504650717349	2.61335272787805	1.65047083411938	3.2999007520496	0.9030435613602	-1.15091232788165	10.1287636515971	6.98352250595701	1.63258423783654	7.4102063975923	-11.4423246842605	-3.84040806325271	1.50607533379615	0.625520291307089	6.46788421945007	-2.49554192807108	3.58903639339466	8.86761669932061	4.34418474343804	4.37831341306104	0.98366883649728	3.04263014143814	-2.41517002265175	5.90307652909941	3.18925428465691	3.17022176845349	16.2151673496188	-8.54308879350299	4.65538054080523	-6.68024010284327
157	3.85400974941138	3.00859198721635	3.55974881697196	4.00807538377522	3.56833901179081	2.92008792988659	3.54549976624507	5.78189338832378	3.47788194026768	3.8513505070158	1.00774870362699	2.92387470336552	2.84347220210806	6.33320538503029	6.69197646543244	3.74268080455018	3.27884719702668	3.47153003318331	3.77577640630298	4.04400731921014	3.91711322524925	1.29970840897501	3.99254003222254	8.74019921759206	4.95821006256625	-5.43179523034688	8.7416851930954	2.53676126582246	16.1436215503344	2.19352353413076	-1.1511033821819	0.935268166155232	-5.43140111200272	7.6857261872067	-10.1124227573338	1.66887934390317	5.02439238241706	6.93779497998227	1.09710877589964	4.29819770186963	-14.9460546843558	5.46576728743925	14.3460629391111	4.5312097393513	4.31559147678387	8.32904553907527	4.34335974709021	7.03208078210862	-3.39550792607445
158	4.25561492451807	2.14517661597368	1.95127451724332	2.13652019339948	3.87601166850473	1.98059431940559	3.99531600036077	5.47891965289817	3.60714920983679	2.1411654998542	3.07806566477014	3.02749932532183	1.18338260491164	1.59609417376403	4.93714488119662	4.04773499717143	1.29776943295017	4.25414579501288	6.81027359352072	1	1.32995578537265	1	6.51504506557568	8.61485250423483	6.12588954612729	-5.96687349461788	8.24205063869713	4.0601021791822	15.957714881805	2.60704119684935	-1.09512503140111	2.94270097924444	-7.69304575286228	8.03249351322311	-9.3799046235906	3.22098988857573	6.09870367970909	5.48208443932294	1.5823076728457	4.22735251591956	-16.0401851001767	6.35869772301059	13.5818827555175	1.73053702877221	0.568329222365822	8.28836353105471	12.8791790003069	7.67605694165944	-6.4701597337966
159	1.56822150728169	6.08711974510171	1.55590886974789	3.01236783549651	2.41893407591787	2.9474614930712	1.76162984480185	3.45294217488124	5.30642807622661	3.21548926930417	1	1.00821535199452	3.55536968744064	2.26078563439247	3.64208310101581	4.8483397349848	5.71021083144369	4.08834432358849	3.61973830566987	1.3789220862601	1.09001871099578	3.79403236805209	3.95147697887487	7.14620556160033	8.20130513607635	-4.18232982989268	4.72143068271073	-0.157892988997007	5.97122453864903	10.2314432029874	-0.272265736918959	7.08786596159464	-6.94368255911849	9.58685717312942	-1.53471433098481	2.85807327502876	9.56703341064781	14.2257306814756	0.113391036827113	7.78328892033181	-5.5774048881041	8.14012349728924	11.6641670212071	1.99746025998512	8.94645700701654	8.29018363438557	8.39280356605807	0.796749699341511	-8.49494466526376
160	4.0580365832154	3.75122395243746	1.34936578134225	1.33652399110442	6.35717294104508	2.01036685868474	1	4.34722618883963	1.98984616634246	3.61847839583767	1.2477211951914	1.92998626783832	1	1.52735132792382	7	2.87796437066059	1	2.15236540822361	3.75879217514775	5.16575642945728	1.38326797626893	3.15712685545239	5.06643205085382	1.74006552071326	5.73302002094212	0.189544560826643	7.20166140401733	4.58274930861177	12.3954968669786	-0.875358778700045	0.971942975795943	4.26781171815394	-8.83857457304502	14.9515084879622	-11.2553657428239	4.49738914194305	3.0315379248793	6.0146312001587	0.895481125751132	5.72525487217755	-15.5238934298884	7.19795240934646	13.5834353020654	6.54552325983849	-1.57418264175512	8.69199273929831	1.17831237359809	-0.769448769740098	-10.2123778415862
161	1	1.8445607308501	5.98111298833438	3.68538057409015	7	2.86229766961348	4.65307674734351	4.44812028198575	4.48669519906537	2.00907519051067	1.47758996076982	3.88579295449991	1	4.25342228690525	1.60144134588257	6.02996072224003	3.80084766882891	1.02968927452722	7	2.45448158174938	2.06563113525373	3.86656116185087	7	6.87016630581883	4.2445136505663	-5.47235904093098	5.03995558951852	5.18078308508388	15.6128998767309	2.0758195284274	-2.20505265715283	2.256325125449	-4.91347250858	6.69403682257107	-9.28088615535622	3.18098916124325	5.0040087894406	5.20369198843427	3.26383516713244	4.73778115808951	-16.1299144134205	4.9492480560006	10.0306109703651	0.219240112919552	-0.501957253463387	3.36186441412058	1.50173171258949	4.16099754333604	-5.93138371511235
162	3.90334639536352	3.66385623099408	3.89242881705899	5.08645947990763	6.13360725906648	6.56134725572031	1.47542121967711	5.50722997924808	1.88506213958696	3.41697561533337	1	3.31515761121864	3.1983035166941	6.95202949232573	4.09676086467474	1.98629788985552	4.55706320316868	4.74772374737404	3.35433099660871	1.84186668367227	5.12386181317886	4.20966700496938	1	4.79776303337764	5.59257003499602	-2.6817006593924	6.71107919644682	5.92883397305607	10.5480936751675	-0.95980927646761	2.57856655017721	4.61796092931583	-2.90566159489539	11.8919265240965	-13.9287798339264	4.98881237700927	6.78976590713477	4.65214663000773	-4.16374859915888	4.41914793916504	-17.9817689644946	6.67754556292036	14.7605061033285	2.16912690125157	13.5403507175955	8.37332165652174	-10.3853561115024	4.20016127177282	-0.267269233204255
163	6.17424088819822	1.44378956641816	6.94450697019048	4.64733069034568	4.30929766096419	1.30678495867809	5.79173765714424	3.20186557761656	6.53411715398533	3.56821063794797	1	2.31411090990079	1.86469153448404	3.36663433162539	4.65314925641337	3.93441446143322	5.59907331677577	3.61314964444956	2.57718543228739	6.42799322781731	4.36659865405966	1	2.15648906221356	-0.924759879100308	-2.81123397372539	10.7423276254732	4.68069644844107	1.60047134531585	6.51555736948589	-9.20883556901839	-4.57632050712885	2.40630280022856	1.02146872079891	4.6978295890113	-4.85849183554604	4.1666526063586	8.39728630782775	6.59846265423728	4.86499562132721	1.37372574786968	1.76942215661829	-2.026871547157	3.90338696380744	0.219462276592327	-5.818768443252	13.9270024341357	-5.46449896247915	1.81608482715247	-9.1123228014181
164	3.4185005902947	5.76378641350925	2.74720071344755	5.97464531215772	1.4293097988149	2.35687905020312	3.88334669918343	6.96775950367195	3.63833230652596	1.35350582390475	6.3997807019421	6.3681164114646	1.78803447870904	5.5193705409156	6.93758120107221	2.62219039316892	3.99457466525909	2.60731333552826	5.72398707154943	3.32224145075788	4.82731521732222	3.72368599797245	4.42612110676855	4.42249583966191	6.84228821123925	-4.2929449997118	7.94875687174757	1.2390566947583	17.6274794465295	-2.18385525368513	-0.930948406596025	2.35104171049521	-7.81972048507376	12.8989670032195	-8.35870279373308	4.3740225491529	1.15304698753584	4.9621518025495	0.63538444844922	5.63869804353978	-17.171857116401	7.14580773214755	16.2564268453633	2.31035530871222	-2.14159496242417	11.541907086142	-2.13440087779678	6.11965400465886	-12.6634831991435
165	6.07681793402307	2.43845392746199	7	1.70466427476798	2.20419723371474	3.31052751063091	7	3.70463345906995	3.52676644660269	3.81411424803088	2.90007151584705	6.68822656135535	4.31407958553109	3.27198660860103	3.38670753903233	1.52832145149262	2.38481041533954	3.07404388671911	1	3.09575359405086	3.21131553198549	5.54233238764271	1.60815422064293	1.46794757187099	-2.06017611134926	10.6274918460852	6.61003136029347	2.67776214411652	10.2650407151677	-7.55015762827978	0.0214431420007001	4.813492552182	-2.98773169700319	5.60555901230482	-3.97636491602846	5.33622259655261	2.20623436190075	4.32934668887435	5.61441048269976	0.588166432644837	1.25692039374437	-1.93055114831886	7.15609738592254	2.32503016997183	-1.09968629765063	7.55449303769463	3.9336967790252	4.27667515593542	-8.02311256595951
166	1	4.3314153575557	1.69650589826334	4.0506098549396	2.39708509198156	6.99071502417414	4.0944266782235	5.82301544796223	4.62268946418693	1.21564773523862	2.01714140113956	2.46953615112933	4.27001742198926	1.72489704064391	1.04454522269473	2.1009720367996	5.47478620233669	2.01683646249716	1.28514709028773	5.96625375757727	3.02059844097505	2.38482325728203	6.66978877116448	1.51535274215013	4.10976435405148	-6.34175524836366	5.73033206018138	2.10055249001877	11.4833872742017	-2.48207821773723	-2.30684264432245	-2.00314836214166	-1.34280512968401	12.5588938955576	-8.56573047556648	3.82594629882131	2.7407896703481	2.83197843077964	-3.58538429130065	5.16235704481289	-14.9999473926719	7.48656031964559	15.2384845884023	3.80758768307346	-6.01018385408994	7.91966098212911	2.78676784830814	7.91833664921969	-1.74087445494391
167	5.69119294449214	1.3388242106778	7	1.61977512063217	1.9984648568447	3.47345002565869	7	4.23932568657802	2.10781698177476	4.52526059854038	3.09553264718502	6.79527347709736	1	6.92632935064886	6.15235602820744	1.56716948230398	2.74876896470139	4.99260105512257	1.08624847284176	2.37037550960125	5.4356808334462	5.2459454665261	3.62447509745593	1.09348455685173	-2.20522302334973	9.60068721934309	8.2365120945606	1.35630061503218	10.0024763297358	-7.8914012486322	-1.18378346120557	5.50005486991356	-2.48811698734176	5.06762316205909	-4.44113925873351	6.57918577251684	1.4439572175036	4.49274232975641	4.52517862597657	0.863390985506729	0.822808760977896	-1.85932352111134	7.17036316209362	0.352228368230786	-1.62735637562474	8.02830528232182	4.07836009478954	2.9090845686747	-11.3804455521433
168	1.5364461878736	4.15955065613353	2.74072826842609	4.51221089947876	3.64461657206476	2.71076444817709	4.45880853751844	6.92304387128748	3.27883864260849	4.33904007198169	4.77961364060626	3.8487907696284	1	1.94080933292666	1	1.28543346190294	2.38966888535309	1.57996668150737	5.34235196559213	6.22662069295903	1	1.21829940228908	7	1.98738144842598	4.45454226832911	-5.58705006722944	6.92580613270957	2.76531807716811	12.8748228182625	-3.03601496555286	-0.748033524054451	-2.62434800021865	-0.873327410852394	13.4080797842198	-7.9258877099556	3.17937069928957	2.59124710703943	2.54522868125124	-2.20440113745733	6.37526508928291	-14.7006124236244	7.22637955261873	16.8566040170369	1.09175673425937	-5.83475184416721	12.6504378810152	-7.27593103025607	2.29076719383923	-0.768090430731815
169	2.06191373220046	5.63014335754536	4.63906200012304	2.41591968081191	2.16442047360121	4.42102944489287	4.61926830844788	4.73912276429907	1.38500282238597	3.73338439780904	4.49188312351986	1.83581823386995	2.40160121403588	2.90224256172224	3.86507211173891	1.5224567955596	5.65997099547545	2.93582533591959	2.69069699535	6.64674148101411	2.91164731161478	1.6747855265498	5.5261495650031	4.31032978418949	9.81188845080334	-2.95168061990774	8.6368513647295	2.66757956613879	15.3470088505581	-3.12671381464497	-2.46057120025966	1.62783678697847	-8.70094193368044	13.3705664102582	-11.5133571077584	4.77594237098746	2.34990493862658	5.04552134571843	-1.00948671192267	4.524836202649	-16.6926982380103	9.48232605424205	15.5654274339951	2.04612550974419	-3.01717736425147	6.88411264945001	-0.290815496808939	4.48768328508733	-9.08549184491435
170	3.406107832959	1.77539358337028	3.6797433448392	1	1	6.10319795392392	1.13980455601884	6.38612618255521	1.00335785083613	2.0533442673707	1.87455053171827	2.37310700930789	1.11751769915389	2.13362203252761	6.05490541391535	3.03178402890268	1	2.78544089165321	6.82356982299695	4.84234146268551	3.93567630408651	1.08586880193758	1.76349552152852	5.70909394010855	11.088475857836	-2.92959523195099	1.52059178801177	-0.586745022166765	12.7910479274281	-0.0709475636252774	3.10678010447306	4.70710296013041	-7.9535647956039	15.114297209224	-9.65963093159547	2.80986553712622	4.41420653766574	3.22446414569804	1.42939980642992	8.39707529494294	-14.6067535570502	6.71874219374874	17.1964790085242	8.04071476893867	2.72409421959454	9.85966868458373	4.09530347584487	2.19201631257423	-7.27045547351285
171	3.47490944012172	5.48962179375723	2.66539479318678	1.5060134728505	4.01662195737597	2.81370278090124	4.40647518691776	7	2.29464817950639	4.34487931136944	2.09981867255558	3.73257506306594	4.31879975970785	6.57723900357427	6.07124915144602	2.41486403182134	4.3602458823527	3.95194268142014	4.74677072150661	2.87033829633641	1.01218080579998	4.03182282199127	4.19697329116578	4.32071380714375	7.86360740941974	-0.971214189406874	8.15578039175238	3.6337035278498	10.9858837665867	1.41427846278618	-0.940222791682054	2.92467737014533	-6.82163556824577	12.7900530218851	-9.64171846513431	5.46740283446155	3.3215206417208	2.4726362700135	0.633172897824581	2.22206912979058	-16.0645873347478	5.25399023235144	12.1976050643892	-3.04195514255542	11.2311803328697	6.70220965473706	3.02148820102447	1.63676629057818	-8.26340922478926
172	2.05840441858371	6.16614378970674	3.64981490642846	3.99123877677567	1.55295582773385	1.20341938735144	4.41566356099921	3.9619032335385	1	5.04637068565887	4.13260917217814	1.16298243317881	3.51028237962336	2.98740374099691	4.61318916904955	1.33622747249789	3.65410553593664	3.27054872526078	4.22383954376797	2.30007264313731	1.13119785803063	1.1435053716218	2.80716516701232	6.1333454575192	7.59894868244243	-3.48845839481203	9.07177733379381	2.19855189303172	15.4574163994161	-3.41240701366816	-1.92921678091149	3.31218920005735	-7.65307885585879	11.3327189154849	-10.055748527601	4.18924428612659	1.30413496955264	5.18301630110055	1.47815452801	3.77470522867888	-16.2085860650933	7.3101848943958	16.0835604500468	1.67610880000273	-3.27903543994291	7.47554790752059	-9.36459953363628	3.0751960873955	-6.17026677832914
173	1.01230426740541	6.8327051781791	1	5.32070594043277	1.8736469976639	6.91897670964452	1	7	3.83329858359598	4.64324882360284	4.8830374655265	1.37912212764743	1	3.66928130024292	6.95577029645287	3.04937269855556	1.22134904082664	3.28091630855652	3.96585072570318	1.03971885628408	1.20137273584637	3.07974810893725	1.18691000141047	5.41408409899965	4.66284263307573	-5.61118435940269	5.30397452702799	2.04634343417586	12.3476222250341	-2.1356841520572	-1.32323462666116	1.18624647196877	-1.76891616127395	13.8888172646596	-8.70629101311724	2.94440633641858	3.61779234894781	5.80949314420777	-0.574834951536091	5.36090916633168	-16.0290900254594	9.50411803401738	17.1292374017012	3.48716406159491	-6.11200912461555	4.90746396404897	5.95057599240567	3.10123216893092	-2.48149712073661
174	3.10046662037737	1	6.02002141595238	3.80134914490664	7	1.76049693827489	1.98955741616192	4.48567264287807	5.58522911488815	2.52900504242791	1.56924900793803	3.23944037678177	1.86210322156057	5.53772417854481	3.2608344472445	6.07991460057267	2.76218930861557	1.0098510851057	6.46924952963612	2.37084420228054	3.18412014101237	3.23574780116875	7	6.7618953163223	4.96546651244152	-6.51396175779272	6.34486841614478	4.59651456449045	14.2958152754202	1.19931826124296	-2.74771643888969	2.69929217974758	-4.52115302155168	7.57501687202476	-10.140901194256	2.54607814820445	5.94452077988399	5.77602522241846	2.27742705268793	3.46596879691301	-15.7778755492871	5.34487971306958	10.8101954746734	-1.31874399755005	0.158679437899877	8.98358282523458	0.13516270162415	4.49187661524122	-4.35077411430482
175	1	5.9656782224686	1.75641593228988	5.31029270937452	1.56821171615494	1.65808102254145	1.9084710601839	6.6287910894813	4.2279385185441	4.99694618460091	5.15899404087928	3.61044839527991	1.02564653826059	2.70725566347233	2.94011004191112	3.49258634164611	1.88304680567483	3.54294290517804	3.9979209014531	1.16887627392937	2.24437908597703	4.56934450800102	6.84655136225421	5.26441156693846	4.92831917926744	-5.67948214615838	5.43458015650962	1.99493032474984	11.8382702825114	-1.95343257005515	-1.5376885062294	-0.117697440703708	-2.45348692119208	14.0305962633373	-8.37159138049499	2.64290849667344	2.80305223648739	5.84652956756642	-0.466041062228486	5.25761038808714	-16.6503381990087	8.96692325529338	16.5233006039766	2.63859213453601	1.19267678181455	6.26579197837072	5.18363625829356	5.79676378725	-11.4244714070239
176	5.35563527240119	1.69776419519987	4.98687996995792	3.80875932566037	4.57670738692065	1.66175135597417	5.88001866826132	4.5475080575174	1.32726787471456	6.13613743385737	4.93100488655522	3.11723416775839	5.34155230225952	7	5.94629595194668	2.01070658457683	4.98961549121326	2.34538819339737	2.23572856918491	4.55478466403335	3.81435513286488	5.24395488139662	4.64149752573415	0.28706982739649	-1.46941422651357	12.4617933703376	7.67593062633874	3.38899015853953	10.2235108029787	-9.85762387089193	-2.39449667134786	5.89739212048407	-3.97562833281511	6.04598241691724	-3.82214589551125	6.01354193096401	3.77989282408669	3.96365262334858	4.64485932316398	1.11600430883254	1.04038307432395	-1.22712341096894	8.62186506394249	2.74485147318238	-1.78521550631076	12.5158620252584	2.98658937861733	3.36163288491322	-12.2651082902332
[truncated: 74 more columns]
