# Supplementary material for: How Are Mate Preferences Linked with Actual Mate Selection? Tests of Mate Preference Integration Algorithms Using Computer Simulations and Actual Mating Couples
Source: PLoS One. 2016 Jun 8;11(6):e0156078. doi: 10.1371/journal.pone.0156078 (PMC4898694; doi:10.1371/journal.pone.0156078)
Supplement: S2 Data — Long-term couple and agent-based model data analyzed in Study 3. (ZIP) [file pone.0156078.s002.zip › S10/Euclidean Model Data/Euclidean Couple Population 11192015 1248.csv]

	trait1	trait2	trait3	trait4	trait5	trait6	trait7	trait8	trait9	trait10	trait11	trait12	trait13	trait14	trait15	trait16	trait17	trait18	trait19	trait20	trait21	trait22	trait23	preference1	preference2	preference3	preference4	preference5	preference6	preference7	preference8	preference9	preference10	preference11	preference12	preference13	preference14	preference15	preference16	preference17	preference18	preference19	preference20	preference21	preference22	preference23	preference24	preference25	preference26
1	5.15359353673088	2.46688905799778	3.97148368383468	5.55075117047035	4.27369288872506	6.74250043323158	2.25583439556801	2.18487822620399	3.43443371391795	4.92967884004915	6.07476868339331	5.39022560271486	3.52943380588611	2.04434483950678	5.83131312502806	1.53799558236687	5.73884689255766	4.50053622027974	5.99737400890314	6.08283042149939	4.14819821357655	5.03545628201559	2.23007792923155	3.34860092881185	2.88097055951469	4.76432722708894	-7.32372725608952	-1.23526517362399	2.5971979796835	-5.50810186681846	-13.7167661943036	-1.83877065702249	7.47985848208427	-2.32212605543273	17.9377039646891	4.90433345320015	7.67054951586935	-9.84012536004442	-0.95701157035666	3.06409559616582	-1.71558076787273	-1.28561028080651	14.9908567423186	4.16711733564824	9.53415912153566	8.83980733015377	-0.69503599827208	4.71561580702111	6.15714649572449
2	6.02733272428992	1.63461131713482	5.54637291048767	4.45867337190878	2.44051644928636	2.27671591374988	1	6.20661918906182	5.12209823401952	2.33549458916449	4.94612346827728	6.81373354821895	5.50637089899739	1	4.74990579392287	3.77094914536909	1.3155592044287	2.94919596569189	2.70124358614921	4.85795095862917	2.41079167101735	1.22756659275627	3.81293297199514	7.82430211007468	6.31376146229185	-0.510944410412007	-7.4409697988281	0.732900097867713	0.432234869878077	-0.640048505910408	-11.6197945722569	-1.64808669525927	12.4518297429982	-4.69163833509816	22.525709286036	5.13841926019709	10.0416139729082	-2.42133582154348	-2.04671746372518	3.17691831663331	0.798466764638071	-2.46799503926341	15.3080167034605	3.47520582882291	-2.34425352984932	8.44376389514154	1.4997587169336	-0.169009447613825	-3.11899040063171
3	5.86900160584587	5.14446554800938	6.91066210282759	5.46853970594423	1.04120040413887	4.05507364464734	2.4523770115434	2.92882711083669	7	2.52957454968934	6.74715157330411	4.71483536903108	1	4.03781883315384	2.39344311712704	1.403204741544	4.86152146662366	1.28714618094157	5.47440615740501	5.26818482191539	4.47556239517123	3.59738369985313	1.83417897042911	2.07218133531992	5.01439037239769	2.19444172607173	-7.15723039016646	3.09427494069036	3.63457291526774	-9.45409100410756	-13.4144972707597	-1.62203675987647	12.7370967605557	-4.79822678447393	18.7050787777317	6.22073589591561	10.672715153869	-4.99348521438014	-0.790877651004782	5.18719031301356	-5.53414302165004	-1.42729539724462	14.8182264593878	3.34744550611731	-0.769304019233103	10.6201936279936	0.362941733978538	0.977734518794968	-1.32997557258821
4	3.27540132519702	2.37954934162203	7	5.90070374769247	2.13423708515391	3.66514131545386	1.36436508414875	4.99432815323476	5.20763334388599	1	6.35905747357237	4.86169710817113	2.66961784623063	6.47439102794725	1.81104232610665	2.44771220871611	3.98210566337394	6.19238958426573	4.66478987901341	4.60687936284624	1.68411330079792	3.05528015077148	4.32517998323409	3.74739676184317	6.78402846402771	0.0100119614504776	-2.22231985980268	1.32896523968117	3.34547904381893	-2.3418484775503	-11.9162108817944	1.52136982106905	6.95073832784953	-4.55665833780986	18.8261362830518	4.18226162906948	9.07231208528904	-7.30216696558314	-2.15213306710828	5.88789693667516	-2.1298656202778	-3.20158432119304	16.7162437382251	4.27749012426085	1.64333508317773	-4.45972927784319	-0.298737715207744	3.37881124414162	-1.56544961414204
5	2.73307997307893	2.4051831793879	6.83428135030436	6.46366579273509	1.51275797715516	6.14359123739411	1	4.87079413752807	4.53787885703653	1.7752772306667	4.28134501101488	5.21813745760902	3.41871665319244	5.97329855863561	1.96177332058877	1.8943062257861	5.44072948914166	6.76095654025364	4.75032325376637	3.71591261395858	6.91562521798946	2.9596923603069	3.13286378833853	4.58148630408416	8.00573441859334	0.101015493751438	-1.89438685990303	0.598960419481188	2.99964662747617	-2.95448031365005	-10.7032004619656	2.11588281194416	6.44973661705627	-4.61990210912291	17.5907465236812	3.26793282268632	9.46237335824304	-7.30949371262908	-2.36339151018605	5.0937848390619	-3.5484648532057	-3.3844047686782	15.6418645689381	4.40710419439391	1.26672368474215	-3.43533683432385	1.34836884853271	1.69333258135552	-1.41985814487562
6	3.88954261430349	3.28135386318296	7	7	2.45788387144295	4.04945867636457	1.99216492490504	6.47568573152687	4.45243147226379	1	6.05256669744518	4.95861768707134	4.81608796092492	6.97491914612421	1	1	3.58620467752736	5.77396334446214	4.48280256500835	4.41232474009778	3.21740497665547	2.7152056297138	3.48180934229133	3.81012122535915	7.02394474935087	-0.399924603234787	-2.5930824168258	1.74331248756336	2.58904235842022	-2.35150409709467	-10.6561457448368	1.40798672418005	6.32406439091262	-3.29502918264266	17.8885412044958	4.30314415285844	8.82131431475245	-7.1272815745746	-1.59154362783531	6.18243568745925	-2.26766008848854	-3.17601259566473	16.2541844637398	3.8558591073587	1.96521184428077	-3.70709650202551	0.552843103682734	2.36270217475939	-2.04002239853501
7	4.72723284233051	4.3532215214747	6.44089727372756	4.56265198740477	1	7	1	1.72297094558799	5.0741635821876	2.31250110780109	1.49960019224306	6.04683060453118	3.33842455588676	4.08505432226348	1.19465562184256	1	6.15911920902932	3.70623099036163	6.74086323205336	6.51428816931305	2.37265243560266	1	2.60046635522934	2.01448773072019	5.25035480467557	1.63573008786389	-6.83694959541294	2.12873465199533	5.47127959064247	-8.61762464541696	-13.527149110198	-0.938987087823975	13.0041243646587	-3.74249198955561	17.567505329123	6.34347248884393	9.70940808247835	-4.61764357953419	0.360889178755979	5.44693075944655	-5.18147396426001	-0.96883164318145	15.1194232478951	3.8953462531087	-0.99901252111184	7.79779337724246	2.83849020060466	1.77923966064633	9.26711177314811
8	4.40956428613932	6.56496084038752	4.53584023388778	6.84121449054852	2.74855805365112	5.93925737655884	2.353635133886	2.76785393106394	4.17285135574734	3.51715503059361	2.1967475348714	5.39479766057118	4.94649938699947	2.596292509905	1.71515126777794	3.1867965017654	6.84147599258757	5.30229128841881	4.69146861215903	5.59434183010085	3.15673881897883	1	3.77161394620949	0.356482740753892	5.50907484991041	4.67212252965074	-7.49994151111137	0.340194373360318	1.49597107389574	-2.61328533412292	-14.8620331491038	0.574467211454326	7.06261619897167	-3.30100548413357	17.6161916479553	4.11184041168193	9.50090505279618	-9.44117483240248	-2.52321760084522	4.08773623115226	-0.614906582294363	-0.985675201756644	15.9752907116806	1.93332304101915	-4.36017057257929	4.72209266930851	5.29674164287154	1.37260755678588	4.08414518649807
9	7	1.98927484276581	1.56334670531818	6.83510421252719	1.73781664566125	3.8977069555136	5.32396857530318	1	6.14823781571812	2.88766882064717	5.91441684167061	6.52474702491784	5.46731786013034	1.09324537191429	4.79463402634986	2.3136367501028	2.42644643130174	4.88775547325018	2.29122858714359	4.45137111855473	2.22541411799452	4.68810350891691	5.97474083333416	4.9497734790596	5.70763326743731	-0.330812087681135	-2.65791251275032	-0.21564448130318	6.08634835392467	2.11936730748614	-8.40886642093967	6.09871579396758	12.9763811984206	-0.0827219982041542	14.6460567661742	1.74820330466263	6.59245392417357	-5.79222267226732	-1.5402252097114	2.28778822596391	5.48835733688654	-3.90834767982256	14.5784736760864	1.98906763468212	-0.730771286597591	-5.66887291061296	2.25880690210341	6.35514048794238	5.22665501397007
10	3.71520479262652	4.39376779822653	3.75155045803178	5.63598208521853	3.33687534704212	5.95943722153655	1.55305516549617	1.97003994971727	3.12719640947159	4.0735359407199	7	5.2177110467988	4.96958706897789	1.36047820392044	3.41783118137766	1.68341385126176	1	3.26787854670961	2.92239008144372	4.41297100683382	4.93546639993219	1.92103732407541	3.00323755105404	2.74985556724871	3.91458080624935	5.05587383330215	-6.77537641455365	-0.388795198734647	2.55989562000422	-4.27941611164659	-13.225811025718	-1.14962150893077	7.43519385969919	-1.96790807177041	18.5449343206393	5.02257963392273	7.90546936165547	-9.78393705074509	0.310495416198157	2.88690261511287	-1.02855865132539	-0.416952527241281	13.925843395434	1.59241828986403	-3.84588126935239	9.15279684015587	-0.882214111975666	4.45827185395548	5.68213270541679
11	6.79812420349674	3.58279612851362	4.74624951909994	4.48888083377466	6.90584393054279	7	3.16395469664691	1.70513597681878	5.9518318454439	3.03969022286449	7	6.77140480546661	2.24651444427178	4.34213309271221	5.68270989464878	1.24038684915163	6.935789194485	5.44632360136883	5.69938260342679	1	3.94357163124578	5.86162679467042	3.70162682580154	3.40512373833543	12.5283827954369	0.451174045028025	-8.39372818884456	4.94488380669994	-3.47652169488365	1.10699649499298	-19.0292533254421	3.11792484650587	3.4254440629321	4.45755510346866	9.27130738927867	4.74461904464682	-4.46167860845223	3.46543046877443	-10.3407173605987	-0.87501278996342	4.01018582387026	0.462161761721938	13.8650096245591	5.58484046726115	8.908008167224	-1.65933529786324	6.61268267782646	-3.08323272007781	3.06424649935332
12	4.49901670085279	3.03409865555073	2.25494220282406	2.37441389003615	4.21294938234638	7	4.40454943766726	2.17667506359776	4.66516510289911	2.2401510006086	5.51209253088069	7	2.3252673350415	4.07586281587447	2.3456495799083	1.72196351491166	6.40781819311224	6.96885912807048	4.97046460291335	5.37227338820385	3.85987190985269	3.27423276901659	2.58533415083748	7.00178222715884	15.7487817519755	0.664301992768914	-1.33615330517424	5.16923894654712	-8.81896826566012	0.894617307448392	-15.2735176701443	4.67097057893868	-0.295078452444441	0.804669414350841	10.3409812709762	5.95057087202201	-2.70119708823968	6.33386479819557	-7.3573206923046	9.05268823566566	8.36932970635847	4.9158951817211	8.25040297535343	5.98860472694856	5.31297100949723	-5.7658347089959	3.54457362278093	4.95029889927052	10.1886493694136
13	6.57709603625322	2.82020755159123	2.31378556846467	3.25292934415032	2.61614167116543	5.60301225020483	3.93767755258749	2.66086101785089	6.12665353046572	5.05238480846879	6.23698163986987	6.17938727118339	4.51764926816356	1	1.95875450522991	2.56913265190812	2.4388172832077	5.88661282750502	6.92215990235503	4.38912937714213	6.51349239617665	3.45934512905861	2.36609823915131	6.14026153124301	14.5623530229194	1.97356099012757	-2.93332988157308	4.70304621850677	-10.0150225559118	0.575857315515198	-14.5825712422421	4.36035097434266	-0.0948957583892479	-0.726908315826314	10.851973552319	6.39757400548609	-2.03929552993107	4.64881120464863	-8.6440025250119	8.88358229023511	7.74617983869099	4.62360594079664	8.51741643287326	2.47679320288452	7.45890379686133	-0.497818518419429	8.81878654859939	4.82833760631918	-2.12313046522168
14	4.01310012367239	3.87495749581858	5.36815302378983	6.57753190195929	3.9527578574112	4.68701969933354	1.45746272007684	1.35569521292587	6.27695191882841	2.36383544509836	5.13914133646569	1.77264535437836	4.87249677830795	5.02094198802092	3.52244948806809	1	7	3.3038565270462	4.40413354708404	5.38645270974952	3.93714357502556	4.16240817922472	5.85091079945352	4.85875115426858	11.8139252613504	-0.265702685664228	-0.551007209494152	1.59548996266063	-1.72214011101622	-2.7380404508594	-13.5833975566588	-1.80997665298942	5.19909976310425	-1.27959389308999	12.6563256621283	3.13380927907652	-0.68695197818913	1.08265884963302	-3.22783568823252	3.95953258374601	5.56024681080511	-8.58631171679811	4.59938631686486	4.04077420388864	4.59820748444579	-5.05838251194976	2.85954620431295	3.4404103182921	2.29369149650459
15	6.50631563196196	3.57900932844341	3.33639783288756	6.23125639757381	5.6564754816579	4.77991184329843	3.55217608110105	7	6.25800625591816	1	6.81733025171666	4.61261974032283	1.28244772390461	4.00786723712381	2.3001913318882	1.86439357829911	5.93323915670162	3.12152492133538	4.52539181335253	4.59287594130314	3.10207308840847	6.45138303226291	1	1.50532448554432	6.83761036535401	-6.15497221292873	-4.36937445522857	-2.48249675737453	0.0424336961668725	-2.61857952063028	-13.5462214458859	3.95736503924355	12.2246175658569	-6.35258302937871	18.8860348689053	4.54295525412276	8.91090054746424	-3.76701520203757	-0.315064524379547	1.06787800668728	1.38655058122313	0.0051356581165718	15.9867098231019	4.40540374255095	-0.285537759907938	8.9612302572399	6.37249938295292	2.28523148363089	5.52459367605145
16	3.45703121056884	2.74606888667689	5.57776860542636	1.63201744018618	5.97977511687242	4.71295227275428	4.62580552062656	3.39408707345804	6.48634056919998	3.15362925989682	1.35355040967032	3.51309760818681	4.10600644066784	2.91099324252003	6.47459208323441	4.05656217186622	5.75934769558026	2.97192126051722	5.83190184179055	5.61452839521963	1.41410073622691	2.55019823064472	4.13953671217217	6.1690896034761	16.0276636376225	-0.595111239925338	-5.65475532368112	5.25070690387766	-4.80627091200149	1.68789958081784	-17.4314147378153	3.30061987685608	-0.647143704201918	0.484553904677035	12.7108575978939	4.62927464391394	-2.20905219055667	6.14869955869078	-9.87500577675241	8.25062048073367	6.96010635169668	4.67381725929583	8.73085865940937	0.383694245502686	5.2899837635038	7.30275944463798	5.05552999929179	5.35606854905647	2.41340016727352
17	5.12755696016805	3.77330714622738	4.61195247109256	4.66207248712778	3.52930011841861	5.32972086054794	1.71228552763028	2.40191275075265	3.77385156331898	4.38741480652635	5.70447945653403	6.62095699601153	3.15831339378274	1.53220332702362	3.45311845158621	2.36619683807137	1.27730463238849	5.0132096864081	4.00474439809851	3.6599574706362	3.63220302275787	5.64839101442896	4.01057335738703	3.35032215018199	1.91189390268425	4.59497129542826	-7.63623520743722	-0.718334077867311	2.60091976420337	-4.91120328243401	-13.9914684997596	-0.990869688041877	7.23296482484215	-0.319827688636544	18.3181107788132	4.29346149210949	8.58399219048502	-10.1191912755852	-0.665732308349598	2.26755930226753	-3.21268398203973	-1.72565653522513	13.0640672735255	4.88125295824215	-4.12876615014636	7.96122703136731	7.8021496131089	4.40485716085099	1.2444297542125
18	3.80635648154944	2.12769963848414	6.37194363745289	6.84773774521409	1.64971186024761	4.19628870763691	2.00266591054845	6.78419289066265	5.04482329006378	2.15076323649506	3.62201018296879	5.35986383721889	2.81209618338935	6.9474051967565	1.89052723896877	1	2.99525921862173	1.92013868774141	4.54151321494302	3.8104479236945	5.88356886958729	3.34893622893344	4.00446949948748	3.54537172640825	5.81382718878384	-0.157979876923965	-2.37734307203509	2.1553057207657	3.03377546453085	-2.08210598034553	-12.1230905432165	1.99482932192343	6.28008670824578	-4.33017305527389	17.9271155509203	3.52655392433438	9.66543617679723	-7.5850699528204	-1.09475768811954	5.79079496074697	-3.82050341252801	-4.37644900398002	15.8327891136532	3.77059453177479	1.82770844516647	-4.13008284403257	0.708203803293582	3.85783163677208	-1.96999750157421
19	6.84668227931076	4.50465881183162	7	4.81656629522477	3.00055116750412	7	2.98845571821972	2.59544625860046	4.0445300246246	3.85474888648593	1.61522503490077	7	5.27502276129512	4.07764590370943	4.48147163418196	2.65209673429057	5.59243212638588	4.46339337318089	3.49428027918957	6.7739325680793	6.45650090731321	1.74942677515221	3.31289448712902	2.12349890163161	7.82768913725999	-0.366417666822458	-7.79328914012501	3.78417264763678	2.14212151619156	-8.90960607190232	-13.8630045301657	-3.05842705624443	10.3924034584529	-3.6324062893293	18.1251331906566	5.97544112442813	10.6036285440879	-8.56493169158056	1.29484077132593	0.210074671835178	-2.31552234230035	0.61371205502449	15.3159898378343	7.98445572842735	3.42992022380693	6.1641891950419	2.01306754019292	3.20708565081785	1.07811807973909
20	2.8331890123492	3.65811861567987	5.47908185322267	4.43773455174923	1.36721079198641	4.79139753999513	1.22559076858166	5.76389755143986	6.78670279490461	1.90035185016189	2.66818860141848	1.27343673071651	2.33550575496284	2.0874239090519	1.76435122701585	2.782703281095	6.41223984474213	4.84553816698321	1.34256194711492	3.20597434511058	1.3608708511254	1	2.46792544075344	5.33665430466183	6.0741640970542	1.77598076017214	-8.58650251965309	2.28357769494898	5.01300925429219	-2.59052617433851	-17.2218544977023	0.478972431368134	7.98207347357538	-6.06629286990226	12.6806194544041	5.50275404532955	4.76719121043741	-4.67218041545412	1.16513032821934	1.16248785542257	2.56803035555377	-0.448865477361263	15.7194932703029	4.80279791523723	-1.2402215363804	6.85442576070351	3.34298027893113	1.52444489699901	11.2486919557602
21	5.8016764453803	4.22090142291739	6.02744428226193	7	4.16400581571068	5.20358745606762	5.1167797116568	1.45626877432473	6.27190453889699	2.36837137648019	3.88721664457573	5.43064911200846	5.85498340136785	1.32280147403031	4.19562665569672	1.71810978283935	1.60686365884341	1.97620690869992	6.87198845770821	6.68815339947598	4.77666819481181	2.33655485858879	2.11431938801653	3.89021544355001	7.81874971962746	-1.06958110969727	-7.16428221268019	1.20601346985701	2.90672161183231	-1.63228776794947	-12.5264622025799	-2.32538089410669	13.1283744644008	-3.86396589799214	18.2403843173756	4.39909551818192	7.63295946932966	-5.53102324449785	-2.78770683055445	3.39694678372026	-0.960934926472192	-1.86934066522062	13.4834967178473	3.9075467114599	-4.94652389879185	-5.58952433517046	-7.90354025630285	-0.0783510230956882	3.88305379404723
22	5.06711027415972	3.80499225676838	6.26711792655951	6.60687290038514	3.37740916058281	6.5938918669866	3.69327127999138	5.36163214221704	6.8411260245734	1.75925487849331	1	6.72972104505657	5.74059538429233	6.51145123610734	1.23259391908617	2.51293187030035	3.26937379507056	7	4.75434980719903	3.92828260448161	4.34409211508837	2.86358627294863	1.81292772595068	2.48374248307355	9.06673658419454	-1.31267385413088	-8.24321070499465	0.262219583938056	3.03478079995224	-1.10826719238469	-11.6196452697389	-1.58121517029943	12.02628335134	-4.13711295348407	18.2837085698562	3.43226197588984	7.9828328064677	-5.58260164388494	-3.78763413763983	1.73759675677491	0.117303642158272	-1.36293748714554	12.9622877370994	4.13853689963849	3.28614313445137	-2.14209575717487	-7.34862451070371	0.125400014824377	6.32076768735656
23	6.32282145726606	3.63549098973409	6.49302169935001	5.18387140909328	2.89914700545596	1.6746376083868	2.30086066736486	3.0137319494795	3.09076675535447	2.46976703423999	5.81748947459949	5.2598418461619	3.96042900471426	5.16277469189033	2.94899017788181	3.33987469733505	4.27214665034731	4.20812423884374	5.04364605198129	1.20060310423444	1.7040178615497	7	5.16550411494444	1.02999930596798	6.06328658388926	0.770290802022526	-7.96615755044586	2.84935500793328	2.45266749037755	-7.89437157680206	-15.2244955294721	-1.56664882350013	10.6059521542359	-2.96943203495124	19.0569094782424	6.2697762930908	10.5481705952247	-8.10898051252964	0.756514495881054	1.2681355410838	-3.6425739661296	0.577083318893149	14.1025991140835	5.68973383902406	1.55427050971691	-1.05583441873797	2.06940120251003	1.51566945085089	2.65783677525849
24	3.02539613399512	1.14322433522149	6.79999107744227	1.36009533308397	2.00771492553914	4.78830462416156	2.52407021582714	6.5549048281112	2.7067426939929	5.04294181943116	6.75455114446249	3.85549963050545	3.30697429710496	3.94680709526123	4.08759325952415	1	5.47849071630937	5.04031704212144	2.00018670925158	1.98965716001653	3.7275428513255	5.39705966431367	2.36228061138323	6.84411467479749	7.63058680051792	2.67626120280646	-9.50546093000501	2.60115083303282	5.20083799278427	-4.34876275201622	-13.8456258641056	2.41871810848973	7.48372016520175	-5.93225666635907	15.8845002067466	2.34428554924327	4.15498928037341	-6.39994675382824	1.08910865366424	4.17586971402369	1.84773047242501	1.56598671115609	16.7390861287165	0.763417922798146	1.8208558508934	9.50370943619405	1.67357757349223	0.325833165711169	-1.78870067507707
25	6.70340439587235	3.4503150028689	4.73701710318207	7	4.9097651216554	6.59901875743574	3.40540237971698	5.94528998748268	3.65290662781596	1	5.27171523027274	1.7567870537531	7	1.36548305887077	2.39097766240489	1.70930766537041	1	3.6303253516367	3.4169791311181	5.24512142361115	2.99740446304742	4.24354652618717	1.87501149846873	8.82888014285146	13.4591672176213	2.74104672847517	-1.11753460829004	4.78365126229546	-7.72240765838013	1.0827453046043	-16.0950159986886	4.11290802192392	-2.85929591696562	-3.46311491935761	8.2983765882356	9.46720615366426	-5.36569809602665	3.6755113193306	-8.97189653220283	5.83801605113641	6.73365059764106	3.53881833820307	8.52876375459837	4.41093011318399	1.63281554573499	6.10008523140935	3.09072711386368	3.15308142417373	9.88609308325126
26	5.80553462582609	1.30351810931515	1.38122746471408	5.41512463645422	1	6.78425123148127	1.71592471664671	3.64264265434626	6.16116352416849	1.01556898053828	1.99105385991954	3.91159567606953	3.10232232818595	3.74197224260764	7	1.95600036632914	4.373028197681	1.55085229225609	2.68418547047611	6.04474115445338	6.81711518590598	3.15065363845671	1	1.73469380480959	3.55704961663378	-6.24820908398149	-4.59173603907672	-0.166068733598401	6.92193597766176	-0.246087492867444	-8.11487096588036	4.45355192455377	14.1317493080142	1.92087839534168	13.7636078208492	3.96063825031594	4.19832705696525	-1.51269802308824	-2.52047048604818	-0.185188104674893	2.00534887812626	-2.7961631636808	15.4146937257722	9.60270439414902	4.57222418211521	-11.1468857131236	8.62516873897441	0.399588708518087	10.6111820033599
27	5.3889747022958	4.81656773172809	7	6.80332386814413	1.98057273586747	4.96011498149575	2.68748337506346	5.33790208445591	6.85356943445051	2.72477962249589	1	6.48391197736617	6.32644333342134	5.15075605740186	1.14571009200515	4.58741829875078	2.6506929354163	2.71268984243373	6.6444400251882	4.95300034842395	6.97987142178414	3.30830697506883	1.9107488132753	2.5579469095204	8.715507796738	-0.813238008068875	-7.35648444114969	1.04606330803278	2.75240008081818	-1.50024986407052	-12.1673595895038	-1.60716854920611	11.2901629018186	-4.74880520011267	19.9450497847841	3.30924777098131	8.32580164689082	-5.11575174297469	-3.49914743897143	1.67954578799954	0.196709921404971	-2.16125032534243	12.6549348671121	4.79105084858184	-4.08320575167325	-2.75892853443094	-7.77057918223944	0.343781857942588	5.1750376921087
28	7	6.74319429700039	4.63286590285047	6.78859210733645	2.90660920732435	5.55111075712371	2.00612565736324	1.47911705267095	5.11830729335826	1.19277067255459	6.96553962212946	4.61054235676949	4.85064829645573	3.48003258373872	1	4.66347412629288	5.39010700570227	2.62391525423352	5.84612580296609	2.465704590495	2.45937868927349	1.75834294778188	4.68250592165965	4.63237466900344	10.9633180797662	0.705873621922281	1.72277264944444	6.67407758719175	-1.79413049333432	0.633662043807102	-7.56526923322372	4.84641901186476	4.49171350985648	-2.74594683980192	15.7652224052041	7.8591342141638	-2.29153755001418	-0.02775948710738	-4.77905724452047	6.4875522422171	-1.18668477490634	-5.10591839466362	0.478352493491459	4.54259330884064	1.79319756437535	8.05203591450705	-0.419273361138078	-1.22462415994414	4.47020365458428
29	6.12173528662023	1.49356236478499	5.32374361476163	6.28366294490546	4.06113508605227	4.91968819648396	3.99254898760433	1	4.02918132114084	1.68350841305697	4.65762338822043	3.33958109217718	1.24975496923445	2.79753826487931	4.03359821160083	2.40003826951459	5.0763817068957	2.40129026134746	2.97765154884755	2.15803555592705	1.11259355223283	5.11759335152157	2.22308229255348	5.54899053359089	11.5306337327406	1.60011066638784	-2.00617621569569	3.86135521663658	-8.05755144118802	1.38064491650322	-15.96995565655	5.56218621879892	-2.80468352785355	-2.77859292533138	9.33759765327397	9.97121661858469	-1.27373003698509	0.594890879827654	-9.51411684301621	5.07572917155296	7.43230740903065	1.74831319915259	10.0800238231028	5.23665880824876	0.295984862740616	4.54403572077669	5.82389160860417	3.70595369018084	5.97999426353574
30	7	4.04273436522652	7	5.91169815082185	3.4006029318691	6.84716042883663	2.64135525870182	1.11704536245211	3.33593444573368	3.58878017913479	5.69597603803159	6.85650151697693	5.45893703858323	3.14263782600542	4.18612506708891	2.41702051716024	4.93357621659956	2.71789010795054	4.50880728009123	7	3.15245891810766	2.05773339538228	2.43124708074495	2.82608240218599	6.08349671788633	0.0219193379851505	-7.69575909931325	3.52408241410075	2.35816043339659	-9.22543878810043	-13.9472448572252	-2.27947260829657	11.2675812765712	-4.36509962249818	18.17035220893	7.07652803344181	10.3598152414248	-7.29716872338411	1.89289641577463	0.780974239768919	-3.29342889821155	0.0391809135470184	15.5687028180129	4.12959406208618	1.8963313886525	7.14797822412448	2.47924406800545	3.56603428248438	1.56339435932261
31	6.38406463563539	4.48912797031029	6.52938409766643	5.26977242674152	3.00894493986194	2.79560163649599	2.337856274854	3.287839660698	3.23136669109936	3.31590690842633	1.1628806724783	3.87023715375217	5.82530994369084	5.17632923359826	2.03963442138846	2.29848860062289	4.78590980587401	3.66388771910311	3.6650396861984	6.57673496142548	1	1.48767615354552	2.56781277981991	2.01980755820274	5.10630716745378	0.596817473772009	-7.90324345556602	2.85570791240979	2.67497329026505	-8.04112042192418	-15.5592449734225	-2.5011069748322	10.7156753402298	-4.30083953230082	19.1806368361636	6.9034369932907	11.2546597053824	-8.76921723556258	1.04476458368687	0.89151086066954	-3.26971463704426	-1.08786203057218	14.4299256982134	4.39599199672167	2.58731909121869	-0.173890482736471	3.15614190329838	1.85685678755895	11.4893690587575
32	4.33278227978181	1.76583665914681	6.69465610806304	3.43400227971796	1.35083101180648	5.08969864467407	2.83667448538719	1	5.92887468239625	2.59572394912674	7	4.32692896877534	5.08250403765998	2.64985186786353	1.45538370303598	1.52530790870325	2.48687668821186	2.84791869760286	7	6.26777366098439	5.61426104786199	4.53342010430779	3.12989755759498	5.02157881515084	9.0656372493933	1.14316374334181	-4.55478924212961	2.1544835904631	1.19817027427992	-1.17709635288858	-11.2436671747188	-0.2755949268189	10.3873015557417	-5.20140992091617	20.3068740686592	6.25097616524206	10.9221404487556	-4.80478516492932	0.87179414435217	-0.055843987204168	4.42790941633362	-0.227700735592554	12.8791185165804	3.0269081176009	6.09942602580518	1.87304428557667	8.06131816787317	0.121826609107193	-5.36634262433578
33	5.37636722163067	2.68096490674998	4.75304546560374	4.16141553789445	4.48729730217188	6.0904915946213	1.7204474123994	1.9914095430904	1.91693186715872	1.47782591224645	4.71337298677022	7	5.12275665633299	1.61801095880177	1.38378614816413	1.89946917128208	6.68822424023773	4.03007853471959	3.41171515307909	6.23272115051085	3.63250069093603	4.46779471737815	2.66177122592097	6.47146294501426	12.6866215982475	1.38843777174883	-0.497722202702056	3.71782633150807	-8.14503734489362	2.50167274209305	-17.2447937775407	4.29076849038491	-2.60615509935054	-0.846994359663212	8.05164770754245	9.89568763827684	-1.68622375908585	-0.310011130697661	-12.4618242826703	5.98284827528653	7.31494092866136	1.6529048932469	8.04266870548441	6.21172906622212	-1.31109567991935	-4.08340626457545	-10.6708499795293	3.75806551940791	1.91756544156353
34	4.51708290041441	2.21327307933855	5.65594599935179	1.95692237127848	6.77130545503826	4.42848207954995	4.31954792791538	2.40824616691997	7	2.03187110286506	1.57598570134384	3.72613168323044	4.24118572341092	4.18797793369347	6.04502854435552	3.8074756017837	6.78196288086283	3.35860304351395	5.44256152148019	5.89569866800322	1.49232451209054	2.4733611539891	3.66944814581943	6.67979691538742	16.098973621758	0.12713145726457	-5.22234601136663	5.44194352130243	-2.93540139655592	1.969853820924	-17.9848445547567	4.11196880471028	-0.847306578451907	0.17521230733412	13.8166243542184	4.95353580035309	-0.858759392999846	5.95657035144031	-8.16235232028776	8.14022964952364	6.65125023646607	4.72881195906732	9.47816406425702	0.787352352929346	4.9813338622091	7.35980627095413	1.88738902087858	4.5580672618253	1.52046976138161
35	1.39993037367015	1	5.68895833238668	6.75445487908417	2.50399899698618	4.75595820183061	2.22811352336703	1.79628100328722	7	3.69576559444719	6.34425252874096	5.04102278633768	1.27012017964453	2.40833701565641	1.34568137709833	3.31164793428807	1.82132550240734	3.20849383248058	1.47868396744581	3.98446448142078	4.37670614043261	3.69394158204399	1.66941593124856	-1.92182779497127	2.27326119697054	-1.24563352962142	-7.62559907053922	5.51324933143693	3.9777216635871	-0.0990576891215353	-15.3128852746571	-1.40665281792794	10.3162250694862	4.35507511624894	18.0822702626389	2.99076206323856	5.18252628269397	-0.713318980428885	-4.73956881174574	6.8980357432114	-1.56011050870414	1.59993197627961	9.63746600557858	6.69247512171364	-5.62445693425064	7.51212845342087	1.12061076922824	1.17166342289988	-1.82464034749742
36	3.14638131834657	2.08932751609593	6.7274017889873	2.50135252276277	1.36792972672213	5.70501017648925	2.24228559170633	6.68080500075784	1.84852541178849	4.78549817033322	4.57247337536041	3.53763873706654	3.82127081554064	4.94367849191104	5.62831620940003	2.25159030975119	1.97784552201533	7	1	2.85765759681043	4.60481183291235	1.92635758479485	3.27614047528019	6.818969837009	8.46566570109668	2.74033210704831	-9.92370702543321	1.66316129376547	4.92357885163511	-5.0398962582839	-13.840309729681	1.41339931052834	6.94890326971136	-6.2813531240516	14.9758541547881	2.60226913272655	5.64758092177937	-5.84643175044502	1.87370032966466	3.61448319983239	2.96202751388329	2.27845025275291	16.3858383262544	0.212320512406913	1.94594952448254	7.34168651306762	-2.03448385308066	0.209813894100652	3.27404952239838
37	3.77275409013006	1.70278033043321	6.41597721822804	4.336333561734	1.13957297216443	3.58911215816754	1	1.60413657206381	5.90739394994021	1.61600861908191	7	3.60657982377423	2.43980214432614	3.7799275571785	6.71039192461781	1	1.87123981555578	5.89218789848018	5.33165969711138	7	5.51552507485762	4.33869408910671	3.9184241460496	6.05944055972695	9.4705199773121	1.62292561194919	-4.40562581961261	3.10317458079132	1.01802126771635	-1.55149988154543	-11.4593721546844	0.742715631954495	10.7875384392718	-4.42817009922692	20.2171111343725	5.46832715377512	11.2104014563523	-5.01488206815329	0.373254950907214	-0.0336612626184881	3.83662363124922	-0.194968704577754	13.6552881572409	1.85035379949478	6.03958670349975	-8.78949857806172	8.94899391919414	3.09241699443692	-5.41151234694512
38	6.22504451123628	1.88939393305985	4.21862135613823	6.03798438684084	2.82285619766846	7	1.93698392207717	1.2293579351336	5.14309229654419	3.16052051414069	6.41523589797122	4.29041954637927	3.86558996904041	1.63332598873921	4.50602161319452	4.15186538127544	3.67194211115511	3.69061822646971	5.75148206784978	5.02076875893137	3.50648525429413	3.10935588622828	1	1.11690458705309	10.0878308412138	3.39964126255154	-3.73331472321624	0.277133259800484	4.89189255302231	-4.44769698273748	-14.3327659129394	4.1566572195028	10.2062339282265	-2.4168129438245	16.6425436619476	6.51966928027811	7.35263613986024	-7.97542026587855	-4.27261906075436	4.44154501661646	-0.246233464272942	-0.135674171287689	16.016114626129	5.53452230179036	3.16722423049902	6.77885526503873	-0.645297147321699	-1.19207149303073	-1.13789484783613
39	5.09632780374967	2.0224134240883	5.21778920993884	4.26710656648223	2.00499681374975	3.84186084730926	1	5.68896469767383	5.00957596819791	1.24028118852773	4.60975877290581	4.37882215372982	3.90631162737792	2.90401774584195	3.63413507551553	5.54831319271114	1.5614593352084	3.05625508578368	6.85520702510391	3.97727380397709	5.5514731972372	2.86568267713252	1.8737916960143	7.63356447253793	6.65192613250923	-2.01470753651638	-5.95888890768827	-0.267466194627023	1.94885027537002	-0.711230804519343	-12.2033607162132	-0.986735419521408	11.0904157435276	-3.67432799644637	20.8900947102419	3.1435499305186	9.30796343052155	-1.29233598279259	-1.82603707751762	3.88883748460081	0.0226193815666665	-3.02421200157982	15.9543258712991	2.73926344716774	-0.299043235193385	10.629100199309	0.451097155824877	0.845488371443133	11.7886646107591
40	4.03579788388892	1.94457242300819	2.29181196156633	6.92203281734776	2.110456805948	3.05266284439595	4.93587077086856	1.61600566454698	3.75139638350309	2.67301003177693	4.86692338097767	4.85659632654393	5.92554691607151	2.53375813229863	6.84692527984167	2.53589062620462	2.18403947883367	2.28854056892356	4.02227092136937	4.96814150677337	2.42258108759969	4.76030790416222	6.75856392526367	5.17427588701202	7.68356649621787	-1.28639239483229	-4.23470577280156	2.11295858102932	4.23738190986701	2.51560380628814	-7.8549383576429	6.43559183071457	13.4799229659633	-0.904833285303961	14.417743379371	0.527617858347222	5.89995197177779	-6.84027930602182	-1.48473514432309	4.13474409705293	6.03573484641281	-3.1319759209487	13.5063064953963	3.22252756474651	-2.95611681602299	-3.68709286371901	1.85386234492955	3.17957932278816	11.3704865712919
41	5.95168337381407	1	3.46759545151516	5.11393540739724	6.04406952115977	2.84087442940931	4.02886213114548	2.8639435366798	5.04905683496007	2.43343443185815	5.11626233398406	6.29053825088246	2.50006992491505	2.31191748118535	3.11849344971409	1.15820133356648	5.20088626768141	3.93001886444674	7	2.0726946457511	4.6610613507025	5.62622075189021	5.56675373454089	0.315075289506447	7.45582081575158	-5.40732460499817	-3.60005666914354	-2.40566961143356	-1.28240968355005	-4.50720154131906	-11.8354776154615	3.27676764751872	12.1813288303295	-6.27324541811902	18.1583566116827	5.93801852518998	8.16092417653386	-3.98520757183808	-1.28260836287864	3.87873346257925	0.345224821946756	0.672196658788871	18.5039127786506	2.32003455339506	0.0527635695466174	-1.74327911462483	4.32742751349498	-2.16353780949829	4.38101149531129
42	3.04602077760014	2.31414319136219	6.02904556353649	6.46125138275639	2.86805611561556	5.53745211098671	3.33325033143416	6.74650701990524	5.90075956005812	1	2.40607664516196	4.78090379247299	6.01776569408914	6.58206978693553	3.0764048565724	1.14985864749054	5.15612796631698	6.2145325089191	6.23779900526272	4.97182737237898	2.61933887086644	2.89380685884218	2.86655527801556	2.87785810308387	6.56025883921932	1.28575870684798	-3.29474875856528	0.763919820368268	3.14372361549979	-1.65925687364302	-12.6772936173515	1.24981410079725	7.26705427205829	-4.26175254453231	17.5257629369774	3.91511196624177	9.02288267313239	-7.59489025559503	-3.90999150771385	4.82052547562192	-3.97439028175493	-1.78509516534108	16.6813503080177	3.40445258553097	1.23774462465805	-5.57106972151953	-7.64474541994487	5.56288792333328	-3.48728435239366
43	6.631964810581	3.93216923476144	4.46932848861787	5.45730001774785	4.54927844911455	7	3.07343055244008	1.33705586833253	6.03072806154979	1.48270345766923	1	6.84601100537511	5.8586201878425	7	4.27274220350364	1	7	3.11781229970162	3.72789498583278	3.37406577002181	4.54663984516468	3.61426801389722	4.180520095205	8.858294644435	14.3623802459968	-0.458258485029932	0.142030662696917	3.16627443538182	-6.1798747517896	-0.133769965381019	-18.6108465693201	3.13513181032999	-1.9493425819565	-4.00701657803807	9.64020917396281	7.75962308390388	-1.88691961765518	-0.488427922268668	-9.92405964877112	6.54521166386983	1.57574027471661	5.02244806319732	9.55252893308225	8.38001552744249	5.4005699152382	-6.65837532463046	5.13101191891967	2.48682925451655	3.01877341814362
44	6.4192077343436	4.08204805907937	2.0806643834329	4.18950329208294	5.64994305465764	6.47741207637585	1.91659594019596	3.95941974796424	3.04183166699335	1.63361180599999	5.12774508347617	3.64461789221048	4.1691043327527	5.66975295794516	2.90957722065659	5.15275539835533	6.63746082415839	6.39922697787173	3.11525437587291	1	6.3098125977496	1.34425589606729	5.0612421838694	3.64518686710146	10.6933827761439	0.296308447329586	-6.88599916949746	6.98486769655528	-5.6248999958016	-0.111677543884207	-18.1886076811861	4.01190432448651	3.66856388625313	3.48821869306886	6.30039970598031	4.55148072448754	-4.28044661834919	2.94335878518387	-11.604140895776	-0.554570986283595	2.51245733444856	0.144682335206644	14.6554804224111	6.58109291275971	-1.20911708634848	-2.66785428851621	5.23726760976661	-0.467432918819857	7.74432949607527
45	6.22417168882086	2.52766829476501	6.91156842885812	6.5480347470506	1.81866134234401	5.40103760483951	2.04799475339558	4.94903256786609	6.16279743818856	2.68526612539438	4.2851476560811	5.38090502669879	5.42815096239549	2.22248721260087	1.54185636527042	4.17661130495947	6.35263222087479	7	5.63379747413886	5.73381696497536	6.5061007512488	3.42364699496638	2.57118612240055	3.9372175648435	7.15886895730835	0.499301380329938	-6.27423415462601	4.74806083457432	4.21217713176269	-5.49017712672239	-13.1781133381568	-3.13789272955429	11.967425536935	-7.29453185064682	17.1847872366747	3.09247896177632	6.69506230909528	-6.451010697468	-2.35482158444083	1.04586685736763	-3.86499496211434	-0.77599806360652	16.3227859218894	4.40332810193125	-1.06630658598629	-6.9065041851871	7.47284028758108	6.30911639413392	1.62529414673304
46	7	4.85165319074599	7	5.45296001467348	2.84486177797226	3.27314480663043	2.06862768269923	3.58422575705266	1.40592372160014	3.68757116764829	1.60594176735825	4.34582909088105	4.08399841798297	4.43772062489873	2.12218665150109	2.30037825035495	4.61198401012135	4.50723881814479	4.43781069814965	1.18312069951309	1.15781093168883	6.20958269817766	6.25607051169873	2.1230397878191	6.09142290140501	0.422483265018175	-7.86000307688285	3.80762725477166	2.19806083856345	-8.27125424933247	-14.8829878821186	-2.70435803717092	10.3075608275458	-4.36390118744639	19.5997918418399	5.71255236432209	11.3753830663256	-8.48454319597938	0.901264766185766	0.425669344608766	-3.21090338909797	-0.832770445880093	15.8335265006518	5.02217279717159	2.05894902378244	6.72708463606104	2.14738231051113	1.89475547718889	11.4340140724522
47	2.93719411166576	4.02033043108565	5.81598363177971	6.29999403118874	3.13957073003066	1.92542788452705	2.22659684231501	1	6.28983328006893	3.25726081161056	2.99990005784398	1	6.16187134836813	4.52390766741082	2.2504641335025	4.26670953375826	1.50856554810945	3.34315731565834	3.70547002616734	5.25555888072239	6.64029333950745	4.66539333881356	6.19782247597098	4.95553456638878	11.83858932181	-0.687821485325753	-0.0164246868937141	1.57545655994964	-1.27513816132871	-3.20984789823644	-14.7023814476994	-1.9271792766893	4.75597665571339	-1.27226007063378	13.1587775665873	2.57807685751886	-0.919909228149112	1.05821210661821	-3.12028673226858	3.90715500783798	6.34886212259109	-10.0148795022761	4.67963630939157	8.9559240473563	4.85041229848008	-4.49550697391096	6.34485149638016	6.44732762617305	0.432354976758432
48	3.92178742766278	1	6.78720658595463	3.78173242705489	3.81080026462574	7	1.23360955445625	6.02831585690083	1.25127875013422	2.3281380851641	6.71024973240393	3.67787875651817	5.47485051876578	1.41194769699699	1.11639954692259	2.04725642226727	2.20453964313364	4.71079666338047	1	5.49053650871051	1	6.61795521146332	2.83969012754207	6.99192501698492	6.63197205455564	0.232709052439079	-9.2288889174546	-0.277314321245228	0.00354209933396715	-3.84171252840091	-12.4324913851486	3.61138473672017	10.6734800002502	-4.81293872915789	23.0701413000198	5.54595164496744	9.22043450015359	-2.59811815934311	-1.40279801554834	2.21533356562488	-1.26054450449454	-2.52028868647695	16.5149010532339	4.11116880852963	-5.22123780672256	0.0627182175483088	6.10805003502034	1.06211461412605	2.61542767027053
49	6.81998229165968	2.68611526095357	1.81448821859859	7	1.16786130640382	5.34341159220753	1	7	7	1.57674743200463	6.97789821083634	2.68435436397685	6.567407994443	2.31645071651752	2.58183312279407	1	3.84135987988616	3.26854353880752	2.8785675617998	3.18737491365975	5.02048105066197	1.20668266165397	2.18299946869067	1.73782678145021	8.28469912860293	-2.27423292567182	-2.73005811714142	-2.31065519046331	4.99793737310381	0.869328097235231	-10.5040574062617	8.14947608147055	10.4158786781968	2.8756289070264	20.0806301454648	3.01033441271769	1.17147536319507	-7.67377154975906	-4.12780210311073	1.36180720073567	2.38247457468099	-5.43088764873319	15.2771530730001	5.88421949805871	-3.8961748166833	6.40079637287751	1.35710689445171	-0.215974548784175	0.0260690652424462
50	6.64123217074612	2.44379408986845	7	6.2363702746151	1.92619021332259	4.76059485588464	4.32738625966129	5.25977258816251	7	4.39355912017438	3.53532667830161	6.34648008758208	4.88883324630101	2.98492629405487	3.9735967985392	4.02457088760609	6.5180238274006	7	6.15156403737716	5.16902161669322	5.68694158468453	2.52657964419187	2.71961883793499	4.16472989995036	8.20463272049866	-0.91431711685846	-6.52396568358044	5.24972862081761	4.39426892663628	-4.84745912474025	-12.2748727674696	-2.40181464497085	12.4517820754272	-6.92985482022225	17.6276680256457	2.88714247898967	6.11328875873834	-4.11565535418387	-3.27342466983927	0.726177622072833	-2.13367356286694	-0.656335423514828	16.8790548820985	6.1696073504662	-1.68412388602031	6.08938994208861	8.19244368784914	-0.189253508773216	4.1999732106646
51	3.52086191807971	2.95950284245737	6.54325790053295	1.99255506598103	1.39461422000802	7	1.76205049370119	3.90866365027961	4.76156960543829	5.52236749497484	5.70544343578568	2.0510599383943	2.91344172288372	2.27726558896658	1	1.70049462984767	6.56868924822661	3.30570626542698	4.94896835347122	4.77797967687268	1.49101678519539	1	1.55019540118594	7.49363387550284	8.17529690240477	1.07181522348943	-10.1910347809513	1.81093215255262	4.04137111128625	-7.29115230510605	-15.6707107539564	0.522140748681971	7.35337920108755	-6.03857552497931	15.0301610653381	5.51985703916337	9.25949887555372	-4.73052709911188	-0.126271717128266	2.4001530458353	-0.170331982924553	3.05029998174739	14.3232588838001	5.84261100775149	3.36455813504928	4.75721226760156	1.95215593261668	-2.16333051547498	8.20585019356844
52	5.25512265229481	1.11734491701128	1.46058256382673	6.23902620573742	2.09719882536629	6.73144772597851	3.22231912817154	4.46263147004071	7	1.11301822415026	3.74339022862009	6.69473597873489	2.17355665873785	4.40090068217809	6.87853271450399	3.03420635446775	5.76579541538627	5.48021240820135	2.66486978590919	4.29291343751482	5.34337320303575	2.49823784892544	1.99160154808421	3.02375265190325	4.06942306712274	-6.32713899902754	-3.74495718420549	1.45975170185977	5.74515456231787	0.0754388517562828	-8.39318422443431	4.18578500732265	14.5878936746466	3.00054281105901	13.2041935495111	3.65500055793463	4.32734422777817	-1.97904924409423	-2.69574773378424	-0.845322150076405	2.60246305967775	-2.84347694157255	14.4169850274579	9.47507268900849	9.70619371326726	8.47098374662165	5.25798520695637	-1.56800439319677	9.1291052255331
53	5.91679789741647	5.19897958175286	7	5.42079356783113	1.80912682630201	6.63961059031375	1.21575532538592	5.08226756275362	4.03050357383745	1	7	3.98490071681076	6.62182065598417	3.40993259447599	5.77059145449625	4.1556218313097	3.93378167854577	3.96105571141166	7	5.09922923926684	5.4750783422061	2.13365227452797	5.0685238998454	3.34637066085832	8.41505177489757	-1.7324266821511	-7.29511179676294	0.26333396676253	2.52672032274042	-0.709055185943371	-11.986930244515	-1.51978031722717	12.7688325690893	-3.58486847902785	19.6678273467425	3.55471281678063	8.67056205375101	-5.96510569298492	-3.01788275915904	0.669168091978678	0.119284733043591	-1.47170220785539	12.7074651802606	4.29724027809936	0.708468138721007	6.25018111939357	-7.44941960837142	-0.500572261400495	5.25215641891058
54	5.8340870684821	1.38179911261835	1.29630125482399	6.69053000100101	4.58332473845178	5.48688157098315	1.45311009766535	5.34938046517908	4.81857057282497	1.60796358488717	2.10167742143897	3.92057135691984	5.84999118030738	1.71740228881818	5.15849311928056	1	4.06848399062081	4.61385977636943	2.14947680303348	7	4.62817459113014	1	4.5615429692564	1.25387276621574	12.9728092737968	0.0972231896438078	-10.725154908351	6.50158043293972	-6.81847937405467	4.00530685554021	-20.5902913471726	2.5593001447599	5.06532145091816	-0.0307072278183054	2.78317924022874	3.01242578217553	-1.2210364431721	-0.445550905887288	-11.2443213820977	-1.55376868715372	-0.62891652464212	-0.651507627101457	14.9695791213088	4.0049216289938	1.24737869406082	7.88785919096012	1.57247166083247	-0.904885779692992	3.9826212101802
55	3.38296550749291	2.99191319106471	3.93621524137531	3.15242205470727	3.03429189973601	5.32684173024658	1.96828346194225	1.57973671030537	2.0283249953021	1.49625730927191	3.99283997719744	3.36885177446757	4.09094772680968	4.0268930187175	2.71916840635651	2.78844148558801	6.64156812607792	2.96923652845505	5.44685731739524	5.61036376837874	6.63390627538731	2.00548897386322	2.96673938905854	5.89784062078337	15.6353180121142	0.899351143475879	-2.87258068531918	4.82493938963805	-9.58031010235213	0.925088781094741	-15.6610584480133	4.80258742798893	-0.307091792643852	-0.0475818723798422	10.7829419220479	6.19931352431627	-2.35798995081548	5.36710380254709	-7.84811213174473	6.47278398531325	6.69449780102681	3.8638778296016	10.0278838997829	6.02745346684117	6.08060255244952	-6.68325086057145	5.05121877135594	3.88334863093175	6.18926721935121
56	7	2.38179933957913	4.64079158661277	5.38638250511957	4.76952626862442	6.13853885353338	1	3.3538101151715	3.09986455838991	3.35536287737305	1.03681158593946	2.52269040983048	3.67392475041511	2.74031984604607	4.14758105691532	1.50391627194596	4.8602968815341	6.72751747017061	6.68454960751858	3.98531729497725	5.51751560680969	2.54495238244863	2.55476025045282	0.700843417708893	7.21951370105701	-5.97841586894643	-4.92465426839627	-2.91092752020392	1.02504322239554	-4.31792069277595	-12.6989226804573	3.86789199968784	13.6111554018354	-5.33979202159098	18.3656928212909	6.19591507626885	8.22901514814295	-4.49540806875913	-2.37339608981215	1.84885808857866	1.0202717220918	0.423045064150643	15.7964420897764	6.25966838735545	0.544344952119102	-1.62844709274147	6.51051719505934	-0.847500400753575	8.5060315111732
57	6.2229923774235	2.37692588433765	5.68394810080794	7	1.38894750439901	7	1.48395550143674	2.38272065809514	6.78805234315198	2.70657571066779	6.79245880191527	4.8430125688945	1	1.70776167810547	2.92362293861532	3.0724134227709	3.35330012062955	3.45489970528114	6.87197068454484	4.51669461354795	2.38879504467395	4.9632666689383	2.75603537002822	1.31454211209769	8.7000862854879	4.49094062807834	-3.60113924953986	-0.318093576989986	4.94985597239057	-6.17155748305495	-14.4419168352221	3.74163475550101	10.4344564174672	-1.88431915838724	17.15337895516	6.27824632603539	7.43516089393086	-7.88921410753999	-4.50421891504484	5.06268640856538	-1.44298858318004	-0.872651935010533	15.014452757874	2.9874367731697	-3.29512753984816	7.8325281107103	-0.683967694547887	-1.68451588497252	-0.00550623392408528
58	7	2.79373981825437	5.45898076441296	5.81125903933766	5.64687459424866	5.23370671570136	2.60764241579885	2.87276775597535	2.64548998815753	1.81529160051433	1	1.7323238305841	5.00095465889537	2.46954512831424	5.70835129550961	1.15176819187739	1.85150446379005	5.48846352203272	5.78968478299911	4.73362739169676	5.44043910015582	1	2.22301493754135	0.554088034145052	7.62125604018133	-4.63637127943136	-4.26711952103736	-3.67532971869525	0.281833922734138	-3.94319831173666	-12.3381648165261	4.09732032074909	13.8135963407391	-5.84616867387195	18.4047613397249	5.24650658062553	8.79156211332086	-5.72962061673566	-2.85737997537944	3.83245560581635	1.41095409495644	-0.257577991825353	17.3239778415409	5.79249990052412	-2.75967183855291	-0.856981339503764	3.93979216351166	0.660040814511324	6.21436788871529
59	6.05727842498278	2.42344543058153	6.14870092336534	7	1.70837175126246	3.77737085565923	2.14146577922312	6.37595104825116	5.09550748365891	1.5191483757917	1.18490306082127	5.40202177401888	2.70062791894785	2.62521996149071	1.69477984727735	1.34485478924244	4.08859875894669	2.87338701560556	5.41049578515091	5.24022599982929	7	4.01734969078364	2.56317144402509	4.44291627186722	3.30276658924695	-3.71365381583486	-5.34411813278594	3.59650668051942	4.11732918655559	-2.25483499570421	-14.6077041009315	-1.80350995271011	11.5664558458087	-6.70016282002899	18.6907565415054	3.54129369573792	9.26357367282119	-6.6688594419066	0.81336518549623	2.34189932999367	-4.2291940750731	-0.424663531437072	16.4290310391706	4.60782894360275	2.07445855803364	9.80193553763293	8.40893387541655	0.555129959146804	-3.38608634900792
60	6.32680602286924	4.35374807749082	2.72650700491369	7	3.69027075928727	2.71657743513463	4.38769598018574	1.95757159847601	5.27391342470965	1	6.1733527659611	5.11985450676527	4.52318374442868	1	2.44759218676021	1	2.75615865795182	4.06355209095086	4.68432661053742	1.66570271916797	2.01672561561821	4.58345725768374	3.08130003024789	7.86593166859191	12.7661867753132	0.904347973750973	1.18934103421229	1.04841403968802	-6.66873971171588	0.140686215549694	-14.6583687501433	5.13567022459524	-2.90419784933761	-1.80054264720608	11.6482564092581	8.93428934308349	-5.59711727308308	5.15131294363374	-9.80338483616439	2.19737534515907	4.564168209233	3.31404004002092	8.47749132645582	4.2962767417103	2.4073085408307	6.22957152101265	1.7498925435899	-1.36404014698406	-2.11172675106044
61	7	2.58642022669827	3.42650766869992	5.34671166382894	6.95804631852332	3.96460535433482	2.23435078032469	2.92103721563017	2.027453241233	2.34540021413877	5.34441869378128	5.00127239609963	3.64460054247972	3.65970245174709	2.27138027672236	1.40775774808636	4.91504944919493	3.95550079734366	7	2.37613451746825	5.65953224941235	6.15862930409099	5.74647114105482	-0.162470456838411	6.91376200791231	-4.65642516764744	-3.17121953590222	-2.18451309936732	-0.990377762440465	-5.83940906544919	-12.5616043429144	3.17887936342774	11.3055697411333	-6.60508060243471	18.4136999860449	5.2668287641177	7.97961642128539	-4.44075207244415	-2.35310388345082	4.55369453272688	0.939396793616334	1.23758436225869	19.0401901668609	0.489002398897983	-0.84063933744148	-0.627123167173673	-1.46189429319927	-2.07602602417541	3.48912946185461
62	5.42734947236258	3.34753637729875	5.10533873125637	4.64630121897685	4.16828155066787	6.11850361016084	2.65031533588224	2.03625508559927	3.19472248653324	1.71086821058827	3.90750341723405	6.37420940076481	5.23303170435452	1	1.32793796161113	1	6.07652952979903	4.06823619792411	2.01541679334601	5.97720793398324	5.05717087118579	4.461295806084	1.57419117099556	6.4496496254331	12.5268629117685	0.84704643150056	-0.62277742491893	3.52263578498141	-8.75998345377851	1.55959331594525	-16.2313369118918	5.45172226205954	-2.5400657428868	-1.19030681025293	9.17549771411321	8.88704272297992	-2.43192293678525	0.694986006149153	-12.7913668123685	6.91079462299938	5.8345105606007	2.96379046929966	8.24758063703131	6.2561159595259	-1.3519676255789	-4.03773276553663	3.62284426745279	5.04921717184411	10.6734089846424
63	5.65865522995453	1.78912260887457	1.53152279587426	4.84682454800515	4.02411227425425	5.23930813710601	1	3.30258216905401	4.00385848196496	5.19418913482991	4.37407853272517	3.35562211260495	6.6992188401104	1	5.01959762561269	1.17858413450276	5.03025556669419	1	2.89697867667889	2.53046289495957	5.13523480832705	4.19284050403433	3.99424486934421	0.861198060308785	13.6157825872222	-0.863942336163483	-9.21111982333892	6.37971869919287	-5.83761789920291	2.55592690955597	-20.3808164883838	2.81573912442658	6.64514825130224	-0.506450235513042	2.56491898015538	3.38791944493239	-1.82261910263049	1.20600525042122	-11.2138747809876	-3.03256367192685	-1.82529878905196	-0.731456799126003	15.3078033143783	8.12928962632491	-2.23064012691124	8.05174812788677	3.15765982299363	-3.42530731778973	7.97744818420407
64	3.98254308557163	1.07722228736298	7	3.09514050900732	1	4.16781443827759	1.93641523000715	1.02994657174672	5.13463658532013	6.77894375909023	7	4.54139486357864	5.07599265165365	2.56418092839617	1.05353893068836	2.13385715914366	2.29064199035213	5.84570585983581	6.72546124536189	7	5.06719360766211	2.73914183071752	2.70767409686491	5.86700924202067	8.57448005754825	0.504357569092059	-4.72192702522373	2.4851208569803	1.40915226641725	-0.694751265562288	-11.215219434111	0.146039703806715	9.84788004369322	-5.60254774836508	21.2662135938853	5.82765657585256	11.7109183961997	-4.45859634432657	0.776507171716184	-0.882701432910072	3.50859668450967	-1.05884904665372	13.0940257145765	2.04348135702616	0.152100557052962	-9.01091675208832	8.46803078433755	3.76674083102437	-5.93968460890704
65	6.87573815463596	3.40034974912814	5.16103293739735	7	5.49440591428117	2.62601532563014	3.54654687806122	1.53534079307426	5.68142844099755	2.13872729549506	4.14760167335112	2.07743736818147	6.41971787525044	2.01091713094399	2.32597400070614	3.52093412761815	1	4.39020441349881	1.89652326080694	5.82612397320575	3.38906812736011	1.81731927225037	6.5895482594527	8.54039394401195	13.6601290279168	2.39427829428112	-0.598981531085767	4.34591479035577	-6.80056001063273	1.57501847458517	-15.7910651620013	3.66181639021678	-2.55124367017971	-3.63776862515364	8.5849692698387	9.62137928344998	-4.99794006520187	2.32698441094524	-9.58590846181497	6.12017888775871	5.53848503289772	3.35178457711636	8.77315366379425	5.04352581890694	2.39239354836895	0.491748379728475	-9.71594624933742	2.81133372347157	9.8964537282642
66	7	2.71347456184546	5.15198269829364	5.75472954511175	4.31041644319642	7	6.33718324935356	1.80314845140041	6.76530848163676	1.00117063491789	3.80077255695291	2.33740999442456	6.44210849805273	7	3.13072937023077	1.7214747744091	1.01468699831424	3.28110307017591	5.15383641336275	6.96633917610764	3.52277975483509	3.97899328158188	5.39417694671391	7.8063068361556	13.4993779820704	0.701507519317568	-0.60468920158381	4.05700849622265	-5.87368873409026	0.0827884361138951	-17.8498638294736	2.58783323856806	-1.06949491523132	-3.55270104102877	7.96402805321579	7.31492484021111	-0.676749907910407	1.67557316102048	-10.7015070330666	5.1091274069542	3.44282803472693	5.08847205811063	8.0434482922751	8.39544986125376	6.0857056705984	-7.23986660082462	6.19172097206372	5.41234717922498	11.3921723991399
67	5.43431211176484	3.19079532404418	1.90759498987668	3.66525954822482	7	7	2.83338873106244	6.38221448656357	4.56797977006896	1	6.3226914254	4.29903401536288	6.20320728797669	3.04006804811572	1.01745656388713	1	4.92518590615537	5.64853922267214	6.47774493466107	5.28958208862589	6.02313972841144	2.23359466618212	1	8.87823755129783	15.5583369273242	0.691238899700455	-0.662179388712105	7.03164128889584	-8.59850482097636	2.03431900491006	-15.2718576806546	3.86937750669417	0.53726709869617	-3.64432619590376	11.9606897060317	5.82652110746406	-2.74306568848892	3.08185889430287	-6.17141707265616	9.17343511840654	5.80088457353797	5.19439924888439	8.84449617206112	4.78006392914288	7.04185315098293	9.58671173271124	1.62368738421134	4.28511253645818	-0.58452871537477
68	7	4.16321732687853	3.38887371209181	5.57766162921035	6.30586673767193	7	3.46639655565353	5.75198384959543	4.01210451770506	7	7	6.46792169825608	1.35342649395975	3.62645219147187	1.15665594040721	3.27020983111206	3.43050942286071	6.07808507153489	3.37558237654928	5.93099352662437	5.81081270713685	6.15844589914668	1.10010284973528	0.890136033310258	8.8854751349698	-6.05833720238678	-5.29746460917961	-4.21960749597587	-0.452896540159675	-4.46786506206569	-12.682185245116	4.9132195324187	11.3477863104044	-8.0725810225031	17.865595021195	4.59382083924771	8.13731441437767	-4.34263399019514	-0.895443439628321	0.782747411312872	1.68969495268468	-0.191937174016874	15.6320763304867	6.21007620588948	-8.34255722228241	-3.11151125250856	6.55646632405147	0.180888549575985	7.2496506179257
69	5.69060221033248	3.7367226792868	1.92628915103434	6.66739354626628	5.36331334862338	2.52305336454653	3.11940986382076	3.85846704380729	4.11185661288761	7	6.50035599073765	5.25831720971526	5.91142204982168	1.37245823252325	4.52743648665576	1.30987866312609	6.43793560373025	3.63513883330188	1.26059554101987	2.84603815541779	5.14782896593763	4.46677317759342	2.85288858494358	2.35061827649032	13.2520170055591	-0.855246708543362	-10.2483834573871	5.47328817908654	-4.65927224467206	2.80458772040773	-20.5539522509765	3.4333790517072	5.14261904173601	-0.502302509604961	2.7178816232015	3.31356863921472	-0.885442615168744	-0.565200385385191	-9.92415559631477	-1.69696130753106	-1.87427053696386	1.6720202088818	14.3252172871117	10.4213450788233	-4.1731287261672	7.20430738913685	6.99528778828551	-4.11995476873142	-1.05533345350683
70	6.82538372998347	5.22512869091079	1.37778773807039	7	1	7	4.03887801325383	2.58803059284386	5.48498678104992	2.85957770723332	3.73147702484667	2.75243449865886	3.06439242699308	3.83357801963336	1.98205272333206	6.89955251075798	1.1094047762768	2.01704604326182	5.31397793319978	3.66886890931475	4.86913122316999	5.38668363291758	1	2.53599811524028	5.30357819503898	-0.929880247732613	-1.856283979209	2.05426485386099	5.71524147291028	-1.27822815619122	-8.11464385170795	6.70482850871823	12.4029386110657	0.827785494547535	18.1755582041076	2.62676304043767	2.59900042877326	-6.34434653667232	-4.82565207863868	4.78668622986172	0.892348224165129	-3.44871195727701	15.1298257353295	8.69438391366837	6.43429008173072	-5.10357721477015	0.511900345775395	5.90708988591108	6.3138662553147
71	3.09278578807768	4.03001042924796	3.33974919626984	2.27011218852986	2.3830688584295	6.12293025131286	2.69611107973772	2.2566773932968	2.0708838279774	2.39726864848408	3.93975224128364	4.31848460357432	4.45270559745332	3.86025122818166	1	2.62748178694405	1	5.14387635781197	2.53953281397537	5.34546771486296	5.19486125002527	1.67672379353797	1	5.71377338335428	16.2042429294039	0.155482534333109	-2.29246575132073	5.25608853651331	-9.08554140562975	0.875793605641944	-15.7913446426868	4.2246158518478	0.446936276675242	-1.18058273874893	11.3102506972755	4.61377085039367	-2.29802064389558	5.33706777912418	-7.89303160949306	6.26458671612008	7.58621206180485	4.09878380077074	9.42107524549532	5.30933045377465	7.22184905409802	-6.07793015300116	4.2512728128284	-1.37973348193111	6.24164234727682
72	6.83063152735168	1	4.12577537012818	6.23854521829122	2.54496147309356	5.58914044481777	3.69870507830738	5.69658437943785	6.99093817921194	3.7478858656836	6.86661677518734	4.96089214171698	1.35675340079555	5.99805585433503	4.25205451371337	1.68693216601824	3.6305254583024	4.50748690045819	4.60929593103814	4.08902910858621	6.86676860849881	4.2271181200858	1.17903079778495	-1.68783133015504	3.50335479512175	-4.32234024962456	-3.85329436453129	2.11283005465707	3.64380458673621	-2.58338775812143	-8.3770773680766	4.33137044820287	9.03283399458831	0.695940360263136	15.3689954206535	2.24491265903346	3.26676698737889	-1.04183263716198	-3.86853488685894	0.0339824188002595	0.89583370501368	-4.46724466766548	17.4661513016451	5.76620270167756	2.01142562381384	6.21636962822932	2.52640714120943	6.30164281405361	-2.8715841448293
73	4.14613970150506	2.73885657425332	2.9045055391814	2.95163961194624	4.61365765017502	6.36229475019079	4.49435781425902	1.4916073609364	3.47392108702393	4.40602394872035	6.97409101167683	1.52629024053134	5.6542502208594	3.40474172018455	2.49762806582557	3.72602497411487	2.76696647594356	7	4.13603353091735	4.71123121416935	4.42815100400072	2.23879356181492	1.57638850820087	6.74687077653213	15.2947442244733	-0.585856705034248	-1.3764549402968	6.15276237744257	-8.48578760535841	1.95598500911099	-15.5534592865053	6.38954341462708	0.379403747376723	0.235388676125566	11.3270199665671	5.05734468535683	-2.63816657246344	5.83014059026755	-8.73748451974355	8.50547318326961	7.96613256539088	5.09721052273763	8.27646340888424	5.14316523574392	5.92393033551578	-6.83242043273875	4.67745541397077	6.41426533389475	5.88859422204729
74	6.63218418669818	3.26142462986317	4.20705370025785	7	5.06214399643183	5.86813544095208	4.25888980180641	6.48072343831644	4.38323913797174	7	6.81944731722436	2.68865110373024	1.02676680529681	2.9955559419963	2.42247405215205	1.86050209397825	5.81838827258056	1.76734713135981	3.33237702140567	3.42142410231663	2.87794274326137	7	1.30197356487999	1.16165619722691	6.79112340915069	-5.79400698364402	-5.90766541616588	-4.08552348444004	0.955019484198197	-5.92252898547112	-13.1813512477565	4.23336693049496	12.0003993767567	-6.97223110041842	19.2825960502709	6.92255611573441	8.50826169229265	-3.73938858932106	-1.92149507175059	1.61496449709892	0.752341061075722	-0.0758527906606278	16.6811297069754	4.2840759996404	-8.90906076116162	9.78413635199552	7.54024235625147	5.79827237067844	0.146830413398199
75	7	1.11011287802621	3.01601192343173	6.08346715575537	4.18748554112197	5.86602931936529	2.4669687275077	4.88644992256145	5.29685910664957	3.99857610551899	2.31830976694235	4.86234059061819	6.49994137582696	4.92447181411643	5.38551435477241	2.70458703289204	1.16070814538883	3.54066123012506	4.77909048216632	6.34306787801888	6.57353055756842	4.98862929102535	1.39851672488333	-1.8132777099823	2.89276088167391	-4.5715972880505	-2.89886277834324	1.94638394154355	3.35898210139855	-0.961265395520322	-7.90234718373717	4.95464666482862	9.10392399986203	0.905924211920565	14.3774716780031	2.34187863301963	2.91806969303031	-1.5195912704292	-4.2734138805091	1.04122235915722	1.00656930582602	-4.33151707892476	18.1725679861375	6.89682327900738	-6.00953324483575	6.30306128715412	2.90607493253385	7.56622784283876	-1.28540615420361
76	5.95717470560791	1.79820506132834	6.25088408145482	6.62709186970149	1.24453438974181	2.18207124604154	2.35614260610217	6.81742125677266	6.10787001751363	1.38128388390117	1	4.79948850133816	2.11398775808846	4.70524730454611	1.50823846310197	1.45924022928536	3.4454454233198	2.70371218244798	5.68820648375563	6.06766233699861	6.65496651024683	4.20291279060457	4.86826762841708	3.76574180064278	2.6970865834744	-3.49170824542769	-4.81581557138393	4.50097263213401	3.27335097901903	-2.48002538144085	-16.0072373268515	-1.85181976986195	11.7526730473788	-7.01200358562535	19.3791781837268	3.31122128227998	9.79852029837944	-6.47410969525544	0.411607868197521	4.03532343579791	-3.92401756316114	-0.220380626759496	17.9970167821373	1.98687990260928	2.321919583648	9.14465758131858	9.23154924546812	-0.327040697553005	-3.64540910143546
77	4.92217525653953	1.57527786432528	7	5.81213888919436	3.1440787711569	5.97119213392113	2.85185015906723	4.69597930401823	3.73030176754216	3.49539342542907	4.34328256371206	4.99999250449593	5.25299561428231	1.55180191658443	2.55666925064147	3.77051359776474	4.98878849427106	2.8515900668207	2.27537569417276	3.09445829798253	5.72470519160166	1.95346683194584	3.53076175954605	6.76554544294157	6.9860335857323	-1.15982799439468	-5.73894175671218	0.456332109947982	0.912253655868543	-0.933432483970038	-12.1899841499244	-2.65138773354632	11.5774899625444	-5.35417712139099	21.7234257490877	4.56709092848886	9.97018961262352	-2.94665105623421	-2.98064729582898	2.61420831284206	0.545202503653704	-2.8156018442589	14.8640901373339	11.9280350559494	-8.42103895026911	7.27882392457108	-0.110110608941629	1.78925128133944	4.09884476204219
78	4.6237008774746	2.65611942819366	1.52716984263969	7	2.57875587045423	3.40258975659972	6.62517272055206	2.41234688968267	3.94571870577116	3.6938100580522	6.14890404318817	5.32297000853458	6.5750419745481	2.64495860687469	6.79796830901188	3.46030438256286	2.14863318295919	3.7893415175449	2.93182658205012	4.67148599800017	2.34537145326894	4.60916896875674	6.50537103028395	5.05155950252867	7.40645920201799	-1.45322643591275	-4.14251710478634	1.02419657778921	4.50957841163393	2.80174577942684	-8.53036576261466	7.12111362665026	14.3786371715302	-1.7997762666072	13.7474167308523	-0.455820852328979	6.62490044153648	-6.55317868101709	-1.56332621544313	3.69567903800499	5.4292161965594	-3.86877889121463	14.5515164586983	2.43500630199122	-1.5528353894764	-4.93348338602788	2.54932689166648	8.35647199866386	11.3836364858778
79	3.75048805085098	1	1.71983588153276	6.10222827086302	2.35798084719424	5.73833526543533	1.54762983852479	3.78014276295554	7	1.64384974858839	4.52771271247208	5.5981917951559	1	5.05101066643922	6.70986254173559	2.66317936893477	4.90717059216126	6.80204422633887	3.32583863452512	4.24122906469249	5.17136601494416	1.85282296870176	1.70850445302099	2.48922594583279	4.01887289663957	-6.3385042945379	-3.40698423738916	1.07250989106303	5.87588232192644	0.172830282261004	-7.83827496806873	3.53240150044168	14.9660571955596	2.95969244794105	13.2202309956422	3.12665348842414	4.61448368972307	-2.88090577571388	-2.91720861677097	-1.02555696605163	3.24698999876196	-2.79543038210629	13.8598513393452	4.55426837752961	11.1077887070152	6.73991114911475	10.2449422798325	-0.601113286627652	-2.65355958629862
80	2.91471345128544	1.94911258038566	1	7	1	7	2.10177936317236	6.4886493162465	6.3803460597436	3.03190517537104	2.86757387490256	5.25188351051373	3.10542624900654	4.91951493162727	6.25358786554032	3.17467377663697	5.64078035384393	4.15263993964956	1.91131018623753	4.63929390822173	5.97796551318852	4.52715035145081	1	-0.0568080679390474	2.839582414372	-5.45571559442399	-1.55190672251257	0.0519659537090826	6.318736077778	-0.886430225241046	-8.290303201873	3.2989440638292	13.6284063341093	2.3645292252025	14.6743032047087	3.97466254843735	4.964987318956	-1.64469490591238	-3.5527704320929	0.61404605991832	2.30302424306228	-3.35030309806689	15.9515823728969	9.54076028619202	2.70032257786398	7.4377276065671	3.74500824233452	2.28513957440304	11.5940060658215
81	7	2.69134542330915	4.56090861074661	6.62497884012446	5.84131938279284	4.44119827971338	3.93359558711112	6.09057334707165	5.0239006130582	6.82480718472082	7	2.97141994162249	7	3.3226758309647	2.55037288741285	1	2.32919316321723	3.18370290953487	4.01000504697235	4.74880884917493	3.0711289537193	7	1.70223587671952	0.206028511809223	7.94337321445394	-6.58681455095542	-5.63596427080341	-3.9815099702774	0.301887376801821	-5.69471296429211	-12.5585665246974	3.69148009718993	11.5179638053617	-7.03211890325183	18.5361447417482	6.95990850165372	8.03604951877618	-3.25083309118983	-2.14281513133959	0.732243744291568	1.02890638530095	-0.253869463316029	17.1558136150223	7.1507409152988	-5.89645619386908	9.52244889230058	0.837527798524121	6.69362841717464	6.75861141634055
82	5.64433989602161	4.29942043380263	1.76945715475348	6.18406999882678	5.40067002397544	2.82708317063019	2.82074148557035	4.09861414553933	5.79459403957025	7	7	5.26241446222192	7	1.41969624655127	5.36177376620031	1.3268433469165	1.93047853482642	7	5.40527876261655	3.48582312583035	5.23406088174511	1	1	2.69498190380978	13.1619866905578	-1.30386942293032	-10.6963489336709	5.73565733449864	-3.61335549760656	3.29592717119831	-19.6208214560455	2.95868687669694	6.10995419807978	-1.67265065215501	2.66223077157704	4.23416575406616	-0.64153441967914	-0.0687130369627786	-10.4191099887101	-1.63446977136485	-1.85627194585112	0.902007180997349	14.0673624942316	9.69690438244114	-4.32227336815229	7.16846488547346	5.99113370319552	-3.97796141194774	-1.18715286125332
83	5.80227036560911	1.06467931258715	1	5.51902659933246	1	7	2.35646935197483	2.45760347042625	6.18498580610428	1.47140481432749	2.17768802853487	6.95387273004458	1.61096663672665	3.68348856531025	7	2.71131977613311	4.87482928491549	6.62616747318088	3.73662892808495	5.70108379044868	5.62953748619115	1.58754072523902	1	1.35579588558397	3.57502144315481	-4.20797051645704	-3.93390169861998	0.430972332365548	6.03704074256186	1.25520161674932	-7.16420019655257	5.4980156755103	14.0466163226642	3.06354880301894	14.038827972561	4.61891047038836	4.04641913878643	-1.33743688111048	-2.37514786468467	-0.988730138013123	0.245870958858985	-2.95277779379811	15.0700671381349	9.43164544856912	-0.00538098484742538	-11.1182267154368	3.66211305624876	-0.472157057821693	10.6583047152159
84	6.85151761913107	3.16396882055915	4.47325309363182	5.8663191361106	3.53604586840876	7	5.86266422926888	1.89403367752432	6.53139000467759	1.63713484908317	1	6.50630575445871	5.8129096340271	5.80604939407366	3.58189167565517	1.11157972559708	1.40308101762369	3.10806194169802	3.05266028393839	1.82085135783551	6.28544240429236	1.18686643470098	5.17246100946219	8.72976251554524	13.9139247655816	0.634056710253006	-1.89179185905211	4.4764835189714	-7.15769349783656	-1.3707775858912	-17.1287020492029	1.99464272448991	-2.19729650062209	-1.8760906549624	8.61119126625619	7.52422599845991	-1.79550038209929	0.722155369657904	-10.9150740463329	4.10456231431729	2.52399628606172	4.60883397630651	9.0091621208954	9.06673741227275	6.00341601739898	-6.62434598186127	3.95149223345654	3.9683569136706	10.7984070735702
85	6.05221478827777	2.86934433287257	1.80485179518516	7	1.12439293596093	5.97893856687474	3.34695875385655	3.67161477266751	4.02102932693375	1.88121154395355	3.42263094462177	5.53818923278049	5.19803762047018	2.52657185758833	1.90083650101965	3.62314253045492	6.33159861684461	2.79495005924923	5.60096097780097	2.25341581388538	6.19304403842386	3.40767568023226	3.87684396788964	0.531008713779331	3.59433563564134	-2.19674101763106	-3.31655671035154	1.9700341994249	6.23049392038413	-2.57856001315812	-9.21156966656144	3.33064508195525	9.37237771691571	2.97310279241485	14.8157487911707	2.71497617027874	7.7732045890481	-2.6780331897742	-2.80220747794417	-0.597223873903347	4.6346338923458	-4.10128902707868	14.5360073975545	11.9641384826617	-7.16945794913777	6.46929971672882	5.99189895951204	7.05656998466761	0.133551005209164
86	4.36046684039651	3.17851230701788	2.33465529615415	6.80180318862233	2.1028701424913	1.02821191539679	6.65014365660163	1.96569668012907	1.48019591955936	4.2320385783456	6.14430259844537	3.9625662199893	5.86252211236958	1.26323881296453	2.22603515994015	4.39678281569215	1.55779285701016	7	1.69099075282422	5.37702329477477	3.27181752738583	4.65228740610718	4.49846392703745	5.3236062963504	6.3698085014072	-0.623433812532346	-3.38212526210496	0.953265087651509	6.90229275586437	0.870033596079898	-7.07614540304571	5.25357097627814	13.1989307882076	-0.73704370301671	14.7430198523557	0.0217309438190503	5.9757882201966	-6.596456730202	-2.8409077500041	4.09881557441304	6.46368529416982	-3.42530653860855	13.6061601228287	-0.0508435382935364	-3.18229753393879	12.5031597586179	-2.08191639132422	4.47540467628468	10.3090779623103
87	3.33212243514312	2.73190862124477	6.19121818363992	2.81424468994105	1.57264799035386	6.38084459959199	2.63341121758098	1.51749351804088	4.90537727560014	6.32663628952242	6.52323837917416	3.65760039737342	2.54547340800038	3.1375500083528	1.15452280135477	1	6.94542013520153	7	7	5.76217868755062	5.56949569401533	3.20970623226886	3.21387468755317	5.94157956785492	8.2252424194383	0.935285798001016	-4.98721132079984	3.65351029644791	1.84385982645993	-1.62118695264858	-11.3170180068771	0.789370153250702	10.3443477395608	-4.92801030472057	19.9737105909663	6.04378985690532	10.7123237927015	-5.06986523546907	-0.260252553448657	-0.0332574190785616	2.78317806225531	-1.06290220681501	12.9252268601172	1.94055616730751	5.9358689824679	1.64357221230521	7.5241490400265	-0.860819543465947	7.79897805943119
88	6.90210233318718	1	3.08060857133676	5.76969116475237	3.98370090000684	4.32221830409857	3.18311587558523	2.3254305837665	6.5974390526591	3.90901877665348	2.61948431878214	5.06993458218205	6.70346304893331	5.4459892016521	4.19039434772803	1.40109621523599	1.99647052339909	3.69339863712417	5.19732375415647	5.22223102551687	6.5313191316468	4.64915785796434	1.21305285132892	-1.80677366145664	3.72556634990103	-5.12012599093577	-3.64827625969924	0.89853205639485	2.95107687085682	-2.39079929942205	-7.42142431405298	4.13666280886648	8.83288562411679	1.25641625607337	14.3122609412802	1.43313828878217	2.97251165211414	-0.929513762730215	-4.08937002064997	0.102175885149514	2.21879988691959	-4.20231220246027	17.6029361063556	5.94953505777282	-6.10536184435398	7.8801629987308	1.98419077283748	6.20850379016349	-1.08413109319991
89	7	1.68796570502825	1.25193328030356	6.98864974479077	1.88382754996753	3.71962568765942	5.75305976185446	1.05373772744978	5.60740321330835	4.95859956394912	7	6.12802785512111	6.67025299284479	1	5.44212450835458	2.74822172002275	6.65429946350443	5.49425688744611	1.39393016041528	5.79146294489653	6.79664379785743	5.87547475001213	6.79439334071231	4.06858065441028	6.55982792640445	-0.963555183171313	-3.23350702567469	-0.320679662315083	5.19052136931886	2.65258249259501	-8.56032418047949	7.00607377263587	13.5002728359387	-0.622134996761364	13.4683408924943	2.1761228359333	7.11424724372902	-6.50252568351593	-3.03038343790609	3.27877983044963	5.23952555437568	-4.08731143295375	13.9954382013297	1.64578414962812	5.20982529503125	-6.16913149620524	5.21480968683348	9.78498969341823	9.75716284990597
90	6.73136468299032	2.14057509778788	1	6.52428465885157	1.20949762692337	3.57389654565649	5.94384087952721	1	4.78750909956977	4.32987838991997	5.04304843992117	7	5.57272317884829	1	5.7255476224384	3.85196876440796	6.92377886899955	4.80928489094673	5.7021343991442	6.22092763551371	5.90545760471313	4.25161071862042	7	5.01243232122938	6.43714913286592	-2.24765884741597	-3.19633136312001	0.506980661924165	6.40617792266081	2.09511184503989	-7.67245367663854	7.92156138953852	14.4181516640031	-0.156797097679704	14.4612372623246	1.82057759874836	7.07859848652514	-5.70472269737527	-2.15783491864085	2.07941277703299	5.95858706324628	-4.68830972000515	14.4353248232154	1.33755915980163	5.84800832388634	-6.35056434168947	5.98424321747731	5.52702798851914	10.7978149157674
91	6.45384237687414	6.75482916353594	5.72247343106905	6.9159833385525	4.25223557342518	1.00195655444382	1.54962383376578	4.37913807622653	2.11748305445988	2.84164319001542	7	6.57574765171276	3.28744822638265	6.18087098078871	3.12868157996281	4.53868726195819	1.65034897984025	4.00086288869762	4.27303279089151	6.34814507204444	5.77048879794389	2.45773899796794	4.81809636245846	2.34023318705539	10.4287345781557	1.35690306122069	3.16441000848494	1.95759258840407	0.244246655930933	0.0669511314753408	-6.63974254813551	1.17856616397039	3.73555384571301	-5.32946985130072	14.0573135698638	4.81771120027639	-2.71510532513098	1.08646521711961	-4.68381993152353	7.99613695681266	-1.16199455237952	-5.45374840458038	-0.488284260671782	5.90840063094936	1.46295423308152	-4.37169649973899	5.89050375604351	-1.59486034950871	5.42348349637119
92	4.94875042398012	4.09349731932234	6.47705124273262	5.57903457442136	3.47636603363563	4.18945651643757	1.88303701674558	3.09159312123261	5.76705292433131	4.37275396460316	6.75014512765583	2.8138007831077	7	4.75929844097598	4.12438158783266	1.82640368597993	2.54964784763219	7	1.93802859119136	5.60226906138379	5.93548988696359	3.20714860427151	3.94256071290791	4.3423976453453	5.89046385964619	0.228744895847345	-6.48694814838566	4.11506178642691	3.36840648206601	-7.60818501759038	-15.5975304930277	-1.90133224692036	11.1517870846059	-6.81046249743604	16.4817375512219	4.10202974321224	9.41436934265655	-5.25362406991345	-1.5585004929493	4.10991351963702	-4.03728249453801	-0.58555076051502	13.1846298548541	4.4213518065166	-5.05649327669437	-0.0157575714927128	8.66174174896518	3.32273023429336	5.18636641428311
93	1	1.5969614902204	1	6.13250201724703	2.28041909345129	6.6685404936035	2.25846786690023	2.01443566259468	4.30585895472842	4.32675113468254	6.1577747727807	4.53723474981631	5.21598037631455	2.90271291957177	4.33524448758655	4.1190572355129	4.63136883256613	3.45270069186575	4.43464599938017	7	5.92387934916966	2.52440138060833	1.68136524601097	5.96237508224488	-8.79941941309759	18.6367983466656	3.4261477295289	1.94997022310347	-6.88845252062931	16.5886637707058	2.5311872468936	5.23824354236112	-1.62697232364025	-9.81674280047244	5.90114091544989	1.69664176719567	4.84947278166663	17.3334402114097	-11.1610501967597	2.46954259383142	-3.31844740539139	4.61970463967442	10.0410691704396	6.58345659187175	-2.08596154634876	6.08210920985845	2.29762673720131	2.90183791471276	3.33474021935942
94	6.19420741461195	1.31463826220987	2.22581288937544	2.79452190243784	2.75140958152589	2.73769408950595	1	6.22347744895325	5.57780696411961	1	2.62880068374068	3.63497614320991	6.36869067950415	2.51737832636352	4.93042311718291	4.06692323802714	2.80114892358	2.14451743856884	3.19072659182754	4.42737756574108	4.53621666589487	1.91340643628837	3.02076350429191	6.5777396438854	-6.97441361951994	12.4037985762577	-2.02232310609571	6.52355306732902	-3.41107604465517	20.6864408315807	-1.07361269563821	10.6285199172046	-0.351198757329536	-8.50979121888806	2.93357329700698	5.6101459265658	-4.82187680253957	7.8938002763333	-3.94102049521848	0.369066943197391	-1.96305314094197	10.6079782400932	6.39017883401145	2.54682034050897	-0.280840441144501	8.07782879831184	-2.09571394339208	-1.68544973656351	2.99956505432982
95	3.03893486322271	2.92134103471116	2.04864509831538	2.52264406002015	3.46886685231355	3.84439103076077	1.96207302438583	7	4.65981890318962	1.37344703354308	3.88212502989612	6.30949104400162	3.21082617789296	6.46063744457711	2.04653024269681	1.17842802739458	4.12797098026539	6.56986899771386	5.051475307177	4.41598197543836	6.4733589110935	4.07195337626403	4.0960911066071	4.06200895517469	-4.20839607924136	6.20674626365159	0.564705789148175	2.35212286914914	-9.69543590368019	18.163471645203	1.47086076524714	9.27309408496218	7.85826255594729	-9.71817806814875	2.44090853106306	1.36776047571173	-7.10833951715802	18.8379487253169	-9.91332355428994	-4.68924432826987	-2.78374655359616	6.28363509567787	7.03828565942549	4.87419935051988	1.31428731099048	-3.58337041970138	0.603186778816287	1.37239438303623	-1.91940274995981
96	2.25226485025743	2.9762321043665	2.02591528945258	5.32865528496783	2.46586145428178	5.34721125707653	1.67303814322679	3.74624977516082	2.90802531375921	4.70753071866715	5.60502420823758	3.12156183461595	4.88556313910907	3.54848384406984	3.64757422640654	6.10134650402801	6.0509376187472	5.01702337382511	3.93630869579123	4.32534193546089	1.59336448593281	2.66130057248467	4.18613073680242	5.12636195255606	-10.3224968600619	20.0052688489228	1.32398095984744	2.20246893150769	-6.65745550407823	15.2451393822864	2.1107510815882	5.77841350080895	-1.76125177224386	-6.26204046811104	4.34332085083961	3.36143836157928	5.41972910175048	18.4800461115279	-11.8643060385356	2.79190808008839	-2.40246871701061	5.440810823497	8.82704723586021	4.32396201130224	0.381957704378433	6.47217115747247	-1.18208664617657	0.218579522793509	1.89001455715412
97	5.40464789526069	1.63654225336642	1.78897318927703	2.95775255458713	2.46867612488445	7	1.54052384059071	6.44243555984454	4.22469931632742	1.5192573091461	6.83308879430832	5.39420893576159	5.77564457482863	4.40287777858707	5.20479775617906	3.75905756627186	3.62027724754796	2.3589331216877	5.22077410075481	4.81119746398275	4.18318501500483	2.0096741924945	3.81053192908508	5.4329504226314	-7.51216651059037	12.03459920623	-2.63209147509844	5.30861374189864	-3.80526022628225	21.4699927656423	0.230196798820937	10.1230512293488	1.37400498962892	-11.1188661098843	2.02650507826922	4.59106417187846	-3.67492847239263	9.95330625504121	-2.44139451824083	-0.277902328212669	-2.69168085387506	10.1677651351309	4.87555249860275	4.19197849856925	-3.31667514769945	6.58002025162988	0.355295913574225	-1.17589466629794	4.63411708029062
98	1.48840506165719	3.05346550309747	2.44052413779315	5.22857629188156	6.43166255338253	1.61973671283982	3.04639158732565	1.3465894646671	3.05391075587664	1.4035457828142	5.94389521519797	6.89479148164788	4.21270026868008	3.14031048981452	5.82321188236604	1.33739540731207	1	3.89685561559896	6.06356592044657	3.84377253690638	5.77502890372697	4.01525845055488	1.98162840658319	1.44796546674011	-8.52678596532467	6.44882486184685	1.68284342984708	3.30498367397354	-7.50719236698856	12.602487090028	0.915513287992995	4.794299832701	-2.02279492767095	-11.5659898969249	7.66570328559699	4.03048000050204	4.70641964221753	15.6142186458644	-7.05546571951442	2.60519397196409	-6.83407198319639	3.2482921855676	11.1037744730712	4.20695051170718	3.10776374698812	-4.69249533606072	0.839406856256543	0.111271560877301	6.18206099001171
99	1.81657498559163	3.91066695303116	1	2.57862169446809	1.75942312879331	6.83745940227446	1.60072826263434	2.67426790353874	5.07333781697289	1	4.77252744746841	5.74978888216543	1	4.73715227683902	7	3.0859651411801	4.26290047518804	5.26143801630073	2.92472793288856	4.56385404338728	7	1.70242625293192	1	5.48417176114301	-15.9637256096112	14.7400884704342	-0.272809131656994	2.87484579281815	-7.6572588203126	12.7145995196287	5.28793597104595	4.69918247469203	-3.10595750446182	-8.0024137238341	2.52883222531046	1.55061623757426	5.99544560466303	16.8783151815336	-10.45315742365	-0.384093360975657	-0.247358458594227	2.92621554088836	10.0393249326298	9.76845460875076	-1.21607757119034	7.93405763350601	5.78450224847001	-2.72081186172114	-2.78546916757815
100	3.45620862792747	1	1	1	2.26869993717925	4.47021365441461	1.30135664444066	2.63681817484697	4.1099162319982	1	1.88300252856307	5.25949175519335	2.65385697348433	4.75511812798953	1	2.17287130760145	2.10418710990109	5.9602743424773	6.5529238232598	3.08717635048707	2.83292442956357	1	2.41618378016598	6.75454158637262	-8.609348037942	11.9861713807739	1.29553584072695	8.11579243736515	-4.38479278777319	18.8529634185734	2.03247762245428	6.69058379992048	6.24176126755216	-10.4013227467891	2.53702400264237	9.63852297242591	-1.62647862350492	14.8562087992303	-3.27282434092636	3.99570572435836	-0.111541948264833	12.4475913317606	10.0046240021179	3.97828429890754	1.63675670802869	5.63387532117508	-8.35438692214008	3.04005723780654	-2.98103223610703
101	6.17965302467444	4.59467718974171	5.05574026531417	5.74327689836115	1.70125503543254	3.05054808111099	6.41842753709769	2.47255639694985	3.06742857889468	3.0060907974759	6.16928007166104	5.99264206880896	6.33697733246365	1.78854696889371	4.33393326851214	3.51086021192101	2.21671923001364	2.73779063775637	3.4131756745843	5.76716302311244	2.63296918446598	4.88907674348037	6.37688272820802	6.44943697473023	-6.39350733787756	9.53482238528488	-2.86266414277202	4.07043261279127	-3.21593232082585	-0.0921512583766099	-0.262888774494821	-0.912027551771607	10.8126650163203	-10.4300582100961	-1.89795161512593	3.92653703269182	-4.61526143032388	8.04122661788834	-0.550383830458021	0.610846779642176	-4.44260497705228	3.65105283950423	5.41550276752244	2.18786732987573	-2.94845814804306	-3.87247077099504	2.62747685772003	4.12366723484298	10.6002754909827
102	2.04707194221693	3.61245496202602	2.61873349212178	4.68098454548599	7	2.62083130967075	2.42432867828628	1	4.22443550606068	3.27680078766934	5.54820844702846	7	5.20367625916975	2.98932728541761	5.46740807908425	3.45739658736603	1.9541989779947	4.52297413440521	5.74650995530548	6.14148901697972	5.13426325294814	4.5336788972781	4.85585880021127	2.03616509848028	-9.17313543493289	6.29265155236183	1.02803860127852	2.41079833963083	-7.99157569145157	12.2854950838437	1.22967146328363	5.30905422756572	-1.4996289099236	-12.5839451344569	7.38619402972046	4.926018840862	5.39346370214577	15.3856271717675	-5.80432976870551	2.83203311924646	-6.6710432766595	3.16913634445149	10.6851264728457	4.12348484757257	2.24608381861202	2.67499994776222	4.5576971474181	0.0212984020297126	5.13164542621155
103	3.43309375496135	4.51653341659371	5.12458848602354	2.43382556660336	2.0898201476893	7	2.11818962248407	1.89646644439945	4.33899786797082	5.57983652375329	4.70666661537768	7	1.14553439702482	3.61802442119826	3.64312287855497	5.85163613594365	3.87448409578947	7	6.07628679673062	1.36000623506556	4.01792970541281	5.61843937327109	3.46810130254152	5.55736463092941	-10.2173430196702	14.7665370280411	-0.307409512305003	2.80614342081536	-6.37713208137116	4.80298625701898	-5.23514574503221	4.79822361218475	2.42040969915856	-2.32824012744851	-1.0542187254022	4.93810740473367	-6.40841929013042	15.8771506841692	-7.68854421393995	8.41955556024775	-1.99821159702364	2.07196262476668	6.66984430465789	6.79648525196136	-1.0784033524201	7.6155403008484	2.14317875178211	-2.52569485889487	1.32331912839881
104	2.65800774971595	3.20022313125261	1.92853660607644	4.36992450528256	4.21224102522622	4.0994640403211	4.98014546663148	2.25298998190753	6.59509679169568	1.06310778764398	5.23613687627569	3.76478966467849	1.56391911728927	1.53290680690208	5.64902479897053	2.50186000444361	5.9303571418861	2.32375512060216	2.84396012109206	1	1	6.30600903678594	1	6.68419539121007	-15.9988904563802	8.83005829013856	2.91252976890043	4.63841377657128	-5.27389385045328	9.7878889538029	0.953600502903552	2.16951267376376	1.30203097719286	-12.3098382545417	-7.95272441632176	1.88546004845892	-0.254967154736712	15.2232334716033	-10.1668571117362	4.16157220417425	-2.64422370025425	1.380873960352	-0.15364335840582	6.28983700637214	0.21878678859966	4.65319841551582	2.55718382207115	7.91480772828246	-2.64478230190411
105	1.52730183081605	2.17293662497046	2.61494609731595	4.59116809314913	6.27798315817217	5.47771237686304	2.41892348795346	1.768803998726	5.89536969584973	4.04682826745985	7	7	3.43460730236406	1.95901802818468	5.68568646339753	2.24999749373493	1	4.65489350798123	6.83120237192806	6.4299575807101	4.33180378711941	4.47489151500529	4.20147188437116	2.35463101523848	-7.28284314641356	6.02811661724171	1.65568195973509	1.17852138139488	-9.23362705197069	11.9188760434341	1.72233086991075	6.04981802957983	-0.611920439862774	-13.2491857120739	8.3194091454377	3.96085983088397	6.84770812076736	15.9969176632729	-6.74730910761991	1.96125780327689	-7.99483863054704	2.90622673017723	10.577563924375	4.74687922348046	9.96039844126839	9.16328232471159	6.89669327050734	5.35687610083593	1.39843518455598
106	5.38617767458307	6.79450979230136	2.09851688354609	4.81822643828636	5.56040576971863	3.0595435797777	6.32557897362359	1.40820610271304	7	2.19862640327387	1.79149447835829	5.81993603507065	5.33135472548562	1.27631306224855	4.10213861226843	1.41791164407082	1	2.9002513446461	5.41793836420276	6.74312274584853	4.3250383096578	2.89179200566402	4.64199167638875	3.96855561335416	-9.08074956412771	6.82012516744916	-2.84127454922059	0.914385953798148	1.79217022899429	6.089229237857	1.74548818034043	4.8791046091341	10.3826499241863	-13.8691380288062	-0.66146577773919	9.88999253737597	-7.98896240113679	7.97133644510695	-4.68356628179719	6.85207535960394	0.65425207890539	-0.13514961728407	-1.07680494431558	5.05266166534854	6.28945269923715	-6.90229313416109	5.16927905805903	6.08603977826316	3.25436254441303
107	1.30673459235553	1.60302074857867	1.04454467945618	5.366636302455	6.75016362501065	4.97297142114048	1.98483739630884	7	4.51610831030618	7	6.55110940707411	4.02107094224749	1.27552176569556	2.95497371623442	3.07800385215728	2.35956865599963	3.4841150798214	3.19551091097719	2.86665097161258	4.45028936176097	6.12585861775866	5.20644275864621	1	11.235452472729	-13.7902830227066	13.5881808019093	1.87284217018659	2.57260043865865	-1.50214861278454	9.94900503698253	1.58064048606518	0.266913139363858	0.660134925740109	-10.4677816205898	-5.37121092821379	7.25303184437659	-3.54432499302575	13.3733550636628	-8.94114402408253	5.67541732281894	-3.86550610508364	-1.490440558442	7.57645440987711	3.75006657363525	-8.00599263740417	5.10353574744679	0.552916525430007	2.37153549160973	6.31435289679296
108	2.59176992369293	5.05867941580079	2.84646680771249	3.33439668084458	5.92814162236452	1.46567628765999	4.29752960445687	2.66322419327071	6.79964784280725	3.14684366544401	5.99445451115702	4.58788405962125	3.69566194083299	3.18555399490572	4.42620711042891	3.43902277705605	6.79146668434185	2.0045098875325	6.82211668571212	6.67204800355073	1.89268885964167	2.87192655568644	3.24985311602866	4.6647210191885	-5.56397933026472	12.9555197693619	2.32402700895	3.81390093409954	-11.0910147661072	10.654291964929	-1.14223502296565	5.63618815590155	-1.27906087597606	-8.68233869007805	4.66995665250854	4.31730303783667	4.86230429591441	15.2559871695838	-6.56955789342047	3.9936748853866	-4.31962906181186	1.93499761250132	9.26128048229295	0.045156114964317	5.39150776931203	-5.66664072855266	4.27818664962905	5.27793365321468	1.04237336580351
109	6.25523290875252	1.77957450418246	1.99614167892766	5.64371964320225	1	6.50303546562776	3.22672069870461	2.9039376897319	6.27282203952108	4.78357132827569	6.09468038153445	7	1.16697339037174	1.98278873635167	1.52292904429753	2.09140799878625	4.14700235251222	1	3.69929247133188	5.70408163765925	2.59420231075607	1.74256558994972	4.94045758473897	8.90398405278704	-7.52964020350787	9.74823084773325	-0.668678853424645	2.96366094784624	-4.96939720197955	17.379504060183	4.92635273895431	5.75026989453212	5.24804855231412	-0.628325757524253	-1.21204216427933	9.86392792002513	-0.387426777487744	25.2986424662293	-9.95053835164377	0.0282016980366304	-2.07180544509991	8.21347385323726	2.88849624783955	2.94173715486253	-0.410908081552996	10.1419741557015	-0.305586903448485	0.218427811262834	-1.96093990422085
110	1.68414797911207	3.26776104622687	3.9146259459408	1	4.01287970731943	4.4658582134391	2.48269490370123	5.48203154124054	5.32131277884348	2.78736058491851	1.99157880051177	6.38062804617173	1.08442379209857	3.98765839626262	7	3.66529514171243	4.02014617728179	5.45323234846044	3.46639773949523	6.92796846497762	5.24076988359239	1.23149290501091	2.26102099092942	4.03919807857426	-11.6838472442577	15.1598566484621	-0.268088172198243	2.66896862681231	-4.60988553447534	10.5090234150638	7.0034103597067	3.01096328468216	-5.48256695046624	-12.9509103837352	1.9727728667343	3.80618206306147	5.56207916658083	15.544955602971	-8.33520880152908	-0.995736783171976	-1.01236387883193	3.90173590418651	9.51177325354774	7.43516855731011	5.33909888273788	7.2674831886702	6.64479042290272	-0.455818322919801	10.59691768656
111	1.83080742170584	1	2.27605187838657	6.63506168342393	1.25006343906369	5.86593503300405	2.5464130711855	2.63282935110067	6.51287261203023	2.48828118605608	1.81944256808581	4.93390035247038	2.95372006994394	2.43035560926985	1	2.5291400381588	4.14236098591157	6.28209676867867	5.3419449029009	6.92990042548463	4.18544939662637	2.91089055204665	3.33575585088329	8.78027064511319	-9.18534252875111	11.8177738873318	0.398184895457444	7.18813090092139	-5.13847647343181	19.5674151640071	-1.29358885144895	10.3739482191667	2.39468736177652	-10.3745117140037	0.756676590876277	4.52303114070297	-0.402356948667114	16.0941475164479	-0.921172784600128	3.64065888344479	-1.4029780532036	9.57405974018122	5.35301091023468	5.91384976346709	-5.04137065613746	5.75606966363259	3.53030110947858	2.58951286648921	3.44875940367101
112	6.0469566650852	2.01673168250939	2.13192152339571	4.40470416566241	1	6.50405365414132	1.12014853397112	4.04976039688228	6.50986238173877	4.95913359167642	2.69653481195735	4.44686152085752	6.87968496833111	1	3.40097924421333	5.0320839262767	7	4.9918994963934	5.35660342028419	5.60772858364861	2.41070310049684	1.59594338933603	5.21886323218522	3.35737145943311	0.875616662537563	8.82115382349172	1.09129047541528	0.11477089640151	-9.97740330647546	13.6992622133623	0.0651648269266112	7.4423359445985	7.00463590241811	-8.37557169316227	2.95358210509939	3.06524591627378	-2.98109239931477	17.7890872556442	-6.62888238557405	-2.09512182215772	1.39079279983443	9.97891934541713	4.51725024984059	2.0204912717553	3.31545118197673	4.84308338841181	2.39359548632508	0.299769491722386	3.37233330143001
113	1	2.33802563331677	1	5.44329106189213	6.6552380441016	6.67366401244126	4.71019588084796	2.50727161247546	5.31849686031082	3.04771708050449	6.24511373769498	6.59356074304924	3.07397203107306	1	5.91683145696541	5.38408342476725	2.14457827528075	6.23085411968236	4.21043165035931	4.65065251083529	6.12860780125112	4.41162748307524	2.09972002520565	1.77362478920132	-7.64812773844248	5.91407135487659	1.68138432167758	2.00777978253897	-8.4793866523977	12.2931346610923	-0.905144303440779	5.2179007262866	-2.07881599582183	-13.6691274365869	8.05890917715259	3.26992028167685	5.4631255725082	13.6056947393811	-6.30637825478129	2.18274813902714	-6.84513330577877	2.29377918162005	11.273289154315	3.17438998392224	-2.4418100640693	-0.0343265734539984	1.0273631334631	6.29826922241297	11.8499482581224
114	2.23011609608836	1	1.46397946461037	1.23875331811791	1	4.80363197066827	4.05530111454878	7	5.64300589552718	1.83648884287535	2.70382569988061	7	2.68639500309809	5.57977723395995	1	1	2.38478918188441	5.46944283455597	6.49647624027472	2.42649500353184	2.53327132194196	2.427221263595	5.13759898906966	6.62300136660128	-9.13455593701656	12.7373793000616	1.15602372116879	7.87603051806001	-3.53352596530331	19.7371775595929	1.33131178089203	7.13651688417001	5.82774625395598	-10.4961977120242	2.3533711985363	8.5185224961382	-1.75056597636813	14.6255864954032	-2.42333439537018	4.12856216657614	-0.321854907689026	12.7695044770184	8.24645863147227	4.78367542943215	0.986505845701687	6.30019935940927	-8.60089357018332	3.85198317972701	-3.37266375198753
115	1.86229794057976	2.79429206626446	2.83312871440357	4.40337546513057	1.66074354288132	5.98054011261938	2.11736773890884	4.54980335386607	1	5.39190420899008	6.77537792432565	4.48557765725283	5.13219324754369	4.14127294307086	4.2709675596061	5.83305121834631	5.56643633026794	6.42118441546642	3.4146227573982	4.33639612355454	3.46652840811424	4.0472743441382	5.25726886307046	4.57099698382199	-10.0250173524208	19.485645546378	2.63495477517646	1.28713980773983	-6.46445058688115	15.5730749647301	1.12151235388006	4.49510374072417	-0.474976682025462	-7.31525914354073	4.43729014565768	3.45334756285833	5.3692283879579	18.3662814180347	-12.2199268764133	3.36396289167182	-2.53073249051094	5.30744704863666	9.48108543594898	2.45995748553571	-0.479148765741445	5.59448745858813	4.71514336515734	-0.575789164552932	6.46679502662909
116	6.67092474051401	2.43558549547536	1.4790599280494	4.21197643113474	2.76956783063344	3.45834849240721	1.09348322698148	2.3941443689051	1	5.30722267893414	3.42187026354704	2.63098874826464	3.67468565777735	2.03148022680255	4.61818527309864	2.38994397997155	5.75118395554208	6.16561959244027	3.4446642564604	4.54844032967706	3.70759202187272	2.7282515417017	4.02750014856556	0.317144136411609	-1.95739686137547	10.0592835236627	1.54565764407785	-2.28358797499909	-9.39189436476171	15.5378800463273	-2.5307171659758	7.5474496708451	6.15653720979948	-7.96331947912702	4.10818439615039	3.09649604027367	-2.9282979446069	20.9525174483083	-4.14762015942192	1.05683005018181	2.48326176615912	10.8733921440216	3.36084561424131	0.18910666526281	-1.58106957858844	8.88456854402194	1.66621350115498	-2.17515850152	4.51036086721389
117	7	3.50087873824433	7	6.83577161178156	3.098258789123	7	3.01433443169059	3.7122562918414	4.46402057460905	1	6.78242426999899	4.91256777220278	6.13063077918249	1.02615026933725	4.11499108118686	2.51965376248112	5.08346631542041	2.29057313315339	2.79939435149848	2.70872713521337	2.27327130720722	1.52567658323191	5.17339494267092	3.97179981323469	-4.31579482483599	5.16006190152569	-5.08418183033595	4.44841681451815	-3.21343737432037	0.201157851873421	-1.37706015579104	-0.892598376169381	7.62111293235742	-12.4384394863856	0.309041647973378	4.87017097884572	-5.05643319016654	11.6070888220899	1.40749855573339	-1.02430451892747	-8.48742996849268	5.36403478917682	5.30713721586931	7.69013015716493	-2.44282646366896	7.31928687238458	-0.573147145962095	0.543296195360416	7.56456771578567
118	1.33182050567126	3.16904913426153	2.92056995891725	2.57431523989285	2.57764135220658	6.43017569363994	3.49295145555126	3.37074841411691	5.93422756691275	1.00412002190171	1.13321573930572	4.58907851248986	1.76065272501949	4.38783723412169	6.59668619423734	2.32781492112397	3.39135308164106	7	2.15724143923893	6.17400346442501	6.13750008761742	1.29030912788658	1.83252144149979	6.39475620347614	-15.1131415143068	14.0275210385804	-2.51512606917023	1.05480500002799	-6.4769362887167	11.2683161897478	6.41034498455951	3.93209838572937	-2.72027224443151	-7.68251980475239	2.39101157452741	3.18467336621637	6.7676923559307	16.3944048133426	-10.855354468695	-0.751085265494668	3.11152023587536	3.39389525724781	9.86445557595772	9.46399843762083	5.06509932979698	7.43374697001534	9.31391550386384	-1.16485298298779	9.62963605256671
119	3.73829687977991	1.62263817287865	2.64471603719568	4.00008223748558	1.5956902493009	5.16164739446175	3.09145341082248	1	5.05169377023731	2.07462845114401	7	5.49004289756545	2.5665902511723	4.381772113446	3.8795881775837	1.31099890715819	4.12006467545422	3.42362140219782	3.77988643095329	6.61134761500822	1	1	4.50940861615275	9.12945658577383	-8.51831574911217	13.2698341802655	-0.546507147825814	5.46211027789858	-4.99067028192113	18.9041753147107	-0.982830320156279	11.0588958843797	2.30527452011945	-9.31471857467387	-0.521702661749302	7.4394210989161	-0.975512524381297	15.5662189627446	-1.26418880450137	3.34508668391235	-1.77158874686259	9.64359375008763	3.92432521414281	3.07920623558042	1.62870282417553	-6.5634828598714	-0.0250957342346039	-0.37351130447586	9.52388404910721
120	3.52863193245065	4.42964670667387	5.66735851329955	4.70997460849703	4.68038599302564	6.81626090404136	1	1	5.72921912859863	3.77752294131423	5.37598747668637	4.71190944306008	1	1.9556719057677	4.03823919149787	1.81151827248628	1.09054918881832	2.66827780794008	6.70354561892326	1.85095968058491	3.74740519932631	2.22567897154737	2.29122173552087	8.08223187592452	-11.8000523434549	11.5193922279564	0.514392860247291	9.39406226639637	-5.63396830465394	1.15469513340473	-5.40665347541749	3.40467270215683	-1.48108862488369	-4.87029842623358	-1.2757378505535	6.05958169980131	-5.49599573308737	11.8445941705342	-4.96693002429454	5.77934804122234	-0.29991015575855	2.9777278031868	3.30557040352505	7.23090724694924	-4.24414018993711	7.75589208993578	4.75112946826902	-2.00505686153454	9.50594398800582
121	1.89873235473611	5.63807312861658	3.010614207772	4.49282031979532	6.20885483263746	5.71524212302154	4.81749363624192	5.51141763965479	7	2.49913856098884	6.03246931664785	2.34349248504344	4.11849733579754	2.56142802507762	5.59469021276527	3.50425454592689	5.54220947798201	2.90262512319311	5.57309942742682	6.7728460250394	1	2.55841059718745	2.88695698687591	5.84149399845528	-5.4188720579644	12.4841111245162	2.89044250265533	4.25753407418002	-11.8775589813484	10.6870910205599	-1.44843099880363	5.0610126875645	-1.34080107419299	-10.0595702946541	4.91019927681752	3.28420960480307	3.7062584296796	15.471891699088	-6.57896625336159	3.74169315196209	-4.5003144339166	1.66501988585414	9.75256101438154	2.37686622668122	4.87619915934114	-6.01395573598852	5.67904136363079	5.11326220735002	1.41128529045922
122	2.45797460307516	4.16957437499269	3.47629716584477	5.27155863110893	3.21764337449431	7	4.3740042765793	5.31174418724813	6.69498594701329	2.00985426480756	2.59563416006251	4.41632069837787	6.47234689868405	1.38742578414305	2.26988301727075	2.45411697607781	5.70477217179548	6.00563002947981	4.56965790166296	6.94459863131853	1	3.13449916535202	4.73803892911771	2.93320836663611	-5.06136270884509	12.5212960836382	7.27349865837465	3.74574710927633	-3.28658894942298	19.5120553769643	3.12424235041552	7.60168278212318	-3.66805935422459	-13.7177618771575	5.67091591267431	1.85914504604741	6.25861954168184	22.6297947020226	-8.15583057843863	2.38058906835649	-4.75717904803284	3.77298279225724	11.5966617756809	2.39122586370106	0.613655634718845	-5.31449672569446	7.93365187712214	-0.875980870901985	1.81939558470551
123	3.40795315693202	1	1.69426823360661	5.2208496206809	1.33714986478594	5.65129259539862	4.1526181929754	1.73093916517679	4.69064554545259	2.94646056693055	1.95938107761402	6.27917473287318	4.02303344986174	1.91183791199105	1.58994221650773	3.41870291177194	4.77384288810565	5.42688428568119	4.95443011830909	6.21877511953561	3.58704386531295	2.79147727890824	5.62694828690101	9.09154666703168	-8.71550926681121	11.7660472923455	1.06210368832582	6.98424032558193	-5.33739300087363	20.0777294730355	-0.678320340725076	10.5949029389726	1.77567610057044	-9.93456778510765	0.0337057673810911	4.82538546731233	-0.616392152309411	15.9927031365113	-1.02194914356781	3.84687279162347	-0.969542125394216	8.36436656705364	6.01418809536418	2.67763410020192	1.54806024047091	-4.03252195723499	2.60188713832122	0.340280605889774	2.68545171296474
124	1.28652678125792	3.14675094013537	2.04904539416043	5.74313453211725	6.80860473621315	5.50045833749393	5.08195978509975	1.65998949043603	5.32263665210199	4.10277558939047	5.77010882608234	5.85556433908813	5.81819333744119	2.02483170627981	6.71319214049624	4.68081619143579	1	4.29996805754201	7	7	3.81300076704355	5.01145511862933	2.34573763445604	2.0780932997977	-10.150788033021	5.70203663598378	2.08064688439305	2.67318967292952	-8.05399691420026	12.4126882126117	1.3383691395167	5.20542335997241	-2.26081574567137	-12.977790886446	8.42520548925714	3.64478810267881	5.42257812570629	13.9277619566496	-6.5051321500731	2.49831772330408	-7.31998254881995	3.04071757849564	10.6055393377626	3.53823935994013	11.0462159041929	-5.25858847249139	3.9671278910394	4.47359286503207	4.96537817481047
125	2.77360545714044	4.44686630498208	3.68450295471804	5.25245310412541	4.72985246290982	7	4.38574054632693	5.7256092759714	6.76367905207481	1.37986815204666	7	5.16044929564987	4.22805164470742	2.31994584757662	1.79028271549831	2.66667364413231	6.35205762751316	1.96134939288401	5.96797552136433	6.85441737238252	3.54676315527524	2.2881925977092	6.01370383307604	3.55690932380917	-5.46036207248982	11.7991282721644	6.65574791594937	3.99682388765587	-4.58429358370146	20.2632232501266	3.34316332960313	7.41631351007669	-3.62778909284157	-13.2885038727134	5.136171623596	1.98982658720243	5.81612729369572	21.9546168418803	-8.10263806081726	2.95000994623505	-5.7178041197037	3.1095516905297	12.5753067450683	2.93112250680816	1.16200949521755	-7.49439034519693	6.38931573240647	4.21408102882487	1.79399412142488
126	4.94516824897593	5.98725806854322	1.84861298359534	2.93336856893246	5.74054627108548	2.88179978324169	2.09947738490407	1	6.78071580783445	1	2.46701292173548	6.0080118110191	4.34508119560376	5.24606093906683	1.98325271640536	1	7	3.75281965665332	3.52400150519725	7	3.62722918903542	3.81647433891731	4.6368948364419	3.24836632370832	-8.77244787129168	5.86470683075054	-1.95014553740625	1.41763926282995	1.74119582375687	6.05895432146554	1.21324876565941	4.47675257517499	10.2310557192481	-13.1188185946335	0.86313846876142	10.3689845992668	-6.87611347269924	8.47363040179679	-4.75788598157932	6.81399271920749	1.42969770650605	-0.0744969900784126	-0.371826503448578	4.34946765801651	3.8732709746005	5.28431011912163	6.23374155858636	3.35106709964223	2.83780507533908
127	1.05307110754828	2.72642369093248	1.12007727114309	5.59715672977974	6.30234699523343	5.73345414725881	5.14486190719369	3.34694435626527	5.88395794234534	4.31098278443782	6.41568868920421	6.12945997122072	2.17689736926109	1	5.15043700131548	3.08353480369043	1.79480798087213	7	4.96852641441688	2.10538119176579	6.91174107076833	1	1.48736524055537	2.39099105782246	-8.68748923930303	5.8648977922764	1.04369825822245	1.44496163105482	-9.48853640888943	11.5626030595318	0.657472675657881	5.80010939177851	-1.27855735589796	-13.5566183455116	7.42381097455711	2.92480699911926	5.8099768470029	15.2565028839262	-5.74266923790482	2.02823285960159	-7.38991255996261	2.65986041183394	11.2311764023459	2.96809161224217	-3.10304730228128	0.0785113037952284	0.844230447876233	3.28615480047311	11.2235818079033
128	6.97214962256619	2.44974471749793	1	2.09057002112164	3.1222479633217	1.17167535132593	1	3.54547522481535	2.55893486238094	2.28366639712314	1.8490625411997	4.52178916121862	5.46848355964827	1.75880716029049	1.24398331591441	2.92679552228636	2.80495689655383	4.17036531962493	1	1.6140574720132	1	6.02552978188776	5.84691405415605	7.04006673481299	-8.40449600268705	7.47407665690391	-2.02640444514919	6.98216813715597	-7.37598923006603	21.1401020662669	-0.563643061033608	10.6424314780046	2.70424170376487	-9.79625162619893	3.28266394215384	6.39206629603607	-2.03710736465688	16.2378960587993	-1.54546479401746	2.33128566712532	-4.74033166952837	3.84266943070568	8.79611197314649	-0.77835331253746	-5.12372084690689	0.488322950677155	5.68482753447623	0.264294109761771	1.67778737546574
129	6.65859456223214	4.12299338583574	1.94448854600365	4.18503986601559	1.64308145322567	6.49928212035477	4.64573354054923	1.56947822102924	6.5779253380268	1.9607097896749	6.41899426309709	1.66538591594785	4.57120296915984	3.37046388939957	1.76104965718232	4.58179610165519	6.74983450896343	2.28951002535389	4.20718636681992	6.32454117266857	1.75827309138532	5.49180113090606	2.82199846788207	1.91839580181307	-0.556328353273589	10.089467647858	0.821767698752282	-0.0906233543196308	-9.90778544676466	13.7886840571785	0.113752469656857	7.11840280857946	6.77008287958517	-6.65855778738172	2.88038514210293	2.63710879651448	-1.66061108599272	19.2885917445378	-6.97034219817116	-1.25002234411788	1.67540611600817	11.5603023118621	4.81252943086986	4.48306067973573	0.00648470652456012	1.20336272516443	2.3113856222712	4.90155752992648	11.3136012143535
130	1	3.11384363241605	2.34408641347933	5.32584788678412	6.80431034964749	4.79323313465895	1.46324620690231	6.11682223648082	4.88691618834753	1	5.71188056753626	2.50690686102961	1.28701283117801	4.42977132586458	1.2254924535554	2.02267455238218	5.15159229623843	2.67024123074058	3.36485614101185	4.3535334600914	5.58012950435338	7	1	10.6413379930114	-14.8247524848932	14.1760117163169	2.8600296338827	1.86513226122924	-2.48511773637369	9.23062286159282	2.96172894710461	0.704956996532381	1.74165501820133	-8.51285460810436	-4.16506530829053	6.78420173414719	-2.05917636288648	13.6442887595238	-8.95118448936674	7.07886026539105	-5.24716945856688	-0.153679848432608	7.98859036284331	6.63823831718508	0.132542508736403	8.69430300609884	6.65642496617008	1.67784767034016	6.7681646602753
131	3.30663475758035	6.52907574468207	2.2462522312845	3.33175419539993	5.96913232432073	2.45404770748582	3.67995956228374	2.35190849269054	5.56318760352478	1	6.29695247642643	3.308487655473	4.43285483132125	1.05421199218643	5.70301026793718	4.51631052550452	6.30045935604359	4.09950826135713	5.39495338071398	5.53447347170645	1.6197751570683	3.10213299865991	4.07432161983004	3.46904038727762	-5.04833925622013	13.1774345710899	1.88340209871267	5.56583759661559	-10.1694060915475	10.9020298575447	-1.32356253391486	3.99712377648843	-0.060290905296104	-8.10830028784562	5.22121135497314	3.40836015779538	3.04170859574802	17.7419598655612	-6.81054915346242	3.36512409576446	-4.49051249539322	1.99790669049321	8.88286979473436	3.75982016699681	2.75082513747802	7.66411352375231	4.02571515590252	2.84230154204909	2.36563447836201
132	4.85004087601663	6.68856367801007	2.52607869416694	5.64999975065912	6.57358956945894	3.67459939068107	2.14723779108261	1.3114210017171	4.25997219554171	1.92494389964044	4.9534274306249	6.90487302362057	5.90737233215377	2.12754473444199	1.833018407358	4.78791401510165	1	2.16442438557116	3.48761889221487	4.65365220850325	4.60934373846033	2.89435723425966	6.1547424698924	8.71464463376356	-11.9839814566308	13.1266407902368	-0.370621883860942	4.31602861439548	-4.47960139035555	2.37191513587511	-0.547483562971752	2.76790025376056	2.17402537163245	-9.38004211817859	-1.02010537263309	1.4639007568115	-10.347905044242	12.9812642399382	-2.19326977205756	7.25249690226819	2.26117814005711	4.86423794297361	1.22653619163189	2.51450669168951	-0.890675094321447	-0.757723503459522	-8.92153980571359	4.30892999659958	4.44702703707956
133	2.22062991175966	5.24352797472496	6.68395905642588	1.49441727150295	1.50685235523274	2.35565310110811	4.26401524983723	1	4.39060732262805	1.26963262082046	4.97188346057941	5.28052543426963	1.99835226294203	1.08392782727294	4.74304425973179	5.81253316486114	5.18152304117165	3.58642691818551	3.78140890094836	2.38042042108653	4.18357639732428	3.75267801410026	1.77955774145611	8.55928185066222	-10.3192325840576	13.3795846807586	-0.394639310867755	3.19421141204987	-3.61933308078299	4.23913490028394	-6.84606342763576	5.2694921097748	1.74439454441158	-3.94940089006215	-2.40938921015159	5.4466203234633	-9.61078540245637	15.854126600934	-3.56976441785617	8.53053146723111	-0.149682429360978	0.461711876622561	1.55477494787768	3.79345251989933	-3.07028934501406	-5.12530597089219	6.54069703927216	6.93945054928128	5.88253979005125
134	2.4272797729675	3.71186288196173	2.29609128218795	4.98889813809052	6.10855616393496	6.13742584046664	4.44635527331338	1.05714575988519	4.13000935245635	1.9930208595852	5.69502451411487	6.77054765590179	2.46290159299096	3.41681750536041	1.77009825147233	4.27194843654913	2.08281147173711	3.95794488336057	6.55845404343553	7	6.49773969472247	1	5.81791656092559	1.27667967764712	-9.50247714851185	6.90834896612115	1.31141445268469	1.1330149682073	-7.35909992384391	11.9502717511952	1.3820588474076	5.61421772591388	-1.69163468178658	-12.9989405374938	7.8452180741063	4.62887664938722	5.16497968681882	13.961805797697	-6.5084650899552	2.68826883874045	-6.99771433823966	2.4368710310103	10.0856700674856	4.35100916880694	1.97000337937975	-5.03920249399802	4.83604374805207	4.70683157959573	5.89647739978168
135	5.45771742581505	7	1.85662006610008	4.42365211705537	6.62053073516234	3.333181833007	2.81925512327666	1.23730988639139	5.39143080724842	1	1	7	7	1.51774642430373	3.99247323759372	1	3.14989757130082	2.46493077411719	3.45586751706018	4.21397550849555	3.7791310858127	3.91137743913165	5.45100836407732	4.93307331764687	-9.90596369120468	5.71544017697989	-2.83299827879199	3.49307952088906	1.41495725932197	6.27363060628197	2.13640115786651	5.59386863419139	9.07806797091156	-12.4959628689245	-1.18667181855711	10.4043843283493	-7.36936219553527	6.84942244832193	-6.18791358354424	5.87297753709635	0.568829586472884	0.373549093971945	0.437200757144948	7.0744593380543	5.06038692062763	-7.9025996211734	6.44096029661109	5.36064816730439	2.98740655566918
136	3.67561181959223	5.27281603733216	5.27663700710712	2.02124197560397	2.54801995434338	5.4653329775394	1.65924530147203	3.15643745283511	5.25606154753618	6.025298725914	4.52899227370732	6.1295067837273	1	3.52095878493881	2.94037080349895	3.63913483544204	4.30937421962505	6.79498440950383	6.51552152446667	1	3.10505612871473	5.39240785898054	3.10205232191681	5.66269148004427	-9.27791704982844	15.8311157820833	-0.209462535523227	3.19852326166638	-5.59383423456166	4.75416429705917	-5.90964015989731	4.63791645761719	2.37833417292182	-1.101015606629	-1.71897117866758	5.39277810863808	-6.31851195068033	15.3655268331262	-6.20709127310289	7.043968897377	-1.04469520469385	1.32934901110583	7.28398010268323	6.17605145609827	-0.915730914118754	8.36056398672082	3.35866956877512	-2.96608697240686	0.573195466671672
137	4.06419958837467	1.14472295867043	2.46183633992865	4.9967979176589	1.38925364701879	6.60370349822874	2.91674902034804	2.51540294845816	5.37268089813514	2.66900446401416	5.68129563188813	4.27454716320368	2.36792846897026	4.9467663687227	2.84753437246904	2.49929619192234	4.82818532288986	3.77252249123636	4.16184040089169	7	5.23390712871888	2.24391096325786	4.04850492014549	9.37619894382887	-9.88134702216262	13.350293269268	0.0259739698917549	6.44021632486881	-4.76077001155554	18.8026433266775	-1.15812198064542	11.1749838212205	3.21880215404356	-10.5512597182837	0.38869620451503	6.80241032549939	-0.410971227784004	14.8563636214306	-1.89348335856471	3.87775384236468	-1.74436586518076	9.529177588985	4.37921856136098	7.92478858968265	2.41223627832827	6.81345700031878	1.47708681518733	-0.0044260058675243	2.74285806233022
138	3.04751146628821	1.39357066499237	1.7198568161415	5.02816175974903	1.42502497435681	5.6674236391989	2.62608772300294	5.50446144860334	4.04930030706091	1.55294644681593	2.78167340711302	5.5584865298926	6.97701325363122	2.8280536106423	3.33896868084359	4.23332484249927	1.4467052600646	3.13935124258279	7	4.45659385706048	3.39041586065504	2.13500787114465	1.51291202910431	9.83041199181216	-9.41715792056261	13.1869135454101	-0.570633285471337	6.8193204137727	-5.18277965565013	18.9486618366418	-1.49414952367712	10.8992240551907	1.72891231633603	-10.4869125655219	0.457797706802788	6.49371479052859	-1.65688890146527	15.9545957773529	-2.5932264640125	3.60478014175244	-2.21504304224713	9.59656359077783	5.00385114989516	6.81143649718448	-4.3181689922776	-3.28443082913471	-7.21772752031046	2.03602772953345	2.10771346124482
139	6.01065372981346	3.45946579357872	1.96535200563168	3.64500689608995	1.51164102699976	7	3.71105782852793	1.81757395697472	6.3794815779356	3.17405777415629	2.3617223841774	1.54436792318779	3.36195988264974	3.67617408240734	1.08995705181989	5.13583668383997	6.19525974511169	2.29522149264657	3.44298430384868	6.3662120714737	2.42933101968028	5.03954102609242	2.50527224318866	3.42820818165035	-0.720328913324875	9.40512366321074	0.873123552809298	1.76193133361185	-8.88169602779231	15.4482684599868	0.194421971857081	6.8822108237447	6.53014003721546	-6.99258565093904	3.55597339718757	1.66360519942436	-1.77798717834679	17.605742030831	-7.04463553919987	-2.35760987429809	1.35528534429493	12.1975547639149	4.5507838709709	4.06046775447976	4.35911624268297	6.74541345880979	1.13819820178953	5.0952331261896	10.0258012447285
140	6.85491103404975	1	2.55054732940361	2.02367800584525	2.99475647410506	4.66864430671311	3.46888171158975	5.01379674696582	1.93766500263643	4.23930481297458	6.76580785162066	4.21743240691737	1.04169740255398	4.9589930431709	5.3300403522922	1.50128937586783	5.12865830044266	7	1.81383622999987	1.87290123409399	4.19024764949641	2.12665069374347	3.4402895349178	1.00246979472326	-1.2404918502256	10.1009269371301	2.05014589502299	-0.872702076655282	-10.8999239453953	14.6182363001298	-2.10079010346836	8.42068420141572	7.26325419472951	-6.94922372819113	3.91848909848977	3.91849778784224	-2.31686548237657	16.8475857567269	-5.42387632637565	-0.482640743694698	1.94604201677621	10.0979772904828	2.00478559343485	0.884406399432857	1.31031855455862	9.58437085703655	1.32941830413843	0.0906285171380055	-1.3111935128984
141	6.52375810641527	2.69140477400871	6.4698651315447	6.61338309258521	3.32654162531279	2.30119827663896	3.92827049267946	4.02464856491568	5.24038576063334	1	6.28557457008529	6.82339859211956	6.54938917504016	2.61280884529489	4.31410172904045	2.01208891423514	2.0448214472018	2.80495767865219	4.00683330778996	2.8776358287632	5.94816199492357	2.71419138390458	3.13294544011331	4.9237429800275	-5.53687235353038	5.80159231453823	-4.36469853418635	3.72891411577515	-3.28203626334333	0.368821651627774	-1.56815055895587	-1.40242338258816	7.03603103024582	-12.948495843823	0.171368080155566	6.4040012981081	-5.70069396374642	11.4234220963046	0.48089073343513	-1.1755612413914	-8.59303268920259	5.37281443929617	5.60611091164011	7.64688695847303	-2.76792590828031	7.69671256742171	-1.20214673794934	1.26041667023088	8.24916661036418
142	5.72335735774399	3.1474263169161	2.29328176432238	3.42420645379992	1	7	3.62459391773797	1.54338337130183	7	3.27080522811577	6.35527639627055	1.12985017314907	4.1281014600309	2.8726872566354	2.53047407321172	4.48972488206618	5.58957826893818	7	3.82226957226459	4.6389676557477	3.12366093770796	4.31711061227117	2.32660873788068	1.95449629644115	-0.776936981053688	10.7645443575672	1.16930463096682	-0.0108924872215304	-10.9685552396515	15.2472844190745	-0.834714860079327	6.87560253177219	7.22431766803908	-8.11634044714023	2.92411173624467	2.15406236491992	-2.66978145253136	18.533020652897	-6.96591655098194	-1.96614545033699	0.47364391687369	11.892941056079	5.09820940575044	5.26569326542697	1.70183073488857	6.70919648787868	1.28984453614479	3.86290026703495	10.580885672329
143	5.17151846009784	2.91978555024611	1.20909483956979	1.70771556860765	1	7	3.29684158594619	1.19913060332278	5.57557396831916	1.79136058653058	4.09754504741011	1.3355787697615	6.32570014873205	1.72594967735372	4.81446589555394	4.13071130094083	6.43439294676267	2.34460615724197	4.28299981889788	5.87998920740292	3.38472097988561	2.48629835077251	2.98503835896923	2.97433470704261	0.18671548376096	9.01441207005177	2.43473223473505	-0.675798482270247	-9.88890051937888	14.7629534477259	-0.495340190676684	8.47198137793896	7.4011909091233	-6.76817806178078	3.88503711767845	1.16624156279105	-3.28131350920643	18.8708842064864	-7.10910249955241	-0.0537529599552069	2.4180033017358	8.13696176526177	4.40820371626082	4.28219683380139	1.37887007960157	4.28456261389187	0.548301496099697	-1.43139039298608	8.34796958910363
144	5.22333889984845	2.12988287180021	1	4.95699070547801	1.21245519378752	6.71981356959136	1.08830389085575	1	6.67789673462756	4.54549053027923	4.02075635554098	3.73765112562342	1	3.55691050958671	4.50975392464988	3.63148390431488	6.87140785852445	4.01167703371378	5.07917665173128	5.95148959245396	2.47349153024644	1.53364600059372	5.49333843213167	2.60373386122595	0.589249031941404	8.52672242782115	-0.662291547968709	0.349263618166829	-10.3026582646069	14.3684097657458	0.10350835228274	6.34466144845901	6.32818494362968	-9.20906722537432	3.03117400979489	2.84673908842769	-2.84237527954494	18.513046268153	-6.38487434151939	-1.32476715864493	2.28787543238712	10.2173661021368	3.60869828492421	1.13189558681418	3.67763701043138	7.29064959561939	2.00471725459851	3.72272263494328	3.50014207415428
145	2.91987306743631	2.0935880156651	2.33937280556574	2.97452301532486	1.45526727186311	5.8159567028681	3.71587560458028	5.67650375055968	5.17790990906702	3.92737585995449	7	6.16738732485388	5.67250060176785	4.51869656927476	1.32112662303328	2.93744245958029	3.84446899799756	3.45813193305681	6.58608585223996	5.02513274014408	4.78965303709731	2.37475456198173	1.80185115905111	10.0577708120954	-11.0996797111236	12.7665106031626	0.865523062494475	8.34195079920044	-4.41042985984001	20.6344360395767	-3.45740433646515	8.40068434950158	4.7129477996543	-7.69586077805345	0.17557426140693	6.31022055832886	-2.92463885082279	16.3733033711209	-2.9366926711033	3.68513828236991	0.74848252205643	6.86482615042475	9.38015085035878	6.96226294443269	3.54390905798671	-1.95592451239756	0.784474850186861	-1.03320370620211	6.54902350451785
146	3.10602505272716	7	4.00726517813818	2.71603329950484	2.5543941056655	3.04666906490534	3.29418777190843	2.08166383954867	3.15859237199964	1.30156037939503	4.63666075391663	4.77928745189075	4.73002388151606	1	2.74226021931487	1.5969542069326	3.41961770510542	3.43246122181053	2.18498934502756	2.68969645471381	6.6520878626615	3.40651213038407	5.77924553013158	7.20152108550752	-7.70671431326917	14.5673647435791	-2.73785650038676	2.58493176836531	-6.34484547662894	5.39852700972534	-6.31631902373481	4.31049814653703	2.89203434794688	-4.44516471681309	-2.02243761469294	5.94210952742242	-7.40642872173873	16.8723788027421	-6.97011907125076	10.5782307693831	1.16513388574026	-0.861350786126221	6.3186256074261	2.58063801209264	-3.93017131020212	-3.2130002627455	4.48191353364005	-0.24579416539833	5.34355093843931
147	3.89159684920487	3.86673915550151	5.52597190248264	2.69626702025719	2.67717104119227	6.02458517477648	1.0908803791916	1.69797727839635	4.62419863036786	5.06959776855876	4.87845540724739	6.15710102711289	2.45419539073795	2.9336668272183	6.06143708942509	4.0167988992005	5.1985762363506	6.2944735684557	5.34929058813353	1.04706851491347	3.33808300368246	5.5012873178552	2.37032238363829	5.67577854472786	-8.32718320965689	15.6312748189633	-0.9428959548562	3.02861881377084	-5.78382115002402	4.95221360930058	-5.61141789290413	5.70497834605848	1.91644621274784	-2.01656380925037	-1.99542519287422	5.91726532051135	-6.74829958576119	15.8874495299546	-6.22246492639532	7.9253699519332	-1.03155988353668	3.04448946980712	7.10525716851326	6.7373999003692	-2.21597682256686	8.67138781399801	5.19260573580279	-4.6180485765409	1.17185860159456
148	1.01418128057032	4.59092787979733	1	3.73013167930466	5.0392621976045	4.39320000944268	1.3842968462557	2.70130316394626	5.05363002642009	4.15836961637933	7	2.62844965896486	3.67576616519641	1.11621848478693	4.32112569742507	1	5.29777259520203	1.80498837625676	6.19553896029388	3.22995087579963	4.25228419848361	3.64809567166815	2.92549034361872	11.2437562943196	-13.8024529791408	9.73107368933595	2.46972895280017	1.70537393782431	-7.17304207985011	9.59851766171321	1.51896322924434	0.439762985639105	1.71590769092526	-11.5514341504079	-4.77665959154525	5.67833520618125	0.598472632862236	15.9553894124046	-13.3028800764678	4.96383507794499	1.8313030527758	0.278889650937772	2.735033267293	5.09931345886159	-5.46346806357527	8.33695425722006	-3.07174431462465	-2.46908454965407	7.16457901866999
149	6.0155529221603	1	3.75565708478014	7	2.10830334038332	1.7397103661161	3.20856863188224	1.22964770440768	6.9943401937899	1.20983840459558	7	5.93545970253679	5.73575851536463	1.2892893088016	4.10776850754712	4.12543270453449	3.00957152289742	3.17141630129695	3.90187126714005	5.21045903045023	1.82834102245993	2.74041746538296	2.4348920839636	10.266627356093	-10.0310070989994	11.1943964497316	-3.07276171610822	4.46874557216772	-4.05624399249651	17.8093706098017	4.17398012958424	6.15335187916506	5.62648775119536	0.162993352328661	-0.243450900656483	11.0509675229331	0.317014527147733	24.4214033903624	-10.2745448642157	1.52755395342799	-1.84839080609908	10.1341254944393	2.91673229045243	4.37417502726605	2.33620036035097	9.67900133457559	0.0405049650169857	-2.44760319958174	8.06824400957603
150	1	2.01403036929178	1.15817498914915	3.87865703755477	3.44252398697324	6.24848298992377	1	1.75140566799274	7	2.51272106822522	6.33060257734731	4.38161374590622	2.13098423469173	2.06301291153817	3.02917389239713	7	4.34263541596844	4.02425360976417	6.12296660403828	4.31239272692909	4.02323393649765	3.38988470121484	2.31490521080028	10.3974952733391	-14.9574457434483	9.10459302864145	1.41909086335483	1.18061966755439	-8.35310714728442	10.6785349187415	0.281026860699941	-0.279991867558002	1.01380860139907	-9.98604000584668	-3.98871168903942	5.5380985804386	0.317065179261303	15.3756107609086	-13.8492402159592	6.23775841848151	1.69777342774299	1.25060691602637	0.883262738944242	2.40879870922404	3.65887760526434	8.28023138548599	-1.08362397887921	-3.15394203255456	7.20969832020518
151	3.35715916593898	1.48320244631686	2.67175805726855	6.30703457816496	1	6.80747859357314	4.06199525860729	3.7862769495295	5.50958738656854	2.58430437638767	1.71650659430276	5.52851235045251	3.10246001113949	4.50430357882424	1	3.82419007285745	3.45215413478927	6.4590583475579	5.18109108728362	7	3.48540170598779	1	6.29868564556034	8.08464403507293	-8.39141211855392	11.618386791978	-0.666964361229459	7.11247970898135	-5.49849173781778	18.8689146438722	-1.74808618885618	10.4645504271662	2.8809194632072	-10.7861438046172	-0.192172183441885	4.93772251922268	-0.0668113328353162	15.07780276081	-0.864442377965375	3.84494901292844	-0.629270969738137	9.30850037416673	5.41652770414123	6.95879615814416	-3.89589913699011	-3.02517742841311	5.27180514412005	0.941605784082341	3.09620186430449
152	1.99000039743782	1	4.85537528074267	6.41181182199304	2.78916486265912	5.93253311433969	1.41201313974719	2.68505777631571	3.8029095266594	3.41962266321077	1.15818524176513	6.63111998546642	5.91093877309556	1.20941979884717	5.49705055545211	5.92105770894053	2.11829684269169	3.1022328268651	6.74092669369933	2.79443034124456	5.04997484951378	2.37115363391288	1.52185395160987	9.01633096947614	-14.8273689645656	7.90765371290295	5.17550096929535	-0.127809616335885	-3.95431372096187	9.42915987137741	3.36300248729401	0.574681468394664	-0.66649061139807	-8.70152330320116	-8.28684906828074	2.70644973352102	-1.33158970278134	16.9056375220404	-12.5265856947495	5.64389301146748	-2.16582045637143	-1.15792272817865	-1.20689246939752	6.02334791936462	-2.51346577329993	-1.60687345080743	4.04324426452823	1.21459670307057	8.29776592841413
153	1.21541962666573	5.28485077692459	5.12346862068907	4.55993107101056	1	7	1.02510546033796	1	6.15913970200311	3.67430717410182	6.22159074634302	6.32621987767697	2.13454301430242	3.26578091743335	6.67144666666949	1	7	6.26112954845534	4.9524263895047	1.48898379857589	2.98716719342373	5.99159285806192	4.00464638288887	8.12396466952189	-8.58856170341775	16.1417313607773	-2.32637297045481	3.68044232394209	-8.59354074911789	3.95071256599895	-6.25974090559208	3.91894062071116	1.6054884310315	-2.80337856128807	-2.29249234955205	6.28860516134466	-7.77165810329987	15.4713066991402	-5.86185992735823	9.41950112075299	1.4225979234229	0.792640531316267	7.80472293919896	5.92691998414926	8.38087048782897	-1.91683698555079	6.04918094891202	-4.01822723469868	5.37530972288049
154	4.74392356102809	6.9499409491333	6.43263464628752	5.78201560956697	4.21468450035298	5.66429571644468	4.53982191963653	6.28934581895558	1.86909884035152	4.81464731346304	6.34345930188836	7	5.83620439395655	2.24390834865149	1.47531939189824	1	3.93686749353083	2.94568421033229	3.3380432318679	4.30023319396574	4.00731624958493	1	1	9.5449442082172	-12.2828590680658	11.4994704606449	0.622092635042416	7.73996250606348	-3.87625687942865	0.34001623783387	-5.28447267202706	3.67851381397969	-2.75753458398185	-3.54693284424973	0.245202269867703	6.68219037496011	-5.29600767844108	12.6386489596288	-4.55674287451243	6.35070038731707	0.110324628913449	2.91613985521081	2.41228422307667	5.28314978947418	7.44173841451476	6.88606819501093	1.62357213503178	0.79508226818628	5.04086558081157
155	1.67589507956088	5.05502597467116	5.62589694575287	4.39432429534502	1.31677664699017	7	2.69317648949967	1.46344484444281	4.64683266112913	3.54052963111147	6.17760050124955	5.97600732651824	2.27557603030768	3.51489043468975	5.28422047876286	1	4.70246452009987	5.80618442723129	4.7792787054709	4.83430859150729	2.31639084209283	6.38912015801474	1.6104129421284	7.63105400317186	-8.68770571385767	14.9611740842726	-2.2045585971655	3.71671924711188	-8.49218506187234	4.32861300430362	-7.33760583062343	4.98222801424717	1.49529966484932	-3.62471399877295	-1.78987781418023	5.87089200627906	-8.4117629193034	15.3563081980031	-5.6407005703009	8.5876881361174	1.88102178999037	0.697317284167166	7.66762521115046	7.54120365102225	8.63537171569089	-2.36788191122227	6.03367648623437	-3.80777952039167	3.60590851311944
156	6.39612471537553	1	3.12182921155434	5.3131577383052	2.22023241048904	4.86180485463678	1.17740627714034	1	5.54080635331332	2.77585427221119	6.38824775733095	2.85691265456223	5.6770389375482	2.56388242272382	5.64900147718431	1.06888574543364	6.19594978558975	3.82862407278309	5.56322012767137	5.71431624396134	5.83189002214506	2.85220054902631	3.3072217966243	9.78054919533069	-7.96115192683822	9.1836236859932	-0.117179489916385	4.51769928037879	-4.47645133682279	16.3178138606768	1.63472946162352	8.05074168385351	6.09232129818967	0.199878513199294	-0.205380551199452	10.0771879021331	3.78261736130841	23.9167765197138	-10.4585896865398	0.406711382127559	0.329710098480969	8.04466656689008	6.30611807835752	2.32578170420525	0.590318793112569	-8.83088383145923	8.10386531692333	-0.596413364396191	7.20773115593784
157	6.79444817769274	3.12563522914188	2.97749554473074	3.40932920492507	1.93089193977311	6.46455579261474	4.7994115058602	1	7	1	6.27278414828408	1.47721488051447	2.81805569295398	5.61075533562518	2.04158628038181	5.17634372057321	5.53367176135879	6.99686356702392	5.53581316211431	6.11793057018037	1.64545561733734	4.14040186265613	3.46477110275249	2.97660638256728	-0.273178695123124	10.3216999925954	1.23809156059048	1.15638263255898	-9.45205263727506	14.7202094942216	0.852640025759344	6.9343923877391	7.07308162954718	-7.37542264934837	3.71060339625463	1.46858254453218	-2.24654514971344	18.1929517356911	-6.65161005601138	-2.14438590390696	1.40732765989097	10.8147713855318	5.03849338472204	3.70920763297836	0.176248253175579	6.41499879248453	1.5989400135492	5.25101428571207	10.4646684959593
158	7	1.63599664915327	4.14001510560071	5.98852284628707	4.84737570739211	6.13284407947794	1	1.84490408179819	4.96402623412405	1	2.81612481327845	2.29048965900817	6.26904056544534	1.9912223533685	5.0974982176501	1.97718586018727	1.30417430681876	2.22619102110788	4.93315083331717	6.10103490198837	5.28111971509981	3.57014276367956	3.2843399820367	10.64981471399	-8.38222083674787	8.57498943547029	-0.501028219332883	4.77898721256496	-4.82967112434318	17.5978673469466	3.25264883809981	6.39466926799326	5.43320211525465	-0.101015007584121	1.78972678187216	11.2700623863606	-0.529969796046859	25.2642056537303	-7.2407934232704	-0.627042290512211	2.71943222272332	7.0617873451989	1.53711357455969	6.38839114288696	2.96483847009606	-1.24345196925726	4.52832558160075	1.00179577059634	4.81692896436319
159	4.20281118645788	6.59226758953475	5.80920657107878	5.0763818077451	3.15504934527397	5.5663999061437	2.83770545908549	2.81437608016746	3.80586189820977	1	7	5.6898981627203	4.73570608251152	2.47067166428895	1	1.27887434627879	5.33632455225601	6.40360040117498	4.48537110777628	5.1907414775601	6.01768365173304	1.31806108962199	1	9.20257343418088	-12.4066410405307	11.7973123668746	0.541797976933949	6.838292779732	-4.99298648978075	-0.236889701375103	-6.22977221976771	4.51861914986229	-3.7132090881884	-2.71010457934501	0.359631466573559	6.03718299435169	-5.25719543902683	11.9628423736414	-4.58620480530923	6.52176454254114	0.476988541983002	2.27356306386124	2.42066114174911	5.21101394640899	-3.39747183822878	7.00858355605081	0.864542128870998	3.78876050977457	-0.69152601708803
160	1	1.62595144751622	2.06055909611826	4.93983654799155	6.84596915727037	7	1.8754132643497	6.1454629399296	6.55053078942182	1.33661876841734	5.39373492462579	2.60474233953437	6.99091876122135	4.68407240374023	1.72392370045145	2.70244975156314	6.21441624827306	3.20689785924668	2.87632031996872	4.95463639387595	2.78016852217305	6.98488758019877	1	10.393906369097	-14.5819930100998	14.5047055245144	3.13522565401123	0.955549152175836	-2.65176641714224	10.3239050628999	1.96712804583995	0.302052833977215	1.06179821663466	-8.38754263936233	-4.68254506699297	6.95621424694304	-2.07957393541367	13.7767134490412	-8.35407872134896	7.07976013916098	-5.32595958397113	-0.986681640800452	7.28449123661029	4.76660319141779	-0.49813623324919	8.30789886885219	-0.378834567420784	2.48584715031197	5.09027578399204
161	1.03410329301451	3.87153607311573	1.03242514996725	4.31601487994716	4.02371518101445	5.65024874217663	1.26453288094558	3.11616677135012	5.8709174588319	3.70584921151915	7	2.07561809322554	3.88062592779457	1.28622195301105	5.01904242799501	2.96449952651235	6.15075696485169	2.04641561458043	2.80511176028619	1.60088353202683	3.59289097746417	3.26066588602644	3.32355579660982	11.5501246588847	-12.881273238178	10.3993212888742	1.48920565601259	1.60496910080726	-5.99786597190707	9.59311766322982	1.89273456871571	0.873784335717984	1.32419789378323	-11.4879318014772	-4.83543704791447	5.32905457781676	0.671930740442516	15.6087846745985	-12.4551086857714	4.79927168643531	1.95507786019779	-0.211395235379534	2.19561417214731	4.99169005819612	-4.11643833127154	7.54850823196958	-2.85480391100013	-2.03606534975042	6.9751127807815
162	1.79124480223794	5.97875071784401	4.65931194544415	4.21605870328854	4.7211693472273	5.95554145092449	4.28030270394505	2.13686327964199	3.02295989701626	2.6488695103994	5.39076398520111	2.19085622651441	5.05419877129038	3.13963923519858	2.39831036807065	3.24779189612723	1	3.49216281830219	5.62090275060894	7	3.31656144159237	6.2294198410539	1	8.61476099901882	-9.8629951672579	14.7183111981902	2.19992441162195	9.98867400245677	-4.01736370857147	1.23420066975531	-5.5037107111433	2.47354120127049	-1.85166919363947	-3.87206580512092	0.111548457412078	2.56938766903099	-3.7937154509305	16.955213553088	-2.34098717200683	8.39662886207147	1.16409347299398	1.75275314404196	2.58642044988499	8.17199466997842	7.34022719898787	-6.17739450227502	1.83848523654982	-1.13174072113987	6.96301520214809
163	2.81622147199471	6.2195423993802	2.98719915470055	6.1955862499109	6.60686343401511	1.06836068690492	2.10091403408797	4.03419461313163	2.51407183773911	2.06802549011752	6.82520028253248	7	3.96506241853358	5.88470359273125	3.09115253488989	3.66525654552435	3.45795859555782	3.98489007072973	3.24222486543167	5.15104368547075	4.52734533825119	4.35812313156295	2.69710306827244	7.68157653364789	-11.4056291374451	11.6340370861111	-1.19078469950445	5.83368570881451	-2.8292476260774	1.8690346389713	-0.794016452484673	3.94374917430323	2.23928143913655	-8.00912775150433	-0.0351813977906373	1.38725881174808	-8.61270147865009	15.0092459319274	-1.13547194070631	6.2586095872912	3.23152194598848	5.1345134337758	1.30350386205058	2.02696533939363	1.11501779629393	-4.32645003381471	4.58347388792864	-1.38784942070348	5.08577561887729
164	2.1887956038006	3.01030135295069	2.91879438828733	5.36234021736124	5.98464521420952	3.68000751340374	2.84235153498448	6.85131705783842	4.21893465516147	1.37049287470265	6.01896076697933	3.69276301841905	5.74658473796349	2.47719793937228	3.17801680687417	1.79830650484231	4.67304499214007	2.17287009855108	3.88116051771243	5.33993788123982	2.08434215519225	1	1	11.4950363422523	-14.5192913228814	13.6353113682728	2.34687740450824	2.21374369145397	-1.98034674887792	7.89917007240461	2.02555995200283	0.680275285900937	0.959183686540878	-9.41713881434851	-4.67312786686976	5.98017503357831	-2.42432822841406	14.1882634679987	-8.46094401669945	5.60188448797425	-4.32984907342026	-0.833886882171263	6.94738164886396	5.16184824839547	-4.31150017084684	7.3241143113461	1.72902416933573	1.76525798649338	6.89471909102489
165	2.17282898085061	5.84085629775	3.41187556198262	5.78137416161928	6.62458134883807	5.65167351046868	1.51910570916005	1.19345994459307	3.25236758969781	2.70943623845604	3.67961048016002	6.83336414677159	4.79889392569551	3.16570454788384	1.80440736432401	1.51453510198773	7	3.6555392366594	1.85434652803981	6.41583299900303	4.76807534144883	4.50498122286129	1.73896746747466	8.80908330225254	-11.072751291651	11.2727639642145	-0.513315957027244	4.73631072930228	-4.17885842951722	3.33321828600853	-0.420437348286187	4.26932754529938	2.34643587043315	-9.04745479594706	3.16654557438958	-1.67355882514301	-12.039185052138	13.2020745231442	-4.71143275293253	9.13204056921536	2.8591346192803	6.06637862471062	1.55085889228699	6.31831177803491	6.61071270391521	-4.80335160879569	-11.3280944883231	4.63100707402049	9.69796516238224
166	1.29290365422196	3.06209431523502	1.86722916723866	3.1551293636345	3.87093499202098	3.7014996058712	1.47933555314545	1.18921506251191	6.64197218754112	3.30688875848928	5.85012930125453	5.34087422461066	4.31320388610729	1.25678133580233	2.05282733926902	3.02151270409344	2.86731273288245	4.03646999828266	5.8596554200508	4.51639559568127	2.35051201328313	3.85008062964037	2.5855563278728	9.79630124214636	-13.9914287624894	10.1301358275676	2.21055303157053	1.73344970473698	-7.3345701879635	10.1073352189875	0.530579927893916	0.353292857398482	2.45038307688725	-11.0369613864478	-4.26331968470305	5.0964552583412	-0.19026467338196	16.1931534928398	-13.7489771291399	6.18107728266509	1.75076684352695	0.954617023041949	-0.203628778893182	3.29429398548854	3.81238117901216	6.81352734035912	-2.10673345533501	-1.39004611781279	-1.47218998234919
167	1	4.28080769655276	3.64100806451544	1.88982158918638	1.65090951764005	6.68499140463661	2.71090054167155	4.08989910332395	4.22403839421995	2.53900550842404	3.80387845616626	4.83859604533862	4.558997305486	2.44987887679736	1	5.9219025189089	7	2.25310896772342	3.93572374161594	7	6.3668219024446	3.46331344493372	1.99915795350829	4.36553432775757	-11.646482200876	17.5653897477387	-2.52843024437608	1.55702093364021	-7.16565382956303	10.4877917438634	6.41508444512745	3.32769728416073	-5.22984257989218	-12.2650573066184	2.60456322321048	3.3898297285508	5.75174724333926	17.5085487826281	-7.80429731913785	-1.32123769662081	-3.58472154555296	4.91098466785243	8.86064522554264	12.065581718779	-6.98970014103023	6.62678951512571	4.87727352090647	2.07622814605588	4.18914481066684
168	4.37453916684326	3.18100652469683	3.22118093102975	5.33984010751559	3.77754156032303	3.46446946087322	1.15639450022447	3.85608368688304	5.91405534471453	1	1	1.71652895331644	5.84815386742852	1.86737605938949	2.19116104447713	1.56988802020115	6.40401986701712	4.06392327905194	2.1068666263049	3.80768944875564	5.0914303027157	2.42393418681255	4.11511294531967	4.2221030386149	-7.41144053226592	7.91022967743655	-1.28279751944544	1.78241118693696	-8.80639089943421	21.9986811533889	2.30831597484476	7.72817249415933	8.21057154446158	-10.2106859537537	3.10570363304708	3.44306842458392	-6.97242779221017	19.7638118177444	-9.90978466049857	-4.97018935121462	-2.04650379021475	8.01275886646416	7.35570275812448	2.98273261535704	2.39862325477272	8.09502764970323	8.78221637794806	0.497881884132485	1.75564112210146
169	5.80556764820897	2.11641752030245	2.5604852525321	3.51663765737703	1.1648773906307	4.95253403400774	1	6.92800644555945	6.00588882155112	1	1.89920905163052	2.31338505226766	1.5431235832115	3.40209849988957	5.70609694501943	4.24855603736485	6.45857235677093	2.83106965763408	6.86571039321605	4.13357870816959	4.8744129293912	2.58681752197942	4.07695681149417	3.16692056097484	-0.911279543654598	9.51551409808883	0.549224850741755	1.5406633374172	-9.20025414599556	14.6730408085615	0.974320929011278	6.84776613956891	5.88595029385107	-9.6512225976324	3.50811117180133	1.36269825089701	-1.00693254218209	17.1497835570274	-6.52748298454028	0.145149640117368	1.3184079959662	10.4944803147912	4.13810896794124	-0.300845819143849	1.45281076037426	-0.805495089455297	1.29468700085238	0.912228344145107	0.65994482061007
170	5.12580326722518	6.10395635160471	2.36171716667337	5.5649498387819	7	3.32855056019049	4.81565910637715	1.53143990084022	6.10366650509307	1	6.6928027187359	5.78728918260256	7	1.46424465801441	2.8303975913211	4.91823001774557	1	3.8792546197121	2.93483642370833	4.46337631674088	4.10624808835634	2.43838558353394	5.93488904931082	8.48633688811224	-11.0239464617726	12.9851495544563	-1.44002734519538	4.79731354538329	-4.21185613024845	1.82161592182453	-0.72270371760493	2.21379043417528	2.98980628439786	-9.82875092426585	0.0401286935855722	-0.123215043805464	-9.75484361848903	14.4398888322294	-2.0827529506487	7.88636941528996	3.06814227862998	5.67031325983155	0.921926516431433	6.78097255614839	-0.78724621952779	-4.12909031189559	1.85794543788764	3.68260309772569	4.09434278466923
171	3.45883113895954	1.08028674258478	3.03302718158727	5.37133390958049	1.70155247701046	4.3707620421806	3.51768413694827	1.50779935979845	5.35146399789444	2.93730504200073	6.41999972304319	5.44607095350025	2.27935244607099	5.81890510791242	2.56344272404919	1	4.60262906063281	4.225731171253	4.04821484677017	5.30500821836071	1.42129827941743	1	5.18472684935266	8.91614927520065	-9.8901412375873	12.8206392802933	0.0267892687185942	5.88548015715219	-5.90484017139147	19.7196327528314	-1.3517119720205	10.3009947147573	2.86819899198188	-8.63412313687416	0.205244853394082	6.17004965115373	-1.48985776040042	15.6043270399858	-1.31082427988509	4.49524517854137	-2.04526981784031	9.87039015358338	4.44967994773849	8.84384575122091	0.581323773702186	-6.32536922290118	1.15111371206866	-0.0908176266654308	2.88963066815506
172	1	4.15366496769174	2.95172124906368	2.7912445390291	2.14690947536628	5.74743494959709	4.23134004783793	1.45881831556922	6.11718987926275	2.50406204605769	5.39166007715869	6.44960737631902	6.76066685441566	1.4317794514792	1.53836758899456	6.94432710288605	6.50409635438966	2.6772308556168	4.30859063486686	7	6.1170863483936	2.37463576337224	2.19043531196997	3.90861545297855	-11.793004898193	16.7284983376907	-2.12461984834871	1.87182311358753	-6.71575905197279	10.3163065496103	6.61059909851337	2.99555136316476	-5.3186132481882	-12.4829941528936	1.74305226276399	3.04085793439606	5.28993284131604	17.6140522562777	-8.71731310162876	-1.37193092684768	-4.45640619736895	4.41673316234116	9.03450992252361	11.9667144036165	4.42140322928323	8.54533127373678	0.381340196066726	6.79029658671757	-1.58113740316657
173	1.49900862910131	2.38081049628285	1.97491364273532	5.41440129104762	6.08483670153738	5.38430482907945	1.5098634769497	7	4.83585438803426	1.62971388431834	6.72308875561663	2.36330331615688	7	3.01526372413452	2.63197134759182	1.07569484798366	3.39091274171809	2.38300615898639	3.87481844219862	6.05714109981982	4.70106461375666	4.26666411634903	1	12.2633058426495	-15.9356615826124	14.1487295714549	1.96955708439476	2.02277142349641	-0.481000402972782	8.65789932812664	1.58874636439973	0.311019561928382	1.010012820943	-7.26301214370204	-4.49934832998614	6.96025457502635	-2.59586964623263	13.9924492836642	-9.1174192652896	6.95591057920734	-4.54753924717847	-1.74264362325598	7.69523718870775	2.96352914512581	-4.90932565875184	7.20678073222766	2.1111059612497	1.45973796273373	-0.302957083626497
174	2.00020758987212	1	1.88197186807844	6.83118322134702	3.41680601250365	2.27679725144501	2.85690647329393	3.6609327068193	4.32270279720763	7	5.76117922200864	4.56477207512339	7	2.0975408734293	5.0390983410057	1.28325989265396	7	4.11934705250265	1.3245336406132	3.29432942268506	5.93115863913483	1.86303914794917	1.66946767212969	9.412261690103	-13.577470289678	8.19380379795895	4.92249965124869	-0.230936569818514	-4.90044274089749	9.22246110073758	4.12712414755077	-0.361935012158346	-0.116603803649874	-9.12264901790326	-5.84625094680125	2.05110307164928	-1.04173198236009	17.8656751965574	-13.6250411093981	6.7607874908096	-0.812219816414127	-0.158016232158891	-0.10774368812077	5.77208332018755	-4.7740515172508	6.67178825112372	7.22770766457709	-1.88634193944932	-1.76135481730016
175	6.10785427457865	1.85444437405429	2.07799435995289	4.77229542768143	1.10699936834572	5.74772362591973	1.58369154606726	3.16861792838078	2.539521599573	6.57863775783229	3.82432124395035	1.40114776859588	1	1.03695583723059	3.27129400495394	4.47108988440563	5.36932419282145	4.91667975567881	3.92007545373797	5.60579621497929	2.28361055516572	1.08763548524339	5.01151806064804	3.34733200496293	-0.00697333251018076	8.17552813478557	0.288412927174475	0.104069722122685	-10.3549594105337	13.8060430117553	0.852876040544582	7.38641480631576	6.78698929000281	-8.82867691455653	3.47300684116006	3.00538323345297	-3.1658904365097	17.9417348687416	-6.64177655729404	-1.29642423734423	2.01678269303845	10.3658647409556	4.05099082565372	6.1949496500134	1.48857638375137	6.12235794000657	1.9961913167909	0.183594422535877	2.93500857097627
176	6.21969341288386	6.72859685229581	1.94311639564923	4.94168540968953	5.02720720015976	3.90105907082307	5.58256791670052	1.28288873064843	7	1.23190293090338	3.41534655195574	2.55306806517101	5.65061165945087	6.07214525529347	2.74903205530769	1.42371518088569	1	3.45110674311796	3.56224751437853	2.76554997994047	6.83090054170002	3.46707784924606	5.7454752235848	4.67603914648409	-9.41935215795371	5.45067249363592	-1.94655572417015	1.56265599004856	1.25930995075791	6.93956949511204	2.02028071406876	5.38741118910084	10.337280779686	-13.3078514589332	-0.997420524171823	10.3087340667979	-6.65236817537049	8.05536005694912	-5.11041599461141	5.65271986474671	0.672732840273253	-0.564641242812225	-1.58160018438844	5.59468442759204	6.44059709105956	-7.05955248204052	4.54322955364717	3.37707011003244	5.0364660431659
177	3.25500887201448	1.50412098453493	1.14800129263391	2.21659125583635	2.2068193620596	5.91553476349361	3.55546871814142	6.60449181052361	4.97138502476965	1.89530985166328	7	6.31644446682238	5.42046763814979	4.30137149569231	1.34956349694698	2.75267648255613	2.31080380333096	6.66596427381672	5.95125019387084	5.46950299031548	6.99076414722571	3.40076384567895	1.05367986536294	11.4513156146978	-10.9047900244962	12.8387480880835	0.398054620378397	7.91237010464113	-3.83418362583472	20.0999955348032	-2.23839731594231	8.37379525948707	4.28235215576757	-8.28082653278431	0.91288953829331	4.96180309549441	-3.23514318524026	15.8576584889106	-1.80279468434206	2.87579699092711	0.787972697384433	7.73637183032701	8.63353363412428	4.24828619289018	2.57998113514204	7.71628240253258	-7.36396515000598	-0.0984958028162879	5.82898915303365
178	3.31567015674354	2.55277238490573	1	1.74322441135812	3.22471361236008	4.18628696539465	5.05350280603869	3.85481050358268	6.9326051678971	1.891019982166	4.83959290531538	5.92639970734443	4.3856875171409	5.91688768394163	3.35997878268177	4.19063586856918	5.71216818971884	6.43310962018862	6.05201871487987	6.82537196233061	6.57172536400208	3.31953059172268	1.89636881867825	10.8443172011925	-10.070699885335	11.7978338808647	1.76652883372338	8.60969497188509	-3.71323515345927	21.723976802688	-3.98517319228884	8.63207762714218	4.07942429566838	-8.74195695173165	-0.505670305477454	6.99424389342606	-2.07263331664621	16.1090896310944	-1.7608020096833	3.05031818789528	0.993597480579969	9.35187313557647	10.232191971876	4.44116333429022	1.39822246317934	6.92886575950507	7.92200097047812	8.06374663621318	1.29476044093093
179	4.82556090400859	2.88198783193006	3.14927157276577	4.59829526040177	3.93520707144489	3.5818616164237	2.24826585813778	5.91711982082967	5.7714589479046	1.07135189308399	6.25592784229238	3.13420605990851	5.63048448255287	4.71391748898418	3.32649108054038	1	6.19225491493652	4.81867586545121	4.02698690193345	5.48222455590549	5.31560611041775	4.63199792962121	3.30266884624392	5.24403691034325	-7.20060211274537	7.38115066379516	-0.38377032050819	1.33064830504769	-9.37915697459492	21.8760585115241	2.50910498567487	9.01100499870231	8.72434039439175	-9.4770469946667	3.29533138621418	3.1332210023502	-5.5977499687851	19.436010060841	-9.61501136862115	-4.78469730717698	-2.57703564142437	7.65135899143026	8.04821608256688	3.3452910506637	2.07943173021217	7.99496572086126	5.10661798728861	-1.04153340898337	2.4349326816136
180	2.2705423894979	4.9503744317683	5.60052735511151	3.44933042770459	1.99047634113029	7	1.98855426052394	1.83379217607693	4.32369840010073	2.6115418441327	7	6.44499659681624	4.86656972060535	4.29666674312616	4.80236121833902	1	6.338804204036	5.11025654235191	4.38338049719726	4.37604214995486	3.59747737771033	5.6168033728778	4.57568220547752	8.41133002706531	-9.42144719894065	16.1212515718215	-2.80242679023892	3.15948218908658	-7.4662119303603	4.91432808333702	-7.16796766679066	4.16205520643287	2.71207545080035	-2.74552662251365	-1.61380949715642	6.61319581660435	-7.35115277575125	14.5575427797941	-4.74531099540912	8.7605615799329	1.11823014834894	0.806456894303099	7.75302918140192	6.61100617502501	8.99205938574533	-1.47858408649613	5.88193182421603	-4.47891900651047	4.39616179353847
181	3.62172180247395	6.86545299173507	5.5361320765591	5.70314730225468	4.5969528406054	6.67344911071062	4.75586808211334	6.97746499524013	1.54805104335195	4.72799054333126	4.78538567759196	6.33594756845906	5.8049634345031	2.84503981707584	1	1	4.94036733489536	5.84925338064089	4.2356479907005	3.93055364848556	6.70439676191078	1.29664448248496	1.37997522270682	9.32087989200842	-12.9398520205599	12.1627993221924	-0.0869661144802678	8.09488938031989	-5.56908555694429	-0.223783559260188	-4.80921190638687	4.09013550495275	-3.52506014837234	-2.71813376844779	0.626487890474442	7.318173408002	-5.74771070721191	12.2249893030005	-5.87239177234948	7.20991376103626	0.847931970951992	3.52121637415553	2.43225068230837	3.82411028686472	5.71179725541679	7.0497484301955	5.60663728831429	0.23541693075905	5.10137238288389
182	3.42985059144779	5.72787243624654	2.56217660903219	4.95661188514781	7	4.59119791389821	1.88538252435667	3.74321909114445	2.75802034644507	1.40972974858996	6.4856798461975	4.34050132028256	6.04226885146108	5.61411299784655	4.03281254233041	1	2.78656482769935	6.75747863650519	1.46796341409692	6.54553466561013	6.32798100290533	3.86133638708192	4.001160007407	8.27088335038024	-10.2381598599563	13.3496708831238	-0.93038699297019	4.50870474060399	-4.19297793716855	2.65076400456291	-0.643549751534861	3.59495930848704	1.66784182726715	-9.37299863856422	-0.186812691002551	1.29186813190893	-9.2127990173986	13.7080378411394	-2.49329098620827	6.753158656953	1.3754274865619	3.18683703063653	2.38676456019082	4.99228664566438	-1.10504966510465	-0.71534506048303	4.84671673573696	2.60967837038573	-4.85996139337598
183	2.69286490512624	5.17682185907158	2.67079021628719	5.27661008039101	6.1899903498287	5.24166411550395	2.80990371383263	4.02661603351884	2.62228551515488	2.10538844737542	6.57403437426784	4.02072945981495	5.87173868073001	2.31271504101879	2.81534692047434	1.58340739085373	2.60640385810036	6.45543144891908	6.01547000714911	6.31835535490012	5.9888183521464	3.22973352177601	3.44965104402345	7.31086596915915	-12.78910467804	12.4323771940568	-0.943307725636166	4.63728648527677	-3.38120454985502	3.14562650345494	-1.14171148400017	4.56627243010397	0.48598097486543	-8.94141807934531	0.363929226150523	1.36390821354076	-8.68000373505932	13.1076271713166	-1.38213543937651	8.00103485227553	2.47143496696194	3.93629297168475	2.76340227162943	4.96395513241664	-1.39323773424937	-5.58929951871283	5.4411368619416	4.31504437522514	5.70482449470451
184	7	3.28593993468775	2.31702444180078	2.9134338535093	2.19222009686917	4.16807989755288	3.55836425098324	5.35630346642694	6.92815859045793	2.96788367636004	5.45736148853994	3.22496456377859	3.13281996317216	3.05602969698803	3.66081357517641	5.59572961111978	4.54676784843591	4.51453801584471	6.30561787967202	4.73828487499932	3.20676513059264	2.72026046438524	5.56004589081573	3.30191762686472	-1.92680286528015	9.34825702315517	-0.1534287984194	1.16722256058923	-10.4457944577008	15.0120896400608	-1.43554414777588	7.34537380355563	6.47167217924806	-9.055082729725	3.97681593008039	1.22177996995963	-1.02586312676667	16.4951787730213	-6.39503922444337	-1.24388767182724	2.09217229207978	11.462678404553	3.50783222927059	10.2966303790252	1.80614869819711	0.229011453231366	1.3371196347844	2.50788524076441	12.1364416295031
[truncated: 74 more columns]
