# Supplementary material for: How Are Mate Preferences Linked with Actual Mate Selection? Tests of Mate Preference Integration Algorithms Using Computer Simulations and Actual Mating Couples
Source: PLoS One. 2016 Jun 8;11(6):e0156078. doi: 10.1371/journal.pone.0156078 (PMC4898694; doi:10.1371/journal.pone.0156078)
Supplement: S2 Data — Long-term couple and agent-based model data analyzed in Study 3. (ZIP) [file pone.0156078.s002.zip › S10/Euclidean Model Data/Euclidean Couple Population 11192015 1254.csv]

	trait1	trait2	trait3	trait4	trait5	trait6	trait7	trait8	trait9	trait10	trait11	trait12	trait13	trait14	trait15	trait16	trait17	trait18	trait19	trait20	trait21	trait22	trait23	preference1	preference2	preference3	preference4	preference5	preference6	preference7	preference8	preference9	preference10	preference11	preference12	preference13	preference14	preference15	preference16	preference17	preference18	preference19	preference20	preference21	preference22	preference23	preference24	preference25	preference26
1	7	6.01806865899771	5.85986990371149	6.13300322878195	4.81943477991009	3.7975659051913	2.41749907143241	4.20222084344455	4.39058688386078	5.05316108379953	2.46027976597678	3.84842116855167	4.97969015032264	4.39041937387007	2.91918536636801	2.18886976601847	3.00600053755586	4.67337129402206	6.09834329817953	5.79223834841938	6.61750749542664	5.76794550261887	6.44153682889474	3.88174993999593	-5.62053766914223	5.39884062134237	-5.75883649303845	2.51079156031474	-6.87667850380158	2.37377375147314	3.08701016096518	0.826475169219181	-5.13791690131721	-3.14898403553689	4.92546387061549	2.78646639306806	4.62235929889083	5.44620078689609	-6.41717370291893	3.09901371540921	-3.64490530737813	-1.70357563088518	-10.2527979804399	1.88679471154723	5.38513916921674	-10.6551801164002	-12.4334106079551	2.38991355909809	-7.22816066760756
2	6.4928981292864	5.68962482199925	6.22471913262747	4.75220778362569	4.46514061587313	6.27160146728287	4.99037510895605	5.8257606702357	6.94118926031664	5.39237324621305	1.33776748666606	7	3.24941704419334	3.58802910606752	5.93307553732681	6.58839884687328	2.86755182147605	1.98833169210595	1.15890544765746	5.9944410536168	4.7378177887481	6.23112590798405	1.04111580503072	0.974817461399115	-9.47918674633098	6.74656568764678	-5.9953242472691	1.5376879497669	-4.15241376034269	1.58302037649337	5.02629979375369	3.04984600572282	-2.69457713076532	-4.52803466510334	6.53736794749206	5.19479047537933	4.49338072025842	5.04069731443999	-6.14993198004621	-0.592639603565734	-0.791563913583013	-0.56989023339262	-13.5095587333778	6.52668914544503	5.43476260589029	-12.7438563245286	-11.0058194532224	5.11829785858382	-2.09172629372692
3	6.29218590762729	5.98360159579947	1	3.9800861330594	5.5740883223387	5.85758772723694	5.06157667505403	6.9045976534989	2.01890876095287	1.52561681846353	1.621719287106	2.11692331935257	6.96284505035066	1	4.62521069266176	1	3.93239817082824	3.50818752803966	3.44476748617358	1.03069351655496	5.29513856165707	5.04321197284609	2.67483869817577	4.56059109203857	-7.50963155388873	5.13923634112616	0.57838801023723	2.03705881885862	-3.76217399230164	0.52138761349991	4.04275968364928	6.19541150876699	-2.3819831948823	-2.84600814112878	3.60494541245206	2.03392088488436	2.63537081899265	3.34451401160076	-8.71122146901642	3.6338753202189	-2.43445858740679	2.13967907879078	-6.05394661229081	5.04916077461521	-1.64885594375426	-1.10115368594805	-11.7930278502035	3.2103084230255	-1.40187241406907
4	5.37034963796869	6.57389937928224	1	1.30777100993215	4.41052318099889	5.99843274559325	3.06334906086124	7	6.7466960182607	4.63463334928912	2.29667148701385	3.25916811361447	6.94918473626382	2.67257857524925	2.95191831377882	1.53039675543293	3.89292465393067	4.90682550062324	4.58823852946992	5.98906398367944	6.24931436934805	1.84683556334691	3.98781841706945	7.08636528271141	-9.70005275690944	8.68228959060495	0.555586113167802	-0.00682581422022954	-8.59463304684017	0.367100635639039	2.801614267567	0.423760809433276	-1.56370242703379	-6.14788160015173	10.8373466547324	2.3423888112921	-0.589440530897696	-2.47235025090015	-1.93820328112563	2.11803885176949	3.36648795996782	0.0487791561341491	-11.5276374950388	6.5539483734656	9.17067197956514	0.00662979484428589	-12.8249532010239	6.35044229113206	1.96893770733237
5	6.46754476651321	6.40173524937531	1.98600220477886	6.49725467600302	4.65833087166513	4.86028949575639	5.73819460868935	6.25732293438587	1.08773807980782	4.35114731743214	4.21275698464191	3.49183687291446	5.30272335418151	1.57429324811816	2.07962317924826	4.2541907939257	2.79911189200003	1.10345054798518	2.94205690498458	1	4.67036456969562	5.54683219763851	2.56158192522193	4.89125551025144	-6.80697771635392	4.33168948290488	-1.66266239993045	1.75106161503416	-4.32414824199375	-1.0097286662806	2.24965759294181	6.2996160063539	-3.47406552736811	-2.63531765130196	3.2379331677088	2.15531233755196	3.82156754741243	2.10139553870719	-6.33489318766536	3.73703782762105	-0.308606115995505	1.4254741865895	-6.91131593699457	3.94047500416514	6.80404855300031	-11.8454091989941	-11.1188198228355	6.53587928673688	-2.31423064444412
6	5.93116469110202	6.73307602341586	2.00844333844012	2.81641399625692	1.45162589306257	2.75866287482739	1.39179211535973	5.59276094958794	3.57022129921269	5.07247824424653	1.61004135572865	6.07633658216059	5.1345018764336	4.15460389670886	1	1.75458611935515	4.64220107197886	6.01795594997659	7	3.90045180508363	5.02923855281239	6.44471050073465	2.83248440572417	5.45177381050558	-8.51048233299903	-3.57910041693661	1.56569850814607	0.474371539892767	-1.24494826984134	-1.23618949589862	-2.49725444915498	-0.15420175527519	3.86884759395311	1.01047164227359	4.07815317100322	2.17319820449302	-0.182771483103255	2.14124282852681	-8.57799687579945	-1.06483812822804	-1.53507533863012	0.164234738714915	-14.4183601988758	3.14339464783358	0.424488360250426	-0.158177524880582	-9.42272291620092	1.71328013114165	-2.20297922180839
7	6.4253027856535	2.96613932410881	1	4.03443785190066	6.2980738377114	6.04101385519783	2.85124534787426	3.43277825218924	5.71009929792927	4.49747585003549	1.85367371542288	3.39961990710731	6.89955067348648	1.52564259452375	3.51128530101153	5.92883557874735	1.92062316030247	6.28505511896262	2.53343746556269	4.60030654432059	6.27700573611431	4.36938202536765	1.06139978683695	4.36122923828463	-16.4546594262105	-0.550481581546467	1.42954519932251	3.46774588918891	-4.44425353559811	2.34270936223807	2.48895187312181	1.74161555933098	-1.37701174592221	-7.72155945729773	9.32188680050147	3.37872025817985	2.49173935906484	-0.165319138302851	-10.2211764310831	-2.85443272082201	-3.2967574380134	-0.856071853840425	-13.6386720436789	2.91978154473549	9.26873030739586	1.41740843076695	-11.0644241038549	2.28592717548174	-2.9514858381017
8	6.40317641743019	6.9046403389871	2.81748658442877	3.09916496387768	4.5514255942347	7	6.50780653030012	5.09612377420039	6.14057863359342	5.24085235147243	1.15104777835232	1.22640748695166	7	1.36094191178345	5.14079252839439	5.61143342232471	3.69816376331435	4.61734749544274	5.45896451465667	5.95147707708769	5.29068474131528	4.06910248684372	5.77137628336008	5.75293437134955	-8.79930656086813	8.74862175297204	1.55331538911572	-0.348734416585135	-8.25379885245856	0.669181391297063	3.75740798928812	2.1634894246556	-2.7935429518262	-6.68686716750986	12.6318580453693	2.36458144182109	-1.22861633983518	-0.455371680966532	-0.32020392585658	2.88140605744411	4.01232203988771	0.219879953220233	-11.1580745348151	9.75716590254914	8.30709799908109	5.029189117472	-9.36738826165458	4.30828007146565	2.20944954572285
9	4.65195921065761	5.55860366501549	1.54959806433624	5.65395619416641	3.76990421346324	7	5.65491998930739	6.38998677152675	3.15296022581181	4.59339021386414	4.19224675175826	2.37992650532777	1.04904487264036	2.54598606041765	1.80885055036459	3.88098536163087	1	4.36878630842867	4.69412652441671	4.16692952844403	7	2.31447115729137	4.60013150909966	4.597648699021	-7.42132792644259	5.12367128678108	2.75139325282078	2.98716359747669	-3.91145272175031	-2.4646745939793	1.1312899320828	4.82772475216895	-1.23489717121402	-5.17326462904156	4.8183682200665	2.52728476012904	4.70602040579924	4.81813247895689	-7.99574528976587	4.39428703908685	-2.18532804987986	-2.1906331768148	-4.27783743400524	6.51128716320046	-2.12281133028723	-3.82484317335966	-11.7772804896632	2.78487771401958	-1.80448068779139
10	7	6.22556276918541	2.0845467276682	7	3.20075928390834	5.55927268283283	4.68600442566679	1.80625889673058	1.99804432467877	3.63092662659047	3.97737771855997	2.0582392111917	3.95887899916734	1.54863307396666	5.32590487465098	5.43409421969552	3.16089254756102	1.73191349526198	3.37647552759698	3.45169472658159	3.25182232050978	5.00468766422902	1	4.64405628562103	-7.55670102608643	4.86905088063977	0.994372527918274	1.3758501735151	-6.37163742742453	-4.94379934067359	-1.22716408469537	6.10466103294159	-2.96854752879115	-2.78487164615116	7.57863442708996	3.49484390542779	7.17295772592454	4.90037878956575	-4.94326619358507	3.02690571501171	3.90359469766735	1.41005962687998	-9.94640669325964	7.49426086004017	7.72314072965098	-12.1940387404352	-10.100459313037	3.66680970758954	-3.04778588525743
11	5.13748593961384	6.94695770921652	2.34170834703818	5.48298500374785	3.46778324512081	2.67974647013201	5.73692609507264	6.49636514057147	1	5.10173076477949	4.24964799769819	1.36926142595267	3.59423888962483	2.49755400004309	1.79938708138403	3.86611840892778	3.06527121346502	3.34489384837442	2.34769160263585	1.51368748055005	6.39665757649238	5.48906313209354	5.17963797949104	4.11368947786493	-7.5439204972865	3.69557117875074	-0.775407227259842	2.1070332413324	-3.11306422170474	-0.543324302768192	3.07200822294351	6.70474687494253	-1.64979273965856	-4.14753385692627	1.82153215517806	3.60499864569376	2.74667398212712	2.24181153695161	-9.3793126785639	5.38048637717223	-0.56021679258718	3.19804602617589	-5.63556929441507	5.27942591821939	-5.0761014314849	3.91501015418799	-13.3415782196124	7.26955891001041	-1.45940377069678
12	5.71989114929606	3.03771743618445	1.45798586649919	5.62656739607552	3.87574282557112	3.94606677754736	7	6.49538022851681	2.30744629364195	2.23773629019996	2.17758299300818	1.90649378837062	2.34153950999529	2.52729189242419	3.14941409272003	5.30794190712347	1	3.50548233476152	3.91814364993938	1.74035380404014	5.73367508184955	6.622309669563	4.45097271128245	3.80191011274195	-8.83071637368074	2.67656675068423	-0.904437563125115	1.4331202636596	-3.23562371322039	-5.62765663064324	-2.75896822285751	5.38559618902307	-2.60118678300453	-4.51366948739039	7.4988238388016	2.40036004340847	5.88703290893657	3.03337819231226	-8.46955534115188	2.68438608100307	3.26279045565903	-0.379814953511104	-6.4211345076382	4.15753972022395	6.34107666358499	-6.61904286253341	-13.1265547893132	3.22074107435851	-4.212684359884
13	7	6.73458672947969	1	1.42405855461326	1.92918235013976	5.49341663179735	1.33770698335782	5.59745592137018	3.41164425102331	1.793833186126	3.42775165729073	4.02343809391989	3.95775805147169	1.74036593427868	3.21926116843054	2.97452875820302	2.9164629322733	2.44266416645367	3.79141524966459	6.18809627475129	6.39124415342226	4.93984563356573	4.25678856373254	4.6524204654471	-9.38328124597279	-0.644905111788436	1.00302155216199	0.73081898286457	-0.971916921580382	-1.37184971690436	-4.01298310930855	0.159673102939453	-0.174327117678439	-0.398061190526558	4.27213135918931	0.461563054969369	3.15646145502847	1.8961915106635	-9.11834927602466	-1.31302956990253	-0.315625684009529	0.0055744506392803	-15.0882961443161	6.81660878300942	2.83478177761644	-4.4767888301799	-10.1811715755759	4.85093323567542	-0.173800385825465
14	5.8104685612781	6.83685484444313	1.99479423726532	2.25359372298092	2.1393145106109	1	7	6.76906698083784	3.88241217154638	2.07302491472684	3.66059491729432	6.48815746078561	1.05026238400382	1.38346887545482	1.82849449413531	2.80810919743942	4.7811891628818	5.14654096795214	1.56392241514717	4.24109418895455	5.83204476878167	7	2.04561940123514	3.45648192027054	-14.608310365097	-1.58128682049968	1.88422504174528	1.46036880978019	-2.5992014634491	-0.365295278250889	0.083143457622049	1.93717143325662	-0.244387287678721	2.65738991608752	4.32880132385588	3.99454809941967	1.09840802744493	3.60660558971758	-9.29687746397504	-1.41933791600784	2.24462072438169	0.892146923535563	-11.6365921247721	1.16622950879329	5.41299662133882	-1.17626932984321	-11.9942994626776	5.00287848786105	14.9298233505708
15	4.56585040728183	6.36368643295099	1.09092825068676	2.38675081523201	4.69141206746384	3.97189942130857	7	6.47183963443608	1.8273919678581	1.16499057445495	5.8741973963481	3.17758530004736	3.47752613630898	1.45326160601356	1.52188789721645	4.47326035403443	4.98191928492682	2.73310708203071	2.12064579662671	2.46288239865464	6.0528721808427	6.57893527178849	5.67622895514845	1.20174564961953	-7.42495154494729	5.75602354339835	0.95188400693362	3.2432023031606	-4.47054938667494	1.28067495706647	2.96006002146071	5.55789216005238	-3.61746779145161	-3.74534249162972	5.74483041646947	2.10877576227206	4.97932793800029	2.77297055784659	-7.46256580763028	5.31526943807889	-2.20482155748311	-0.645840808338797	-4.89373932860099	5.65796342273177	-1.7308821724699	-1.22876277073709	-9.75066973387749	4.5696346575035	-1.17751339499508
16	6.55579380189707	4.64654319638595	1.48433277431504	3.55718203428434	3.31858752118123	4.63306531016058	5.86189578142219	7	2.2536642712838	1.76952882336449	3.18136397330856	2.77542275556343	5.08816917361129	2.87291746850197	1.63583601566381	2.97412583777115	1.95272860572055	1.94805362120229	7	1.71897129484022	3.7722744820992	5.87757930370442	3.66368127825062	4.29969032656545	-6.12800221313757	7.13055666175609	-6.16156413612812	1.11821142752469	-5.55178068409619	-2.0763583547635	0.358019498362609	4.43368770551116	-3.3767504879005	-2.32831496122606	9.231036177844	4.53986153696054	5.26956254141876	0.350490179961719	-7.97352127759042	3.16102790761385	-3.10362591930967	-1.30218003834632	-9.19022057213655	6.67642635758967	-5.4175481596957	-6.66606728848507	-7.38309543618222	5.46404761108928	-1.2512739522977
17	6.94516061419057	3.27992344017873	1.78816463135769	6.9045085674053	2.84819385644145	4.36828978614795	2.68448278043844	5.20992534291947	1	1.77494675868231	1.80216434779445	1.32135392840157	6.50508030470214	2.02321968796995	5.25286396365824	2.53225970890052	1.13100300252866	1.68810338207406	1.50879649985515	3.85596307961199	7	3.59856648135269	5.0680540028743	4.2467634730821	-6.64847977212694	2.76498857855914	-0.940566897484732	1.12516536249122	-3.10699447757613	-5.76594926070042	-1.20629167849409	5.09798595510511	-1.89806101735329	-4.72701872006092	4.18928708110719	3.51950344525705	5.00721709525679	1.4205316713788	-7.89735048128812	3.92816231894187	0.40278120674837	-0.308561140939933	-8.83128762161793	5.11977575688952	2.62801155910494	-12.7947263063218	-8.50214029642013	2.3658169916005	1.26242894612118
18	6.77014518388278	1.78235041253642	1.66811842836537	3.24980538907178	4.60526431282742	4.90183555029578	1.8370833288379	5.49270760458946	4.70050431138052	4.48712820712055	1.95291934787983	3.66538810030832	4.52211307870976	1	6.21764332941821	6.52856353284264	1	1.57744676579373	1.51476724613104	2.81869442005515	5.51659926404643	4.44195443909667	1	6.08364788888915	-14.5721786505983	-0.649111579438487	1.82960714798967	4.06768170859854	-5.56313121614134	0.368977186200718	1.17811997808463	2.8516233780152	-2.6432853844921	-8.89500377988516	7.99120153084838	5.62888112069247	1.65631848751292	-1.71326839085062	-7.4777142544044	-1.83018292754194	-2.76742893102025	-3.92807771601441	-14.8648644229243	3.06393944761652	5.29469866953732	-11.508782191841	-12.3890702384685	6.69997564767324	-1.91397721103171
19	5.81191984469926	4.62216933086473	4.10040897466791	7	1.46067437426025	3.75170452287425	2.93266114146472	6.0709954089076	2.01530951454739	3.84954874967606	6.13262174166918	4.3856374332887	3.9125149960264	2.01721537339649	1.46918789869085	4.48649105039639	2.11915032460417	6.43255162733817	3.53630611905601	5.98943797477686	5.72909392718274	1.23813477842235	1.33739154553791	2.12893092389875	-5.9683030125912	8.38649937664006	2.71822912536399	2.11874391193951	-9.11988388146497	1.97752105946785	7.53730803547579	6.09394250895826	-1.00584021533182	-3.36711099371845	6.91114271472427	5.44272648353551	4.12900268126627	2.4715011851559	-5.8992851345597	2.5389046466163	-1.27223483452288	-0.653360766073755	-11.3414615943033	4.37166234407465	-1.34284340335037	6.2949914934888	-10.8235624156336	3.13954031228205	-1.00812200569148
20	6.52518999451458	7	1	2.37680074341206	2.10841908542009	5.85503442423235	6.21438370602128	5.594420687582	3.08410903656248	3.47369060056241	1.73802903036413	2.16079620265863	4.08058973251382	1.01307484743468	1.59606899513038	4.44064803354873	1.48620741757731	1	4.34008238272264	5.82692447747631	3.9566559726291	5.86608444641555	1	5.16328643027315	-9.83403922883534	-1.84153210076894	1.22608086446768	2.72555601755086	-1.53224589938401	-0.934997738586587	-1.98810153187802	0.709503646303878	1.33867219468474	0.698925173172983	4.6998822438771	2.12202907044268	3.73460774420788	1.59084700026111	-9.05219769031363	-2.39232225451778	-0.321427982092123	1.14439765450845	-14.2144876543228	4.11567327672685	0.67193456891156	-1.56635030153012	-15.3339105391276	4.44522285087466	-2.11212184249694
21	5.78547325888128	5.21955896673796	4.01257896960713	4.30917157568549	3.1728996862001	3.83891925476039	1	1.1377391808396	1.99097018449149	1.34498744952108	1	4.48783677272179	4.86879474386789	2.41491002551177	2.50942863272492	5.57770429676471	5.90713330268653	3.62970080039442	3.26207558928219	7	6.23263844756754	7	2.66444206245633	4.68735933182866	-17.7432755020747	-4.19905906731206	0.816361961757669	0.498806329239413	-7.48826386986763	1.01899104950969	2.0015488054766	2.63501103379804	-1.62669464967827	-5.33815416904275	8.18193540566923	4.27883145378744	0.592904908986019	-2.85195321292934	-9.51149925402793	-0.734969504023366	-2.45018721790291	-2.66594553905307	-14.0682361803988	3.22116081542645	6.26257038333794	1.45965722118177	-11.4500287148794	1.27879186647193	-3.17880347819008
22	6.18767199219506	2.80772432789233	1.72724580009595	5.35551173041383	2.3864096649808	4.53240821358563	2.78894332867683	6.72069738671442	3.30623436512668	2.75121055067151	2.29354157307226	1	2.90901463512071	1.63183551895264	1.02168314072716	7	1	2.31377384503381	3.67116598915775	4.96545627959493	5.75979840414401	6.74213175578488	1.14906697380649	4.17399783737877	-7.28717292674709	2.72957718307223	-1.95735662806908	0.148577657262922	-3.85338745953476	-5.64835252757829	-0.965896235927088	5.59174909161549	-2.80043579332007	-6.30142562092486	4.55394632799798	2.24324149815222	5.3986430117472	2.42076795990793	-5.83203770213679	2.15161797615495	1.73280659024847	3.45336935757562	-11.4046104606841	6.11156275260156	-5.82571108376221	-6.99205102715843	-12.6501315390136	2.64393664063185	0.54694331848953
23	7	6.79700573751121	2.49504477177624	5.23525568607233	7	4.25208043453634	6.78992360113803	2.79258601974681	4.92277867449001	1.91497715281217	4.92673569446846	1.67108864178271	2.64146281622749	1.43942776196893	3.1902494982112	3.6795053031581	2.44386406041915	1.93663342878402	1.76998582435903	1.17070572535247	7	6.06544480612939	2.13080310315374	4.25971484965199	-7.57285107182241	4.58974583267394	0.979150137565853	2.14281265039474	-3.61777135416227	-0.655271302733365	3.89031865861514	5.83443867984363	-4.0501070343804	-3.68914491396247	4.47469185641995	1.7278990612467	1.10848044895246	2.33341948364177	-6.72135861262276	2.56008505032125	-0.143951359884526	1.67840954664131	-7.89105124769309	1.97935186455448	-2.39062420482232	7.14220778137473	-13.2623945078416	8.65875690061175	-2.06522122007135
24	6.65684173631054	5.79969814253563	4.7561703964728	6.26012249719832	1	4.62340076859801	5.69990952461942	7	3.4576192512427	6.25496344262771	2.78893692117943	4.07180687098566	3.48847909565802	1	3.31747250101919	4.90849030573349	1	6.02723592144533	3.44082370574594	5.05979815469004	7	6.63704434428796	3.46821746772368	2.37736951415121	-6.24450079724138	7.4022051454526	3.5082308971682	0.086338674998638	-8.25118689924294	1.27621300919905	8.09760501955205	6.18576078940559	-0.623300893507379	-3.02821459081614	5.85009156357088	4.94133390042848	5.17262356714895	3.21518744694754	-6.72539765554563	2.90448095505485	-0.613605565528377	0.272733197153217	-12.9831294821416	3.45717361629808	-1.42599646175176	-13.6076938327015	-8.31614587965512	3.79190237795349	14.8578491036371
25	6.89718600154605	5.39744550794302	2.81404329609972	3.49803543711328	2.95406390260255	4.84787524798842	4.86620396327838	6.10252961979969	3.98905322204921	5.40226764360928	2.39748535530015	3.86816790240152	4.26487599379713	2.65066669080098	5.13715899490306	2.42590102895414	4.42583475529378	2.36722334595045	1.01245977736667	6.490321817707	6.08655903627288	6.56772276451533	3.12781785825937	4.36129612568223	-16.8210957112241	-4.34728695002427	-0.989972759031556	2.21169758738733	-6.89235751222807	0.738074178062742	-0.993277311042173	1.1810052454026	-0.191082729747068	-6.44944106212725	7.67131472749302	6.41908147391998	0.978543275811568	-1.37372029434531	-8.39355983771102	-3.82434631526058	-3.38371267836478	-1.50123339062106	-17.1567182836855	7.74769815625001	5.60577667935243	-2.41049092138736	-10.6750697180027	3.69948062941642	-1.7752379660152
26	5.97849169341795	7	3.47088977925194	2.08729939156637	4.37902838950125	6.87520337052047	4.39107117269062	2.31865861412931	1.42273053372222	5.56426715305556	2.05276860003051	5.39960374170046	1	2.37644024444431	6.11689677272042	6.60612095796392	3.16302466386484	4.72091321092267	4.45342251061302	5.20757600016717	6.50760739240312	2.72030004421644	4.04918260070624	5.19608713567319	-9.14448163504369	8.66142273828531	1.02722525085091	0.978785800786737	-9.10130360476325	0.248004030333831	4.0621651397094	2.20665512503211	-3.21887578752556	-6.1870669997327	12.2816744854039	1.57060210032854	-0.994548392709518	1.26563698960202	0.888109761525196	1.25375490478254	4.50476998227916	2.44349258353885	-11.2046443722788	4.97412838410478	8.89115835372749	-5.87869667286867	-9.69678228521905	4.71864580028411	1.37746415714775
27	5.99241681747226	4.1693979015591	5.97357246493131	5.3935561244666	6.18031412348408	6.19556526388955	2.2112965236137	2.55640265340983	2.27177237073612	1.54564149219401	2.76544373753957	1	6.54321070089237	1.07499254957627	5.23752398792377	4.87608149351767	3.92779512222068	5.23698539290483	6.37754055703064	6.43543833954106	5.62616895796911	2.88324007956747	6.59658826752983	4.37717161441294	-7.05734225963004	3.87528635879513	-4.59569917395401	2.2773510021966	-6.65511184496798	3.4082224059775	3.80096284002323	5.99285038788199	-5.82842627588217	-4.11938252882767	3.29583096050171	3.24482045830143	3.46680011481035	4.02121724523013	-10.5439187699388	2.25684246746516	-0.232340619811353	0.580450516987648	-13.0307147297476	3.81028716666449	4.79734032556166	1.44120107592994	-11.1463520853687	1.9450468640461	-4.54722558973652
28	7	4.41363493742785	1.31973354436814	7	2.35888925747446	5.69746372282669	2.58201613862406	5.80505611813717	1.36170752671286	2.6246962680532	3.036403143015	1.4830596798147	6.50989506571311	1.29710682026197	6.8523017345865	7	1	5.46307252374801	1	2.58618850008335	6.65331234715742	4.94376099952374	4.48562442263114	3.13659618842951	-6.11403299177905	1.40831744138812	-0.641682202745781	1.07950574193055	-3.0134019747164	-5.69806562248982	-2.5299182012578	7.3398783940654	-3.30396660958267	-4.35684482087633	3.53550502585429	3.06396175977958	6.12697544748639	2.43707996891495	-8.70966231064616	3.85055002826744	1.04935086745901	1.02191348151461	-10.2891354013809	4.45603071478021	0.864057997298236	-13.3531701103987	-14.0967392756492	2.92427388944138	-0.8696559697141
29	7	3.99262142863816	1.69456049019984	4.92207373793611	5.7746973261974	3.78853562213786	2.52841964846147	3.35888279045546	5.24991030483578	1.42324309117523	1	3.7973599913266	7	1.5099346012724	3.10007297035784	5.31928908146343	4.18642853106192	6.82498147226927	2.42506661639874	1.38355184855245	4.94161676523264	6.26753962561159	1.4791467980618	5.08746620928105	-15.4739692342164	-0.323472070276893	2.09321721392938	3.40646196700384	-3.80753007011336	0.924960656782241	1.26761950138211	2.12187065795722	-2.01043232350071	-8.12983038194296	9.86544878171591	4.14216298116124	3.41781507869291	-0.76029603221591	-8.51922382415257	-3.18394445396125	-2.53308787127477	-1.10233336752408	-13.479256949267	3.66712370622977	8.77615402236087	0.951780755035856	-8.84109039581794	0.445195519562877	-3.07240004765732
30	6.22689809849734	6.44706031114126	2.74385050164171	6.92946131181554	2.46649406524291	6.05246252641654	6.57180292081503	1.24318885219598	1.6869414798471	3.74828417391936	5.69865902861336	1	4.33952324776403	1.67435187177218	5.56505733838539	5.59953989536813	1.00829968993057	1	2.47861117730742	4.25586554020792	4.45643024022869	4.50331658982794	1	5.35547798368104	-6.51566203944913	3.71432440555626	0.595891755936331	2.27723519926396	-6.26581414533556	-5.80390956112341	-2.27305962932851	4.91336706888318	-3.32321327722599	-2.33560470045692	7.10893281824166	3.3908223810471	8.48969621131541	4.28171173644722	-6.15363081739008	2.685848031831	3.22888757353808	1.02199969887071	-9.31939152340734	7.34587937233741	8.29665535327561	-12.4631527236026	-10.8886975936409	4.30967149870309	-3.43046861753465
31	4.80663364390909	4.37805436362934	1.59246687440738	1.30757134315063	4.60553385066954	6.93408916299019	3.33891738969423	7	6.54437195282386	5.60877092699756	2.6688988147187	1.89130308039316	1.19801943023986	1.61658226343406	4.26651249333714	3.83827278894515	4.31905979543314	2.64642667340529	5.62066462812503	6.49831108686513	6.68877903964592	1	5.07465816595183	4.7807777169853	-11.0891326832427	9.78766096507106	2.61422409057496	0.22587980779214	-7.33208207298819	-0.66283815828259	3.22613913745764	1.30990785149509	-2.55492260584873	-7.33135111358845	11.1384547376204	0.526060354929296	-3.19519756310136	-2.70978509649078	-1.09504462265805	2.27731363510305	6.22481899306241	1.64371890501353	-9.99807015935248	5.07569569340813	7.99217309162112	-11.923884931121	-9.2172632875267	1.67463353881973	1.99761879884887
32	5.11580118104669	7	2.80464075841465	4.40438694358593	5.31640950455841	6.42004313983877	5.26124410170166	4.78688422998996	1.56207210175238	5.74616984567115	1	3.78521926521383	1	3.75402631504001	4.00309363502967	2.57436026010604	5.41587605443688	1	1.95254793206259	4.12090781228373	6.13148941151749	6.65728168128241	4.10508355093669	2.74987042246088	-7.5871704686992	4.99817025281358	1.21312743694992	1.70787836763928	-3.70776078468842	0.242967861964287	2.5527000797823	5.43887311202949	-3.54347030154293	-4.06859441029345	2.54332467807808	3.49018425121737	2.49885213559948	3.24086493658184	-9.29767920438826	2.10217328762431	-0.762939543533834	0.319573534503117	-7.01998597318102	3.86236826160389	-1.69839836447994	-1.44785623191509	-14.7465850660909	6.55094509957375	-0.921724871607116
33	5.94483727010291	5.14183853589773	1.95627603775883	7	3.42842690307667	5.45030890891473	5.53544533619977	6.12056534430904	2.13661875076415	1.48497831875604	5.25140574836936	1.13507154530441	4.56148970050166	3.42233518735043	1.65762088207716	4.54095166465312	2.86916185694671	5.34452062648044	3.89222941698066	4.70152698641214	6.61852468383045	2.19591475015696	2.23209911918345	6.16887416972556	-8.78873335803121	3.12369824990372	-2.45411287978494	2.61711403104566	-3.01267321310443	-6.32494248315857	-1.75036930006536	5.13805210881592	-2.51651292000644	-4.85444275084505	5.99771309653407	1.80367296041493	7.93086924257593	4.47029297868132	-6.34810444184453	4.17091022382761	-0.10342145121209	1.0090833222167	-9.25732423871358	7.14877275804052	7.13933350962944	-2.65497537350589	-14.7970702270021	5.63891551876009	3.3312510396065
34	7	6.54986504928363	3.66811361929156	5.73021565961268	1.54674628817434	6.86865470301841	6.5243057797966	7	2.11197959988905	2.0746946150529	6.95609917963912	1.52365977455379	1.05755808224725	2.28429742999319	2.05441508026655	4.4727369980707	1	4.00355968430761	2.7272873720953	1.74849840502062	7	2.73359362116127	1.30495243266596	4.2583545669869	-14.40085427841	4.06635987929231	-2.61254910389755	-2.74939939397765	-4.70644765625894	0.263002813631863	3.08246234454393	7.64459917629437	-1.43806891286259	-1.13506928831012	12.2652766199349	1.80811405356279	2.56280976728777	-1.50961321510162	-3.43651574347481	2.01480458415977	3.0106015027717	-2.86371125400784	-11.7450535387924	7.7559354528612	-1.37569789926194	-2.02010144709279	-10.4370518706479	7.63712196876788	2.17218724719373
35	4.11817466093785	7	3.05316600642541	5.8382988871149	3.05005245813032	1.93597796048034	1.84697322029985	5.06341878120961	5.11883577603957	1.47490688392655	1.6809850114292	4.793884085925	5.59748019050055	1.99593607028875	5.64262468732964	5.96033984020144	2.57500422228258	3.26485539629875	5.85318089112191	1.7241378792675	2.53900645584582	2.73726508978385	5.14027973313345	2.58228580008185	-8.10239532492966	6.59750836815317	-1.16483472579301	4.51251207406511	-2.4485756897668	-2.72186405757728	3.8779996957049	2.80997294049165	-4.57785943662402	-3.19646370241046	6.13711939282934	1.30428497205558	4.47629057923696	5.2966043055198	-8.57971865735047	4.32364947579571	-2.42662787032612	-1.68135174583331	-5.2805098601073	3.15750837719564	1.04193521800788	-3.62912585105592	-12.820355795369	3.58766407994129	1.55334113084166
36	5.32634378453101	4.75153336298008	5.90349326586483	5.70065700753459	6.72949305867964	5.68785378027115	1	3.53181926636636	6.32264962928195	1.89014167637345	1.30928121292309	1.77313088217976	3.07916742535949	2.5072771018449	4.92504192320108	5.47487069425534	3.29815194311026	1.49999324394544	1.66013217338902	6.33220370849166	5.48512286706209	3.75313980042648	2.54908841192691	4.33311142646646	-6.25366631459313	4.10988477934377	-4.31927376448109	1.81277860889686	-5.89331960215888	2.70674019117507	3.5773079654059	6.58766224937726	-6.18939127612339	-2.84584513998546	3.8899967068102	2.90562934610476	3.74864079854295	5.78768453123142	-9.64559501209058	2.17433769254256	0.297471200882736	0.308915863890947	-11.2292590896565	3.86846158426646	3.79688534807641	0.956677319634333	-12.1309386364028	3.06291770984893	-3.4620851258309
37	6.90198912804092	1.86063523514494	1	2.68683666740093	5.05204370517576	6.50145504855267	1	2.34348039211595	2.3562656562682	1.800919664411	3.32972344958996	3.01980681857682	7	1.78138111853859	4.93315466078315	4.81566187575037	1.26488146511875	5.91026214898411	4.47077790411952	4.8500010625682	5.13432050172698	3.87057671394645	1.38080276890516	4.44255293367094	-14.8993845448038	-0.999546734809367	1.42757413800167	2.6401415064454	-4.2732782203782	-0.726059047211316	0.304751790413191	1.08253138718736	0.515924942931279	-8.35417878835564	9.46340691947371	2.58734169784215	2.08876447646993	-3.09846856833209	-9.29160019591654	-0.721435682804982	-3.64818090043375	-0.728872635686643	-15.0749300253879	7.5613361773501	6.2313246368127	0.370841086461234	-8.71976546777558	2.63041807628836	-4.72217492130036
38	3.70766529107971	4.16755226026304	1.21271931091954	3.57603740027333	2.79296156157185	5.65342350690205	5.32667442007078	3.77079545895213	3.58142628280729	1	6.2011402607829	3.35767210874701	1.32112013217987	6.56900896974427	1.40626532988214	5.74943838349823	2.40225562746402	1.61544483535434	2.1855264620768	2.49017438435583	5.84352428191015	6.70492828345919	1.39919357070165	2.44934248779482	-6.47018713673509	8.14211407072839	-1.05428636478369	1.95132465928544	-5.90721404777738	1.73199491928918	2.94945582916096	4.08175013853918	-3.92716633338571	-3.07542903675246	5.53110638355144	2.68879040808325	7.1347403021222	1.79328027836603	-5.94227395720011	4.56216144849594	-1.69140345571265	0.984633227734545	-5.48947648976706	5.8741273159688	-1.50478737927328	-2.84118005469852	-15.1328871285305	7.53920375237506	-6.5543346895184
39	5.34459912190488	5.64553099495506	3.81614976621745	5.22094344931677	3.0244360034518	3.66554201114248	1	3.77855596845697	3.92400817735983	1.29565748043966	1.39606786792674	1.01295474415045	4.8962838254806	4.65020954485302	4.11576950302024	5.5706258731591	6.06544255998923	5.13185404031698	3.04575941195105	1.05619363387743	6.99086670501751	6.03901605192831	4.64038298507677	4.37195973059137	-17.9695571442695	-3.8700656665211	0.285117048957718	1.58028320299342	-7.07826343577	1.19657021139275	2.06073870256342	3.05665008342887	-1.53641071008349	-6.19937827623817	7.57445881218418	3.90951014361252	-0.140898053501849	-1.63383450115065	-9.72390764527558	-2.47984133342266	-2.82052239277925	-2.31871574296667	-12.7418807825336	0.576806413964423	3.2290670344926	-10.2493735712223	-12.1407738359759	0.863138820094873	-2.49926007193699
40	3.34361027367374	5.77010372049075	2.10850373197278	4.69716707174932	3.80133884903864	7	5.44162042897675	7	3.9459496172013	4.70627261945617	3.69159086441457	1.56312440049456	2.3535618710083	3.34843993834174	1.75621199266786	2.09121812906437	3.38413959700768	1.85741356876394	4.06899453485465	5.43796635456703	6.70089149068267	2.02780892903575	3.42482441856568	4.74967578620721	-7.25050868119561	5.01791198693374	3.06509372749488	2.82446428277962	-5.03765782036947	-3.62578258610903	1.49702438217836	4.86065397887702	0.0255756455040799	-5.19106396774915	2.6568072589587	3.19354335861211	4.16180012047962	3.33122102307159	-7.2378040214032	2.84044469903076	-1.12057869392023	-1.42530598582432	-5.15678841242098	7.62874322835495	-1.63628654688396	-4.83259929931293	-6.57461699847631	6.8777593789039	-3.49969965983568
41	4.75877814707477	6.64320411431147	1.26011563510872	6.63298272030686	4.61866445683381	6.32788387926755	5.56073377496015	2.77993583616458	1.53050652625547	2.4953240851754	2.66719082250389	2.02531033008555	3.09970930697578	2.21476255732247	1.18897823265634	3.52708615416722	3.94075053228896	3.0615795981356	2.88225929942194	1.7696276381524	6.56157032430502	6.08426544642882	2.77878499691912	4.61972826803763	-8.74042154585172	6.07390824959982	-1.03537920342576	1.4137613215736	-5.48380425513021	0.569476734153002	3.52749344146739	5.33767706571944	-2.90542312988125	-2.50319258345186	4.53394755210927	3.94012911132966	2.84614620704405	1.72521416463151	-6.49438346736199	3.08476531986258	-2.37521661883264	2.24095539432238	-7.69073146501661	4.6010347793615	7.38803565868873	-6.2004038602187	-10.816169041769	8.70807608399225	-5.26308183047186
42	5.52280999877229	4.91818372374753	1	1	4.64843070052043	6.05977062769592	2.26374381761742	2.62696182368648	6.92915442561928	4.91286313160871	1.2615829810864	1	7	2.64669400944124	3.15330591203123	1	4.91366355386116	1	2.84031108965973	4.28816007255372	6.2381354104603	2.68538625538554	3.09982891613563	6.46532990163859	-9.68145115321286	9.30023156750583	-0.167116065361139	1.69749846936072	-9.14361250944215	0.557684477855641	3.91642465136075	-0.325747260397931	-2.57600233535496	-6.73555525707121	10.8694707807348	2.04651555317044	-1.46270858694932	-2.72269558940029	-1.13458261336979	0.957494018475512	3.52955473259027	-0.709162909594336	-10.9242106616034	8.32245779995526	7.63430401093938	-11.0976801815945	-12.6572295216522	4.06558267926899	1.36418660889061
43	5.13630491874742	3.81757794296383	2.63690807055547	1.7978148498362	5.08942748786808	6.21041873703224	5.23670814783507	7	6.9051234119307	6.41231830607593	3.17583715411483	1.64084226954587	1	1.67216674845671	3.67512931577311	3.02683794884912	4.30627482916962	2.30266098064254	5.86168333791048	6.0975149809353	3.00449556156038	1.7148687612764	2.57650592722585	6.79419767068835	-10.6025365669323	10.7160707279082	2.10537042767141	1.18976838098523	-6.48619672430572	-1.02570763417777	2.76801029157042	1.34347113810618	-2.91095194480547	-7.06059651513805	11.0975481609214	0.933423359541263	-2.54947270215174	-3.14973529465241	0.115726394029091	1.47778279770687	5.08880656802175	1.26910372732404	-10.4454643547188	6.77628693868401	7.39271435868211	3.61655384277074	-9.90099749535682	3.59473009288928	1.30671317538366
44	7	4.4704553383765	7	4.23080150968295	4.89481801517492	3.28821232376591	5.68255521111256	5.33496812519757	7	2.27028525702845	3.52005409015545	6.27986227097101	7	1.03615547663493	3.68688434520585	1.11120748570825	3.10016333096392	1.19187480172798	6.51926569607957	4.26692874476678	2.44144922398976	2.94461515487408	3.25988181035358	2.91699329225357	-9.1523865193463	5.90953369442991	-6.04875286497567	3.01165862168078	-6.62649394060595	1.42878247937177	4.72571682265918	2.7406652764171	-3.42136612213652	-4.90281323683153	5.09351288687363	5.47197143077296	4.95131589483164	6.74654668399563	-6.25143694483175	0.935848387537023	-2.8572854520608	0.227546403036988	-12.7869229753986	6.54466723020264	3.61673233743522	-2.01637436740462	-10.1551523646129	4.28153935596573	-0.920813486891105
45	7	4.48722945159787	1	3.65915329814276	2.8840691115447	5.81653421992629	5.79025327736938	7	2.77483215166269	1	1.89084371603579	1.0601856514391	2.63191167049501	2.88927517712908	3.18404733896859	3.37186302349981	3.4548961120013	1.00670277607962	3.13305211342053	1.62433654086461	6.6546673846683	4.88314290512138	3.84527867517755	4.80427854483872	-4.77451389207793	6.83884907683304	-7.84492904590897	0.669656321049187	-5.22730166570086	-2.61709026485725	0.927411692872944	4.99020487729779	-4.75797959175576	-2.62537140967755	7.681390370425	4.61578253831499	4.48009510516865	1.07626851602035	-8.91433693425149	2.17218751163279	-2.74068291845089	-1.63606045455068	-9.55325512209445	6.50653326419673	3.10769513585781	-5.18844640038749	-9.26738750007936	6.116162863752	0.552996080837817
46	7	7	1.71063663141064	2.84187424527653	2.37490292093417	1.41413333094936	1	4.59444312655602	3.79937526816082	4.00064151956236	3.72056812542719	5.56164819365738	1	2.39891013574473	1	2.02692486619512	5.33470653169478	6.72246531745852	1.27443830050904	2.7304754656203	5.27377934937843	5.71340292131614	3.51102757554705	4.7925276232463	-14.4319578335315	-1.96394315151007	1.98725638112778	2.39129030407287	-1.92000060799388	-1.14697479543561	-2.85324755064608	1.40981513528805	-0.904029847982311	3.32087125796187	2.46376079030311	4.59982060080521	0.491862828249907	2.62128673068758	-10.1667830089674	-0.796681119054101	3.02868168318068	2.58801160639335	-12.3691948714627	1.03257359563202	6.86788171240915	3.91710883526352	-11.5644996722131	4.30414335043073	-1.89259157729932
47	7	4.98806054307948	1	2.98344036891178	3.67090365629621	6.52722225250367	6.02937250253005	3.20116860931429	2.87108187342999	2.72626552573254	3.31172134623865	1.07858962747488	1.1850101674263	2.051357977718	1.05711254578775	2.00736485575568	2.39531914976122	1.89540874921171	3.1399923106128	1.07698115077952	2.74888933086139	6.9579095233578	4.93479781115261	4.32962540223511	-6.65122870814157	5.89787544453622	-6.93506430467073	1.08373458049172	-5.90019700305282	-2.14742167449526	0.282212992079526	5.48435148709688	-4.2739056267207	-3.52063331231408	9.01725958648171	4.5615740833392	5.67438846581409	0.503356015212239	-7.62482911848421	3.01235198642081	-3.31257543393224	-0.446926674125321	-8.15763280644092	6.36372603707985	-5.87903120278607	-6.41594688808118	-6.79704286334388	4.77722409789429	-0.503567435851485
48	4.45749547754604	3.48140132172497	1.49707804154469	3.59363409866611	2.96567526761158	5.8894094961748	5.61240021177024	3.43456911587322	4.2854164650932	1.84223516413308	5.27307953469395	4.09829778201586	5.24010247207397	1.87566547762641	1.60897378682393	5.35787927070571	2.27578763901521	1.54785201808416	1.91353897078683	2.72012633752091	6.01940782825298	1.17569555734061	1	1.87867146341285	-5.97960149887001	7.91752482814044	-1.20628562315313	1.32432143858822	-6.62281719888809	1.10774774999257	3.26984410667582	4.29096728107388	-2.821031590508	-1.91666000005466	5.86824081214885	3.25000080497428	6.80429610291781	2.11327040192805	-6.4136473114775	4.3656862059616	-2.10638486926981	0.635822987673016	-5.74356103412586	5.1119896285102	-0.29978662424704	-2.23677441535805	-10.8717418490231	6.293619953263	-3.84613020773079
49	6.30891579318201	4.05952318244779	1.86502110002236	3.73418867927757	2.99129446054319	6.59998989608399	3.29184238165384	6.51770167642839	6.22037063410436	5.26645290918794	1	3.51085123664113	4.2474305729409	2.23654599048187	1.30842455692764	3.25949945733406	4.56082930791055	5.88049363207465	2.49061341736362	5.74568279719361	2.292896578985	1.32826932482669	2.06539104011969	4.60410775873698	-16.3518152404971	-4.94158172202689	0.18769172239635	2.89371829821344	-7.33268167810312	1.40283678799761	-1.58404381278691	0.736839604374466	0.32561286815977	-6.58315246923099	6.84009611380418	7.05261842169625	0.271176140971372	-2.655285037505	-8.48436306095336	-3.33400504625489	-2.76154795901206	-2.21039431143769	-17.1567061761136	6.05255513696285	3.9010550544318	-2.17668089540307	-9.98960330157325	4.00528910147544	-1.6805750154435
50	4.29950003945259	6.45012189374948	1.22493582215132	2.17884324229958	4.82843618167371	2.79419818787653	6.46740499833235	5.50621280968028	1.53240845139842	3.72370701535641	7	3.93309038503628	1.19657357282311	1	2.41414711165351	3.19753657168732	2.85267844335103	2.17783041652266	3.41648380597118	1.74920229496568	4.58925045879814	5.31307882185639	4.99206761623496	1.64420873276813	-6.39368762694885	6.43932001048029	1.6398816360783	3.04299151469259	-4.07099054440406	1.91442132431083	3.2616194244777	5.79106189712518	-4.56546538864121	-3.23363811466772	6.17301853288385	1.84572029668745	4.84851486556356	1.96513594566042	-8.86495011041494	4.90991823110478	-1.62405029228924	0.373526671522108	-5.3423619269415	5.7452835432624	-0.601139203190468	-1.13999612712721	-10.2824827319879	7.94675899638977	-6.32697477346223
51	6.45777772634277	6.75992448964884	1.48140383480688	1.99936932662905	2.65612733366069	5.06337840929693	5.03684558464324	5.17818426492384	2.43553970701419	2.19568146448067	1.98381639865189	3.54449474632646	4.3826117943845	1.06911151718547	1.10507554353875	5.61184378303107	1.92577765104361	1.44474882095414	4.10814157686099	1.94996821677562	6.2015760859194	6.49697746322899	1.37528722264395	3.36843853820957	-9.93550298089224	-1.38852282920912	1.09953611392246	2.81383110011181	-2.95701250029227	-1.47119174040742	-1.9898837875502	1.14934291382416	1.56616141778637	1.41994497972525	4.97860305477792	2.50827515454857	4.07440722364569	1.10198841766597	-8.70848694051331	-0.821107958385481	-0.167756463055358	0.691411936361483	-13.9932968780563	3.83684851974687	-0.136609233923795	-1.60822381392284	-13.4847287492662	4.20470633734419	-3.14308931863625
52	6.43101190444431	4.20659053241285	1.03550960424704	2.62338365643105	2.90882463579141	5.26978346188345	2.98400466454829	2.40035951955342	1.65790012393444	2.19872717618567	1.85262351876771	2.38816164436957	7	1.95628937016906	1.28776245018361	1.78444527163062	1.37632642032093	1.42408130639856	4.29698429943005	1.60123721613977	3.78581242111453	7	4.60729846753698	3.16290330278588	-6.23018644479399	5.08835649286316	-7.37092610071093	2.67274469068592	-4.3068134578037	-1.59076626355623	-0.210079404995525	5.26464742593147	-3.02466898318237	-3.34402078858409	7.40106121407168	5.91391709702488	3.80514500712434	-0.713365924686597	-7.94654756277666	3.13845825092071	-2.71088336936623	-0.525109197417803	-7.23382397888926	7.79308639029616	-4.41465588293311	-4.35751336114957	-13.0389617838909	4.77816330262976	1.50077177014244
53	5.83330059102735	5.04648511051847	4.01601054792646	2.20874628817944	2.35800229855706	3.35830722387103	1.37009776923922	2.21757754193717	4.90194178247558	3.75801348461915	1	5.67963989261849	2.05035973983247	2.27836917918446	3.79601385557059	6.57262316885225	4.42405497445242	3.14288424049001	6.4826406455719	5.94803055149596	6.64486367241411	6.88559372708249	1.41722382227022	7.9803232292358	-9.04390974154117	4.24130718249433	4.91896407776689	3.49497690052283	-4.09201687583869	-2.44418513428664	-2.00084701944329	0.661123722678306	-0.048763304016744	-1.95305712177639	5.60609089763582	3.5541916206048	6.76096134360135	-0.860176662754848	-6.10601277613024	-0.688155197055344	4.45696839674444	-4.60542489767695	-14.7985010248562	3.91936926357955	-0.298097043396657	3.38815309768617	-11.9193285036058	5.40236140652026	0.964318915760072
54	5.50233833061784	3.76196048857168	2.95069609804667	7	1.27777041973537	5.12409139666272	7	6.34482283176961	1	1.04506311082734	1.87805052725509	1	1.9625392514501	1.65680220173346	1.19394403918467	5.01523291079545	5.12715997128473	1.93518689529672	3.87506547544421	6.45950016185124	4.78236476846364	4.93658226134934	2.04602086875733	3.65174531427058	-5.40341804336833	6.06463723745877	0.694196074685969	4.46871008330253	-5.27457865463187	-2.42243258192159	-1.26674306406153	6.77495949046984	0.548618160105632	-2.42019998368088	5.34118600531446	3.25222577247081	5.31167455806116	2.00331953942848	-7.81152532213088	4.90187178956363	-2.14271084953456	1.49232322743654	-6.0608062139388	4.86503265744651	7.86890429225911	1.74732228874909	-7.31921320251151	7.34586029468664	-3.49239047114118
55	4.65323321522335	6.66171448337021	1.0560495732857	3.33564032432119	5.58596455001339	4.54288466188235	6.46105201069297	6.8508687308578	3.28804183193621	1	7	1.57012996267449	1.6866307633708	2.71728683577137	3.36435149638068	2.76682152835819	1	3.3514191544805	4.78093004049549	2.0098579130287	2.09801729728521	5.02143080186597	2.64600855232232	3.07682360517409	-7.20331361446725	2.55912199762807	-3.01337225276987	0.910357019553505	-6.69185717022739	-0.16008618605473	1.34020535972806	6.99384487301364	-6.78640701503536	-2.04439542366155	6.89267801159795	6.66547553498715	4.76624347218268	-0.654314758943022	-7.97784693661624	3.09273048171249	1.28445518721761	1.12737089966738	-13.1464712808304	9.84838649489543	-8.20689858192862	-13.2177099747061	-9.83021426445601	8.86406641457384	-3.09249340108487
56	6.07567431434385	2.73365722808945	3.27194361107958	6.10530669759099	1	5.16574340404262	6.61077515082779	2.29355730142513	5.92258089874626	1	2.64055294848651	4.08987298805709	1.4827107990301	2.37513127005582	1	5.16771246595523	4.14034494639014	1	2.94470607281834	7	5.74046289029412	4.59051819727577	2.26991037479222	3.42760750956166	-5.62713340971551	6.43654148907646	-0.117846703065812	4.96946557320441	-5.84366683354607	-1.91631456184635	0.242654042053381	6.74832534673788	0.115714557907275	-2.34899069982742	5.46867609038128	2.75277190929199	5.92533830168299	1.8558119173121	-6.78816195777402	4.61802170377469	-2.13316400428988	0.480846357918046	-5.98505331697576	9.31480420127429	6.42016435539813	-9.08922034480582	-7.34151833085398	4.83496754700708	-3.41411780827093
57	5.9284647239716	5.72942482131191	1.15326944268355	6.30066451381783	3.71349390929942	5.73404650192968	2.89748444379374	2.82731274347842	7	4.39233767882063	6.21584617418283	2.33960321336983	2.09518889723249	1.73069677447258	5.37458650655717	7	2.69249737571155	3.6581996532161	6.06017538844475	5.11744412040044	6.38535286259456	6.91482027210903	2.29365629833094	3.06378010708025	-6.29262662423995	5.62506944561646	-2.18710322090679	3.26680876068358	-3.09360250943361	-2.64361315656782	2.33663319141144	4.19315002576254	-4.9583179339338	-2.12173649454537	6.79890359493972	3.66618050682889	5.70707634455729	4.88056772492275	-7.39666717111419	4.95861847446278	-2.99041690288743	-1.71078285557942	-3.44214730733762	7.85382073356535	9.56267896768716	7.12066520600413	-8.68946992831552	1.95687839082862	-4.32092330413762
58	6.02561110168357	5.79225556624183	1	2.1276453747538	4.17626510011349	3.80467814015327	6.9723093321059	2.28917686810176	2.17593290122329	3.93940975279553	4.46597851728658	1.30063664401599	1	2.03617137984688	3.42333945130834	2.60659591571283	4.54677998079846	1.69848274599366	1	3.10432731819837	6.0547886618094	5.78653340013603	3.38198438142148	2.97560819367883	-5.13201317236503	8.0859643641567	-6.66319820994071	2.32273069013825	-5.4494752460061	-1.14146757629276	2.28004972060844	6.8741769933776	-5.05128121255208	-1.97797912207646	7.10364684493324	5.30065559048231	4.48852723261484	1.28551130391191	-10.7212721428229	1.82971405855902	-0.937473235793965	0.633411497956835	-11.3910460698878	7.59707991110826	-3.45792084734195	-5.09864429164533	-9.9228079425148	3.92254290146323	0.581740839680003
59	6.69155615130124	2.9179694729818	1	1.63122049050161	5.87607731496694	6.27299288763571	6.81736115092616	2.47923142708612	2.42243841063652	1	1	1	5.89465383511026	1.44148275780601	3.41448643508264	3.51109299665323	1	4.77144884303527	4.84968099312617	2.78515773460914	6.74630929817132	4.06605929980089	2.68677175209022	5.48273024877798	-14.4616291526521	-1.47302899398077	1.10617795582461	1.73204926927669	-4.14097430171657	-0.971698561043377	0.0631880303039142	0.929113911612969	1.55744621823237	-8.5162373895795	9.10239437609897	3.13434184776241	1.408435796924	-1.30253042424535	-8.93593056946719	-0.517790896785986	-3.79693570579712	-0.453768038408729	-13.5209709058201	8.39571915357383	6.30529802111477	0.467665724167819	-11.5812891581283	1.5416965667156	-4.07824974915808
60	5.40974341658267	5.59460592233305	1.09051827846007	7	4.51737829931179	2.11027438668752	3.47456197072998	1	4.06834269472309	4.33300741775571	3.09461720182202	4.00911594139105	4.68203973508994	1.46560854433393	3.23593876576813	1	5.06995436108315	4.36474264629654	6.25505331471446	3.15812018583915	6.70655981321281	1.48567315754476	1.66920714350349	1.38418638755124	-6.90465145453095	5.31331509269519	-2.39074845568714	1.25363238602717	-4.30202025844813	-3.13412922764884	1.65644581111128	4.07463156439504	-5.71525923189405	-2.88134454526792	5.34766117480254	2.70774294693362	6.42162649671622	5.3337110727305	-7.22452943328608	5.61265707560541	-3.33699958911532	-1.96990955385325	-4.72222254737249	5.9740834377572	9.85097963161061	-2.6215298194132	-11.1822647814698	5.42120060962225	-4.60704879974387
61	6.7432820786331	4.56212713810389	1.74986775913586	2.73519586328542	3.55801650405516	5.29762376404765	2.58455053771356	4.21771317124829	3.48754951028624	2.20724415866834	3.85575686498562	1	3.68125485608468	1.37048397971795	1	5.3498464184546	3.47092329527225	1.75351466335286	2.94727338108597	2.06037745256093	4.03198902957671	5.70193829686546	4.29612014254311	2.53139691197473	-6.82492524589538	6.28879164610301	-6.92335908181626	2.31820402224717	-5.40147325030665	-1.67138441797446	1.0417404954056	7.41154153992461	-4.85043425658562	-3.67517445915323	7.60915131205261	6.13351198293524	3.76329502517739	-0.0328037535630946	-6.97749627203782	1.40073476413192	-2.12063916019227	-0.875432038382358	-6.98394369104891	9.16778156321003	6.97498188877148	-4.43116551547884	-12.9652671529969	5.64856589357228	-0.0824552317909715
62	5.73602497666023	6.8486255421753	1	5.94195244140906	2.52061791879506	6.62160321726821	4.5554441787152	2.91436183572846	5.02999948133339	4.80760243657974	2.72081113436373	5.78253953346843	6.97123287895546	1.68843857010153	1.91204124123503	1.52664113954687	2.74573182534319	2.4144940929548	2.03450177755003	1.01599578336214	7	6.52157762872408	2.74805755438056	4.66360758147883	-6.3474680595381	8.14443799358405	-1.40383824250676	2.12814098196561	-4.18605130541392	-0.874745267686625	4.96932462752251	4.74684888864197	-7.32804980154896	-2.87035424811451	6.12980815035556	2.62923849486434	3.90975222012519	0.695461619231879	-6.5318817866579	4.65536709824722	-0.483978493402165	-0.545621617874793	-4.36039545018413	1.5376687543505	5.31230389089441	-5.49036665857954	-14.5166721123169	4.40052582969789	0.912749442266171
63	7	6.09613692960161	1.99494101831219	4.76537129879624	7	5.01660920757459	6.69023910747095	1.52966088648775	2.54542688889932	3.06511340577914	6.8048803759941	3.29127703054665	2.84466853599194	3.17017433268347	4.08139579986784	3.28342014655269	4.98664444750415	1.7814651068305	3.28561050007877	1.90370163063631	6.67410770021383	4.17985668672139	2.30097969234206	3.91330377434892	-7.89173035696004	4.46572790260346	1.43752348894679	0.445629285895118	-4.4822344179287	-0.0478399076042829	3.44113756437916	6.1721253132073	-3.40604371046545	-4.16433021705942	4.67785392689091	2.06269085394896	1.33325643581979	2.6418378297959	-6.56380594568942	3.58704305021579	-0.326762953696321	1.73132951935522	-7.38455586352513	3.08482740268842	-1.9899538383648	7.14067313892117	-13.5244275431691	6.98506865358639	-0.480103905745191
64	4.17387334176481	4.53263758871925	1.44181292685324	3.9124908758209	2.60294367659371	2.8753861930462	6.57553219466694	3.43357327924277	6.76173031902107	1	5.48105039962923	4.23478764950052	1.04139593266613	6.52830484437079	2.07460584555233	4.60091161863051	2.51533078352715	2.01823342894099	5.12183194669617	1.91011470591799	5.84343735578769	1	3.63399965023016	2.02466975832062	-5.68077190621818	7.34120176910903	-0.25483146161792	1.45016794433273	-6.27027988680454	2.37952025151558	3.23334100649073	5.21365525204962	-3.98186228469344	-3.15816120155991	5.93305791007878	2.50158553314116	7.46834751756264	2.2483522768974	-7.07650550642407	5.42329986949499	-1.11192192377526	1.40138735432014	-6.08494427224725	6.16278902996002	-1.98310055044061	-2.61209705086536	-10.8274519071346	6.30996951547617	-3.74497898954583
65	6.13472963643193	7	1	6.01358160943051	2.72821783059358	3.59419720613475	4.54757538408752	4.11820232928471	1	6.15513022116804	2.0001963940901	5.26438081146153	6.07514496937702	3.61507665664428	4.53651980683085	1	2.12229913526079	2.50964108714953	1.28164435358567	1	6.48787667599963	6.75507962602966	1.93701198166471	5.05482476589338	-5.32575390267999	6.44465751838368	-0.810494306885022	2.90344274853067	-4.12049872628987	-1.83244442507605	5.41580150755122	5.11372006586152	-8.47070174381282	-2.66887824592053	6.24509515195556	2.74906946871594	4.20108464214649	0.807269366873254	-6.45991936238454	4.89844463329166	-0.236058074198443	-1.73603981589373	-5.1850837259922	7.09029793320644	2.98526275621764	0.361644766584386	-14.5223306011024	4.52091345953604	0.84258874862018
66	4.49947857811395	4.94002309164647	2.39617636938882	4.51278847077479	3.94708909820032	4.41165678972337	1.62996318850468	7	4.90451301751319	5.19653909154562	3.66616529827153	6.72332506420904	4.91503938693357	2.21564625640226	1	5.6771609815605	1.17409789906638	3.74339379250893	1	7	3.78761676023723	6.94299453143019	3.14340126257187	4.53893099021024	-17.6517784328682	-3.67266036760802	2.03629363940111	3.82000861367803	-4.36767447863732	1.20209635595504	0.747508410925416	4.47862708232181	-0.935546001160433	-6.62278922204234	9.66972205941148	4.30482414680953	0.372548964920017	-3.77908468388607	-9.57544499105517	-1.77504402641742	-2.45223080010673	-1.31443423287803	-13.1208734490881	3.43532202211697	5.47162574711068	-6.61952456628535	-14.623763342053	4.40201264462496	-6.4477025334689
67	5.08150382589757	4.79683374646004	2.88001929412487	3.72742113941846	4.25869049439696	3.53917293819709	1	6.34595629073518	4.17780710584512	6.44364719937107	3.82221643578624	4.4634086110589	4.44990934693158	2.31495087141886	1.29764238201811	5.95941217215592	1.91714525649577	4.16348028320379	3.99635317149132	2.40839197941293	3.41234261552499	6.84294865709291	1.69882344793902	4.67706740830426	-16.8632351063523	-3.45097979938876	1.44543662920075	3.17430381677922	-4.93072487481536	1.47567397343455	0.504029781494665	4.23411369753292	-0.659170366758287	-8.10789904582174	10.5493810225257	4.61731534243364	-0.153158354829898	-2.91011615640962	-8.97389678115457	-2.15754049480562	-2.26111189929975	-2.61490296751501	-14.6759731363301	3.72176673894271	0.677628113263506	-7.26020067421296	-14.3737272595665	5.11267076116558	-5.69128535126001
68	7	4.39662029988263	2.19991827761626	7	1.63374262394557	4.91332329695244	3.29903266211042	4.7761205770853	1.54175968237842	3.41002857273479	2.35401476378434	1.52675185928501	1.2085104992235	1.07522758802849	7	3.26855080000093	1	1.71295405173174	1.3643898998008	1.41367682500177	6.49205118353285	1.35141638188376	3.81889047854568	3.2119828879953	-6.0242524243934	1.12228947616339	-0.174242880425843	0.933600865340083	-2.96259401194638	-6.36645362864287	-3.2882477804489	6.07599291885068	-2.97762298321559	-3.47985934084944	2.9563046539789	2.45155862126761	5.12077494154572	2.33666096304959	-7.38964276758849	2.98248095989211	1.67742518953832	0.242646763030979	-11.0541940236089	9.71039351987495	1.19438694540967	-13.1437243876204	-12.9453333741658	4.59299007389383	-0.250532157521522
69	6.15139004768852	5.88829556079601	4.4824634124467	1	1	3.78118110605398	1	1.72212505462679	3.97308137285442	3.38453007643712	4.59067612815332	7	4.68478129025615	2.42887185160254	4.43498975712163	5.79943705560256	3.86613485410153	2.58338830992689	6.17313630109693	5.8751714709919	6.63395568292638	6.97225269956658	7	7.65140052406532	-9.34971240779177	3.13920692548329	4.14125278200539	2.69701717997297	-3.01555722169522	-1.70085769988602	-0.447051846408306	0.320821000058005	-0.513826225692057	-2.89937008857112	4.91472445875757	2.85574401597936	5.36010145610693	-0.752128884091909	-7.77208400865076	-0.25576328669111	4.7710088010729	-4.82627326621456	-15.5430439065707	3.07545142027779	0.415191287941597	2.8440410724524	-10.2688002103154	6.20648709962754	0.70486409937771
70	7	5.71143702738146	4.20957399737948	1.22182079177091	1.69768607358868	3.57397513373122	1	1.77533039886641	4.58169194960455	5.00056610113102	4.88469639681633	6.59613898845865	4.3019224814022	2.40314904376161	3.54289491327726	5.15686343668682	3.85854746821829	2.0492070546137	6.94099863397465	6.54070187322051	7	5.18495236905148	6.88432332457648	7.58385087668402	-9.33253594645834	2.94050521922007	3.80990593138861	2.20146987902083	-3.64045913552592	-1.49723835749496	-0.866380738337167	-0.380416059625832	-0.290205998446077	-1.61403969614049	5.3514356860177	2.4090344811991	5.36022078111406	-0.463688388027312	-9.00032441069533	0.47321845936544	2.96314583665136	-4.72203894387654	-15.2879468718395	1.80055997823624	0.0397320712868016	-8.98945639307826	-12.5329842110426	1.15523383336517	1.29587619035309
71	6.88067706446291	6.2272705581382	1.29395803219582	2.40154572515718	4.21861369150471	5.31909411088778	4.2093685149916	5.59917483280008	1	1.0768491643482	4.03555627921084	2.12475083427566	1.89751214302989	2.2147040612588	3.50893334455608	6.00429883864183	3.47456031396168	1.22398824379817	1.331511081624	3.10448952911418	2.89748034139747	5.63672608767452	4.02233208749536	3.34063905319616	-7.7464977515054	3.67132366241508	-1.39179917214483	1.58738934107619	-5.9209857612754	0.468651873256441	3.48270030255298	9.57735874246381	-4.72838145586478	-0.24739076376092	8.8356626693166	5.97921534270509	5.22399381701031	0.125715292190419	-7.61485071453055	4.25582604279814	0.645009460728777	0.196638264920637	-13.3066769186437	7.50724974383415	0.649610139966925	-10.9217345018876	-10.0539050244609	3.9520381987652	3.55038782473824
72	5.98840819675825	3.43978551127313	1.86819587272725	2.68130061718176	2.99232686702438	4.72341266816958	5.21881137673193	2.94645441598532	6.47982298773864	1	6.51730382541335	3.20046303373672	5.66513259532891	5.76115578422058	1	6.13611385812858	1	1.46401731242012	2.4544696854515	1.16897811317388	5.60190141145556	6.03096616434141	2.19029036322267	1.30386391640976	-5.69266606658756	7.89446846777269	-1.39752401583669	1.94133893551874	-6.26870165535611	1.42287662288289	1.92121841192262	4.10721010358549	-3.57899674904996	-3.19037041228082	5.84239789563654	1.71863133940148	7.06160503824753	2.4458232140891	-7.04548147612788	3.65831959142615	-1.41344538349974	1.14616387627517	-4.60961657861536	5.53839208163282	-0.813182978845129	-2.4941540886009	-15.2386105749066	7.2741515066522	-3.08068720136172
73	5.21332795386315	4.90934872349619	3.20433251048599	4.97674048276045	4.50381235515177	3.24716915652095	6.64982519798494	6.99634021110066	4.47473623419165	6.02387661125761	2.04561025578786	5.59999578747623	4.00460593326352	2.76418366971272	1.43810815796409	5.49716287289186	2.1581723562925	3.29467188947582	1	2.61962832040349	3.82102441652248	7	2.94762487570856	3.92882997685788	-17.4996237921148	-3.6322955892061	1.64963850046133	3.89073711850914	-4.71587299145419	2.12551653773773	1.96915534021925	4.69948198518119	-0.165859003943932	-7.00668982784183	9.92799410030723	4.43877399861197	0.364414152516938	-4.17466225187799	-8.87874980037734	-2.42237639100425	-2.58594869486115	-1.32799792148052	-12.3459468839483	6.91970513000025	1.32939653838658	-6.51155885925308	-12.807293155475	5.88147425413657	-5.42944491851034
74	5.63389157875114	6.63427342486327	2.34059702545137	6.26857162411751	5.53675919859922	7	7	2.90221684200862	1	2.7092063675583	2.54246327729051	1	4.32994360037406	1.25350015642214	1.25074592349126	3.30519857753207	4.51999963165349	1	2.44412259459197	2.96065792259649	6.54005893960996	7	2.98924351496556	5.48529860938789	-7.99772138588215	6.33438326972973	-0.690583604470096	1.64541202651646	-5.2281595146561	0.40112654040676	2.91629234317829	5.6478584489781	-3.32234335306506	-2.29567526269985	3.97527221833392	4.23205311075196	1.93967652627434	2.14271829981561	-7.51115580497514	3.23357444464957	-1.92313607272915	1.8540595018235	-7.81247660615732	4.49344512679978	-3.21225745886631	-7.40494112446626	-10.5269695206359	6.25257188650261	-1.46753344159433
75	5.55735220165789	6.17022371426907	1.60055269081533	5.04448861403399	1.81087031352436	6.22060785974124	4.64505285385821	4.0221404702779	4.0843131336255	4.89567147710008	2.54315404375399	4.81299789831317	3.87437198474002	4.46121050814403	4.67003411941922	1.71070190794692	2.59836982674182	2.87778907344391	2.22219615912082	1	4.640758611106	6.86257181494413	2.31748163204755	5.30424532401553	-6.13178097955475	7.46682142781345	-1.56665719261253	2.03443470432384	-4.51417933903741	-0.994929490791804	4.22177637075688	3.82173559133038	-6.81541282679223	-2.22776498028254	6.21457511481201	2.96527619581417	3.30244036725694	0.714817732234419	-5.67443396730158	4.34671502375643	-0.822107069097665	-0.646847676547279	-4.62829644233133	1.91807770326312	5.6719923210413	-5.9868344314021	-12.6953672218058	4.80824495593242	-2.97593076867377
76	6.12313045614521	3.11374017013927	2.7467150311707	2.4229689846436	4.913299975078	2.93473940434686	6.46937637638926	2.0808181731863	4.08225165829839	1.18008753979974	2.05655625452926	5.27235383788807	2.01986869315179	1	1.34354127327173	5.92208076555866	1.42666306352666	1.87130053791567	3.87546292723504	4.6617770738171	3.4048379212527	3.85471282170706	3.39473672714099	4.23194983755974	-6.6386757184496	4.11732210979984	-1.66233625349154	1.95115249674279	-6.44576980909211	0.095914540372901	2.75688015375833	7.52935679978648	-6.32920075616207	-1.15856482018035	8.44017254734364	5.91314478157036	4.70263206269878	0.159321747483453	-6.68739662636068	2.63257588824866	-1.64539734911541	1.55755641897241	-13.8751759051708	1.54585969539365	0.590298942458264	-8.77872578325071	-10.6243548893982	7.68494667512823	2.34363078577009
77	2.63446534698735	5.05005743203627	1.73868094094092	2.78055588838935	3.0188337195736	5.86074430673955	1.62766755394247	2.27376084854719	2.55887696511264	3.61325909311362	2.78574486035776	3.58261175740302	5.61697002865463	3.61655642242413	7	4.5591209297284	3.78021721728028	4.89850382336898	1.29218566787627	3.12244233740173	4.45931623055103	1	1.08828617942194	5.38157229981289	-3.90792768572553	1.18993467274422	-4.30950599937429	-0.239332715899959	-5.44628802665386	0.491635335478655	1.41991445337326	3.72786298859997	-5.7719780903779	-1.67750287559326	5.95435548061394	5.52719901258437	3.50487695414872	1.5916422047072	-6.99394492646571	2.04885301372949	0.115654587310674	-0.86132663025573	-13.5874988265476	4.28532844352285	8.63231799522845	-9.66653913985642	-11.8819259283314	5.43929413385719	2.43913040098982
78	6.43484422916198	4.53273586420717	5.66168653620697	5.28091199538174	3.45162450686112	5.74928014104084	6.3506849055127	6.52444806363444	4.0198987838205	5.82724226678397	3.94495083933541	6.21623845879607	6.59814241633076	2.857992435962	1.94989549325377	2.56548103095306	4.36992970812148	1	4.44321469017767	6.19199431113753	3.43080602929853	4.442871411807	1	1.35082498336748	-9.59269037784514	5.13013597772357	-6.03802737028476	2.31097063372665	-5.53036133251309	0.672475107243081	4.44826755012705	2.29139045052416	-2.25790046847306	-4.32736873406903	3.88282139565737	4.94184670652365	4.40029922973487	4.70626647500803	-6.56954379688974	0.185912549265832	-3.97938475393076	-1.43828853327368	-12.2038300956356	6.4243353619701	6.08490333883534	1.07254474613872	-11.4997433451309	6.80727981791668	-1.18316140091551
79	4.83291774107231	5.57035212589301	4.03552816098644	6.92926265466136	1	7	3.80188115464732	2.43056910350611	3.56389240369314	3.44348971738514	2.77790482919455	3.24051572167818	6.69778837542155	1.19387294081215	2.20246005141184	2.27305616302368	1	5.08533780926465	3.76026069169573	5.01784396572555	5.37339531503064	3.66059460319251	1.48672804397653	3.12483000432179	-5.32993179682289	5.79594473747457	0.239454793593175	-1.43201276893857	-7.51402402304394	0.642623230187563	7.98629911773394	6.81594485222206	-0.679395631626317	-3.13854335935611	6.35705314629454	3.84915950607413	3.33847001694914	2.76091076917252	-6.40803294512092	2.68840674471111	-0.994787049933689	-0.0606176071497602	-12.1135624921096	2.77783417007238	-1.75419743261258	-6.08741789632424	-14.0384893760846	3.19727195292647	15.2103388687936
80	6.0114337145281	7	1	1.36992299341343	2.71793634030543	6.51514614729726	5.95995540692541	5.73799312789509	3.98496818833416	1.98358105895142	2.49273960124554	3.93666364208962	2.59069767105176	1.98793779668799	2.04265838522426	3.44673423987764	2.85738398892587	2.41114769410887	4.01467966608883	5.68290207774649	2.68078084842322	6.54761513582763	1	3.97346794782057	-9.49985098256901	-1.17377098820683	1.15162805799249	-0.0566132650207328	-2.14217673730066	-1.13497285711445	-4.0233951862109	0.679702535185109	0.0630066956804188	0.780583083734213	3.87258676294566	1.23417595661348	3.01347550595111	1.49456954539499	-8.88395299545012	-1.50995244345566	0.232387269401434	1.07275712715958	-15.0175163165763	7.25671758579873	0.499253205790393	-5.9321461979116	-9.53737947163036	5.21664631196404	-1.31940972591671
81	6.94648485982363	4.79899089171219	2.14187875944729	5.17677057755169	6.70900939370858	4.8865204608997	5.42699529554819	5.54113527872311	4.28656966831659	1.20303046789944	2.02391990682802	5.44987857217258	5.87642093736649	2.33136739745564	6.92448151846817	2.03245881486693	2.82037589355196	5.24734415433114	4.114134300758	3.73670675017761	5.96523932492409	6.18234006046055	4.44291970720533	5.92346996849253	-5.25904931277232	2.59762483696974	-2.17219825243223	0.99952409407822	-4.48646193379079	0.400509395849649	2.15459713921749	8.26860758919779	-8.7998561872884	0.685109975852456	7.01018876000276	4.7788226320702	4.64914988124941	0.0894005947449262	-4.73625924003001	3.76864306297923	-0.374576766041451	0.0648919382767031	-11.9370628451418	5.54397657320502	0.993242878848585	-4.33493878728106	-11.45171139655	7.04082234314845	-2.75017424464664
82	3.38465960514245	5.70700141120527	1	2.53466385784191	3.94756830424437	6.48688799439195	4.35669411798413	3.60943622698712	1.73407737349268	1.94943133753427	5.1309145818017	4.17299003829339	1	5.38910256186819	1.42766035308928	1.13258941988106	1.01783655888422	1.16177694457376	3.08449778535206	4.20434393899594	6.92120372629113	6.95649078621995	4.39254796231691	1.95527431086148	-6.62850929519656	6.87811849548285	0.922741146124762	2.61518621776317	-5.20126774351154	0.151616092909398	4.94681248007313	3.09659479025605	-2.43277195967782	-1.71407119998688	6.16780128859181	2.88246219378191	3.55733142228041	3.0671149236448	-7.06323920866045	4.1438075701587	-2.2738897031371	-0.408580948672035	-6.18241506327287	7.88999021782658	-1.7173083507543	0.736996851218219	-7.39448924746266	8.25055161910943	-1.86074147565781
83	5.77835115386284	5.0136939581453	1	1.81731527355729	4.12415306186379	5.75810587134919	1	3.18867913502913	3.17612556472225	2.89066048101608	3.06641435791278	2.17312211797775	1.12240878574194	1.35224152234619	5.96486964712413	6.24208201370514	3.38259667468278	1	3.78745519727026	2.1190403154303	4.34879384214812	3.84036146220894	4.05195192471306	2.34036765665417	-6.03530722830638	4.82779553269885	-6.73715515324376	2.65339930665016	-3.91998544602163	-1.93468921527038	0.0888188901857435	6.89798159420534	-4.6642518813377	-2.89002279877782	8.14160427184994	5.11114860397862	4.84767950694695	-0.123343143707785	-7.07755489436991	2.32894547020282	-2.7497943583338	-0.442074431852253	-6.00177207923381	6.31748325597989	6.87606316318022	-10.5874289913198	-10.3191721141563	5.0147581325735	-2.58959090740271
84	5.5853715625844	6.06768444624533	3.12639948065684	4.76431429238788	4.42097330976327	5.29306142810474	7	7	5.31975664679042	6.02682467475313	3.63997923968147	4.89330067765735	5.01506598364439	3.07907751611016	1	5.8141561170608	1.5055243390046	4.07322512732138	4.31163550953321	3.32647082258044	3.72263504593821	6.41430445023059	2.17744284423576	3.73885950034799	-17.8747429804633	-3.41796678070794	2.24980664090798	3.98103571062678	-5.34936688726853	2.22584516514595	1.62003561510596	3.97209028883978	-0.727021412935886	-7.03123164506452	9.02037171295814	4.67961636738492	0.606196893519096	-3.66274672888447	-9.1906591016278	-2.31403297052735	-1.34535124123049	-1.38929861962964	-13.883516957696	6.61599437059655	0.662404270212065	-7.29343354315617	-14.6990642953188	4.58570498074804	-1.93160099185221
85	6.35680848736078	5.88571571309247	1.60557698874596	5.9748926616073	3.43734897778639	2.78586157912302	2.82207199512585	5.77250824942486	5.46724528331488	2.301012127719	6.19536145734211	1	5.07930128806245	3.83111336363882	5.28478036123324	3.32074466929861	4.3452270761693	6.84325440163299	5.25181821633098	1.38936489275874	5.65256474051493	3.95100264346791	2.36300949304435	2.29981915830641	-7.26279183183534	6.53879963232214	-1.82013787749063	4.24421458206926	-4.3690201177242	-4.13756432638797	1.1654368510719	3.30104220820882	-6.93411410379052	-3.32257210108587	5.44421100576633	4.2548082928099	5.99875349377103	5.3785842187765	-6.97567395680079	5.78055132685163	-2.06620290425048	-0.906863757340652	-4.17473125655518	2.64741987213167	3.91500492120056	-3.91687287112391	-7.6272482645704	7.65455780198355	-1.55509177706866
86	5.29312818896458	5.25908875515846	3.93566706119551	1.25315251197745	1.68454676232409	2.67580014766251	1.68107360202529	1.20482915443664	5.58329945766565	3.31461712536808	1.74053724725339	6.939167038767	2.4332442733905	3.26000401118342	3.16422897167945	4.51166332524081	5.09126696456622	2.49267872521632	2.42796606180178	6.44650855886588	6.88974168770974	6.73018062006743	6.69599730582619	8.34277645877436	-9.77830851135289	3.01302068606196	4.69772207632526	3.64608299322276	-4.22075563848889	-2.21203664408937	-1.62789946784774	-0.362458455003813	-0.237422301620042	-1.92573102267305	4.94036764997662	4.71727213462839	6.23843319963568	-0.161538604255475	-6.85051309882244	-0.819087286182602	4.31469759025013	-4.70944549895405	-15.0107824984403	3.06638192452108	-0.0813641790239338	2.72606781722291	-14.9445197361306	2.32991363763648	0.634211459709991
87	5.73163571723387	4.27828457648886	3.54413791076116	2.74225686977886	4.83807354427756	4.30931152188279	2.96555911241575	1.93327593251909	4.96786199214189	4.34575380770658	3.37347400221609	6.01500064930412	3.77193638290002	1	4.21552544946165	6.54910134487547	5.0391061905101	2.86230388100494	6.13929342791106	4.20980911264685	2.36563506941091	5.12894681938659	3.12927359725718	4.84466833661446	-6.14874587488626	3.75719502024154	-0.893415855267081	1.35356637292085	-7.39117621536996	0.0290034589286976	3.35652648775764	9.08291083446051	-5.13560379406846	-0.944838839191968	9.40806581402954	5.92845913375239	4.50983526245827	0.569892139528816	-6.78646849761074	3.35101477437136	-0.109782053491913	1.41388598969485	-13.7410048007858	1.1865445873434	1.65819628755453	-6.62226951088696	-13.9438808735578	7.42588716272444	3.02149633104267
88	5.16314499011989	7	3.78149531385948	5.97720808613904	3.64870596248623	2.95779394730498	1	5.15306892698886	6.1817942610882	1.2397295219203	2.0328295435787	1	3.73807209725778	2.34828290778425	6.71045262928047	3.6768806013218	2.87457471413422	1.95006537158742	5.80463889967266	6.77623096278018	5.12362657368034	6.32073014609471	3.8341787372038	2.92448625558345	-8.74112127951916	5.76486265482921	-2.64439902869873	4.00587054225743	-2.92351809429252	-3.85501476665343	3.58966375769289	4.14199412186504	-4.15328311341198	-2.31246678888201	6.16092446739636	3.04440614301846	5.66127558953667	3.9222704990677	-7.30816326383618	4.49033226566527	-2.87147661130592	-1.1948721173488	-4.43669270857303	2.81627841482494	0.981420189122142	-2.34749859615756	-10.0339515057755	5.52956240338775	0.24414883635319
89	6.93111050921074	6.1697234306114	1	2.34706514597564	3.73005958596115	4.64188421938615	6.57971576960193	2.47527572462646	1.6755615756989	4.50902087491512	2.9253920730807	2.38994320755486	2.32842566353059	2.19915825093349	4.07051855590506	1	3.47307867645742	1	3.41025093273669	2.62176271831152	6.44483363358963	6.81449487147885	4.02912899573023	2.27792334118839	-5.35988313852272	7.26697735631915	-6.34099236229994	1.42209421846374	-4.92007086616998	-1.60733167391538	1.92053646473895	7.45400653466457	-4.78747882184651	-2.17247756852609	8.1971488657981	6.0325853348151	4.24992343604061	1.03599563940263	-10.4938530359878	2.27338702138112	-0.733494982831725	0.147772747852829	-11.0388670904298	6.94780006088259	-3.46284397300629	7.09029286824746	-8.81836526944751	7.8964629996797	0.0205715450766776
90	5.46852000023926	6.32308993216071	1	5.35472789745654	2.61595964196044	6.23593434218593	5.26630386564163	4.04376997385349	5.72597131293195	5.29384502500608	2.52212024430694	4.96489495525082	3.34813222434315	2.98716117762252	2.7576845269551	2.35560978357521	2.97004901293242	2.84682749044565	1.16715520400739	1.62905602616306	6.73978832074025	4.08398988595054	1.12794828363176	6.47743375811257	-5.62456769061102	7.28032133955288	-0.338070913524451	2.11635274302562	-4.75375004280198	-1.63210801497786	4.82614980129889	5.75370139797397	-7.9723016211827	-2.08375181809989	6.00668859485099	3.37621815523621	3.41400247015386	0.943997269459089	-5.3016458474348	6.00358491970889	-0.98390258466694	-0.964956881206122	-4.91476497366896	7.34599652051651	4.25897533259433	-6.10643274583624	-13.4731600545118	4.90276347732556	0.427963458908468
91	5.65110396835856	2.33025319249902	2.16335110730833	2.90636367112314	1.44012180078427	2.95318198149021	1.46630906029256	2.79286087539743	3.74585563158696	4.89062337408463	3.1727518180958	5.00502508164889	2.39342815200567	4.33475367211551	1.63222767868662	2.90937189157067	3.77624286432962	6.5446132084528	7	3.52252058230841	5.33716913741663	6.73764417401657	2.81036680969623	5.71232644053578	-4.85727974303869	9.16462080750239	14.120573977425	5.43629156536709	-1.03894662655841	-8.61190993761004	-2.91632726933103	6.05027952543535	4.49065044411487	6.03448203745915	-4.77234951121817	4.48206045050997	6.51819346883827	8.80642621182152	6.27167213109674	2.5117726333938	-6.95457117623199	1.11150251691934	1.70135996093194	-0.223185533476558	5.38414990935385	-0.477078469999883	-13.2032857749502	3.42214399363247	-1.52274112437828
92	4.20820131287498	2.62334041477442	1.99684842622516	4.86345704539502	3.34829919992612	5.53135832565569	5.80561331919525	6.51851526680507	6.6740927062997	4.87442435924264	1.94198712400175	7	3.42894365740303	2.60851348043242	5.65131830385006	6.05333145078271	1.59602017506506	1.66391505708181	3.7472970626044	6.69247149881717	4.68130489868726	5.28625464703502	5.68139363459034	6.40296424331217	-1.98114083384538	11.8741860956062	11.5750348573923	6.71388391449192	-4.75675557402607	-10.6155078077127	-1.58822583501797	9.20765084230953	7.40252016732783	4.93040809656211	-7.43930270543997	5.42732838381644	1.66289942770454	3.28524091556337	6.65943610820392	5.38254215095332	-4.43407082159212	4.8265689068758	3.95616574304745	6.07321390546449	6.67791291272558	-12.5054770545534	-12.3350743172965	5.26114199493767	1.76911904921362
93	3.98048773657492	2.75040261638227	2.61749027446506	4.24219440850153	1.98518251226169	5.75366129176163	5.94987530304808	7	2.97301541485325	1.8228935348912	1.74747749798914	5.44527023481317	5.80802278984647	2.99402964753022	3.44170739862638	2.50049629330753	3.70109512403658	2.6027586370733	2.41106760640679	1	6.37629796461034	7	5.10988385202028	6.26823507271529	-0.987780622043551	10.9703777515519	8.33156325675489	6.21581258078683	-1.885484498972	-12.1512098801782	-4.14147152838747	1.91448359784853	5.70460240397441	-1.53457161851356	-8.65213333321519	2.81258547854767	12.2099189637712	6.9471125962522	-0.53378066332363	8.04378305074619	-3.78503202351343	0.745020847869326	0.32875716912204	4.09259515351947	7.44941741024733	-1.36142334739846	-6.89289105262163	4.22920293563108	-3.16926951525344
94	6.56783769064828	1.92760801381149	1.32127162579483	1.09134157397929	1.51032669591211	5.85500595458114	6.92205381991127	4.77537822354477	6.64197732059093	5.14537864914293	1.16723972279615	1.96594420634991	5.9705583565249	1.39627016663306	5.15395555254181	6.98283730878047	3.01835149635791	3.42328737314533	4.68713664849592	4.46359348288375	7	2.46889351493617	1	10.2105579912231	-0.377708251261757	11.2736042980216	3.96152800655945	6.40270617623548	-0.574867180160521	-8.38150731638653	-3.2896332710158	4.68878381031411	2.98678978554415	1.71230819290363	-2.9669784255331	3.39535299761039	7.20314967851023	4.41261488186771	1.06225663524132	5.78286811649562	-6.76780430495436	0.175211506573429	9.82417726697292	9.21093643545191	4.55758057522978	6.0720744485242	-8.97678431437222	4.20535563579978	0.0976297419019974
95	4.52030139566731	1	3.7179197908255	4.71578793540968	2.52690499294304	5.7725767088183	7	2.84711165869414	1	3.06675885180634	2.8234449458344	1.67255816810574	3.21558301309825	2.12216976528173	1.88581306270183	2.58807665652171	3.67666770795591	2.58100798266508	2.46317325351143	3.48262857940829	6.06519245644218	5.82365837272785	3.76287500662308	5.23241085709367	0.00805836570543772	11.5878827111425	1.9934378563432	8.66228183098313	-2.34016689797686	-4.26775031512162	-3.23919773043482	-1.73022491565665	3.77617287623928	6.02496073674491	-0.309729513155875	4.09125638643863	6.09830051565256	0.0032039529794655	6.2419522039767	0.507501725518955	0.0463888380979894	-3.52411109568542	10.3852271841207	2.4007183683455	-3.71743227021256	-7.60632462489722	-10.5778145989085	5.95174809117008	-1.70952182875557
96	6.56754470441304	2.39482668321034	3.01918197246973	5.07237824211389	1.46639100649476	2.93115543357039	3.03801821775505	3.22306590808042	4.63425650353224	3.37575231342526	1.46485578071048	4.6924878524926	4.01275153261768	2.88156491260824	1.6763319583327	2.64582153440788	3.06162970730179	7	2.05469577493621	6.16083478640036	7	6.9288091096631	1.52404710133236	7.46770296691627	-6.34969575677397	8.35571665719672	12.9350179589166	6.83577510813584	-2.22133361100792	-7.87219239691411	-5.71764214826895	4.29426136144543	5.5271772842312	3.47127699462788	-7.47586116811135	4.53604643443694	6.44531418470649	5.10763072397706	5.67093440875868	1.85065238123015	-7.01738149762259	1.65000138447404	3.97151604119765	-0.077187818561636	-1.0778066407034	-10.8414959645285	-14.4470876183505	2.65128389169029	-1.13889673420341
97	3.84605889976753	1.05747345305417	2.13263400728305	4.20413841499968	2.29153208841322	4.93035006292623	1.89570803924875	4.91289693772415	4.74185286821105	3.21016819792852	2.96076374854874	3.42759975488445	7	1.54073123798461	5.06650460261116	5.7527099385251	2.33131738592639	4.16106652933058	4.12390150310511	2.43824106612994	5.52364990441794	2.20633102442086	1.0461667544308	6.69979912179634	-1.38598903114032	12.5559254272303	6.61947775983919	3.30494103919858	-0.450655460186773	-9.125200365566	-3.01699463541723	3.20617397076197	5.55416827552459	2.23390694093149	-3.43604500564471	3.67773548469429	7.13537173352106	8.570365088067	7.9660262502979	3.12251221361412	-8.22322174359842	6.78485722702034	5.6214320599932	4.59444374775991	4.3569400607276	-11.1396062013706	-14.0664492501966	5.56851038117769	3.59534207340962
98	7	1	1.39200067343343	1.78069136932687	1.72577281498689	6.28111405185463	3.12331145882144	4.64668094917272	6.15362632682969	4.59882039820099	1.66528561626453	3.92675831064818	7	1.01305621529397	3.62867078794629	7	4.14836576202218	6.00288492908799	5.60553089874986	5.71048924459087	4.46658094155802	3.02928250072325	1.11761987267091	9.0979952781796	0.0268652590398863	11.7247053834609	4.22954371632061	7.91505244638761	-1.02524723074654	-9.37993921472041	-3.62567286462272	5.04860739022694	3.66420305892795	1.09408913673511	-2.71494141806555	2.91182063054617	7.42129989858599	4.28947186814395	1.86734318457634	5.57614820365623	-8.1098291533697	0.502791661859635	9.62600404731434	4.65081746581703	8.14591506519723	-7.44806751907322	-9.35701466994953	5.83724518136404	2.78756479373936
99	4.55980851680604	3.96406739832387	6.83529512259149	2.40355337823141	7	4.95355094442992	4.91085207192939	7	4.0568828341501	1.30525388297676	2.00619559677746	1.27384965590276	1.43383807865995	1.81412948808283	5.58381105701965	5.66319605951471	2.90888305388519	6.17493357037794	3.01572806475402	3.24666808736248	3.81548745354529	7	1.87710345682635	2.75368155604299	-1.8317358478668	12.329660835412	9.14265803740217	3.45454232951522	-0.98206092861252	1.55114098840258	4.1865790189995	0.303909538064491	2.57909342132875	-6.66496894687313	-4.24111173905206	8.09343084595584	1.31334291728222	8.41032121696099	3.03638048230112	3.43978756045185	-3.19042149053978	7.22976001058454	1.33125309003561	6.48407451074687	5.64962325618949	0.256316195368863	-8.21141068269345	3.30432360556501	-0.498061213383572
100	2.99789554068579	1.64411515800297	5.69287611737247	1	2.48342938254471	6.26418336162167	6.57034579842714	2.075667932909	1.6210873192044	3.78963888899277	2.05825324076854	1.47662731844996	1.26510146430853	2.31831155625325	1	2.04714334636647	1	2.03334649644729	3.14775851821553	6.44218181652811	5.04088240421212	5.25390679219072	2.35084996638254	2.10773991387705	1.70589656657459	11.5055384321428	6.83769194569857	4.79576801388186	-0.455495876610737	3.22761597623987	3.75635093667282	0.2812227631305	-0.106784329503398	-7.65909364268993	-4.67877109928507	7.46280949571942	3.96046879054848	8.52630887069493	4.52699321233707	1.24913227868077	-2.9832354918549	4.81565368728061	1.94032875629807	9.16211552161406	6.08420470164615	0.649058063372555	-6.97399515769953	7.45291170334839	-2.83236736929841
101	4.17640744613902	5.21340105811831	6.53553256180426	1.52793181081229	7	5.12964823258049	4.34858702399857	5.14131535118836	3.81555856595784	1.93941035767122	2.56356767610383	1.26785757770289	3.50299568427187	1	2.86449283758684	5.17897577946231	2.76505580826907	5.9522608913974	1.29454297713792	3.45664271653886	7	3.26752141479638	3.54247402495198	4.44442157525255	-1.71990765147459	11.9068311614325	9.44666826262075	3.77530981312233	-0.716064730564298	1.83729950015206	3.35035226516686	1.3520901434299	3.52129430851281	-6.63692840491167	-5.11755207129189	7.38365655273714	2.6110487593411	9.97587116382529	2.91786567436074	3.88561996419299	-3.33601856568043	6.88314480653169	0.0937488462792065	6.36252715097454	6.21719147855088	-11.5521908496583	-11.8311185975182	3.44427507422657	2.22501036182013
102	4.26332337700201	4.92665070127036	5.23216153372721	3.43637519750926	2.96052176206008	6.5167996801302	3.49829353952795	5.41551826086947	1.10446962991058	1.94880357338318	3.90653261759335	5.50943619949642	2.52327557018897	2.58527782352382	1.6226212223438	1.97533908930894	1.24519063764205	4.31706705630587	3.9040961662835	3.9047864868686	5.92418917694543	6.46545668934991	4.15062749546499	4.82075835235149	10.6036099317972	2.52554136244223	12.5777546323023	4.27483126513276	-0.825706646062597	-13.5413050364625	9.03950435213855	4.91953259603731	-2.04943603118774	-6.23968900471843	7.43688708369443	8.69602700167256	1.84311207731823	10.3668350299663	1.44311011934288	5.81825967432476	13.6870807241951	8.83829380806734	-2.3289452791484	5.34755374186719	6.71566364010523	-4.91671885908081	-7.80330676968709	3.73053506318386	-0.483187034607509
103	5.43951310600523	1.89030506640796	3.34736665616454	4.40935627708849	1.16317540816342	5.40259078167191	3.27640853986154	6.45381061319332	5.117189293735	1	3.02071911599945	4.03168465366698	5.38478045600509	1.82123146158489	3.22987198239617	2.91796230446932	1.45103784094758	3.32817092757924	2.21975522761769	1.99249353493009	7	7	1.2210758081121	6.83819281201125	-1.25171376976644	12.336031387437	8.96365549354188	3.97705977336787	2.24151060016231	-8.13630038379004	-2.2640731462197	3.20648757452907	2.48681803030381	3.79455031939357	-4.00486067428823	0.386602068238844	6.47660193199837	7.19279696426969	7.47798433286779	2.4398853749547	-6.06360143945768	5.68263597205371	4.54621824567301	6.52358814796287	5.37197363016872	-10.7592743544846	-7.86738544158806	1.54607963573486	-2.572755010438
104	2.94643291266264	1.93167709157135	2.7076395186249	4.46559375850935	2.84959499072552	1	6.68296241899264	6.28679242357834	3.94153525883177	3.33021712931809	1.44919143584918	5.83509765674538	1.26137130650809	2.40176742093091	1.41800974315222	1	5.01146206372945	5.42362161314224	1	3.78781203357293	5.80777838574959	6.16390156854668	3.07328425716995	6.21595242657322	1.48034520734409	13.4207010461489	8.84824659343089	8.16118380590063	-1.45094372396679	0.637374323212138	2.39588010151885	3.48648311772126	-1.64407262948675	0.377356061106624	-2.99788490015642	2.58317483398707	1.51103343606572	7.09074101861222	13.1470813121437	0.0138486946869839	-8.56644427003525	5.85579684554736	4.00679624528388	1.67538843912881	5.40831685082437	-0.527737817631133	-11.3479697582917	3.44418511036922	14.5643281136823
105	2.17771716202313	4.45031720191608	3.27894132835066	2.93979889307752	6.06160989654735	6.57546092314196	5.31278740453349	7	1.20363824863573	3.75547264702849	2.78839926103251	1	2.24309468108101	2.01245679049393	1.53540052297322	2.65902418957801	2.08457122747201	4.43011353386604	3.78329993464469	3.55113616063269	6.53011819530612	3.15667164987041	3.38193757828091	5.30008264083329	-5.70486419516889	11.6668854350618	7.92601009024657	4.70541648427044	-0.322646038153917	-4.11622793654083	1.99189303778915	2.20655735717102	4.21198057119488	-5.28648319256434	-2.29860320732728	9.62581635877599	-0.665474540134522	13.6225381728114	4.87364936537532	2.73782737162554	-3.59981229425278	6.07278447457249	0.305482527084043	8.15684381947429	6.69123208471999	-11.6014569447696	-10.8807313413883	5.17018273154441	-2.08685854445504
106	4.77978136553638	1.09186686317821	1.64521205588902	1.64312091477468	1.44028678484879	1	5.75403142326361	4.54720748775947	2.89488638917674	1.12765054773823	3.85798088929422	2.68886978658277	3.45894628906046	1	2.10597794134978	2.9913906210198	1.22870251964576	1.21224950945718	3.73421765275456	5.96282524464264	4.62260806980758	5.2252015364542	1.96745279348448	10.7360219818351	0.0242527362315786	11.0634184958129	1.63824560554695	4.29791141891141	-1.17822032143845	-7.6918749833405	-0.468351529097836	2.18154482841446	7.04835648326639	4.65857031334878	-10.4673304203466	3.87257493228301	11.7500528964077	7.05080138963729	6.09022723235264	0.905054599901641	-8.77554119257956	6.83118096189626	5.28952181182753	3.4357104159626	0.875632211833882	-1.37131496213398	-14.2134025086065	3.39014150404382	-1.0617550762833
107	6.48246462651715	4.04168091234262	1.28470483801266	2.36975455252616	2.18669373580091	5.77950690438694	1	2.11293006269449	2.91389913981797	3.76266298690304	3.95530327393499	2.65230031534623	6.40912508339542	1	5.62960241462465	5.11149291658298	4.45234248815461	3.99614436300238	3.06518783648537	4.93308778000451	5.25730547410724	1.8656364212217	1	9.42939769420938	0.580603887331815	10.7207689541823	1.9399842009596	3.14315462846588	-0.172113257133625	-9.69037510729295	2.58729603288777	4.61403507360747	5.6969511120196	1.4085807349005	-5.90019001207021	2.78583048895196	10.5966747867851	5.92211309436249	2.34920791992271	2.99263094788067	-9.96034702793804	6.27072789453191	6.91499012908968	4.82560316439598	8.8795691367201	-7.69330682164775	-11.9641993520228	5.81773133378	-1.5019314338053
108	4.40580461919352	1.49032591841272	2.60643171197888	3.19093638161618	1.10309761409855	4.75600826606145	4.41577284630866	6.75701072073778	5.66032295049515	1.56010100978929	3.96386816759603	1	6.82187871657309	2.14373346698535	3.78260286929807	1.59287817061512	1.8193116414591	5.79929013127519	1.74318183079128	4.34142837697652	4.51531805716297	7	1.12821009914136	6.47432770101198	-0.0212368602755787	12.0851231465574	9.84461692277848	4.03076337909707	1.63926005984536	-8.51175942121213	-1.5707781080141	2.86339655618789	4.39101828485774	3.54806997556456	-3.29020697644365	2.18663434456574	7.20892263185289	7.20651293010523	7.19220397883837	4.10194436782238	-5.91318985647415	5.85391903255865	4.67282913192262	6.74771275519431	2.06673449041755	-7.01569384254106	-7.46967404231059	0.4788287289096	-2.67732099848458
109	2.06914219495275	1	1.21514465698453	3.3484788646245	3.60614499091052	4.54178184072133	2.7003545836679	5.54487700219663	3.95113679660584	4.29056068838659	1.04995368473415	3.63688608969335	3.98038389120343	2.25768453477669	1.72794269244513	4.03475921674228	2.0922372905485	2.15734539375959	3.13364422084219	5.66950470807547	7	3.90325393448951	1.07597613993199	6.85019343803096	4.930557277094	10.4237742100994	0.239289375952007	9.64064168188967	0.0880334539053818	0.697555655830261	-2.87225159257807	0.778745578911505	1.1830394820132	7.11940879753653	0.053154527861698	4.89839408580373	1.04270155605236	-1.64217581789325	6.77407799404934	-2.02557244196399	-1.16798602770646	-1.72541723821815	4.50781609630698	1.46460306194419	-2.94778446751797	-11.6733065725271	-9.81858149281749	2.71702367949358	-0.173269053032988
110	6.19202358372121	1.73087455522467	1.92861175111162	1.9950526703976	1.42170913712732	5.80161949078066	7	6.58502483912834	3.3043013130294	1.86965368832786	2.39702571499215	1.55953832057849	4.31597261940872	2.3962789391801	2.18608834043511	3.54740713457324	2.98480209676938	2.0600491532768	3.57586841195587	1.20457186209187	6.58878586398041	6.38382510696333	3.79651096020807	10.7666784201427	4.3042148774373	9.82609634525574	3.62438446423657	4.79509397034871	-2.93312114923114	-7.4462733473962	0.865556717991017	3.61641376555266	4.01893768521705	4.59579985122002	-9.07273162880276	3.25491826728806	10.8771320134784	7.86136477347398	4.01632507426666	-0.791923297266426	-8.52233711013033	7.69567035413353	5.07465097939422	6.57261623757009	4.58500466811309	-0.0986526044747806	-8.54259015290784	4.7202345870842	-3.49561828123403
111	6.3668794589142	1.86549617695658	1.36221618280004	2.98522999337164	1	2.66264520802828	1.07458450637036	3.71726681531687	5.21734046836216	2.56489621561466	2.91799823393096	5.49316115720985	2.97963096158777	2.87305987221477	1.48039856184648	3.38779620880935	3.67465099133664	5.99827084987768	1.27440685982915	1	6.85954696795457	5.55829776334064	6.7774901602619	7.41996821410633	-6.58811416435265	10.3803381056135	12.912830106123	5.67056468619425	0.460439584074486	-9.665028406521	-5.5704729155016	7.55215144154522	3.62112469053711	6.46818909654576	-4.92846978690434	4.27049746750255	6.91598095893376	7.37633441797343	7.01373567367175	4.04470317177911	-5.48149532154082	1.22101954957106	3.53251005350021	3.22342949957529	-0.916613258827224	-7.73333732332593	-9.67728693656569	2.37638488716178	-1.90424723792238
112	2.6990832246966	3.06909509208473	5.0704113157145	2.12010082400198	4.56275147250743	5.93396977330499	4.730199507049	6.45777781687086	2.95437843848246	3.97240351019828	4.50530150097836	1	2.58255561392858	1.49626751605331	1	2.6130678061698	1.40592441884325	1.658746954587	6.98807460038543	4.68137711420379	5.33504331204745	6.0184606147186	1.94548340055694	1.36220310862537	-4.53950128953267	15.4585240849071	11.219119262594	6.28144839661379	-0.52994921080338	2.51259740388628	4.53219527682589	-1.50035809072603	4.13233847525729	-5.73044817343412	-5.77847821703105	7.25158686270838	1.89629334121766	9.89441188161956	3.93130464575768	1.65618571743044	-4.44360875717765	5.111803435079	-0.736306763882249	9.08024970716014	-5.75371671603916	-8.81483362856187	-9.44002445389611	3.6086283593754	14.268119209458
113	5.20086037087612	2.72245770819766	4.66058051459017	1.5213121063302	1.82572491296325	4.9912051004094	5.95352142059115	5.62625199003794	1.83145454600356	2.55969448261053	4.95703643408045	1.14750500206908	2.57201725301214	1.83879715379073	1.20397351407958	4.32383417582496	4.58816143016758	2.39916374467387	2.72395851950041	3.15319560857584	5.57577556697138	7	2.23523506541605	12.0158298216771	-5.89623678659714	3.61968520412377	6.04603640083549	6.80920980206955	1.80782150062174	-3.88996524292764	0.745002186323233	2.71346547954389	-0.568941166637518	3.19049340071137	-2.17423196806693	5.35549205089025	1.43456791100404	8.31675227357144	6.90121124784222	5.9530982877895	-1.49966682516443	1.40386285496602	5.27692755912616	6.53906609304439	-0.386332476585104	-7.05368799209794	-14.3568007641986	5.86132528937862	2.64968101861629
114	2.43983380298036	1	1	1.43727089127146	3.5753874762282	5.26420443451108	4.00262211096502	6.0650349477823	1.62250394499257	4.47249938814178	6.41144226307347	5.12153548346631	6.79854376199005	1.94199473076318	1.19544756462993	5.01810562582622	1.94341185305079	6.0581490454133	2.94362791190179	5.44216419530358	5.61679075492987	6.67385553934552	1	8.40798934892135	3.51349129621953	8.94360014750666	0.0759406140477926	8.84527768538856	-0.801646941341454	-0.198337480217495	-1.90064796915119	0.244518683619474	2.05774510975112	5.85744782194909	0.343872064227683	4.72754258730037	2.73745784104543	-1.86395252798277	7.85700486832294	-1.38870743481795	-1.89844451109123	-1.91150935806589	4.51605091968668	2.75557542161495	-1.5452863645581	-12.8139014989685	-13.8009643513296	4.21836909632697	15.7707365572538
115	6.70069763720944	1.4328634761959	1.76826556800646	1.86989657667085	1.6635047784583	6.40183867702605	6.44693795277663	4.73176837888622	7	4.60724723313522	1	3.94116431711075	7	1.60304875745351	4.59897705590689	7	2.99514766723009	5.07196284081159	4.86445098780078	5.28813094629539	4.95862324017995	3.27584371801629	1.08399326299779	8.9401037024646	-0.563021508548995	11.5237849545645	3.68559568102003	8.00998944715251	-0.819161574637265	-8.9819179090301	-3.64703496101042	5.62128304094541	2.74674945857528	2.21653719400419	-1.50027915597132	3.48476797950449	7.53067958866002	4.39747913524048	0.959588591447387	5.18427226792986	-8.30283387451251	-0.0214446207029786	9.32638961860574	4.30143869502249	8.74891182699227	-7.72135408683645	-9.40911551800316	3.81400365210591	1.27346030953903
116	5.16538530979408	3.48993702492974	2.98273001682319	2.06119988485602	2.9132950959623	5.00839210597201	4.29234384107614	6.73522310406515	4.37387215904683	2.60717300363251	1.5753307856112	3.37647021642838	4.81314303763656	2.21699329595357	2.22103864151419	3.08157097746933	4.74977023455341	4.72144040050362	1.55767691834756	7	5.72056370402698	6.11276057955873	2.81392108387374	7.55489311616575	0.270766164614292	8.80624502764374	6.2048404372543	9.11927028208528	-2.07810061843126	-8.59338550704861	0.740889452747595	6.28217817065568	4.01356906343144	1.61588114172429	-6.33595951106946	1.92618160240596	8.82507991667994	7.057985226104	1.39258436404931	2.25684043120652	-8.00590803813141	2.83176263840535	3.79963249079997	5.21462804992787	4.34061918655458	-3.02829855212377	-7.62459630074154	3.32865529945224	-1.34033732017171
117	4.23286682814647	3.29157107431327	4.39220023266348	7	1	2.29637602712575	1.27539700573309	4.80756024509466	5.6908172695203	2.42027003526245	2.44332322936568	1	3.72495943261941	1	7	5.76467946052048	3.64155900517381	1.70784338392634	3.60697077191117	6.67599992858042	6.58235845676227	1	3.96376577103066	4.00116609114738	10.903278771601	1.42741335506333	12.9273481719369	2.63396071708137	-1.77999074242601	-13.8859511126523	10.9369006053571	5.1398635292633	-3.41359769334562	-2.85235598463291	4.59262600255811	9.89040650791961	0.293317803562895	9.49558380937666	0.859398830854107	6.31391554096845	15.3110921333305	8.16015017331814	-1.90896726696724	4.42290753689183	0.690943826116944	-2.83677141400054	-9.92667673368339	1.78113027936851	1.93815705640819
118	3.85125525934036	3.49474887168306	6.46861540433816	1.77241342188894	7	6.07344932048444	2.8312992873833	5.06708131922942	2.80168667684631	3.67121965835897	2.3051974856928	2.79845151093047	6.85349917078053	1.39046614997347	6.13153091298957	3.08450450433898	2.65858884988771	1.5419407904182	1.6209718343559	2.1156380895148	6.64484414729096	4.43042319775708	6.14120894839908	3.73229198194361	-1.87730051370484	11.520037260468	8.81416490916543	4.58417262596581	-0.205238362161151	0.952847046703978	4.01779380733947	-0.84967313266782	2.66961228938787	-6.58330406622646	-5.08029208488526	7.11982109830831	3.66907790419388	8.62731999228457	4.68412215867432	3.17747732206319	-3.37318650295549	6.49264624591087	1.06620595058582	4.4681325107813	-0.0361075119921735	-2.68715421375109	-15.0260391512574	4.18486420020702	0.485261539330838
119	5.42140133063117	2.44745782866361	1.8609069789676	1.78556239684362	1.01835053503264	7	1.04175647808013	2.83301274952393	2.99008527923694	1.96136889684357	3.64627268782727	3.12500104116599	6.39387049891608	1.3303989018372	5.21627934595518	5.04916239141137	1	3.36161406963692	4.55092672963736	3.53537946661265	3.09255383845022	3.54013089045799	1.29181166595356	8.04388158179489	-0.948096066670949	11.6452263710768	8.54025077388148	3.48207528345986	1.07961667088646	-8.64155911079812	-3.73382170893018	3.14505219370382	4.40276198531916	3.72009296868736	-4.06690621916782	1.57661422344935	6.2035683053224	6.87742814733992	7.79348152607364	2.19969069422078	-6.15806145875122	6.32195499753106	5.31033150133216	3.19920283671612	7.01937271746097	2.85672898232002	-12.5512489198438	4.07405360256809	-4.22150992987484
120	2.0818414738459	3.7684927732436	6.45949855929328	2.05858431611434	3.37719694830279	5.10442823347667	4.92902276936185	3.25918862613585	4.71088253059547	1.50131923298882	1.46533535526009	1.28566736818417	6.06699532529382	4.70056060936718	3.59158358169646	3.00488194312756	1.93428915191174	1.59453425008967	3.94654549511987	5.19016661252491	6.42287889530174	4.61459799982883	1	4.39821857627698	-3.02463386720786	15.5354397898806	11.4209986120923	5.55232119647414	-1.54056505872212	-1.13284836691317	5.24566655372598	-3.65312272001605	3.55202123939758	-4.68802742221249	-5.33979283968346	7.34215863283219	3.58645873830313	11.9806639645806	4.54708270708496	2.05093470290051	-2.78745973901738	5.72358520008009	0.618657646499722	4.29274725031834	6.46979045638793	-4.06477535016542	-10.8802376109593	5.12802899388444	0.719204337931945
121	3.62041812607621	1	2.60121565324471	1.51108473846817	2.81219538212692	7	4.17259827615978	7	5.74636943812953	4.65105805623556	2.32008870362554	3.33121886461071	1	1.20867409762656	4.22423372975857	2.87035536870401	3.64216198315448	1.4970132163076	4.56604637089848	7	6.55652508716448	2.92152321570477	4.35465282708714	7.93914079917618	-9.80326339330528	3.63575022846189	7.39702100170458	8.11416991676419	6.17782765044767	-1.96799578958476	4.33238820379432	0.668972258022839	0.0486977191950825	-0.172831305536916	-5.25762185408492	0.108736630821282	-0.395970400422864	5.64431480595834	7.15132065708771	3.0973485900472	-3.87923065663169	1.91362572886282	3.47224035426875	5.30921411801841	8.4685731986964	-9.05568340649885	-8.28109295000129	4.84055985576621	-2.89201669340608
122	4.32623902130513	1.18492123087332	3.13660434273392	3.66589191885651	3.25805692018	6.70415943895655	5.10297104285891	5.94851632418613	1	3.08135486220823	4.39351579939469	1.84685990450276	3.94613961866172	1.90504217236734	2.18272207965129	2.76117137542065	3.28030054342817	3.00148007877594	2.35748313476912	2.78982762217475	6.55074699295873	5.02942235607478	3.70407688542362	5.30102537752488	1.6897876904866	10.9746264650129	1.87619818894966	8.88491932095531	-1.97285462561853	-3.89770126900151	-3.45637560585013	-2.32466387105617	3.52053243580112	7.780633889313	-0.294565565464158	4.17851809646202	4.44109001679993	-0.0374312399884813	6.71278445459255	1.47482243551658	-0.378787737574414	-2.35877599873642	11.6877838299578	3.85222830214329	-3.99168495674234	-4.33805222244519	-10.5557665105701	7.40161267392417	-5.34208830403893
123	7	3.80090872994355	2.80873528514006	2.43802716700742	1.97814294844695	5.72844279145226	2.06182807575466	2.74470860632159	3.86230381907631	1.84254550511269	3.09425222621917	1.21542520745255	4.07741101544054	1	1.50711215989352	2.73861736319917	4.05418086392586	2.12874094785558	4.34265436729071	2.70192764680687	1.92457378242786	4.04114180142687	2.78976519326647	11.206049940821	0.991759286070249	11.3442656652117	2.10135982841857	1.34803519736734	-0.853609309623452	-9.88148335554435	2.97399031005314	5.31429394844968	5.54353206075356	0.618160593541571	-5.63687428456799	3.55505725060269	8.69346741371032	7.07810509346436	2.37702881494059	1.96443858457028	-9.18064897356042	7.02133841364882	8.13484734047932	8.45261508006731	9.25961611397387	-11.4783324308408	-13.0836762248119	5.39600175532267	-2.13439102007145
124	3.83165133518446	1.62132340144188	1.3065100218198	1	1.65446833046295	5.74577422017025	6.39504584674997	7	2.74636280729346	2.7953613146508	4.57589427253988	2.77425243540462	1.12202868759705	1.23122551910324	4.77550022812606	6.12540008669512	1.54884710610113	1.62706997170176	4.32330340667167	3.67151209016056	6.18658139876464	2.57213230989492	5.86293270190324	8.99205772782899	0.78201932003329	11.8008656641429	1.69707088407488	10.3196614123786	-0.972825019126764	2.5970567647368	-2.30612184991327	1.64608734169719	4.34007708048582	7.72673690990915	-1.33660424953059	4.78722793634063	0.859425723793282	-3.17076171619943	7.47670103137445	0.117899008673526	-1.00261420541237	-1.96739072825326	9.64689617813122	6.12969364579539	1.44502216311918	-11.800504038902	-8.41902754880683	5.30727755395365	-0.142913160138937
125	3.58572126855684	2.97131023014178	1.20795761297997	5.92829630161901	3.02643145226982	1.224378958738	5.44344832797684	4.47242503590138	1.96782309851314	1	1	5.15874258427998	1	2.10644743426506	6.02516221211633	3.68600263076685	4.31523303715844	2.8098855773425	1.42759387426445	3.25019008760273	6.79879880708893	5.92107631924375	1	9.97744985242952	-1.46059166810391	11.1281474002221	6.59227610260845	8.12364584855253	-2.29814209315797	-6.62087374710814	-4.49152421032315	4.43659862540658	5.42737113308352	4.22118398940369	-7.41436379123015	2.45518481131318	7.29971083801819	5.93480332885331	5.2918649629113	2.39423728484583	-5.29266775037209	1.44249537180124	4.38326864747368	0.0578153711635828	3.82238071611462	1.86596612064333	-11.376357079747	4.56879427954885	14.2780840982557
126	5.83986103830401	1.57473774300016	1	2.29556752015649	1	7	5.79922561520459	7	5.93085968549681	4.41903936674703	3.08942585463921	1.56013547253175	6.76730124410529	1.48071369174089	6.23693669912587	5.9448298963657	4.2092132704148	2.9295056590961	2.35442978073646	5.51900387909179	3.45142726761708	1.3912383790284	4.14789726851728	8.88486461516569	-0.699092141771057	13.9752379875811	3.26031196696775	6.39023559944553	-2.04512524522194	-8.15710015007161	-4.4811046413653	5.56125416781868	3.55911763696568	3.90778171389619	-3.13982356073446	4.50669386788843	6.88452863035055	4.14217673732078	2.19872638470132	8.0727595147289	-7.31186090655061	0.0586469601490683	9.39375514370218	5.67293626524951	6.31389421535076	-11.5157010998615	-9.5606695215954	4.92801523643939	1.36738993494068
127	4.81544823600325	1.80780602482468	1.79757074077225	3.88134104532951	1	6.81493435444119	7	2.68697089542	3.12720494273033	1	1	2.08346181976378	6.30594187388864	1.87599132991897	4.60513215117678	5.4956266763331	5.02660463603733	2.91416927180184	4.86423578028429	4.56631006192164	4.89330135431246	4.30669487400233	1.10173461487793	8.08394835012376	-1.03532434714238	10.5948950422188	9.35928562954865	3.73560311269112	2.1339913036094	-8.85930951076221	-2.83845171208111	2.57463603281757	3.99076159017944	3.53491730338267	-2.4751501956204	1.5115993880098	4.71981291953458	6.42822251857041	7.16791762469657	3.43961044892299	-6.62769059068974	6.7487958546632	4.6102474619432	8.10146182806244	6.40832185632482	0.42499445567511	-8.70346806469871	3.26294294445495	-4.6712249830577
128	1.73180292314169	3.95745164235649	4.52332605088345	1.62944816093505	4.16222452726864	7	7	6.68283270446845	1.24406363125003	1.1663841275351	5.82519786599148	1	4.90485715451731	6.35746939358064	1	2.04335926933369	1.15222098894568	1.94339754241234	1.45651727923719	5.45680191257414	6.99341903453097	6.42662059237142	4.42672196916927	3.35857564332731	-3.71457356912683	13.2440227097849	10.9151001890627	6.72541220790604	1.0102191190109	2.36358194402984	2.64590306749456	-0.361546291550147	3.893174410013	-7.12948512096236	-3.7631907301823	7.79359204500085	0.220476493163125	9.28136486009699	3.31404892505377	2.26885550807822	-4.27997455501812	7.68207719408675	-1.51912691555077	9.21589131029547	-3.30442218047315	-12.6444545278746	-12.3515430377005	4.67360513799711	-8.05069231316067
129	6.81423475605689	1.58757103285773	4.68009041568281	4.15726740921955	1	3.59918002407445	1	4.10568248808728	3.17415178613411	1.41990603356991	1	1.6194146835441	5.71105328386288	3.57186424574626	1	5.63939170282317	4.99113258962293	4.140726482046	6.19765482626816	6.59242902732957	7	7	2.20669518548747	7.49409777484593	-6.94373805121412	10.2929508586531	12.7157323547709	6.27067844176994	-2.41530598083577	-7.95399795776939	-6.14938740698058	4.92276373171672	6.00162630024657	5.5412922636537	-5.75099730725472	4.37150446085044	5.90082488806823	5.61940458969176	5.85964788486497	2.14786047540282	-5.94494829768788	1.15223031989946	4.01905516427595	1.16047624495331	6.51963497270168	1.52274046077546	-12.4130040339095	0.450256747441185	-1.38669415435211
130	2.37443282002294	3.81736103845432	5.92618645210238	1.12499848329843	3.27254169915265	4.62858518689922	2.81042216102434	2.66326911389404	6.29675205535469	1	1	6.57738374013573	5.98888596374612	4.65486749693668	2.96407376660591	2.77002357458807	1.46122617061027	1.23023282955496	1	5.08767266134681	5.94027815746665	4.36911543682689	6.46024510196284	5.47920336594492	-1.57629979348368	15.5502418416852	12.0217851606357	5.06580679014479	-0.632502605389929	-1.11669998885038	4.70184185704887	-2.40338939587378	3.79282592118069	-4.78444294492819	-4.71123362379893	7.9396834611062	4.67000339544168	11.7862931375742	4.46547970325818	2.80565939520469	-4.2773248574358	5.22809984788918	0.38190904668855	6.79031779110027	6.05151893440747	-1.51654485886934	-12.4015834585583	5.89206646108796	-0.00467998022046515
131	2.3856726186696	3.20413826543958	4.45240116430426	2.17613407999592	3.65462094040176	5.44463910524748	3.21806064513324	7	2.06742581533186	4.79011376575262	6.29794577619293	4.66049231328473	4.46791412356358	5.3626712053661	1	1.58693369967632	1	1	2.41263927699966	1.89937536697047	6.9018394212609	6.68046802377525	4.3899194289239	2.14708016304041	-2.70136388127456	12.4552477857934	11.917891913352	6.45280119914833	1.12463707555084	1.70276245398084	3.09246129871994	-0.622672952800855	4.23988790626052	-7.61603212422169	-4.90838516500593	8.12921041784463	-0.265920197502735	8.58466452699728	3.7909785710616	2.55562743094455	-4.99006431246197	7.76459894213231	-0.296281943278402	8.69993690634158	-2.58930579059517	-13.0758866984867	-11.8486206944309	8.52380502721464	-6.3743312169209
132	5.90104182760457	1.16339874541282	2.51119846871524	1.84888579740147	1	5.35223363869644	2.61442618204984	7	7	4.94476381426362	1.88728037473356	3.63654969751282	6.07958723900734	3.94199797928171	3.26628542898693	2.49893029343068	3.77781288425233	1.18772089956831	2.37928917947491	6.21328582932472	6.73100478505402	2.05280547684312	3.49807639319963	8.01949320763033	-0.592752112804289	12.1899535394304	4.77427596643668	7.5206714338559	-2.7833084476319	-8.71336843023993	-3.55047113633168	5.44863646493119	5.17424586205066	4.18212174284975	-2.57991005857928	5.29717418818379	6.72897518523081	6.94279919865645	2.87692665503314	4.23613926193184	-5.8927621528957	0.240388350503536	8.98243556388803	7.68435716863799	8.53229539550488	-0.246119819200604	-10.6578366312579	7.41814756340333	0.813839230326568
133	4.6342869999516	1.15934252374054	1.29261785271696	3.0165376789653	2.37502172717884	6.81737277881846	5.12568329436712	3.84760455525696	7	5.97071790959803	3.00704719656795	5.1770658144779	1.46050020670211	1.71821800841872	3.01518184194853	6.00870653824997	3.66484702923548	3.81468281944171	4.18153011230869	5.15409663721426	7	2.63814637758992	1.17957377186256	8.0684010039252	-0.609821726027418	12.8835757149978	3.25048615294439	6.57753780937094	-2.67072840723693	-8.44368248966481	-3.54180270960834	5.6710746848276	5.6303218842752	3.68506682659501	-3.37201623234962	3.74170447664572	6.70017584442606	4.75608341665756	0.999317749816408	7.37042396205806	-7.30665875640284	0.133491280368533	8.94355238163169	3.42625268358697	7.00087659301276	-11.2952124390959	-9.3784185257211	5.22937695214482	1.58933220579264
134	5.08393268989093	6.45050351968588	1.60942045856393	4.36452379831639	1.6191420025623	6.53204083646795	2.77576103874714	6.33042074367628	3.81370976297281	1.28895780073008	1.79884931627303	7	5.43251959355818	1.6323286484045	1	1	1.50296169840599	1.56237301698725	5.01415377470249	1.33494620139999	4.05367823605062	2.93533253048813	1.39079467239849	8.75988744700603	-2.79300255089409	7.81451217876917	4.40443430402723	5.58118936593754	1.41043509502077	-12.7758329984033	-1.73551801709117	7.53709279076792	1.77837172088702	2.41876345333604	-7.58379616350314	3.68103180956661	10.0350785336668	9.4782360916444	5.84289655822578	6.8960376758279	-9.17730213493654	3.72541439970416	5.12828986366396	0.472790204251805	4.86264467806878	1.39929205546827	-10.193597083001	3.18605429835084	1.00975380047115
135	4.59837338013285	1.57137011415858	2.0584637228896	1.78815374845091	2.26568805062314	6.7962988260287	7	6.21273393187117	1.09225573031932	1.23963447657939	2.20627261144185	1	5.39820425877083	1.98274487197059	2.43026310416032	3.23424871852365	6.1022951579483	1.77178534317265	1.72000360325177	1.78121283567395	6.84954715648082	5.60947213345537	2.95417641563367	9.58542179221928	4.72120962287322	9.91745647849232	3.33617733195963	4.71022882960031	-1.54744176649692	-6.78561545954343	1.01840530488895	2.67613353823789	5.04293852386856	4.12283606411603	-8.78927501674425	3.72246528530603	11.0199925588518	7.89570725168347	3.71182123697858	-0.0857493670244077	-10.163474077443	7.4306018336858	4.47617624037484	6.36278929312098	4.33420541369873	-4.1649094629364	-7.75639910651893	4.38335893789443	-2.74824607185055
136	3.00247163829089	2.45340323761251	1.62651473136991	6.49957652359766	2.189974282997	1.48765738772075	1	4.41838463834363	3.49734663387803	1.38010585700414	1.23875191325209	5.27108084666465	1.11232671160063	1.48611435237309	5.25226117274502	2.77825420391977	5.30563882112938	2.42392451786861	1	3.14903128606721	5.38708100663472	6.93389644453042	1	10.5179295118664	-1.99558690299564	10.9952756143885	8.1938427521569	7.56120673749574	-2.421902516379	-6.24042960200654	-5.06339684006364	2.54122820810313	5.06789523887528	4.54404095141558	-7.98018564524834	1.58483251721495	8.05218109138294	4.74675702453642	5.92116249036395	2.3598600622507	-4.74986703608433	0.352532308419547	2.73609681031671	1.26578018132225	6.61529397511985	4.40921604891725	-10.9351735415793	5.5560716012938	-1.27999596511858
137	7	3.19271193281076	6.05453324799581	2.58502048116226	3.23333497865156	5.18995259041432	2.48490375625021	6.86524576966728	3.27091401634302	2.64390302993119	1.89974471742083	1.28165490754837	1	1.3057767445734	2.99156894942115	1.82828298362523	1.10042150138101	1.49786806844982	5.31709955690057	1.48565623512179	4.86121514310104	6.13634549507522	4.68005194316281	12.2034815199352	-6.60532095839903	1.30958377984332	6.25169034259091	7.12624888383362	1.95672113218685	-3.93860370614639	0.97087050110215	1.56978020444158	0.131415388148876	3.64859026053466	-1.97492196703882	3.87548205842286	0.680606083456498	8.20723513021503	7.58502897293363	4.58353231413571	-2.12938389960185	2.80023830310854	6.54068217775963	8.17366547806336	6.61336131447051	5.63530758103269	-8.48195478620346	4.17272735671711	-3.4926528822293
138	2.07011353818535	1	4.97084659138284	3.64592941703322	4.59325049154991	5.3018708087405	6.82796489392731	5.73834125409091	1.24351254496126	4.01879401370462	5.18640927687264	2.24804309782848	1.65921017446835	3.46600049269683	2.35723654546218	1.66237942860643	3.01580720382371	2.17542443672786	5.67195238190097	2.45052546539754	1.38748444940974	1.0092761527946	2.98885307341073	2.67802998667068	3.85726995358142	2.00813727067482	10.5815800800241	7.6212876717552	5.27143946868347	-17.2810474991842	-0.963351102529701	7.12160395460984	-5.94264357306201	0.133307509492277	0.857383110694332	6.87400700319339	-0.128059887749993	10.1953419773882	2.1359966898983	-1.05460100351937	8.46182779220224	6.83372664761477	-7.81445404121126	7.70176849959472	-1.91910161117788	-2.56881046011206	-8.17879667815189	7.94863114640574	-0.290722268068339
139	5.34309480815612	1.96148819704795	2.13054496548573	3.46625591336787	1	5.61209339308961	1.74238945466804	4.33183568385198	3.31088818713811	3.53148480726336	2.31753381633671	1.56418433578383	6.28953245658732	1.82224544412818	5.66101191126791	2.75230606482115	3.25331328107892	5.10678196046264	1.72385237518037	6.79974171969467	3.24279955989943	1.96093022136202	7	11.6028850837238	-1.36530113506447	9.83117419840421	5.05634417711553	5.42557188746725	-0.695700640352123	-6.09052137818192	-5.91228150032721	5.72395335530936	5.00185311131468	2.6600533024799	0.685751583191801	5.87372086888292	4.45182181932548	6.03369752506425	3.27241926008807	3.615442625587	-4.40398432317649	-1.46906759616977	2.83550972043008	5.77077605533406	4.53560470183334	2.61037100215696	-12.1126502249657	2.8818562286587	-3.44933720948587
140	1	1	6.70238198334098	3.10379725278589	3.68519197628551	3.23373965066344	7	7	2.4690218595738	1	5.32692504216209	1.94785175255611	2.04540026727099	2.40334069023408	1.9701260602933	4.07765883598576	4.96740519884708	4.26770948966331	2.79642427846894	1	7	4.34477089960056	1	2.62745667136211	2.49491825552402	2.12496421818036	9.704822941693	7.87585971492409	5.80259225746114	-17.4233116365299	0.139046359029779	5.81185185550865	-6.28887787401281	-0.303118581274573	0.58165750405508	8.04022578348715	0.0129546145959809	10.0027398751555	0.461294296780375	0.919691752755879	8.69160056210009	7.41445458563645	-9.8227483203339	7.91815003069935	-0.965109204294359	-0.0650794467030014	-10.4324566796316	5.6200973703048	-2.84963806145256
141	4.6435288244857	2.48360367964439	1.91776008300824	1	1.28626387212807	5.24664091765229	1.34497455814792	3.66012227493607	1.92798979876978	1.62173092621741	3.46531599827477	3.52559038095802	2.19108367161782	3.71602178497132	1.80993789015067	3.69505165973893	3.72868927087824	1.45920506089246	3.72254774771885	1.28362853887424	2.59665085506015	7	2.92731922954382	9.16186939752201	-1.77633747275218	10.8068994634332	4.40570414273768	7.05865679774092	-0.481568305860042	-10.4778685885808	-4.24298901804413	4.23760757456454	2.69434991723641	2.60607263076104	-1.15128644979845	2.77988875300171	6.89114435672428	7.10269293059854	0.296050387829966	4.94929437540036	-6.15415988794677	-0.357821825332165	6.79940723433216	6.61227484835072	-5.27858634355594	-6.25869351398204	-5.83083256318459	4.6556038478263	-0.758304086384971
142	4.29397826452594	4.30380297347447	7	1.94758571779243	7	5.99581382039507	4.62748176979411	5.46970152810117	2.30175497292439	1.70930982008715	2.38046514040769	5.87748055037096	4.33106484842391	2.17698885457278	3.58116656701402	4.93602604966867	2.63159608829054	6.28082252943863	3.6039700848318	4.44409385866984	3.96884449956142	6.54603848496164	3.53206790766586	4.01976271453055	-2.20116055265512	11.7236074076647	9.18405749344763	4.1167634343419	-1.05909122509351	0.976456947710886	4.57301613114892	0.347349297356276	2.98352238041549	-6.51141773259851	-5.30867928758934	7.68633098244871	2.08216617064452	8.20036851626072	3.19488810449884	2.5885755334232	-2.67797295065443	7.76805467611618	0.25987664840285	5.12436724508102	6.24885655701807	-11.6090131478265	-11.5138978156847	3.88985081369618	1.72182015703225
143	7	1.80198619789841	1.87313553212046	4.37884352733284	2.48921895693206	3.70164604452623	1	2.32592440165279	3.64540182902382	3.52703230124136	5.1817955855984	4.99404800309587	2.61138666493283	1.77026829358338	3.76961047349834	6.11091632628063	6.2604431793686	1.33877349189868	6.98153069927533	6.15014171164965	7	5.6091504906497	7	8.33880052671208	2.67962526892567	10.7021062041407	2.78385738179289	4.87235708673505	-0.727021740701929	-10.5386527731823	0.728058398679508	1.99885545739889	3.95096491084899	5.40156407981189	-9.558200403564	0.913653298517477	7.92716977764228	6.61655434878958	4.27151852363457	1.14387417644555	-10.5826305929752	6.50106132601546	7.18962830742663	1.07190942112177	0.292087477894398	-9.87065474382495	-12.0203058652957	0.939478217090128	0.975592784783077
144	1.70027841674821	3.17731003583682	4.72461185075928	2.97577439696079	6.72969475585341	2.9218231856209	6.9415871542587	6.19911805917392	2.18179767919968	3.07333103822708	6.69545526005025	3.70726006066566	1.3039690191457	1	1.88433008258151	2.35866651353311	5.42336567599298	3.1676306193164	4.71016487406709	2.34031040648038	4.06440368154806	6.18932155987918	5.75008447328371	5.5114514673094	-0.52313531229639	13.8023615320031	9.40209651153108	3.67690048780034	3.26071383996159	2.49532534819335	2.7070979370671	-2.3497073630655	5.82875034349781	-4.9956520641788	-4.97517255495262	6.25525479998938	1.34747086742392	10.4984441416469	3.40903521339501	0.987693356057529	-4.73613233043798	6.48688698097743	-0.162916816250424	5.94497228119285	-1.75727401119576	-0.337173874162681	-13.3911395940071	5.06068932350184	-2.41736185865984
145	2.63460943095289	1.15159807368148	3.45439177878335	4.46481759944402	2.65667538161988	6.50472081400351	7	4.0732415685548	1.71485695548196	2.82054317158984	1.47747057158709	1.9946015133776	5.14852841549635	2.18590897358136	1.38064413604132	4.31614181125681	3.48646720886687	2.30145592557893	3.8051641238039	1.66702628262498	7	6.09579166746319	4.60752086485364	6.15086502427136	3.49281941826864	9.03086109182193	4.15244429230526	8.45972830447395	-0.520096970177658	-0.319036101430679	-1.88064927236837	6.38607779966944	-4.3633118850418	7.98904535421736	-3.6392668448553	3.98052364605386	2.5461722345253	-2.5452569477823	7.85130248102973	0.804505990992219	3.13737536726695	-0.344465294787187	6.95797356116003	4.75457813303402	-1.66087144533879	-7.59453093630215	-10.4574291811383	6.97141554459891	-2.30104886129822
146	3.09017124197004	7	2.53702766318315	4.77505428135338	2.18177220213552	4.56884693606194	1.46217200386907	6.15006567399644	5.78320962432172	5.53564230854344	1.08553359511388	1.92219201109212	5.09665123317974	3.90805915224961	1.62791607564544	1.8607821143634	2.49791939965989	3.53986073103254	1.06525325521516	3.68004288230206	4.27543901930826	6.31245163098346	1.99743691855144	9.89156012187158	-1.60136270787596	10.3930861345467	6.63559396522946	5.44266107814799	1.50219549671155	-11.0548442328493	-2.25608798287764	6.64680842470292	3.90198091970594	5.99363088032301	-7.51756963464445	4.1561976326256	11.5369124854288	10.1175597958875	6.0538124016918	4.06322489551501	-10.0333238100298	2.68470187302446	4.71047004282302	6.9932964481772	4.57841053832366	0.0312620352756282	-10.6211797973478	1.82027088479506	0.549258555275065
147	6.2681676466365	3.58078480427536	2.62751387208946	2.2935261964411	1.21254038607929	7	1.26485994842022	1.17653157004257	2.98979265584315	4.09132004015589	3.24453760267893	4.17561442555649	6.74122363070821	1	6.41496748579293	6.89205815407839	3.90215911497339	2.09717115759058	1.42306957437558	4.1890850204916	5.45214060535985	4.7474210521611	1	9.47702401716687	0.28059929508623	10.9682256221785	2.10309737094578	1.73094464056765	-0.635492770354873	-8.3288052779033	2.85014752437957	3.9619920575585	5.79378017181067	1.03094293540121	-5.14302758749469	2.97804731188412	10.1758540900272	6.64785909226552	1.33857074293793	2.01928148624748	-9.32413851241549	6.3981973062565	7.11079814617644	4.38720033803786	4.6840926589445	-8.75029780195925	-11.1614316187574	1.77116608514868	-0.670351223778903
148	3.82675435607779	1	1	5.78526737928362	3.5285007096723	2.58698239522124	3.0967797734914	3.42417943240528	2.21381134048781	6.34924628582561	2.09648666670873	1.57647785667349	2.16127269516329	2.7923722325342	1.38284478516142	2.15161656263268	1.15239930950712	1.37593769385007	2.98092972623196	1.65167171510882	7	6.61754683149325	4.28880788035674	9.80755902185463	-2.61762868081775	11.5860611849208	6.28655173456862	7.27678239230618	-1.9805077927983	-7.47020006595683	-4.99748482247579	1.63966054594802	5.08398599857049	4.63971908722047	-7.17417993838134	2.57177479847348	7.17681391243378	4.82092021707509	7.52858908505216	2.768277260202	-4.89257061119854	1.01024210992807	4.66822742830743	0.833725751705889	5.49219378811936	5.17844912037925	-10.0101140744533	7.43543525581854	9.7944243738173
149	6.66638563121136	1.56900503971083	1.29309143872017	1.32159309196331	1	5.232256600881	3.80473438463685	6.33522548887199	6.53398976028607	1.56415745611443	2.71048453226061	2.28311972487453	5.24149701211543	1.03922389016502	5.99027101367439	6.96287444117647	3.16856242452312	1.65949051635723	5.74782822102053	6.29453877065312	2.51423348512417	7	4.18630029498079	7.99186125218201	-0.20257272873683	12.2596974357686	3.76999417607802	5.68115305080224	-2.39675978341852	-7.32615955590486	-5.57258243620879	5.74015747791162	4.97443882293277	4.09434427038609	-2.19956039863894	4.27071321706518	6.87105697613654	5.21920373429976	1.17728495830543	6.631820958366	-6.48145224955209	-1.18597203055345	8.46201666325788	6.60748455618865	0.800978126459198	-11.2210492064423	-9.10451496590085	2.87429543438229	0.240056049601558
150	1.78335125148232	1	7	1.97780803410403	4.30712076551794	5.01457355018118	5.33424463476355	1.50576405800429	6.50772985021088	1	7	1.95268897976401	5.49037989337341	5.22477706388397	5.15655402124038	1.30139267045571	4.14379670533943	5.37810033225212	1.30280597898905	6.51403901505777	4.14912568294608	5.6416310641941	1.67188486571292	3.20476349742731	2.67515904175491	1.24693581731287	9.77641369491672	6.17497248017104	4.90904198788789	-17.2019717444822	-0.838413983204016	4.88336068268063	-7.15062737452201	0.312526819761058	-0.269295097155538	8.63502080969734	0.427767751695934	9.58342073452215	2.79855798720887	-0.661226359590419	9.1056216304383	7.10086201585978	-8.51420146574616	3.65910416473756	-1.29745961552076	1.06779510905305	-10.649729635254	6.89102396201357	-1.89183316655887
151	4.33217233261074	1	1.06088490576087	1.85383525254926	2.51010690781258	6.03946819897435	2.79685532629324	6.30532780337606	4.51725736859532	6.8363770971784	3.81897073198289	6.66959438362616	6.47326342522414	1.73215895673086	4.11445499482546	5.81721997889461	3.39711315112677	2.41452903775761	5.66539777357959	6.52052110232089	5.38007629661877	2.3063469982727	4.72216168104387	8.78258098675478	-10.7266747625029	3.32643780656206	7.7426291176669	8.69593266508516	5.15084710235524	-1.5240266329501	3.69651222755869	1.33526784646924	0.0420266318877393	-0.0112112278447703	-5.37528815053811	0.772866534616894	0.399767123619563	5.38339048550064	7.24806402492612	3.10763491105576	-3.74548108495038	1.70825510539581	3.42831278351385	4.6208298743759	6.96521646938864	-9.20247265082625	-8.73804726380468	4.81865417891593	-4.14556206186348
152	1.54234044742531	1.40470191535414	5.85406281488056	2.11936291048671	1.96133902768373	4.19574603124831	6.03580880678209	6.67574405878189	1.95832976046081	3.73697078813649	1.22899017289503	3.41741925421279	2.89312936045199	2.72703248103966	1	6.56286147534708	3.54846826804047	2.31277873858591	3.9469123510586	1.16235694931632	6.29337331952668	5.66167532448142	5.0323511093863	6.07723801903725	2.96689285651794	10.8117676787083	0.0621483411782202	7.15591515092122	0.180783467199514	5.44805643243209	-0.890151440973089	-2.01631047119784	1.7997032036116	6.52345618257902	0.255628517263382	5.39298464021088	-1.66916792516537	-2.16839947221392	6.60721254374764	-0.668433929180123	0.900680948390668	0.0226050578775976	4.39122108816324	6.33541368586011	9.58746720006328	-7.55301406970412	-12.8584685173542	11.0413093142038	2.21719857617118
153	5.39301313308575	3.51917016046045	4.17881345825306	1.75583079744974	1	5.73261144377777	4.76537282722547	6.97111484662772	2.23255235087723	1.72566290163624	5.19269777741721	4.68596608264502	1.97706475313343	3.20354965866653	3.37451520304999	4.05705920636878	4.26899408426545	2.92154291375596	3.72308023160255	2.5273137469249	5.5730079749727	6.78389137513245	7	13.674509374668	-5.48538086422061	3.29592677649471	6.57598842442868	7.04642160408917	0.998719840200748	-2.68374400207949	0.873648943617065	1.99143810939458	-0.152133916494306	2.21204904957102	-2.72325160523819	5.50067332824897	0.843894156349367	7.82123609902477	7.51003370868147	6.06707609054917	-1.64724243590886	0.590227778168055	6.04382003651306	7.32618837148146	-1.23556170642561	-6.60178544481323	-15.4802416784739	6.46394769984862	3.72559922856292
154	1.98530250825249	1	5.59868729319648	3.78576231296331	4.5595450585284	6.64267932018947	7	6.78341556868151	2.29638885572926	1	5.06970070753325	1.22152654220401	1	1.96442270813096	2.33923428021725	4.40741864652551	1.33252213166842	4.29928451175761	2.95394299954665	1.02831764469991	6.45813908180782	3.55528410235145	1	2.28103960610954	2.42500812577589	0.925044428650233	10.108097419695	7.07997092863221	5.58784963422364	-18.1329381731345	0.810743984460931	6.85317295307693	-5.98175728087589	-0.2232505910168	1.74025411485561	7.03944775351142	0.544965068456549	9.0626984429741	0.671588851761847	-1.10871032626787	7.42256359477386	6.14510151699726	-10.0221567556699	8.03632444221606	-1.006624477995	-1.17956054098603	-10.8913608689378	6.97199595789526	-3.50278601048358
155	3.31948685112895	4.64932228291917	6.1590914515701	1.37656886469923	2.31662344187157	5.49652991814567	4.42963348253112	2.18020375637133	4.73841570993534	6.42646285381093	2.38048111899972	7	3.14379317110074	5.45202116560679	3.14525141077221	6.61750471462084	2.26954884966903	1	1	4.90276139158864	5.6763555144003	5.11218802174545	1.59650716239569	4.07298301253064	-1.61667618130945	14.392767053447	11.3968344573041	5.25428457600593	-1.48868934211991	-1.84217635207687	4.40071570722484	-3.3789905534809	4.106904759198	-5.67403366480255	-5.04028188392184	7.28551867793539	4.31448104285224	11.9769285230421	4.53755079071147	2.28120337043112	-3.50343421864728	6.56925116785422	0.631141486692517	6.09814878154099	3.10233244010368	-4.40061008812587	-11.5181179271036	6.20252020178667	0.487089932896869
156	4.30202750694074	2.73615884487957	2.49201307163095	4.52887910150304	2.64873531143574	1	4.79610549820622	6.24906438559862	6.17109705629171	5.8300776697488	1.4489329248235	5.12045977895035	2.81899593466378	2.72062981207033	6.63328811274121	7	2.98362765434237	4.14820340842383	1.30528743410081	1.72284789909741	3.5008944354067	6.41089285360066	1.58724732639067	7.62392966551106	-1.68612136986278	10.5988144821481	10.1401937688587	7.67185859980062	-4.67625593964343	-10.9900302779535	-0.543536052985104	7.8708411711821	6.5293399071747	5.93973883474107	-7.68255510751045	4.47684435244317	2.19382632555228	3.40707899244637	5.7258036755049	5.37706364930346	-5.03630909098637	3.68894630567589	2.87859898399746	6.62750142262967	6.70059313421042	-13.5533377148527	-11.8455015295676	-0.788167542889221	-2.15279011770507
157	1	1.23337783863826	1	3.56421199998782	3.95747228011227	3.81988980399896	5.68932985953406	5.64374496134492	3.4247124850034	1.72042750111731	5.52786538862307	4.28660820235552	4.83470033254899	2.73874246864862	2.07156775793129	5.08043233221618	1.03189528145895	2.83498711565584	2.44689331688953	6.38505485078842	6.9423491110837	4.66233908772933	2.87759900202916	7.75991674966399	4.42089061040371	9.63184825868467	0.291132637504312	9.63435431350207	0.297944740123789	0.488701721983036	-1.13093904422623	0.869937158206241	1.86638631017033	8.46635060844551	-0.845478521095245	5.2224812454494	0.938542254297811	-1.83791311849491	7.04228121753747	-1.91099759295949	-1.01207985138399	-0.464965966859507	4.26269504998992	1.42578863876418	-1.73130236222716	5.88366585902021	-10.4970709404139	2.09669154464465	-1.00759465177305
158	1.67702090320327	2.91925026399	4.26142349837221	1.24347995892479	6.50930586775251	3.42340469238615	6.80535954291312	5.07893480437202	1	1	2.96113145553429	4.59337664629902	2.0567330702385	1	1.91663153347083	4.00072640083222	2.10161917068171	2.74129096299576	1.7035212696704	2.29486866651794	4.99800108062916	7	4.94575079044714	3.37006529592639	-0.951101082172935	14.1924328199948	11.1070950970944	2.96909619314355	2.67216480023823	2.87889059070958	3.38726430060775	-3.26346410240748	5.74959959429461	-4.32934155201366	-4.80670165365723	7.5042989610355	0.946537845778062	9.39888105460273	3.20718791713785	1.64584374489805	-3.15029480706082	6.72939048940843	0.411839100314158	7.33097555588096	-1.9674975667383	-7.1534600905043	-10.4180651190951	6.19849075609569	-1.26563097675003
159	4.75703480592977	2.59629233128412	3.44271470402355	1	2.11213862536579	2.02055896370078	6.97794266817607	5.46478156047858	2.75675518584909	2.36736762185563	2.61322072316133	5.38856443352194	2.19709973956687	1.83480067397549	3.97137070432158	3.00437628293175	3.73115409690995	3.96475862232952	5.64199058631106	6.71029645819172	3.47915388314421	4.09272049135003	2.7799841713299	6.43888430241518	-1.60391475197493	6.83481760132429	0.847474311676187	3.73396027489022	-3.19015578580978	1.46909922420341	-0.903941838240531	-4.96943435740534	4.79049713748458	-8.24537983019635	0.212780163697675	1.98675039009752	10.0023406582456	8.95074117091236	-0.666896688652723	0.336353524736347	-6.97615624511165	2.13620149941849	8.37336922902981	4.44664512646847	3.45259846536528	-2.11910276878652	-13.2508868279976	3.45825462031093	-0.865396325777036
160	4.18332648286871	3.37977003285266	2.08375983695448	4.44415111264441	1.7188357064329	4.16627833604519	2.13273614468013	6.20546688959815	5.89911989636779	5.37453445521638	2.89582103177734	5.26362493027005	5.3197493137412	3.86345464303441	4.17232087805822	1	3.22257230293749	4.29947423360216	3.99947739864331	2.02293536212307	3.3005835610778	6.97812475715454	1	8.59466112091624	-3.66284423078074	8.79255749657535	5.16371090981576	4.72962464828606	2.33883252924884	-9.42368652287224	-2.46878519063696	7.70769209131261	2.17722800868076	3.51166314194464	-6.47498475007787	2.62146960255465	9.47480050187578	7.17094683672303	5.63622434872055	4.47291829700994	-10.59649571287	3.83647313694415	5.71962482278736	5.86880454584768	4.09087510464244	-1.35724714427398	-10.5263912524293	2.84705322257199	-2.72778087924561
161	4.52239973601082	2.5718124095706	3.82196000017534	3.44841066305669	5.95664379007055	7	6.5607280562874	6.44030861436598	2.52196545098644	2.65931647504869	4.37476695849101	2.38322920755834	1.38099268392537	2.61497234952518	5.22726436986385	3.72971886163513	1.2473974878449	1	4.48735599316093	1.43142242010129	1	6.46054333347057	1.98368290872475	1.81671021208929	-5.0143941919257	12.9070323881646	10.12827955893	6.88826527153209	0.237753153798256	2.60921157259787	2.98477061311878	-0.369262532386832	3.32034792029046	-4.42370352553912	-3.76760716779974	5.61118949649686	4.3031662726952	12.8442536039079	3.25302660960255	1.6015558790911	-2.56906320779229	7.08100812214885	1.34207512290007	8.8080157491947	1.22949642807857	-13.2717633388883	-6.14803701102959	9.03793948116545	-3.05287058110183
162	1.20574745321353	1	6.93493521111804	2.03446569203263	3.66434316424882	4.68795500537792	5.60990709399247	5.24157580857747	6.7566816428501	3.37873786306715	1.89355543511999	2.15246963584808	4.01822492906578	5.17857803949689	6.17227527935918	3.30750941459928	3.83812289506558	5.39073241196547	3.08065350050186	3.4137197297004	4.13879662256981	5.11922094181902	1.14401004651051	2.39559654144643	1.65684125395073	1.55079246523116	10.4274005811802	5.92159699893701	4.37178216450789	-18.5095158366546	-1.44038977921656	5.96199595617398	-6.60939724124636	1.07728817493511	-0.316822833660414	8.85327439584497	0.0681238449943702	9.79267050067143	1.8017996720507	-0.00871449396562785	8.56010362355402	6.90595394223219	-7.75879702322347	4.26867096706785	-0.810346337848847	-3.63677051484478	-10.0511566008618	6.69849543842801	-2.44197244098164
163	5.51124156963528	5.44596977668906	1.35058803666891	4.87579969093471	2.28070927698819	3.76109911289884	1.65707832034648	6.31982462135527	6.88266965838985	2.89777781563355	2.2493345214115	6.16181223550902	4.70602705095211	1	2.74536081051099	1.12757669248141	1.75557309452718	1.30190047135135	5.4628823023023	6.60160651448073	3.73767561595597	2.22883363423585	1.17767444894842	9.03571145954487	-2.01814049836573	9.0459438867065	3.80969547924686	5.29753071400617	0.853065033432169	-12.7480230147615	-3.32418293403297	6.95276356697504	0.877788349143429	3.17204473378029	-7.98686994689936	3.10476142696562	10.390571911929	9.88360850141962	6.8234773328939	6.09295719440333	-8.89267902380522	3.94015321976191	5.10999570925013	1.27134615195823	4.64455812588871	-2.32574574709247	-9.45828472543439	3.96225583823053	-6.52854566058149
164	5.87857657387806	1.16388523915718	4.12618348455923	1.99281386406326	3.0522423644303	5.28322972011392	6.4832633693683	5.37753514979616	1.32972820669197	2.79979265157996	3.54134468353944	7	4.92918665297656	2.00674067693968	2.44996790437472	1.57149866289351	1.33134204430439	1	3.61670430752848	1.97098014580819	1.37587323144006	6.09508555811136	1.56164001780838	6.77006365906813	-2.73790284645202	11.2646586556479	7.40136854768507	7.65203152755689	-5.04301171806251	-11.4267532145707	-0.900746676376855	8.8775202202939	8.24898480764655	4.65987045354625	-5.51651909069972	4.82283967271973	7.38025326941441	5.6246194084932	4.95484113669463	5.19809973622032	-2.69533178895032	6.93334023829928	4.78132793404843	8.40635561802928	10.0136241089414	-11.8975173864563	-12.0121980435323	8.37716282394257	-9.12532861963492
165	4.43760761169715	1.32255371100113	4.95669216663562	2.48356484878907	3.02562841539141	2.09991765191855	5.08663740938759	5.92011207364425	4.04334344415442	3.14512378853753	4.78870549776782	3.63620189716744	4.40107726706181	1.45465862358057	3.36617229536933	3.55501461738318	3.44612266580157	2.71573415974509	2.1278112399777	1	6.86004929006317	2.36708347514234	4.9275515064591	7.54626686864862	4.65246625391496	9.8130231784466	0.273788317494318	9.02870804374028	-1.07716228678858	4.09044789450282	-0.598228943484696	-2.79330368524977	2.32981266647795	5.62834197260391	-1.96288319891523	6.69690718446956	0.19613172459642	-1.06269644315592	6.16368597225251	0.185997140449382	-0.0960913415949564	1.81540145557496	4.31818935209005	4.51167629129123	-1.91867191846969	0.569233144776484	-9.54508645533254	9.52414256517846	-1.92891298522101
166	5.67258991860584	2.00801903291064	1.71066105349134	2.39126981755663	4.70040256450722	3.89460299817249	7	3.98771739577751	4.03679763868187	1.44249956275549	5.24769162220266	3.14841719531886	1.80662680070295	1	1.67154718564273	6.86196615388134	1.39483300221952	2.58124691973689	5.40009220705272	4.93379872975953	3.59828531058584	3.8794994032641	6.14090720666719	5.84416671378421	-1.53888224667853	12.1434077915302	8.57594838289943	8.34027894044078	-5.09064259778949	-9.9620632555968	-2.34687308201684	7.73718130720894	7.00877614998225	4.86709534823252	-6.394180472754	6.17000091277594	7.3814428622095	6.74717158948859	5.58584463752118	6.60798978365622	-3.75183246040439	6.27627457452448	6.65312516071813	4.52984912811641	-0.0993110747356856	-9.62579010251772	-10.1276472710406	7.20577956371016	3.50542766405425
167	6.1134692869587	2.68620925739446	3.66469324265346	1	2.92469838342817	2.18182127129133	3.84530214235695	5.30263853983201	5.21742663233644	2.91595360244498	3.26074051532534	6.53068366995498	5.78124344276619	1	6.82105342114621	6.95183281140525	1	2.93196308752378	5.58589034414474	6.17209845537741	3.77435471012935	5.43195734465424	3.22430518223004	4.92233414465519	-1.57916061253622	5.68968571231177	-0.059219487012771	4.50797567286454	-3.89932514362125	0.829288735957771	-0.0932093552266342	-5.27475748815932	4.79213318266644	-8.17859394464529	-1.49018149039347	2.74917510087059	8.78430635099201	9.70732820115279	-0.960715241338297	0.340444854293043	-6.71305918045375	3.00598652131776	8.26777169962389	4.93412676021443	2.9315596484089	-10.3157603452873	-8.49155519467863	6.74469446248635	-8.81813900385055
168	3.96054595076793	1.52329813825265	2.64580608427454	1.61364446428009	3.03770067336976	5.25320118215306	7	1	6.59104719386516	6.02890526702315	3.09412178491887	5.89363528465608	1	1	3.84400187152929	3.08100100828504	2.71396683564169	1.10403104737632	1	7	6.95129464753315	1.77141981977235	4.43528265176692	8.26999895598993	-10.4181778560075	3.80738991050769	7.48260548678346	8.16297409917017	6.3544194652297	-0.612949129119126	2.2834533449217	1.46506577464029	-1.51013222354668	-0.453950401257713	-5.27695965923407	0.762527775485412	0.493490780468952	5.1529826541764	6.32784702744384	3.41205156246114	-3.79879764364905	2.80496151333965	2.56381532367477	5.71580212592152	8.0020039458283	-9.62402054897304	-9.16481526609803	5.32502068217269	-2.82505542190983
169	6.53047391777848	4.17904865228073	3.23688626993602	2.38577027918837	2.15001802255723	6.68938513234945	3.27487468964832	2.53078904919985	3.23707600991639	1	2.91002390723	1.22224451160108	2.8611391889754	1.20048167798726	1	5.77978722378302	3.87094259373711	1.64837792495865	4.71098268329626	2.7802275581657	4.20846071915408	3.79170658044287	5.69854370726879	11.4068755212511	1.23404552054907	11.1713883808637	2.62204574816123	1.37279536902042	0.167139446640739	-10.4053528715563	1.66492917967019	6.02165662911437	4.93904796747444	1.57435153711204	-4.91968697281266	4.03756765783468	9.51796252448846	8.79007912747428	2.84319936060923	2.04527554893763	-8.05261022092253	7.01137414448358	8.31174286137476	9.08900509617651	8.8758420005135	-4.02426748994475	-11.5258109466064	6.34662114297807	-2.91234602864234
170	2.7484311032486	1.47923174043117	1.35193869047535	1	4.68776327906178	5.79681723425039	7	6.32034946424782	2.44740329793733	1.47804833724185	4.49343162512188	2.04636946555335	3.2790174249896	1	1.42587492670062	3.84881884367413	2.42891419156798	4.55432888946075	3.08661562094309	1.95340366787011	7	7	2.64303911701324	10.1314382060898	0.671148650656533	9.73730434386313	-0.17765853466615	10.1777677490981	0.0664331454517857	-0.355879609975302	-1.14000018188241	-0.381926502164368	0.222850417712844	8.15941275180709	0.802887054133627	5.63052140059661	0.68786250659091	-3.02037679447998	5.70658393080386	-0.465240983586027	-2.78112958135405	-2.25236698995741	5.43237986998292	10.1231807222193	-2.29503084968174	0.515051224293273	-11.9868841487125	4.68440516756743	-9.33650767714542
171	6.11667445038973	3.06008525037497	3.76118796421613	1.31430239579013	3.45782194762905	4.11037871991143	6.22857265933231	6.15729924066433	5.51632619985193	1.11782078042817	1.46186320768625	1.40960408091065	5.81531858255072	3.36843526285366	7	1.31178147319304	2.48760860605463	1	3.12779261825705	1.59476789601737	4.34757371365757	7	2.62619612772283	7.45911947661319	-1.31981125587389	3.99195972145552	-0.875703989632169	3.15914890426018	-2.60935162155568	-0.910299495723785	0.425071703920904	-5.62553130521576	7.61630129697592	-6.71570336026788	-0.65778375306622	3.19171488591298	9.84439311805124	8.68301123720485	-1.6884623385228	1.55054958462168	-6.67252142009053	2.84395506515384	7.51660935497855	0.906178442647779	1.22312542566102	-3.23949331106599	-12.7504338267267	8.55951202952635	-4.375948373291
172	2.00605035400172	1.03199302984742	3.79252384238994	3.42705640737552	2.39063960555592	6.91220144230575	7	6.48207924864969	3.0342156075558	3.74593273967084	5.22712526698294	5.08150443212122	3.36169814334925	1.79571062952883	4.22715874236141	6.2583528872736	2.69347993271804	7	3.52064955990237	1	6.93133821981219	4.81299911057818	2.49890941795445	4.29449971212628	1.32223398164176	10.8157066551739	1.86702174741818	11.0214805926355	-3.71294326390691	2.52003436988034	-1.45324031187909	-0.708398502957106	-1.37887491849296	5.61326158261968	1.00222857718878	5.51225180666957	3.36028630750992	0.825685627265178	9.89684259698797	-0.017074304193299	1.08972969380961	2.34352120040664	8.73802833073749	7.67856287612221	-0.904775246036827	-1.98225248803291	-12.1905110366691	8.29245925189947	-5.53373190250369
173	5.30268647904934	2.12917381088314	4.33793471804399	3.01910050596872	3.88731431809384	4.81966310126842	7	7	7	1.23252939287244	6.69004755452717	1.62879834944834	1.83132391641157	3.64945048910508	1.51554339498992	1	1.55191320380857	3.02397646770965	3.26953067167259	1	1.7217236860566	6.7611720595761	1.60561173380755	1.39565516225808	-4.77401911429542	12.5545204913022	9.08140995525858	7.42280941366662	1.2569820782024	2.31962662694506	2.7867615523493	-0.595522538576723	2.46607084180009	-3.34731335932747	-3.59065388794953	5.26867906504072	3.80736569489729	12.7799129511402	3.13921881189714	0.0880532512940916	-3.04387298649723	7.48357567590012	0.795724881198116	9.38830040803493	-6.52764543877298	-13.1303927082107	-10.122549913306	3.64490929004097	-4.11520573601655
174	3.56587641557378	1.47477397744546	1	7	2.75412741327686	3.16144270801358	3.90323932343494	5.52639040867698	2.87363510073443	7	2.26213831580277	3.94808275104301	1	1.27764993177261	2.2366274917045	2.64896831649314	1	1	2.61102526828072	2.74649968456541	6.66476681152186	6.28927959604637	4.4554715592444	10.7502050943042	-2.41760661916737	11.2426960687679	7.15302346512881	8.47580778918659	-1.99027507006077	-6.96690150765792	-4.02336625035952	3.18623989124826	4.56989143157994	4.14482121202975	-6.61138291763244	2.06747897219074	6.36240091679111	6.07048085676233	6.54514861441321	2.95497682180298	-5.01498732732355	1.83513054565032	4.74610162551209	11.0188096534516	5.89111986599673	4.23813044284639	-10.65177720215	5.69768502810159	-2.8348397565266
175	1.02010855190635	1.22408948230997	1	1.83952622815764	5.2594895557742	6.90405381534889	2.90262937619414	4.77476328697534	6.17640388091918	5.35630207042385	2.96580128353995	3.17669779098928	4.84932327402409	1.87860413508864	5.79501100925072	5.27932649531997	2.48479290242078	5.34473089307729	4.59166708664515	2.40926519551916	2.71172373766291	1.72341838256572	2.31583142998996	7.67372555841304	6.19214813611699	9.76922916669937	1.41266175384031	11.2669227193857	-0.552646629407797	0.0167963735904366	-1.49546845241118	-0.327334890894385	0.437766042470036	6.86700951656093	-0.404984571614545	4.27908036740123	1.59994533649143	-3.00414563267548	7.49172612618224	-1.55843787574035	-2.74260840236039	-1.89371858860764	4.61568740939074	7.81581790902789	8.83756243899811	-2.70082519174953	-12.5620993638725	2.34061362327511	-1.44983219910034
176	6.43796647990425	1	1.48699893993633	3.23533520192932	2.80839778536733	4.35745556090405	1	1	3.99849902033599	4.88549774495788	4.22348387043852	6.11106972440638	2.03070509451359	2.76817629300717	4.64580748807143	5.61552346882994	4.52400780636086	3.11726226325626	7	6.34971685709948	6.92066798958197	6.58873775415833	6.89771180275782	8.69737857819635	2.83618854582765	11.2804602033671	2.63859875547826	5.56517611557297	-0.770030743799879	-9.86621754748065	0.0896439682354209	2.59109574562844	4.46675462325079	5.40388282708157	-9.09847610840649	2.39297968810523	8.47709195887142	5.7793114093048	5.18229178905631	1.43365905804886	-10.9212861250675	5.76379420506141	7.30767741093003	0.933012809751796	0.258636719787901	2.57731877708275	-11.2043481979221	7.38356363708192	0.120493025251009
177	5.58824188334643	1	4.31440666582	1.7349968255039	3.46559923787178	5.56658213991506	6.00325980923082	4.58658738932776	2.18402160057281	3.23544763555869	3.31824917021953	5.7278596301831	1.87205678493895	3.97877394016471	2.40626749548603	2.03483683534537	1	4.0669312889998	4.0058614519068	1	1.34243435134233	4.55672613524655	1.67700710071344	6.88253996631053	-3.28754521680692	11.9087066835501	7.93142272455783	8.37709947572805	-3.87283673216701	-11.5129660669064	-0.315656358689137	8.692377265295	7.72810132160873	3.58943441301388	-6.09021043697149	5.33445397343486	6.97810845040059	6.40604245552185	4.90290555045845	5.44249970353647	-1.55050884428784	7.63278054377732	3.30130784348419	8.42980517327655	9.97399166394701	-11.9275736992591	-10.7708129541229	8.33665822982558	0.487477039409044
178	6.66938576369483	3.1608967307825	3.18288760011349	5.2879989484344	2.15551944798568	6.88841099615816	6.84095322921139	1.60394170544455	1.1107961257994	1.67564926687203	4.50617126353777	4.02569748484974	1	3.86719037292194	4.21735508283182	2.24772600858104	1	2.1113231741965	3.99658014808868	2.84102081588805	5.75491135296012	4.70448229967573	7	5.27171014290497	8.01458824793315	2.66398769060765	12.0953417459092	1.97328020779286	1.51358242684169	-15.3359753210918	9.64315031494746	5.62692772579889	-3.33096370813507	-5.00989231081434	4.86496179313393	10.6434578198585	2.38792230088896	7.00511087507636	1.1742266094844	4.98497918190257	15.4843367988432	9.04796064920303	-0.556638687183076	6.4354217321537	-2.32943981743238	-4.99521622230748	-10.5409556966606	5.869862514144	9.70873678713831
179	4.08551159157338	1.49811944742131	1	6.75104973132332	3.52995307173647	4.5209621472428	4.33032055677216	3.17737302130583	1.80467012150089	6.37851300048669	1.65495806343673	1.95938717995552	2.07292531001418	2.76283551330272	1.87622557631342	2.82947383940885	6.64819662631838	1.86387650884361	1.3123395065028	2.18185801683649	7	5.98561992485725	2.05314139129939	9.69911512682586	-2.61379143436746	12.2709585432448	7.89498401495192	8.65815708083583	-1.27528357825902	-6.12243763492384	-4.74011018658209	3.67957691952617	4.4905902683855	4.30299475604967	-7.60049447999256	2.72854309741221	7.31795678697036	5.47188437587715	7.3763470992506	3.69153384386685	-5.11208225368438	1.25146865128116	4.15820001319168	11.8494931212603	-0.978757654076955	4.65529443339309	-11.2203093544953	6.92787342072069	-2.0601117844452
180	1.72609039135343	1.78170046654124	4.56907628840431	2.64351752651328	3.11218227710057	5.63477528280595	6.0088679202195	4.88838830964461	1.8979090955105	5.78630434974049	5.11587627199331	3.75371144408951	3.89836353456487	2.22729611468472	3.79711828359007	3.12927820692465	2.25370373635501	7	5.14125261285382	1.44363797519371	7	4.13562299629824	3.06960773914849	4.74401806923721	0.802265066165226	10.240174037186	1.90666855812302	11.1273999639442	-3.46657763210121	3.27564571771603	-1.03100896082788	-1.57158549968938	-0.475005188684634	5.68751688051603	0.935910174067999	5.49731502956898	2.71988227251047	-0.685163585392997	9.24181213114252	-0.879975254983648	0.789021979355009	2.72536282565	7.91429055409368	10.1802849459533	-0.335203613367379	3.69194751622817	-13.3870804662784	7.56909184250967	-8.39710604751179
[truncated: 74 more columns]
