# Supplementary material for: How Are Mate Preferences Linked with Actual Mate Selection? Tests of Mate Preference Integration Algorithms Using Computer Simulations and Actual Mating Couples
Source: PLoS One. 2016 Jun 8;11(6):e0156078. doi: 10.1371/journal.pone.0156078 (PMC4898694; doi:10.1371/journal.pone.0156078)
Supplement: S2 Data — Long-term couple and agent-based model data analyzed in Study 3. (ZIP) [file pone.0156078.s002.zip › S10/Euclidean Model Data/Euclidean Couple Population 11192015 1640.csv]

	trait1	trait2	trait3	trait4	trait5	trait6	trait7	trait8	trait9	trait10	trait11	trait12	trait13	trait14	trait15	trait16	trait17	trait18	trait19	trait20	trait21	trait22	trait23	preference1	preference2	preference3	preference4	preference5	preference6	preference7	preference8	preference9	preference10	preference11	preference12	preference13	preference14	preference15	preference16	preference17	preference18	preference19	preference20	preference21	preference22	preference23	preference24	preference25	preference26
1	1.01057606076004	1	6.08010224199602	3.72301346261469	1.3470893227072	3.30559919429322	1.66052454757646	5.07775455220646	2.28216424749652	1.78869406919552	5.14051340793039	6.46521155151848	4.8494929010218	1.398464765005	2.94536127641004	4.30307411764997	4.6533858659489	2.30580825713469	3.39976705988653	3.33335395115279	2.53646375058791	2.25652942321941	6.2637563743278	3.14385873094388	-2.11492908204628	1.48420526637039	-16.518189521751	1.77387016995965	2.01406707385859	-3.71316220777987	-9.62524804420901	-0.957618329895553	16.259487448695	6.49289615703644	-6.03048885534183	-0.540293481263563	4.23534084943377	-9.82813350210066	-5.62431853515082	4.12944545769195	-3.52824180315813	24.1460417195447	4.54196046151556	0.549848374758104	7.43234292776938	13.7990886248042	-2.61242864233365	3.83357874048789	10.8172256253491
2	1.86007058633797	2.20521099233851	6.94309329394373	1	1	2.47971262078656	5.90712506623844	2.16041620291324	5.76091555439117	2.73134592394601	1.22077004240614	6.6603717998305	3.07637215310501	2.43368012975167	1.8351296172241	3.12941808205897	4.01726503272981	6.62709425934082	6.17564079060936	2.11645604130013	2.44046189794968	5.74941854703356	6.75086727226815	2.14788586251233	-0.471516096199704	-1.48586537119557	-15.3307043080086	1.4829639479851	0.704018581489752	-6.69555137839209	-7.73474867114289	-0.278672934895978	14.6396595662171	9.45047129553311	-3.98547505313986	1.59983182397784	4.30298165198198	-7.09059065580895	-5.53105494039784	5.20281411418835	-2.60654788995792	23.1815799065977	4.56489434799221	7.38001981103533	15.5023085802997	4.14520069050469	-3.37002271300057	4.95995236739559	6.5099387151926
3	2.42707270559512	2.97579233140914	6.41868537814614	1.43335935360797	1.55443199443686	4.0136923490384	5.39221887082076	2.15712466258068	4.48306061134646	2.996345716185	2.83236742318058	5.36317036183666	4.76577536731029	2.24920741048847	4.35238270624008	3.88079192431205	3.74269212143872	7	3.37834377481375	3.97100903236398	2.79341333099549	5.96129706478484	6.18365406309314	1.71451596639138	-0.604230013095841	-1.6177100289971	-15.6438548798999	2.03875463237939	0.249027176800082	-5.20870536373067	-7.8263050707798	-0.825818244363124	14.4312003634298	10.0781374201398	-5.09482280632857	1.07620262491557	4.47639776067841	-6.67756244717636	-6.708873615951	5.16920157694479	-1.21490070594943	24.5372050648263	3.48671808951432	4.55147007078119	15.3824193494205	17.8251789506024	6.59610228844656	2.16137414197381	12.368818367681
4	1.83958241202657	1.28592997791007	7	1	1.50797185989434	3.54065813821858	7	1.40384494024831	6.58070995287234	4.98971449749356	4.8785685487189	7	2.40013998465981	3.44419077408739	1	1.40803828303539	4.96038740748853	6.58245361996834	2.57844502028691	1.8943679095069	3.26091142690805	1.660333856915	6.86326175626638	2.32504689564108	-0.444158112150193	-1.0862810116418	-14.5752071904428	1.08153130716025	1.36387022776923	-6.20359510036022	-8.68876775677383	-0.120956159269647	14.564751789291	8.600234806997	-5.18479130394638	2.61592591082439	4.25294694628977	-7.98394260030544	-6.31563343673448	4.42754222396443	-2.089380252843	23.158508723187	3.88323884508521	3.89186498499417	15.3308072866886	5.76627407059642	-0.712691580463444	3.69980794828405	7.86491735459985
5	2.78928274553268	1.34379797228422	4.32380195342816	4.71263301604015	1.07125257358604	2.0465742570303	6.44236404767649	3.41647444075871	1	1.5132571746479	4.94184126930022	2.08746687974864	3.60048275350979	1.49504645909943	4.72998513301989	2.00722465948042	1.74682747144922	5.73887227099348	2.27293350899217	2.64504924921714	2.71232811379615	5.64914350655657	6.07017150953774	2.37078106610054	0.752998081803324	5.73779344132674	-13.361530570878	3.99564929462046	-4.28099536959066	-1.70201041481523	-10.5052192313929	-0.463749471768004	8.36744915493291	2.91844571358677	-3.31102633701344	3.92713921291004	15.0731368209831	-5.93961165534288	-3.32239116371722	3.4390885712332	-2.75810989369419	8.7873550434475	4.49552160899513	3.63558622119786	12.3592535790507	7.52960438931793	-1.56166279152806	2.25628073706534	6.41758316766657
6	3.09788955208881	1.1620989469048	4.86766484317433	1.48249199892777	1	4.35214336229984	2.33721051650544	3.64785460799831	3.00959737110292	1	2.57099083716839	6.96335029954511	5.34501956950102	2.55445518485955	2.91824730995782	3.66742195897252	3.17392651995246	5.7689264082682	1.81508531433435	1.23764619545464	3.13725352007328	3.24070451200299	3.70495067875491	2.98977560536982	-4.25297235077692	1.98254882326892	-19.2375091572112	3.03055353601779	0.89803430449356	-6.39563756361213	-7.80788935763899	-0.392353781131526	17.3797830257504	5.09245932088284	-3.87545936761535	1.24229139353415	5.41204014794234	-10.0082242616242	-6.85939472059274	7.1252073545306	-3.46101037937413	25.666934530047	3.88321724855463	3.16151409728647	12.4329169102377	6.96410476963123	13.1650910093385	6.02335972657557	2.23248747853673
7	1.47429399427416	1	6.59792467511432	1.26099760150111	2.26505977284853	3.49506615657651	5.13827976847232	2.33907690940527	5.24839623244546	2.14011948722299	1.47040319519216	6.44820829755161	3.91058277953252	3.27245784292994	2.6206195251205	4.48538336747168	4.34039053967649	5.65596050771211	5.10614568335132	3.48022939813731	2.08990282750126	3.29905015161414	6.24422951568627	3.54473531346893	-0.0407842315273242	-0.473978814991135	-17.0214126927365	3.47433214355487	0.576881541828901	-5.48973966542926	-9.14924926961649	-0.617890880816827	13.7368715561742	9.23989980563086	-4.77173466908465	3.78500315099902	7.48878558086413	-7.06454905564169	-6.47510548663463	4.85630537359831	-4.14583131839524	24.7831999266488	3.96067012003298	3.63046216257476	15.2980637150726	5.77643589102729	-0.979184339918923	3.39763175709953	7.11263770080801
8	2.28011593015561	2.60209613700952	5.12473195089252	1.03936110978168	2.61604166595801	4.29376681365495	6.29090227721582	3.96975642210324	1.14640789110788	2.01903009752836	6.36717153003914	1.80029855389501	2.44463128403155	2.5446040250203	5.04924434156074	6.21548034277372	1.37970088470249	4.2229363373929	6.11472029669242	1.61319104781834	3.10739628803076	1.15807266769992	5.64637041109765	5.76481869023801	-0.164784786105798	0.419649885138957	-14.4585039332932	2.23479291277619	3.60091794966083	-8.55119831181765	-6.82601629785953	-3.34972222355331	14.6135680509235	6.02109832214877	-6.28425473652367	3.80030647780525	5.1385409656468	-8.65833723080333	-6.07265401385028	7.06937382733992	-2.33912317514313	27.182279188773	4.21340401778697	2.80042334267603	11.3862768323656	8.17390159773352	5.75716400019836	4.77659911871087	2.39491482994761
9	4.72177013003594	1.91693668703472	4.89716300155353	1.10658435061007	1.4141400271992	1.6103698679699	3.67003585010879	6.22040252205291	2.17247172884554	1.24362659418148	2.13662716016875	4.10683246869917	3.33875887862961	3.42761234037466	4.53201773143098	1.99332652206734	1.54824889181832	4.09966143975532	2.28823310050293	2.24342140774343	5.95505791518026	4.44489718312527	6.52172803747047	0.137278836388257	-2.79216412336098	2.71943998967805	-14.9080092231624	2.15716693581407	1.39883713500017	-8.55348176322652	-2.33550775685287	2.05465783982263	16.6788355886632	7.61925975209064	-4.81504006188057	2.32219055285382	7.8513776228282	-13.6058877934419	-8.15321673148985	6.38948931982988	-4.58914509081181	25.2105826886569	8.63048588481671	3.73653967164371	11.816657798596	5.50865316765431	7.27508482082707	4.98247963039594	5.49225686590184
10	1.82329705830347	3.09797277756245	4.89738811874624	1	1	3.3274790304731	4.00568821507837	1.80247527733951	7	3.06416836535057	3.9029494265945	1.20101096084336	3.25904113942393	3.09041076552632	4.85788536869915	4.05500474073503	1.04128807941481	5.75954729617398	3.35885478908659	2.74007527176334	1	1.26345707520624	1.54660174776554	-0.213547918504811	-2.96906600689124	0.228423911393034	-12.2661872236555	4.01312514491847	2.17340854259203	-8.39095627714381	-8.4515679228714	2.2576978412527	18.7633997531012	7.21870587894526	-1.94543395521886	3.81748342357697	3.77042602271832	-12.7346848804511	-9.75698238762711	3.07923923403505	0.957316569197927	22.043900652076	5.09948056660273	1.34696614788248	17.4805448902457	9.89540962780743	-0.54953406319368	3.455679921493	5.5189767475996
11	4.99726622526445	1	7	5.1804474277568	1.93755000671383	1.44874460160578	2.66914497668702	5.35425424122177	3.97561811631224	4.45949901411913	2.11070144662456	6.56758876636033	6.08549964940247	1	1.88976461305103	5.34192177875073	2.09078948646221	1.84323246710355	3.39452339903879	1.499106545507	1.34858826400277	3.24725584439075	3.08301292589676	3.02755819092016	-0.0279470303598544	7.2058176608502	-12.444141589089	2.413035246133	-3.52387174489572	-4.87621728706605	-13.982448500012	1.11432009649132	7.35885853331938	1.41995975310298	-4.25867294584593	2.66069921749083	16.0878856661287	-2.68636497244503	-2.45557048009218	5.84603328015762	-4.79155716118081	11.875821392393	3.51957938545863	3.11280751535878	13.0975606695319	15.4051021723379	5.21135067934403	4.96768324453289	-0.425355006998837
12	3.51873188384343	1	3.65631429943986	1	1	3.05380465638716	5.44438460696932	1	4.41142219159389	1.76738653686249	4.09219409480405	4.32992024784802	7	3.51584181677268	3.66409805241918	1.69373471661765	3.94999469436832	7	3.57957502745668	1	3.93419311080018	2.02221913655139	6.85361182733279	0.424516636151894	-2.13087223737538	5.79146266514231	-13.9778918793916	6.70939457112462	-1.68740921871014	-3.30767389770196	2.1560339116744	4.35654840891025	14.6722503594869	2.73548881986667	-9.79606492925001	3.77075122762291	6.42641534846175	-9.51102546676128	-10.592030895184	1.98555560818155	4.27943867258962	22.8356245995278	8.30715269259121	3.75948742422191	3.18360162496961	18.1446753530551	-0.554720898847833	5.68952733075511	11.998116810317
13	2.45467975254286	1.01984314770381	5.79200381793094	1.2344804932995	2.08607819240385	3.35814442689454	3.6726171089265	5.686689237072	4.46326191170456	2.32786105563894	4.49272872442811	5.6801262325386	5.65928132095906	1.85116871057895	5.8792367885228	6.92340434612751	4.95593173901696	5.84365276574984	1.17501712640286	1.22165745829706	1.89864083261888	4.81815087198769	3.5763680686015	5.14793123057038	-4.63435316836137	2.26500650890558	-17.7165101759549	1.91322142796245	2.39212599636859	-7.63569280819028	-7.51064230485822	1.28599732730773	16.6629139253543	3.57251490658841	-3.87750007770332	1.34237171451103	4.36512071662837	-7.96647787258546	-5.62821487311024	7.23215943411773	-3.59925283188558	23.688034293527	4.46513873301057	4.24143407443065	13.2293390281751	4.85813934723801	12.4896991455212	4.77210226678854	7.98709616520299
14	2.82271483783435	1.19609240676204	4.9511430121246	1	2.30255830699868	1.50628411232522	3.71534207725119	6.11457367798824	3.71196872788225	2.35961202652338	4.1454068492454	4.3100107239285	2.96940688715766	2.69430749747986	3.11183670949632	4.5032357837849	1.3482193034784	6.05271358134736	1.08918785895736	1.50970426160504	1	2.71018673572329	5.31045919479296	-0.181961666005289	-0.797196379959613	3.79215598037103	-16.7886239334576	2.39562539535345	2.34577637713561	-5.86638924396104	-7.78371832723445	2.81780604827626	14.909328432404	6.2999531757005	-4.02164795353817	1.12763503408853	6.16746609721873	-11.7666404644604	-7.69852550598793	6.18506684330895	-4.76756644345811	23.7607529992078	7.13364112185671	4.29335876522296	12.6530110661723	5.51392792769081	-2.30945139629048	4.27238832395539	9.89492300130985
15	1.84678569132646	1	6.99806161628548	5.47891308407595	1.44171826076791	4.17493622811319	3.64534619889857	1	4.97547261646302	3.1520226512442	6.64183071060759	4.64524960921791	5.01283300418528	3.06787498683423	2.55433936988852	4.9751151345043	1	7	2.59202121554705	1	2.95270678062406	5.60808174077739	6.81370516584698	3.49890420603828	-2.63485570446599	5.7755645571882	-10.8372601545488	4.15596817514502	-4.47525191319559	-2.21033138039066	-11.1564699750948	0.752444237668575	8.45322929657035	3.32952079642056	-0.852733262213745	4.18504841831159	13.6481967924648	-5.5284823674602	-3.55396879492281	8.03472530911713	-3.42379928670121	11.4968772773872	5.44914838083543	4.52214105430493	-0.0679287478291094	6.55394647813725	1.13084580210246	2.67446514626649	7.65611774190249
16	3.63571268612056	1.87915281794113	6.70626824757909	1	1	5.33910540669913	6.39290683974506	4.38373616905521	5.2499929713934	2.19554959418626	1	5.39779990020183	3.29137671891939	1.45994963251403	4.81250111188116	3.59029742457577	3.04438206725603	5.72361461750919	5.93479131974376	1.86230550450855	3.74292787636536	2.19148148774598	5.31165107723216	2.70916130080648	-0.681682186491694	-0.245813634233028	-15.6050391362823	2.63563851177533	1.97674110846452	-5.7206318703347	-8.9685809077546	-0.433523552918854	15.055143349683	8.96054550037434	-5.02288298411263	3.39765553491173	7.20438311178433	-7.22875085106856	-5.89456700487797	6.86805265143462	-4.04932173818563	24.2995560214469	4.7822660940277	2.2675369290497	8.72520763339993	5.10753169851591	0.185649021020624	5.78202091400938	8.44479279816628
17	2.60674004066578	1.45050462652206	4.46018404833244	1	3.1830205795932	5.59935246616374	5.88113681353901	1.47496640654006	4.14435899543204	1.51585174613144	2.96116730426906	5.60313192349402	6.34231364742644	1.02605437038299	2.19720780602766	3.67750244401673	1	4.59545417573342	1.16647337094633	1	1.00500329092482	2.10894977150412	2.29065778966304	4.04949279559971	-0.106343417399723	2.3880724409489	-14.666300175501	1.19241200725278	3.56948904979476	-9.0341907794811	-10.0542789790328	-1.04312046817983	13.6913241176046	5.75474925477032	-3.32834246260152	3.82161528360367	5.39240249896351	-8.79892101234095	-5.66157806422154	2.68671998772785	-2.70339876293824	27.2756455597379	2.10464275431981	4.17251784620686	11.8086504267589	14.7918006268876	-0.616547623590842	3.78943578575491	9.42282789800313
18	1.31719146725282	1.65580084381688	2.58380927424189	2.51649446531166	4.08635568724152	2.20643855928099	4.64775746293861	2.06518864731913	5.08894324596582	1.23289574511055	5.16231276266203	2.97894617816615	3.35258744456024	4.97335034148434	2.68820186531698	7	1.22137527209074	3.34606548589776	1	1	3.73321028317473	7	4.28221026502291	1.72285376033776	-5.30541241657528	3.14287654814038	-6.97299368157948	5.45524054388372	-2.10701986709488	-5.94506521226216	-6.97318001847253	-1.14491645599497	21.0605390098879	4.57836986815973	-1.94264497328331	1.72222014502061	6.99115382632181	-8.88787971940488	-6.60925538079352	3.49658748013771	0.432773799472661	15.6387736912032	6.84878948803885	4.74016046701492	11.144883210494	6.09796787935187	11.3206742462374	3.24715977750425	1.2755499038505
19	4.83227144142649	1.05055324762131	6.32840274886095	4.98600553340026	1	4.51822264519664	2.34462227824175	6.43768568160686	3.36828321612615	2.50852025267814	3.71133655929967	3.92309900674179	7	1.1454729096323	1.44090681491101	4.14256183169801	1	3.70784506949181	2.64887488362709	1.19794603220563	3.40937765673096	4.03195116372328	5.15459711941882	3.47882995994351	-0.403267221601671	7.24966786019397	-12.1462646133583	2.71257548781646	-3.92173900564481	-4.66055713498098	-13.9867859202796	1.87943633629538	7.10596880515769	1.05097289950051	-3.78900625169507	2.55819457075668	15.3216726460418	-3.15260635126934	-2.69542333497119	5.65648630479833	-3.32492096879499	11.1092408347878	5.23700781213559	2.84391494253027	11.1062033824683	3.9971313365332	5.2219835804196	4.7276173266378	1.26597329524095
20	2.62050989994709	1.09568664892967	5.34058177012136	1.70381257135209	1.96459609812137	2.74053743849238	4.07995975818144	3.32401891516088	3.88733220517977	2.93008292547263	5.72993005179983	7	3.02791297362549	5.04511212029417	5.19982154000575	6.18754520786056	3.16767563033476	6.44252631999538	5.94289978935393	2.68383828133134	5.29845770100735	3.0231831771552	6.10982349291408	2.49780338472045	-1.67052240331456	-0.52255586958228	-17.2574482799786	2.89428039494868	0.907459868793421	-5.23202029317578	-10.0615369441037	1.10204809471192	15.1852402099366	8.70814023483476	-5.91066336106962	1.60276708154049	8.10786601568327	-7.01905396735845	-6.94444648737907	5.69526117880118	-1.07740373465689	21.790390546245	4.22950837435295	3.7782069460738	12.0204410993082	11.0418221346168	-1.01449869951302	3.69132345951296	6.65210843546878
21	2.21883542590456	1.42665109181229	3.37559016250088	3.59470747569696	6.79195903458858	5.00711264573224	6.48032836205796	5.66535963155786	4.20976348427035	2.63280036104042	4.79569262836704	1.46679592064162	7	5.30989491175468	3.05409120984638	3.51442446431675	1.96320531651188	2.54847455248253	1.99482957950245	5.21367267346915	1.55320990588016	1.36887000334863	3.01543594086709	-0.051036010652149	3.99558691909059	8.67932425202117	-16.9649721555784	5.7028454356413	-5.6081131412241	-6.31078857933579	-10.3426041405578	2.93321659042364	15.3026362000456	2.85573347349884	1.44130952758175	3.39635486816483	12.0320433930251	-2.86328712888912	-5.92477271001855	4.00862464082141	-4.55299874714037	16.5304591597905	6.96768330369725	4.75802228048917	0.162187978705289	17.893500505526	-2.22510370323168	5.404780796953	10.1318307169673
22	1	1.0851491139933	6.25312180510779	2.0773911047474	1.53490310258554	3.44275007639072	1.32519145385843	5.5125558577814	2.44067702722395	2.95042525487492	7	3.55247507048526	4.63723005608281	1	2.98120323369908	4.66085082259201	3.78253639699146	4.14516544495545	4.02549829423285	2.41114558868024	1.37797448324259	2.06196751502116	4.0121575155655	3.58045035405011	-3.58805802989719	2.39515756705914	-14.5320362899793	1.87121315453588	2.54941580911894	-3.99131288437733	-10.3393506897888	-1.60015532613778	16.0475749530016	5.74092967596484	-6.25624966893064	0.7180805477269	3.51792487167944	-9.4590637271257	-5.86322574969468	3.97590990364272	-2.05867882252275	24.1155551484936	3.91004510478703	1.36022011063943	6.24442905431787	14.5264050752395	5.12123899276488	2.78666343494079	0.0931470319079422
23	3.54275272190906	1	7	2.59786722741576	1.41764870254209	7	5.25737871053472	5.00036070647968	3.53023618002384	1	1.70319277876669	5.68480072024427	2.82305971414252	1.73124345171479	2.0382281715726	5.29399416725482	3.02841203661917	6.20366829188371	1.58949551359475	2.55272984924346	5.80805132699249	3.49791935192825	6.25248845659929	1.20233204474556	-0.549324455475554	-1.26753523766138	-17.0862870581408	-1.00709892208231	0.42423837467702	-7.93838675879996	-8.39099829087111	1.28655469584453	15.048431314809	7.80305939379953	-5.71670497428786	1.68861397623349	9.61049800683194	-9.54811902714605	-6.38205623620364	5.46405379817289	-1.60272617797614	22.1583894499875	3.16672154648918	4.87184532767065	-0.392605595034831	12.5318332066556	1.1709322164025	0.908983749122934	12.5071846285225
24	2.31781756802736	2.846037504429	5.24607190028078	1.12831450183803	1	4.097671481473	4.76876724643822	2.05538397076843	4.65534122500298	1.96418867905599	5.85563967852558	1.11606169232918	4.54594746036225	2.32029358968323	3.33809737525708	3.69605884317384	1	4.38999324630711	2.95790011831489	2.9332853650726	4.24304873966078	1.18270222643399	1.80542544041245	1.02104331434273	-1.82250150354891	1.08560003110315	-12.9371159031185	3.96207372340072	1.34006359297278	-7.43383011543117	-9.21501652604273	1.80644481928176	18.0354837709804	6.42438632713472	-1.8967575618625	4.42395320173648	2.74345545154939	-11.6189541373486	-9.82820814647368	2.15145339661611	0.23587809797377	24.2503505084857	5.45886569800087	-0.0162522436661067	4.47137237246314	7.53615268890576	1.57023528935323	2.39130150098228	5.25499879593014
25	4.57515881532521	1.65923812215477	6.89788805580709	1	1.03977074271188	4.1039239325982	6.35500845356394	3.97919666877762	5.78679437632566	2.26304472620707	2.59917127231758	5.87604721366404	2.87190490387908	2.06399950636523	5.35898784425952	1.71655724217285	2.81988359256839	7	4.89617827112711	1.25518479794364	2.71404283010801	2.82172599905125	6.75186032943083	2.27167036223587	-1.29912601396001	0.584956053424941	-17.4787602221557	3.32488883903463	0.811539449492973	-6.46185210771719	-10.1100054641127	0.113465964078501	14.1799382454971	6.9917289971532	-4.54108141745129	3.09719744494621	6.39348035918172	-8.02199704493816	-5.99543100559582	5.45916011492158	-3.17288534931176	23.3578884312226	4.73783040510697	3.40213736050796	8.91779913729484	17.1094279434254	-1.37467839272488	5.73269190700031	3.80288905646822
26	3.25603209354333	2.7318712478514	5.03123620808076	4.00192894048323	2.96894135286684	1.89235813400333	7	1.828795064	1.00265592165422	5.10282848821652	1.32574328676498	6.28905015630341	1	3.09927250725864	4.287023047113	1.4986077593021	1.65366957051081	6.06602364978909	1	5.2806057429843	3.72600068403076	2.42164394364213	6.59215080591911	2.12708070952038	3.53847383271672	9.93259952490577	-16.9701710098259	6.43539071009882	-5.26145071817664	-6.8897180296604	-5.28640753624757	1.42844035405289	13.0851489836709	2.82152297168183	1.00832873458719	2.20397773513585	10.4856703887916	-3.19982120536483	-3.57983543048848	5.3950611587282	-5.08170138189874	16.6503985698381	8.04422709967817	3.66009192696892	11.169143997079	3.08707234390776	-4.22220784533032	3.04910224046061	2.2893756401769
27	3.84606213934287	1	4.05319943899161	2.24320463952431	1.17768959493372	4.80473385254449	5.21600806701979	5.91586663090483	2.09672547778355	2.7079072420701	2.00338859552777	4.84212186096375	7	5.4104285725283	1.69852577333416	1.46058714978335	3.6849103064249	5.02291017173719	1.24243098054307	1	2.45007718453536	4.2943845340389	6.2396211996074	-1.91772880987625	-3.48489113407153	4.8558080226167	-16.8059826631882	2.07431880385017	0.957714111390405	-6.10778601769287	-4.47571567256227	1.45860480134767	17.5318324768349	8.16767254075079	-3.31792903190762	1.19441489766925	6.15486257076185	-12.4128188530503	-6.96416096300506	6.84213754681705	-4.40796627810617	23.690961431987	6.60213535267264	1.4537459932951	1.70168671724382	6.41673074485767	7.06500400114808	6.46899500704189	8.53219682397661
28	3.58998489663772	1.81456075864199	4.35732475316441	1.32422825072458	3.82731581940363	1	2.64457460305747	6.2258917632454	4.37643159065427	1.3863411633571	4.38125115694081	2.04538849589763	4.73505864210495	1	3.70050570841532	1.79805876251037	2.34041500040329	4.20443734213499	1	2.8846177820838	2.54637163273605	2.34746508398368	1	1.56154658847759	-2.59852652902277	0.224141759736232	-15.2404938101272	5.11745918786119	3.4794796949614	-8.41141626687028	-5.26690762196825	1.28381072059168	18.2836172232996	6.78288382660605	-2.7944039163766	4.09649175127913	5.03803301560579	-11.1909989125466	-6.16306470838652	2.34035391188269	-0.278007284726942	27.1463613560752	2.87926097358513	4.80029887974233	9.16286780998254	6.33913487315322	1.46675015173276	-1.74104504714933	-3.53843628614229
29	5.22760144889318	1.16589898569425	7	6.39046463269745	1.0246874447717	5.59753974339856	4.08294397562508	2.59550858826475	4.46628521534064	3.38903689134507	3.31718977155202	2.87997110622042	5.88965056630879	4.56680534690645	3.52027192694107	4.13026766985813	5.39493908813424	3.28014846820497	2.76386521857302	3.00960354364266	2.05465314378321	2.48807845301232	4.50257258258801	3.29735876379982	-1.20602293927673	6.75699368479856	-12.459184952203	2.2629325261128	-2.36880543717237	-5.25280901397068	-15.0833111032409	2.1110163815061	7.37491748610126	1.37257807486683	-4.92129621755633	2.9314046108918	18.0597851048405	-4.01059643213944	-2.12951008997026	5.47036313212994	-4.09116468851695	10.6890978002112	5.38658928785343	3.02143901941295	11.2838268155774	15.2114598225068	0.96860670462382	8.61916366887201	11.4265448180447
30	1.27814059475967	1.90669733340275	3.47791157672498	4.73668386227342	2.48134970766133	2.59638171501312	2.27697129335313	4.63172959723179	1.30071610272517	1.3507690491161	3.40023613055092	1	2.2926726838203	4.1698717428147	5.34085133283704	4.57602420694215	1.48428228887306	3.50924959413103	1	5.11470700632904	2.9889060057988	3.94723203237972	6.17395619357551	-0.36200088944183	-5.75358278554617	4.53948276643329	-6.43284402118729	4.23173840975955	-2.8198910506101	-4.50470286405996	-7.34923277443699	0.840182455177119	19.4693094575943	5.98989632304453	-3.35795431092645	3.04511395362916	7.51987341819319	-7.24810464099118	-7.87039552690827	1.87597841615519	1.44649023502271	16.2522026949744	6.22454665489818	2.37602450928863	-2.22830313348649	7.32014003907932	-9.22189585396641	2.32875588036538	2.0239630094342
31	4.2826966792661	1	5.43530422980029	1.06901613168832	1.90441648331455	3.04747662264677	6.41670149863975	2.76419170224372	5.86543634403067	2.24795105262054	1.20570066787116	6.59517077014497	1.4724243851162	2.86763555924499	4.99556319905869	5.68152357853	4.09571061563079	4.89172378102433	1.54511950605243	1.45904971212444	2.70006519572147	2.57055493572079	7	4.26505387836941	-1.48116615088664	0.301035280467275	-16.1784777168041	3.10052815003188	1.56890095537117	-5.85681286102769	-8.70782956237351	1.40408491567386	15.5979234403693	8.39903117558849	-5.11703772005514	1.94453219254229	6.45354781361072	-6.93345567506516	-8.73165657279776	6.31278853447462	-3.8486992056549	22.6468608388914	3.41343638194942	3.49864356543712	14.9486901318325	7.15873600773124	7.01485270760407	2.54723951436051	6.06839906649118
32	1	1.59099224565019	7	2.04388453013751	1.20772222531411	3.66284075536917	2.79802764209003	3.03425832792666	1.71158522900805	1.68979137381752	1.89509822042494	6.33607765879977	6.75650697487846	1	2.41605910629203	5.24407654323628	1	3.46662460124733	1.07115965167408	2.37320586997307	3.81377440631563	1	3.81287215541842	3.70340270314381	-1.41904536022878	1.30001817214366	-17.8899640800044	3.06493908210699	2.50797195384566	-6.27243877440751	-8.24971290735083	-0.120834553274544	15.5205761409477	6.39823027925355	-6.480495986719	-0.149434229815025	6.3087439629707	-8.88589593458516	-6.25011114462478	3.83406745799212	-4.65751154090949	22.9819153776883	5.04508948113163	3.32092988668284	11.8573044870003	15.7626847473121	-1.14613998072886	4.49895284937624	3.39290275296831
33	1.57363306539945	3.24722413722916	4.89731189777877	2.63530508143833	1.31662908715086	3.55093260321517	3.95103069582666	3.43393187561998	5.40982512687098	3.13634121666823	3.89153632981477	3.37276067784739	6.85446515158659	1.97615453695682	3.94247561794535	1.28854217337797	2.22597605664339	4.78388372960068	1.40740844607459	2.06322872198191	2.69768149735875	1	2.67427784122937	-0.749691037288312	-3.96330739654507	-3.04299724635919	-15.279982410962	4.3752092431476	2.41796013240663	-5.9376987841575	-10.0781118388733	2.24051910770284	18.3960046758027	6.48228127850402	0.395497860261305	5.70834468702669	3.8973061784	-10.2879357114273	-6.32875056756129	1.92076165146058	-1.79733282370614	25.0228798384517	-0.178890490788117	8.20509308834001	-2.13676459715384	7.37823668635935	1.04498226061619	2.86969649764452	2.8362580177527
34	4.51357375689343	1	5.72141389477223	1.51910290073298	1.71018046119071	2.12350062097106	4.49020280747914	7	6.38372122017696	1.14290516953536	5.20679201923899	5.00448575498921	6.84081986893799	3.1097953211728	1	5.62440848062402	4.37681010076771	1.82741587234105	4.32847469929628	1.11807591321166	2.95850035160829	3.82471662966883	4.10655769066037	-0.7364785911771	-0.571416601651686	-0.264292366879185	-17.0642880510448	2.5773016447937	1.95658356532981	-6.39154287388012	-1.74432068727972	2.02123827571869	16.0562978652642	7.15560350894856	-3.66553050301344	1.29574928606804	6.2140974663842	-11.7796455811164	-6.78076802301328	5.99310138791882	-3.91327308613035	23.6552409841565	7.68631581886216	3.41539320634458	-5.18983191755962	6.14763180044169	4.71925385239004	6.07919418406028	1.59854148925779
35	1.83482638973555	2.9217634463235	5.35323862982043	4.03512401080979	3.27890044578695	1.9065196373766	7	1.71666968605859	3.52046409164315	1	1	5.45405555366634	3.57499521719993	3.18925758902326	1.76442138542587	2.20121466663232	1.73728647061828	6.55741285379184	3.83549396184044	5.51776659118111	1.56201166728367	1.82361908902732	6.28304866184923	1.89598854941929	3.36578581230763	8.66528014868858	-16.1781502838566	8.21064677367553	-5.79464826754344	-7.27300418065795	-6.49006578397798	2.38214108895998	13.8179483401896	2.86717983757276	0.0767768550191766	2.37657707547381	10.8736400524703	-4.14099340114084	-4.15050047356055	2.96838348739958	-4.87251074921746	17.7458355690227	7.75746208315643	8.20113583942473	5.87100442837495	8.4196454468427	-4.84221478320291	4.58147542419428	2.95213885493475
36	3.86627029382853	1	4.60471527717081	1.66545921049165	1.54550899231297	3.52774244076756	1.919525205294	1	5.60925688680215	2.53722351097165	4.81801089809886	6.6451678289361	3.5221829303769	3.4211150493222	2.71255335290954	1.85189069271578	3.49002783906072	7	3.43350762219984	1.14201992782422	4.85068187424092	2.44832704157594	4.23335730237584	0.949886571916013	-2.59394749110089	6.10976158888789	-14.024278844568	6.06941663593954	-2.01934710100555	-4.01000361361845	1.31768389257793	4.3964438869058	15.2631890369589	3.80099785480962	-9.93519392082499	4.06171656071849	8.0117589475956	-9.83071364121768	-11.0880106630999	1.36193017945439	4.05665660453598	21.8585525449565	8.67439441569628	2.18436721723964	-5.65613935169641	17.6213324716907	0.179452084855781	6.71629373067178	11.9891828505464
37	2.5276563782496	2.14507693068488	4.62159576896419	2.68284125175857	1.37628559206763	2.11367043817801	3.04315647838226	3.80646516123723	2.86657314150321	2.56323486268859	5.3195913377895	3.92487829462428	4.93992562577723	4.13971158984519	3.55547687779639	5.5372190835422	3.07495945824622	6.39018629761707	1	1.99481225640272	4.27821639058072	4.62753918357371	6.42678933618342	-0.68327826639871	-0.859959564293508	-0.246425677994742	-14.5146073113445	4.7603624963539	5.93819669103408	-9.16231595444945	-5.00530943004668	0.463819566315971	18.8077160710124	8.61225361097668	-0.386340769452691	6.05124403070603	6.27966107984506	-8.76452526621307	-3.71871065314475	6.79200393754945	0.595789349741643	27.214194187685	1.9658813998009	1.29283774571302	11.6681379435168	13.9786098758232	10.4705299703459	3.60263512812648	3.78542790397549
38	3.04198434132803	1.5904111967432	4.81552696360419	1.19230098677892	3.32602395437487	1	2.64918566805381	4.90053164006432	5.87082667517565	1.43671661671001	6.79579940898316	1.94747238574551	6.67207318211405	1.11312510625466	1.71827255590675	1.86983543358851	4.2284735376063	6.00381850703791	2.77226425314683	2.0948162113374	2.58872251210589	2.25275045889177	1.70016462985725	2.91305338030712	-2.65644383006464	0.383226375683696	-15.7614115158205	5.98723998927109	3.33578759524723	-9.01758593922991	-5.4085132125667	0.886154878141846	17.1852622858546	7.03426203623178	-1.86774320967235	4.67927255392607	5.37708627035763	-9.85317821918315	-6.05923442100301	3.37720588762104	-0.01145689771485	26.6522163962309	3.51964931866976	0.00682960772500146	9.12541643634637	5.76543761980161	1.3741539780113	0.572367920180049	2.84149036308882
39	1.66415219910563	2.94256636407844	6.08807379366942	4.61454279093697	2.54379047174473	2.39008016145202	1.75934765004714	1.88962657450309	1.97059161577357	1	2.78423805550815	5.93543505869519	1.97939074566429	1.3364390509161	1.37034277071202	1	6.32582972070201	6.33458761216482	1.11176403099708	5.13455751190457	2.35620529864556	3.7584236253558	6.42545830667984	0.798480800112312	4.50256753074851	8.65891213844502	-16.2748234730307	7.56712766665411	-4.50767338564827	-8.70845305483055	-7.40683744933556	2.48625492183689	13.1190207745294	2.7026378737881	0.250857316229661	2.54674803429618	11.0638701016004	-3.56955789712348	-3.25373511780471	5.73320051252603	-5.4805669359403	16.4974417074351	7.67863864601332	3.94117519635083	14.9388643008118	19.1897031374896	-9.15878334403597	4.87276557628008	12.8508196449359
40	2.85914389480022	2.1508620000471	4.16985640667147	2.03129294014234	3.70523763787521	1.74876925705925	3.04182668668723	2.58710035439173	5.69497955337312	2.57106853458661	5.25260009547626	3.49917758044233	4.48580797681784	1.19625901833232	1.29884253327521	2.45989006071299	6.7088964954938	3.6945046463601	2.11175126722785	2.35949809109838	2.90834759301007	2.44289293102272	1.6133892342138	2.0109277584982	-2.77694346347253	-0.217115702055249	-14.0839851446704	3.60839329991561	2.82350618748468	-6.43767445127596	-5.37222801840541	2.37496354224021	18.1371967883359	8.41331157851434	-0.995218352973019	4.20163914376804	4.00531067656752	-9.16112291584637	-6.66066994391865	2.53438241686699	-1.5122549715127	26.226462334321	2.26175188588978	0.599699873081094	10.4964795971045	8.1593777232556	1.37627641847769	1.13050055054226	3.83746120735251
41	3.69456705050831	2.1733414459669	4.05402916908713	1	3.84403046714621	3.4485472335255	6.58984899627028	4.07886473981202	1.73004414765882	3.05808566605437	6.19106761242833	1.00836364883913	6.00572153573905	1	5.57345700530809	4.59039882909832	3.47069288327594	3.61090697740134	6.65619875214134	1.84379587702818	4.01292199057666	5.03053865769365	5.75443546889346	4.7389835880821	-0.780105750083814	0.709924135112063	-14.3995510472854	2.32899992165532	4.61208219790195	-8.77826981230653	-8.06949856170304	-1.57131419600189	15.968249244223	7.57333619019068	-5.60621692011648	4.30249655320881	5.30445626523658	-8.47995630468371	-5.01912272659775	5.72605663431822	-2.56102328379025	26.9386300153188	3.43947191063562	2.71418934516433	10.9069836074204	7.2383502223196	6.36175215139002	4.61448384971612	3.06516053429162
42	1.45757019577078	2.18419025381599	2.86392235874721	2.64295696369426	4.64488268512195	4.56734927799611	5.20858885992439	2.59171592200584	2.84912572335288	4.97007765346791	1.74210857853737	7	4.12278723079472	6.40029538296401	6.63940124938206	5.54804763231311	3.384559672066	2.6397637521395	3.10058743932918	3.12062892658885	2.63815192062555	1.42326837392266	6.06445319674291	0.388367625254391	-4.22157408505616	2.35618069939604	-7.27494308133767	2.31514972432883	-1.34389007008896	-6.31378048065619	-7.0068661369791	-0.695695188228479	19.8017468958927	4.76685592104511	-2.59392676757614	1.88003117469237	5.74116827727697	-8.07245545633234	-6.43885313800845	4.25247739321309	2.45197315932077	15.0236636580303	5.29815013848332	3.35889577049115	2.86511276952558	7.05382391104949	3.96814792971984	8.19030940322126	-0.162662611235723
43	1.88768919320418	1.39253762695246	2.87179770075819	4.49274835820515	2.42378490906851	5.05787846188301	3.73924183174754	1.09424477287844	1.25693959779679	7	1.80676149022541	2.9950855824012	2.22650235077574	6.84266856693078	3.21133845471142	6.44672011549744	1	7	3.68748727550159	2.38089037973212	7	2.98547936376301	4.10323571736948	1.64805061473953	2.04286054856771	6.37155153155283	-13.4255491662097	4.40338973352425	-4.36002335910136	-7.0828773957799	-9.83949915727965	-0.0814493244389167	8.57062308131649	-0.4960177061452	-2.81604644110133	3.09745293549259	16.0206213143374	-4.31588064058036	-4.49852322937533	4.46516559131204	-4.01319330465001	8.5612489598354	3.04558534118578	4.84936596025278	8.72770427305602	1.07889137409466	-7.31880192523416	5.44298231957918	8.64198365676867
44	1.90806165129222	3.04528083899006	4.53191921030816	3.71161981725655	1.22147583483421	2.39894855781851	2.90396103337696	2.44597599859593	1.1562523888893	2.49725411142712	4.77842184950016	6.57987286343907	2.57343001253694	3.98972578216112	4.14708745284122	2.07097591641601	3.11807781703005	1.63009987348413	1.48074897269576	2.31048320982641	1.1725135885174	1.36258022764625	4.59091845060626	-0.699849917493379	-3.63297383313206	-2.43609447752023	-14.4579887994639	3.88560377634618	3.17735252501806	-6.43534532682853	-9.9932959230442	1.54071371861842	18.9953615758737	5.48892649210968	0.125760977464721	5.9035865767844	5.51959797020961	-11.2511235148152	-6.09020602932237	1.41091632398849	-2.7496383139076	24.1174982712198	0.28669188629118	4.85428176408961	-3.56190094395963	16.3812630128488	-9.84176941277853	5.29048127403766	10.0371986945125
45	1.05331352627339	2.45495301619447	2.86929397553402	3.77942840718142	1.54750110153388	4.54754671169262	3.72517794384129	1	2.05382387282466	3.56317028650175	3.14440815189496	4.85248006330411	2.2230731336668	1.04868388826438	1.63358834510533	1.01975800190519	2.80897183808669	6.17053709058049	1.79953190966389	3.13893398489195	7	1	5.11949727877067	2.37033033917459	1.88888696401529	5.79947341997171	-13.8645252687104	4.74548490419825	-3.78139355628622	-6.50830288654335	-10.296863042265	-0.411753196740419	7.78401203941475	-0.702895914832633	-3.03363463508397	4.27508992294285	15.8245054537891	-5.52287520203929	-4.0595257870195	5.5599559707345	-4.04609117425488	7.64662301766198	3.8148395959869	2.1498768468202	8.31802445201659	17.4297383766944	-0.276014075920858	8.23158591138624	10.0376319425355
46	1.43434560364753	3.95563742806379	2.86047095744427	3.66391295226318	1.56357449160416	2.1756275359797	4.50980072690028	3.98372102603334	3.00030227659942	3.00271674467072	5.82969700819383	1.19031684912435	3.1485865685924	4.32261439032534	2.95907075033216	1.0996939370918	1.60844542967325	4.98145370128189	5.22067135848217	5.3051604391871	1.92316867790876	1.47813520421277	2.87401417290823	3.43995293144277	-0.899820309866533	8.0092348433706	-16.4706975167692	6.44946579453264	-6.82115466860623	-9.32172171768315	-12.6647765090424	4.55605713246659	12.3040560004501	2.98665516264993	-1.95201825578253	9.30754359221482	17.0038865569444	-5.15223398119215	-7.63540124972913	6.14992517793219	-2.62617946175392	11.9922006323131	8.10045763938058	3.44696209957085	20.6290552661729	9.54277651548511	6.21943472511137	1.03084003853879	6.93463460233726
47	1.85619507631901	1.72047396236289	5.59355632343082	4.55259795164577	2.00405157278119	2.97969982238456	6.41563995709137	3.08172580373724	4.37636326991507	1.88026812506765	6.45587896193207	2.58791617582798	3.09233201493812	4.56498023209565	5.17758883388647	3.38826891089954	2.61288455082252	5.67364335497636	1.06442706215208	2.42215571192298	2.63886629700247	5.32426667738147	6.20189388485963	3.23415003618399	-2.40694784065482	5.26092223245793	-9.32249717314687	5.38924526599474	-4.10778984789808	-2.3856011533013	-11.6152863176805	-0.657993406687844	7.37270753689289	1.17987926184276	-2.50138501746704	3.57876795190772	15.571599272654	-5.19275197791083	-4.04708354780015	8.49922796383332	-2.78900773835259	11.1417447068083	3.5934594113754	1.73434621559979	13.0127404651298	6.85457076333869	-11.6899670028161	6.08850775494815	13.1242548515661
48	3.0417395322765	1.30937763648274	4.10661698456253	1.16512945841399	1.92004689023122	2.30630122714071	3.36540857808995	6.31577877423117	4.45963352632371	1.95830678195977	4.42146335196792	6.5907191144413	5.9616838789117	3.53146564927708	1.38555883775915	5.29268210655949	4.65378589532727	2.01831235492924	1.41556602780827	1	1.7959149234082	4.95308899846524	5.50969197125269	-2.06032905673571	-0.389988299643114	2.04245525743434	-16.7188610137266	2.4212801797934	0.261739089408367	-6.41585202372519	-4.1590725821862	4.92572148232768	17.4522820833979	7.4264598526801	-3.41580538516057	2.49399807321235	7.9023924923495	-11.6709641685401	-7.11630438622514	5.96278792397979	-5.43133299613608	22.3343780383407	6.12667247653486	2.99638895138957	11.6112417785243	3.2738315126861	-0.855751284371292	4.58416159521714	11.6043596501991
49	2.88704834426422	3.01350751244754	5.21449804109043	1.84628930124999	1.11007569328531	3.50198573817134	4.73604632594641	3.76962683686292	3.64877855690222	3.97778336267699	5.55629510068201	1	3.45314788984479	2.59815758376466	4.2370849205391	3.3754746661264	1.55540564009508	1.53283303841644	2.98973112954694	1.84415561102345	3.92890172566245	2.52222473774425	3.23212178419481	-0.391739061541008	-3.0884816088522	1.10519912080938	-13.6346872872797	3.32927719592398	2.38381213817278	-7.70877618378506	-8.89854068261242	2.32997741798599	18.4872414496139	6.76358005122311	-1.59001802693897	4.07442859007419	3.36228253124477	-11.0813540536353	-9.99534057278412	1.90180055286603	-0.381051564283285	22.9630345032244	4.24273324957681	-0.0842341262417945	4.43767811515568	10.7442277565734	1.46177744018894	3.37396027505548	5.59384957402858
50	2.44206820964551	1.76875884054221	3.19484263256748	3.55454132935108	2.40512222058986	6.15621169625907	2.28026464752271	1.66339164751644	4.32307299526304	1.04900006950721	1.81994141610013	6.91507020962566	1	1.59450712438832	3.45240238703864	6.05702435436519	1	4.4297150474383	4.56813788881572	4.53596908029092	5.2433640012713	4.59651155720936	5.92163490749478	0.65577497973288	-4.20867756213558	3.65514293254098	-7.76237093204555	5.95276231520372	-1.37103591252806	-5.99236163321741	-7.54110146411536	1.39363983660712	18.6680354285779	6.26722306917847	-2.68885995586483	3.22545263870968	5.28880539542708	-6.81249197065309	-8.06985635520166	1.11844459909138	1.8920241043051	17.0874505317992	5.54113956924367	6.90894660851115	11.8716427587093	14.0355874038836	-4.43801182920172	4.86310074672121	4.47114282009575
51	1.62296083027002	5.95349532178195	5.96277664425876	4.2705169752976	6.33480311390122	3.47400746148062	1.48453574493214	6.23969199895881	1.40849697633184	3.6027277578239	6.2788121171887	6.41206635358287	1.71732269195868	3.70012696951152	1.27013366315571	6.62142574344479	1.31820293223824	3.49807742758395	3.14527060754515	5.7737681748275	3.48335592514315	2.46905036846752	5.29210498644851	2.47129375749423	-2.07602767209612	8.70546720485347	-15.5577627194576	5.78291226658277	-6.00872611090748	-1.78887677704712	-8.57358969921939	5.73581573597294	11.5358346552464	-0.18487763517877	-1.64274664594686	4.70633039843771	12.8580481629761	-6.31492923518934	-3.25955054901222	3.0815768621983	-3.99913956708333	17.6952949461505	8.06793308336897	2.47681455913974	1.32744139545729	9.65539229486197	-8.9959966466145	0.769214979421448	10.9284206814364
52	2.37457673575938	4.72850809385046	5.3609395145407	3.57984731596704	4.89660930052041	2.64912410911812	3.26654192099896	1.37032396859819	4.09397179807219	3.74563638709592	4.07455914624792	4.63657235226363	1.80688920252805	6.60306860588519	6.14053254081445	5.69900978431067	1.97653784553718	5.54785890601433	6.89998697717605	5.00981183605133	1	1.84338087311267	7	0.848114439003956	-1.16138104430585	9.19118465940947	-12.7605241121274	3.01119510927103	-5.09405920488104	-2.25423045092363	-10.3053736690019	6.47462170265471	9.54032503121632	-0.416316430273205	-0.751364056393608	4.16498030635781	13.2929193745226	-4.97086183634398	0.176747855985696	3.82852184965089	-1.69758638642919	16.3851464508337	7.55012793271901	1.40628050917386	13.4037120056598	11.1287208713527	-8.43443733398873	2.3281770835646	2.31016250019403
53	4.30270965061606	1	6.85775648680785	5.63632203520031	1.39659699260073	1	4.57418085079111	4.13582339091639	3.19791586793124	1.88389143256731	2.073463948545	4.76965781016724	5.1186282156126	1.44927337500645	2.73407119614182	3.77770098503404	1.29542688094127	3.87781674330764	2.52907772804731	1.28467370489974	2.12934460787675	3.50224724305985	2.50719782121616	3.50079585140751	-0.544609521191121	8.13615181783628	-12.181775982843	3.49010110380506	-3.53386567534453	-4.24682347188519	-14.9723273558753	1.97963505762572	7.09668303241071	1.35758608212308	-2.71025068670558	2.71399978897854	16.9424167857716	-2.32992415406311	-3.83869358769261	6.02972631911465	-3.29393911573527	11.1586328386682	4.65644280703902	2.64081088060267	12.1963110415048	15.2665478034755	5.84202920171022	4.89545921112816	2.02379873784327
54	1.35833922011078	1.43222509955221	3.34229511409083	3.0076132465472	3.44134111778285	3.09565351786966	4.56298401223533	7	1.85069357942369	3.06639798562356	1.45271986387082	3.36298601697071	1.98228847205073	2.83183280680464	1	5.27618185557878	5.07451135409373	6.89555702481616	1.28528026582527	2.55251128379686	2.60107248573693	4.83263033963548	5.14219849154017	0.0735608168940277	-6.75852308352593	4.66369593314286	-6.7961849615788	3.99419470112371	-0.648315137441324	-4.83769696068784	-6.60171408501057	0.158691973821281	19.4754467539443	4.22187607660802	-3.33611321339464	1.93071433610297	5.46691144985963	-9.7589906796951	-8.07792327947675	3.4000017671198	2.25211649378094	13.6189561804606	5.53789931340801	3.44602670111489	22.1049327725572	9.24930397765042	3.01074070099879	3.49027123368007	3.36527043085788
55	2.5085686347233	1.65120444894723	4.09660996111711	4.12878817169536	2.32218191982684	6.38318477838327	3.42056837887175	2.00555508162674	4.39673715353494	1.49543581857915	2.01914575190764	6.69016508828351	1.15201244309129	2.20397619688583	3.69798870419882	6.29690819532298	2.1920231132894	5.22600784759196	4.04704009666711	5.43985634426571	5.94323787234312	3.54162620994203	5.61687336593479	0.180692843623558	-4.32557555413466	3.83785826527856	-6.30236889427	5.54858730108507	-1.69269260300357	-5.63830093748843	-6.88092236596778	1.29371532590085	18.9106204027358	6.95719626697894	-3.58070197499067	2.76549750493467	4.69473768976792	-8.25607487509675	-8.03705827265356	1.3466660348319	2.76307918124115	16.8915247117084	4.89033997363447	7.86427622152956	13.4600768790337	13.8824375691859	-5.4826606226863	5.09658953017585	2.47266776300789
56	2.88080428773823	4.77302106007104	4.43529770932892	5.99620924764591	1.25811547761697	3.77610243289946	4.33809772700693	3.8139408027165	5.66646649295503	2.70647810129836	3.2770334412197	3.41787078091873	7	1.23509637472611	4.74612092975358	2.12511670427808	2.67004115692605	3.21465973093529	1.02453059211478	5.19228943921202	2.22095926481556	2.57677666051066	5.90868595495234	1.29327668703145	3.45190482420122	10.2440198923517	-15.7287518971555	5.47525895518041	-1.07922621596495	-9.05625694813284	-10.529104327493	2.26234080041029	13.8631478937027	1.17939179888714	-4.45938821661065	3.15809042260006	15.4976818294355	-6.11905655048872	-10.448147290901	0.380845150229264	-2.79789627385005	10.2486938154946	8.04336401489955	1.00279577540908	5.25375977500258	6.91534694203429	-10.4845860296745	5.03318523814634	5.34656554826005
57	1.07182822027665	1.8046179543882	6.53463053853156	2.2672216013474	1.59048882415346	1.47257375117251	2.48393652187342	1.25253968382763	4.18992665116486	2.40226665143563	5.58121825245108	7	6.72711190116301	1.96683422447861	2.54587344183799	3.76033524136643	2.76839971852816	7	2.36578151929668	5.26075869010021	2.0671708464658	3.67844944975002	6.45814625721413	3.79293048551779	-3.63117565315897	0.859697202265917	-18.2882557952346	2.43403357674354	2.64858853413471	-4.69800431569757	-7.56980828469547	0.116254412072249	17.278995622672	6.86515570509977	-6.35415500605514	-0.472809440844427	4.62667883741192	-9.42786789255092	-5.54361950397567	4.6750083939108	-2.6853603557247	23.4292113001627	5.25234391222595	3.56832764611742	13.3278285483083	4.9413879409476	-2.34926782525341	4.92473438041083	10.6881085997908
58	2.33413473893578	3.24162312564674	5.68342101774102	4.66070721018757	4.54814533393717	2.37763377376684	4.05923373528545	1.91317748370752	2.28366496586175	4.29859229277412	1.89299048342909	4.66579770481999	1.54687383166244	5.57446867442305	6.46801532253996	5.005202747277	2.49821747068157	6.26994487915947	6.97803553333646	4.03443091772683	1.70931929106514	2.02531115898416	6.94257270517243	1.74420504789892	-0.593914815161175	9.27370982831229	-11.9520647999652	2.59393205524917	-5.63671617813611	-3.12522171097666	-10.1558292530374	5.83712808114944	10.2417873255744	-0.738949207827058	-0.806863059782763	4.21294000256972	13.7877464962191	-4.39232905289153	0.184055583542962	4.38613839550448	-2.19698864248411	16.9560680014059	7.89314171123278	1.8589905386778	13.7986668394408	12.0515927188952	-7.54389627992796	2.03327949447582	2.82606160245112
59	3.0437905410386	1.61214244893054	3.71012923663001	3.1014905934058	1.86335998129237	4.64112552978863	3.76676629341128	3.73007443485509	1.93974193231533	4.28672241574657	1.16115131168745	3.1889875727236	1.19244809099084	3.94359325181252	1	7	1.08575737199398	7	1	1.2830584893118	6.8178420890749	1.52948125906051	5.80530268372608	2.02055520556973	0.477269554986235	6.52909323352424	-12.2305732703413	4.84048700989343	-4.78560604049884	-6.2786444844773	-10.0706924132968	0.635632065003846	8.33470102011673	-0.118090060722565	-1.97373749728431	3.25412476120972	15.7934329518941	-4.37234433584744	-5.2858160462716	5.40296739207238	-2.6348259439129	8.05752531016502	4.02124045087661	4.67725079329429	9.00379170419384	8.42628291613084	-10.0474734315777	5.36023921286158	8.72551746614424
60	1.1974274199196	1.58427879493431	5.7354232541996	4.31792649081675	2.69767639915442	1.96198375221964	3.92631562673549	3.58978801887287	1.94454654062425	1.16332871497096	6.07719918750214	7	1.91203388196249	6.45368944504567	1	4.81628156960165	1.01481230207075	6.21897224337965	1	2.69322369922434	1.63536502564882	5.16125304300364	5.35629279853544	3.45593044477923	-2.38791646187825	4.95532920759041	-10.0891835892165	5.06208096866325	-3.71660171943348	-1.90590207219799	-10.9890785460882	-1.1709500364968	7.32458419967149	1.97009367228877	-1.85224678086749	3.92699367827358	16.4115700776781	-5.98606518528868	-3.43745826872008	8.2523386874597	-1.98215413195653	10.1919699219107	3.64552059140452	2.28572822709463	11.5243507677801	7.84121066482722	-11.4383728786521	4.08926780510309	5.90630451313644
61	3.19641504180739	2.4698339026851	4.78816027828074	5.91860821964465	4.98081426789388	4.86284590291862	2.59862903083783	1.4657977273669	7	4.04452105809191	2.97991632279536	5.22812735610145	2.42883929060143	4.01735811251395	1.04356691013665	5.55566637684198	5.9622049139146	5.70403509496246	1.76553188018362	1.15866223979139	2.17083514512998	4.50198334822654	3.2945728664541	1.21768825251456	2.42524074503557	9.74580745567605	-9.17716289857938	4.81453574684444	-2.26760844632638	-4.53695049093196	-12.5922486980644	0.96939519120046	6.57112765646408	1.80715636874947	-3.26949019942728	4.17754293128859	16.3061046740734	-1.95617102215353	-2.88533538431184	6.66949872638916	-3.24332546628946	12.1318539196257	6.37666611230894	2.36591388661045	11.2996931756201	7.5644592686061	-3.1648869890882	6.16256470128666	10.7973604893027
62	1.19903304596032	1.7389451129792	4.37674515028002	1.2867644839723	1.43873430972827	3.24720384222715	1	6.43474122370645	4.56660603355481	4.70305031061041	6.09502196135214	2.87576264547828	7	1.65823799707175	2.03326676600075	1	4.49400975784481	5.00273533169449	1	2.90987786089574	2.44566742934737	1	2.03326172656664	-0.99092578591834	-3.4463120998103	-2.16451901882561	-15.313846811423	4.89011630769112	1.96782543809893	-6.83264803517238	-8.16448273886318	1.56493513243456	18.431539295482	5.66193574182478	0.258763524979865	6.01355589825948	4.2751208543845	-11.197877456368	-6.0036826346788	1.35900838444651	-1.99518534512102	24.8889064915888	0.0192751237720311	8.13266651174016	3.48474514789415	17.0570385088765	-1.38832617903354	2.29389692827788	2.76340364367495
63	5.54972914854285	2.65041817525282	4.55850867872805	1.73986232459409	1.90122757779548	6.65953466718654	3.93036892177217	7	5.62137330597904	2.50433383603333	5.10660902227661	7	3.49394386347689	3.47997738199999	6.35373365589594	3.64466895428525	1	6.47427759975578	3.23898587012363	2.47210439602808	6.15219313194636	4.38722358577451	4.11812544235003	-2.02566810672293	-2.3013361429711	2.61719541901692	-15.4186713433875	1.67267657360296	2.1442017895303	-8.34081201819102	-3.75770348711755	3.1182520729677	16.3358175395077	7.71840001451976	-5.53560923129966	2.20829481512837	8.16849890479925	-12.5555441610644	-7.81683772034107	7.34464249981243	-5.82574785758245	22.8988541278356	7.380000076315	3.78627734881966	0.962548239530268	15.8854228472663	-4.00611944458918	1.19666256381725	5.94655873280408
64	1.18178014369879	1.92455318004977	3.13193968738659	2.60171701005362	2.41361768086456	3.62270009854539	2.69733695903183	3.19253857070358	1.87702074970454	1.13288673513052	2.00726362653747	4.09325953866739	4.34924434180493	3.75791611700227	1.70026585352817	6.0821151682073	1.37961824437333	3.4169007986065	4.82387292215703	6.15235977202636	1.85198786208439	2.0079886090174	1.43576217417068	-0.941357897317585	-5.19654150822668	0.866019837729616	-15.119720751246	7.20939547117908	3.76069156456069	-7.81235285570388	-8.18178081683907	1.49780577149334	19.2252107473485	7.88941974998673	-0.290113855860017	6.67885994564762	7.62117929169872	-7.77326504005616	-4.99278413149233	1.83530966156913	-3.57022750712158	24.4837149370728	0.239198567319033	2.31846454530625	-2.63834892839966	8.4292264356182	-0.128045998021133	1.75717377139345	2.9343506544058
65	3.63569083985203	3.00788575474331	4.44536306997706	1	3.53862991313415	4.13033216599929	4.69448087965583	4.55412074231326	1	1.42277978076043	2.44197708212076	4.16176262147626	3.89161871131577	1.07437412069385	1.74181637482664	4.37225445148214	1.98814632240379	4.41696457269607	2.68555473239095	1.31062332176124	2.65878659162404	2.36232548710049	2.16665254568496	-0.528433392853096	-7.62842567899339	1.8691523430786	-6.3899753984372	3.30829927189867	0.509088780952427	-7.52795459946708	-4.94680729611797	-1.30811369078968	20.2075189413247	2.51741498051553	-3.71180525441163	0.316512815530476	6.88717858951472	-5.83188656539676	-9.97876910634636	1.0926341240763	2.37740660528747	15.8052965157807	8.70751456616656	3.01986755428886	1.95994459551637	12.9086586832479	1.87705284795134	1.85837944890854	2.33029190673022
66	1.06237914513039	4.0334332728607	3.95616744474434	2.36839526677258	1	2.24184308981142	1.18413352143135	5.31329031066503	5.10693770350208	5.89419198931087	5.41121056196785	3.53978043123364	4.74393108126879	4.15151784388447	4.08454452224833	1.54438793685766	5.06291862541846	4.34840953821614	2.14839967625577	1.69849258840061	2.19268980215202	1	1	0.123627700980642	-4.52490439168906	-2.22950346714397	-14.5745576150844	5.29143850705678	1.72097973349704	-6.40947199341622	-9.94407718517918	1.73224100575622	18.3403549892827	6.70308431001486	-0.474722152648623	5.28423805186813	4.83122572854615	-10.6131374434069	-5.88663796511051	1.16158485862685	-1.11201306107688	24.6309146769583	0.222868436127349	6.52720682682464	4.25831518205509	15.0191192029982	1.194864883702	3.07478253725125	3.14870535584264
67	3.55663272924095	1.31294481602307	6.68411287220718	1.76242129178603	1.78353648290306	1.4163738746956	6.07826340325944	4.06615692408582	4.56016161412936	2.03059347661749	1	6.20269782842621	2.65808379480077	6.06979242998904	2.38285523215859	1.56998053152753	6.77110668274095	5.92163128104332	2.76466310082337	1.77956963037296	3.22892471397076	1.49513900195125	6.38355467369665	3.08406717731364	-1.25576525930619	0.192598735699224	-17.9343241134046	1.71304892046072	0.134557213782196	-5.26235595902531	-9.00720781489904	-0.589118618465258	13.0092636102397	9.23687285088603	-4.3511528681626	2.11966909616581	6.67422011244829	-6.90814401358159	-8.36587720692419	5.53670690310081	-3.42119050535352	22.2142179963368	4.90466111418273	2.02246098029007	12.3527335297284	10.3607848400755	-9.83757369653116	5.69651850209651	3.85190115625539
68	4.33657481708079	1.03892104105206	7	6.1085360390747	1	1	1	3.24945641744698	4.69522969686915	2.46698659698606	6.20130876955171	3.3265854364927	3.66359653183718	4.62085774020064	2.18095290709875	2.68221950866506	4.76024673777034	5.2277865170555	1.54792836444913	1.46739128931429	1.59048327949811	3.73798040348467	7	0.501861538706068	0.385922901680375	8.42478198731953	-12.014748201704	4.05674098439307	-3.97698432220108	-3.40351572242945	-13.5151902115179	1.75305654855051	7.70439653753777	1.72483388137589	-2.79643133723262	2.06664120319552	17.4393179180273	-2.68822066392962	-2.26799408182658	9.11882745547513	-4.62487713433092	11.9654630142222	4.90244208391457	3.01231890310002	4.7241540758905	8.80594305349138	-1.93986534254531	4.0722032978019	0.708317127343667
69	3.11695535628318	2.74450776268184	3.5992109177135	3.81384548746348	1.19755776086242	5.54582373138373	3.95174586389355	3.43955337486415	1.44847022594636	6.93691177221191	4.09833102456284	3.96574038432001	3.2820806369621	4.7871986876608	3.51369832903187	3.47194245847663	3.9020041621992	6.81119948225182	3.12863888796687	1	1.94836356507214	5.67810283267258	5.19810058627171	2.45299729675624	1.64731932239015	6.02195526701282	-13.3899117155677	4.30560227418868	-3.09144117313689	-6.29198507073799	-10.3958313399598	0.392207074752716	9.45124971401804	0.701615873200007	-2.53416627822851	2.50957205518545	15.0307985187241	-4.18930505210419	-5.56684242221708	6.49814821265046	-3.7970814987577	8.4372180962304	3.71098671126737	3.50307482469698	13.6237415937039	8.07643023053508	-7.78300091317396	0.862330171488616	11.8598471209062
70	1	1.98677060525226	2.24688032019101	2.48984835503214	3.10444258488963	3.58673019545999	4.9280739304383	1.38700181827412	7	3.90169342629052	1.57221094533509	2.86485959839075	6.601664636071	3.32885118129628	1.69890082216734	5.13458937307676	5.33939196458019	6.65025707384192	1.55995986025924	3.00250066391031	2.39127284381574	3.38237036838906	5.35912466647706	-0.350626763082091	-6.48861863421851	5.70332479594731	-8.06582070963386	3.86453034676215	-0.110532462598297	-4.54917345072206	-6.61903267255637	0.953430998599286	19.5524583171045	4.87463563284931	-2.93507003735464	2.06935178701187	4.93204926412407	-8.19289712592318	-8.06029170481173	1.97202731965362	3.09649408276153	13.7428214307612	5.20924144057415	3.78778942936721	21.7714811737068	8.39745031248809	-10.1390297167191	2.72403081261073	2.49366670624948
71	2.7464648809385	6.32033632085768	5.21211106916931	6.24003123951127	5.26229486774009	1.96067434057339	5.20788092772888	2.16991643278202	5.88799609829614	2.98180448351361	4.64961499821929	3.67613042302712	6.72793956706071	4.48605920652264	2.21008169263266	2.44425821415024	1	6.34509423521456	2.89429037379434	1.44155804715086	1.23246558904141	2.78202464678268	5.0261137045692	1.8414817155233	-1.47695819060104	10.0357437197287	-13.5883893972739	2.92544101747925	-5.45653363194777	-0.65827001045566	-8.63764775760497	5.13538082068114	10.5719699770264	-0.920798287891197	-2.13497630332808	3.11300781448737	14.6800038762779	-7.12734989396372	-2.74190418135023	3.20119260004164	-4.67299873263215	19.7709426224971	7.05947447195284	1.1510268399304	6.38429244029456	7.17215639744591	-1.22495985378244	4.75991060345004	12.4927941193678
72	2.67907674254519	5.72846109903832	6.18244731430314	6.89984767333564	4.97561389226467	1.47297140986736	1.59847642592354	2.03954812636918	5.62990872040273	3.29151573481252	4.52780840814193	3.4600289018563	2.72271806841571	2.99847946769541	1	2.73278258324623	1.3115433129298	6.5623902037379	5.06112380963487	1	5.5035380686744	1.71979249433466	5.91511295133295	1.92435470521766	-1.23196571662063	9.92406363046975	-13.2043363159915	3.83984448961388	-5.62587536512976	0.0161478784498418	-7.63543120087722	5.78419871264709	10.0671203944676	-0.681392833857333	-1.74905002902682	3.47920681139582	14.9555564504047	-8.2896955155547	-3.55015735749227	2.53299054620145	-4.60761088090964	20.1347650862656	7.43812102214897	3.43718017140817	7.30462162088275	7.22255835387895	-1.09635055911604	6.14694325000192	12.7941281498417
73	1	1	7	1.45785986272382	1	2.87712386132619	5.70785548739482	1	3.15277093383093	2.01142522974799	4.69393118852539	6.534690433699	3.4181982730953	6.05521878458947	3.10601343628139	4.24912768101231	1	7	1	1	3.31936600426942	4.77559648588718	6.53837467303169	2.9987119543964	-2.1240970696793	1.46379948512303	-16.2989400731566	1.2829119974809	2.98461165549198	-6.08116480775181	-7.71617891602586	-0.595898755691501	15.9620135252398	4.89796637244929	-6.62398106004042	-0.116996892032649	4.94557581697084	-8.56509295074779	-6.28068930909502	4.4224338097805	-3.63482696245182	23.6913396067883	5.9469451268808	1.25651662055563	-1.86515860106995	7.45169414457019	-0.710804416547145	5.72210451997331	5.18158749397899
74	1.498095439968	3.7819070142152	5.14052930318923	5.28010446491354	2.4831173923159	1.29647653429208	6.84121069603423	5.83589673399683	3.05262973552888	1.8883587322409	2.80944973998246	5.32462772945948	1.57841015275183	2.93965299157801	4.9618842656611	4.55793843297677	4.8886470386449	6.75496719949842	1.90969698645201	1.78996241835178	1.55528631537927	1.15829849172403	5.30399369048445	0.755710066852424	5.0581293957666	9.09791698526226	-16.4612905844993	5.18282526348222	-6.58071547935141	-8.29061581021964	-6.29878485168818	1.03488908499722	14.6880716016275	3.84810489927511	-1.51893823555898	3.36806446785168	11.9361783500393	-4.59743879620945	-3.16958685658613	5.63973488574152	-6.02294470063769	15.8454793184663	7.78591537477767	1.52925045380461	0.294179670016914	21.8144752243152	-0.0447822312239026	4.57903991924675	12.4550500940951
75	1.85204809309615	2.79875857680481	5.43718073459152	2.28152963576602	1.26991072202127	7	3.57446354464427	6.81479436431332	5.59363386754802	1.74651885339153	5.87427132848887	3.16620475308719	6.71866902715322	2.69267215582658	3.41149697950143	1.96091442730816	2.71990006948776	4.59524481986351	1.36955564253724	2.75194565666767	2.29852171248928	1.51094954701432	1	-1.06310063313138	-3.55482209550287	-2.14054151840793	-15.2558327375504	4.89293017172556	0.996581057799538	-5.72720896142358	-9.29414943767221	1.14882410219469	18.735872844926	6.24274012431384	-0.366114731252758	6.40310026542663	3.43236282610423	-10.7988620438546	-5.6588127534398	2.52021355415619	-1.00968086669498	24.6971714792516	0.712107334751064	4.82727822249327	4.31852459403229	15.8861429165271	0.0516942096418727	0.155292735873862	3.2711355257392
76	2.93190580918313	5.60766644234935	4.651878284308	1.74430642677528	2.60682938185217	5.60090193216391	5.4973320084288	1.41912719624572	1.3586338241345	1.37529193037397	2.48395463881499	3.76677020098018	4.28747596818159	2.36244442375512	5.45422002969523	5.11970425318229	3.53912009157036	6.30646705975049	4.36666366669686	2.07207493515848	2.1343320122739	4.91247833147549	2.59390880901303	1.05353138010558	-8.51344160282814	0.00874795934805375	-12.8495365386735	6.30183269239146	-0.658993681601402	-3.80131601972179	-11.6784798373711	4.25320986464808	17.9619014261658	-0.986313310966362	-3.64251083231807	3.27858855512772	-2.27409820406234	-8.85867449825658	-1.75024016541843	4.78649045517961	2.16705662732593	14.1056384634622	6.34628154599916	2.67875559155309	20.6395469845267	12.9961053696858	-0.719632609406994	6.55322950453479	1.9097149301037
77	1.70857411944266	1.85061732901147	4.22517543980214	5.44553935338801	4.35531952335548	5.04999049660789	2.66432718695896	2.17487734608571	2.44382902895885	5.80855947322307	1	5.33771293551083	2.23200642994294	3.28370201076487	1.73725585589742	2.44864738742246	6.95038560917079	5.11800385048426	1.67606589492235	1	2.29562990484309	2.56238792358152	7	0.701694878692208	2.19266679862257	9.23110712447343	-10.9937724370978	4.54578483120337	-1.96107897923169	-3.50175479784745	-12.9821968222061	0.363069605438006	6.70962895832424	1.90454532516146	-3.54662706852357	4.07988048537685	16.1566441769919	-1.32132264752412	-3.92927703145868	7.50598126515006	-3.49078816131462	12.2751114381448	5.66164488917329	2.24687663812914	12.9255238303553	7.17885981662203	-2.87040014080036	2.98638538563911	10.984546828897
78	2.19373916579167	5.4689388377341	4.38475515541759	5.52583426967694	3.18769722707538	2.74710860189027	4.2323345312989	4.34033510355429	5.45076023875062	2.85236321362158	3.52095552547284	1	6.49659688501762	1.45557682024576	2.85405102225338	2.17885339055821	3.02646142302622	3.39204556631914	1.84940588896355	5.04637152107546	1.92281950876703	2.80014721398281	4.40760454067302	0.715477290773133	3.28720863702034	10.4969906779232	-15.3732306642107	6.2966114599428	-0.91598158778989	-9.48202270859634	-10.446411407003	1.96457609408231	13.929878087674	1.53463184526301	-4.62720002618029	4.04609460719725	16.0940417747262	-5.97364691196815	-10.1729903659614	-0.0365505569124406	-3.55485729606616	10.7921641238761	9.96764147651755	1.71800355360732	2.80905452626149	9.42571118198506	-9.54234280382327	5.43688413502775	5.85908279186655
79	3.09015264265225	5.64120989495141	6.36632991226631	6.92381800743227	4.4477544988304	6.02977828652223	1.09049371688731	1.35965961109902	2.95376507773267	4.09419632052437	4.99234743763677	2.20044796689452	1.5242758291663	2.44924086748359	2.61343026940252	2.89011899998386	2.5948643759101	2.81089634576477	4.47845134624891	1	1.31840459116442	2.59442746950462	4.81590972180669	2.19865972946632	-1.12537877860752	9.82065081891991	-13.5173880037151	2.81549324579689	-5.62696886465339	-1.03467491323635	-6.92199183821146	5.58743868677807	10.6527308249484	-1.18362871073367	-1.44064973565131	3.03169277445263	15.1531085751134	-8.08818790751661	-2.9449432076202	2.3690452828198	-4.44955805924478	20.4463673736668	7.1114545951323	2.79974648180183	6.33626168349664	7.76300499583126	-7.92927301853802	6.34318780819619	11.8191427048105
80	1	3.70774186384891	4.92413502266179	1.5930658255394	1.4813973576003	1.44859919207644	4.64267074167721	6.0577133854227	3.3253959128692	2.65263383877732	3.52209301121723	6.6425742382697	2.4560405366694	2.56988850950777	4.89225577738482	2.25820952120005	1.29730062689596	2.26237664134669	4.70603077824272	5.62833897342734	1	1	5.86855281721054	0.00560293018007491	-3.86209927914629	-2.25929147702862	-14.6573003316381	4.30925405207243	1.99308501907547	-6.46793454740427	-9.87361642730775	2.23827976290811	17.610773081924	6.10078922985951	-0.000184864131517841	6.82623031681478	3.88593899077178	-10.2407520395109	-5.61488706665695	1.19548633002829	-1.29303266627538	23.9200618931371	-0.16453456974924	8.56329032984154	-1.99319168209331	7.41000762014616	1.46794090112107	2.8529566226233	3.09185424984078
81	1.63458181094669	1.67685243353702	5.9511075206378	4.94997887072435	1.4885812430167	7	4.70296068933356	2.80028172992517	2.68717655973577	1.42285127696556	3.58974992230656	4.73976628282665	6.89876780836055	2.1844203091342	1.6304236197285	6.11125199297055	5.88234536894837	2.58682445269115	2.53025155451382	2.93157212038749	1.62232006510952	1.03544704757449	5.11743645368538	1.47239909374616	-3.61603683548209	5.61282364165595	-7.33783903779754	3.84077377759631	8.28661988573425	-0.502304919279883	-8.51649652496895	2.20147895443917	18.9182889950006	6.5742371813602	-3.99696800201728	-3.66221469869965	1.03381470734187	-17.6300078217268	-1.27137281052077	-2.14320884562607	-2.7150872510557	10.7173402189361	12.2489691696694	2.87158535095541	11.5700335937458	3.61917640100973	6.6024913921866	4.3933184529122	12.7153099659866
82	3.48428242803417	1.70055659634887	5.75684771057358	2.98785888489274	1.86321672145594	1.50987917794318	3.39129558351055	6.33843185015642	2.42224981570767	6.37002906891312	4.10004083455455	2.00033899217993	3.55663838731927	2.78789581374107	6.67049584380337	3.24866692823514	3.77377521509882	1.21563146998632	1	4.90713681828874	2.80314868811403	5.70979313128414	3.03952487670185	-1.82898591952201	-0.921240505384955	1.36531023788397	-17.9947661481186	2.84579100113944	0.585481875890362	-6.2029777716491	-4.38660985220382	5.09047616656146	16.9230855364795	8.6969732374819	-4.79511259857976	3.54648679469534	6.60934576457444	-11.6951778195066	-7.10118268450545	6.69113988427162	-4.81833536810272	21.7312012922697	8.42124103086828	3.46095356377124	11.7625629568937	4.05465255863315	5.2091959596079	6.81127847601271	2.75874539422752
83	2.31314382765541	2.13768527112573	3.62041492786542	2.41274285100033	1.79794302574146	3.13349541579327	5.26012038232973	3.35174816935697	1	4.46647845443418	5.96464445152263	4.3276101144388	4.37843594496026	3.84038921989096	1	1.16531289821413	2.15369538178268	6.02578525518968	4.22955146484117	5.85117474592571	1.92150705727743	2.04785715199565	2.05153043831166	-0.795104310788233	-4.68473755705032	1.5241697046868	-15.5422672268439	6.51039231320301	5.19703927643901	-8.14296840955301	-7.70078449289977	2.02788545444747	19.233783037602	8.49370818739265	-0.921755965635472	6.90513127031244	6.63161277980465	-8.71984718371814	-5.98040045071201	1.00556280172163	-3.52409860824487	24.0087097199956	0.269447587905733	2.0741395965405	-3.33695430204535	7.63043439367377	2.74941975893499	1.77264398279959	3.63594549005014
84	2.27029146981107	1.15548484611335	5.2267791565859	5.65898994193041	4.95001431409516	1.12556030276755	2.16570875956751	1.43337754691234	6.69366173946567	1	2.08367432411123	5.53709342428546	3.9938912678768	3.41015597430635	2.4664245841872	2.89011288627126	5.81023898220192	4.75232172891596	1.73018064066278	1	2.00779927017511	4.06103533133723	3.85904593102788	0.609895110416713	1.42525520812308	9.79197153620073	-10.6841209749411	4.39347150795882	-2.37053172364061	-3.43281285303421	-12.4446422848387	-0.587937572889524	6.9126341080171	1.52712579292463	-3.5383912956423	4.24047104004745	15.4273960695369	-2.38240626048648	-4.14645351304191	7.33358487073364	-2.64276130373234	12.771001150929	6.63167444841435	5.11025690362267	14.6110229125186	8.05107005283397	-3.3404262197554	5.76828887609531	12.3486624774739
85	3.02330552552819	2.18732418616112	6.93365192278069	2.50419054396753	1.7640481907762	2.869456936631	4.96820351843127	6.24791806754646	4.81447703060459	5.80064539567675	4.3329793754526	2.00135335129112	3.98578696730685	3.84501333841414	2.47336092957959	3.08746165945764	1.8994391435076	1.04062022204524	1	2.1231089037766	2.46884332985349	5.19443861878859	4.60459099208226	-1.63411582998734	-0.682290583631855	1.41848211357267	-17.1404581723826	2.75959484209832	1.07453555070637	-5.6031330380986	-4.33010278832167	3.8552173711381	17.5611320089017	7.13538676865925	-4.61780143490498	2.05657426163448	7.08501595431637	-12.7461285670792	-6.63675490536059	6.49288792047646	-5.14973919360432	22.688754983188	7.54759304598111	3.56572062450294	12.4415129398715	4.56446333656166	5.77688817976325	5.50500329991736	2.54422101940781
86	1.74349232094818	3.32136425436738	6.74348270038613	7	1	1.05397728680573	2.51429216265519	7	6.80015754477087	4.66130440609046	2.89071537484313	7	1	1.47724804893185	1.50553331059069	1.67001467677882	4.72872211253036	3.71607856100605	6.74857669808234	1.62868800028196	4.08587996346959	1.83692301115786	6.36014337334724	1.49062598625142	-1.7506600248409	9.52647011555764	-19.4170551755655	6.23209743258834	-4.66057985943633	-3.70723446402239	-9.15867559472015	-0.360942178987317	8.61919716517092	0.752937849387286	-1.20397617990056	3.74235516137481	17.377519194732	-4.29437563953632	-5.49223224157658	3.90217431566547	-5.11623868163281	8.48844115438178	5.870066246342	-0.0261727601137992	9.92427235705647	2.97743484061427	5.77254232394538	0.506098065343322	6.11317822178719
87	1.28305055532766	3.54738853412333	4.9708321219701	1.52465115107387	1	6.0813415822589	3.13077133714786	4.80173399021644	6.15110030650212	2.16368234565597	5.25066565612622	6.53275335975322	5.30231044777377	4.14433459998955	1.51087220296821	1.30581804701919	4.68785149041933	4.74080256910162	1	2.34764205254501	2.63593403818735	1.35086003916094	2.08720311091436	-1.85743456581329	-2.948683364213	-2.57067213526398	-14.5756679266529	4.42002618535451	2.26075848179292	-5.64843249851846	-10.1299534761559	0.923787110686893	16.7365258062334	6.36173674699344	0.554329334904257	5.93553129155404	4.45961280477536	-10.680957074812	-6.38837461164956	2.84478345335836	-1.9147777929123	23.8080476591537	0.516125140579077	5.65467737508087	-3.19285163879313	16.1565905606123	1.59164881731192	0.523031238014349	2.89326919537046
88	1.3589258864134	1.22066184441485	4.63115418437959	3.33781051195187	3.3392905296888	5.30854561935053	5.57712299268275	5.03852871484171	1	3.32594259870963	6.6969722641939	6.84583952394844	3.20269471212891	3.51914396820768	2.61187383887129	4.19503146128724	1.92100325271228	1.96020895369128	2.46865689557152	4.46044792849402	2.49962742145416	3.97359313953716	1	0.933034995236987	-3.5455554622275	0.387276171767791	-15.5915487575259	6.91148389541639	3.83318902555329	-6.15005591047754	-8.33650502887978	3.01141732101322	19.351613854343	8.10732584970633	-2.15922738353101	5.38965218504028	4.89181595063404	-11.2179974796178	-5.07314659148758	1.36647788278477	-4.19749192640017	22.5811715556786	-1.49569264220016	1.80028965375804	1.41396135629122	9.10839557861512	-11.58457474584	-0.259323155202019	15.0248813819358
89	2.87338898772231	5.58217690160788	6.45630525579608	3.79839637306717	3.47091564772763	2.37974878285371	3.61452895879575	1.33054726721739	2.49004514230228	3.40087790305572	3.58976029747832	4.37124422230317	1	6.3415652115288	5.6237707189495	6.75114741847621	1.88064495500171	5.93210399447375	7	5.23326893165991	1.01039330671282	2.18651093624299	6.52826360936058	0.97169275177283	-0.0273973988743081	9.95183080832897	-11.9211121420908	3.51521080837261	-6.33942120435685	-2.48749160701168	-10.2021629933864	5.73098955584201	10.640406685598	-1.11043601730701	-0.756981302116036	4.76458981483066	12.4892221437277	-3.89374369019269	0.127506779940841	3.52038261185192	-1.97867878809103	17.5485960344152	7.61621853900256	1.53396509089672	14.3723975674174	11.0850187613179	-9.11681338754789	2.08361548357685	3.2747967400324
90	1.71086931740861	1.94167553377132	5.26370932340262	5.21684022222267	4.33213271223508	4.13224274609138	3.13652818447195	1.18210536158069	2.52080427109228	3.69020483929012	1.49351866855082	3.2681545131662	3.23593169828065	2.91761087350182	1	6.73651710766869	6.00068718351055	2.30659103408742	2.82165981258054	1	1.29119779708881	2.34687904055792	6.68467057492373	1.30627333890126	2.65862957107097	8.44534419620053	-11.1349228293924	4.47315787937595	-4.19835135970882	-4.91299237792859	-11.4447101540175	-1.77273531848831	5.97813782228056	1.22861248219997	-3.30484788989952	5.12603737597261	15.5982183416369	-2.52575144113246	-4.00371245005836	7.3826476948056	-3.78767542313364	11.9453094018194	5.33941456055826	3.61451920023032	13.5591764819406	6.89860087302825	-1.72093236440939	2.60773300898136	10.6996482846346
91	2.87441495456864	1	6.06094135499523	2.09264061001687	1.60543733176258	3.77891918413999	4.37985875799242	4.44003816790312	4.30027860613303	1.23907989465143	1.38614224913202	5.66960908049172	3.06786053384431	4.53532179919901	4.4789431614552	4.3690169451227	3.48281282159367	7	6.57302144717498	1	4.64132447263632	3.88844864057074	6.16940854175026	0.922705154629373	-0.801835481373184	-0.389869953427125	-18.3518517426343	-0.516196714983371	0.188306983771125	-5.0407192919989	-8.84548589685263	0.514206089801652	15.1980924147815	6.23846529832373	-6.49843946712614	1.73102149644141	9.96223138721777	-9.05810774865158	-7.22177459255366	5.24525800060843	-1.56380827016017	21.929244331068	3.05464796985282	5.16185698525737	0.490935141291594	13.3063452529966	2.31694742890466	6.27307689282557	13.6148331372969
92	3.6749219052779	2.52144316749713	1.11787355964032	2.770180104448	3.5791136589575	1.66086635604521	2.58009422458625	1.96157012757653	4.11134215511415	2.2191020605069	2.34554169722878	6.36171658941916	6.27308748272301	1.58491751130163	1.71719686793247	3.23770634654211	2.24436553727968	2.66511338920965	3.36322330597551	3.03224561336071	2.19782170905563	3.4668613785997	4.39069482625203	1.916922572875	-4.84533097907117	0.0834101141572156	-14.6192374538763	-0.290870490825353	-4.33400300949024	-0.048168256289862	-6.30262367200367	5.37602725048291	-6.45256345464375	8.82776119696683	5.09658189878555	3.41142194936672	9.20603270730697	2.74510353216556	1.240119455689	1.77417107064828	0.129449023733433	-3.79263657073597	7.34251374871964	3.90309925239599	13.3635966503724	15.2310226623746	-0.26737081826151	1.25657178519328	4.13654865169615
93	2.81285276080726	1	2.06653636349476	1	4.83097810336038	6.65670169129474	4.62246166864024	2.16745990248258	5.58135357626584	1.37734066416086	5.828556411022	6.74451538164883	2.70605720255382	3.59125074025205	4.27591684122389	4.01110296539769	2.66190345573308	7	2.13010970011394	1.62651986864733	6.00329311010182	4.61775094198665	5.60074888728322	-0.0661683374287102	-1.48935418672749	-3.23102809554658	-14.8874717521173	1.49559964600206	-1.11508318972228	-4.8886864031711	-3.08868386146251	4.17110806061528	-11.0011045793537	5.31804412572182	10.3458285615415	2.10833627547218	3.77026201659741	1.89673022441889	4.21080552196143	0.502525379499845	1.89731419487603	1.15957013726547	6.48690138890551	5.46518601109754	4.70286036281392	3.96200155288256	1.44372664051207	5.03362844190478	11.8520109278035
94	1.84362651852429	1.36395271140661	1.66338555012331	2.76985603047115	6.76736730544393	2.44468995772446	3.10813050967017	2.41112902354248	5.03654580634265	2.12157174823201	2.75464492559842	6.3999739739085	1.71025714324963	2.11367040257274	1.51670368764661	5.44501563608979	1	5.84786279843434	1.5516327906588	1.60925609126218	2.20709889053018	2.54822472252034	5.16739095549692	-0.731421128862672	-3.96592809464686	-2.37627013936428	-15.9022163577335	2.50648426866064	-0.721335356524593	-3.97236330115245	-2.4743686971547	2.42476205269651	-8.89745988353324	5.29313202135583	11.6399130788566	1.96464581872085	5.857323511827	0.322972828676454	4.65447815716542	0.0948855786526356	1.67393831001942	-0.00585294040875761	8.74190418630537	2.11385947676543	14.0706654687268	5.15150384084046	-1.40897510017983	5.3347271453661	8.10161997660864
95	2.05062983317481	1	1.07727181419276	1.72305141358726	6.32150599381623	1.54479278333281	4.84269283156342	4.37953644011056	7	4.14428712340547	2.01409462659072	6.58578833679405	1	1.94107185134266	2.4417285558165	3.19802262483085	3.36361286860795	6.3069892687077	6.27470656665757	1	3.44848863213951	1.09107934571346	7	0.644978578821668	-2.61793091951408	-4.78439743773793	-17.4519616834325	2.22833891397143	0.952168998115727	-3.8485131111879	-2.00282277500765	7.05574872993579	-8.7962904280416	6.52953914542848	13.3162206411879	0.749581236038072	1.58503151681538	1.13428255976583	4.75151995100248	2.34839717732365	0.757049498211551	-0.57405629498666	7.68197002089068	2.10220959777486	0.812096610730146	5.50131712883985	1.27524157542375	6.87581021086341	11.9169753889827
96	3.44062177248539	5.11520444908566	1.15423205813882	3.64344786372107	5.25097149072264	3.14343025311583	6.1384553863085	4.80639636646393	4.03784048288112	1.49305008879857	5.19877130301952	2.77873345855634	2.52705643290349	4.52645449334675	1.54565428403045	4.03662001302586	1.75028031040039	4.92025107370373	4.44125348470148	1.69153108243379	3.0744303064823	5.13417369917451	5.69247849237235	1.98288152071201	-2.5148255683942	0.496177335784134	-18.3554348741566	2.40722592895914	-1.61965323185889	-2.36924626240861	-5.979351494189	5.92214364333426	-5.11621428393939	7.76677300724657	10.1748676207532	2.93141060486957	13.7612951360102	-1.1812750249092	5.0041959928497	2.38390187660507	-2.63923286972831	-0.755516183966835	10.3733409618739	2.42631514857115	12.9619892975065	8.72136141160945	-11.3638719366356	4.48846033797628	5.89152886370027
97	2.8197676272727	2.0893491501514	1.84720224819005	2.21458931898883	7	5.46152050746011	4.30540477738881	1	3.79277435654014	1	5.19762368673288	6.07061703934398	3.66052985632153	1	2.69766821124762	4.09099513140896	4.21673155699077	4.30614343239197	3.03757840455587	1.52208140701496	1	5.75082320522699	3.93278788549854	2.61604100200324	-3.06942442544238	-5.73195336623952	-13.5470634265475	0.766269050560617	1.57511998181914	-7.35720601639429	-3.81076561694636	4.57851105143641	-11.7838088451565	5.64018836905467	11.8786820752055	-1.21788375596229	2.00491825733227	1.89753288487368	5.66355863134055	1.44507319693221	2.58070426074524	1.05120833403022	6.96354266852246	4.44847751154403	12.3216211183753	15.6272652517694	0.917673838832548	4.26308448565285	7.83664678730356
98	1	2.13262126337878	2.38611363470407	2.26484871009997	6.13215421947723	3.25072077484576	6.68027001466293	1.83824359086336	7	4.29659573645418	4.53930737476254	7	2.63299189131488	3.01214912057881	1.35369603319372	4.52047065796779	4.45070658385604	6.0663400244947	1.52056677558997	2.20753148197559	2.9240168543319	3.46115791999314	6.98727126538573	2.58938982134722	-4.15125245471846	-4.22926312878236	-18.2868681046128	0.64237404586332	2.12586446094542	-2.95070484100432	-2.72128513767901	5.3747973226636	-9.92946107267546	6.45362956620193	13.8368313359259	-0.781817346215654	3.56654674889474	1.24222653793029	3.05148255000386	1.925024898738	2.60507600781343	1.46089517058625	8.56925688274959	4.45143021363595	9.42361377314858	5.44034370211467	-0.543990617857848	5.58196356358339	7.55540534581357
99	2.95893771141452	5.94016078903963	1.43859854159682	5.08828378925259	4.11530809769136	3.72142633926525	6.17092376456697	3.56067494539601	2.79800337075395	2.6272272157363	5.82635222508661	3.33808059777899	5.53058635804217	1.22001762338631	5.25039353620478	5.5859119208188	2.44984555758245	3.62584844823032	4.49817254587843	2.22429832208911	3.18795815204103	5.89551386727728	6.18019184028458	2.0345309736541	-3.26278543992912	-0.381022243341213	-18.7660890627608	2.75255292919089	-1.33651083983709	-4.55000743869839	-4.11111795640534	5.09239429488766	-4.71940296060287	7.4144356304036	10.2118764577249	2.47331692779099	13.636927396627	-0.83983672525882	4.01926377885483	1.74578030389317	-2.11383219932706	0.122700460291193	10.4451159475964	2.95056453230174	10.7164956660016	7.99659483030436	6.43988973342765	5.793520706019	7.74154819945465
100	1.1039494391406	3.89042416567825	2.22740891147695	4.53083248724538	2.31087956223373	1	3.56346137189551	6.69070627447004	5.69702974437281	1.40374701924089	3.87207047265158	5.0252618624738	3.63656388720664	4.30607281715097	5.52038090150319	4.71315429539762	2.26887286349491	6.66801155065045	3.11008346971708	2.11884439572019	5.00199670733713	4.77446295494293	7	1.36722986034786	-4.6217490154941	2.07904821644737	-19.6528943839512	3.39973739470052	0.0504503744159594	-3.30917600454824	-2.26283638401975	5.19728401313103	-4.76978333746101	7.698172253891	9.20958074999927	2.25311658961685	12.4215207315148	1.18203146512458	2.8755285643179	3.25432638289882	-1.12456464065306	-1.07447769831692	9.38044426047481	4.2888617003476	11.7784687136029	5.42624726437052	5.35093123432516	5.71047469839207	8.90960904398892
101	1	2.22542505121374	2.77273177641311	5.72396997633907	2.71232792627538	1.68328589987268	2.39200153488709	3.19748358692809	6.13550996250839	1.41951713749727	4.34473342354994	4.24085858985969	5.05055916098762	1	5.09442199597606	2.60370548267784	1	5.16304945733922	1.46973308539265	1	1.99121371153819	4.40849321217282	6.81418503761998	1.44447189497095	-3.36045006478395	2.63966433134207	-18.6759284585951	3.90306734124137	-0.26555502093641	-2.94370184386308	-3.68764527775005	5.83786856543074	-4.3062488153898	6.96181994497066	11.0276745121296	2.44445677351535	11.3175506377802	1.20154405747821	2.54272976321833	2.36397197881119	-1.45297725253417	-0.356014254087377	9.95833941167045	4.74400820762531	11.3812596859713	14.093025537054	5.79011747223406	5.35499148016835	6.41315300091879
102	3.4446557358691	3.13719057425653	1.51433382221912	1	5.40627164058251	5.40173760899757	3.43311382474956	6.53154134096289	4.41298408125058	2.2733874541833	3.03912794625821	7	5.04857900168283	1.91513741335041	2.33758225001652	4.47519311916078	1	2.34619226611017	2.57942694655853	1.44608819462693	3.49433952319663	4.44204209437582	4.14676514430314	2.10715525104744	-2.23686695466436	-4.88913778811577	-12.4234828475286	0.334262702370974	3.35506980760418	-7.8715504286083	-4.70831762960899	5.66376578715524	-11.4760951287101	6.56121333546275	12.1057539573194	1.25064318032706	3.54233283657635	1.97127186581574	6.93185475846514	4.33707917357717	1.13321713609653	1.30123402220543	10.0958942800517	3.15481325568064	11.0453395406053	4.51053831046992	4.79847723802787	5.91703713692682	1.05477478979376
103	2.685899227209	2.95461533300733	3.41916459773961	2.15368901525122	2.72055119914288	3.50755386347965	6.41789247780048	6.05483088496147	4.57398602482854	2.19280524573216	5.32470162675738	7	4.37197508676296	3.45432890996587	3.3910548129971	2.28434570067949	1.09385701090358	6.97723709606716	3.08263419798873	1.44090147342988	3.59247691814013	1.74177228122784	4.09961497862666	2.69121772405266	-3.12397545806907	0.658090934917932	-14.9105848538739	-1.36440081657983	-5.2518080565587	-2.15947750828083	-5.13891458116221	7.51868405528995	-6.75481403265945	7.71195382391946	8.29263979173108	3.16709047050135	9.70162774575316	3.06390523668694	2.76275843503654	0.482976129883577	1.61865906835769	-0.985588399174994	7.08363234617916	2.91677557302701	-5.88644417870379	18.5631468993145	0.373906956239911	6.15952030848147	11.3601525608082
104	3.27404654853751	1.69958169620543	1.87553274670788	1	4.84166233313289	3.70822815220648	3.9756665241524	2.7536140007548	3.7009828391792	1.1709935880197	5.04757326774228	6.2747753995749	4.07905486590318	5.52122761382063	2.04015328271282	4.52634645642445	3.27973698428865	6.23320424611807	1	1.17938963912792	2.88385726744953	5.73847767934364	3.79128320535985	0.289535343757045	-3.21681726353088	-6.30179803812406	-17.3581163077841	0.517625260557443	1.17053321572636	-9.55596302086091	-3.26774098305093	5.5554324615563	-12.6147223146615	5.65128365622916	10.7005211298998	-0.783745012748087	1.99088623664883	4.44286050771286	6.16569234327344	3.32447538744071	0.67382265736871	-1.47272571313283	7.66409814715003	2.62535603986747	12.0412883282341	5.67433661535785	12.8663466338841	6.17044542688358	8.52581910260104
105	1.83198410854367	1.91662965306352	2.10311272022622	1.28370853736229	3.06695175672126	4.2133019473177	3.31899924423209	2.36680601797813	3.51496464114851	2.30921660550097	3.36436829438437	2.95234654041401	2.31330104485931	3.20367973949318	2.69360801924522	3.97773821535019	1.42527696907219	4.79513707789927	2.21865311048167	1	2.46334942721005	1	4.38653628494606	2.01484228589313	-4.23782685468615	1.19333556549198	-13.9541251758274	-0.644060917063776	-3.61608481657847	0.841529027761374	-5.99148615652173	5.76390238491799	-6.45683932150614	7.02345683413529	6.23045860635479	3.90285086838282	9.11585668183313	1.95707685010627	1.74942825156591	0.67423168483832	-1.32362334629929	-2.155017681817	6.7420065177964	4.34173699145218	12.7441272261136	9.28891983320172	-9.43121465475344	5.19546124742942	5.56481825136978
106	3.4324564550025	3.82459147801428	1.60196672218902	2.14488489919391	3.35112939339711	5.16967454393128	4.60932335753255	1.45317185628065	4.27022624028179	1	1.80472691423048	2.34865854742634	3.20960359486752	2.40999163099553	1.41770091528553	4.89190045654874	1.37947203514139	5.10913145431543	1.6405492399268	1	2.69032818662355	3.61749608602505	6.70977419893701	2.35652789752855	-4.40969137594781	2.27415229156651	-14.7919724718712	-0.774355715055134	-5.29103091289995	-0.288378184082545	-5.81844896643595	5.54029075321409	-6.72290687540637	8.72363768932742	5.92649596203141	4.20140799777701	10.7377915733942	1.18852801509451	1.47189014939142	1.46546034052839	-2.05063634900416	-0.92762867625258	6.78366450386779	4.28481550975274	-1.95444825952787	4.1321319550953	-5.07482445995563	1.17037263805966	4.91231588355813
107	1	3.38434694697724	2.01903064111759	2.72045518333208	5.12423958843213	5.74215061158752	4.89415185238615	2.78322970195644	7	1.11409481606469	3.96504022596902	6.42855677447632	2.77331130945344	2.89368394595484	1.51262183300801	4.15302702199135	1.10505128280292	6.18237777326378	5.78752148115833	2.85508323219548	3.47572896617687	1.95092639062016	6.63109384162037	0.267112661912597	-4.18606044745082	-5.80875358607572	-16.9295218652914	1.07433621325834	0.998863549161112	-2.43933533959028	-2.70009352334285	5.26399966995294	-8.34876000447865	5.98626411139194	13.946237454152	2.83332300508398	3.21757113476308	1.80673118515325	1.53515889206422	0.153791424784887	1.58092809993683	0.616432268428362	8.50560288243157	2.54614008365085	14.4007669111265	16.693791727565	-1.23188325517434	5.09704599714546	6.47712524683129
108	3.86959102187801	3.12757322185309	1.92757374641161	1	4.73136761217941	1.479874635194	4.28836311507613	6.22152938393958	4.28623240355027	2.55348395541164	4.66967929235341	3.50829254176963	3.98198107724639	1.11028910365897	1.78583832533319	5.51141280087944	1.03341185511044	4.23731167678477	1.65843662655448	4.47094177829169	1.39717670776119	3.83591513786018	5.71081247687291	3.24054638397231	-1.9833466551485	-4.48328523818251	-13.9814941628874	1.51741127253881	2.22662159277851	-8.68726529056211	-3.34966373229404	3.59999489300341	-11.5022100206051	6.62408968513075	13.2442795861604	1.031592653595	2.77487537126626	2.44025798281671	7.53125677269586	2.55980111080549	1.77958012340056	0.200277626734576	8.96500573889775	3.12092543606387	11.5396723005761	16.8408471947315	6.32606098890126	6.21920858106704	10.5520933115252
109	1.13947160789342	4.27219278819224	1.18984504106788	1	5.82791714841163	4.99771436876816	4.97392420483139	1	6.29654920410469	6.71231618898231	4.81356759038699	2.64769887782394	5.13749498711507	4.92114300053157	2.1635441604246	5.11646772422634	1	5.00626369049397	1.3869008881699	1.45157459054407	3.12066506739379	5.57299635710479	3.41051144296118	-2.11023958635653	-6.0170089045502	-2.71681650751081	-15.6063668734098	-1.14261117644553	-0.842354572348942	-7.78155545187585	-0.236660064498505	4.33208724289116	-8.1628844982353	6.03282786313497	14.4154196359321	0.428218538250565	7.125403391856	-0.866582622386929	4.49717553502835	1.37254080144156	-2.62690246683998	0.691100097011286	8.91880890434925	4.83519001987892	12.836209573077	11.2838456170279	0.482764790901854	6.33742488844768	2.68065435033716
110	3.27685310354128	4.63572279818633	1.78271181818037	1	5.1059191227992	1	4.46064166337157	6.17627844463208	4.31629688599394	2.58516329125318	2.83291210620371	3.80332238994349	6.43375438296866	1.21166071593149	1	4.38487903181017	1.545225162128	1.71970871570877	2.4126377898288	1.31010185937792	3.46912061036774	3.60792307763609	5.47915581947025	2.20024032905658	-1.8838074236812	-3.39222314872759	-11.9671585670949	-0.253445461194177	2.16151602063537	-7.42670323043782	-4.700150173919	5.26272248873608	-11.0080331259172	6.10896271422166	12.9620860282575	1.4039619096743	4.19678000632029	1.96570166768089	7.10079950932389	3.97398035825459	1.92209648146527	0.537929310713823	9.31344171055522	2.98547323632338	10.5475845904331	4.76584570632449	4.88605739148609	2.99012683179195	1.79391441664136
111	2.65105114885745	2.87866761808568	2.522969783264	2.08412992331205	3.40395324078165	4.30559655234818	5.21025859457629	5.05952940054504	2.97898410483087	2.87205695620233	2.60012501201869	5.22750012366822	2.20451169172239	3.3031528832888	1.16145501329175	4.51987646931633	1.47568858973205	4.08295600500088	1	1.72929668300742	2.1731591676105	4.16591411519831	4.75120861263672	2.67575668196489	-3.17494388893219	1.34190130052087	-14.6633540032589	-0.990876641158516	-5.01838064307793	0.298249748540576	-5.83562905967132	5.51177013650148	-6.16235904940181	7.44410178624567	5.45330675532605	4.06885946932393	9.35961260381773	2.41777975838077	2.14188795883584	0.738753944214426	-0.633133725614702	-1.77233329689633	5.97337398314883	1.65202577823557	-1.12777175635823	7.16261369220755	-10.3875820666614	2.03989383422974	14.1234648469203
112	2.67308824268609	3.9437188848936	1.9829018429837	2.12568740067499	4.68681477389914	2.66432161260697	6.51039925431887	3.04640455643403	4.28945171168549	2.16621284920853	6.56964339037306	3.15812026242745	3.4580386182744	2.80377345817829	3.02100826697325	3.62419475978548	2.49622700874524	3.63566341685806	4.91958723640548	3.72822451752231	2.37568991470282	1.90321480811305	7	-0.0068083802644322	-4.18340043766543	-1.3108189640334	-16.9926641875841	-1.59017032373282	-4.22066578534295	-1.10904556957145	-4.31848100416187	6.46282457424556	-7.64738381778916	9.07503574947309	5.7276204281782	3.63270286498051	8.47629837188332	5.05615434439349	-0.183757334690993	-1.31077009844762	-2.74242649085302	-0.808791640505732	8.4780471781817	3.74435440897188	15.3317075687992	6.06803855384804	0.137844009984333	4.79141597832908	-1.25500633700519
113	2.48887272989282	4.22582479128587	2.11153462026407	1.74831408198286	4.54018407110484	1.58437580604304	4.21304952244782	1	1	1.83839739047947	1.62905742308801	6.91919503147523	3.86322252302324	4.1898932641246	2.60496027519693	3.61101086530338	2.55474381883674	2.60913879627994	3.48710560097827	1.93900400591498	4.13941446329878	6.28404707210091	3.80112572747837	0.734945980908125	-3.30047795419793	-3.42239752963128	-11.8768830816153	-1.38295398063386	-4.82879281179201	-5.05656496039024	1.06145449487668	5.42988612316819	-7.1808130042402	3.70271570649567	8.01090869372579	6.02827604133681	8.8339648597961	4.97385088471001	3.01067035829401	2.15371490304001	-0.301786998162717	-6.19479694352373	5.75602684108681	4.64400913709958	0.73144492104231	9.81757145982603	-2.743938447541	4.1874519258842	11.5786074926827
114	2.75501322233396	1.90565083232969	1	1	3.68648905307776	2.40925629677908	4.28543958574823	1.70941246243554	1.29996913776454	1	7	5.93997859361976	2.48582542353562	2.21361953594981	1.65494561902079	2.28069216821637	1.82915361932118	6.27437198413854	4.99163814109302	3.02426410408774	3.52020195373654	2.63060724270922	5.95385972001384	2.16247729113546	-3.64539425824662	0.205484791248585	-15.2248067976862	-0.970648079213755	-4.29849537746393	-0.408511474941017	-4.92957500957709	7.96845738865328	-6.49162534860636	8.10435129203649	7.76974930339251	3.25000521203083	7.31039614196397	3.03941365418132	3.80440398095633	-0.779742976280635	3.13079405228508	-1.9134118302956	6.68441721768998	6.475920808544	4.83382320799208	18.979195742654	0.991507258365463	6.37021478875105	12.3467988768305
115	2.22590959723107	6.43142129078261	3.92489173059864	7	2.24091916118879	2.34460560244281	4.31635802433834	6.82762299015832	3.55524917431392	2.38538209830992	1.93510420602886	1.84178607779051	5.02157045373636	1.45118738009128	1.0179617731237	2.01287733991404	1	1.02035902094595	1	2.07226831841954	1.3085236109402	1.11627307744865	1	2.73462047306524	-4.43697593941447	-7.25458001047895	-14.0679905708216	2.59705630602793	-3.82530698381678	-2.99866086652657	-2.6437910911254	6.99190366755945	-7.10872345870368	6.27454488208213	7.25385632740887	6.18612649959693	12.8659115502919	0.817572228068489	-2.20257726351586	0.387873953556918	-2.6689053060551	-5.0649867950558	9.0854310763588	0.908655096733788	7.26434801724904	10.4642727438686	9.11909806784788	2.138740904724	5.15227701077288
116	1.63215750309758	1.9660169462325	2.26500064888485	1	6.18018772955171	3.98220601493062	5.29343668544997	4.33601391479733	6.29193817857122	1	4.0186137652089	5.35858800410729	2.07179743171202	2.9709205288137	1.15440291386608	4.7934869157218	2.70393736258035	6.70520456847966	2.23469335004669	2.38585976970745	1.77011931365299	4.67737950549394	6.83823589250973	0.0320539409821713	-1.75888033957648	-4.34525611478655	-15.5316782503289	1.75188160285583	-1.13527950569658	-4.3167482152811	-3.11398115716303	3.65058564836955	-10.9814488738328	5.39433362354219	10.8772198806525	1.36960666903054	4.00998324178512	1.39051387404621	4.08905532348585	1.58856955845738	2.74350494914078	1.02775025114955	7.50802791926413	5.86175267845149	4.97033026710164	14.5415717545352	-3.25498557967502	5.58790281325605	4.4374898391503
117	2.58785887104911	4.87177703891229	2.98218741997416	2.16552071877265	5.13080224776631	4.41317787337682	4.01325437680464	1.38341710081058	3.17864416651927	3.80658067318224	3.20900397499371	3.80407456828249	3.01515762415552	1.25548528628983	3.55084553227928	1	4.18605951065316	7	2.7277555058105	2.35351336771074	6.79117964520871	1	6.24669729958547	2.81510457779261	-1.6773295445913	1.08816273067414	-17.2594469264287	-0.0320098310478234	-5.55384303353173	-2.35565648917292	-6.50616818679583	6.227077643316	-8.33499002874111	8.32345128692806	8.42076725028394	3.85730877484477	6.3316758288596	2.3672226741717	4.58167186973317	0.114641453065699	-2.66205202365187	-3.03102527441434	8.809884365568	5.67935732988769	8.65928321126817	16.17704102307	-0.995162858378322	8.52293214624286	8.34404582338099
118	1.40650730598887	2.24950707261114	1.56786658388187	1.25743524267982	5.27441627228175	3.38186116682363	3.60337410314192	2.74390789800944	4.29725136160876	3.0084045482854	4.94702086092562	5.64620170617746	6.21295907946005	6.62293366161087	5.4994619345204	3.26796811431946	3.83492766532565	6.79277175200543	1	2.19044591600299	1.18517399286973	6.49363883633043	3.88989755250318	0.118533357799963	-3.3575762966753	-7.11216548063528	-16.4234778592305	-0.270952255179621	1.31704326965738	-6.76451556613366	-3.83302390280692	5.82829363675614	-11.3543654203228	4.33311952397198	12.4480146942367	0.131738578042396	3.0063800730182	3.09744891821048	4.03293400732457	3.38456761193107	1.62945356324948	-0.926401806109441	7.99325346141203	0.389098110194069	13.7541180863496	6.97143672023109	12.3406224252894	6.33685799098022	8.35902335549263
119	1	3.73273481089943	1.59678631521333	1.97271048205949	5.39122213216508	2.14257587396394	2.27332610791223	5.36747726615892	5.8850736771908	4.89585905917113	4.68079520333158	2.39151263763327	5.26494367502713	1.70222671729903	2.85930180170802	2.47829492251333	5.23447445737756	4.95194765330562	1.25375847166232	1.91088679744004	3.36558984673909	2.89000410258561	1.16765898279476	-0.485303316110482	-4.38031730003023	-3.74328086630482	-13.2949430480907	-1.0187718481657	-2.55052474168407	-5.58536411262053	1.09245508316706	6.34391207769379	-11.3771003802104	7.97708014478955	10.9028951774236	1.64503152112162	8.41333039652465	-1.28587766838558	4.15074690121507	1.54126490669504	-4.09547189604095	5.00811275554879	6.60658921246351	0.494426445996246	9.51624091642895	8.00072750139611	0.20982638524927	1.16532613801157	4.92224770838895
120	3.27190615351094	3.13886781812457	2.77865754906906	2.16068570594488	4.3694145051069	2.60721103866258	6.51378990802496	3.82433126090684	3.83613580862857	2.7289741846414	6.81369273441394	3.33562817434356	3.98357727748346	2.01584687255427	3.10997569326658	3.62156764189794	3.7729410363258	3.74807166918152	4.67602713756103	6.1892388503852	1.64055028291596	1	6.35539826591199	0.325388530179089	-4.71279741732626	-1.4854431023779	-16.0263884648799	-1.26599433262394	-3.56287467075124	-0.448872078647239	-5.00999320703577	5.69095706282585	-8.09166002741352	9.1943478564432	6.95379768907545	3.62052799473856	9.03748413200835	4.71366920991672	0.370076760697873	-1.30400394776612	-2.60117078803102	-1.03461713256948	7.37269758972432	3.5284763993859	11.0741385790725	6.3755663552664	-1.91956116382117	5.42887937650489	10.1596750551203
121	1.41399060095511	3.89898089373579	2.7876562315848	1.52868856161196	3.23573037678138	3.62474027619681	4.02933001296909	5.83039194507724	1.70408701972256	2.31684105811552	5.914112292325	1.48926514916102	1.79545029227834	3.81941496156669	6.35489228775155	4.06663738601664	1	3.54560551269587	2.17427323750178	3.4163153311834	1.7398787930922	2.94555796039812	6.40339956438639	2.77694067232752	-2.97481438612557	-3.94148170283579	-12.4096076874804	-1.37096137491635	-3.79840608620925	-6.04102757173444	1.35417627070506	4.37765172709215	-8.61249074434521	3.70568159709427	9.16033400879639	4.68347175820382	6.89689611930403	3.97341938461055	3.35646416402273	-0.429801494465984	-2.10360479744244	-3.51610545938097	4.83928665272169	-0.403899670178927	1.95760542684272	1.9827205249029	-0.180584293810591	-0.256068635208416	15.0910414824807
122	2.17234256994258	3.38377611283471	2.62588096680916	1.25604668246975	5.47933898641186	3.48859738409302	4.78748084153026	4.40223641150464	5.01381628260722	3.1328428939283	1.02158285967721	4.16242351673836	4.59257597703182	4.25559440967893	5.46764949359049	2.13488687278505	1	7	1.37870031039522	2.56152384981439	2.60331326713986	2.03258225602366	3.99745277151731	-1.48115178549704	-2.06731427114704	-2.54810367156677	-13.3740678605124	0.726744443467459	5.33459720135602	-5.62223348813316	-3.95148040944216	2.73524071400945	-8.53688100466773	6.7039349626081	10.8220136774305	-0.124542601165326	4.09244397308632	0.466305531973551	3.79026184350981	-0.816089909635568	1.99606576318817	0.272024865652167	6.73051204038554	8.24706463669146	9.27841293469143	1.41110344853132	2.90382579968787	0.733794143945903	7.10532230242406
123	1	3.37560850494994	1.76607745064706	1.11830131923682	3.55388569815857	5.35634298501744	4.85463199479743	3.54490611092739	3.09559300195865	2.05071059268133	5.56811310829333	6.27572673512815	3.70651618776132	4.30101547363411	4.34393362699228	5.79751403288132	2.14439084986255	1.95421453487525	1.78357229612288	1.08919288778711	1.87319425879813	2.82386913253871	6.9958491848498	2.79460089755226	-5.00182290495329	1.17737692807036	-15.6417995299214	-1.2472944009355	-5.16458791733139	-0.440329423255213	-4.74978868421943	5.86190572156283	-6.90974207313188	7.30002374368292	6.17555047711674	3.66952528757423	9.42791186306366	1.4461062993025	2.10207296454242	-1.2124241797683	-1.0333587315046	-0.785992560874371	7.81325523448644	3.24540052043146	10.6274567354425	8.53684019519642	0.183463896721297	0.0513795404764419	11.3388239795612
124	1	6.44516612961376	3.15197867735936	5.31374871190938	4.10896561226201	3.52546096912395	5.3878154132332	2.81778691088805	6.95097350151957	1.00122979497036	3.8815354204238	1	3.68299755675941	2.57510400194206	4.01350133544603	3.94661902217044	1.06122951130936	1	3.30997984152824	4.04236974461023	1.17913196227222	1	3.60273510383664	1.03521004589642	-3.21240594874526	-5.47214194933516	-14.8086981649588	0.623775512075136	-6.58653874075794	-3.64009388345127	2.06958407137496	4.71972256996361	-4.56132411316418	2.48379142053088	7.50269678769849	1.98313735596296	11.1402929003953	4.01084615528814	2.97802617856029	-1.2213632226403	-4.22277988571593	-4.00685544304633	5.13718696268388	0.877830066618012	17.1030086809917	6.9533289690577	1.87854141538617	2.67229591205971	5.63878452503526
125	1.85624298616076	4.03582989840315	2.01555886228855	1.52253283967968	5.87027733228355	2.58654649056156	5.37325344805224	3.50346707545873	4.37371162523769	1.8069963397449	4.41246716627707	5.63661114673075	6.03722946374778	4.75309104637463	3.6960605515479	5.99011146603721	2.12878872743025	4.55400360474711	1.67697287403587	1.40187726395666	1	5.5197274491836	6.31019613069853	-0.0110526221670361	-2.92341547243983	-4.45064000842834	-14.2384457469017	0.405370425006759	1.48819369394456	-5.98524514114281	-2.7126608377266	6.04451577276861	-11.9194175162979	4.50714475930256	11.1285706785947	-1.79579648944289	1.91619281546111	3.53471310191798	3.7574940212356	0.975216003982434	1.38271603433175	0.350780682378334	7.00769130877078	2.25565576605714	11.9715105305168	4.42750518937566	-1.42989288182767	3.98178366426077	8.7009001055013
126	1.6761638296045	5.18311249086172	3.16784038405169	2.07156480725741	3.36383959781213	3.04147728749859	7	6.48061032075802	3.27619135898631	1	2.74267517239669	6.1702137357217	2.54255112553591	2.85741969282951	2.65162234902952	1	2.77848676435196	6.8261586149574	1.69921929202328	5.59008360078704	2.59841496546766	3.86423265262386	6.25702870734664	2.42854176838799	-5.6441919240011	-4.95736162727428	-17.2424250539695	2.6742299417189	-1.54218186298865	-5.53361754427087	-1.61907825933563	2.66361070243216	-6.92084193120586	10.5294143434814	12.6464270718592	0.809526466980064	10.8511697511517	-0.658228363626892	0.536326431577905	-0.153706408721691	-2.72903531505567	5.92614755571911	6.31094773920384	3.32616706596674	5.75174699680981	19.6454218667199	-11.2839686083304	5.36947095599128	13.4779736087111
127	2.63586670415283	3.20058631497397	2.96454618317887	1.90781591936488	2.86250663020118	4.1718902205794	2.28829478686398	1	4.16426454914324	2.51473606784629	5.71284433890406	4.5723632447428	6.26895092265155	2.62080637354686	3.6320345457311	1.97397802430177	3.05667305303929	7	3.930436001974	4.38289525924853	4.13282805932933	3.80363305349586	4.22319663619071	2.47445107172453	-3.89297369765449	1.95008037747248	-15.2094600780938	-1.09676775043067	-5.22751125335524	-1.51349245349487	-4.28466543849424	6.28802756509958	-7.36407624259087	7.93786164417862	8.4011634038751	4.41303015817656	7.85870320104133	2.62973374000987	2.32362237073948	0.487375090440663	0.680250474570101	-1.51031602577024	8.0641307699104	3.02277446730983	2.09575915463477	13.1280740365899	7.56163549692519	4.75165997637142	8.98025759964812
128	2.5081909788156	3.54746312118212	2.23644682953947	2.5999390483005	3.12364623827589	3.52568285865823	4.40119029528683	2.27305985751837	3.54214827253025	2.43035857735701	6.47799246910668	5.78183906227029	1.35368140571482	2.13508593669029	1.97742218414802	3.99068530321156	3.09168104246382	4.06097577441982	1.1846753893304	1	1.37913994151877	1.1768250980778	5.38584028028332	2.34427312307282	-2.40408221076133	0.906548535015242	-14.5674205782239	-0.748706160839836	-3.74887043399294	0.528688229238038	-5.70955397616748	5.12289255977459	-6.5108423656388	7.190318161383	5.94730393288849	3.47251976514487	9.18731615168908	2.10891174957682	1.58443771235177	0.0277929235319728	-0.964415220544068	-1.83252245188929	6.84364369148247	4.47723711663455	13.0848631059397	7.84963226884759	-9.86684639555285	1.6830409731628	5.2425593752072
129	1.01169953302036	4.0836242492671	2.32953730413204	3.32835743600782	6.12658379066006	1	2.62184725233398	4.91245703881927	3.44152075360914	3.8516184315454	5.6298781408114	2.32276645735123	5.56713486416252	1.91851583871743	3.38144834910398	1.88832388802772	2.23265776336014	5.12180015393433	1.69993736801285	2.15515675766557	2.4293756857099	2.61048567545718	1.09676800135779	-0.960069070638231	-3.09056885732254	-3.13279041185565	-13.0109569512619	-1.32671594079903	-2.48393540727672	-7.45630584245075	0.540045904200712	6.59857421020771	-10.609629103506	7.25503040666827	9.94511835221611	1.82348195334994	8.79137502172626	0.139399905491239	4.84797863578884	1.86222615809919	-2.10445802792017	3.18277401667755	7.17563024120996	5.18797049183518	7.84037884479749	5.5998398307028	-1.81327020576446	-0.200289399119993	3.93468915924147
130	1.2101240662977	5.88343057943493	3.11022306974319	2.33641012986115	3.13080638512449	3.18268647384835	6.67586900690273	4.98677163097072	2.88369970202841	4.62579387782948	1	3.92055050351826	1.72782228109783	3.24174704208956	2.48716667034164	4.92680490079221	6.07633789366907	6.94703386861741	2.38081789600413	5.87423320944517	1.30312162379764	2.82382646241817	5.74102770554411	2.00144690814324	-5.32472877082019	-6.21511091708033	-17.4258428223853	3.43067823108798	-0.892212674724559	-5.33427453483317	-1.25783223694678	2.07091260772729	-6.75599321077303	10.4730268199709	11.779283598687	0.400515665199394	10.8150117080918	-1.30202728968451	-0.111327272718117	-0.428422834397962	-2.7104082500707	4.79959836453728	5.30922906914286	2.80640784926362	14.7266461456345	18.6212848085672	-10.2321621280445	5.0436635076739	13.1000303017452
131	1.10948121994391	3.44457783821772	2.22203343474066	1.55235098363774	3.2158705128409	3.27457931069965	5.01508123458429	2.25009872285329	3.07338690536822	4.16228319121095	1.85780436303977	5.58914475419286	7	2.24120327852715	1.41947697225204	5.03713908256347	4.49682014454715	3.12109472463599	1	1.66050382448642	1.97903210927305	1	6.92445409920788	0.391598644612317	-4.70353397123023	-3.86514391241232	-14.8981361110564	0.636922454516488	2.29944605031915	-7.44693938767169	-2.73695236258894	4.66275091125022	-12.9170977386627	3.3720950937003	12.7836984380565	0.196009825152245	3.6032048070067	2.4035230855655	6.23506068891175	3.36191819695931	1.89717189630942	-1.15701750770985	9.80291522045947	2.16153272398399	7.94011852826566	16.7527148503025	7.65294705085986	1.00059442086541	4.17589253366082
132	2.817385278548	6.69288708961858	1.45099240273567	4.61333788921683	4.26889833299291	3.33183061892585	5.69710776159439	5.40618810332932	3.11123298999026	1	5.91862197256568	1.05771661862189	2.37085127850124	1	4.25942371090121	3.62018780960488	1.46320497971934	3.6058267688017	5.90181567611353	1.85667907765205	4.18089058278163	2.23130797721019	4.91875935715568	3.07897330209919	-2.38332462432843	0.371807165878131	-19.8860193639296	2.48078371727479	-1.31748591793772	-3.80954237551723	-4.86166506179702	5.78293711009189	-4.82461176561426	6.60828749945118	10.8019942823626	2.15848073019893	13.2558207848411	-0.963942610193782	4.68438888452765	2.18821948394698	-3.21555747670447	-0.358557784980972	9.80402101946153	3.96671910184066	11.6743481669993	6.43801696783933	0.00780499604001941	5.70285929859326	2.54890685957807
133	1.98924194009836	3.41295573892858	1	6.87902983608002	3.20109840694894	3.13352476632604	4.67286377975896	1.60497362823085	2.75410172564057	1	5.46170184739345	7	3.28270123476203	3.1536528418995	6.31429363014991	5.20537331300232	2.65754529482368	1.57645596147437	1	2.81072424065575	2.82821323101641	1	4.45236123012941	3.34471594177194	-1.51717085663315	-12.7834883722215	-18.8526977735891	0.845865051760273	-2.99490139380154	-5.77588383332418	-1.26832939176317	4.48017700626348	-6.30793614137548	10.9636731680813	10.7990682385813	4.68629190138535	12.9755270359779	-4.49247921762725	3.71697752726098	3.58181988044615	2.75475582869607	6.3458527178222	7.1594328131931	5.07332633746302	2.41948326075099	10.1087862150116	-0.384384353247154	5.86825751541426	14.0555733527194
134	1.14212211180534	4.83872855925079	1	1.77202148536012	2.93806647234505	6.87802068127097	6.48082844837938	7	3.4625333634799	3.01653300864786	5.11961150221185	5.73979120134089	5.92415933014219	5.31608951909761	2.56380518354914	3.00717236021467	1.24020076412924	4.8747312576506	1.69601527125285	5.64367792586183	2.68693918740785	1.01490597890656	2.93033553573352	2.18773097387141	0.25051927550018	-9.60420749031874	-12.8410457272861	0.0573384411297444	-6.19688670382649	-3.36230728003351	2.47097581189468	6.97853541702443	-3.33398372644542	7.85263650955477	8.72184874844094	6.0827527328332	8.39872453776593	0.207107262419743	3.83824520207254	-0.11519321013844	-2.27603686536514	-5.62469361359714	9.16321522874805	7.20580504270653	-0.224482677554894	8.8449590034416	-10.551465400886	6.31368021764751	10.433889314579
135	1.04545963537956	5.9172533604207	1	1.42599444713643	3.35113364922333	4.82093641373245	6.41153837652541	6.3972682730378	2.71536312673951	2.67927580014176	4.20685480137239	1.13279555374971	5.0668378262866	5.89589890795106	2.27743784751975	1.62887125358038	1.97004696410803	3.04191480580581	1	2.38843159721084	2.26054706030495	1.49686597194653	6.18306925289432	2.36303500252255	0.279935274523359	-8.90328853377317	-12.3152725311939	0.493503060637223	-6.38115638972065	-2.61980229878067	2.12715480608824	6.05611273147454	-4.36260611805952	7.99738500425291	9.89931028792191	5.61175845273136	9.61149370376564	-0.326974287143373	4.02501138827795	-0.429804446959852	-1.46783146623007	-4.94576329694406	8.97343738824029	6.77193571574187	-2.17359442046711	18.5739732004856	-1.34307131006362	6.78639656833557	-0.359076974749885
136	1.91538364804809	4.59921564244252	4.24833185891234	2.0465937014149	4.93440723706886	5.33475925188611	3.42875730742263	1.85171362096456	2.40725982269607	4.08800701351054	2.56307821561776	4.30843028169057	2.71550670073913	1	1	1.86347032038413	2.47072011906691	6.86874779742947	1.95318402048103	2.49439219434714	6.04611369821587	1.60197246836155	6.22005972006446	2.05838123892158	-2.23423781975785	1.05208099082983	-17.3721903922275	0.464874963287611	-5.64538165521274	-2.34131819914649	-6.07923033594374	5.9560361157688	-9.21768961666326	7.37948804081254	6.7203763455803	3.94443640082266	6.85671314871592	2.47292642264426	3.00150361367078	0.640495632027432	-2.1346329469652	-2.78190866564658	8.33526372796901	1.42638210283488	8.51104673267408	16.4563292468974	-0.383448285630599	1.07146679815669	5.05955902197533
137	1.51747713170768	3.25140981479575	6.03090912613546	3.88990729136614	3.65176410231214	3.12088391356841	5.35801241728564	4.43670893208406	1	2.5221500046089	5.06020649781087	4.22181701809302	1.70714744803448	1.36741836016698	3.76149978841067	1	5.52224656763691	5.09286307951504	1.86745003120531	3.65682739823317	2.47148217329606	4.75499100655556	2.91945288371807	1.42299276946253	-4.13846207822678	1.73759050541062	-19.6213353808951	0.978154844769959	-3.36477532323109	-8.63254520244289	-1.87414326513873	4.27726791310266	-6.15194838596777	6.69982081703595	7.64060277548626	0.913663261908944	11.2982574019207	-1.26988762334545	4.59480457716908	0.348773059878439	1.47203386321591	1.52863909590427	9.12477697971653	3.74759034686747	5.61587808436052	7.23153722323194	-0.369549280543748	4.45715732235489	7.25967369071913
138	3.95001062296769	4.82392460812714	1	2.3235649242589	5.49271530548522	1.1609314624301	5.49043721802488	1.06049503558342	5.05288733834545	1.83916081616324	4.33471349215372	3.64854418684212	4.52584963318812	3.00211092777582	1	6.25025802534514	3.73517483295916	5.68377150484163	1.31890343139551	1.59892149698505	2.61211221950294	3.46585889765174	6.35663731363165	3.19900248539041	-4.11304618235385	0.073852375650853	-13.126938995502	-0.707544937090704	-5.21240151801761	1.15710544769897	-4.64171664727746	3.88672502720009	-6.78062075915586	9.15178908630572	6.22772568329233	6.70833420838699	9.86690161653314	2.30699578186644	2.79067061928744	0.917637170355968	-2.36934726637579	-2.10871672008102	8.3495825296418	0.530990954107047	10.4666223779675	5.29883917480897	-0.437360295252571	9.16704037974405	3.1105787399259
139	2.08815734982773	2.37217243036657	1.35371661558766	1.93934340656937	4.92629514412872	4.92756960569101	4.46471582668061	5.4850137632123	5.70867376990058	1.32815828874236	1.58926726403778	7	4.53018365889145	4.40832443834004	3.15165600796	5.3982834149692	3.61836272443389	6.01875070475464	1.15991446032625	1	1.60061807735591	5.42764885901021	3.36309160721925	0.608948612870502	-3.06351694987814	-6.17710119101121	-15.7653776751601	-1.26355177139419	-0.068425610908163	-9.20947049514191	-3.49965190964401	5.20804991480575	-11.5205816510366	6.56630455296773	10.8807893814049	-0.405017505507412	2.96571146293782	2.22346208753141	4.62607366941699	3.13060106850124	0.675113939809355	-1.05799522177273	6.84114968674306	5.60538557351814	12.038371309549	6.32113521445382	12.0171405126877	6.18443864164527	2.33864186969093
140	1	6.89191759445951	2.05713765797813	3.45818240758368	3.14046772481707	2.0973923735737	4.87142206045064	5.31832946417809	3.0532115534511	1.72963177905338	2.63644919021206	5.48077727290786	7	3.42055432697127	1	1.30527869214652	3.93754167639879	6.11834659800626	1	1	1.87694386827285	4.85083765821903	1.8729636397733	1.87210397962304	-4.32868758518444	-6.41903564850322	-12.7407887764989	-0.34553860155627	-6.08298249421568	-5.7218181101555	1.4268860037161	5.53929665142156	-5.72342541535949	2.65428810239729	8.31685117004615	4.94242564193383	10.3666553766603	4.0103753362225	2.08474372768345	-0.0218483358229458	-2.21893453257906	-5.31760383250922	4.76199689343172	3.16792263984449	11.4764402762873	5.52852452935187	-10.3767527782547	4.19088838850055	15.3231022048579
141	1.0387287572224	7	3.48716898898964	1.87529538098121	3.80138181069884	2.5076652493079	3.37819393738059	4.77217240366671	1.18340913152544	4.28252277862613	1.45625188156508	7	1	3.52231615251615	4.29930805202777	1.51820283955838	1.97193296486895	4.23350256101552	4.1776557058094	5.03652676855054	2.62227092063918	3.98538154774393	6.83534631432001	4.1911341143358	-5.62042700116775	-6.58939006519607	-11.9044201651936	0.127042399637326	-5.79049602351551	-4.48510457485249	-0.063222577550805	4.14391874676133	-8.83546925611421	7.60857213500749	4.74625286490739	2.60781767550813	8.50388075953967	5.51595520618083	4.72011014002154	5.24074317082336	-2.50376015505509	-1.24991804099579	5.82451529048288	8.32095796225367	10.3532548191168	8.45147492860927	-5.14587659791994	2.86354080062944	11.4259500009221
142	3.81227245167547	3.54200269314429	2.66298577747239	2.8723302348163	1.22586616885828	3.15975926650016	2.31633470447499	3.5341831045901	3.83310825767663	3.9643445525252	4.26245676331868	4.9131366732266	2.83506382776867	2.31239681167836	2.83438788260053	2.04085916509419	2.45714727063989	2.62722272787188	5.34752689400076	5.45445215649557	2.10064016350335	1	5.92501676515281	-0.875830569259647	-0.442315615498789	-5.27511165704966	-13.6069915961685	1.73270185376007	-5.95646176297637	-3.36882582020117	-1.14248699256961	8.72487117222596	-6.78500243625645	9.00324358326889	6.90625620893791	2.62867766088371	8.1303444953498	-2.88797555217952	5.17541770865667	1.49545364927445	-2.88497163078649	-6.13024624561596	7.32152342400317	4.50255765768529	-1.68670458086807	7.11081688581167	0.0117304023658879	3.43803076367995	3.41554499846699
143	1.99835288342987	4.61530705149619	6.35342263086015	6.51503100252053	1.6993669052827	1.78565304634496	2.926377441492	1.45782406708957	1	3.28895924038217	3.5024819497454	5.23151983205998	1	7	4.51459475530972	7	1.58559304048213	5.08828432827276	6.98754606203406	4.66447050296037	1.36396150424943	1	7	2.02230792722875	-6.18699440743007	-8.0792451990867	-13.9424242374527	4.14274813440661	-5.3259344573285	-2.17844834246001	0.0100308630306158	7.72724378574648	-6.64625149713449	5.24805923660398	8.98511425276831	5.64193089302491	6.83784095674997	3.09466097493334	0.444438988753624	5.08146946582112	-1.33401320887323	-2.62034786556256	4.56771504537439	1.80549959370867	14.4941364578696	12.065536912493	-9.06473178315531	2.58177151181126	2.56204346848031
144	2.58630376085606	3.59327691382285	2.17431950073867	1.09664551944465	3.51663049016117	2.44551537098937	4.42035760638332	6.82565493459305	5.25925951612279	1.47746414152376	3.43142384998496	7	7	3.7705564434346	2.56934880029432	5.46971422180978	1.89343800912523	1.38916268509304	1.07242497257388	6.01281653932478	1	4.45258119677699	5.68674904472644	1.23665956752055	-4.70291456910437	-3.91647488670285	-14.8658846946177	-0.406461290520511	2.87930820183871	-7.38101655272502	-2.48663841204545	6.36826838724572	-13.086985887556	5.44846761848172	12.3727668990587	0.908833587021992	4.50839516386825	4.35654358661704	6.84412872918373	2.7562008386347	0.0276122697485591	-1.05694374947211	9.49616859713865	2.33283031842269	11.9208342024978	4.04640769734443	5.86387820335349	3.76898311884096	6.18971677329316
145	2.14724427645228	3.39421645169686	2.11616773457442	1.06867114521649	5.56573638218306	3.03410923491678	4.13242137257653	7	3.31366816486457	1.58626847753514	3.79392518865135	4.26747437534627	5.87844039655549	3.08477664152719	6.5757503857572	6.97940159144711	2.08023683333364	2.91718684553426	2.11111511483466	2.33887009309772	2.86026992589028	3.444821205231	2.76780750360715	-1.22557471215017	-7.0845332822652	-2.23640093658756	-13.1881152711615	0.617785121163149	-1.16464242768992	-7.02771468268245	-0.0145012446023244	3.68464134697246	-9.8683918443755	7.14616222445276	12.5082667146059	-1.04485217723035	9.30633919064994	0.510304742957107	5.24194385032373	0.0656541711068287	-2.56410467637809	0.985875586013187	8.83118453784024	2.56149107674659	10.9231629739905	4.23353511141353	3.4266933402944	6.01818937992598	0.848836693683502
146	1.08533262313497	5.7300763617009	1.82227658403693	1.73574424249882	2.84960794598515	6.13100858057925	5.93682764679097	6.50828376992074	1.887605647407	5.7599059264284	3.81721142160612	6.16994597497943	5.30691613460565	1.92253643899912	2.24752065426445	2.11660718644423	1.58384634439406	1.90196295206762	1.48588575044737	2.43113499282208	3.06770431377177	1.21910228432898	6.40274155831509	2.81828778782267	0.053483580862218	-8.1872167792704	-12.0274739990341	1.12713869300363	-6.57329608846756	-3.38569995629188	2.14687166405278	6.44867231355154	-2.81009978340567	8.20572020786207	8.4150159335959	6.39441309733618	9.86432055080365	-0.98716735344802	4.63116779488756	0.395412544343975	-1.77406578864692	-5.1938584433597	8.68338177434153	5.90246836842996	-2.00436584630398	8.67800885308589	-1.88107048140733	5.39039823151227	9.63762524569751
147	2.8773780327495	4.31965566985359	4.29713323181576	3.54821108663439	5.15463518485836	5.70221437508683	6.22998460281227	2.81703936928608	2.57723886093072	2.02070480413718	5.73959963054086	1	4.34476085614248	1	1	1.69074171339635	1.66212813858812	1.58086628862491	1.58237310568371	4.8101229808683	4.11705595228721	1.14692987266592	5.03691461965099	1.72813633184721	-5.09593711179959	-4.406313729481	-15.3530421504052	5.32781603805665	-2.70555276656102	-5.96685460675303	-3.12679073357446	4.34208663320409	-6.43053138236911	11.2373626743496	8.15568350317319	3.38373249311401	10.6835538975392	0.244138058989066	0.765302346550197	0.168197887583534	-1.73318832021989	4.55978559746846	8.29112746569289	5.29725069107795	-0.681376196185803	16.304336949345	0.900696264429499	5.09703984322883	10.2653375018448
148	3.65015907574328	4.26204504518535	1.67037624823207	3.51917428912323	4.06119077951395	2.2573161410736	4.14391344121404	1	4.00895574807538	4.15839177118655	3.060551909244	6.28680024281296	6.39141537521292	1.62241519754132	1.84176032767752	3.24612494176514	5.1105249470969	5.54652870285652	1.82315558397397	5.23380087948093	1	3.77291715072053	7	2.84440662224107	-2.83613534067384	1.06137052548822	-15.7434935010992	-3.06990346799912	-5.15323895876405	-0.0961963996813843	-4.34986706298797	5.57769838911399	-7.70609535300828	6.62991045554996	6.82270162343975	2.61501678052501	8.0803169222966	3.98118477086463	2.93485568125011	0.592809054137627	-0.369527525903419	-2.02189232352864	6.76469866048158	1.97416745601334	13.510113266702	8.40471112497693	-3.45262270775845	2.35991321863505	12.0697381679991
149	1.69148332151838	2.95306057868703	4.96714667496234	3.17746788285499	3.39901623211843	2.93023595494947	1.28876146569014	3.54126353888739	3.51322144783483	1.94410412130666	5.8305415447334	4.8046708652761	1.30489319125779	5.14323115782311	3.14234995053339	4.30246369888916	2.19806562913292	4.94761059861963	1.8448764714074	2.78187407519813	1.13012885162565	4.39604657943408	3.97816366928172	1.3595391229254	-4.36450145902555	3.02618735672933	-19.4141027091599	0.108094008385783	-2.24257933391648	-7.56631587512467	-1.89532476261227	5.18235674915647	-3.77798143810979	5.94777096741691	7.09861648216008	-0.698621729148772	10.498873017728	-0.653299796007014	5.13817299016943	0.211046755289151	1.33962571682081	1.67885534435248	8.91345670929056	1.73254919698795	5.31622862130982	8.33976371742765	5.62582210331116	4.6692056403753	7.36878416319196
150	3.50008724154864	2.60666874928811	1.05673180840019	1.19597600317748	1.85476398030506	6.38841333049472	3.9935696288907	1	4.00700986353553	5.13505445385973	5.22853692127937	7	6.74736019295251	1.23377358991936	3.95971137160915	5.92389749931699	1.25217508118995	3.55161356479163	1	1	3.75744174611985	5.06736099568976	6.42063997423757	2.76432605680421	-4.91607410340971	0.140721852609608	-15.5394747373038	0.416133598795115	-3.85737636465219	0.128181702578504	-6.02454112417043	4.15680923383339	-5.48671973590185	8.22431267374137	6.36653283680437	4.03780103948889	9.16618089437062	5.29049716113367	2.71357431202708	-1.32465147537941	-1.54187730368794	-1.56422722776165	8.88149365936213	4.44242717023305	11.8279826754117	3.89925024821224	0.864231306930247	4.28217976171944	7.3833715545107
151	3.15549145082852	2.4917796449784	2.31251658073037	1.95688591407611	3.43469784166675	3.31612918834117	4.39151980139257	5.52082602715018	2.73041520010787	2.90978959975181	6.19663327741578	3.50734550195022	2.23456448180946	6.15931079983933	1.75261598597723	4.60295983142552	2.35250163829143	5.58791869883432	1	1.21426473493767	1.82073715840615	1	4.12417008382791	2.21213400797161	-3.44811881150936	1.1743414518753	-13.7932369376382	-0.747110395242556	-4.20320415976557	0.474414057559724	-4.44775931167804	6.03094622571795	-6.15029409280517	7.4452222896688	5.95448914424696	3.35279114235199	8.42125023640126	1.66728515366974	2.18053115971401	0.423575112029396	-1.10321329640152	-2.83719225412701	6.51400026070651	4.238977676061	12.7920222664693	8.87351798402982	-11.5267065049771	1.88993380695768	4.64279712056374
152	3.36105519358777	3.49224608264017	3.11475100243901	2.83917273057124	2.01775970531881	4.21614038434345	4.77409226989661	1	2.38797515366271	4.60563032515438	1.34312293836108	3.07825546435178	3.65900954056934	3.09242842998235	1.29622059551788	6.42049573761526	6.34077835106675	3.42205729708302	3.06889157724114	1	1.78025838515989	1.29078732275998	6.13130025366625	1.63825636266342	-4.70205762048769	-5.89970727432107	-14.2526783428925	0.910283635183212	-2.56306946894485	-3.5953424495464	0.690656379285498	5.67693052968081	-9.74049450146351	7.55070455201233	12.2391891242616	6.86526312710131	8.61324152602812	0.502223194965429	-0.0513257003814771	3.58036717517723	-1.04773418153403	-3.51435062584292	6.52637172667182	3.52915821416865	13.3600279611136	8.37716721561257	-2.61871317701798	2.03395551311277	10.5550675880118
153	1	3.2877438853875	1.79201094459832	3.79220935052121	5.1486910967029	1.26650220129874	2.44362207026878	5.99892039354512	4.25686602714075	1.63878332582266	3.46838492666947	1	6.28953615314929	1.48237820283385	2.64306928089602	1.17321301877703	4.94373717405285	4.43581732373584	1.46697583274584	2.10523459706586	3.07504515854694	2.40577872852442	1	-1.79272483630352	-4.07047557712368	-2.74147020974663	-12.1572721785756	-1.60514348556309	-2.57550499174472	-7.90900625682568	1.13607799466133	5.97690498415858	-10.3167991594737	7.90283601019697	10.6582299363948	2.21706313432838	10.0648450417675	0.431522892417871	4.57148910842646	1.338963375813	-1.47958726333596	3.01171568456198	7.11389869223098	-0.0732045963679571	7.01148384159517	6.47575285778682	-1.07701805231358	0.73976777203715	-4.73906693336708
154	3.19708299095054	2.12995037123012	2.32236135450425	1.00693650566512	6.04494570130333	2.80104352497425	5.13795174558518	1	3.56770024008221	1	3.38582188275914	5.25750055855291	3.35122744226098	1	1.79211846205289	4.92522847495959	1.63877021458929	3.89928111712709	4.30290275400804	2.94827764394969	1	5.61935536166729	3.24353563844604	1.77006578576941	-2.26616720891582	-6.41199077097084	-14.064528966353	-0.470370988259985	2.03310865147873	-5.66886862521899	-4.55966327459259	4.69968208791627	-11.9796211228356	5.74024975263351	11.9147443442322	-0.364889510271098	2.12507404464179	2.43368871957323	6.30454746932934	2.38961460844623	1.53156230271651	0.0523429824793602	6.99799762587201	4.75034636560252	12.9727821506589	15.8056805581555	0.843571199149826	4.4252989662443	8.32565346475298
155	2.71823541483818	2.79573454679214	1.57101280627562	2.18559612991885	5.34691762090826	3.3701506805069	6.53108817406373	3.15493981440389	4.69966865544	2.79505259553888	6.49855158434024	3.04384284730192	3.44541969773877	2.38459106406146	3.33339049517241	4.90882938726405	3.50429718482788	3.29472232493814	6.00080347838773	5.91260784618605	2.00752909579655	2.20496890190859	5.79560851300177	0.397737494200872	-4.57226447413183	-1.09817149798362	-16.3787817032161	-0.543554815659901	-3.50262611281076	-0.37149973131854	-4.37991107534574	5.78565230016013	-7.64608642477718	9.63023603533033	6.5905702806448	3.58763156115128	8.3890100916089	5.6316670717961	0.627725004527748	-2.20893135500013	-2.61493292701991	-2.03706390614619	8.00160782830183	2.99681274901443	11.6147622980825	5.64593890231647	-1.30620284888123	5.41954808840368	-0.249509726194199
156	1.15400947347867	3.66788227071065	1.57441766373997	1.44376711354613	2.31593558402942	6.23768196301979	4.60935533655756	6.08664308061638	2.35946910657054	1	2.73674216947191	5.85648470318315	6.30611812786973	2.50866076013846	1.46927069724246	5.92726129000275	5.98458284688215	6.93183846450759	3.31245832441967	3.22693370791209	1	1.483722752083	4.31704311739809	2.01913202130897	-4.2634648525403	-2.50221207187589	-14.2704123207217	0.00988972375809409	3.10877732093825	-6.97185301868078	-3.59763837192403	5.4737272894609	-13.7530572228661	6.49986826346116	12.041324513678	0.669101151913269	4.270316917258	3.02087644197549	5.80602379031812	2.11798239095089	0.662310337790746	-0.598911494793073	10.6240782231313	6.17294928845687	11.9555200426145	4.04432728264606	7.2548947919687	1.37431180476654	6.57833670634153
157	2.27770834195382	4.55130345923277	3.67510771387601	3.22003636451472	4.88213602429312	6.48538970471444	3.41212415093537	3.26619655260404	7	2.69574520938088	5.68798392985297	6.49173790060128	3.29412799698096	4.31094665089414	1.05485657225679	1	1.61647813211581	2.0009448723439	1.95649679945918	2.92300728435851	2.9450252161832	2.92657854489353	6.40476138769368	3.80282060245679	-5.4453262990453	-6.28123460059719	-15.4520337005126	4.43245241218875	-1.26339063685305	-6.05222380165414	-3.67197886568999	2.95436618325167	-7.81840493234708	11.4259542739058	10.0208100424345	1.39729085657435	13.1945595207055	-0.695547137652581	-1.54067786512076	-0.486034681965588	-1.98673374449919	4.19063304712143	7.90640210237625	0.856071945706415	-1.61614386714956	17.2218883582098	-0.734198745512563	1.06332264907498	3.46080977775053
158	1.12288239894119	1.465372728198	1.95724503199948	2.63182062045696	7	1.49783577267749	4.79750016419013	4.21506522231468	3.00691403277517	2.71304688437728	1.07238283359796	7	3.75433655869435	2.60175158523366	5.4385947276388	1.88283466435166	2.60538453233181	7	1.271154687894	2.05070079191277	5.03602251138625	3.24248791025213	6.62320384113986	0.915595538766254	-2.58480345850626	-4.40808695009777	-18.0320043839065	0.559969421387818	1.24962701830975	-3.39369269104285	-4.27434914771552	6.84881957864136	-8.82947555273891	5.94603171085557	12.7380212068112	1.04224254972768	1.65646108717207	2.19983864737455	3.5038232596082	2.01542449021085	1.0279293539966	-1.54689145529072	7.00598654145919	4.84682181754425	-0.500837075618943	8.96166004454414	7.91894928576218	0.694341554457044	12.7134585392735
159	2.59369026031503	3.68746620048566	3.69586891240741	2.1753487859655	2.32762780737939	2.77916406669479	2.10459987311518	3.54367323582145	6.20643008135207	5.16684559407698	6.72809122313906	4.36175154898746	3.04623299175462	3.3542961924653	1.65628064037658	4.71700313677305	2.07416162060212	6.88500493036601	4.98897737348599	1	2.59783523854173	1.06821828351693	6.10679203172066	3.39287370666504	-4.58548994503063	-6.26915052896779	-15.4538583159591	-0.582971594477084	-3.11917523237608	-3.78788509515514	-0.15197962647549	6.81636676376644	-8.9255708273122	6.91329685453175	11.7737111724904	5.96252690853523	9.37539519000419	-1.21621821949218	-0.857555204035633	3.16718621802909	-0.971663552497358	-2.81877353151124	6.43516390870825	2.51622458842659	13.1382873426043	8.96752036239638	-2.9386122562997	1.91894033992608	12.9984722625271
160	3.16523776543237	3.88577033141623	3.34360102128067	3.18415386472221	2.91390605434435	5.18743261828313	2.744480986758	1.3618299371331	1.91206601325227	6.8981416733048	2.1766147482566	3.35353692010655	3.3993559525574	7	3.0015062945866	7	4.26297782734809	5.08754206463404	1	1	1.54232786201246	2.52260951539037	6.08256379796944	1.13794183029899	-3.12929302196249	1.52761958307954	-14.6613898666088	-1.03148174827502	-3.64749231533014	0.264332076714075	-4.78914573809851	5.76107854822215	-6.75674618236533	7.72352678204836	6.01453176724251	5.23974904092354	9.08521655403425	3.19781747458475	0.26616973994125	-0.468470100261971	-1.66396509715108	-1.3549146003524	8.4433456632538	5.4655960361643	8.53149913284018	8.43043388568498	-9.69509639398643	-0.305985393453823	8.33543008306348
161	1	5.23469071975452	2.23125469879864	1.8090641306803	1.48875663534589	3.52083286285483	5.30784265931622	4.46793340338716	2.71220467862017	3.7958771838059	3.21268114066001	6.62543201177459	5.43579812606405	1	5.80439890568144	2.7824776497661	4.87211138738668	7	1	4.57922813703892	1	1.40305005808235	4.53660275734389	2.39590758020719	-0.231388108077918	-10.8618380252039	-11.6967232927944	0.882823341769274	-6.81132801500464	-2.22284791587866	1.65241768443591	5.30055185530005	-3.36207699336073	8.73060253554151	8.64477587637699	5.79881139996848	8.82046217851657	0.0826658432962127	4.19065708389839	0.306555901478302	-1.04827291176386	-5.65358850118746	7.42963851884193	6.26024130824377	1.34548795616169	15.2935309765086	-1.11348072733215	6.52869719863809	4.98947720625859
162	2.67231020295626	3.03072000352224	3.75381082961807	3.17910757211024	2.97103052817554	2.16111607472257	2.5237253057357	4.48830872959511	3.50771932229731	5.25180864793278	6.43882436411447	3.16742515466411	4.97003064803649	2.54150777827233	5.93767601223446	1	5.65102439649857	4.79717149135514	3.09436279181769	1.92820397006361	1	2.74085380910743	6.76957875651909	2.46530867796497	-5.05006516650587	-6.58545269197258	-16.3627770088585	1.04945714528784	-2.19991436929112	-4.3904837557306	0.873999159331947	5.94007541182031	-8.64452090382024	5.63077597286387	11.099154873941	7.49397409476724	11.1601867746122	-1.32660399352029	0.63431774135661	2.90239064853154	-0.251216459734135	-2.72125085427619	5.08899362564132	3.26112433978623	12.8641501266507	8.14068081963079	-3.50309924016146	1.59781046674876	10.8337389141374
163	1	4.53116286483928	5.92417253495223	2.84425242665013	2.48517895456158	1	1.2245870081161	2.81174411708303	3.56526391036553	3.66133787524936	5.9000478125794	3.02631796935075	3.90436805793226	5.56663468493886	2.48190332047281	1.79073978764644	5.43211419458823	3.31695791868258	1.29501600912376	1.56182876692084	2.87516475629502	3.51940225284163	7	2.46091802716743	-5.46837058123289	-7.9580158086001	-13.1079578504081	-0.186989881887603	-4.69550955080878	-1.59828313453255	1.27688402674892	4.68836872375359	-7.87527875066064	6.13393877409872	11.9593764534013	8.74635204852731	9.3272820514482	-0.966306426081049	-0.443002227169591	1.55937313093228	0.124744353924103	-4.00436131278411	5.8020812402038	1.67545173981101	13.8700372089872	8.21016162779549	-2.46841730735404	3.31978304582056	0.703586239905119
164	1.79225096324495	1.61246018418388	1.66249028414491	1	6.96052857962045	2.44156540593912	4.64619745377562	1	1	1	1.79919903052059	4.05402931638173	3.35047557218316	1.24514404857528	4.8038667930191	5.25219548017107	1.15571724347396	2.70936432497633	2.4913611882632	1.74798710665479	2.0273789012244	4.14620131453787	4.76116806716909	-2.38164299470009	-5.18046923807595	-0.897254569292558	-14.9863220659875	-1.53314660433111	-1.19554549644129	-7.50982000186012	-0.720873853527272	4.29554089480673	-7.44069207579967	5.60046452384973	13.1229401526765	0.811644789037392	7.36270542099822	-0.703860076534023	4.89175650207326	0.387039173242439	-3.21181375301133	0.514438047060224	8.94909250132779	-0.118656355154562	19.6640242098537	16.7990862972076	-1.11272628093985	3.186869221577	13.651555825838
165	1.17708422071253	7	3.23903847979505	2.19823996254217	2.50899058772574	2.66028086998685	3.47481302422347	1.26454845296508	4.1533380321046	3.4292736205295	1.76296935318311	6.10183039480984	1	2.62097013261209	1	1.36973169076905	2.5707825610806	4.96414126380712	4.69421620591687	5.29701618295928	2.53414061801662	1.59701071828973	7	4.86170335009132	-6.44431030120141	-6.89717929875038	-11.7688894693166	-0.582519920295672	-6.32168143313284	-4.97756298134009	-1.82150111231679	4.06945813508357	-7.95892097868106	6.8688570063377	5.80693779693438	1.65634019283518	7.92218869136695	4.37559294533672	4.042243193188	4.73784715783069	-3.11088124405169	-1.81895580252673	6.72029134390266	8.14230543041417	10.9630717803327	7.91972254502932	-4.35901676112022	3.41719041199917	2.36436353788929
166	2.99405475474417	4.77674567115984	4.52614497767552	7	1.70222493182577	4.9318289611485	2.70677891775628	4.90403476999007	4.52098377704618	2.3435156801343	6.11617213495472	4.27020012574467	5.71324302081198	4.34273675635039	1.70727773449765	3.89841679158961	5.24672960211692	1.43598694746663	1.44384592319249	1	2.52163900203476	1.58403262482021	2.30479889263322	1.59907883084815	-4.36630121009305	-8.0204591833374	-13.4523293350896	0.920869232963837	-4.60850906104386	-3.42070105419015	-2.22996019234067	6.70540575944994	-7.31584700017247	6.26963958674278	8.15204344109592	6.8439732983444	13.7716142393249	1.54178491893952	-1.25312275375245	1.1413143640645	-2.0176652750646	-5.18879056925038	9.19722921563879	5.9610098098008	20.3319830920362	8.1392568087326	0.187044238257786	0.563859931641162	4.60597996062126
167	2.31385885248099	3.37617995436527	3.65375371965252	2.66348496339149	5.74530254243119	2.4165065521937	6.74406932133103	1.26669677375343	6.4026377810243	2.7084563956902	1.43364156206778	5.46699438646806	4.49758254830877	3.89128997736224	1.42135905692274	5.23985642414423	1.20238309524996	6.83932616435265	3.41571701762074	1	4.12863037033038	1.37347486288715	5.56742016182189	2.86048894962273	-3.45104045295758	-6.36676417461593	-17.6385773581494	0.226220312664464	1.58972224662933	-4.05834365075176	-1.59540026915731	6.50419869563203	-8.31721852736814	5.97158235929434	12.7036192103533	1.71744841522401	3.45284710102722	3.78692730013875	2.93208741797146	2.29634030749511	1.51785702387383	0.102319278437912	8.80960712566157	4.80481187456458	13.4596755595699	9.21950010405572	-4.57372994308151	6.59613574727337	12.9433971535052
168	1.91641928898482	4.10573584450695	2.06164299122414	2.15469608329261	5.74055037990157	2.31030286704468	4.89600600224433	1.49105075614578	7	5.59168067548617	4.30454563344742	7	4.73152689673472	4.63141283546346	2.59831756568826	7	1	2.86602775824316	1.02240823286617	1.15169972435442	2.17037330773304	4.43992451517567	2.69340835228421	-1.85957907269692	-5.62739852524225	-2.73096025533994	-14.7666604620896	-0.146679966622754	-0.343080558901217	-7.55481639084073	-0.242343397316422	4.31976675083007	-8.98850298745381	5.71352126238146	13.3499291566767	1.42435840483961	8.28396492025727	-0.240704806175419	3.44702153255173	0.783294460854369	-2.84626343323948	0.254063310834457	9.74584176358043	1.32096566600599	12.1501889143947	11.446500315656	11.4323034019176	7.57728721772046	3.15069232064105
169	2.95222199725854	3.0220789478559	5.2154293611343	3.18012542175505	2.70204050303536	1.797709874568	3.72878053838332	5.29766015212722	3.84213269653805	3.9504162398078	6.97400514717784	2.72067359109052	6.01529560685919	1.8493675723668	1.28629080892327	1.31629043681867	6.23623723117887	7	5.23406131750652	2.85346837870402	2.01048362138165	1.98314107638558	6.47365878825125	1.46631017496924	-4.12567502588573	-7.04703639544276	-16.0609765881487	0.0970087970987243	-2.25717189537359	-4.01564534248	1.23093862115238	6.18488077111622	-8.79289101676835	6.17914399081699	11.8811647814617	6.13215250362757	9.25359444105008	-0.834717916004757	0.0971206574386521	3.14106792524082	-0.32370016216371	-2.96467572851327	5.45919327359759	2.88334412691988	0.649133196969601	17.5622177965677	-3.8412523466973	2.90189516928766	4.9806572009262
170	1	4.08414224436708	5.48764555372547	3.04643334265858	1.75722519386469	1.26808536793276	1.23357201049568	3.122164369764	4.56639373412223	4.44592482525306	7	4.07331673711775	3.56992097500594	5.47579599168245	2.0911646136242	1.61841626745746	5.77602449202772	5.29473205231112	1.08836472482173	1.55130452567362	1.27290672635064	4.83856309151057	7	1.87480648296853	-4.45457950481213	-7.12213019953892	-13.7742175401488	1.41389949698464	-4.44985617716057	-3.04080955172515	0.623886456809796	4.36672318094503	-7.20572354719872	6.84473680686612	12.8161536324409	7.90118480869695	8.17971509758931	-0.617579002400712	0.261595939993368	1.89948490275349	0.130991961339291	-4.71880888765817	5.74221576606488	3.77714792747813	13.8616380251528	8.94667012202286	-1.27777728517932	4.17187027589954	0.339161264545739
171	2.73192165002568	5.1767436580465	1.50587251058624	1.86892955923157	1	4.38254104574787	3.29487802997251	7	4.80717888586184	1.78033306076988	3.18941780614937	6.32721832272249	3.48726418543115	1.11011794818767	3.53981643557002	7	2.58883432806853	1.52796464063299	2.11640727544824	4.04302031849246	1	5.3363097025957	4.83757090814597	0.314613968893118	-2.36857959483601	-5.23001761557925	-13.1421363066537	0.571426960677093	-5.10669607571426	-5.84910183681567	-1.25312210549966	9.13568650905417	-10.0011927681694	9.8379838461603	7.06198332322282	2.68021420957997	7.66947758306458	-1.82142549995177	2.64390761088517	1.36753166090138	-4.28568332210889	-7.93089988205609	8.08139648042397	1.87095414622947	12.7488485999522	8.59745319887165	1.21207829845186	2.47323304550067	4.17443015181477
172	2.63808283845566	4.41444819679828	2.11688439492506	2.15786196038414	3.90142725514643	2.59707597030725	6.6307104193681	6.50811277181015	2.15688731756007	2.15448089313276	5.11955999081346	1	1	1.1107077921801	4.0109735763896	3.50231215625756	1.79224046204506	4.17485074718801	2.19120571737705	5.53819430373467	4.36853550365674	2.06477195842352	7	3.14148000800089	-3.13174018324981	-1.29257459515827	-12.6632167916842	-1.16388969261475	-3.90590267309595	-0.0277665393010171	-4.36104302606919	5.24621790637736	-6.00026764999321	8.65950022247026	6.94577256723409	3.98026508983493	9.62438593308615	2.50349948125927	2.33246857622144	0.850724157260426	-0.750898325136808	-0.551574032560442	8.85941691810526	5.17658359500942	-3.07834213622462	19.2503572048201	-0.407756943008172	5.3149558215057	6.24396926572394
173	1	3.01051069446449	1.68193542378941	1.60740524190582	6.22404117807027	3.3866068483883	5.53092557061849	2.82719670607839	3.99754239531925	1.12407430588579	2.91369372279008	3.70719172166292	5.97287255366942	1.19532016101932	6.04092735303582	5.2606859899995	2.75394315781095	3.34434514228122	2.89663932141848	1	1.32578386152717	1.31077318463023	2.3385676374475	-1.95254181923162	-5.26798692879727	-0.283856901153033	-14.702276946956	-1.35937787177566	-1.30231979992713	-7.29088049173917	-0.368126193950709	4.94158657435773	-8.70917129458567	5.50340759021007	13.0736288760692	-2.29510348481708	7.0551890045815	-2.31923347334582	3.3761452012562	0.481838423763745	-1.6256191521594	0.235953902740908	9.18835308092597	2.90480243397232	13.8171543777338	12.4099522784492	0.870645303086858	2.66874710626075	3.13590806812816
174	1.93598546550215	3.7134134105805	1.71395893438182	1.32521137974514	3.29106567786268	2.32376009594641	1.43253322868826	2.30838520899072	2.53967084597086	1.92122394718834	4.45545357109788	6.02892088538716	6.0440299789922	1.44809840489742	1	4.75698894307201	5.52214883092912	2.74319314112261	1.62815503797645	4.7277093467156	1	1.19050139494822	7	0.234559185294387	-4.59416668510811	-4.2334023462018	-14.9426160429078	-0.368583835148446	3.29780553325256	-8.27144639361688	-2.30943988267781	5.76822752697251	-13.6188353266339	4.86100488257732	11.7997785250182	0.36315415288004	3.75692901713096	2.22644910305292	5.30631360449431	2.96351978706609	2.05911880299238	-1.32852113980875	9.01276139566534	4.49288978745139	7.8098916211633	17.240936637612	1.42035629338454	1.26751579184001	5.76587636786234
175	3.45404328755847	3.55300366372093	3.42575306610957	2.84984738108818	2.53489943476937	4.50556262649836	1.43082456643338	1	2.36066854434363	4.02496099469414	2.61898109582756	3.6540642178791	2.97311754638452	4.2257752565802	1.63066171986056	7	5.75416990620039	2.11898861293285	2.99812374306422	1.62765664700491	1.24341696657453	1.4391632030858	6.6570454114657	3.22821943663129	-5.27803102026309	-6.66621920956924	-14.9541866452608	0.298749318111247	-3.05482019473584	-4.34910307494971	2.01321919847603	5.81659437198219	-9.09658068784631	6.38571402183891	10.6981667076826	6.9277677972024	7.25455996181471	0.636075879371209	0.652824811119084	2.53253192778003	-0.86568209268731	-3.45369208506556	6.8828886737767	3.21496357501393	13.3896243065669	8.8578924816753	-2.57135737154103	0.339805063467181	11.3224848007133
176	2.23405869536774	3.32696771904023	2.66876283588325	1.21135931894763	4.78516980704256	3.6795332073629	4.46649452773977	2.09612243094768	1	4.68206996606198	1.48812851464536	5.01669223650292	6.01558935328305	6.02490210349302	4.41485180889181	4.70434911073659	5.02563317196267	5.79712514036072	1.194312370466	5.1971546498826	1.90686495641754	2.49837818431191	5.29630651784642	1.11177680454615	-3.78830965759047	-3.45874914090665	-15.5036255305031	-0.430435266908328	2.07625506612316	-7.80551553859496	-2.69007103735007	6.04516720716304	-12.6385042640314	4.26104852536786	12.0860786371202	-1.21314232140954	3.17320234763263	2.90073128958852	7.01004174201101	3.22910999642717	1.46099435367847	-1.74309205084707	9.77092623059529	4.48718163898858	7.76505802585408	5.65428282430063	0.0875609862873399	0.927459734230161	-0.259163740076557
177	1	7	4.0694767493209	6.6589864750463	4.54556728170328	1.89241251313785	3.12771300988823	6.91740382927668	6.43403654343961	1	2.51600426139652	5.64247676718508	3.13695093033006	1.00385734259275	2.46337735092668	2.03879352772078	5.01995848340633	3.01487339193951	6.81313421940266	3.05347606114533	4.0444914521479	2.48486306898617	5.72131587810285	1.87889092460119	-1.36645239419406	-5.54657218400913	-17.7042662271808	2.7171258104176	-5.87390859662407	-9.35881665109611	-0.961037225942713	2.84135625220217	-9.24713041015097	8.92114719550705	9.5549994324192	3.0242377034437	12.6744117428372	-0.845186895997914	3.0455279656357	6.33755226869418	-3.78512773686983	8.06906356744275	6.95820048088457	-0.818286351568008	9.19021388871012	3.12685004689837	5.65297869184468	2.02137662926691	5.61202862650808
178	1.97841581258473	4.23080006477294	3.625440737517	3.18309842972035	5.35957382408584	7	1.66120862101814	6.98891818941732	3.9307869716329	1.89261682432224	1	7	1.15681335523927	1.38269200633674	1.43633759282305	1.47050940689998	1.31652091509903	1.8463491853741	1.43587529317505	2.5094445895565	2.27883037909994	2.9274813875298	6.54159271938793	3.52237596592077	-4.39288306369797	-5.16050459513106	-15.1411847258854	4.81823301270346	-1.77403410422816	-5.17757927822749	-4.58832553651938	2.29259422506712	-6.75245898712678	10.7935451042687	10.1766883573379	2.50901479404075	13.0557732321212	-0.529702050410082	-0.560806519887286	-0.450877619352234	-2.48133395113018	5.42500348529606	8.6272619323466	6.80419208435637	8.84567741948662	9.53689214112947	-8.44792003735744	0.961244901839601	5.17530884065012
179	2.4100360253022	4.29468225537191	2.91655583027283	4.0551578737176	1	3.15203008231092	1.268704468929	6.75957283960495	5.24550825255302	2.37273078397253	3.97991619689457	3.23509175971814	6.27231298639641	4.0498551075804	2.32476378791105	5.69305523729742	3.11543374316297	1	3.3384102393776	6.72040681289873	4.28714957448087	5.51510814289706	5.64094984129383	1.63576119567587	-3.18149043581111	-5.64268687107425	-10.905453266793	1.64346950208953	-5.52687302949219	-4.62431082205591	-1.20127711666226	8.79108459315758	-9.35152715687429	10.1488982603827	5.77290890294371	1.12479118734419	6.76976991474921	-0.450000043272455	4.48013381822281	1.78774466859824	-3.09856222734965	-7.78642584313953	8.87592498877397	2.65004402349747	14.2335445283821	14.0170716156815	0.250246826007726	1.59351428283039	5.79781526451249
180	1.33083320090358	6.01522583635687	4.18865443125019	2.42385526813978	2.96700630580973	1.01178294773619	3.90371035776804	2.95924499076957	6.80910283989062	4.53959777818216	2.63979167272953	1.40090119089689	4.09201344402815	4.50692351500133	5.14749346396502	4.13436936629776	1.444944017124	5.60960859889492	2.18011130410726	3.15249104871827	3.8141570363803	1.94937518285809	6.03921928895161	1.41799240532031	-6.43019590874114	-5.95326860675888	-10.8073081899177	-2.45320607571433	-7.46750288305629	-4.45367653947868	1.78307036041985	3.90463562845297	-7.64202881746348	6.3043134476458	6.70065935976481	3.53926956800984	8.64074370617184	2.94971975555058	4.98821094856788	4.21605192277989	-3.6420142027022	-0.826147598630044	7.26947021612395	7.59676430509135	11.7132126820162	2.77581552940679	1.60559794541229	-0.426720749072058	8.63072724960383
181	4.22356580457187	3.47524084877303	1.88972310937718	3.47850377391164	2.85763730789312	1.39438745071785	1.62641636769494	1	3.82205180415823	3.99701349340676	4.72404492493954	6.75803201343979	6.37635727125425	2.07057168809811	1	2.88331660399938	5.64179411723429	4.42805145695227	5.15416695082385	5.09874515668383	1.56991661601542	3.65309224492295	7	2.09580070502878	-3.23314895693613	-0.13955450641598	-15.8698538515216	-3.24145084021565	-3.96155179279401	-1.51105561212706	-4.44022020074477	6.12104502438606	-7.65121298090544	6.57345850408748	7.99352511354922	2.80651965189843	8.62448991462596	4.78508464488797	3.09237561378021	-0.160088815500864	0.0697483987997145	-2.38302674963646	6.70525898574866	2.87193809849261	12.9632275078433	5.7015417735493	-2.91851439708378	3.52195275023852	11.9138041972349
182	1.75801778551056	3.62600013303564	1.75550824719855	1.94835401895018	6.36027115042476	3.07086143747441	5.54741914515655	6.81852069373366	6.80490269442368	3.16982875093493	2.43246210368593	1	2.27473881613682	3.36785171493247	1.65400481909518	4.54711141621261	5.29804736793982	7	1.8435022905191	1.44529953808457	2.6674387713598	4.75355557952312	5.16079081302996	0.184857445729063	-6.30329566438669	-3.41437939639134	-15.1754955579888	0.22736465013897	-1.50438217788512	-8.02248769511841	0.453536955105715	3.82135437098329	-9.43241590074312	7.61268743165621	10.0431699569131	0.693184376920235	8.55249185252753	0.740484579863381	3.61390422566554	1.09830119597652	-3.28195562536619	2.47659510148278	9.43366971603339	8.52425856864286	9.99704402928465	8.51897041035631	-9.67066335629278	2.47033715459406	1.85715444792106
[truncated: 74 more columns]
