# Supplementary material for: How Are Mate Preferences Linked with Actual Mate Selection? Tests of Mate Preference Integration Algorithms Using Computer Simulations and Actual Mating Couples
Source: PLoS One. 2016 Jun 8;11(6):e0156078. doi: 10.1371/journal.pone.0156078 (PMC4898694; doi:10.1371/journal.pone.0156078)
Supplement: S2 Data — Long-term couple and agent-based model data analyzed in Study 3. (ZIP) [file pone.0156078.s002.zip › S10/Euclidean Model Data/Euclidean Couple Population 11192015 1641.csv]

	trait1	trait2	trait3	trait4	trait5	trait6	trait7	trait8	trait9	trait10	trait11	trait12	trait13	trait14	trait15	trait16	trait17	trait18	trait19	trait20	trait21	trait22	trait23	preference1	preference2	preference3	preference4	preference5	preference6	preference7	preference8	preference9	preference10	preference11	preference12	preference13	preference14	preference15	preference16	preference17	preference18	preference19	preference20	preference21	preference22	preference23	preference24	preference25	preference26
1	6.66337851617135	3.72766208665121	4.98267008014142	1	1.79082429190487	5.15969991430608	5.60469509499709	5.48358644922265	4.59115238487166	4.29748054422247	7	6.0100228274753	6.12820890670731	1	4.17972231459572	4.93495210195904	2.68937600511336	1.3116910140465	5.17633997799456	2.21633758229876	2.54453831306369	4.1808267504599	3.71145654606957	3.41469841555066	6.26200946291859	-5.71611918581225	8.65312347360506	6.34386007793091	3.17010792104709	3.56305052376494	3.80081106835376	2.75528298024849	1.21277399343522	-2.9607787984783	10.6988959120439	3.74214695903664	0.491678767606047	4.27440498432819	-2.72940102063298	3.47237826222705	1.25934878425526	-13.0686896427031	6.64425222131943	3.57633910915646	-1.60891882988094	-1.43836831388704	-1.13772527865699	3.44525614365381	0.490914246556957
2	4.59257839565834	6.76817121557407	1.72948875368878	7	2.08319347806065	5.45767906045958	6.74261940382756	6.56153698542195	1	3.9802574554108	4.48149783707692	5.6253392872664	4.9875964707069	3.52802248525311	5.90467566587232	1.41764190390693	2.70625658969976	2.45058337174733	5.94704867482089	5.745303897205	5.22247518667057	2.09665218554416	1	-1.70787352818055	5.74688320827403	1.36455088278941	9.54735076227035	5.81558206842464	11.4557003499731	3.40055237760541	-3.15966074209057	6.60293775548294	1.23444954453606	-1.90948172876211	3.77490236311896	3.88919084735444	4.55536403759323	2.91532575845689	-4.65676143482421	1.87324509053111	1.09123082464107	-16.3487554857262	2.00021281699434	5.39687247818202	-9.27434885479185	-4.23571107346527	-6.4525552620919	5.00203759711133	-5.33970705915616
3	6.82512634916085	3.78600138836687	4.26603233593192	1.47459544960896	1.46359247986685	4.55191651717268	1	4.21174044622852	4.81216515767496	4.32539703546728	5.60446293051125	5.35959630041196	6.39649569701571	6.14490445769763	1.89701105088521	4.45203591145919	4.48129274631532	1	6.88450932066246	4.74888399978998	3.04723654307306	1.46795637693285	4.64297724538603	3.81651232282549	5.87987366497505	-5.62996384276969	8.71937151087443	5.74857300172449	2.16740831844478	2.83832181163521	5.9067747360506	4.03141589840235	1.35335578084823	-1.66999354608396	10.3222749870825	4.99463685597879	0.594413637400809	4.25112614650251	-1.53952520677767	1.61567469439195	-1.34998819480752	-10.8386945644321	7.28784199136718	0.98853614712017	-1.92634160178277	-5.51668680721063	-1.38905742732162	1.11551617353057	-2.39461102760482
4	3.11890537983893	1.98076860770324	1.94963352190929	1.67108250979793	1	1.95548299447782	6.40441577559355	6.53015488807914	6.63758791689085	3.54897480017802	4.81487380868491	6.27658961830995	4.65761224705306	4.98697045967281	1.67774795852516	4.3858474307204	1.5894302116636	1	3.23894248329781	1.75887561815911	3.08018303911154	3.31129874952462	5.33663099874927	5.32414017910299	4.99632089201298	-1.87730896779789	12.1001863362667	3.57118534761463	4.8839205565098	0.525568750689445	5.18585658959914	5.45815131876997	4.02719802685946	-3.9126086301839	13.9168762804351	5.68047444781839	-0.691801727943782	3.20843273265602	-1.292147905534	2.33679823807497	0.16769108089681	-12.3819007116356	5.11850305330998	2.37672644389928	-10.5761934563096	1.47968047866927	-6.91281467404786	8.55538158721699	10.5375449704178
5	3.42018709354264	3.95591127943458	2.26280327985498	6.01283781564793	6.69207833029561	3.54960189056042	3.75183469557165	5.40623780209454	6.6124958077293	1.60260374018557	1.5373223470304	4.40329268122921	1.43811605241554	5.74009609961333	1.19776340511299	2.92076515807858	4.57005620576278	6.79968666727996	3.35232053023824	2.58296059206175	1.99120775250025	1.43615666257611	1.80742012623385	2.28507954752925	15.0156048481893	4.76331233462613	7.04671067227715	6.1121204830198	11.1461267929956	1.13167268865205	-0.851002799907676	0.875363487248769	4.4105118630507	-5.6428341146181	10.0952760843793	4.76121876251656	-4.05701085703511	-0.949021914311527	2.51713922516408	0.323428772194218	-9.95169394467871	-18.8842193008747	9.91036592193205	4.20216986691367	-14.2360496845673	-7.60678929178501	21.7141094288097	8.31249580925688	-1.35086894155525
6	6.4675910295206	6.76047833068387	1.8591433559402	5.70749170163338	5.11788111486397	3.14999249373819	2.98884247694218	1.53314269166408	2.91717419241719	1.32194949349535	5.39579139349179	3.69964230547255	3.99067265227225	3.7714584656499	6.70320086422639	1.36928324195183	4.11870186308424	6.62565679851541	3.89998207179918	2.34667152357255	5.10478873691493	5.8138619020619	3.38122105753154	5.91655727035153	12.4478133669739	5.74257891918057	7.16435396566535	2.79244103296704	11.7415535853506	-1.49602738787497	1.49353644664705	7.03221676511291	8.44112506448114	-2.28068466871038	5.81527154213451	9.15948368578657	-2.98837382894746	-0.961965446023715	2.41496946508257	1.04949346402806	-5.43422905009693	-18.3633203311941	9.02745537037419	5.87768028069058	6.18313920734456	-6.41357966627208	-4.20212133850072	3.84297368894942	-1.2326949660261
7	4.83890934502816	1	7	4.75794834887833	4.68540226748664	2.53116854443173	7	7	5.50471981490605	2.95568559953631	6.81413833201369	5.218327848774	5.59043364204781	3.74269166167701	6.55725095541117	1	2.55975426435983	5.34599371143859	7	5.17336790487292	1	1.0248287672089	7	4.93681592023255	7.10515898239214	2.21433472895971	10.2130093132881	3.40252478267151	9.91295312159281	3.67484801893079	10.5893859033228	0.857476725312821	-7.50162261775369	3.85955875417575	5.39771288752959	4.23157237866564	-1.72919080544905	-1.58917299820144	-6.1468282422581	3.54059470760482	-4.35573031065548	-14.1680269856169	-1.30541824398816	3.27106039921709	-6.40407704414856	2.92754150923315	19.9017497188484	7.43197810168675	-8.18483311084177
8	3.25041000187561	1.5876824323169	4.57278915726734	3.25451765230971	1	4.78323269007189	6.2411828443925	2.39943556779269	3.16621418411785	5.50335922542888	6.37532834135248	7	4.85406796696843	5.22126101279515	2.3589288466331	2.86875049092789	3.72485559697332	4.08440376040995	7	1	4.88904189366558	1.50333276943261	5.05373395436499	7.35909847836194	4.17501883893472	-3.60439390393198	14.9243987462722	5.03584176589048	5.54683034137719	1.10158396821227	7.77616573817911	2.65160899204628	4.97461388793002	-2.7487748924218	11.1203196706297	3.85171161910973	-2.75504068042481	3.74202602364667	-3.46109611401378	-0.873356775976343	-1.28644227537565	-16.2559953929136	6.33882054090171	3.99124695416213	-10.7660551803754	-4.44266502434664	-4.31645511580726	10.6556798593264	-7.18186862866741
9	4.45609943842231	1.1341452027091	1	1.73759158665953	2.48265232101189	3.88251236240995	5.74138135487257	6.15453127068618	2.92130684871255	6.06243481948578	5.5975162359721	6.04143349070592	4.71573723915231	4.68415099412076	6.12547409612901	6.92914769809378	2.91572492890614	5.52133051551648	5.39879303296061	2.07765731817788	4.91882582211463	2.65620020231438	4.36868316186664	3.22176852851841	5.77139355965338	2.09492421322956	9.26846921855255	0.124632009242334	6.76375250615146	-2.1904476299812	5.86773956284964	3.49486138663725	-1.83358403434041	4.00547577988693	6.45721277182933	1.66105214491684	-2.17297863280679	-2.21891458011338	-4.08713580341729	3.06729774648048	-2.50796209247015	-15.1726210296346	-3.98467039832408	3.02683858677908	-14.5531861928969	-5.131663497153	-2.22725932225526	8.26084664899432	-6.34211629162665
10	4.3652003903923	2.49947776804342	3.34483129834672	1.56610123646835	1	3.05258651586695	6.42018083579436	5.27806159657111	5.12929019594517	3.06855539831157	1.422138678761	1.80273046495709	3.10886661781471	5.6178282802539	3.07925801669081	6.5912039203279	4.34364884715363	3.58503134718733	5.21736911977713	3.15672146325935	1.2538373148894	3.5982994698252	4.30555007659503	3.03351722287281	5.0734203770471	1.86237406938478	8.29485108327258	1.73144872156967	6.02683728736548	-1.66863957915432	6.49782974648126	2.67549071797512	-2.25573272200072	3.60719553085483	6.35585340275527	1.31349784990543	-1.0757214065417	-2.18245765125729	-4.61991422335516	1.95778608352729	-1.28985728086924	-13.6226843788273	-2.50458048732555	5.27862997211143	-0.362836156131353	-5.91403938580746	-6.36232155442998	7.21089571434451	-7.78490398442519
11	6.17894313661644	3.15273947241881	4.82932280098632	1.06587941891761	1.22188594964731	2.39565921329647	3.30670326812954	6.92299190067107	3.58834432391552	3.91181196985109	4.11031790244581	6.21499208291641	6.6162807439603	6.26043608610982	3.04821833913865	3.54629760878963	5.89411064197527	1.28386271961622	1.20535829046922	1.64126949698353	3.85058586504826	2.36241921400459	4.45576291264972	4.48307479940648	5.370695880159	-4.51262664470623	8.16111393855793	5.63792998612984	2.66437169639281	1.50411487954151	5.70270784869063	3.65946589306173	1.49787249954142	-3.95292359797318	9.00299605298414	3.80317348741395	1.13051841081127	4.03996594635006	-2.76456759251565	3.32918023184669	-0.601063280073638	-11.8491884670796	6.35405668224277	2.71230542065035	-2.00263528091755	-6.83904887784581	19.8778438328338	1.06506806847395	-3.90578967004519
12	2.20670626808663	7	1.36160927881125	5.91737446597703	6.71291392115939	1.82635762672847	4.09493842868372	4.82009120024345	4.20024232900178	1.8587418752886	4.95044035843035	4.66001156602831	3.11041871756459	3.75221339898571	3.67737591895011	4.83927177425767	5.20960358692284	3.92863250419861	4.44982668945795	3.87784470101468	1.41512761698062	3.22884121323853	4.31363750651054	0.280495111412204	13.2031398087529	4.93854042962098	5.28485661417517	2.53274181637909	10.6945363534766	1.89632785751526	-2.96727315831468	1.38738259975884	2.10249880015563	-2.28316555005287	11.3925544329829	6.74823651167931	-5.02606183545596	0.726290632762167	1.03652246421006	1.22191021184699	-5.1849346424718	-15.6424426435572	11.054317628533	2.59370470654136	-10.0813878786735	-0.138294303595803	-1.63178839087455	6.9302887693449	-8.98439960919717
13	3.03667301909888	1.40005255048374	2.24178233822649	4.51482898036876	4.18496387773712	1.85830754912637	6.48375641789666	6.91921398705716	6.57098099514871	4.02385135666226	5.28676998570625	4.54938040747469	2.91487193869802	5.39124260111123	3.39325924808591	4.5421869204562	4.15506053105003	4.90362147418837	6.55545599563303	5.91906954298961	1.41743086887876	2.88355300201161	4.53045520142522	5.03002034192927	2.76355759879265	-3.59799375453536	14.4223015360671	3.4899062678104	2.26242101693733	1.76943550189934	6.17903880787498	1.02471162665354	3.19764542107995	-7.12276896620447	11.801950170547	1.01962028342127	-1.31541665558476	5.51999478237292	-1.57646031232537	3.10296424770929	-0.654356481656033	-14.6805647670244	4.12997778521035	-0.747055362651262	-6.03941221729971	-6.92372686225397	18.1836959769142	4.14508259767071	-3.72992813707704
14	7	2.88519770497026	2.38854327296258	2.09754455395626	4.03650868261982	1.4930145918171	5.85054087869077	5.41069106083338	2.55718768088758	4.40171627812184	4.66379532463167	5.72043559838242	3.81212284584915	6.85082438750467	1	1.59855410743394	5.28859241092589	2.32156599887425	3.18361222293061	5.32128682600812	3.16826157525033	1.31313330226063	1.19313765757215	5.02551808623435	4.17410955714585	-0.510556318685259	11.3278573192802	5.77748665184512	3.25379396357083	1.5049580145	5.72471034635208	2.85985170429801	5.40872313203178	-3.022817064958	11.0258345053815	5.25139175320017	-0.0391070258082949	-1.19889364557581	-0.136006192211497	6.38560084571858	-0.611354807250668	-19.4452688428696	3.2515887788405	0.667953691696972	-5.45643440553806	3.9247426495456	18.694003691133	6.22823211106856	-7.36801160194359
15	3.46268303485332	7	1.57596756127092	7	1.87999341814688	3.08046802404951	7	6.39240392988378	6.60419989723292	1.96911143926463	4.61146685870693	5.5777478216884	6.18203160647084	4.22941895189224	5.83908478281578	1.6367593817228	3.9523559898295	2.79109600725895	5.51773157391553	5.3807359550817	5.77206853601304	1.07918268822341	1.50344788503577	-1.38856669394659	5.79351577154529	0.468757392867399	10.1802435846017	6.41525545040172	12.3041635362515	2.69056319976784	-3.61286975181573	5.59401982655763	0.497637282647985	-2.15158110467492	3.10496039420299	4.2011145462112	4.55564253537906	3.74159505673838	-4.56183109028821	0.294021351931491	1.88638968861266	-16.8859536257329	2.78601517383279	3.00175580345541	-8.88053739946318	-10.0846915967386	-6.15524127384058	4.09110746266255	-5.82036083641549
16	4.61713779646506	1.56830464050854	2.1372092137638	1.339599488984	3.12282688641132	2.37116125888458	6.02264691120388	5.30052995258503	3.73826328295281	5.3474780059438	6.1683491871091	6.40278122354353	5.05816796863459	4.51049073744367	6.09293645710589	6.01739458535494	2.51081516634554	5.2761173440417	6.92525226766645	2.28903425927895	4.32590710307886	2.95853712572696	4.13227381541473	2.8496626388432	5.1269206962545	2.6735051984161	8.86620936786476	1.20215578275808	6.28370177704378	-1.97836539943003	6.02308983957007	1.76364276327484	-2.24980386606905	4.27426670454764	5.66273753101789	1.7372528893076	-2.12717703685271	-1.87308836826838	-3.94633051230487	3.11694845833295	-1.67468285752807	-14.6913682667725	-2.98683816032384	1.94149141812205	-15.3907447588222	-4.11964918684349	-3.59172370717737	10.1811781600544	-6.36439066420398
17	5.82731315919056	4.84842588777664	4.85579379421448	1.382377894088	3.6740754538288	2.9825528005187	5.84786720321677	4.78311227264896	1	4.70091020838575	5.32766257088356	6.89873620930102	5.68126894492721	6.78319208841998	5.07117536229201	1.45104226352392	4.16715059502665	2.46339070131259	5.30800127914759	1.31213090141567	1.65596900345886	1	2.95453917094127	3.92099057644169	5.64856629966271	-5.470953553575	9.67825317985709	6.43713578015612	1.84740506735184	0.931488947383307	6.424070178657	3.13682741730057	2.03549258143615	-2.35190962392293	10.9515994137861	6.12222325473792	1.78078425833717	5.25692831821182	-4.44117075904858	1.81565747274794	-0.449225965954589	-11.1107785731132	3.69840347711246	1.27722507447082	-11.1073357487376	3.05518556113393	20.783327140794	6.76869777409017	-5.47214228736862
18	6.9098932707348	5.44729559516653	4.96051682065636	1.91257693048188	2.1910619077116	5.0926794241655	2.82399945153572	6.97292657306261	5.34396958683864	3.99129222778098	5.91732135137814	7	4.92315619496539	7	4.82196991963797	4.73479587083262	2.81887847479932	2.56953887397909	2.67892277766966	2.13993732289119	1	2.7642781364566	4.97929580797037	6.09281196347818	6.52638716437849	-3.654843657371	8.28352270869863	5.36527700112938	3.01016809254732	0.260435214441379	5.01136968725601	3.06901039461657	2.34728749888496	-5.21147861639748	11.7734692348285	5.93218567737128	0.340941890365453	4.56437580047351	-5.40175947194642	1.03898629113745	-1.40228866238641	-12.2917901525834	5.13863257245166	3.63414569567655	-2.13872282007959	-3.31366516127041	18.5382989110989	3.23252433379107	-5.24439823431287
19	6.89676869088327	6.53222475136641	1.29715822458398	5.64256425679023	5.07765141348837	2.5331759195736	4.7541728448157	2.9919910739952	4.95261927999048	1.10071631855761	5.93181501743358	2.97230866777034	4.62198291965273	1.6228314608518	6.70983500516355	1.13506287107138	4.12134002100964	6.85204679792088	4.06766594717966	1	4.36788379673727	6.3071759881161	3.31548661162192	5.47731530071491	11.0760304599099	4.63592192840491	7.69475188712675	3.35695608768072	12.0469736355952	-1.0227804519292	0.697303741933644	7.45517192021351	7.47630813298841	-1.26096909828015	5.49923077034249	8.50984938836374	-3.14742271153479	-0.52363278403277	2.362444720338	-0.211019658744698	-5.33576212975932	-17.8335077330431	8.88042330503142	6.3399063159642	8.59120528704652	-5.69781719776649	-5.39327989619282	2.82895335650417	-3.97127123585136
20	1.61599376164522	7	1.29342385738004	7	6.55361985862673	1.6705837734824	5.70579487729772	7	6.55419575644601	3.9195552771847	5.19600318572755	6.26052199519803	1	6.40365881631129	3.46072056626647	3.09176105248092	6.25251525943829	1	7	3.12858529800198	1.58038667237159	1.00847714288861	5.62598244730477	1.81025439578137	13.1927448108249	3.09378158524058	5.20992890511178	3.47582246724996	12.0939867618162	2.25563215450238	-4.82168539007188	2.09745359600034	0.558758017863982	-3.35596847871218	11.0544019432103	4.81272026339092	-4.8840415994233	1.25261051311912	1.61640552844414	2.43162823196371	-6.59284712566892	-17.5282958945009	11.1162298941559	1.54873365174193	-14.5925187724381	7.41881341540575	18.4839400511345	9.04983005142058	-9.79055196138372
21	6.30968076103891	2.89758585650373	5.90089199506417	3.94341137907975	5.26201937096663	3.89944124929426	5.64587418374856	4.97276760488031	3.52433162840414	6.55090801402987	1.37724795760417	5.01415875097481	7	1.75591735119467	1.46610234606409	2.81212034102101	3.12512021915656	5.11873012209056	5.10711406907662	2.45730495099418	2.29617826025534	2.21984127411063	2.66763897019418	6.95456334000276	7.27940983858918	5.19672572396026	9.55784475753556	0.567734765738421	8.65858597449711	3.29372579269706	12.7035762900232	1.59223749907074	-8.02391002341639	3.58561505160168	5.73977694700319	1.43176076773355	-1.94413385411936	-1.63721620037587	-6.86890028809497	3.37409541509797	-7.01691677437571	-13.9046670053952	2.00773389775452	4.2286313855021	-10.2641137501902	-2.57563081947765	1.70122522530762	6.61359087885311	-4.8367616511951
22	1.38659609226577	6.15070424330892	1.7603746355085	7	6.90987075186513	2.68251206757462	6.24409709589716	6.08686980693068	3.85004972199526	2.73576195710734	6.53609201002133	4.66351843523938	2.88325797759525	4.9358124093326	3.13271340000847	1.45305491780864	5.84083123828535	1.16667684433823	4.29559614121348	2.69109213859371	2.94865565144645	1.50670261345293	4.32118559396232	-1.62943053743224	13.7811445789462	4.80478969824822	6.48271322115423	3.25818991102875	11.1991782439708	2.47306586377176	-3.11251790547476	0.113117522358729	-0.844061064821464	-0.974086270580165	13.0589066735016	4.76501082513866	-2.77016545316255	1.69862362728152	1.14035091717629	2.07694635605781	-6.77096889251981	-19.8356166679587	11.3192599575053	3.9676734377969	-13.9653887296461	7.92420762529264	-1.06188696535437	7.94891062360675	-1.39921223868072
23	1.78387285110076	1.8638322226351	2.43365128080776	2.96504697067825	5.72588259986642	3.42289108963387	5.16548327161735	6.66411527332096	5.57641967142857	2.60227033423655	5.07498113752842	5.3825459780052	3.90174707044033	4.97858717224423	2.49199801537131	3.88437235743606	5.21780761604433	4.87667000925872	6.71527065796176	2.67115177830282	4.65167172050434	6.80821299386972	3.92540295519983	2.91342952334067	12.6644658035922	4.26124473380471	4.25094783730781	3.90945974186833	10.2989157398544	1.78365352513958	-2.73689407344968	1.42924682229463	5.6257181784916	-6.00842906698487	9.04188969316776	6.78789366020328	-4.88753955528921	-0.118047249910271	1.52926147050549	1.87670509767135	-7.23713941785534	-19.0003741036857	11.6335768056328	6.29957508847551	-13.5458159624812	4.24004483872109	2.30553601815625	2.77268573270743	-10.2974486963925
24	3.80136360802419	4.13577593931064	2.58078468029154	1	1.26231592856385	3.90402927009599	5.84550715223153	3.44487613202278	6.63658233217969	2.09503549024015	1.4999410435022	5.68918679931103	4.40391424301196	2.25624739997105	2.54223718077981	2.71960361590313	3.79254987224283	1.50965741162087	5.03606105780904	1.7318000050622	2.44405584649252	5.69062219904654	4.0975139423074	3.88280337284781	5.05886463568604	-3.0487100223718	11.4826232861051	5.65535720493089	3.19127432126388	1.44674020439274	3.09663498977992	2.90546835137092	5.53245394902583	-3.50966215776375	12.7926353538072	6.64834189234874	0.226430009629986	4.96849804417115	-1.99924129161699	1.7959093690852	0.637412395610232	-13.3838612678255	4.8187033562197	-0.529179031280829	-1.7728722903059	1.15188946343289	-4.33283436513769	4.38489666835062	0.889708423418749
25	6.95988827865255	5.69447689240637	1	2.48876215930876	1.98680409483812	4.11604213760193	3.5649514124754	4.21422324862752	3.82943425976404	1.11236239153661	1.88304567661622	6.35144978933499	2.10278586743421	6.31801151096886	1	2.36227303203484	1.27273833667034	3.07838741014873	4.39687469441466	2.40267762030454	3.45362305300473	2.0933787363911	1.66705914939894	6.72032861581033	4.46126965791515	-7.61615470401807	9.43343667095363	5.88490880915227	4.15175635093094	2.3592159943281	5.8683721887955	1.81424876723639	2.123619081151	-0.760244964725256	13.0624246246803	3.83372807586233	-0.148897565130365	1.91853453782693	-3.27277060364442	4.67552902480036	-0.278489899134066	-11.0439613094522	2.69110993971803	4.58242546693653	-0.558770594757474	-7.40590277105486	-3.20422350321301	3.41779183538675	1.32477942297778
26	5.00183893335411	1.9142405352774	5.76208067975318	4.841602967457	6.09788278022298	2.83849913709988	5.87213261849974	5.4611358928436	3.5239085838199	2.02744358607834	1.90417456925592	2.25264698728593	1.40670395615948	5.30483769641512	2.75505359717541	4.33410586548082	2.17111213899351	6.24724275837138	6.68092256520795	3.82926568226447	2.90775778816332	3.73242327299527	4.1904109900459	5.60759023901027	6.66922765893048	2.7321102376594	10.6479128394688	1.76905183055446	9.82602776374442	3.10952917894853	10.690421953605	1.48817550830832	-7.47150461129439	1.68161107153406	5.33503686833949	3.44949583675918	-2.72771268924941	-4.13317843985895	-9.37174772611993	4.85031027624601	-4.90240641730824	-14.2814566942788	-2.9967187566396	4.5539196388107	-8.42360162230308	-12.8470931672486	19.0948599016721	8.45874835929753	-9.05379962597537
27	3.89943260371179	1.22770548672651	1.00729565887307	1.76544112685859	1	5.03204061368892	7	5.97238827937524	1.42601079268711	2.54374982864478	4.94234127788342	1.97944569649429	1.5534993960119	1.80801810932092	3.3643721609869	4.62944795992153	2.64961808761314	4.98114414904065	5.90542737004157	3.33926984015291	3.03496185758261	1.88233262282867	4.15368116458947	4.69979161613745	8.94944756648593	5.40754702197951	6.49962622287468	1.53107833235428	8.54346688014472	1.57858652143328	6.65651793720754	-1.24493580313698	-2.18558284752324	0.0141156798576956	6.32646328463978	0.66266351600665	-2.15322481681673	-2.13723539318081	-5.21717318672793	3.38973408489433	-4.16849238160418	-14.9077906251196	-2.94189267042551	4.01214257759656	-14.3022888187514	-7.91564937792065	-2.92763531670464	8.4710418452103	-8.26304190265892
28	2.10613228918448	7	2.78562588055082	6.49816602213041	5.41647891661866	4.77422322654963	3.81627919354949	6.23285717562495	3.53770562170014	3.48278969783662	5.03692656294799	3.95806026903655	4.10169075238384	6.37100666832041	3.30727707034541	1	5.80279649683813	1.73880204443078	4.19083545267619	2.44679375015554	1.3524844055357	1.73034340254381	2.95578323965903	-0.283721931952491	12.2540063914234	4.82808833125262	4.86058346463758	2.61753634244212	11.2752838998081	4.07476368056014	-5.50138646441647	1.02368192852285	1.69738362166088	-2.90820336225121	11.8095309220685	4.93349175744443	-3.97728202992114	-0.113698505714039	0.593352962885461	1.36448678143775	-5.88080008436583	-18.6734337632259	11.7030203271258	3.63341056033827	-10.7861048652517	7.35383042160583	-0.453677317857817	3.58840368212525	-8.53065958576009
29	3.25038410811016	4.17940514598781	2.79046876036873	1	2.58391912317152	2.37155790470989	2.28419102088386	7	3.63347186532193	1	6.80261671485605	4.17451253161715	2.79726997428473	5.99581726800252	1.71494977362792	1.85636113384537	1	2.96983068593882	6.53967196798267	1.66361979568209	5.60791459992106	4.10007003082381	1.00000533224152	3.24271900659085	12.2579132386624	0.702111282110855	5.36182411117063	1.74085456324353	8.24286277479965	1.09774050664712	-3.75408071070979	5.31247248712649	3.94477522267458	-4.20688243252025	8.72791918490245	5.86233888794088	0.504605943053451	2.00309555931258	3.41810083992211	3.50155535799926	-9.03203095117823	-19.0037485550719	12.8268555364742	2.94694170996383	-11.2941125052858	-8.2295202806356	-6.97489299938265	2.84804620155357	-2.10885668035398
30	6.51825596771109	3.19217479917883	2.70342279513267	2.83331589730863	4.80692070708291	1	7	3.71569855777798	6.795873946869	4.61228561642418	4.97015851312698	7	5.98183451176659	1.90447539917183	2.00999143875514	1	3.65353260290028	4.21978896805347	3.40077996327038	4.27870282397355	3.08790550923192	2.68247654634486	2.13964819107634	6.74114672084414	2.21427038570455	-1.62451921033754	10.9862345098334	5.57040363255958	4.79830196965168	-0.281392412951803	5.91515193765417	4.22400362329056	5.44512831924117	-3.0091624801018	11.0757414052408	6.1256287652442	0.509134102109948	-1.41924563696579	-1.06829884544664	5.58944293809155	-1.71837821910915	-20.1493098477312	3.85146698694135	1.23632140880766	-3.5559300691279	-2.81992442534826	-0.372667427561963	3.3665492542422	-6.86882015254587
31	1.01085691754099	1.75368706312202	2.87091727745557	3.58660678913187	5.77860253168435	3.624079321255	3.53208297453744	6.50029424624165	3.89780416733882	1.54294584002572	4.75944954193807	4.8571352493571	4.49612926875372	4.75092393743683	1	3.82004659825426	5.35350105579339	4.17905742054008	6.5023918025562	3.08840456578596	4.68088194830968	5.24370410485445	2.2550867630134	2.48315111106976	13.6128303017521	3.84243579809022	4.72196743661357	4.54919613378971	9.72296016157379	1.82882746201649	-2.36489544762522	1.80864265891689	5.63662121022223	-5.36693248538241	8.07595089166831	6.51744938008735	-5.76320172446919	-0.735170530272101	1.83648551776351	1.18020366314935	-8.25164818323149	-19.8489757394647	10.7938018885483	6.38010988955469	-13.4941423571263	5.51195543351306	2.17764075735083	1.07855592363169	-8.82769861948625
32	4.4632508496839	3.8384099566141	2.65436087620174	1	1.88646100043352	1.52791736833822	3.71265889778586	5.21281401836472	1.10233949643494	5.11201970799219	5.50961605477743	6.30179516266924	3.05615849121434	4.4561796388752	4.40607936363864	3.46641452685544	3.15661542074423	1	3.28171338510794	3.29951087142978	2.25582366199974	3.04484873301798	1	5.2332933916945	7.07827667543035	-2.85014833833946	10.7624691438631	7.46364434434088	3.76804531558357	0.887364507397301	4.55559931958316	2.14328717286902	2.00426663335045	-4.06219511141905	11.6713232120873	8.34230425834582	1.76622683372934	5.45406973888424	-2.05346661775464	0.832533239351802	0.10497935311896	-14.3590334542468	5.51574904719558	-1.43853369512058	-10.4007789382171	-5.59349003724385	20.1304574901474	2.03942754720641	-8.21839629791839
33	4.9766032663985	4.73424122221274	4.66708675792675	1.26781103708456	3.37066335951323	4.64061378600619	2.61220541325265	6.53611559346988	4.65870575056271	7	5.77068408568162	7	6.54122178396609	5.9763701725612	2.97908599468688	1.56849914518423	2.98840227394484	4.22420112424722	3.12728380521189	2.74297368767716	1.58609874856765	6.17762397317684	3.13191342003327	3.8513048925282	6.7869440445228	-4.30582406552176	9.75170682951466	7.16387918971184	3.73137240237633	0.934477472189922	6.09737910119452	3.32460506619882	3.44202963728941	-2.52311570123682	11.9271513372529	4.63999580179084	1.21663187776973	4.97436194896318	-4.97157725586076	2.25872013525507	-0.308558080276914	-10.7543836859508	4.52815617989014	0.740511862140254	-9.25228746817661	1.58053738490603	20.395647192026	1.85915215336837	-6.38210276238828
34	1.61778328501823	6.39920943595894	1.29213795268003	6.10455861770873	6.17932992498913	3.08245031979972	5.12967713765524	7	3.23210948340053	1.16150065041501	6.78912743446864	3.97797556461547	2.2431085978916	5.05383745445245	1	1.15586593105485	5.50245208003884	1.23092352195718	5.33310640693603	2.27673319984437	2.12149453300301	1.462589570629	3.17396532747357	-1.63440183918399	12.6532021506132	5.13214377602155	6.87703154443798	3.51928225496066	9.96779190608729	0.204702211455967	-3.14905217679527	1.39239769289734	-0.378359547534928	-1.71306507944078	12.7117747547146	5.9552334125101	-2.01196937922499	1.61543161416173	1.13309380865616	2.19949041807002	-5.78622329670205	-19.8551653348465	12.0573806402352	3.26831207771653	-11.4817042898941	8.39776095876859	-1.32748327036149	6.82737738427083	-1.81627013823821
35	2.38801777848555	3.56944538295475	3.23519447025092	1	5.22306081061823	4.17587665529786	7	6.94905034622535	2.31168930783745	2.15177325206025	3.92724928465647	5.45271620344638	4.54277100933208	4.52913304103817	3.34543302680249	1.85657447487476	3.19893856130684	1.0442955385583	6.47522040956842	5.04000876099262	6.84715369341852	4.50086900734808	3.65620523098443	3.84023929919899	11.7752622846086	3.7731525013402	7.11676553880512	4.37056893645598	9.58413127601197	-1.56588229673501	-0.217294220815494	3.9909758135785	3.75638244623007	-5.84021277989726	9.54578007301984	5.37359490137356	1.7797265180417	2.2200474825173	4.95735375117798	1.02572447772335	-9.97656420469915	-17.50745827307	11.670391118264	2.18482843363598	-2.49914424224195	6.74068594392976	-2.05450812950508	5.10514731986207	1.28814307794891
36	1	1.94081777011691	4.46638942914838	3.24656867217877	4.62814243172829	4.67259461493366	3.1009685635367	4.92010131976239	5.70142716548178	6.39335725840285	3.61303902674309	6.99648259574383	2.91847023406146	3.06081807558558	1.28661900269067	1.8443950924313	4.38572995669239	4.41057895769838	7	2.50666338557523	5.19784557242368	4.98708883064254	6.10470865413014	-1.02704230268553	11.1289566129527	3.44518168711173	7.83215159611162	4.19293977725169	9.54008281087271	-0.843976541615977	-4.00764247413515	5.25216315091463	4.62731766265264	-3.93028325002778	10.8768986537217	5.44224487779478	-1.47601045993484	1.37595642698655	6.27985460944209	-0.308586385439212	-6.53100738530828	-20.2599781488319	12.2716811930356	5.34671068957989	-10.5996917383401	2.4005478736399	16.6429742533902	0.123518642673284	-5.78613700383352
37	3.31702429100719	7	1	7	3.04571936032351	5.27245209689134	5.45165039748436	4.08574397492798	2.54691539640462	2.47008211328601	2.31199170537789	7	5.54586293950081	2.20842772035539	5.21199878026396	1.66843133109146	7	6.15748138060188	6.34442314568173	5.33443009310546	4.35189923247539	6.98245550575862	4.90220930875597	-2.07099242172114	6.56321223064399	1.58925671972074	10.4407396415967	9.31926652392075	10.1922431104576	4.6654655797566	-2.89350139021783	5.67433841259421	2.20560172730318	-1.5868891384618	2.16379058485074	5.60300596164865	1.7121604947924	2.85070888644885	-2.56897438254979	-0.441050732926906	0.91007599802532	-14.1388916485175	1.79061006825642	2.85007462628976	-0.672814009775562	-2.63626586783013	-4.53398269545076	5.54482937637577	2.38898587967843
38	1	3.54976513857324	1	3.65567700788245	4.04513985472806	2.7720337088776	6.44098698271141	3.47214497641109	5.28732941735463	1.52483804812626	2.87894070523742	7	4.50249030369214	1.11807659245866	3.048415486458	1.73192081280934	4.40444886344693	1.62684257488733	3.23231193071528	2.49101347486026	5.63931610592838	4.32089621465769	1.47760420688054	7.94455601655781	9.57641868976686	3.78379302363831	2.8559157736244	-2.06008837925021	12.1870451913377	1.94835418088671	1.68233460843157	6.3971077850618	9.2121781997411	-4.55966618004615	2.16471295142161	4.74244174636713	-3.86637471475264	-0.31478366349293	-0.179128392780408	4.00237385438478	-6.26169361373727	-19.9630921230491	5.76115669581612	4.07529877142364	-9.85940425165225	-11.8381403784645	-4.35940401943745	6.12604131211084	-4.65480895436886
39	1.5664829362347	2.04762218344255	3.85502905434673	3.37032138775611	3.07444715685842	4.38597880581117	7	5.68662047642867	5.69445164811003	1.55338902130762	5.44617691487887	1	2.72570598968265	4.52961009796173	2.28651078335701	3.67990969396939	1.36345698157528	2.18288988219514	7	2.54538318300617	2.29859346108235	3.70353910229126	3.90326057780563	-1.02399482286389	9.80472576580024	2.93145925352901	7.99126560859362	4.21392887332015	9.83376578366885	-0.783241214045744	-4.07643923604097	4.21638099471038	4.82650435898704	-2.98105656979679	11.2429112420979	6.14201300772196	-1.24789626606926	1.12329875747118	6.35591501845321	0.1279894213362	-6.31766950713891	-20.6802003427026	13.2146125287308	2.29393352530147	-14.9304778628861	-2.05895978327201	17.8322464309569	5.66866683227286	2.34177094525016
40	5.68026325431554	6.111378825362	1.82318817894912	2.72555954579793	1.95157156036787	3.78217983719159	2.85310986814794	3.85178692305786	3.41981227241309	1.79719928915254	3.45919018566625	3.54678758253465	2.30599190221142	5.24370700057423	1.19254939793817	3.09831658762932	1.43923756657639	2.74381407425203	7	3.45301118436271	1.81335211835654	2.44577461544491	1	6.58303537582151	4.124078064648	-6.99580744064364	10.3800399444328	5.03342534886781	4.90087857397898	2.98022965738895	5.17693622925765	1.72750879927737	2.21027668606493	-1.26235838332651	12.8251054223377	4.30571762197743	0.0860308683938916	1.33340236114256	-2.14037750562142	5.2291344517314	0.0854875074037227	-10.8103559898468	4.4075274877236	5.87732662459041	-10.0029198685846	-5.86092652589803	-3.5990361064747	3.55203966347148	0.786874414415236
41	1	4.20361072388982	1.31696275393813	2.77228069361021	2.01470844354396	2.92112243459972	5.90557810576665	6.34653589754458	4.8805795362535	3.64403199707262	7	5.7287915131798	5.43535028340588	4.29944198284199	1.57267087941569	1.25746665939506	5.62603788157988	5.00407171777479	3.70267181869267	2.97823134646352	4.68187324604104	1	6.20037696313559	4.55458586428712	9.54979305335003	2.18713108343973	6.1280238359711	-0.73357347949691	10.1974659183743	-0.335295931064286	-4.72103168139205	4.45180240764884	6.55592163317506	-5.05965777568443	9.82509081977134	5.13180723733537	3.07710805263974	4.25408702018421	3.62405290016755	1.01886936027938	-9.01563530507487	-17.8195609207468	12.3106322985833	-1.34256673501461	-1.33600928040208	-2.20302189584051	-2.48913144861386	6.06319280818306	-3.1290772085659
42	2.43046186450474	2.62831970525791	1.09220895629508	5.791801574519	6.18589886057557	1.23207271954602	4.31233735923707	4.65125092990709	1	1.40068654698826	3.15242836722804	4.81983133497823	6.95355950507756	2.49519709765699	5.17375145015842	1	6.76493131435647	1.62473869025972	5.52581494305289	3.13709685088559	4.19730421426949	2.19526166569766	2.59160697416492	3.15068871861526	14.3026173354586	4.39237952154069	7.88811510799499	4.7203524753206	10.9258993284049	2.16032752524057	-2.2892743411702	0.786268719777444	3.88510316110298	-3.19641074618621	7.44628643018271	6.49764317984981	-5.53580514793494	-0.582670965958405	1.81302075859501	1.23455708150823	-7.49942380111957	-19.102799961203	9.09828586668499	0.0131896386489084	-16.867265763886	-3.53248089029103	11.7080445337395	3.80128698738789	-9.66942806412724
43	4.28925063022461	2.53261294845039	2.97465109938939	1.56119010195239	1.11742196279902	1	7	6.13884066466746	1.56374327874235	6.0659939328888	5.82444805162918	6.65494025129094	3.38760241283991	1.3868045891891	4.46187075607379	3.76969311294878	1.05915567147628	1.53729445177045	4.98883430205134	1.29502199375662	1	5.40063404039213	5.76085721902234	4.31723025583475	5.76835161407654	-1.44710912698218	10.8647608251993	5.1875931337725	4.16782222608978	1.576042437696	3.2728510225554	5.2348390816875	3.05334939155939	-3.29224127852498	13.2448468982488	5.76997697292834	-0.22671310633764	3.81528223429231	-0.982605560994517	2.57421114841367	0.580269800066439	-12.92740424075	6.12167371662327	3.78090751457216	-6.965958880858	6.9944156168971	-4.84965208098883	6.66870433085117	0.984130449206545
44	1.77680908038386	3.06580965160874	1.10555554197729	4.1025591647195	3.81888095174155	1.4048246739266	3.23937299580323	5.19342645346049	7	5.2442378352404	5.7561790824486	5.40682185723148	1.32220190576975	6.80930625410009	5.32503770703768	4.45205866292305	6.6363566448884	1.99539570799802	7	1.08202013332542	3.04753181252509	1.20865518250631	1.75987203790156	8.81223935196428	9.36119555436821	-0.493827691857964	4.76224287235939	-1.96216539842015	12.7361979011677	0.454169707660866	0.752521478803911	4.79688347594297	7.37136098891577	-1.8788638315889	7.2715145526117	6.50444988482503	-5.26529800521596	-4.02717183239238	-0.67051530135084	4.19765725454111	-6.18317544197449	-20.4367111360437	5.53116240290499	3.59852788056393	-17.1413426118937	-4.94671753281712	3.20495814769225	9.2810348123977	-5.19108827634195
45	4.47645540981785	4.34922598864009	3.7991506852664	6.95294594961841	5.71623931947667	4.8507216879972	5.94530719974139	5.43239610427845	2.79297066660339	3.95425813673757	1.66360667636312	6.13721101071916	1.74426389730224	5.37025194297396	5.06740275154345	1.59501870771249	2.81979325876219	6.00896789649291	3.62316032191459	3.72387689235715	3.92256047878263	7	1.1086207983166	3.72146090545573	14.6098291295367	5.17782342152692	9.33679464281417	6.8184243751368	10.3347521217308	1.06386011656043	-1.96481039693578	2.13031688511275	2.80128699226208	-5.60441238809058	9.72545307536303	3.87838391741668	-3.82117992708513	-1.33431531402166	3.26685311360548	0.691204648589705	-8.23787931846353	-19.7088271882006	11.2876306397621	5.28366534351247	-14.8778720308016	-7.29711231676542	1.61478142740797	-0.739466437893818	-6.6691501900966
46	3.90586798137484	5.28606921774805	1.38803473075574	6.31264462584517	5.8024033713903	1.84890752052738	1.96355528159068	6.26759647179611	3.13434698394869	2.37520609747358	6.43069855673828	3.11782049650472	2.54147605814985	2.58525796656176	1.19242456988213	4.36798835051731	4.1745035100502	1.52987277243331	4.70574918460217	1.17624885863812	2.91268514573771	4.10518594643546	3.62631285957974	0.838881243992604	14.0717995453358	7.43376417967135	8.48949775963307	6.86232854892404	9.59559836425855	2.33430266232106	-2.51120064718024	-0.791469713872416	5.85262185679298	-1.25599391613122	10.2050784506985	7.92168205551919	-2.93427459317556	5.63901742342548	-0.871554440129261	-0.326668885288711	-6.32085033121931	-16.0726037217914	9.37164532912182	-2.27389569872589	-18.1778573039455	9.40917888698097	18.337957446508	4.19754753608281	-5.766773073063
47	4.64909785253803	1	1.86460502686749	1	2.76420172622296	3.93210947703254	6.33881186448551	6.21842323251646	3.38441860153042	5.97649546630389	5.76585630774842	7	5.46770236281723	5.3722800322037	5.34099391833326	7	3.08393286558847	5.5389190328563	6.56830410936869	1.1814273169623	4.61683074812912	3.23301375033266	6.00135909632279	3.17189156860646	5.12939366428604	3.58306985986309	8.47376151184196	-0.0633149582524374	5.86647931115347	-1.67311834096807	6.41513730680478	3.24096766315164	-1.82545031460196	3.78995668949299	6.86505830785339	1.93212977492175	-2.86047939795257	-1.67121848774675	-3.55484659577834	2.92812146413906	-1.66280327292959	-14.6784752470094	-3.10525592224031	2.79640860693996	-15.7224283280138	-4.64918971391327	-2.45322862202537	9.36123833968401	-6.62476510396765
48	2.16239945641224	1.26791041062317	4.2749589665853	3.48700090566385	1	5.3214785614489	6.46990712073573	4.73519818617023	5.50479337219296	2.68003396130598	6.23836589779386	7	4.88092572978177	1	4.57188035566042	5.01393406839592	1	4.69998839262012	6.72238744788598	4.1973253682048	1.23834409123712	1	2.39376072164133	7.68243042520746	3.82716931925071	-3.11756882720377	16.0788948359293	4.71928822032848	6.11300288951107	2.65972586427674	8.27980384623597	2.12041040226493	5.04231695364259	-2.89589618054755	12.0059269094604	3.12871572825833	0.130734224378186	2.80691279642614	-4.96033262164388	-0.236940368673376	-1.91585625323373	-16.3536677441298	5.74611599236452	3.44340176254513	-9.74010975583678	-0.874366855077173	-6.23839465015573	6.97368066980954	-3.36434405996844
49	4.93993176035648	1	6.57354134489857	4.28816855356047	4.14796212750341	5.75708331528602	7	4.22503773036677	6.99859716243325	1.83815463333202	1.74090086372716	6.515886903566	2.40035146177726	3.56534465240671	1.06836482742934	4.58748779175033	5.20869594078561	1.48882751909219	6.12816855819376	6.11432253495708	3.3464114846747	1.05356191411028	1	5.14659687112132	6.6911095110447	3.75273432503773	10.3849759253624	0.551078522164603	8.09541479452477	2.64898640051912	12.4302978165724	0.482675062694045	-9.01288138584232	3.42415369716823	4.69762715938594	2.14411949736854	-1.82115861000549	-2.12083397711099	-7.40182658780141	3.43771907593481	-6.13134604589855	-14.1016131736647	-0.71122126795482	4.04366887959104	-11.1575583113132	-1.47603397321932	-4.95546885035552	10.2854635216415	-4.55648168867487
50	5.51235655090502	3.00873409668558	5.44680730954274	4.61632929490614	4.16258109409112	5.01756432131502	6.8925529210441	6.23692968531602	4.32254758133867	1	2.03738012863261	7	5.31284205368665	1	1.87435670944969	4.59852911223529	3.9533304160043	5.06651647614756	5.86950767768212	1.86280133558895	5.68798018188635	1	3.34774830626381	7.85481571679997	7.08618596833314	3.42577586468596	9.83544756905775	-0.223681226923541	8.17474605750021	3.3717463560396	11.8897384371804	1.58176860728807	-8.39259294633142	3.31212657329584	5.7844700090459	1.16856732275548	-0.554951678561755	-2.08235541142981	-7.20302768360965	3.98979984185942	-6.59255689332087	-13.4011382701712	0.856579813780813	2.28476784244876	-0.105721353650978	-2.95419171391259	2.15723297062593	5.41553952563263	-5.27230077319385
51	5.66671983766732	2.27462267059795	3.96587541153364	1.7605151350348	4.88324694763958	3.05422596931127	4.27912840679188	6.81452089797123	6.74659299910765	1.54880076624175	1.65540583360162	7	6.64418112796892	1.91063856572415	2.73950092810867	1	4.00518257709649	5.35008404104084	5.82135889848846	4.69666351721552	3.66681976824722	3.40803629773146	1.27521918918555	6.74108501541634	3.97105904197218	1.1649574844951	12.296372424948	6.01645383195834	4.57642568727549	2.48679304341421	4.50010130181744	3.45477969128324	5.7914176507194	-3.73561314698729	11.6066538439169	6.1244183509854	0.291350812894441	-0.492761159159102	-0.0494255081727628	6.61332370731455	0.589892061391495	-21.2595675767198	4.01976104293374	-0.661964295971188	-12.0565032646938	-2.56419633266038	10.549968560481	5.82500354652401	-11.1904092811777
52	1.36877611843006	4.19877489776053	1.01626208288128	3.12323727714232	3.45727585070573	1.84685836097096	5.99485897519655	4.75401308179287	5.75235557477366	2.16190867581663	3.92137285844082	7	4.97489440283358	1.741708281956	4.03447010892723	5.29746789907388	4.97929332691574	1	4.22819013505302	2.19789354855189	5.8658583758297	4.65176572462788	1.19770473925201	8.0047515067474	9.32555868158306	3.24990960368567	3.45129676083811	-1.91620386437754	11.8638878850773	1.16411012827027	1.91566742340899	6.65645209485065	9.34503792119281	-3.32960763114396	2.53947493388458	5.49937979419826	-4.17181713549877	-0.87625389713843	0.0279423281915943	3.0610015572453	-5.53468392962905	-20.2122571361472	5.76934964325826	-1.27708568024746	-10.2335630174062	-11.1706918915243	-4.57837486711531	5.8787478774256	-5.27694054320766
53	2.46906712562904	1	2.35931164786876	6.35268666118481	6.60725500110129	4.67841336057233	6.11815528133515	5.43972682549581	7	1	3.70837199447296	7	2.03748403240656	1.14572115675887	2.79295463203796	4.93141900242462	2.81113890257992	6.28470886300559	6.40496149430575	1.79110536443407	3.01690813320097	5.04848552428174	4.012326848771	3.24531141533018	13.4798065200131	3.50470204501785	7.11952037896849	4.25565725736125	10.7315742340343	3.13906464379294	-2.76321495084601	2.65067248345346	4.29130944968973	-4.64824520196815	6.7997595691152	4.32043520135967	-7.79042482167569	2.2323609653806	2.29196778581871	1.23358544807037	-5.6250811146471	-18.5179774862605	10.7842309344268	1.11322246058235	-15.0464985492137	2.49645868874833	0.978684394625363	8.15226493455377	-5.30827780905154
54	1.96099849836507	2.03950356980628	1	5.4147341082933	5.69369984680276	4.1098948237281	4.7630664114015	5.6421876525623	1	4.86454913404468	3.42938474142618	6.66952417369784	6.88814256533398	2.63340535200457	1.39964293896308	1.562920842907	2.70056330185806	2.42243757626336	5.18663717555027	1.48643974384506	3.3079655738397	1.89165380489743	2.57432102469482	2.96449902187184	14.501075696622	2.48188929870574	7.16873438828839	4.6443831391688	10.0971419080382	0.720625492124923	-4.20230073762748	1.81597674203076	4.24445041612014	-3.35840237591735	8.13528313608305	4.88660481877732	-4.59574106115824	-0.449183232026115	2.78224760843292	1.82681593456062	-7.89471767484799	-19.2784894006617	9.44701558751032	1.28746514594347	-2.41151285286542	4.51382143040592	10.5566103868398	2.50265248445963	-9.78605882523298
55	5.22329649534903	3.19030838801261	6.02027936977123	3.33910203941887	1.39276878943802	5.85577412163741	7	4.00058075104307	3.67904448310199	4.25423846080802	1	1.05508375116108	4.9868169373809	2.06874052775574	7	5.11058704510346	6.15570587946089	5.05318324064714	6.48859866677622	2.60373449922534	1.49318022139757	6.93984495755497	7	6.86809430159617	5.50800765719471	3.3209149152992	8.56740542688895	3.53966493474275	11.9521596534103	3.1987171351758	10.3368295106887	3.83095494990691	-8.8839772753605	4.54145607457249	6.24531366117571	-0.358287384231118	-2.46158835932833	-2.70295448137659	-8.81945497608613	2.84600936169684	-7.42522605032404	-12.6784440863914	-1.35137005464234	3.74599870731527	-8.08641213346569	-0.656934906127856	17.9979915956287	7.17683868428248	-5.7816266170302
56	6.87651587041391	3.94690502499857	4.60827694494739	1	1.09234272293691	2.51215336834969	3.45847032365111	6.3655119881138	3.57855308708917	3.95515525734749	2.42525793944069	6.99275040001107	7	7	3.1113124348313	5.17638066426862	4.63955163348216	1.39304966998852	1.48922859460393	2.49364519312118	3.14513885020466	1.56925326210528	4.33384162961085	4.23403126920804	6.27032527589228	-5.00818133457413	8.92225576399258	5.70779925179249	2.82019315577964	2.23965956396524	6.00895957103784	3.86729834350425	1.7140971213747	-3.46381241326676	10.5695029283853	2.91293325238475	0.0635046103978699	5.03842734148251	-2.78866226014741	2.21038286222871	0.216350704640878	-11.0016545702091	6.4468259687517	0.336583458706523	-2.23771808955805	-5.94760015548685	20.3890217878236	3.29885904843602	-3.3414891885144
57	4.20461083722352	1	5.89338479852711	5.3584419046304	5.11367015188101	3.2621208684855	4.12009263745888	5.99481899069608	1.68348455869224	2.93074506801598	5.07348911232069	6.60887231103386	2.07377334130828	6.22272218329661	6.50912189721535	5.08660977470591	4.15790834493263	5.17233897790985	6.89272897401517	4.96132551338263	4.46751200669962	4.37102954611709	2.80754634683254	3.88447114105172	5.86705999994302	4.14756674489607	8.4908936845737	4.61703168191985	9.70069617838343	2.71445232826231	13.6623323811181	0.994703819652916	-5.61434707506581	1.04859147306729	6.92969669438164	1.42823420733828	-3.73874398407663	-4.39153965337904	-8.48485994002677	5.99878644459144	-5.30387570883483	-14.8317031300136	-2.61628410577286	-0.569198333069615	-7.08716737179265	-7.75627797449877	-1.71529874740628	1.83289683295816	-9.92453308899584
58	1.36397824559588	3.67988267572373	1.83798101110585	2.75301644241151	1.55929841972233	2.00681510372143	5.23804867419195	6.9405109023643	6.13464953938928	2.84634829786922	6.54733534965706	5.07649055319195	5.38874197014267	4.63573611088581	1.42967039865569	1.60668987512047	5.88590357683208	3.04102028551253	3.65424642732072	4.09499019217477	5.80028652389103	1.74089388257693	7	3.97834826485331	10.0305009676454	1.55191705071913	5.99690713838009	-0.460526849297983	11.1755765020541	0.761383713008422	-3.83118499836793	4.47681619504154	6.72477995244167	-5.16621659239444	10.7913789778718	4.92296349062653	2.06419162703087	3.72266251646189	3.28005114641012	0.630827962079203	-9.03800216973153	-18.3060809906908	11.138896200257	-0.471022957539933	-1.35608564597549	-2.0913307284869	-2.94445498216963	5.94802459816971	-2.73897655939149
59	1.28371895647815	2.30546258789574	4.31601276205958	3.51754403504597	5.23799978208436	4.19914441509884	4.68569974807535	6.54399742057303	5.69435167608889	5.85417958696131	3.86237022462696	7	4.71885875803749	4.75049889129843	5.25420903123233	3.59710999376841	4.80127579447427	4.22842693422377	5.57968587774023	5.53525386875296	4.58983647895101	6.25725548532224	6.98338091830017	-0.502922047642911	10.9703339311905	3.60201292944954	8.20310731486469	4.1312220544814	9.48596217470146	-1.47671409713067	-3.9889668854335	4.84299772238768	3.58098184611634	-3.7701933665046	10.4935023901618	7.32440266529754	-1.49763223400871	1.69132626066977	6.76962667145582	-0.266489895259038	-6.98890937131466	-20.0303602890845	12.8315100434811	0.573206038490273	-7.52220784089031	2.92524954043123	22.1041879375801	0.384469080392247	-2.5887090682608
60	1.9006835628919	2.28595020581959	2.68808447262115	1.53225977446231	2.15659767870734	4.28149366698769	2.59421439756918	2.89717514394339	7	4.28088303780686	5.56056525143455	6.5243584569678	3.79932496277542	6.85726933625539	3.13084139199323	3.76993878456445	2.80480707236538	1	1.30508905909324	4.02958127559667	5.03146931444391	2.00721516697681	3.41013587023456	2.11323015606409	10.9351728850777	2.92445116342989	5.60482343293164	4.00583335647723	11.2748598791422	-2.04581516413689	-3.50827388154259	5.04591767124777	6.3588902669395	-3.45381652962796	10.1388837970377	4.47708519551339	4.08764720106846	2.68313880470716	4.3136878959969	1.06836179976812	-7.98184355143483	-16.9479135960239	11.3086394610921	2.2373381184571	-9.76048999857994	-5.76789604514751	-4.74283479279207	-0.0478213404967972	6.90412751825706
61	7	2.04685895154384	2.42610076080488	1.86055735720832	1.57812700813959	1.05398480149182	6.01061735377528	4.51165211380871	4.83014464522156	3.46255940416897	3.82919097524363	7	2.43590093260653	1.03689871202123	6.29964007168951	1.9269803992933	6.27333730798877	6.29703907896541	6.39639269678763	5.48936263746543	3.06708056537773	7	5.16849924590649	8.35631192018267	8.16659792866582	3.58880481361894	10.4846378235239	2.3785529957814	8.99368417179392	3.28976505494708	7.79324943383993	1.91838084120733	-1.97487862509337	0.53100489144861	8.35667404608569	2.26096992738864	-0.928814815184866	-3.99817294122642	-3.87464435884171	4.06947388325758	1.01154244850565	-11.561337296024	-2.76094319568609	5.00211977744459	2.7197807291449	-7.40809428024275	-12.5563997198208	6.3118691363517	-4.28787740992675
62	3.11968767281709	6.54015049947936	1	7	6.06132535465581	2.9383386013491	3.23563424601539	6.51359140499145	3.54952853440076	1.72611013931691	4.36700067732435	3.74036914455539	3.17571640922839	4.52037807217467	4.89105720202879	1	6.23368472649577	3.31710842123108	5.2643837351052	5.38218497823209	3.08113649575785	2.40915897229691	4.9975706871686	2.0177886578398	12.8003338669934	5.81263622187965	4.46189023511882	3.36905221333028	11.4503721119554	1.86787891373768	-2.68310876327208	1.35523992618359	1.21181160922232	-2.04475870293148	11.1637162870136	6.33395842362477	-5.23948014302351	1.08956507438007	0.776584340209328	1.27580626676652	-4.71676814524729	-18.086888285087	11.2367745882809	2.17093443347768	-10.2579332464781	-1.80986015041117	-3.91791529352331	7.99473021345388	-9.41973556174135
63	6.98189564899022	2.94870408238934	4.97194413110067	6.90273365591408	4.7462167991181	1.70442849300759	4.35060440211614	6.01942124036654	4.43410514784098	2.81704494396481	7	3.03109695096275	4.73525280211206	1.38241197885407	5.44994574643035	1.75910548147592	2.51232673759666	5.38309972990226	6.91741454777845	2.35964532668113	1	2.90602738220492	1.67836416884519	4.51953634691912	5.22647887204484	2.64329283178612	8.01590445878026	1.56466870403424	12.2033391121735	1.50983790352089	10.5439251504992	-0.527403056739056	-11.0990076701296	-0.68786474367954	6.42379330493831	6.2162382972068	-3.983492331283	-2.95230278808245	-8.09269565540643	2.63481094911716	-2.96543081479946	-14.7111409267644	0.959499207896857	3.30945594185419	-0.466010484298194	-6.49054183780611	-6.6678810575499	4.29907130893302	-5.56940668267769
64	4.57786101068899	1.38219898273375	6.51999843897895	4.01283404312694	2.44609194245238	5.34184885886949	4.463492005118	4.8019151886107	5.75824004827714	7	5.59063660575724	1.41531197904529	4.34502065154042	2.34086964686059	7	5.44561790072138	5.82072553758617	4.79169425078585	6.00320179998884	1.46381300456339	2.52719912444682	3.68803508453376	1	7.03870333853937	6.38254268577895	4.68012530462481	9.83071996755547	2.23467377548787	10.6932749387407	2.62825702861181	10.0079183005989	3.4173093548196	-8.96265708429559	3.34000165131182	5.68647750788696	-0.636541152317392	-1.42317927625992	-3.72998440640314	-7.87352240857333	3.38101781766911	-7.84211032668874	-11.151104827741	-2.19196444173438	3.25864643468557	-12.8322732074963	-0.989793574259402	-5.83796993129719	3.54607652650088	-5.42265391115724
65	4.5359253083483	1.56686419857941	6.21900855660845	3.48620152033602	5.14188403207879	2.31202856663059	3.81752846088809	6.32253075427904	6.20091380891369	2.32879454103215	6.27207051184752	4.85182434455593	1.23046699761454	2.43537816748567	1.35072883571858	2.8876230698798	5.61100556595638	5.29345398271516	5.3133546447512	5.4235577267078	7	3.0009687718172	4.27518919501065	3.84788744529209	8.45665618544429	0.0739411045585566	10.8947382576785	3.12960625656678	10.2546058850752	4.14704803959158	10.2810411286958	-0.963981438894306	-6.30061826178008	1.84263531850655	4.92026149535685	3.08675577687727	-2.39240551625212	-2.13877741227943	-8.13789376503399	3.49630823753336	-3.59808817931121	-13.7144710450353	-0.56030239374378	4.26541911445013	-10.3129828434299	-5.85987616839469	18.1355795004369	6.92745849739174	-3.59219973638639
66	5.3497349402753	4.26992500970902	1.47863224950358	3.32643514081087	6.49351246095733	7	5.71939778605384	1.41505574224523	4.73112828298684	5.54002139291463	2.59173351655214	2.27737012647556	5.7961670763227	5.60728723928374	3.498139918914	5.32642478589423	4.93862766436873	2.60252834182645	2.26838706127841	3.29324924516677	2.7026926792608	1.17981251642414	1.29682526837901	5.076727118223	0.841451491148369	-1.20872043472538	8.70555122317642	4.92970405446308	4.67051114465207	6.06997575352332	5.90403917136684	8.92835307905201	-2.06455186888632	1.13846045219035	7.19520158593728	5.36596845729055	-3.03684329068881	3.5623305113099	-8.42703113237809	5.48484713375839	-9.27245224489332	-17.1489037183318	3.86018416590083	-0.0138249243762964	-4.79052894778884	-13.7641016668631	-9.18992872660998	6.35379329133059	-2.09321829267847
67	4.96901705252739	3.37793428553969	3.23476460470866	1	1.96851690132042	1	4.41036885823168	5.73138075007789	4.06557089659691	5.52254143060168	4.78332803511085	7	2.66036534673983	3.39884408386361	3.90781349774703	4.40657556070097	3.84024646481207	1.03392019249469	3.830355786617	2.0858428427185	2.21225486446225	3.81947762902811	1.52621529763857	5.90710928049151	8.000958256496	-1.62051953505118	10.4168513644872	7.08627657930193	3.9375439531795	0.200911748499878	4.33251000734428	0.889572858415401	2.55818926714325	-4.69474135964305	11.650181603621	8.06187170275222	2.13850307614287	5.0037226058162	-2.26443520726124	1.16236127322135	0.0614998522317721	-14.4659452173964	4.71560923816336	-2.42785996129402	-7.47658099619453	-2.34804756378503	20.2382582229938	2.10504239471147	-8.88990428867304
68	6.87233852172679	2.12228831115019	2.43398690324283	1.68626912449587	3.55908091333878	4.50527719563125	5.55540457922343	3.80351162275227	1	6.77740095158631	5.86543400606538	1.80782580439312	2.70985666028781	2.14911166547083	2.40534969344729	4.21853999622198	1.03638439399627	7	7	2.94337374229873	3.84404986592831	1.76817205308616	5.51997538789614	3.14784738191897	5.10951468725573	2.21833041822754	6.07287860925927	0.061502315199744	7.54458717463211	0.508453152921376	5.49073354954623	2.5189270813118	-2.35192385835492	3.78941914724008	6.93448530819324	3.16262449731262	-2.03338155314863	-2.89519064248882	-3.70791839739614	3.6709095865144	-1.48324276044592	-12.9156711430763	-3.16553361110551	4.0068642148264	-16.7049808906592	-4.66675423523204	-3.38234225064545	2.92960922077859	0.453023388775357
69	6.5185697414535	1.45140952660045	2.90730812221026	1.11668812180784	2.31111390438684	5.02331185414272	5.89839779260283	4.68866945956109	5.93756496564766	2.75440124543056	2.01531749202947	6.63549585834709	6.48702791102146	7	2.47384299261688	4.9720894331905	7	1	3.85853441660709	2.27162694220346	2.2644993242163	2.52023292404396	3.35111656743192	6.16108272478963	3.89800885250753	1.70417034897221	14.9645728362136	7.54068901291897	4.851778763042	-1.02008002912784	7.42596787233635	7.02178761451826	4.23081801547649	-4.02040503214956	12.8519700898556	7.33250709632196	-2.33682241847847	2.16523219269772	-2.04933008920647	3.29830551199203	-1.75284205417449	-19.9795672770663	2.81226975246207	4.27828347409049	-10.5099901538282	-3.5786256398614	0.0328626083290467	1.10949589451804	8.07045728853054
70	1.1601981687118	4.12554155052691	4.89207251930893	6.29123591043278	2.55298789193507	2.13999233275002	6.7876738922253	5.73289204077767	4.40910212641609	4.42554493436248	5.49564279848152	7	2.56087651698263	4.25812007128209	3.67807054404261	3.53145519012674	5.31163897406299	5.38081792874476	4.71262686974619	6.52310383211208	6.08356566847795	5.85909109225422	3.2452747375036	2.60391570944086	11.700278491302	0.0606378989840202	7.19909659906509	5.93961173783253	15.2372927974364	-4.80641465579377	11.0439160545468	-2.19509198642772	2.40936845187293	-3.54193922771304	13.5389805248254	1.6361450005589	5.60385554683912	9.69787845836236	5.29278709542414	3.24732353213578	-1.92036997072907	-20.0738580594729	3.16361906477989	-1.56419675751027	-5.52313779179207	-4.51989529036725	-5.6005911371172	1.4483680649079	-9.59801788661687
71	3.81952028148262	3.11229963029313	6.25952708505144	3.84457644421676	2.17490677062632	5.52534813651545	6.31198466029574	3.9811428333974	5.36578340188055	1.59360954004335	1	6.14963958752041	6.07694470127146	1.89386971083221	4.27031025612788	3.7643040273234	6.15423300790128	5.7116016436498	4.56869978468876	1.42228264762769	2.54596718233133	3.75826503592311	5.63762769786173	5.86930713590001	4.25946968013856	4.19188419271453	8.62294331686073	2.69359467357542	9.85281440651024	2.66567103910807	9.98345921316875	2.36065985550103	-9.00539477790425	5.01188300793022	6.11862863914445	-0.0558232282787552	-2.38479788613479	-2.78024111930144	-8.20499837565708	1.7037082155454	-4.88225367676675	-14.3093192448707	-1.22810252419607	1.62209393548227	-6.57050335165902	-0.794511016934162	-5.34526608948211	10.6470647788351	-1.7079910761259
72	5.28573568968341	1.33468055428586	6.81244557168737	4.32763405732425	4.54993460507355	1.91433296601197	5.79106086022856	4.14723861726973	5.2817511489423	2.20304972423045	5.05383749487841	5.08310168072816	5.09685037289817	4.34526224242332	6.70409699353327	1.49586114041616	3.12039167480312	4.19119344502528	6.36119357111243	7	6.59357443016254	1.20127488936058	4.61300758639269	4.61070216388782	7.05947619697631	2.22277083035556	10.7898298560263	4.08854027932595	10.8042044641538	2.95755419992904	10.8796324052789	0.701335075612237	-7.4260841924163	3.59048336984158	5.04981596390018	4.74648980015336	-2.7748324893425	-1.12968308580096	-7.55474121096809	4.22305871857386	-4.52065939593295	-14.572697077802	-1.63431398064051	-1.54860298742666	-7.46409075855593	2.99414744957169	-4.62813491738364	6.55705601602302	-9.78985527282639
73	4.07654223195512	1.68197072344687	6.19598595396981	5.99503132441333	6.29189271157309	2.16749804239822	4.1987526666698	5.55994635289185	7	4.78885885518743	6.01382769183116	4.57565575277116	1.82071547929246	6.00377479841667	5.82800698100236	2.10516815320592	4.13676763558438	6.18012404279531	6.12629552854732	6.04979561116529	4.86057409103616	5.6678625340632	6.91984432449035	3.42048207134517	6.31151170741545	3.97339585524914	8.45629518814637	4.0196933147457	11.2743180974034	2.05548746278607	11.4479214802173	2.31727245549311	-6.46004802536855	0.610128603038891	6.47761027083678	1.3156659854478	-2.91375736261264	-3.37599940372544	-8.39257617140369	4.64168768010939	-5.8907290548929	-14.6841190901642	-3.12155660015641	5.07468614268538	-14.0940060567454	-8.25781186857804	-2.81389318593189	0.440642891532202	-2.66484791854762
74	4.79479271623154	3.86477988701045	2.58693083592692	2.04122598051793	1.52925986475464	5.9180018084451	4.18107033352117	1	4.54395532795232	2.34840091453077	6.67097986435592	3.53767495746254	4.86384837121915	3.82199602866777	6.28040299253784	6.01633415788849	1.77660158706614	2.01281678649607	5.39253728368733	2.17437187965789	6.05590112132727	5.96929505033595	2.60575620121449	-0.707144440307024	1.93237835836748	-0.275668968821674	5.90936104801732	8.98477107628704	0.16437528321943	1.32309122754234	8.96125899967089	-1.37283244355384	-1.20277323867534	-3.31901996832194	5.79311845067022	9.59473461895605	-0.741610477714094	-1.22748188635528	-0.726937201555547	0.99299357989872	-6.72225627132233	-18.3643970249299	1.46292648543751	4.13994276185965	-13.5550291567587	-1.22617566764854	-12.2020947783798	3.20904882127704	0.997952988900809
75	1.25916265333151	6.00481923127119	5.79868987680378	4.69531511424491	4.59091517770449	1	7	4.56619303098097	3.96483986914747	5.98982394160426	1	7	1.60996554220224	6.16565396970764	2.3098094792173	2.90400547825102	1	2.01853500678582	5.91774446584908	5.73154732931662	2.08850421765292	1.29917199927621	2.10149645023569	-3.50265402543718	10.725138349039	3.2984873882484	9.39142587097278	5.16187578562362	10.8699659641151	-2.60010157308406	-4.86163022807968	3.88972352438768	3.48477720742275	-3.53066807305216	9.17946353601024	7.04261348616622	-2.13355897000546	1.20551766273242	7.52427003294056	1.15818152828263	-2.83327280859403	-19.1327328475949	12.1768433503805	2.63850559342488	-7.79387757427096	-5.85038799077829	23.0201708528895	9.57850251287669	-3.29943089132754
76	5.80670433467286	2.60938477818394	1	1.10632955466536	2.41309957597346	1	2.80001600544979	7	5.02709081385147	1	6.20085682166903	6.79498555487532	2.38005640988168	3.68798866545138	2.62474344794325	3.08053178966239	5.83319590649097	5.54025405736719	3.76685731484561	5.25417981038721	4.69430255847081	7	1	1.42073765930808	3.06058856219569	-0.434600369293603	4.74261253842048	10.5588453915908	1.46952794076912	1.26516832366162	10.7141957090782	0.345930950328998	2.12609955849492	-0.595646927674423	6.28276765255315	4.03733319447498	3.17449233976982	-4.25528686675924	-0.932969189244754	5.22298632928092	-5.55074011940296	-15.0093078746064	1.46370736424096	3.66084352126994	8.20602618910356	-2.44812771462697	-2.96163159179378	2.76693679911303	8.56037874254924
77	5.47087687282195	2.98544302084582	2.0181188888898	4.02008409941059	5.21374137777874	1.71470392514162	6.61081474908948	6.12131319116766	6.37300411389919	5.88295085989496	4.00703394593521	5.54765972469054	7	4.06079251929921	5.50611295252872	3.72588197708338	2.29719403570054	7	6.90115708217902	5.02807033793999	7	3.55550908624541	3.91201098719918	7.24876493608228	3.28669840104372	-4.78420335786203	12.6144732703889	5.48189713764134	4.14042057658636	2.6057500455691	5.62890750431128	0.361345699643274	3.61257070915442	-7.69532331260007	10.058730660751	3.31630099824107	1.09648434646204	5.92634055626428	-2.26140198356108	2.87824545921473	-2.06130821916339	-14.9765419260511	4.01655587953888	-2.14725573224555	5.86539660179704	1.55264963770502	-2.21296070469467	6.98779474538838	7.30103725847893
78	1.61636803420537	4.35507659800082	1	4.79702450167918	3.83332725650465	1.22448600472114	3.50190729260444	4.65805194432195	7	5.03654511710295	5.57607072537775	5.73120390382149	1.54183616097905	6.01292022383315	3.04472556981636	3.2153372422365	4.9127585287502	1.91911867712828	5.60857035872754	1.25682263884678	2.60258450763937	3.87706209038759	3.96490320758862	8.5598791671952	9.49622138527577	-0.0823507948893053	4.97975148364998	-2.2996624226186	13.822598188616	-0.106114827524172	0.108430271965732	5.3408723323812	6.22032786643381	-2.07953992739486	6.99263970561826	4.85596921674975	-5.71625638319735	-3.7201821453501	-0.399916111492327	4.77232771614053	-5.25753799345209	-20.2168506075627	4.87100441542218	4.30674041964512	-17.0469733693289	-4.45609972502442	1.42836213855705	9.53080336779935	-2.75314791902367
79	4.33276179591005	1.55224635176084	1.76252747327981	4.91629467601773	1.79972226992173	3.29907800132111	2.15475185005166	3.17712693178404	5.74912468976389	5.33782276068468	3.53839554577042	5.95879809469316	5.98092593655275	2.30407778660702	2.55284575516457	4.91484513200715	3.81036830935476	1.66147755235055	6.85280038653168	2.29450896261513	3.03267501485932	4.60684437158894	5.55089572377081	7.78423727608165	3.71912586740381	-3.66807701411291	15.2537806901559	5.89065272979878	3.67365391212918	1.43161237590515	7.49137584751812	1.64864068056298	3.63477904677698	-8.23981754844081	11.1431924810711	2.93470274519322	0.955666554611785	4.97426685838319	-1.29926283045071	1.79975466497524	-2.31956692520637	-13.9868424900975	4.38763811232906	3.46209525786931	4.34170116110435	-4.68923997174221	19.441227747436	5.22919491832965	-8.31600739903237
80	3.00792989130675	1.76601093010228	1.76512747821617	1.22813409174086	2.45766809967927	3.94456106867993	7	3.97561356193794	4.00601154838327	2.18804374181725	1.80173745755259	6.33223037841467	6.34821598309634	3.99505301833528	1.86786277791504	1.68368921458459	4.62170158288078	2.69152361531082	4.69635262567864	1	2.16779479742534	2.15420486773339	4.33324407330136	3.06006413710876	7.37313812390651	4.40503724673766	7.80174664950283	1.6346267127139	6.24226563905701	1.31007279469527	6.16719512087458	-3.67278464293204	-1.19242460295076	0.57052261584308	7.36295981906646	1.59030413599241	-1.92668168357253	-1.45708697566822	-6.80170684971815	2.35683711963413	-4.54144781496578	-14.3278433873784	-2.95004975988085	1.22509432743286	-8.93765695192952	-3.1662436317346	19.2805679919958	6.98523986004372	-6.32689167881452
81	6.91370714577497	7	1.61871508380174	5.31231109730104	3.86290319279812	1.67162911635967	4.07540072220858	5.34206275491875	2.09739211807737	1.65049832318825	4.95255447517318	6.44274102194481	7	4.3781302272901	4.13400949811424	1.23946279988044	3.91866472955551	2.10955270587607	3.22701332190271	3.67589607375641	1	1.61769319365045	5.99015338938823	7.91512859381118	9.80892005912515	5.87040143929476	8.85805779245169	0.648418776978729	9.49555852039211	3.70045296621206	2.85633798852203	6.77716380487311	6.68754786747859	-5.07731966868206	5.12832969635762	6.4498376512881	-0.225903009433292	0.883818949836387	-0.0107610221164036	-1.12682359232076	-2.95610875103674	-19.4460246720872	8.01830209692455	3.5466020699706	-8.54186877682263	-7.97567826384936	18.4361947849601	4.32279589080294	-4.80965038811972
82	4.67611082596506	1.49369244678228	1	2.21443349791889	1.27427253750873	7	5.464420892918	3.04998782352881	3.79080659730338	1	2.04259750849169	7	1.57842152068963	5.91699253429463	3.57094221059542	1.15944599984783	1.7357086502772	1.2036021221944	4.83340938908641	1.24091435474773	5.45504476947993	2.3853429889638	4.36920794736862	3.34406028730224	7.62888486695847	6.65517536760097	6.94031343558491	3.11599753431218	6.33813625713781	3.8010064755009	7.60392374137607	-4.06447780547493	-3.81553623035998	-2.04907728211324	8.02956856905758	4.9133199700567	-1.44958470685387	-1.33168510083872	-6.35951378422791	3.71266941650695	-3.96518227580321	-13.9736012387731	-4.68326896973384	3.57264931732978	-9.20033932860432	-4.51906975611027	-2.5664897536773	7.65387393712234	0.299790870579075
83	5.61164977909646	1.55396815188456	2.05657902656137	1.33086138952386	3.06511695861433	1	5.58846017958483	7	3.82927435186423	1	4.73724278619991	1.37415689091918	1	1.63376755614764	3.49397494514687	1.18917705131594	2.25544618033065	7	1.86938769903498	3.11323308271458	3.42046183804749	1.22938277199696	6.41889573414938	2.6162135817477	11.1519918187049	2.3729225199352	8.97536453174224	4.57559551395817	9.37588515960918	0.894600734195349	9.79456816908004	1.32337747488096	-3.57055423523109	4.25911629052913	9.03363331578023	5.63053880963979	0.385453034681162	-3.06151258745567	-3.60757520766837	6.73982583414432	-5.27371016078248	-11.8611879419955	0.292112446360343	2.57438719716773	-7.08083713097013	2.50991791694367	-8.05969962618888	6.30061948084854	-7.84325247779878
84	1.12044344255228	2.40920620058942	5.58988077377209	2.87764201479734	3.72790509395357	2.38358216186187	5.58189998797603	6.6558729523478	5.97355099466994	1.65370656312088	3.24858854638518	5.97419312781243	2.1822589437611	3.73361905263289	2.97190266905918	3.52499174462806	4.97212401885913	3.00319032584969	7	1.25344766456514	1.63719065821019	6.3193510576389	2.46114213765034	-0.486602281239525	9.53900699655123	4.09211724914919	6.89928971263518	3.10647091886928	9.5616261345453	-0.613912023882629	-3.58966800549352	4.62860027053475	4.81151398698747	-4.74587066390104	10.6102144162163	7.58984709626107	-0.932308762161945	2.30969352163834	6.87913270297309	-0.617216977939896	-6.16844877647868	-20.6300309808782	13.9547358492938	3.1537054477615	-15.6175540649247	3.73250948898496	-0.360682357487387	1.73566224586767	-6.71894491225958
85	2.91172486629881	1.81128733558999	3.16137869150432	1.13294032902845	1.05903822742826	4.14581929733752	4.91954167147902	3.64425078275708	3.62175282392929	1.84295409454211	1	5.39101407929284	2.15103435034816	2.76493950483312	2.87655029041907	1.44194989431791	1	1.26662401473227	4.86232363003459	4.99865479565567	6.24604291847703	3.81963544131655	3.4214476163202	3.28473798004937	8.2759348037237	5.17658650016866	7.82286909574239	1.43001332053225	6.97470111275576	1.66406625579857	6.54241897327374	-3.12478462549142	-2.00122526028462	0.586537588085715	6.1688418307953	2.3893111445923	-1.56245269753538	-1.19345930664964	-7.84043761859932	2.55153604300522	-4.14593868410403	-14.6212942628186	-3.15184600681201	1.49017715294379	-7.38984092172754	-3.44086250733039	-1.79651208170479	9.55300003146755	-6.19757349496151
86	3.53992489145089	1.02597327818861	2.59487739836927	1	1	2.94152414435215	6.15201024327612	6.04065799609697	3.34817821219497	2.27359184974958	5.7249539443693	5.91302197512521	2.22656393906342	3.02133081101659	1.5566923549625	1	1	3.05073051441847	4.40389691091613	6.18349989001986	1.08982510308194	2.8112177363102	6.70589097038675	4.71150195070524	7.60767099003296	4.81821370748028	7.51730563704399	2.46274565956239	5.88367241478332	1.46937040837273	6.37903463189835	-3.35745839222991	-1.91630824976358	0.235611822510459	6.80159587591053	2.4655254933918	-2.30150027471372	-2.68807212820816	-6.66971225196103	2.09947753274233	-4.15146367231263	-14.492770639305	-3.5467843129945	2.44082882140583	-8.50340340231591	-3.0982090703435	20.1380311843729	9.40626012615176	-3.82378102241854
87	7	6.07287895728784	1.42076548022098	4.17179645123031	4.16973567616732	3.52204644860908	5.18471647150372	6.1132232304628	3.14549545180153	2.02748322733455	5.09407714612238	6.61590906647146	5.78260158968328	3.81127685483084	4.07446076154041	2.03505799432011	3.14178671427475	1.30709225518882	5.33504956206956	3.54327892924529	2.37259839502929	4.08874282347679	6.49242088831884	7.14271421040374	10.217256148651	5.77411514901214	8.91486750904061	0.005165591268319	9.51216818936397	3.99506243699904	2.46630961686047	6.79538472245117	7.21954986055808	-4.93742563315633	4.88149757091761	5.73689077080575	-1.24056766855109	1.02322245151815	0.84387697921774	-0.718281787341918	-3.01830700635624	-18.4488648991728	7.77030407639041	3.8083107669871	-10.4017956563102	-7.92535071652969	-3.04152131725462	3.78064013045597	-4.69276310906914
88	7	2.37238871779174	4.05380859236504	3.79314933743444	2.43964299989658	2.59411523256999	3.66843956408012	4.84576290354957	4.32028838679037	3.56306927777903	5.44770670113349	7	2.10053257066579	5.37521690662986	2.31429288419231	2.92397180342627	5.78433634020494	1.54748753908863	5.59583991587143	2.12347037690046	3.69968541311761	1.93365058956545	6.01351897625992	4.21122261141943	4.58645196126849	1.72752663354596	16.2784026207646	0.0319620833111265	8.38641978148074	-0.161319093865182	3.95501379178666	3.01933621980269	10.9740915230787	-3.11988541134511	8.38782042264165	7.01964712894062	1.19297629327838	4.1369456823122	-0.349114685359357	0.327615368116739	-5.70728515961813	-13.0718664882569	13.3729314254762	0.43160932340055	-16.2612519487518	-2.24631062946527	18.9375904206579	4.14469001315587	-0.201882357666761
89	5.43475600693935	1	6.45834600425817	4.32088227577428	4.42414158577744	6.81283110654041	6.83275422482761	1.38698150236399	4.96060355258668	3.05536639782346	3.26221451917731	6.99133780470474	4.91767344067319	3.1422352487934	1.51613341407517	3.27753019006641	4.29371506329768	1.60945900086914	6.46643912858127	1.77278514989994	3.12496889725979	1	1.87117889715925	6.21623766024586	6.36126885157502	3.72368911111842	9.97857149303972	0.308053373940994	7.70801414016658	3.54238987344446	11.7614159800942	1.03407088952793	-8.85626006507286	3.58452039078286	4.19406460207163	0.998892345871084	-2.83844896111748	-2.9916369992674	-7.15939810687382	2.67004390477065	-6.28080558705283	-14.7673653693284	-0.720846625326861	4.76463888552026	-12.4769095309014	-1.5595062398895	-3.67356994962036	10.140919667853	-4.33830022975219
90	2.18822138265066	4.37417580553455	1	4.41147223013054	3.88098200218852	1.00015260087049	2.99335670796074	6.26521437563463	3.30615104152548	4.31440667665182	5.40745321078594	5.69359893149479	1.30067844777155	5.6821147145958	2.95888985941115	3.46364921800952	5.93043076481468	1.66141384733644	6.35834077783096	1.68439393891043	3.32460692639985	1.42479603114869	3.85935875609381	9.50548617314933	9.59615457070959	0.355002551970837	4.93033978230899	-2.21879672096456	12.8366449507061	0.74670505002218	0.259671806106868	4.39151114004317	7.15950192563644	-2.08888404839918	6.79541005196796	4.90549568635794	-6.30630156816427	-4.537163710612	0.714187876239567	6.23971334210254	-6.54043145602152	-19.7532696368436	5.00619066019619	4.51145755805596	-17.0180207406825	-4.79687889922314	18.5532709225779	10.1646172463222	-5.12905100796844
91	4.19228961266288	2.12000369930972	3.6469733894972	1.8443597188906	1.80583753011989	3.81443634043194	6.53799811123174	6.17534886497394	3.22428338980474	4.7952965566521	5.48788421035727	6.88844962905674	3.71413723471533	1	1	3.83813555807052	1.07796908562546	5.88639215468803	4.02520466247312	7	1.07382987576294	2.99326003538482	5.21124728844813	3.4945861035465	6.14237852207912	4.76112985503634	9.01473876449783	6.46774002345211	6.09688652346024	1.3822078620628	8.76418724387691	-4.1945346037464	-2.61941864508608	-2.94798256109101	6.52946923961317	0.243507305300821	-0.315800101731076	-1.02010590744835	-9.27067015540821	4.26630604161785	-5.85982719329321	-12.7334009484094	-2.49779872289088	4.53082064406054	-10.0026232153765	-13.2456658472779	18.9473675444868	8.38755777541601	-3.58999313326815
92	2.66829141743173	1.32347031029607	3.70594848824322	3.86188972913348	1.19390077512151	3.85308819410216	6.48786243690173	5.16307947493986	2.10706153374314	3.91600350845005	7	7	4.59047888299937	1.3758820319516	1.47495137413473	6.46112364676593	2.70888544956454	4.11426443365468	6.29267532250573	1	4.50068329870006	1.43035464616138	5.39515631934437	8.19370506653817	4.66299283095407	-4.19901956380323	14.7322039954878	5.16817087678743	5.30446262519777	1.37155816608259	8.26547466125747	2.900640395407	4.56477129487567	-1.77466593641782	10.465584668055	3.43543586207674	-2.17249636535734	3.52696314932983	-1.87096736769487	-0.89950891912237	-1.98082799611656	-15.2125645147585	6.40833914536366	2.61839827876728	-14.2370559988842	-5.20766844946152	18.1858005674699	10.7513506260655	-6.69830881682859
93	4.62788681550775	4.22587753992604	3.24944680394012	3.98374004928503	2.13988467633989	6.35957735425284	4.51622147551188	2.07498516066032	3.42940003796915	3.2732666301609	7	3.19106115500541	5.79806348221579	3.98592429296966	5.58530181543869	5.17032231421245	3.62454974989736	1.62286583966272	6.11705911389644	5.94296425286321	6.9245783149651	6.45670619996765	6.54100885963123	-0.8961733088145	1.72946498895906	-0.121433661367278	6.0383739742297	9.47126626164668	-0.0847133141851171	1.64663777232738	8.16531808802412	-0.763032444451862	0.0479581107270621	-3.77167917845878	7.25954773052383	9.64887469355757	-1.29546164909399	-1.82682539510665	-0.904569100848849	1.9096223691318	-6.45045780312518	-17.6605938634911	0.815303405241591	-2.13164848557591	-12.0910006113709	2.22996918658778	-12.2028753229278	2.35843303044985	-5.48092298070069
94	3.92865846927219	1.48917026665134	2.31013433747372	4.82387161556882	2.74002307613752	3.10929893336691	2.96980813897788	3.64816214962937	5.39575283173863	5.41235552857662	5.18759016032866	5.26450581814498	6.5386132773541	2.41344235653661	1.46778525603475	4.60039635133375	6.4766871094272	2.13386327498483	7	2.82843718125711	2.69914142111281	3.81182682579054	5.89851939993949	6.80748446298549	4.58554249153866	-3.57266500235077	15.1796998321636	4.95086287065278	3.84631896190681	1.11214856286455	7.01491641850556	0.685712312334894	3.40401812406961	-7.58906205883371	11.6368229575886	2.3553412357492	1.4620098168264	4.63274378372194	-1.62780417213174	1.87219414932723	-2.13543485025189	-13.7758165571708	3.31652613921678	-0.548629904716104	-4.09077954477445	-4.74146080284895	11.0369695562321	-4.19036718029996	-3.69369097472686
95	6.48461220437369	2.29641079496394	5.17019925024595	3.68972354559363	1.35439054882612	2.99533060185356	1.67348890164417	4.89449962569102	3.09584904935029	3.90090501268693	5.98174476852008	5.05086146791584	3.08698172059676	4.75498992628278	2.35059419963056	4.41764913452235	4.37336732686519	4.77998470126129	4.53426194484148	5.79941370530504	3.68759716023753	1.57521392987907	3.57028091626497	3.77221951295262	5.61659099298422	2.29412441135517	15.2831551484375	0.217815635520671	7.0181083075051	0.641229518175733	4.85033484220597	1.89748274468123	8.97188768296461	-2.61358382470083	8.82165820732525	7.38020014683848	-0.187398207524914	5.66401117626293	-0.119656204258602	-0.0253718026462267	-5.7356330115239	-13.0049317946984	11.8281533252973	3.61306781875022	8.50702641879501	-6.86426946738636	1.04416654254771	1.51543068563108	0.523975867956462
96	4.10454707015332	2.46637662212734	1.3426155105687	1.38822572005694	1.86907687660175	3.84925463465851	6.15635482508017	6.4104918104	2.39141006027391	6.97567628155693	1.36459600350939	1.84731715827471	4.36413560490065	1.17877350563995	5.33759906020792	4.57775332903562	1.50831764650099	7	6.01752248321523	1.63663382427679	6.17314538925586	2.69026578371921	4.26263200769705	2.77323609801972	7.82265423271514	6.80174326359563	8.09963058055733	5.07599640547513	5.76002290284731	3.26603399555408	7.91280130111276	-4.38471291384692	-3.99716147647554	-1.64002509508381	8.56541088098998	5.20552023103694	0.0641235216006775	-1.02729014258542	-7.46463290913587	3.9002920273156	-5.15472860325631	-13.7957520654614	-4.44289672762939	3.28927206129802	-8.90142013289672	3.84041913319751	-4.5957103348304	2.90919934347459	-4.40673104478191
97	6.70445663373641	6.63291997221931	1	3.25373596799176	5.0650511947666	3.34248182709986	4.73121115173945	5.5407903350668	2.59467016819563	1.50611316718331	5.02906646545957	7	6.61143075418659	3.59134634178216	5.23716628150246	1.18555723799784	4.15074681277735	2.26360662609868	5.74521310869311	4.07666804018943	2.38147197186662	1	6.00522941978896	7.69444023180954	10.3208676215033	4.76581826146866	8.88199274192965	0.127531641196173	9.8592683727302	3.5888466300324	2.82298231852117	7.08886627966941	6.24166149649179	-5.89188608225848	5.69893288307592	6.62778682067508	-0.764910090813019	1.10470329267417	0.986269456876924	-1.6522328212142	-2.73019354690733	-17.9580638927717	6.89967355517115	3.6170488711875	-8.60642238871158	-8.16733785459911	-3.42160584857368	5.61110445105985	-4.93042626699917
98	4.77999312270264	6.86048541540046	2.12684574540236	4.26273176803584	4.94911635406413	4.11707766972074	5.09142639233117	4.01094169174353	4.71101677719683	4.76560275958813	5.42350646197245	5.04766369543073	1.87476258735101	6.07607280352908	6.9375868964514	1.27133245713989	4.07424995912876	1.44535902580508	3.86316509543353	1.57773630215442	1.76700134059357	5.33627144439599	6.65105415401484	6.43958550225206	9.91739508225931	5.22259069542585	8.1126318674174	-1.98813086241959	9.52297822059674	4.42953458257279	2.47719554525844	6.66280053737578	6.50180431831205	-5.75071240884327	5.05364780384461	4.71880625131639	-0.271580289886652	0.444698096195097	0.267875224236599	0.483464423710102	-3.79213017191213	-19.8797447846122	6.384771061156	2.60385604857054	-8.62154690541814	-3.12284554363086	3.975949599156	-3.92266066798847	-9.36980589338594
99	7	2.97143988448465	3.95347300739696	1	2.43472647910513	1.34919883409719	4.71544456942871	1.70691405313713	3.23042132256466	1	6.1663290675064	1.18664805525338	1.7022296549122	1.1705287816072	4.09018528546155	4.08469978752561	6.88489257162448	1.74779572708377	6.42715287656904	1	7	1.75092386546991	3.25396012713737	2.07647367664047	7.97970822353906	5.95338160919958	10.1215057090158	-0.0350159926608643	8.03704977030248	4.16938922951832	9.34029745916232	-1.82498409897507	-2.48333967582499	0.965948449689045	8.73324356080225	3.293742121182	-3.81363111201773	-3.33523967458806	-1.02216685931115	4.1464893967108	-5.34653369026206	-14.2751050738519	-1.23850014312941	1.01758544741068	-7.05059358145989	4.57658151859828	2.94194510474595	-1.52151446475602	-8.68075272111803
100	1	1	6.27739744628951	5.77548485095928	1.7877762739083	2.71594495530267	3.27071681083539	5.14461934104193	4.37460096264102	1.27256684307169	1.96439751749216	5.83833308982671	2.59515390927828	4.77630686210505	1	2.10367487965512	1.81754095383378	6.07103603944054	7	2.46600972908631	5.5892505715666	2.10152047306875	1.63802497751626	-0.0219808237831165	11.3621361525997	1.37882322313988	5.21406102669666	5.5801198395464	12.873150854177	-4.79452513547894	9.98052524177971	-0.746934620963508	4.73206670998935	-3.21724435645136	14.0072256537963	1.57502340740827	3.44966993655554	10.0198507900198	4.89802978231487	0.461664973476546	-2.20870599671265	-19.7808243957549	1.96995033080576	5.44540921827607	-11.1998749594341	-7.35011733744837	-0.44405567331486	1.32191655164248	-3.13917466732643
101	3.13529526343182	4.32320540298891	1.69440705670721	3.78788246534445	3.05343781395056	4.62612664757445	5.42323411646198	5.17979846535562	5.07732866484952	1.24922873583622	5.26442073326711	6.9361980966139	4.84563780299333	1.98332163827055	5.30114116949806	1.52268574388754	1.68178821005115	5.52083287466139	7	3.62943166892575	1.44041425545298	1.27869141494305	3.79602042945519	4.44661100473414	-0.686831951519049	7.40081787039299	2.8904373863746	0.649654625320829	-7.6205347324039	-0.772853749494707	-4.07275919514447	1.84806663328433	4.85149746248686	-5.96189824962411	-7.71542818200763	3.08902843713035	11.3820577701488	-5.43522477308772	2.23064264212851	0.357789555176254	-7.44096532075386	1.33161472518565	8.30189340166632	4.53730206113092	-10.0822792921304	-1.17398959685412	-6.60071538153255	7.10649589238664	-2.86459218754782
102	1	3.13260010112109	4.58273588412121	3.17462754268541	2.46323561140796	3.63986090991152	2.17111173471597	7	4.42188466532745	5.22317478492756	4.65473402515509	6.29299639396829	5.49470243305315	5.71642842067491	3.76375364611323	1.39254687580316	3.70893919099508	1	6.6082177765452	4.77220530812176	5.77855815727527	1	1.31888407570307	4.69762172809372	-4.90847662991052	0.640904970431317	-1.83408792214949	5.43943639372454	-7.21199742502282	-0.929272131180249	-8.19226212980339	1.79226409482848	1.6267645381334	-7.27663005864673	3.0090814633214	4.39333631168812	2.86726750526531	-5.33621546610125	1.31296824139116	1.97250107498787	-7.19538028167523	-3.42945458789683	8.57642530739277	2.66970258529505	-2.29140816392632	2.20810509982622	20.3177466425051	1.9215699914424	-4.48124991935989
103	4.44920224467007	2.7263237058304	6.20520334380614	6.60307101181456	1	3.05622802647205	3.43859982170647	6.99023256889941	4.02769624376233	1.37568409526483	3.69891823522173	4.92540144141925	1	4.53326947959593	2.84164762849573	3.9944682098591	3.5425052528272	4.56744064534055	5.119291620891	3.57394054392477	4.75394106901438	1.24843384169899	3.59217661991112	7.28292488211234	-3.34625767817274	8.74834321669312	-2.32035883671484	6.58257241902819	-7.28812544014993	2.35009409190777	-1.10264221362575	3.44175740509222	3.89867534007116	-4.96957447559626	-2.24658681709835	4.79699569921355	4.87341233783138	-5.08799358853097	3.17861480812956	1.20954720803665	-11.6073008806125	4.30441025629268	4.69725696559282	4.91163743251889	7.81691391835936	-6.48509440630714	0.269509969581143	0.628836688226745	0.303134134345822
104	1.52233641460126	2.34171279357916	3.87418529140005	3.94670072863146	4.78448619515191	3.42150545992759	7	5.07705193166634	6.02658139259386	1.15221960927175	1.38516130752488	6.39511450202748	7	1.62864584486514	2.82709293692103	4.49150413934948	2.50548774078201	3.18367136413475	5.09978785153887	3.80131367993129	1.08888312631418	2.1529650900843	3.99049508471887	2.75992896608476	-3.17219026630046	8.12330030582186	0.202798309931816	3.51924350415383	-8.69142944978415	-4.33314512117396	-4.89735332315532	0.806947281654223	4.91666135035198	-4.8383390842816	-5.77693160755807	6.35977893635325	-0.86430212689839	-3.29701461120614	1.09518658284972	-1.80590857590127	-12.4120611178903	0.690591607940985	7.12843771508003	3.24919494286641	-16.6044316906738	-5.92188392352627	18.1048899308437	4.75265623377839	-8.16068730373528
105	5.38246575525743	4.81328938699588	1.27893131169705	3.22225828103803	2.15465045958263	3.67857317745564	5.5958342048614	7	6.59455086050052	1.66514777957403	4.89881873566813	4.51159708652323	4.53019371197264	3.33565219827894	2.28424643394777	3.14660226487067	1.98613013741357	6.79357332395175	2.68179176452194	3.00894299401418	3.10939158196983	1.81585006595639	7	5.81118262287015	-1.19517092233403	9.06407698641772	-0.765189328132323	1.73479679868304	-9.6728614870361	-2.12989720735899	-1.00082537949875	3.93958035418999	1.92210770158165	-5.84805847932269	-5.88309096525886	6.74681271844406	11.066816237705	1.02504236164417	-0.517774259852847	5.86533069418399	-4.98910605505762	2.33120573856224	9.05076706652638	2.76239346369525	-6.08473788681304	-5.99496438831752	19.8943308135312	3.86327673953498	6.48602983867316
106	2.55366437142449	2.1766016670518	6.48467964547316	6.47416233369472	3.3505150726733	1.17187404928259	3.44090206949101	1.54279923843863	3.34516591020208	1.57399896254089	7	6.1954488875392	4.18598716832808	3.24190161430716	6.83496113964208	1.98864856611594	4.89089360880478	6.29683523072181	3.17713439171023	2.17947880642175	4.7956589685966	6.64409904963305	2.82492408094697	4.44793602498482	-7.85576494731459	7.82120415444931	-0.685356391365831	6.55323629525995	-5.24120278103212	1.63933656054804	-8.29962896842219	-0.0148394069374623	5.69645040360484	-3.9534683141463	-0.228869384327652	4.78096813355308	0.235039089308492	-3.32397242082445	0.417400190365233	-0.239927804736169	-11.2658455037836	1.0718038190885	8.64574174585471	5.64889049169911	6.0441843357059	-6.05737428837823	-5.06130835548019	3.23648928353507	9.32070123151496
107	5.52344517305708	4.94286672011172	2.28842518248229	2.71578657231087	2.82276686202051	2.07800162045503	7	4.342036102366	6.70380227929767	7	5.4926193573483	6.54587018660037	2.50017417965673	4.21435886457954	3.52905885754282	6.33961805693548	5.08068799210612	5.75068631378431	1.82852190322038	5.7625243912567	3.8924455734554	6.2275413378396	5.94664334868871	5.81281584952469	-1.9929660554516	8.83469628621934	0.79012174792381	1.40498077755092	-9.44103526748534	-1.16788936521133	-1.31406846527685	3.664701196844	0.843009245255238	-6.35326766526908	-7.32353011105225	6.96225710156178	11.6598246919266	0.269124474217113	0.0551006823865936	4.58440247460241	-4.09672244619435	2.68610832771273	9.18145587724744	-0.137743287430677	-7.1697792033638	-3.83844642049562	18.6852099555028	3.07113504395138	7.14520205790069
108	6.86717032581385	2.89912169210864	4.42978130230137	4.97517662552966	1.09008206492312	3.12934942259842	6.42157221975129	4.7552398890798	5.18823594553499	1.33266388189658	6.1010030215595	5.16933544424303	7	7	2.30411386341355	4.29442847409013	4.91917835877431	1.84485755048194	5.47143643290383	2.08446391207584	2.21228021430818	1	4.00733871519003	6.0800398477425	-1.90704224216833	8.29919885136245	-1.36917315852428	1.48649086323249	-10.6129022535529	1.28162478799236	-0.887328625791536	1.72805928006716	3.07867913413384	-6.10639831595577	-3.97011928415366	3.7251084289223	12.9207599596779	-0.874673624034677	0.180390345236755	5.17324816835385	-5.29393523316092	1.76089094849527	8.83743568632669	1.605212513265	-3.79456117662743	-4.16261952694072	20.136412055338	6.61448486220276	8.12622556866035
109	2.69908661471712	2.26875686636996	1.24557336538228	1	3.0408908443977	4.11576589360948	7	1.00474183500305	7	5.22643029414067	5.76642841393226	7	5.68990615705685	3.98588309694039	1.43078160377259	6.64407077510771	2.20302071710572	4.5108897037559	6.3385318745963	1.44558446038185	4.85157548373102	1.68806589592606	4.94417570944084	1.59630246380033	0.337698513025864	13.4182877798741	-1.82122403037358	3.86285133954247	-5.30076223616026	1.50333481021314	0.00804536633467948	1.97222150896921	8.53512323834254	-8.68735100717243	-3.02116306107764	6.81669683642358	7.82644625772134	-1.77653670167901	7.37215094543556	3.25337619169096	1.43577388172216	2.07233500096632	5.30057152827102	3.04190536998099	-9.67993996369091	-3.94837780666523	17.3408751748571	7.88369386983905	-6.61900290751096
110	2.46625395830789	2.54582615052149	1.80060616012461	5.41458531344003	4.06443678383159	3.33089930484906	5.93188850758973	3.9882031858794	6.88641026777385	1	1.71774017286515	5.98043458748323	3.88683773597945	2.37415865044993	2.20698410542721	3.30775512576637	4.01772886868335	3.71128485925042	5.5986952720906	2.23579197861093	2.03949479554304	5.38533589211267	3.43942837891321	2.36572989499177	-1.70843676229391	7.6932996952554	0.660545033921864	2.88459720363393	-8.9321141974988	-4.45585188695524	-4.48349631804067	0.287772134405727	5.28324827760226	-5.5198505436651	-6.87108223495945	4.6870519942666	0.907782271167179	-4.04057637758978	1.76142015333366	-0.587646811962172	-11.5354674973429	-1.20985467009628	7.26993620818826	-0.078971113032659	-1.71435692623246	-1.08190766022237	-3.12563937088416	4.58066328962301	0.790250642474881
111	2.90072646391831	5.84671977213918	1.95792634175614	4.29303743039649	2.47789757160886	4.04006514279698	2.32461205311787	5.55443300115652	3.21301643800302	3.33046098627062	7	5.81911483570709	5.67019333696872	1	3.91565166486643	4.8377257794046	3.87517999736975	3.93211799926883	5.15833480594104	1.81033533528353	2.2940820614304	1	5.21414607821428	4.06379460214808	-1.67277503746125	9.40621690150899	3.84818879930408	1.38168096274803	-6.0433402606599	-1.71368980119628	-3.19822128687074	2.23303510140632	3.88719808439952	-4.72448418534195	-6.67732206565503	3.79123064439112	12.2639463163213	-3.56864428155989	2.31964380099853	0.270133782293249	-4.71861188892942	3.29813314079536	8.56981006665411	3.7187252968051	-10.6308504567354	2.22272148144016	20.1032699091664	3.82102195820994	-3.4790698995444
112	2.71177564950304	2.08883326420608	3.59146893921065	2.29825852649999	2.11242782795826	2.34944269593713	5.87386310905402	5.08535043897408	4.74514632543733	2.24864785143177	1.04443228068081	4.9715526873201	2.32828300066181	1.09952754981804	2.55040976541336	2.93706250532962	1.87901230803667	5.06502132438614	7	3.07816829505793	3.80217018996596	3.82493731349387	7	3.41978855286511	-4.76281384662573	11.8014221601999	0.14350691484481	6.20675815544643	-6.41498469516419	0.375386030552147	-1.17926600006712	1.88210407705123	6.57788889271132	-9.71674019898762	-6.13056249459203	7.04204295050884	8.55225296735385	-1.83118118830819	1.65109718684101	8.45917403077285	-5.52232717768836	-0.0701526136782284	6.23860482033891	0.573027509913231	-6.61111921445017	-8.3233642606386	-4.08042654446373	4.7364203285251	13.9942753857461
113	3.09285773221467	1.98172152638486	2.61502574142613	6.17870923625255	4.0770473376234	2.10732918986142	7	3.0722719467493	6.94088970014189	1.85196012548792	2.13875347882986	6.20639017732388	1	6.35782699851701	1.36925260704913	3.61585456194079	4.71849994437286	1.84799843807826	4.9526943092248	1	1.83073549583376	4.49503524125561	3.57765736535816	4.01360120863008	-2.78844778247622	6.75104704619882	0.911874492466233	3.74329556193784	-7.95867401092363	-3.87474926203439	-4.32363352165783	0.726797778957257	4.48465885434614	-5.73278987671539	-6.11031238062616	4.31550922383948	0.0821558015460483	-4.65487238576423	0.134705452181157	-1.24845435674122	-10.4734493972219	-1.38892959477757	6.87917264621	-0.419369233012552	-1.64392442990985	-2.20211531962872	-3.65098712898256	4.4336853941977	1.54941186599737
114	6.79669885766692	3.40632550129804	4.27325456278007	4.58561422619975	1.16271764672703	3.68962490015852	6.47492735925055	5.07286628062706	5.62638818855551	2.80606950654249	3.29859813567594	6.67768659712851	1	2.30680908727455	4.72822818587888	4.1725738128937	4.97912537141847	1.98202773503983	4.70271519389685	1.7662053912035	3.01528599195893	2.99663471353028	1.18654998818314	6.03235187952505	-2.5338059809816	9.27801304405823	-1.84295106853995	1.32820353114964	-10.6041291400079	0.715489162134382	-1.20869088842766	1.4026782580207	1.94709392594627	-7.31234802690401	-4.09744232959671	4.45317460647527	11.6374762089324	-0.730527163793883	1.70638274200197	5.36333421230197	-5.86011978873702	1.7612363721774	9.91699875642357	0.948005960396764	-3.67338958943174	0.416625722083577	17.3773572921172	5.926242404297	8.16806717964307
115	1.733507915829	3.35874471109737	2.64818563931923	3.75374782924881	1.9945715331283	2.76067197436448	4.01036472602717	1.94214439472901	5.62158088115423	3.15510498762551	1.77808103618139	3.0890262618238	5.51952467957222	5.70209445385618	6.25743297277575	1.05659034510483	5.92205845539839	1	4.54776022055988	3.10425667332811	6.47199501460954	2.11151305598004	2.93783876255152	4.15809686531272	-2.15888758670845	0.96208172188868	-3.28213094928379	2.96337505754478	-6.12927320768138	-1.11673984323856	-7.26982412685099	0.472626500419857	3.16238391773277	-5.64816823215179	6.26874168015806	5.63124236932462	2.11706330563125	-5.31487598480778	4.03348268946618	2.41909256246861	-7.0535885131277	-1.67973883799368	8.84388626051398	1.96834973625507	-10.6730530618525	-2.7295641976937	-4.23349434030684	4.87613958152572	-5.48728223348965
116	2.05032444192386	2.69126084074598	1	1.5784139819458	1.98444178869051	2.72195711190002	5.62349180621996	5.42875734001911	2.49838609467965	7	5.74299904235235	6.32317591080156	5.67062167879037	4.09911455282654	7	6.92623899284636	3.17245771663886	5.35054445679584	5.83773979322382	1.70866239558793	5.38992029636072	3.00386124555709	4.80922657806301	3.57480665964077	0.596483135351615	12.4706045325666	-1.79716153520999	3.22323691327419	-6.22359591791437	3.0974709765008	-0.250490355667112	2.50402702109805	7.51879174275292	-7.93218764768702	-2.1773701760823	4.81050736511996	9.30391312090067	-0.419285316515876	7.42785005157012	4.40276808783202	0.266623937071096	0.776987616071824	4.64614864496684	3.40134906593421	-15.0953392463192	-4.46916517811398	-2.97398531068706	9.06927529510943	-7.36642682022478
117	6.76060000792162	3.79092182219782	4.48105641737484	2.866087425904	1.13445946561275	3.4893943373895	5.72091472390273	4.64068848488621	6.23999538628917	5.85958516528559	4.5505211441326	5.63823339831988	5.61308789627495	4.92418282227371	4.26644137549312	4.70109477933745	4.85684185019686	5.77419836203558	4.55507087504343	3.9468773813154	5.63642191660299	3.40540497693104	3.68010067225608	7.31821421511218	-0.796682910885318	8.53115856327993	-1.50366960801739	1.16925427561183	-10.0145993202057	-0.887313391460421	-0.34274902150214	0.985570101236434	1.39256095724272	-6.08461668475711	-3.98744595305471	3.44683599135173	13.0813282399935	-1.59938435696901	0.152100656639863	5.03564837940753	-4.73124991554094	1.95088519531555	9.7976822031894	-1.82610762136272	-15.3678462981069	-2.9773255154448	-0.0559061959623147	6.01105069378232	6.92269537768591
118	4.38544547281984	1	7	7	1.20370401253203	2.5418086503165	5.2641111106575	5.76318871603921	3.83233760350816	1.9121687273585	3.28097254765629	7	1.20042132247869	6.48912406382812	2.36194524683276	3.94569032228337	3.97730311402872	7	5.29786234628661	6.71471652228146	4.41056257280366	2.66213683790575	3.44868188626446	8.46547981262024	-4.58493115207087	8.62937100508832	-2.72197448592153	6.07078280216797	-8.35057475600139	3.14703696374937	-1.59299373117844	3.28646628979486	4.08369319386582	-5.02082676168354	-2.78350359238116	4.9510163534075	4.46697541084464	-4.78302934681368	3.29899625963324	1.45251290910277	-11.860809672711	3.92923751579114	4.78825867713046	4.76429252051575	9.02309167890822	-6.72855597407653	0.215374392388155	0.868488762920983	1.4083356316542
119	1.41404773652809	2.19872395304574	5.88228913628736	6.55129936870871	1.94950484604349	3.03395217126063	3.44775528786698	2.80157982647604	4.94048067081277	1.15688044904024	7	6.35527797381345	4.37164703092209	2.71241551856181	6.99833479514022	1.73692307565532	4.77156761307317	7	4.5176355400211	2.45549559510905	4.60147380883971	5.84824094935074	2.31594403010919	3.79422554508635	-6.65276429212421	8.33078805536458	-3.15692410214632	6.3390542893441	-4.46960832704617	4.04675879357857	-8.66580373636914	-1.363470178109	4.3208032612311	-4.6853092908828	0.0551295971074598	4.17683974497625	3.17007346272641	-2.35068739478997	2.76458255301475	-0.667174979749479	-11.1363900898922	1.92459172277807	6.8622727429918	4.76932508172655	8.63364964187612	-7.28059379422347	-4.27156974632546	3.31197127530066	-2.76046926118065
120	1.98380361276454	5.02630547395378	5.50146642460643	2.80721312152016	2.93302800922332	4.03712409356988	5.73608371525079	6.59887270109212	2.10949054891756	3.04552619908842	5.85084971807863	6.16999214874388	2.64506215107631	3.59186717999541	2.31481863196862	2.99964146228767	5.13137718450453	2.64361682979332	7	2.64101442884312	1.63869920556883	3.61424015242542	3.63531775695035	5.05940381209119	-2.54232871182782	11.8330453743055	1.21150689368135	4.31077610280554	-6.39343230191513	0.674491476809687	1.63862947949739	3.53301336131827	11.7738356781778	-8.70104256895123	-5.85254682197149	4.62445844058528	11.6167588852206	-5.32006207609862	1.49256818673217	2.86786168234885	-1.97082751851393	6.04992417005546	8.04692267448706	2.7497332750114	8.35413408335133	2.49289518568696	-3.87502065186363	2.43459048221392	-1.48337129842976
121	4.1870979621557	3.36717138557071	3.8475744842152	3.69385131113003	1	1.49600123461731	4.6959322305143	6.6952617066597	6.52474998882304	4.98124610043769	3.16766892381594	7	6.04592720337899	1.57757593768895	2.24635632886422	2.14307806586558	4.30397799647592	5.09371308867475	4.09570432525221	5.45482745659647	2.00643599653088	3.75078001558846	1.714313484255	6.3932415823788	-2.19575465814997	5.88925166384667	0.83360765494503	3.61326493988611	-10.9255497358671	1.42113437654216	-2.52912614716552	2.27537342976162	2.79582634725887	-5.89565016869381	-7.41338777183087	6.12440105074388	12.3136320293201	-1.52622615848272	-0.10330077197493	5.88256936414426	-4.21894855105236	2.81399448874137	9.39431959358846	2.29635921715015	-11.0394488645639	-3.41026462110529	10.4218393222787	6.40760877212471	-11.200704954287
122	2.4402755015077	2.61434101133474	3.01646689239542	5.99016002278647	5.77941922008154	2.41586312921982	4.26203342940847	6.34599486910326	3.65434543664959	3.30093151364345	6.00564188075848	4.82528807083313	3.86718335199731	5.0593194566253	3.54092983599223	2.78789548976352	4.73932213428423	3.23505225040371	2.12703350713106	2.14963143962775	1.63595470651694	1.52562652208223	4.56444190770422	2.6367125988547	-3.17375576292116	5.99578049019818	-0.453140231589204	6.68431265101774	-4.54773422899008	-1.64495399023629	-8.26440364264829	0.447374547800094	6.38829682991677	-3.91660012554876	-0.242451553254301	7.27801589812251	-0.165127397950253	-1.81384751531189	2.38030133155626	2.91186214871275	-13.4373928489979	1.90458121178829	7.40696376006952	3.82520723524281	-11.4326608687068	6.96592312156239	0.669948533204504	6.51437188140001	-3.15466786274241
123	1.55221850280969	2.62562015367421	2.96266467182021	4.65718709983332	1.46426328397558	4.46088556194769	3.79511742018391	4.78951900436091	1.81665429727257	5.42677627868356	5.47819475866323	2.5513640826733	6.40161109935746	1.95805540877183	5.77317022603132	4.05247317754492	2.62810903982657	3.15982268542317	5.46667441859674	1.54122794465265	4.92651895230283	2.21253707769892	2.39601041820819	6.02298534598043	-4.33172238107927	12.1330111831927	0.344452735512821	1.55109276444771	-4.67188981264473	3.62785843823488	4.40016796397414	5.44102978297475	14.108379375776	-8.74684845852406	-3.27886135209428	5.23646793985951	10.003655044536	-2.7992821508093	3.99800710305907	8.14972539284573	-6.54341793015434	-1.51100212236116	7.25563423347474	3.83467521446987	-2.34594866973693	-4.68249431890205	-3.02846039367392	3.59912681530862	-9.06334785127726
124	1.46857933578607	4.55998489610381	5.81990533851446	2.51970432219723	3.63379961374212	2.38457234641031	6.08906400276789	6.90408466661519	5.57131393642301	1.45238948248495	6.4022812512454	4.03912489029199	1.72797756698825	2.8764109096971	1.25252853928608	3.32822745693053	4.61016951807931	1.90483665811854	6.89273332264803	1.87370180786685	3.96833696225659	3.54109653000893	4.3312553892399	5.3585677100145	-2.1658646904219	10.4573254405159	0.344436133186515	4.83241342422142	-6.19735238091577	-0.156374513527509	1.35646377281046	2.60652113375608	12.1085629865834	-7.9229824010438	-6.29241643023813	4.80155730031852	11.4330649918097	-5.80693557488999	1.58970333397426	1.2955339514058	-1.29749015309239	6.41819386929858	7.6364648318416	1.72307863309026	0.370987388527189	6.94189963092563	18.6043843889445	1.34405347309193	-6.42678888442316
125	4.1727431230199	5.97082201671652	2.97869302318299	6.7956111317121	3.35332719665614	6.98216750678854	6.50532040837249	5.3872818675865	1.98941893895013	2.92493639196014	3.59235359439639	5.25477245476349	7	6.8628519770724	5.96756932357252	2.73584859707453	2.95229990904551	3.62433203767017	5.99754274625673	2.11553369882417	1.82973543392413	1.86734922232945	1.05336643794218	6.57907399246267	-7.10485992841985	5.13790363232633	-2.09876709537117	8.09280816226998	-8.54187453109523	3.54956240324416	-1.50007417433176	-1.08455519656639	1.00414383561706	-4.5895752436928	-0.233455072621189	2.35519541842766	8.04480691921067	0.289080095346567	-1.98969049000628	2.32068267753873	-12.6021659181391	0.0944571263449224	6.83877514681441	3.46780477756523	-9.13074820466485	-12.5448315618783	18.9156775921938	4.18647134634701	6.29863858522134
126	2.19942311597334	2.79935432095047	3.45426936184478	6.12412726628373	4.5411518899773	3.65680889003296	7	6.92401388507963	5.50230759660217	1.16753376965034	1.89158885216198	2.90828220308072	4.12405856700769	1.98928744234941	1.411154809915	3.29247666592642	4.11968244695167	4.03535625657935	4.5045221692885	2.43198936458126	2.13243386835691	3.6356405165928	5.02635108119632	3.54749173044738	-2.19200010179791	8.11047564468553	0.257029608410896	3.33322601821391	-7.9909638338787	-3.81615454010702	-3.83241329189414	0.81357107358714	5.82353753138383	-4.80583793826656	-6.55904539029972	5.0229296082034	0.303776395817738	-2.90951136856644	1.07861731881204	-1.44848479174011	-12.0696330741287	-1.91073739085728	6.59364023880725	0.879857585495584	-8.36322389110693	1.23862646895353	-6.46764937918254	5.34340675515101	0.858648189830246
127	3.50912162611649	4.2836938483734	1	3.37488798473221	2.66626477727697	5.3381129128222	6.14719399627611	1.98858897646723	3.24274138166628	4.3415749017868	6.43947660623977	6.5295695718334	5.11102665330207	2.91922554044283	6.12343562434219	2.02409518970499	1	1.34327375054921	7	4.56760125362687	1	2.35642994909824	4.2998355336991	5.86627950642527	-1.54208050502587	8.31696876843029	3.11570731835925	1.02823372363124	-6.59772374581884	-0.690864172998428	-4.21772361980809	1.98228279960085	5.58793892810393	-6.49356002228837	-5.96101355185767	3.43839685067431	11.6955055793271	-4.53886260690176	1.85955377389285	0.893420818395904	-7.0100756899652	2.15648266597266	9.11958050143127	1.82171649190419	-16.4545811939137	-1.25998079521324	20.8137314157118	7.48593255194529	-3.78659654798558
128	1	3.90003514024526	4.91824656257571	3.04246146758733	2.55977273038353	3.24007940485714	3.13829465196044	4.81730915695733	4.47620753210411	3.47974171967046	4.84383119225322	3.55126294957643	5.14936272169648	6.73454143656612	1.88190450454185	3.69279965853058	4.73617807993577	1.03287895226236	6.99151531972152	2.14778088442237	6.16767809276059	1.6913674162794	4.5221801596415	5.34203551719079	-4.17246057282599	0.586234971777251	-1.94431938937379	6.23942684710764	-7.75065952489551	-0.566789129346657	-7.35435783577316	0.968439649592982	1.17723993382057	-5.7114731506645	3.06189309166392	4.3656885463034	2.61663369748351	-5.10213790941848	0.51955991177903	3.12296950355724	-7.54425103439001	-3.16583605345218	8.87069339272899	2.77995971437083	-2.78030383787276	2.1038716347167	21.1575760289078	0.867001503289632	-2.55943148781873
129	3.29898755676853	2.12990711268356	3.51958574577456	3.11637272788729	6.33711341487939	3.92015512226034	1.6185888066004	6.68813251657488	4.45446093234335	1.30594088106499	7	3.53153128305372	1.89269371181258	7	1	1	3.00062568568764	2.86583977488957	6.36698684635018	1	5.32757407454559	2.43250940683722	1.64115251134573	3.36469319605367	-2.50277836191586	8.07826635071087	0.511557304275466	3.63311699727627	-8.26897432777553	-0.616321042346525	-6.91403361712934	1.39260812048893	7.11038219294993	-3.79130246065053	-2.54784216999887	4.73073708079761	-1.16172453954737	-3.93408704528268	-0.0981090779455993	0.728806153950323	-11.3757065188418	2.45007548923403	7.697165420051	3.25130658415881	6.187124017672	-7.43457899069304	-6.86618362469105	2.18924738405314	-2.37622623699497
130	2.97379385635616	3.41396328235068	6.33035429538664	4.87598207521656	2.74918843009225	1.50476594968413	6.51070757649376	2.53513466857448	5.7021205410628	4.69988395551283	4.99939041548795	6.80978363814771	6.78626558306146	6.81372201433745	1.66233854026699	2.19806061779346	3.65658127755318	3.22467963330158	4.5786399422265	5.32019397947944	2.66863661161602	3.12294026627347	1.96482891060539	4.75285553900975	-4.47008435594956	8.80434422307355	-0.625498992029299	6.0797624157123	-9.06934721670074	2.3073186105204	-2.83526066614402	-0.99838801642135	7.80803841375214	-3.39341066900161	-1.2744846420841	4.49850095828159	4.58456148915626	-4.19304281440246	5.87528033614545	-1.56295706143667	-7.64115069049187	5.98175768576375	5.84323705224948	0.803549444395065	-4.21865952389493	-2.38018254148744	1.74012692400731	3.45937136978857	-7.53255100812293
131	3.65732943095552	4.59303364773098	3.53951650393428	3.63439003183618	2.85861527032499	4.70225733033825	3.67151432710343	7	6.53063810418941	3.09475489307611	4.16263240885277	6.91433295368404	5.68377847294851	4.7480812696052	1.61301667054727	3.90296376226012	4.85084627489326	5.11154831458992	7	2.11024807920616	4.81162435200372	4.58112910004647	6.15711775377198	2.70101158187342	-3.25838265898644	9.44268941584412	-1.19462912467956	2.64040989468754	-9.86169585028272	1.5346743360973	-2.05664336999539	3.74337777876256	2.30128155699107	-8.16377674194035	-5.95873903200293	5.5448321188509	12.0700742768729	-1.60881323173192	-0.696210407695606	6.5335613811259	-2.52366085512541	4.20933620384583	10.0283755816165	2.40307508261767	-7.9248901764862	3.38365563374084	21.995595193397	0.243565122269783	-3.22739984466147
132	5.68496285113658	2.50013640883663	7	7	3.48070562044551	1	7	6.09529874428013	1.28391876940279	6.68599758485357	5.82286793824727	7	3.21550918318631	1	4.04935859752537	4.51433813217976	3.2747378782969	1.03436896877546	4.05736413152417	2.71368426714468	1.66965099996774	2.81207279833856	4.5479530602663	4.56011000545292	-3.91379503766491	8.59123248619741	-2.02307183079092	5.30017656220434	-7.66451494567379	3.00920298387375	-3.08271354197103	0.367360127707617	10.4963989710933	-3.91196882493838	-2.23936442559044	6.52611014652364	5.00178726859085	-4.92966910648379	3.50503186868655	0.94813561397859	-8.46545652561804	2.95721484785115	5.22560199014401	3.1290985038037	10.4936255716735	6.30586284712462	-5.6448693610364	6.58253240363811	-0.477031117402097
133	5.05980807903034	2.91366536159012	4.51958929385114	3.95017199508459	2.00955948943164	4.08869976191844	3.39501350030365	6.07243893929106	1	5.21632761773633	5.93292102448425	3.27952067556761	6.18014210159056	6.86627875303203	3.68521599228295	4.02504406394788	6.55314279251978	2.54912441798964	3.65438877288077	1.41380560821636	2.82095194795979	1	1.18191960816062	5.25945132098287	-1.67085972190633	8.62271739779119	-1.32467287262913	0.675212615927079	-10.7442198263332	-0.550979185703803	-1.46359121880984	2.17502534728464	2.81680117346249	-4.39293908409217	-5.9800040534922	7.44601607491312	12.3954119722534	0.889379720273796	-1.59316131182456	4.38820685011894	-5.10222809619683	1.93805945834438	10.7840565346627	1.30253596514361	-8.35107946562193	2.20375844764227	0.399581625207653	1.37419666841459	6.67992094249937
134	1.11751121929853	1.69870374832582	3.38322943366932	6.90226431463865	4.93607988982047	4.00872104421845	4.21942068464559	5.08125774121985	6.98547483930521	2.30632568761909	4.32933098068006	4.73024607220393	4.97353285756878	4.01598453953674	2.8391386217806	2.99601680702756	3.34309214699038	1.04935560620758	1	2.79953561956127	6.03463844833886	2.99274767816251	1	2.36185734983124	-4.27731512365939	7.52287855898348	-2.91384744249322	3.55037368024268	-7.67621389181608	-2.95847748691024	-6.42304964823011	1.38576950177493	5.87475481632574	-3.42886859442763	-2.98784220543272	4.07779082995276	-1.95945155398543	-1.56788402440559	3.8139494265111	0.0220535937489721	-10.328460099354	1.01047902350324	8.27789812716459	-2.2497052790227	-10.5485965487366	-3.43837610936448	18.1005733354177	5.87304381657695	6.33136339828087
135	4.97628665549834	3.4707320523297	3.87190972937777	3.30565797708571	2.23644513453414	4.00377515663011	4.44190736422989	5.66743924465534	2.52225713604819	4.722868007211	5.39216888190399	4.56453990649369	2.60529378695268	7	3.8627944420106	4.11500076458042	5.41393953156329	1.78467068757491	3.8910278032031	1.33179848915295	2.28096431424572	1.41571551239056	5.42001599619534	5.9932439526638	-1.1774520471462	8.47197764308051	-1.61681198231054	1.1403942940829	-9.92116147425643	0.159500257947782	-0.655683953329472	2.33407144642908	2.93366738161064	-3.75992758335213	-6.22585736374565	7.21893777210481	12.0283714888726	0.933432298236834	-1.25886795440766	4.99693196968909	-4.77400266946464	1.75174507224368	10.1506313440977	0.738433105023412	-8.60743745319239	2.00265794026595	0.462899721150421	5.81021975643362	4.25821827689106
136	1.01964291284404	4.83617546281195	6.01841434017528	2.41980528491047	3.70208463679487	4.36893958912683	1.10230183770467	5.71167134930921	2.03329216151968	4.61306921820533	5.55863496767574	5.67557191240385	4.13432704903683	4.08887073745225	2.46816201859665	2.84213440700547	4.99349996725921	2.80313367369321	7	1.80561946665248	1.29031005041983	3.05718651050333	4.35705616376521	4.58007059703436	-3.13309810957355	10.8291275217845	0.815401958172025	4.60972926395567	-5.68584371357175	0.245148605942673	2.0802897649054	2.34616763825765	12.3229090821934	-8.09004077166794	-5.92976936425258	3.45065726956656	12.2671878218557	-5.5946238533346	2.49432211842546	1.99602338298412	-1.69289183453571	5.14642235312551	6.82753104833236	2.65282420376	0.561626495486065	3.45665343680092	19.6434138707619	1.55229303744577	-5.79959997258558
137	1	3.02985911627163	7	6.47692515954008	4.63886517830061	4.63478894901159	7	3.49692427949229	2.40608496133205	2.44274073660619	2.36227258994939	6.16618728018163	6.56524955250111	2.32244389271112	4.32717326585646	3.60219860347213	7	1.91042266373306	6.53373371417959	4.62576976602542	4.35188442513773	6.78752834167061	1.76313119277706	3.74586379791062	-6.33825867229531	6.38236250254488	-0.603563546587287	4.99762627476192	-6.06726741069531	3.60897011981422	-8.29691701756985	0.91094908376142	6.84051150390977	-3.14610903896433	-1.71781633151526	5.50952838144689	4.41327591998738	-2.83035526762246	0.925454507681517	0.0861183173103466	-12.0139722672913	-0.100303528549084	7.82870769443436	3.47421284048195	6.88912831582785	-2.48522796883144	-4.80564416358261	5.73016347646999	9.79426816962539
138	3.631137307789	1	3.61726433081671	6.28722152066454	2.98267525153503	4.2261236089539	6.2027026196572	6.51577827057604	5.99694389662122	2.77894192618937	5.02217174902428	3.71821516966333	4.42553466471559	4.42789986537917	3.1366781342284	1.54451817210214	3.20121788306676	1	2.07177910555811	1.92973085193022	3.34544180630696	3.83235122622094	2.62253423445703	3.32352044214297	-2.74462324395962	7.89286328360782	-4.87472073846134	4.99121533093855	-11.9899109790807	-0.332228524716544	-3.04737622626713	0.35283602202352	1.22658416619966	-2.58767619516431	-4.39387244775648	-0.60595041437083	3.3784450455902	-3.47367679889892	7.85965219765023	5.91603054393388	-12.4112396371955	2.07259395949562	7.12420043877559	1.97635306424127	7.64859751552092	-3.13207360262722	-3.29430599281605	7.11578920664713	1.78341834837566
139	1	1.56224812787042	4.28889456668328	7	5.38727852404991	1.62538548205013	6.88426694614935	6.15800210566454	2.2006832790307	2.31300686688536	5.93552060961142	5.58519100921492	1	5.2577895237121	3.48810113513595	2.27196882157372	6.29842739017276	1.78209473497172	7	2.3718214024858	1.30315356613561	1	4.50342765713587	3.36454332002899	-2.69907645230459	7.78058140810176	-1.65020777493947	3.39943590700032	-7.91219020936683	-3.57098982102445	-6.15257600971855	-0.134696437539591	3.31131273904681	-4.50958325175561	-2.66378881259162	5.23341173053088	-2.01558865378951	-1.29178353674228	3.11503407660993	-0.230724514295838	-10.363695573362	1.51807413043574	7.22410952811834	3.2032786218141	-13.5018254272615	7.72830575074262	19.2896526238559	10.3842215054666	-9.0774560048255
140	5.76937005882951	4.5710607884724	1	3.76394841587064	1	1.69518678724833	5.0887940349101	7	6.71236600774539	4.45851410691807	4.29616378406218	5.67839773463375	2.69201179169175	1.54868517120882	6.67103458368654	3.75363729717228	5.71553294912334	4.16083148401648	5.36093823916857	6.3537625570631	1	3.32313737748138	3.70840578192857	9.80515762316562	-2.89681314118724	5.81221450750461	1.67979686192277	-0.692678758791482	-8.99813690940118	-2.56000504382874	-3.66278849104147	0.468553309090703	5.09675898848666	-3.75687379816745	-7.05338594732186	3.84399803646152	11.4288293837632	-5.05925121359467	2.2431679552596	4.09121588933721	-6.87170495754744	-0.112600338623775	6.05749046125899	3.84852498927066	-6.43223129532327	-6.61076084603664	-5.12153304493008	4.79232700401746	-4.20946875750188
141	6.72416210712985	1	6.90890773927981	5.75914057162448	1.66373418799859	4.54417228811606	6.59950870639691	6.19888243640889	7	4.42772868307594	5.40392485397222	7	4.2681080747344	1	1.60912428663741	3.9637685307553	2.56918450840069	2.65834654365614	5.258791756392	1.92703011350889	6.46310670002903	3.83421633475812	6.20817470471733	4.99059842498536	-6.02544051029739	9.73312736339868	-2.20072794538059	3.85740495152478	-9.08940376199865	1.39064866649079	-4.09012515404572	-2.2777870540743	8.62652587419433	-3.22064564922047	-3.37185677305568	5.95177699145203	4.46395972773573	-2.85820063327064	6.16626199768773	-1.10189649036404	-8.09964939981393	4.41458847916446	4.69860396401155	4.1447909982414	-10.3486438006981	1.5476813659033	-5.83907322119894	7.84108923160004	0.90697221715451
142	1.68912871072246	2.78698196828289	2.43936412553832	4.74289396148606	2.56312966473713	1.80221257735497	4.18405761951567	1.11486853209002	6.79632986717022	1.03068244954026	5.77867882586633	5.40770962729041	4.16232868928787	6.49296653589105	6.07503526488132	1.87589422432176	3.45524868298331	2.13611586088696	4.83039083872679	2.48273327451621	6.82766359282963	1.80779817405499	2.15574385423049	5.37315905795966	-1.74591755605017	1.40909101003746	-1.9604039498924	3.78518046710406	-6.65072117821073	-1.37381615115856	-6.57447385698091	1.31569494306392	2.5015620897746	-6.34884710843495	5.29883608838159	5.30130592700602	1.98012486584001	-5.53430403397308	4.05948818186808	1.64825089327026	-7.78582986808512	-1.23793490289228	8.92011806429913	0.256588719573546	-9.6546598492526	-2.25253079643462	-4.9228295742243	-0.58097154308521	-5.66697614921516
143	4.4690433111756	2.20853051218472	7	6.2144144873165	2.59577055146488	1.4707501147776	7	5.78915719768978	7	5.76108632848487	4.70463868523311	3.69709162155953	3.66649796431467	1	4.15607022297027	3.59416997577287	1.05353050232062	1.45454756659464	4.21168066231632	1	1.60963443818803	5.81608468653238	1	4.44719844774523	-4.0648800575241	9.23699072291764	-2.79319679284621	4.63157696627386	-7.60717326346692	2.40693447264964	-3.76013555584141	0.558416458317223	10.5006451710079	-4.65177511622131	-2.68306637107033	6.31905048644623	5.26575140982026	-5.49794336145555	4.18834100471107	0.56710291621752	-7.78179907735582	2.45091815931265	5.42146785779138	1.41343911125329	-8.4149040975335	6.06261523631396	-4.59306106887168	6.40098732527134	0.719587640070621
144	1	2.08840572543533	4.53248374601027	7	5.22275883478043	1.78828923313437	5.93121225124833	6.21410883752434	2.36146087494823	4.28185324191837	6.65150719853049	4.66369119186611	1.36245197252258	6.140050502383	4.52931175832249	2.85406921441117	6.1592935300499	2.55875958373072	3.98073095855056	2.33458512901486	1	1.54254910550753	4.4875973632867	3.09555769012665	-2.45620486252529	8.19740256001356	-0.860369982218167	4.75708182127917	-7.75265790216862	-5.26856034228737	-5.12622571630618	1.04522855883768	4.07222770276805	-5.20425583358651	-3.34088442200151	4.25513040923666	-1.46158609938171	-2.31052191423739	3.81244249638801	-0.98902949715924	-9.42570163356353	1.66711982388804	6.54669526536273	2.15501250326667	-14.1502896210726	-3.41855270493107	18.2307666373543	9.43628794350779	-9.55040895119164
145	1.65011813146404	3.13555766261196	3.23389219068986	3.77073098795923	3.94680914498559	2.86302846576531	2.43781746546761	3.55013255597186	6.27415852926912	4.59510095329564	5.73394845128797	6.00999877248867	1.85720424412309	2.14989866008115	5.8045528557404	1.55379364274945	2.97696585052186	5.63543131664255	3.46065542541167	2.23976259584775	3.05607703204301	1.1705337867316	1.5073039876909	4.73602392809706	-1.03460161348034	1.86591903070798	-2.23882173902299	5.46932149481838	-7.61880122144168	0.221439770473765	-7.12780084490289	-0.305376946374969	1.79400641720257	-6.50041155041698	4.87564074487991	5.55968448745664	3.80704139421084	-5.90414715477572	2.59615947935031	2.65247972745114	-7.95772401693777	-2.15726031170773	7.51316803363925	7.00196864012555	-19.2606453391281	-8.36947533558711	-2.67115770458152	1.37022590924893	-6.37705855440158
146	1	3.81840105891466	1.56256322912897	7	2.90079741451387	3.05518959921729	4.97836267347416	6.35400463463408	3.09444465451465	2.49072238531529	6.42419546477555	1.92560474673077	1.59466420985226	2.76053081239191	1.26480962254715	4.50054964136208	4.6551995660138	4.87201644049359	5.22630079563489	1	4.28420186631192	4.009545702152	4.69980541533616	3.33552652156175	-1.55506698362147	9.42836840997933	-1.58161715274067	8.1615654941564	-7.27788030307924	1.30771718048209	-7.56099448706175	-1.34350773155932	7.7727064936355	-2.41369402749881	-2.95976316485517	7.98772309252976	11.1947759677126	0.653801818503541	-0.99344552169491	7.59573918260334	-0.31206476134211	1.85039302511055	8.75825262353173	-2.83055401339719	-18.7210513647218	9.31773243405212	16.371233436598	4.41134000120596	-5.44976039729592
147	2.92021043131794	5.50015246708611	1.39227023563594	4.08168309425873	4.13087523213232	1	5.18550995287645	4.94515163879674	6.36161496443959	6.40034797058431	7	5.87891430554623	6.94730156530189	5.32030916921837	6.36106611747099	4.6910629338462	1.22384827166397	6.72513617806701	6.56436807848966	3.31602169068306	3.61558444989858	2.58658858692164	6.62870692882953	7.75945133662955	-4.26544304795645	7.82196431220273	4.69204177938646	1.23224593704124	-8.62891456017479	-1.93532727635893	-1.57840627965363	0.161260316783848	4.40502549704873	-1.92933024670943	-5.64349563404994	4.55865181681091	10.1376451098823	-5.06511362305298	2.2985997768932	4.08558754211193	-6.10081299464439	1.36622582186983	7.24450489425197	0.798711431918576	-2.90489935450329	-4.36455921069347	1.58507768634319	2.78845465254907	-0.510792667641691
148	3.97937890755385	2.5965081840014	1	5.93623963318637	1.62879756947915	1.88229377994303	5.42723910427835	4.77435955700992	3.93880623841328	2.56515300368041	6.108186929457	4.61280816541718	1.23987490538234	2.23505570786712	6.32893984545618	1.54610073388579	1.81775196788584	6.72043272465691	2.62174238658139	1.57273564308444	3.02858611835122	4.08974140820139	1.40054246544244	5.92286826011469	-3.77116897450048	9.31495338043562	-0.374920275280814	6.04162394987516	-11.5056300166869	1.83712051402767	-0.112649291087814	-0.463128834219217	2.55146546352546	-4.76135336238689	-0.195183133677107	0.989053634001862	7.24351742897382	0.409081875221692	-0.323570002732606	2.38048708392903	-13.6909867740487	-0.963047131326817	7.79963102253235	5.91407703309636	0.251900503531235	-1.90377468050245	-4.12342111145322	5.27232397815777	-3.7444425925211
149	2.10197877980098	2.56992078644313	3.2213716352492	5.06298450019996	5.25526118544859	3.49753768769078	6.35296669344997	5.15724862905979	5.60666816093854	1.93879522846774	5.40486036074536	1	2.02265517497158	1	2.0045050949221	3.92201909125089	3.69602351091393	2.76269456497679	4.88121834919237	2.04135363269013	1.97021465080234	3.85385801299578	3.97037781525508	3.51983616088644	-3.63407332132747	9.06174215456923	-0.698006093752987	4.07020653904207	-7.75316392567955	-4.45436046406076	-5.59240769654856	0.199464600879469	5.54381398786349	-4.53868150238811	-6.06177549628247	6.15149077607329	-0.606816033905086	-2.90059035791012	1.45466014159126	-1.26844577973188	-12.167016174645	0.244559222849923	7.04891042553354	5.49064214009784	-16.1544491603086	-6.90009527959596	-5.95569598322754	5.24713402333983	8.66420289544824
150	2.9795006289534	1.73218110800879	4.02293008588963	4.1842378015754	2.16235571250395	5.54213151233001	6.95965822618009	5.33007313541567	3.04009553740199	1.02560544062059	2.151353515305	6.1761048008009	6.32680108487388	2.89818727726945	1	4.49989083109414	2.72634466948499	5.21412284713194	4.66880976466129	1	6.99212309112447	4.11400427219815	3.92062665097165	3.30131805451832	-3.95482586720505	6.87943181846062	-4.54721235481551	4.63292550216932	-13.2205643243352	-0.0158172542216766	-4.79597699627916	1.06242884485234	4.12827563834736	-3.23053567207706	-4.77832200781346	0.854673452346741	0.137254386522553	-2.84574811710074	7.96803266745885	5.60816300177601	-9.0249206161648	4.2383110860435	7.35290337933342	3.25233535716414	0.645261794451095	-3.15135101195887	2.05144216559532	8.4660595008358	-4.61746231458069
151	4.16240013844901	5.78704153953232	1.37403214602531	3.34100573876787	4.09926188040689	5.15003774386927	7	6.21169712880969	6.91157390159786	4.97432436732872	6.26240471054095	5.25221322487963	6.11597414047882	1.33266673294097	5.29215004499387	1	1.84460827194639	7	5.02404902406723	4.23332352238962	1	6.98347435798989	4.23608926780382	8.19244872549942	-3.94997687348378	7.92197662843729	2.75549762868087	0.671022069301	-8.6984893024692	-1.46238092985848	-0.520392433025603	-0.251413487369489	4.44665740906482	-4.36975442565974	-6.89532526709092	4.42125838878869	9.17335772186697	-4.75200798164707	1.75820880299834	4.48481573531497	-6.0012404235761	0.350278241858733	7.02137270952972	3.75963457364849	-0.344430339486456	-5.05559542967947	19.5310064663873	7.52626612088273	-5.7476893083764
152	5.0552349859122	1.32678049280142	6.92766940986823	7	3.90586210162497	1.39580338753709	4.200260730131	2.62128905647132	6.61347814189827	1	4.53321867995949	7	6.97607804085599	1.57749620895139	1.53362033807777	1	7	4.72844342354304	4.62554910920212	3.26198152327688	2.71952273986163	1.92616920386315	3.74849434209585	5.3925946996391	-5.67874969487471	7.75761387696753	0.122685708086439	5.84493016571353	-9.65392410732829	1.54899947529396	-4.20661998521397	-0.278049905800185	10.5297170764317	-2.54626555191039	-2.1942281178853	5.88087884249131	4.59399533172421	-4.15320079363702	5.70355597789986	-1.06009918710954	-7.96807438275869	4.09955096184645	4.54900297116576	5.33076688572725	-1.07612146200287	-3.21668927392048	18.8624700925551	1.13418092778336	-6.1676727259342
153	2.63230783028174	1	2.56216213594651	3.02717259037486	2.76400919684729	4.87556704791818	6.68051094337197	4.71496953776209	4.19091294436436	1	1	5.59095342867467	4.53574712894667	1.84241516005606	1	2.66426505774909	2.6453329428945	6.35652413009163	5.723768665681	1.99563050001355	6.01336708210683	4.57671206536766	3.89213085967509	3.05355412218583	-5.07893483786865	6.39957097955968	-4.16221478590771	5.18322193223306	-12.554907568155	-0.17503436588843	-4.7492086372918	0.52246210879631	4.87999281313047	-2.91118657060043	-4.29532762383623	0.461567247792007	-0.0539410210197262	-2.72751139886704	9.37457534200564	5.53209061716375	-10.2387773337948	3.38365252724296	6.76694512481305	3.87170090631629	-10.5850836298044	-2.36392070153628	18.7454464309755	8.52113268788574	-2.94721716801163
154	2.16834201514221	1.51670461965979	3.46677255914358	3.95818660868991	1.58700727136199	1.75898868250103	1.82196596646387	2.96343791255551	1.11726859272398	5.77535223997797	4.38906432745136	3.4638876833189	7	3.07763660916539	6.09219338714689	3.45662642922081	3.36506087287466	1.40059669708586	6.32266504327368	3.78537686751398	4.40953351043365	6.60237630738279	4.20812361361222	2.81216995117243	-4.94146174150496	11.5396854585958	-2.42575385493914	2.99537506923392	-4.04613682095228	1.15036447830003	-3.65194196835639	2.70301770017429	10.9987949704287	-11.0917408267596	-6.30606719191844	4.85066572253396	10.6141526127107	-2.13658739944889	1.57660627055553	3.80718614523396	-3.89360822425164	-0.175351838736818	7.47858594536199	0.633645880300829	-15.5811259011986	-3.96434690637784	0.0431627114606308	3.45449794825887	-2.98065596267387
155	5.34138061690867	5.58720817079295	2.34494213572693	2.68410896511061	2.9410500962242	4.52707984030029	6.81957440836789	4.20750098196944	5.14542412939667	2.06492358710975	6.20538450894317	1.98992547086252	6.42393859524355	1	6.8085154782548	3.51658423656828	4.1995537501729	1.49774967777158	7	2.34834967805551	1.2392342846681	1.14385273813277	4.29726183262863	5.76320350857749	-1.77525758238963	7.75098188055394	2.38700437075522	0.051298691711684	-7.01502571136203	-1.49404019230938	-4.77412861142758	1.16369855821731	4.58884576422697	-4.43614149287139	-6.94253096656808	3.37889876857204	12.2314458376069	-4.80115770737236	1.97838982093218	1.84715000167786	-5.24538772014957	1.77816437585319	9.8648504450959	3.89146463576439	-7.71007553691607	2.41870147522602	21.1551074836	4.39356676631319	-7.87971701689389
156	4.05674273692281	3.60948159292062	3.35845736877578	2.7675752372207	1	3.38503659252614	5.18750475661095	6.74362373999858	6.00645854518277	4.71156051529423	1	6.10583705222863	6.23438690810898	1	2.01605664164	1	4.97930141146741	5.75199075678778	4.04695531680817	3.94588995080664	3.29670819524427	3.32747640437665	1.98510499575617	7.196316865699	-2.60050516497558	6.48485571448945	1.02919393320534	2.89923074969192	-10.3442538252057	2.09086033561945	-2.88856485112558	3.31573787627542	1.96780401508251	-5.77043204539436	-7.103355490989	7.2538681661609	12.3256804853141	-1.25515921990003	-0.137740906730537	6.22607409135141	-4.19374766662462	3.02701296399665	9.74868391006846	0.349301324936093	-11.296429200147	-3.7161637333178	9.81192853218918	6.20500795883736	-11.3592456510147
157	1.86278835653232	1.58080076278846	3.39244655803684	3.3008825056314	1.75082907613709	3.31795921268151	1.02795306966259	3.4112073670554	2.36271400852587	5.59655651194903	4.01964578394069	3.19148694127593	6.70838914341169	2.06146539301478	4.95250382426631	4.46266079541113	2.25749334098723	1	6.02403623766008	3.29586540108355	4.68589069932838	6.9717667158411	4.2893316658543	2.3932233506465	-4.55486830875307	11.1626784741322	-1.84360086216851	3.19572171779428	-2.79900886700169	0.315401046071606	-3.68945363652095	3.31781095766037	9.4445993627302	-12.1564330659113	-6.09106961618843	6.80956146957575	9.39282570258839	-2.31165413474795	1.69614348670361	5.42748867601263	-4.23434081949448	0.55132930273903	7.30122351923897	7.57822555681651	-8.65055551168112	-3.86822012980096	10.8680524182191	3.19426189025989	-7.05710065742299
158	3.49363110242186	1.10110457520494	2.8342577120917	6.35942692560191	2.223436636321	3.36715385996472	5.75704405377374	6.13573559336248	1.55739218222138	3.32211023477099	3.66616941045839	3.60198905550023	4.78016100046019	4.3062392044298	4.08970685806293	3.7792928717238	1.46915111128701	1.43239817059326	6.84811349599914	4.63236067969741	7	4.58278677878992	3.88401118948903	4.78548147758761	-1.79876214991193	7.49171926469488	-5.5860008941197	4.35518225655713	-12.3648376396132	-0.207694571270889	-3.51424252853588	-0.207506389997815	1.59826384694937	-2.82053474951263	-4.67110088913277	-0.294807674117089	3.4212961957682	-4.36684641022472	8.24439834246341	6.21475866706164	-10.4110384934913	2.5851687382494	7.65074722372187	2.98307831378406	7.70722802095343	-3.61558599352062	-3.36347735137194	6.94329259632717	1.24417000344624
159	1	3.4163316013867	3.51163272473276	3.81844477104488	1.93718892616379	3.88534797687911	3.34982227860107	3.49965128327356	7	5.22642798924963	4.95995939097777	7	2.66177475611637	7	2.5596263753462	3.39721926622642	4.40684382282049	4.46514921057247	1.95489166201765	3.06092070557176	4.0223006568743	1	2.76157033539989	5.25980049782421	-0.846180360120277	3.29434461487048	-3.31197147572448	4.20746701941307	-6.83649153797911	0.049125449374815	-6.65005916696025	-0.386770666968505	1.47034218977201	-5.40654541227957	5.62264970567917	5.94186515352008	3.41790689134653	-4.03497995499959	3.64289775257477	1.90236646842539	-6.91685077787685	-1.78845324228984	8.72467651276076	4.27063406825587	-8.63372797470556	-5.76038829292466	-4.32858683383787	-0.763991397014667	-1.62011470797223
160	4.73272997600819	5.91433997340213	1.62785958660699	3.42629667364824	2.35416387034149	4.06218606508864	3.37096339520626	5.13412949782276	6.63103539845802	2.62093306222669	4.75252375370849	6.19635251140399	6.3868084217144	3.65655825033085	2.11227708464267	5.06983549446742	1	5.49759338694562	2.33557547431388	1.29849313172557	4.07736513365073	4.21524517703117	6.28238574265883	5.98870802829867	-1.16967329497556	8.53479717643256	0.505122445893091	1.43233989137312	-8.55660396872035	-1.08976410397024	-1.94352235661329	3.54510557952906	2.36259465052687	-5.9193437584112	-5.94826574413214	6.56979595016215	10.4389461848308	1.29014136446863	-0.800140388270506	5.91200942450186	-6.16026271427256	2.73178493065534	9.60433950360478	5.61185122315842	11.2047585306308	-6.87454762529095	-3.926617324261	3.33806356800837	7.01436337623718
161	1	6.21988306095523	5.32821990328023	1	3.90429676142741	5.3835967468491	4.53629213423963	4.37345180707708	5.23193957606388	6.08577242360247	1.88322636562152	5.11964109248377	1.03188449063984	4.99211901234253	2.97100431579653	4.22366596350276	2.2442181140299	6.36688517144817	6.46086231081732	1.42105080823635	3.09953459087946	6.35640816488786	1.75044125821112	3.85099022747388	-1.85789748714333	9.26830924152613	-2.19588248549791	4.66196556974082	-6.82945006300504	-0.049576568477702	-1.79317292406589	0.946010336963326	11.8513448376035	-8.09880753288762	-3.66665536775095	4.83666252675267	10.9302375789734	-5.45658537509386	2.11506953958705	3.41095151221468	-2.38920049105292	4.75677972965251	7.63121571809674	1.05926370269105	-6.07302469507565	-6.24646368126883	19.4617276726109	7.8308619764734	-7.43410675154572
162	2.61869075605632	1.12345048820922	4.96615394813236	2.10116262526186	2.07090253451179	1	6.17433181838241	5.60030457063419	2.77549589040989	1	4.8322100360264	1	1	2.91185384641928	4.31676546175168	1.48531360121493	2.33106861055362	7	1.8253927973245	6.15453630695132	1.06333162468352	2.04451782949394	2.90272456934813	3.82466074178402	-1.5956690060408	8.22734248367989	-1.5409846278353	6.82264685194853	-8.8427515840493	3.56349724065191	-4.00210975041209	3.05767062538709	6.41313331999307	-4.31207627431443	-4.51333320315705	2.40760127159569	2.11556041464001	-5.11863651041202	3.03399558683031	1.50204683077893	-10.8252952214781	3.3380551918963	7.7966359332907	3.1784920053363	-6.88037045950961	1.92350911707878	-1.95181450204272	6.8852009699142	-7.56570217923553
163	2.67013789889129	4.00073789085473	1.99211477480547	3.44529803836642	3.56989069308923	3.89338250994349	5.74318254874366	6.33553970081768	3.58612137164584	5.73148059158018	6.86806242849457	5.12444748156086	3.68340607534494	1.66431484222273	5.60792723421671	4.85137264590983	3.70071780652094	7	5.67634854206795	5.78558356577356	2.04457133705718	5.44462841746515	4.87359308175281	7.8441081861302	-5.01482027810739	8.12679466901675	2.24691963603773	0.997287441103665	-8.4741414435153	-1.7691464792086	-0.893695458924579	1.39476471849568	6.42125482674219	-3.28878648714082	-6.27700845669069	4.09020643169347	8.30326764705933	-3.47917882037085	2.08876776539481	2.51337522541093	-7.97390368984269	-0.257024120051586	7.14404598047095	4.36903838707759	-10.2427856143178	-14.3274623926315	19.3531155855896	8.60701969690071	-4.31811388932514
164	4.99466022566681	4.60350590522223	1.52885773101216	3.65481304064624	1	2.03887135945476	5.34325999320541	6.50186340073889	2.35977983122939	1.8038224126416	4.0978613039026	5.09274851046619	1.32084127621052	1.3117607530432	6.0936766468435	5.34038186623824	3.04219502604061	5.32761564981341	6.43023436659368	6.25454113701553	1.00684746156337	4.484470691653	6.28667963721596	8.88182210309152	-2.79823022284752	6.56300639064386	1.40081448043356	-0.310180823611664	-9.3319012420605	-3.0631697075711	-2.60132520906936	0.312149831505294	4.98506736013302	-4.95268620757101	-6.46805758631562	3.57364619486912	11.6506444613818	-5.64452079059757	2.10813901333228	4.03629018934934	-7.99469038428613	0.507162078652241	6.54024850569535	4.72533245030838	-6.36709848933258	-6.00242203433231	18.8191704886427	4.27617920642145	11.8737071349684
165	1.34434372376153	2.69601301242229	3.20586272381331	6.63298023158637	5.12269227585095	5.26933593952092	6.1449995471535	7	6.09853025883308	1.59110164404628	4.73075260945287	4.11606850636094	5.72577621591915	5.6574691906154	1.26672476892506	1.60605674020675	4.49927256554531	6.26184443838773	7	2.74862630592213	2.03574502281309	1	1.33232187099434	5.98164482678387	-2.60406873388506	9.13395135570486	-4.69843346661343	4.3724745602834	-7.57584439660572	2.40134062534306	-1.85503285628021	2.70249043017871	4.79522153703957	-2.4189489897226	-5.723641832803	8.79212569354784	8.19207861612221	-3.1363081128958	1.69264155901155	7.60780939768495	-5.65644616260656	-2.9081991620635	8.44995760302321	4.9151143122089	-4.75267009194949	-7.51742187589604	21.7032258126488	-0.68343264392488	-2.53561371695798
166	5.58081215226098	3.98140620516825	7	7	3.03000816717053	2.26665386430922	7	5.679806441733	7	2.76764569124332	1	7	2.35606863940578	6.44461219995556	3.54546397318878	1.68930128172823	4.74384559172862	3.02094613630161	3.17857069692867	5.37544172524816	1.5998979809662	4.2868103842396	1.85639215426798	5.32579114462992	-4.94506194824907	8.75127012846708	-0.220954157476405	5.58180457624575	-10.4538009239171	0.598415329926105	-4.65360831632148	-1.31820855164641	8.47000638956096	-2.40193067332584	-3.70251631234296	5.69149622468962	4.89770476250659	-4.09754808229326	7.0639308904356	-0.437754989842497	-8.40568923399585	4.069649939303	4.8282127012597	5.34809839768381	-15.0335605791306	-8.15192723523389	20.9432743280636	-0.371126129045911	7.12180498221444
167	3.64794421982914	5.13862136563638	4.07239254532782	6.38898764780661	4.08682661068022	1.50976667427657	2.73339183526785	5.4194516796856	1	7	1.79070384054645	6.34883218058567	1.00322580826893	3.50982521393585	2.58302172128816	2.87713078152978	5.64881658627982	2.38562204683265	3.99512435876058	6.64004932165759	2.33520097658117	1	1.49912650571522	5.34026870305363	-6.51049202306637	7.37963713985943	0.194710868370836	8.16040081271239	-8.33238366235954	1.26696847677267	-3.34752471963727	-3.15175151809061	2.63414832109526	-4.46999847866337	0.926227554631015	1.05935830249154	5.54768511651301	0.572446494582167	-3.76123656352392	3.45764743241799	-12.8050988883354	-2.68294409247432	6.58752751060239	0.142586067971014	-3.735945002898	-3.76243348209487	-7.58761181365572	4.00322735478997	-1.51275671249309
168	5.51186532976684	4.08269432782154	1	3.34070407739974	1.68006187898278	1.69931282424122	5.76570583611662	6.90915515925496	6.58643477122594	1	4.75108027135725	5.96088306083693	2.32408195053566	1.68820666543157	4.63629713102399	3.53403107435792	2.51451220522702	5.17478603707302	5.02606940974163	5.3609312718258	1.02247422251781	1.41789962989525	4.98348246893188	9.98471381651426	-1.96968158878203	6.21487803511426	0.779961464484878	0.493601529322002	-7.74499741516797	-2.57889650380854	-2.31589428918484	0.113393275480947	4.63381330180719	-4.17178102904186	-7.57631632875155	2.52424388932085	11.1496046508387	-5.25379415514385	2.46168704619076	4.75811181081109	-6.77237218144193	0.282774409370686	6.03702868958054	-1.58270796691249	-6.25974904311762	-6.7594273563173	-5.48240158139072	9.7959716630005	-4.89764965582351
169	5.1785022294915	1.46076606341179	6.13017271199931	6.87553910346275	2.75305972740979	2.3523237939386	5.67896585305778	1	5.00079016488253	4.67623363703815	4.31731147977915	5.92167589218781	7	1.97538258718211	1.30330304850453	1.431454820523	4.09580370647246	4.74352168350598	6.68047098707735	3.47873529398314	2.19822009976834	1.07248056903521	3.23199786817571	5.57881327214915	-5.23926294204164	8.3766620597968	-0.904657123402138	6.55560342456099	-9.50437137082059	2.01862225183849	-2.67645686341328	-0.739602492852162	9.64359462465029	-3.23795147425224	-1.81849220595701	5.42267224047166	3.70455177643309	-3.83724375752903	6.67075274454579	-0.132440860732877	-8.53650759949443	5.01917698701769	3.56675553815124	4.67432017815245	-0.948991473929956	-2.03456573948146	18.6861530971826	1.94018357139601	-6.00336232268919
170	1.94786884368355	6.24918173513177	2.92568058412867	4.74014699834372	5.12874029390497	2.10476424132334	5.97084886736231	4.39941580714822	3.3485701310586	2.97489634452411	6.59961230519815	6.74299791843955	2.84254104945466	1.16596825137782	6.10792200466772	3.8978149419083	6.02701739952029	6.66302858849898	5.48410790843256	2.41875620627971	3.64949701157008	6.86914140945882	5.5795800140932	1.59671598069089	-2.34146521354486	9.49300862709308	0.183389485563684	10.4402208796047	-3.00588841967643	-0.00400284568671194	-7.34112868628581	1.76777727043518	5.97071300588019	-5.61038450083617	-1.07395180697641	3.3023920730643	11.4961523038237	-0.771638032616825	2.53173908923236	7.17359166037823	-2.10634333441019	1.99278853622054	8.10641785835615	2.63411194550809	3.03343670760641	-8.0423839221345	-13.6789509375049	6.14475708392176	1.36736776343476
171	1.83332790425752	5.400042740966	5.22883259656401	1.55292939646975	4.18763665382091	2.36312701382522	6.62003817408087	3.53967020959789	3.09170515650869	7	2.48360734517696	6.27198910367585	1.59291730587304	1.75513717783697	2.79695547644903	1	5.62513050531183	7	6.77835228729109	3.38722180673841	2.89017506693764	3.06631483522609	2.3129766995699	4.40901599921534	-1.15646284612491	9.54963888911617	-2.18740494015037	4.85744954415942	-8.48023362297221	-0.285378041797133	-1.50807868856187	0.778501356077405	12.3501539356786	-7.87862625775825	-3.61245471419871	5.12600765059077	10.7198872193445	-6.91488405930404	2.51104565753789	3.07092175848789	-2.68310029362254	4.92478602138816	7.32674344065069	0.136327107679167	-5.80636429910677	-0.912800530774708	19.0466206939013	6.89828779362993	-6.74191729849675
172	5.20409143911153	5.18790981211363	4.85277862589091	3.08571401061596	2.39306725694952	7	7	5.73235384649206	5.7158006175679	1.12675914046616	7	4.21486950979224	5.77472199887081	1	7	2.5918849432057	5.9469576546835	4.35882159111454	6.4726256544774	7	7	2.29980473889598	5.93152525129902	5.7304768409958	-3.44081366750536	9.6838807012927	1.30915327364372	1.88132604120428	-9.28419737614555	0.157491936131191	-1.66634456005835	2.73574253681171	2.04666475461448	-7.32143064041407	-5.27299700805935	6.42327913705434	10.820162570887	-0.344471989707171	-1.70323384219581	5.16524850976609	-4.0432352268493	2.83650325451896	9.63302819511097	3.57095629493568	-5.10504731830118	1.71921415994813	19.860241270642	7.0978990902609	-9.10005786271408
173	2.75124783927341	1	3.33739706062664	2.10809411779265	1.6242144650778	2.74458711702663	6.08872699374079	5.30372913083701	3.79008605775903	1	5.36648396919456	1.41962429947373	5.81570141670352	1	3.0670479353261	3.36063074459599	1.93292523167667	6.2639408140282	6.1196683332206	4.75697169087251	2.28035607567596	4.48754605616679	6.69306499325716	3.73141965890014	-4.84345193623716	10.5925066813351	0.0411886520681591	7.07050455031756	-7.91540545994314	1.56570212333064	-1.72920800868858	2.39044361530453	6.26318046345821	-9.84974250354405	-5.48858917240081	7.99154964974173	9.02435955275296	-1.36374256238367	2.45487116541338	8.96172153948599	-4.88242185648208	0.945273451268531	6.84502403046098	-0.585314547662929	-7.64148872063125	-12.6335622765489	18.886768500972	3.86033488333054	13.4364980856298
174	1	1.63087098821981	6.24648353812949	6.86880886996604	5.12532873440491	1	4.11601634254513	2.91157768789431	4.94249825604661	1.15628666410035	6.58756529444308	7	4.38072832929233	4.24500081730064	2.16273824058419	3.44783956796203	4.78678242540704	2.81230005409423	3.80340960652706	5.78069976018464	4.12519388523264	6.76995950592752	2.46493674635973	3.48969299431988	-7.34032224062685	6.36040468903327	-2.57312423979758	5.38302433698281	-4.80538760185253	3.22777898628466	-8.92858691408657	-1.07331488657915	5.19496879585417	-3.23905022600933	-1.5559453959112	3.63541739337105	2.24826952862122	-1.30457102939841	3.01495357522319	-0.26084699662164	-12.1631023203619	-0.088552039532962	9.38791922831265	2.14646017050882	8.12821271820606	-3.19417758977802	-3.9487615582533	3.28617048514	8.60573898840282
175	1.74646046922218	2.47634350273722	2.88227500428625	5.78627826420364	5.91213569840629	4.15652900282249	4.87180267423009	5.8647384509578	7	6.29488071403222	4.43830424505667	5.74710436977326	7	7	4.78979294635168	2.66691507526956	5.95791823977789	1	2.0333314356482	4.04316533251294	5.79087167466608	1.26644735009417	1.13836773574443	2.8097293925417	-3.69514722897313	7.41613424315528	-1.13625259905234	4.71742187231356	-7.68302812851751	-3.0853720618237	-5.53007682606436	1.07020024871573	4.7651954405712	-5.15247374775132	-3.90276553890435	4.98246104832613	-2.56896056147073	-2.39117320747686	4.00541883924984	0.390467665294256	-10.5343841845481	0.00819326187827329	7.90774042197363	-2.06399046340455	-11.0907366568026	-3.49597166284113	0.883955387887328	9.73375649654687	0.239590092329723
176	1.59375412114337	1.94670821061211	6.94605164327916	5.66061006299312	3.30835164033099	2.76750391882663	3.25062764566657	1	2.16766206444763	1.15359848458324	7	5.02066540950054	4.46609184475708	3.26878401244247	7	1.62251693393273	6.84752425741006	5.31345665914829	3.34025634622336	3.94929350538436	3.91168320322346	6.69018841424512	2.52389669740283	3.39508017514538	-6.8946435929544	7.1921064961314	-0.489589521496979	6.14843249383489	-5.76774677673372	1.88508243284631	-9.23965032395457	0.592016106611661	5.94518782760142	-3.06037576673131	-1.03427230282836	4.05375025460559	0.826237464441187	-1.69943480659738	1.75755424790581	-0.127023705664508	-10.1468456433846	1.09269543799761	8.10657751922009	6.6738113896527	6.1980443292496	-6.19840958931983	-5.46532248061225	4.39474093817556	-1.75778778181119
177	3.18867888438164	4.31330340953534	1.74300524970267	4.03044071933189	3.50447908467486	2.67701984612798	7	6.1025835018001	2.93936121356406	5.49279260343711	5.30369425984982	5.05369465738017	3.75747585842746	1	3.45797006839534	4.47436129140821	4.68915252818296	5.70115712514822	5.6888282241303	7	1.35580348347246	3.01578112038283	4.38933543966098	7.53012659502555	-3.34519197546349	7.27058259656126	1.48437888191615	1.04694337914128	-8.82072452114136	-0.909126002151328	-1.35651120586655	0.153681130899417	6.36431638591987	-3.20087407560846	-5.8077950278652	4.56101083350607	8.80066419589465	-3.66480140404273	1.21605362676959	2.76634074794441	-9.1058225663972	0.812231015577376	7.96781038061074	6.35463914022091	-10.3268261952236	-13.5317091477531	19.8730319668649	7.84335019423529	-3.48427581724309
178	4.99230887260211	2.50640168320253	6.13775636600785	5.77100395774097	2.11697173076909	1	6.1487800974819	2.54239185186292	6.29299955468521	3.20217799402716	4.07586487678816	6.77674403722395	6.60629993732909	6.78003220015507	1.55059628469971	2.00912672099604	5.1187508555865	4.30797978051173	4.42806289518384	5.0585089916765	2.78991843202791	1.47397507393339	3.05667643554888	5.3851716152063	-3.75982390013229	8.82336455494623	0.288209880588167	5.23526682686829	-8.35949161789138	1.9901660887862	-2.49430286769154	-1.96058799579115	7.97518427410715	-2.00145690951718	-1.92700023419056	6.75639099766568	5.08409334749237	-4.577009430622	6.28658693523878	-0.923617250295343	-7.73646524331568	4.46369095352825	5.76076180566841	0.570074789486076	-3.86984332217713	-1.88868398561706	0.414525928503468	0.819823148792404	-8.63567365982941
179	5.34302898065165	2.07251635043351	6.16189354614998	7	2.70660777316952	5.05643933576347	2.99234918159327	4.15035842694999	6.78382690558102	3.47252246456577	1.98774420126893	6.60075070149985	5.89786580272321	6.82377625371139	1.87922922817677	4.11569454250855	4.93625246747814	2.65171932134651	6.44317921202558	2.94557740040666	6.46354388330612	3.63000730350633	2.72595537980807	3.7504777456129	-6.78990031886167	9.64436745100843	-1.1123519849869	4.99981795209633	-8.77221511942437	0.724197967905762	-3.73415851534397	0.158608891395907	9.63909949338095	-2.77256270254592	-3.39513162736255	6.81541121172289	5.05244368359401	-3.79416619196451	7.29010251791951	-2.01135699036382	-9.15995190653971	4.51442823911695	3.79036888053744	4.22239356578801	-11.3283720473579	-4.42442644111884	-5.43953960832568	5.22454313848326	-4.00295589448067
180	1.20244227653647	2.27021646239046	2.40820592724676	1.57540402899085	1.77790200885655	1.40654540395758	7	5.01726112665195	2.35071162574216	5.9566828330433	4.65652874921594	7	1.75078063719975	6.31305504767243	2.95873094570639	2.35247375472729	6.05454625256753	6.14478830718425	5.38385652890402	5.2915372981723	3.7901930118964	1.01345732619722	2.14885816504712	3.27113428313486	-6.32754132326587	10.5795033635782	-0.133034729752268	3.17602318301198	-6.18966712134709	1.5185452051418	-1.24041168598956	2.22184989328374	9.46863893917178	-10.6952664998883	-4.20303842406453	6.16414392154545	8.74384688943623	-3.26735360668419	1.92071162746533	3.57299180612992	-2.19690719984097	0.435898737203085	5.34692761709171	0.952673127530257	-8.08282581469307	3.39418764756876	-2.02809896702034	10.0485503046069	-2.84475963366638
181	2.17086452959076	2.53931111716539	6.2321310970717	4.81334676190249	3.0420241383407	2.23336308584497	3.01468256109339	1	5.39391075242158	1.01362151848738	6.46610324105157	7	3.27728192729636	4.55176045754588	5.94201628107425	4.22883915006933	1	2.87594761606673	6.23959644594589	1.9416363969128	4.55869347679387	3.17045335867409	4.03829859861224	4.57177927136015	-6.69838499171742	5.75176552898863	-2.52436096271427	9.30322741051413	-6.72340518215703	4.84986448951044	-10.67384517604	1.95821548298521	8.56528315497016	-1.57719805528589	2.21923573737276	3.66295017207676	0.761184258233423	-1.00511662596806	1.62186175963283	-1.66305168303615	-9.96750434764242	-3.20208551209062	7.95458901277252	5.84346730891778	-9.05070821711775	1.67456968402982	-0.660549326460089	2.5587552910613	-4.13677495539823
182	1.16752013033004	1.71788552498218	2.70124195476294	2.59548006328802	1.30545086174093	6.68463821530139	5.18481788799024	2.62472403416762	4.27574458537127	1.98028875146971	5.570586155591	7	6.5792406988005	3.76995508697784	5.32874870796593	1.85672663062985	2.98657029777812	1.7557638681316	5.52385345780195	1.5537150229904	5.93637931949529	2.54302726194125	5.70003898836393	6.30271900103159	-2.26447749254952	0.61956494774487	-0.557834640348922	3.92613645137104	-4.68824219691364	6.49650707527213	-5.90595190698527	-3.76095266523604	4.69206424727044	-3.78202170681939	-1.94785505523831	5.0577374874212	4.73971039450863	-5.96107832965877	0.496467628213509	6.56604601027787	-11.6353370262813	-1.13816248126108	4.54935811875346	4.84769539805452	-12.6995723956913	-1.98825695372246	-4.60806023626457	2.9771700169926	1.75604622739476
183	2.93584096348431	1.23969771456294	5.77243023504558	2.69040293239091	1.88670565913484	1.06736392426226	5.97946521183908	6.24508850815729	4.9868060501301	1	1	4.67362653074928	1.1140493915747	2.72667735830812	1.87690363635321	3.19095515843031	3.06454114947302	6.36480198923176	1.90713207458021	5.88992759784932	1.1323917552448	1.04815154279021	4.58289619167487	4.2702584529865	-1.79753932180604	6.38918841260475	-1.39601322980932	6.96704027619671	-8.36234059886974	3.76609362373011	-4.52258915587548	3.14166775113441	6.64902375572208	-3.76812025318597	-3.72859979655257	2.03607340216184	2.09440368511054	-5.8793403959845	3.53754970032196	0.683349876320563	-11.9195935735727	3.19076107335727	8.02365359671366	3.24102837156829	-8.094960483187	3.22502869384014	-7.46540317386151	5.18677144351224	-4.32051173873724
184	3.06951405285876	5.96614702842076	1.6756341665774	6.10228636333148	2.65756685027229	4.31051013218196	5.71183078715298	6.12325498140309	1	5.04913056826957	4.50516275466261	4.23916344929524	1	3.84332270888092	2.74896245569061	2.70650333380495	4.43927263456006	1.19623969353914	5.70539497265521	1.57216177675197	2.80281829524432	6.21202576906786	6.28154646038688	2.5784149279244	-1.86819612963428	8.94528225660323	-1.46847995347382	6.86374860085811	-7.97429034164515	2.37548842668032	-8.13317405498717	4.10595707242806	7.72149657869298	-6.19240445512196	-3.41327005825085	6.65813050594607	12.0215457954073	0.239097753636375	-0.468987867374856	5.83522655136404	-0.322259473997759	1.8559736405323	8.95795857534403	-0.143020576444461	-11.8553116740224	-5.58536149187018	19.7485562412106	1.12801615257058	-5.19832872065752
185	6.52414183653163	2.72726098207703	6.39322222354683	6.32266991777343	1.88656787457876	2.55232790406826	6.60292286375381	4.59832853416775	7	1.57019689899387	1.52651120475551	6.45483053569126	5.01675006932198	1.11224910647202	2.04034474889821	5.29211140200896	1.95065760448906	1	3.90204979381409	2.38507585438247	5.58211159256808	3.51295848292175	1.34088712205681	4.53633845186663	-4.78764167142886	9.27053219000907	-2.23955962003916	6.81363562404558	-8.83892195505321	3.32077866881911	-1.93189910274197	0.454124097674198	10.759857700214	-2.71239399631985	-2.6172344381101	5.69045681896497	3.89483216493372	-5.91406560565703	4.11993721879112	0.257920299946759	-8.68790537248365	2.74246931048367	4.8937975671602	3.54179817620484	-9.5905437940488	-12.8562697328673	-4.24775649295861	5.62435681536944	-4.94421666210783
186	5.51832106829435	1.02157129410286	7	6.81515516182614	3.5555733260445	1.21011252859596	6.34950892574627	6.88422907558333	6.51633568683645	3.93207588060748	4.65781917478759	6.93431211361299	3.98576100962727	4.59691911691263	2.48901104315836	3.45215520024983	1.37709562291387	1.88267644961651	4.69773515671403	1.03513079860413	5.67033707151737	4.24857907135748	5.91510184813773	6.19682485851493	-5.68928902316937	9.86271792595103	-1.71917859813894	4.83432573250607	-8.76817824830716	-0.603950755488493	-4.13708228592871	-2.37056490883686	9.14322102024722	-3.31437895875386	-1.82338009535786	6.24055850519951	3.98696575223987	-4.27019364577602	5.31321113391081	-2.34583416298653	-6.95890528569206	5.09142286294938	4.23304213721795	2.20656876481731	-5.75456134105559	5.00130632566921	-5.55655859749498	8.24093781197549	9.82181219554417
187	2.75824867420912	1.18279581791135	2.92780669018281	3.98882351799378	1.153154497245	2.76289519047682	1.1848488337079	1.66971475469437	1.42211560648135	5.71999360137079	3.61238439581203	3.39140093873796	1.50423899528723	2.31515431976115	4.98386205083653	3.53811289864947	3.46492048095493	1.73157162141563	5.26656461664441	3.01182788726561	4.85719540916565	7	4.24199232267145	2.38377841442755	-5.1809255223564	11.9401494666865	-2.47511450095188	2.50680134032272	-3.72520626482413	2.22097972044999	-3.87931879548393	3.22000252914324	10.9031530171975	-12.3481511230603	-6.84449904129823	5.20511042654349	9.1638071408561	-2.32033292518325	1.73835552440327	5.03442454007425	-3.05325638961237	1.18802972054772	6.40471398171538	6.68691764350307	-8.27843395007467	-3.35341221342583	10.3908743028445	2.94437624424704	-6.57837465517416
188	3.27419967756201	6.19748171343054	4.02450721846035	6.86474759541856	3.9027228926576	1.48018635238086	2.42390278225194	2.31001171565433	1.41321148230079	7	1	5.8834077409898	3.97030623386128	5.67791231848766	1.94804231532721	2.63539397125239	5.77235022787551	3.26746314991859	4.26749817629997	6.88468152007509	1.77761845930006	1.73307714061375	1.70083456868123	5.42834329895961	-7.64874735455561	6.80316752644194	-0.17514634646264	8.59247341631876	-9.10583813835275	0.457930688831956	-3.44071047854947	-3.66463474633638	3.12372871531287	-5.20467319205535	2.10077922464204	0.603439812207336	6.67798327156059	0.971087053628383	-3.30133429906671	4.64727809586079	-12.8085006320733	-2.59289877129748	6.09412389537991	0.0833412717026679	-9.57384309809564	-2.42450586941809	-8.92956684520444	5.19585865363013	-1.43523802358318
189	1.24850457752078	3.02385021767578	3.07252573601066	2.19248371251325	2.6393716186081	5.69555569553667	7	1.37067536954256	6.70715243360106	6.06742612963327	2.49937792532116	7	4.82408564090376	3.49138535225052	1	1.78662013468128	4.08903396405509	1	5.08429580216145	5.25701003595534	3.93465387735129	1	3.50072316295268	7.24869485144764	-1.67030970628445	-0.329955767196001	-3.49910934559936	7.02046432575497	-4.97636273418499	6.15095302202782	-7.42189707193045	-4.51363750934272	3.54736156281817	-3.97853927766686	-2.78665018092791	4.92773566584038	5.46246975648284	-7.54654378431114	0.225572275242748	6.36219819719824	-12.9668060633044	-2.61628979522651	5.10859105599879	8.07964302832053	-12.6553573531039	-0.150910609257741	-4.4072098906274	10.4643744874039	-4.93487453529171
190	1	1.81882003245462	3.70182943814538	3.30205758584878	3.87549931594364	2.02110063987334	5.02323714020871	4.34880524918024	6.0729056329416	3.21765202989961	6.51659647155294	5.36921323644613	1	7	5.7663707049211	1	3.06158642861841	3.61482274450737	5.38779499126388	5.92994267972325	3.12309729002639	2.23733768422208	1	4.84525365296661	-1.68857531686558	2.24279462888867	-1.78084793264631	5.55747936249454	-6.29382875634968	-0.215496041045985	-6.65935885001946	-0.150380068108736	1.22770257658102	-5.91562356324325	5.25810307225934	5.084639047627	3.97818229062049	-6.67549050681538	1.95788269938899	2.61701868695932	-6.15775518216006	-2.12691308067572	7.06904206759175	8.65637782850924	-4.44383283296494	-8.54306208306011	-2.35011289640692	0.681763151645076	-5.77963187018348
191	1.10754164705316	6.03172597602355	1.62035590408441	3.91175049916498	3.20511739039468	1	5.99332269830027	4.07211210095075	6.30397337180387	1.8611148072836	1.30200519271126	6.83485229386265	3.03200911004825	1.19876332899595	6.12351029337242	5.77188038944136	5.75131820598971	6.73285253390415	5.62077132750293	2.21721719341369	2.39568594883901	6.35989895206424	5.15549962400896	4.2329678458923	-2.10954825841769	9.56342965340794	-0.0163555219632343	9.66362320593462	-5.97757126062614	1.19260736398054	-7.15156123584524	2.85359082387963	5.31271742738941	-6.88274460506175	-0.0545522386028351	3.95365942562946	12.8030251115241	-2.68942368981892	2.5029790555774	8.45102433506976	-2.46582067900041	1.5029811163221	8.06212453095479	3.96004465000674	-6.46081439423974	-3.15150641029156	-4.50642222259391	7.93303300352536	-4.80577022781783
192	1.74159946657233	4.11059776565132	2.70672637517862	6.43274434601524	4.89551938736752	1	7	5.09253817247285	1.09727891585943	5.90612534041614	3.95307247167973	5.09797046337674	4.16436123363943	4.61875090662526	4.00093224829412	2.86464313138022	2.99366522628024	7	5.99608119569208	4.32276501385418	5.88644394256553	4.09790881086087	3.08425417185423	3.84796416888392	-3.15038095426728	10.4508382619899	-0.44148269761753	10.7071734425508	-5.0679948704401	1.61534538339679	-5.11652291834057	1.41358028178204	10.3706017893567	-8.13550579025846	-1.69789560504331	4.70598106990084	10.7813062962446	-3.16203088311472	2.668099253894	8.71042547192555	-1.84151941807844	2.87534721673412	8.94284138088022	-1.50407769068761	-11.8231229728654	-3.32325230157178	-2.80977218779195	7.34569848915298	-8.99039888242725
193	1.93976376481078	2.95938900612644	5.34493430668731	4.69002104886026	2.72251443619996	1.53117270652849	6.52346225393584	1.92559807135933	3.90684585311644	1	5.44255755899571	6.49837250772338	4.77257109299891	5.23593137905601	4.90437871061173	5.05462519089809	1.94973727881321	1.97040690049939	6.91187051683718	1.66070918322682	3.17793447808527	1.96988434187731	3.37214480731612	4.80609793451152	-6.8469578854375	5.81174836263822	-1.75222531117728	8.56200517659281	-7.39081258846586	4.68530248894259	-9.82415310086702	1.16804296944311	8.37556605565413	-1.78715632478755	1.66284393863975	3.73853982787722	0.994517452864576	-1.35717441200856	0.984480682733407	-1.99589995914407	-9.32784403080788	-2.24482488329072	8.77747274463376	5.29518224726117	-8.61063402217431	0.879143607702518	-0.311924237016012	3.81843470848205	-8.02513859686176
194	2.99995716921935	3.8642757528364	5.75307705086371	3.72149136520941	5.68900637081277	1.71735740185211	5.72959263157252	2.85101986718848	4.40630743074281	2.18247362461889	1.43988606459803	3.50840495615791	2.76864333643914	5.75772937938633	2.2668031719312	6.09530559965903	2.82313265904276	1.1254584229092	7	3.60927606526431	6.25371736761764	1.40000847846477	3.79773085093223	3.10029498572678	-3.72322405031397	9.65316912712274	-1.95387440891235	3.85313383053392	-6.65711138600313	0.933317907452216	-2.63406972586436	1.022786557651	11.1916216867225	-9.07210830916767	-6.04924879109972	2.36873145346808	10.2437116695906	-7.61112823086486	0.834170397712249	0.419816991528493	-1.17795181029395	2.75008840566841	6.14604225086155	0.158725536520285	-11.1036324401289	7.89625658687744	-0.930976293558949	7.61282877651522	-8.80886254268594
195	1.42765791541485	2.02130064474854	5.91220878217168	5.14637599319335	2.90785719744228	2.61282275620278	6.36208688128077	1.20682293801981	4.2948320429264	1	6.45007182440145	5.96374497373296	5.04361965316479	6.15832678254165	5.18999543940908	5.785669200904	1.877442757629	1.88074218640401	6.51639047646735	1.97230563771767	2.30296552366389	2.49100907480509	3.61498128899448	4.4603966251513	-7.76034408157228	6.09413998070397	-2.23392862583314	9.25509972484655	-7.44667664162573	5.23227596969469	-9.69214594223726	0.817483040705396	7.81782368164057	-1.45438005846862	1.72252245474837	3.61977057282629	-0.243637565779986	-1.70639225720703	1.89364377941646	-2.50881546765543	-9.94863748959326	-2.36920577127496	7.74001088953303	4.37882658470711	-7.74612026442216	-10.4045880824174	-0.514954525714333	2.931183310438	-3.60477884283561
196	2.73936738357369	6.05656331416848	1.67118301826591	4.57455661439531	3.94575203361497	1	6.35158551059736	3.29171188913451	5.84700851380582	1	3.11617019954663	6.69360959781736	6.1031325885013	2.14531789084824	5.00994033768418	5.08337060585855	5.41498454967564	6.76281084720086	3.86699649510827	2.29665114567386	3.87363974390756	7	5.26390398303225	3.77743583901348	-2.11396819805488	10.0314388603604	1.16055128782087	9.4233895431181	-5.01581394286535	0.47140551949219	-6.76621720137848	3.6423074036451	6.44273336157828	-6.30034491651171	0.599830772066342	4.77980280386069	13.6712194802952	-2.75661739337322	2.57653731512813	7.86228997415046	-2.2219717387859	1.43264763806488	9.49195169814024	0.532242020248234	-11.7756634404299	-1.1326266519828	-4.03187442411096	11.5177091378307	-0.178849629471156
197	4.35125690631055	2.9834207070636	4.55829939653665	7	1.52238754092799	5.27170891680169	4.94788147805811	6.19511306340971	5.74064809199866	1.06250830051656	5.77196136221577	5.23632275210374	3.49011079101072	1.67901472689441	1	1.56222380327993	1.27445834954354	1	6.18150310259871	1	1	6.16401471986136	1.48951429121752	5.37842187810766	-7.53721368231392	7.0921314842454	-1.44319492757239	9.05532274177625	-8.91004881442792	2.74073351792863	-1.50092021776654	-2.8677188243333	0.889148150513441	-4.8386328845365	2.99259117520672	2.31046865117399	7.69904873566081	-1.26720373551096	-2.97172822552179	5.36080234244279	-13.9561008624134	-0.151845352639302	6.93640666948426	4.16701878266899	-14.7933370159754	-4.05070936719644	21.3692049657649	8.54660448611363	-7.96359054356028
198	3.75587528668922	2.26671671145804	2.9698557682429	6.4258640113627	1	4.36865500511205	4.89051538169251	4.64941750813653	5.13362281908273	1	4.29410668898579	5.15939275095156	1.40295181022053	6.53590481771325	1.70289792794042	2.12581524532307	1.96056620840648	4.89872335719043	6.95718509542345	1	1	5.83740960041006	3.19725809777031	5.05224042994258	-7.34090980334202	7.88810649817268	-1.43437681304508	7.62954461019502	-9.10102359565411	2.80742469014063	-1.51833172485416	-2.78239548928677	0.901710043176331	-4.13347214474685	3.22191211110384	2.04444317403476	7.49439116341147	-1.56006768155861	-2.43267231079884	6.42548490003826	-13.0495481172592	-1.56028854434279	6.82803562875814	3.97056266017094	-11.6372773310395	-2.74374937683015	19.6215102315379	-0.531257001392446	-5.73542922386454
199	1.6220145972623	6.4928366861066	2.04136296308638	4.62032444750956	3.11762432815153	5.26672732315502	4.42071252874751	3.87952846936463	5.59294951734554	6.38867454449916	1	5.96733992785712	5.7352595695015	1	5.47411371825929	4.93655268000951	6.31198877243206	6.10988940148436	3.76139807280935	2.20085975281737	2.29588955332014	6.78215103690509	4.83715587771777	3.81360932163962	-1.53932044304191	10.8101159884209	0.340116882610556	9.13023907838212	-6.11245680473026	0.0226326652851661	-7.33035427884297	2.99630740222295	5.85630239553256	-6.56576127136595	-0.699035689938581	3.09986375475735	14.7366954974293	-2.02879870882199	2.36662852426318	8.73453502593602	-1.45380948340295	2.35303255147478	8.77106443939942	1.07196083087411	-11.1612195733427	-2.65694368459327	-0.772352926928938	8.21517455584258	-4.01794730366814
200	1	5.25952037989051	1.12945617179071	7	3.12644687899881	4.47566073913482	3.46562920306938	6.9805499006826	2.34414317500827	3.05338455379413	6.55000462121601	3.22962553756673	2.46227803993543	3.37191790503354	1.06449513836413	6.06268520263045	4.93586703054842	1.21421956792715	6.25932217451917	1.22241370270996	4.47533035625486	3.83436354937772	4.23421589863995	4.47554554357462	-1.3718596159924	8.09854015843051	-0.607651599260221	7.35297369412323	-6.9196342546706	0.876424107937367	-7.07518272662477	-2.14769819735472	7.29862488899791	-3.04359246761123	-3.1649322549221	7.5594776975828	10.4681307698291	1.70395589226673	-0.62289421063614	8.81274666113264	-0.0319549061726505	1.18513593056741	8.88243711334096	-2.43834567518283	-18.2837806210103	9.11361772586474	16.5566490210286	4.87443303096046	-4.94273762078143
[truncated: 74 more columns]
