# Supplementary material for: How Are Mate Preferences Linked with Actual Mate Selection? Tests of Mate Preference Integration Algorithms Using Computer Simulations and Actual Mating Couples
Source: PLoS One. 2016 Jun 8;11(6):e0156078. doi: 10.1371/journal.pone.0156078 (PMC4898694; doi:10.1371/journal.pone.0156078)
Supplement: S2 Data — Long-term couple and agent-based model data analyzed in Study 3. (ZIP) [file pone.0156078.s002.zip › S10/Euclidean Model Data/Euclidean Couple Population 11192015 1646.csv]

	trait1	trait2	trait3	trait4	trait5	trait6	trait7	trait8	trait9	trait10	trait11	trait12	trait13	trait14	trait15	trait16	trait17	trait18	trait19	trait20	trait21	trait22	trait23	preference1	preference2	preference3	preference4	preference5	preference6	preference7	preference8	preference9	preference10	preference11	preference12	preference13	preference14	preference15	preference16	preference17	preference18	preference19	preference20	preference21	preference22	preference23	preference24	preference25	preference26
1	3.06536548755272	3.27050336815386	5.13328830901133	2.41522091940755	5.49448612780583	6.50543490096671	3.6900546132127	2.82019992031592	3.05353555943034	1	2.1498977368519	5.45326920037574	2.93870717570365	3.66469143953148	6.48291750517541	6.2247229567668	4.96202335256059	1	3.48028737749037	1	1.53088760812591	6.1893754910323	7	1.79167763332207	-9.97752273313024	3.6637484266754	-12.7508785429554	4.96898831424229	-8.56348279240439	3.03917496409079	-11.0128416570954	7.64965655364616	5.5211226923674	-7.00902933230183	-3.07483184906562	4.74714834463887	3.73148827729372	-5.35306190514213	7.8223057925716	3.92406760109627	2.29004337783339	8.77504931362	-2.21720298576394	4.48924873959413	-9.64444664532906	1.04988088214788	8.7089755512919	4.41054940418134	-0.691025012650157
2	2.21311197668945	1.97242691902988	3.54747006081485	1.83319878962656	6.88297158273059	6.26605186292344	1	3.2626146834882	5.14790718492661	1.66782950808456	2.29335418917401	5.11656187247354	4.27200785453287	5.43317369283902	4.25003300680764	6.45052444721046	4.96550590644108	1.91631075007714	1.1240478076323	2.04445270953904	2.5907523967447	6.51189393404018	6.54913277035085	1.09657986822905	-10.4489075441443	3.56702911256228	-10.6513603973176	6.0770028624232	-7.55635052909511	2.85687945829155	-10.1052744844499	6.49326733487034	6.65835519982502	-8.11108329048891	-2.84458595298753	3.58277040751001	3.25532056518964	-3.92305936262804	6.91795612910976	2.74941095630133	1.78848152285791	9.64682957362587	-2.28246610603892	7.60308618539338	9.49081953209441	-0.844721967118647	7.60058965286171	-0.530316713805817	0.629451713368001
3	4.77512662649578	4.83275985092825	2.42025562077908	1.1921407211897	6.04623094901564	2.38391589507299	3.06543417869954	2.82184961122908	1	1.78847107235169	4.46289684702467	3.98582875141441	4.60139296557731	4.85625598850862	6.28417785210276	6.89543646426355	3.33319336013093	1	3.16933192973594	3.64628246715077	2.23458724852915	1.76357462198432	6.85098093522002	2.55346157719217	-8.72366095363667	1.46189421178584	-9.11139325603457	3.99926546941259	-1.56214580011538	-5.48153104164097	-9.89175238655027	5.14826573597541	4.25863027519861	-3.89778813004854	4.05795181388725	4.93589324059744	-0.947199605783741	0.830363972118559	6.84006671281932	4.46396443970138	3.56396806252068	9.86700217102774	-4.7858145780488	3.15233831071709	-10.6359764659549	4.23794321590389	1.78615830855091	2.38962658113538	-1.57384483646685
4	2.19114919123613	3.41129046397826	4.31176037043566	3.58900601664432	1	4.94644202350594	3.18524981567086	1.93373192905666	1.59870328705717	2.84049766452616	2.32167865673956	6.95097503304593	1.5841540943499	2.98917387599457	7	2.43286811612498	4.38395533240532	5.01003986801844	1.76901710190092	1.70790958236679	7	5.64427491299684	5.65267729749491	-1.42735338505378	-10.1289829995793	-1.00406633042202	-7.77120579320773	2.86089260869102	-3.62031440508959	2.41414924624638	-13.1255693110705	3.60848327573679	-0.552530254986914	-4.04121815578823	3.74894011581698	6.46237258104908	6.32243016728025	1.12131184819824	7.12354527537718	-0.184561923200912	-3.80353045878885	6.92401401470725	-4.35947127667486	2.10260325387486	-16.494091165064	1.77929098357138	7.38216303297806	2.92598121348984	1.85353522364505
5	3.29131871265544	3.39852574768153	1.62217919790256	1.99336745879788	5.45879043682675	3.46373040207648	1	5.28157560633636	3.2367266148843	1.09031313825288	7	2.89298303324834	6.56832217019286	4.94663672392511	5.36228538177226	5.46571420898362	5.41601487497021	2.32670120579692	2.32869090304533	3.5375618956702	1.78786524567168	2.37556853631468	4.24526147885969	2.84327498351048	-10.5973850880931	-0.400356994192557	-7.95709535691287	3.27451605913327	0.170675138463711	-5.89767923666801	-9.56492090657674	2.92326482113392	5.07663199773812	-3.39859191070834	6.17138854565268	5.24659903998112	1.9043966789528	0.08504220159446	7.34605858003384	2.90963511095113	2.29945527441164	8.40152433255787	-6.15604458865427	0.848850253512726	-9.5994125745839	-0.392563962218876	1.33058954586594	4.2428107353785	-3.60693090112615
6	7	3.96394365042473	5.25498471618195	2.55275847356376	5.03620041455842	1.27521506273182	2.04283310924256	2.17758438262081	4.50113049949022	2.43279457223579	4.06356145737601	6.30690113783437	3.63723651332539	3.26009227615922	3.82015659089228	5.14230441111251	1.17620400020771	2.00097503852131	1.80610806086511	4.30555752041059	3.96398499655053	1.78052391493647	1.89550199500121	-1.19777805116491	-4.85766972643428	-2.1719297687601	-10.486313986909	1.54189702802376	-9.67993574830504	5.20788274260766	-10.4753163054658	11.4677156464038	3.08471859450085	-7.25593920753489	-2.55487998914622	5.95366045835975	8.07210069058433	2.7711827043741	5.39257216822319	3.38383722553907	0.160911140455396	7.10375512249905	-4.8691117877783	1.90423152015032	4.33079487857349	4.55834481303177	13.2059345075353	2.75058074890501	-1.25254106279631
7	2.08131644691475	3.95241522264072	1.08025069895777	6.11937843472939	2.41638996377537	1	5.50618103047021	3.37252935754431	5.67440840093264	5.76378424816753	2.72220018674374	5.80287731372866	6.00597762392319	3.51639668522696	4.97547348607236	7	3.77165604065951	4.85148609426244	4.04824887975668	3.08382711788885	1	5.97323454154893	6.73866294196498	0.586650069599515	-8.7043137076783	2.60873798375703	-11.5706116227554	5.08982568485935	-10.0293819569971	-6.8909943247311	-9.47290550228274	4.40347440052006	6.55044582830387	-7.66080164894007	-0.530300809856099	2.25393004138909	-4.12259286559692	-2.983580649719	10.087157590453	3.11712355415969	6.01304902423684	9.95490118679116	-3.60431798206478	2.47662147453141	7.25335795601995	4.96595642138091	9.36556349296198	5.48064259383177	9.2083056681688
8	4.4905587286577	2.59324331585085	2.68890405182226	2.6661674382411	3.84977042278386	1.52791800282442	1.39618645992762	1.92344795955566	6.40411009306694	1.09442183701928	4.79084700865159	6.92873599847666	3.6275392972432	6.38331882342646	5.64670055831841	6.12298179512505	6.30961519217893	2.03846519751424	3.92156575552933	4.67806667509626	3.59173289275982	1.97915596238255	2.64779519742302	2.45759871534829	-10.9753988506438	-0.0276859400689556	-10.1145801846714	3.13934709830948	-1.50242829229951	-4.47913735682795	-10.0228168335553	4.26700887063367	5.73128891213568	-5.93323900475581	5.11713784822939	4.75469954773983	1.15407851139272	1.0167498995506	8.84027228356637	4.75309084833991	2.87275694415046	8.47858246836263	-5.83576388740714	3.14671926947652	-4.99983716883368	6.18030283168998	9.10727240639275	0.473002301333108	-10.4803676226622
9	3.79843369663584	4.46658610015145	6.57745450088554	1	4.5998270649764	7	6.02144926932948	1.8343822474589	5.85724641009226	4.81357214785232	2.79987802046232	2.07240797670009	5.06887931404658	1.95665226773622	5.89551678596062	7	3.45247887212485	3.0552095268691	4.94712556499885	1.58979128739868	4.60168568445827	5.92446141781216	4.45764953230067	3.1565524315404	-8.99199057853123	6.62516061821547	-11.9801465941032	4.2997236699472	-7.14172015910002	2.32632898316588	-9.08777603464956	5.34125183062197	9.42002758192528	-7.62175494565685	-1.40410663010505	2.57836067249486	3.33040315692598	-5.50399732948842	7.5353659400829	1.24744343430978	1.16221445793432	11.0788552483402	-4.2654350170328	2.44387077396017	-1.45894332294968	4.56696783013428	9.63252582859129	6.49588598923298	1.05465139274546
10	1.85909590715839	1.56342893921535	5.18235775043638	1.52233767155009	6.92895113957855	2.43210855056824	1.66540319223534	1.924097934103	5.75189692686751	1.63205055846659	1.09865617341389	6.37221063962862	4.03587413178755	3.13521479163229	5.09123897284343	4.86870026045334	2.903034345125	1.37281416555485	3.11174576416656	2.84404820836261	5.95658139707487	2.2833787709474	5.80956119981955	3.65490172940285	-7.18804239399726	5.18499067220892	-13.4622931261943	5.87191828059046	-5.41089898142999	2.88786567091453	-8.77239684029847	8.67602616983476	8.11749800508509	-7.87937429047493	-0.97999397813251	3.31771916936372	1.23419990523173	-3.35693504308378	10.041952472907	3.89797522534002	1.17259706637269	11.1941702232548	-1.47257216407812	1.12903213953149	1.61727150522744	4.57619304506763	12.2897829339028	2.26998869123706	-1.47938487348701
11	2.13918726051837	2.95246378638717	2.71934489284183	1.17589045272341	5.2121868901399	1.57458465478362	6.1525759776319	3.1172055945498	5.21063769677373	2.0211995918028	4.97734438883011	1.48248843848377	5.03856341091864	2.53671382474713	5.2082887477788	7	5.03310569767336	4.01859617020711	4.14019363732846	2.42522259892459	1.6136700823511	5.987955806979	7	2.79277080487048	-5.62177265643384	1.59047623659726	-11.7145913673308	2.22480006688981	-2.9484256745611	-5.95042599469748	-9.61353727495215	4.88569460426894	6.75616934444535	-4.60249768552769	5.05155580601837	5.99553670741365	1.7718981093793	0.718449819077565	9.66305170250029	3.64843476544061	1.11089929698697	6.42270031198799	-2.83282760011267	3.59601611648546	-2.39635961017631	2.27703692287226	12.2832938210964	5.83184173170794	7.59776499003304
12	2.24978281415798	3.48325061891584	2.92043197497589	1.73683167534358	7	6.13291831826903	3.2163191708022	3.52044504198821	2.73632089372656	1	2.09212352014997	5.18573959108505	4.02826171385994	5.5011798357862	6.50061756452854	7	6.7131679159276	2.7939953272065	1.84221104514978	1	2.13059957793893	7	5.11428723748101	1.64406407484313	-10.1587757993825	4.10208938167787	-13.7895530822272	6.99359204614308	-7.34445924597169	1.80013116546393	-10.3337465151018	6.17162805436626	6.85404732247192	-8.27423485807829	-1.83431450156689	4.33788577448659	4.33004230376843	-4.10454336032117	8.40245355961823	4.25110680756602	2.02350145933481	9.54665876343891	-3.5333280531828	2.99424281094777	-12.6226565828096	0.170817622341711	7.87916626930526	-1.15630358987727	2.30051775254269
13	2.45265120082609	2.74747248099132	4.90193862585786	1	6.34350044048319	1.40230214057038	1.44155720754296	2.29393108933471	4.27016050443886	2.01138421550728	3.41213583936927	7	3.99499142824888	2.35335011751985	1.63836726819804	4.33518345909737	5.9062650487248	2.22943983456792	4.13572923895867	1	1	1.7226322446571	4.08905296095176	1.54040403476436	-8.75819362955696	3.64905302850161	-11.9311925500009	4.69821468966784	-7.4869514539789	1.8726765381769	-9.92453855353395	7.84530174874409	7.55365230009044	-6.71682490980579	0.400283816902195	2.80378546315885	2.78917135490518	-3.60209065447618	8.7548482738486	1.69694271353025	0.115436955475572	11.1811665283667	-1.88528613424645	2.1076502199504	-1.96435019303728	3.96878183277523	11.1064745356373	0.758873848244871	-0.150316562588138
14	5.95371856543923	6.21382925658711	6.99914523210717	1.16708123394688	4.78095464194487	3.58811484677681	4.01227095525351	5.05317826007125	3.28417889015809	2.03876864489919	6.13251791108349	5.19839587781012	4.92446099962596	5.96132485802685	6.00227038221067	4.77785099378766	3.25586181348216	2.62328610169476	1.28832545692847	1	4.82256531892735	3.7315857920547	2.82088399471275	-1.33149833424188	-7.69581180184184	-0.65708256487856	-8.47689954313495	-0.878747751656761	-10.2084207693074	-3.0225553495561	-3.60859197170075	2.67704397750747	9.16225812401891	-5.23046225023225	1.69820637384043	5.64338707222518	-1.26284333565681	-1.38545481901029	9.20864037366087	0.0913464727205556	9.98805684398315	8.28633836144539	3.03318614858782	2.22114567924088	-15.7151682797753	3.14073665253877	14.9299483858914	1.53893899936157	-4.60324903307141
15	1.75920052193955	2.42303004624927	1.86433385305862	4.8231545330119	3.30644699675412	6.15459796928725	1.07957451722992	2.67465138970085	2.25248101619855	5.6049523785508	1.85597013374222	3.12584781633772	1.46115048263732	3.17207915476748	3.07321423989022	7	2.18620698967047	3.26097295984265	6.57154003805705	2.07382585339071	3.11671221160899	3.73169373358046	4.38857853323906	1.42721162468001	-10.0957489797788	4.47045283056622	-11.4486229465128	6.43818676150318	-7.84624015184293	-1.30352426833353	-7.02157993757308	4.26634876868974	10.6979350077363	-6.64736689447251	1.20551826829024	2.35165726211567	-3.60540770010771	-5.95914302159443	10.274079166842	2.24153768363563	6.43183455932565	8.36271092045986	-4.59177348674152	2.10888375060223	5.52250942710088	2.65959810133633	11.1711311221293	6.75206274100475	12.4502699975565
16	1.57238753182247	3.97485334501775	1.05921956998703	5.84808104451417	4.22669233190237	2.02962971371853	6.95339995734452	4.71898207226356	1.46781121399222	1.30430871117386	1.2436374909	4.62786212679832	4.35376964174606	3.97417576190174	4.75333261401123	4.7477527351867	4.81839718144677	1.83732483267813	1.64865333431141	1.59298547406362	3.38599861155853	3.29006044816394	4.32225255864421	0.995555579983971	-11.5838522196003	6.25346262014351	-10.7079377617669	6.56050167937492	-10.1333856549726	-5.04649193933933	-8.11607164551757	2.79530637100661	7.19012665178628	-4.53965601168067	0.851636237374209	2.2993343349076	-5.99321025427537	-3.75034938328453	11.245817110792	3.66797666643126	6.64823726385658	11.1296326154068	-3.79641507543267	3.51629631495681	1.51415455237172	4.67119831144038	11.1004736409736	0.848906930019067	1.11127526445595
17	1.1933414461142	3.12602828263589	1.19921778350166	5.42621905216667	2.74651541163995	1.76457269256965	2.503297273754	3.85094070834212	4.93113839342713	6.3359182732472	1.44771800917866	3.28868958725765	7	2.58991652856155	6.53653586981639	6.23898837041784	2.37556807165654	6.87864789860493	6.64307598996901	1.86537967618964	1	5.58205448065214	6.25374207000491	1.43402287952264	-9.82247820894203	2.05997382443554	-11.7042471204778	5.20057850333133	-10.6593422933625	-6.21651506438921	-8.63382336240037	3.73225163844597	6.49157293106731	-8.16172600991017	-0.286675680333649	2.25576078794721	-4.21453378857888	-3.07238073764235	10.0341725869809	2.72707879615723	6.86513131128465	10.2284197561856	-2.80584371838527	3.0321363659499	6.50204843059455	3.10409689146995	9.35987496661708	5.88282176253669	9.57973334154068
18	1.56021869689629	4.64426829377299	1	5.8043873969967	2.91098384985281	1.13656242643961	4.91671376349134	3.24022246776885	1.93692912967915	5.3135001029451	4.498484066351	6.25249832248825	4.24098674276985	1.88633206271947	6.26447961891354	4.34681847249949	4.56132519471779	6.16974756051335	2.16077404859884	1	6.08082311504686	3.9331530230325	6.59618998850268	-0.761747952628235	-9.09973048172146	3.0823292795489	-6.50997114842353	4.39970222929774	-0.225090617975282	4.34247805747768	-13.2380480881109	7.0667196736511	3.09931754527626	-3.93656093013726	3.85908978513223	4.47968774096709	3.50147995776135	-2.48737524337303	2.52080912492973	2.90729878277295	-2.363206673652	7.6168526084139	-0.362918215319578	-1.54058744474686	-18.3304868561031	0.993623125049497	2.10861214319645	5.86263191887	-1.27905734815103
19	3.57395934067572	3.31420465338032	1	1.11928359023969	6.73588071505528	2.70680673851022	4.59616012867336	4.83876792359325	1.46250986443671	2.14880504301445	2.49082882677501	4.1721656169011	5.76605852926198	4.57319227941186	5.70707329255814	2.22750335348138	3.18530883064398	1.51622621236137	1.71261579107859	4.03424598399737	1.70867738435738	1.99063427682712	3.83943101476215	3.16475858770589	-10.6078595414675	0.319724542347682	-8.41203340525487	3.48723955055277	-0.7374715766747	-6.81364288068025	-8.85200365103515	3.6981265115962	6.22860835879115	-3.19983948365427	4.53696609912661	5.07954294146151	0.130348588286254	1.13914237947461	9.45719030888205	4.17025129630234	3.28692804534385	7.61797385510724	-6.42142120333485	2.95422950833767	-3.0568957721593	0.513776811464303	3.10728868980227	4.84904921136605	-1.8793692857957
20	5.29972565558435	7	1	4.40715159267671	1	1	3.55409071994917	1.71064421080884	4.08725872484978	2.00559116631671	3.84902755037183	3.83845264550976	4.29749049524849	1.94035297293955	3.56559447764477	3.70373685551373	5.07652734344916	1.43721846410877	3.70091058270272	1.00087861553664	4.66734361937363	2.17944285241765	4.80112634129107	2.96528704709599	-10.1521766906608	-0.205963728958663	-10.7396259426965	1.8843566370626	-9.40467012045947	4.60830058171812	-8.71257608564105	10.3248248363868	3.30106889643158	-5.16828264988922	-2.22399304269848	7.73613914149671	7.93667585618392	-0.00148576658063478	6.31130702854563	2.23432816237567	1.45651550500403	8.96458071724513	-4.75003732183628	1.12487631097537	1.48680237270845	6.72545993312957	5.86979272610377	2.6889577810606	-8.01584883156263
21	1.76936635234864	2.77679604208665	3.3052419157982	2.6787586289617	3.3668264599692	4.33129377201853	1.76159063673735	1.29305901751539	3.36873857486027	1.55499801431631	2.91442021648075	1	6.81729115818396	2.70050042038847	5.97111275510589	5.91226891686563	4.69499165693276	5.09155922627044	1.34287346868603	2.21261982403846	6.39102637072099	3.01374109228885	2.07396878328557	-0.514429103811134	-5.75479873900888	3.43946049564246	-10.8789801878204	0.525273194029524	-5.24475185475019	1.2787362493635	-8.49898388923021	6.9799761281031	9.12047305898492	-5.71395821557219	1.2169371883271	3.72445725708356	-1.07147499783356	-0.414865554029088	5.67597492746372	0.0010143136663234	0.0669922762932397	12.8497520446995	-2.24672340133334	1.69681336211781	-14.0849917147955	5.31704379295745	8.1219757349171	3.05545737389986	-5.74263504883343
22	4.05866647820903	3.70559704426886	2.16239386632445	1.99966283292751	4.25548734815904	1.92488552497195	1	2.89675004141844	7	1.14126404385514	4.01332239593189	6.54159595518577	4.64815641583537	6.5411200471963	7	5.76721147131321	6.50259031016663	2.52229557062602	1	4.20641971225972	4.40067934078063	1.86493208010346	4.82783982200133	3.68496013199854	-11.7489527945895	-0.190175420240003	-9.41091798327012	4.13724756873219	-1.19284909644966	-3.43094908964608	-10.9684790733115	3.73819388610188	5.18557356510544	-5.54704608195277	4.81813901864666	6.03305621554015	0.987860139857386	1.5972631157851	8.40908402427812	3.82071250307649	2.52644050171884	8.68252470800284	-5.73662460178677	1.39871885788321	3.03076894071503	0.526693537562541	10.2626115304867	0.34349847650015	-10.5900907172198
23	5.8667919142643	4.81276568190889	4.50545094484025	2.10557526122754	3.79546941659244	3.29049927151191	2.54404732019671	1.7506918906427	4.7730215764058	2.23291555502827	2.25386678181337	7	3.86024126545066	2.09376677317637	5.42536083412728	5.92268017016325	3.62283216744853	2.04165893542651	1.73841071015228	1	4.00284212934367	1	4.55726144781165	-1.27426749855562	-4.20572964424527	-3.36687281620907	-10.699173409758	1.6700219143916	-10.473817902436	4.66034927597614	-9.71380455941904	10.5852693925779	3.09115253395942	-5.0241150800898	-3.03143103255941	7.11126229927229	8.93666159862111	1.13001243307244	5.90304119264031	2.79642525970286	0.553814992112494	7.33135451453249	-3.74564335889629	1.69339607015599	2.84020476529005	5.7262215717391	10.8510127742279	3.19477746097316	2.84556452302534
24	5.74335081810655	7	1.46475869742411	3.3448989036237	6.59705699444619	1.25138331420848	6.3920860829656	2.33203756662349	3.42395543874751	4.54853002937588	2.82575368189641	2.92765245268681	5.41132460161131	1.99115475346717	3.31320726489853	7	7	6.27927204922954	1	4.91208067337537	7	3.52921575263702	6.17625450752864	4.94845366571589	-8.58738094030764	1.57075344532451	-12.2359224651597	6.85433116619513	-5.62998297800389	-0.000932083073619472	-7.61001164857992	5.94157592254872	6.08362767338713	-5.0209409845835	3.23332199437903	6.49467893757723	-3.41248778593818	-3.65576902552041	7.06344400047988	-1.38959522782184	0.570405200579274	7.37462340584601	-2.27321437024648	2.92111630268045	-13.3948944747721	-2.36587552814312	10.4931689284618	5.0599434410196	7.76102717569844
25	4.08485477531302	6.46512391025278	7	1	4.0907560205585	2.47514561847852	3.63719771948062	2.76992188051719	2.40250824968435	1.46633836849494	4.88512417082892	4.71518200549113	5.44334295851909	6.58485938295122	4.94275308978987	5.37609688005935	1.79479499299622	1.43077819542443	1.51288762372088	1.7554240405182	3.30353580091827	5.41878247115101	4.5142721185201	-0.601481489226312	-8.07242649145505	-0.393688388583047	-8.35591536040645	0.257639243131753	-10.843277212496	-2.37096650719321	-4.81933380319487	2.34427649698402	9.0602266825751	-6.58882755324783	0.48434209533059	5.74533539546081	-1.59242934396189	-1.66689402440659	7.57202751671205	0.970842624720232	9.21636193071975	8.456249141844	1.84155964060234	4.13089731567379	-14.5767890005641	2.73477095788135	14.7398727292548	7.01124064338767	-5.09673246897888
26	5.23906236405833	6.76832433825781	2.99061006761778	3.26685712636917	6.58790881305331	1.18380502428433	2.65776830420311	1.49205767635431	5.17393813818498	1.8160024113949	6.1596692835452	5.17512735946793	5.52725483841369	6.415516095788	3.00315852052243	6.97356117341003	3.52377643196861	2.37306483209436	1.22458967808231	2.25039043322371	1	3.46228281259224	3.82176030195541	1.34609726879391	-6.04094381562173	1.1533995644557	-2.22760009020365	2.03241237408058	-9.80339830773594	-0.831319091770348	-5.12244636668068	1.80554066235765	12.185756541869	-8.23672293659347	-2.94598563636929	5.21299385772673	-3.29820716937924	-3.51496410445565	5.01710872599435	-2.0271998481156	8.68513551577668	8.27035330283134	-0.134096400357093	1.66378833618975	1.85160139422355	4.46530462105469	1.09773763074408	2.54464067235545	5.69858613678835
27	4.08343463628544	5.92262523228037	4.25818467174558	2.75037564622339	4.97895813307399	3.75039769916044	1.69492550017317	1	6.5002481385311	1.78309892165974	4.1075196213111	6.65725013712986	5.18290372732345	5.92638557204315	5.90276731357308	4.1282804166102	7	3.26455331067225	5.84705612898721	1	1.8885578564852	3.29505517059663	6.14080180080768	1.91819060858715	-5.33431569561125	0.316589530529255	-4.30233321589877	2.56230402881585	-10.0377498824116	-1.02426258806469	-6.60810271429285	0.0511326115251987	12.1691755639097	-5.1086300654073	-0.358983374938209	7.88669954613214	-3.55955071709683	-2.97478759408389	5.76622206693414	0.172304524157887	8.2281015247499	11.2653140021587	0.96003452611597	4.04569704309195	0.305396239955346	4.98931147095443	9.15237178554556	4.4347069021854	5.90547128893173
28	1	5.20166714157898	4.91027942264211	2.14251528512615	1.83263507272214	1.39644777160438	2.05665300655839	1	3.25065795308547	1	1.14202278231115	6.67551120351415	6.47223454602053	3.65240649883488	4.7147303749951	6.23259866379265	5.1787374762859	1.09825094146148	2.47683852171269	1	2.82095457012056	1.62032220681617	4.34473363151408	2.18623149880616	-7.74729443586698	4.14837930519914	-12.0761601372469	0.716332947316184	-5.98437291061891	0.722543745423093	-8.47852736881982	8.35133767642794	10.5142028184459	-4.78041803509222	-1.19144357354312	2.34352388459912	0.574799513517972	-0.140552242846775	6.55033042359856	-2.60126857426947	2.74067138325303	12.0934788043715	-1.09566180895878	0.297087107698029	3.3595755347352	4.24308241426988	7.15313669443604	0.675572993258419	-5.02381334422905
29	3.0390537269691	7	4.97195429827614	5.90365909727219	1.30312514635262	3.66057019455309	5.10390783954944	3.83510311390276	3.63851226798837	1.95310817870589	1	6.62375802156867	6.42614450299429	7	6.65719548170098	4.39913237907223	2.56122226129505	4.70280364476809	4.2540312595222	1	6.50231949842079	6.27599790409135	7	1.30277314985176	-11.3000864465697	0.222664406830553	-7.97575503636122	1.64958995419921	-3.406485794286	2.80194509136903	-14.5530982486351	4.58819114714897	0.57459988382709	-7.29408368588762	4.06872286436917	5.7364783613948	5.13051150904417	0.0390596732104866	6.2146041880968	0.0601922186567767	-6.89108837012166	4.89976048195616	-5.31081743291432	0.939985826219904	-14.7255055294202	4.46185058861647	14.6668786937515	3.41601671372551	1.01046534094943
30	1	4.15024930057785	1.39403995858183	6.34041818482311	2.8290740106284	3.33903490367076	5.20712227154132	3.55902944970403	4.09247690973858	2.11233136721924	2.76511770880258	2.61142525765301	5.36638128760865	3.25919617436108	3.51641354558594	6.96654904168971	1.47065185983831	5.3853427562253	6.46796906700497	1.4247064818168	1.92803126837593	4.76450003229924	5.6902375461195	0.544948860447166	-10.9314110544387	5.01071062718934	-12.3517445595207	6.55873704855919	-11.4312445722103	-5.96393589978953	-8.30043706811191	2.91623507790352	5.12752662611251	-6.36546756515328	0.491555287130818	1.35481889976787	-3.57974488327576	-5.52843821220962	9.55072169579713	4.04040751236441	4.90442621955153	10.8442604835084	-5.09448650215392	1.79537158584341	4.46319396088911	4.07508810642064	11.8704999626985	6.6996083160714	12.0441439730533
31	2.47911984242571	1	5.02624151114276	2.08724699747566	5.76903466586774	4.90386616368964	2.00731334912485	2.39182833354779	3.54432231223908	4.09572862152742	2.92808067918367	4.31235467431736	5.56014750323897	5.03231759129271	7	2.05952352223363	7	2.66530934256266	1	2.17761773156138	1.38824771669053	7	2.86042079004612	1.60423354388962	-10.9407685426473	3.52075903049695	-11.7306475007994	5.91350589145152	-7.63058283536392	3.54762400160571	-9.57109390720237	7.599202860621	7.53183576536069	-3.44176107532633	-2.21253800517333	3.07473120916042	4.93568111499142	-6.12684808990877	7.46563661269253	6.31949107903577	2.67257672461156	9.99414141159753	-2.67689607456401	4.62893550028112	-13.0564344880445	-0.164636274031146	10.495062645902	3.0285562229466	1.7213536930877
32	2.93436643890397	2.68225857655184	3.68114386476625	1.41076015980806	6.51308741762502	1.95010395685399	3.62094406122882	6.48914947939102	3.2517084213561	1.44775841271397	6.84749936163571	1.85484889661103	3.262818086878	4.0482196294494	6.73974536015314	6.14734123621693	3.28192603070002	2.6413119504772	2.20833893494681	3.91364647083631	3.67489214322614	1.36992881754009	5.62225419180221	2.02320099627497	-8.63627708003468	-1.81115046401106	-9.96257326724614	5.65315171558994	-1.17890742102759	-6.39979544326954	-11.850615360051	5.86220475270562	5.90293297676279	-0.943162840479337	4.96696033196143	4.65319042780833	0.139398655208942	1.55522797182799	8.22230473268685	2.77982392451023	2.11408905017155	8.51449967419787	-6.06918502198083	5.75888990915194	-10.6580221227358	2.56975416112178	14.8016867170699	3.85669887287255	2.64461930058115
33	3.41926407155029	2.27077207499948	1	5.11284629670343	4.48600397676988	4.01893636944595	4.2617005722404	3.0665746258165	5.04228056584935	1.78441195595137	4.03657205887675	4.25782668095255	4.45070986571049	1.65207171113457	5.29732258012226	6.34562924958394	1.23353686459615	2.34251687208842	2.14463395271773	1	1.47732684689787	3.09567973004988	6.96586931782544	-0.319723169577817	-11.3976573175317	5.44440727014689	-15.2026273103535	3.83665377533344	-10.3962848859993	-1.84074595663612	-7.50395502368282	4.20275065063907	10.5900079814914	-7.92227202138893	-0.405771707841842	3.78242448978952	-2.88700423180669	-5.42585367728228	11.5467596191289	4.32556986103869	5.36633617896975	10.2709645446346	-6.49149385754729	3.30589443572419	-1.66961080065248	1.68988908139689	11.2750585166154	6.4495715381518	0.916717801009
34	2.79181573679424	3.22033827732387	1.22424988876301	7	2.68169403236858	1.44094683328666	4.52657033943641	3.16082439594182	2.59100945127356	1.96342189894164	1.67637316599977	2.85994889724699	1.66639559389126	4.02281383867092	5.49480246036169	5.64739290013232	5.48795882983403	1.93837147642309	6.90741944806664	3.6719336025763	6.71488304731729	5.69622660330465	4.66764499989133	-0.196116964801701	-10.6471798932765	4.52789879660402	-13.6248095864162	6.54856113673734	-9.96288455807846	-3.9227543756754	-8.71638955955712	3.9423305331545	8.39970698166891	-6.44143788810614	2.04652732042324	3.58023752930022	-1.4852247997043	-3.79177800758254	9.5584629436916	6.29811019534382	5.86519960317377	10.3611686727816	-3.82558029900102	0.151119829620619	-5.05382394838581	2.3226956272276	10.7421114779112	5.43858375149071	0.222372645424136
35	2.02694445933186	1.75472986577616	1.96973143829771	3.92315574738076	3.65967451731779	6.51427232474297	1.58380227962457	3.79118146407336	2.49215774355422	6.19028371633806	2.28319858885563	2.50595553512011	3.64241414943226	2.48668860958513	7	7	3.79801770719069	3.46200724149504	7	5.24683989504375	3.48378477981491	5.73718175342409	5.30055386152058	0.884221788241347	-10.7472894922859	4.40792667481617	-12.2170897467082	5.40229090231311	-8.72483991857388	-2.58783424652093	-6.40798228017998	4.13393688311507	10.2140125346361	-6.90858926193015	-0.358100300680006	2.31821491131427	-2.89416699202293	-4.84864102930607	10.7123297875957	3.11105151643657	6.12867999654128	8.05041975620324	-5.54170096552221	3.94443555356921	-2.38468454822425	2.241504408042	10.0322834577658	6.02587458172245	8.38210794811282
36	2.87766813533068	4.48597065782529	2.18164597555571	1.25091081547859	5.32921778271982	2.08191706342517	6.04457508405257	1	6.53999944567532	2.13516133054846	6.18952041877338	1	3.70050634535899	2.74885181928783	5.52662014737218	1.67881805936045	5.9927116034765	5.50147223608894	1.95431269054943	1.40955922983202	2.8045143152082	2.01221282789239	6.16953285418868	2.37837524317655	-10.7303039768719	0.575045383326042	-10.8786679602392	4.69436219982746	-0.135165112380708	-5.5086860018448	-10.1737827217369	5.33762796759675	5.5828417872541	-4.17336842506833	3.68184801005525	4.44231636767237	-0.586558222502518	1.92038942295803	9.25104787348025	3.27941339194626	3.08844223047978	7.66855241799212	-4.55696298734366	0.287142417980302	-13.9628155137994	-0.188488297755163	6.7898342106055	1.5661353708473	-3.06504822279343
37	2.02653626073712	3.46683372219729	1.94651838839192	1.96336828447295	5.73862821414187	6.00779110799917	6.71013476559527	2.22432587308227	6.346285859211	2.13336424808371	5.68960044459277	2.04332564671378	5.7104275498067	2.27774014947367	4.6122266263039	7	5.13509363411645	4.65629191280356	4.25158701053107	1	1	4.16417581089891	6.00788693636068	3.58763960090164	-6.64852933768682	1.95392651956145	-11.3449830768561	1.95345870408447	-3.57596756109206	-5.9181253488059	-10.5270901004464	4.12439870284638	8.03926167624145	-5.83021043796051	4.64371437979534	6.45509586858027	1.80790511861957	0.889999890595003	9.013516996686	3.8584369620988	1.41375598835948	4.74894688581436	-3.59459047956362	0.0530163820178058	-2.06285090155759	1.58637579422082	17.1234432900826	7.04079253545755	1.06224782625073
38	3.66718709307932	2.52182286452187	5.99541081971065	5.38526577426196	6.77879894158611	4.89456619672944	2.35285971191563	1.88014560029475	4.86218177587405	1	3.7008000641511	5.61709310798918	4.83741257091887	6.58144218538294	7	1	4.05511006807379	1.4823334192678	1.06369841404102	2.69475444260539	1.55536593380298	1.0846421929245	3.66844694640695	0.518877781266937	-9.94296108996844	1.06193221283321	-8.65758886935576	4.90414318779484	-7.9481800414523	0.505675490838316	-2.5319022510036	2.78048372868133	9.65725464943805	-2.59334819304235	-0.434691419879165	3.09377995053802	-0.749307198035847	-4.28103113536941	7.30289061444728	3.54422505350992	-0.435915274815087	5.77913082176598	-5.95070601984686	3.62549944783842	1.38615824092473	-1.01523597654034	10.2081000603732	3.66402146770633	-0.545921505730489
39	1.97904412785567	2.5053247301261	4.57794266456979	5.6423073552709	1.90882315727321	1	3.50957568798949	1.96197332791813	6.29840945794918	1.48352431931864	2.12543098047184	4.57159228838144	5.21446028864031	4.51002709616845	5.40537905623477	6.30166729654992	6.83403122945991	3.00800936267371	6.03544451907657	1.7317592629122	1	4.9931439273069	6.9865884059834	3.87931398820319	-12.4890059000172	0.983416419582787	-9.524732981259	4.95161011794157	-10.4190963842156	-0.855136295268522	-8.98377456338943	5.72870934460786	6.73813385595159	-8.30099635443603	2.63854511365615	1.80351024937639	0.90271964258888	-1.54071036821741	8.12261534283679	8.21119672469912	3.06577189586644	9.24170527184972	-3.58818435689701	3.07098896298837	1.68660079827773	-2.67762347047713	6.87070449400209	2.6064262082084	0.381561126069364
40	3.34659066719759	3.563727649759	1.03330283761561	4.87336465850286	1	1.59663818263652	5.93776398198624	2.97006634911477	6.40721012805523	2.96574856254073	6.96020822051167	3.42857210755781	4.93924796781419	4.19481716377966	4.66090041587786	3.29709260961514	2.01747194963401	4.84678460941215	4.65136409368666	6.93189585241115	4.5616879973402	6.8261953819801	7	0.98968422053826	-9.70536892026333	-0.534686224476845	-4.43056012228902	7.15037322088775	-2.40854554466378	3.33174383677972	-15.7688029427725	5.61797198917344	4.5989354740436	-1.17283435354278	1.52388122897667	6.42424330088033	2.59971118506891	-0.234899390257987	4.11365767531909	-0.0199683022458295	-1.779794038	8.12020283274334	-5.36978747252143	-0.914577922571188	-3.26767241045925	0.981002982879396	13.7851156137787	7.15672148672101	11.1094800010267
41	2.13864886217984	1.80719363512673	4.59551539219348	2.14633309035159	7	1.55967378263534	2.38303893881649	2.0852647460127	6.1534406914286	6.40342044492863	1.16616171459231	5.74016772453121	4.10422753180341	2.5653997233949	4.40395490979192	7	2.21121548365069	5.99594752771224	4.74776068462776	2.99391614978765	2.08297516436883	7	5.18360207489227	1.97563824758648	-10.4635056038828	3.8962532584793	-13.4327006221898	5.74709814090427	-7.50376827878187	1.47149269190368	-10.6282296768816	7.65609269309793	6.05867861849869	-6.17832135770124	-2.9787719554949	4.43457015287271	5.82162220033186	-4.87748410741845	6.54458954921833	4.08478014714627	1.86755629865424	7.90954814559264	-2.08316071730262	2.65032227675769	7.76842051625045	4.59826681906446	10.8290578688012	4.96380895825726	0.071441628262599
42	5.11646841747533	5.13011687068118	3.82213306294735	2.99812853610831	4.05394232590747	2.03923068645376	1.96847158663735	1.937251949247	5.53523329540792	3.64301223042798	5.07776298938775	7	5.56278805091561	5.56451339479037	6.94819950340488	4.24657968703414	6.12293295972541	2.25392107377278	3.36742745064082	1.21590468392475	1.32856362755683	1	6.83479591736127	0.916731480717228	-5.47218702668821	0.142465392985454	-3.39734724667313	2.79676523652054	-9.89177655331321	-1.97818960618085	-6.23105165340936	0.18758477901525	11.973826796837	-6.20094246695794	-0.48109828421218	7.21039943439014	-2.71757287158901	-2.88269315877213	6.00143881325894	1.23525495990483	7.4680416093588	11.0842963774615	0.0462854526577118	3.56179462268479	1.03603318048354	4.16227568772224	8.85915059282785	2.53587347452607	0.921346552111772
43	2.13138544308017	1.86690434851264	6.15771470339888	3.2066197289853	6.32243187259859	3.95458922105477	2.40771699935292	2.72811867352875	2.89273499764009	1.35153499832247	2.76651427812146	5.16369142060573	4.7567449088363	4.37221044266077	5.25280676909036	5.85088454012334	5.49029945566037	2.17174797762135	1	1.01121215767042	1.55140004561604	7	5.86257178512825	0.755336016975651	-10.3222857116873	5.51144976384222	-12.4841221518511	4.77199721108716	-8.05997663380445	3.06956067886979	-10.7479423120262	6.82951693985694	5.37415775738703	-6.75624404671115	-1.58917260707424	4.78543917624568	5.11483864550636	-4.50896332560613	7.75439223156939	4.67027091629653	1.67288794250518	9.09955198673859	-3.75930971128025	2.88885367612144	-12.4330850475291	1.13678097961407	7.87754393017339	0.0974960711096908	0.228742228576133
44	1	4.56847338433389	1.88222239983866	6.52648843164028	3.05704385088895	1.36320886509377	5.62300481704528	2.4065012050158	5.75891669973723	1.28708617040573	3.42765846260774	3.11910799999383	5.00923708669496	3.91818144080969	3.39013058644148	7	3.43438234804673	5.3909163568663	7	3.14584949471664	3.49663067255376	3.03486079915185	5.16373261656635	0.826536831624177	-11.9663792123422	4.868705102747	-10.1040420662997	7.73929925572809	-9.32700603775856	-6.01048099558616	-8.06576630058662	2.71488055563471	5.72618427301091	-5.80321983227709	-0.308415955763199	1.68989993391823	-3.22732915494975	-5.41907994643177	10.6566372019336	3.14780435206464	4.12443463980838	10.8808455478989	-4.84508864233187	1.03571725613517	4.486908899033	4.57473458135003	11.9164765858698	5.71721749303103	12.4397917981512
45	5.89527774307434	6.70632292121357	2.6249745453287	4.31498990946674	6.68591538543568	2.63861922340298	2.92242917385343	1.77650185646305	3.7285909507463	3.4101350789305	5.39015485599252	4.23152029444221	6.62935470361523	5.88122513460379	2.98729602512415	5.34098271438038	6.10840581323466	1.9246683895658	4.63808758077597	2.28145121601897	1.93213438900445	1.98819199481341	4.70285637471276	-0.36074399274765	-5.67744744014768	1.85196427400536	-2.9915393669389	1.34802883060505	-9.80966146601867	-0.933234607183256	-6.65864257274813	1.25681440248937	13.0584488483435	-6.88452925468412	-1.60755279473453	6.02481381166384	-3.98714925122358	-3.30322451360285	6.51560051189899	-2.48916278248821	8.93310579607961	11.2499467600836	0.209127692139302	0.784642945932101	2.77419219550957	-2.00424093334043	4.55118827687835	6.87278169075242	6.8474339357004
46	4.22039081799859	6.07781516981954	5.70952632968254	1	4.04734380908542	2.95591506518737	1.80461333918622	1.42565458006665	5.79241053498449	1	4.07364796284888	6.1869528539719	6.58111073609695	4.29470003295272	7	5.75749820125654	3.27289003382428	4.90501406209082	3.09903498353142	1.105295113841	2.9086118700475	2.63705071583647	6.25771964666785	-1.41582562392261	-7.42139565581136	0.935599729810225	-7.36693612299078	2.28725478467262	-9.57957730665767	0.958432593705674	-7.66310105184261	0.356806257172409	8.83539834847109	-6.6879034818857	2.54501378791818	4.38664562568358	-2.49049699527193	-4.38642228420415	10.370863296287	1.52674084679363	9.06797785411434	10.4533139526904	0.896712672482325	2.27284183661678	0.17020247648903	4.6772743811148	6.67991497441779	0.915334235457122	-1.44951991144755
47	4.762455506072	4.00523492490965	7	1	5.45613179052716	6.04061139278573	5.68241170888046	1.2859603885012	3.37428163158279	6.02074164377538	2.79220051591521	2.69353298779185	5.52003089277441	2.63895802330562	5.18089600187958	6.59706214584844	3.64472341496512	2.41928774596052	4.39047904959883	1.6972255653159	4.31246766330319	5.71605560772173	5.19353973445002	3.83277318139025	-9.20607607913745	5.29384241423861	-13.1706109275102	5.56384636783586	-6.59737244511609	2.36516035550657	-9.00870542481191	6.49532621475445	9.89434199886389	-7.06287504221028	-0.871723854057833	2.02784588899265	3.2059483746062	-5.25139038347988	7.28751211420254	2.07783446005444	1.52033931218151	10.7208598086198	-3.95671056708152	3.12756110017492	-2.34563098292395	3.58491818584233	10.1639243021531	6.23097143354908	0.800567758220115
48	7	4.5538547588479	4.35418379808438	2.39472251065567	3.78708103055555	2.77382919900606	2.4071560267825	4.07203293825753	5.66262673636228	1.15614864751175	1	6.16132523595183	3.27906587270222	2.73363828861806	6.12207453100079	6.07222260014509	3.14383974324365	2.79675764933546	2.43619364637935	1.15686022765614	3.13784806842237	1	4.47691203299316	-0.971390456878445	-4.19445702544328	-2.5989835506064	-10.5299557176742	0.633712553137278	-10.8001326739911	5.59520328297021	-10.1394865990136	10.3514725267139	3.85181148176369	-4.94999098198364	-3.64028919026482	6.19579385960026	9.3802560312226	0.745647182983159	5.76515059059804	1.92295899147171	0.606601614122168	7.58929405898223	-4.52502913446724	1.81307603720532	-1.56085811598175	4.74499506452995	11.4308075574417	2.69501616167733	-1.6238389000215
49	5.67956415126521	7	6.8142214569345	1	4.82336387684695	4.04365506710536	4.43506838543391	5.02554327036327	3.38956719820394	1.79261671643313	6.18932972353946	6.65803489741037	4.62662659199993	5.40910365850373	5.12934119580737	6.92480524466364	1.84902953552854	1	1.50297441600545	2.27937019665795	3.87453220525418	3.97606581044606	4.30478289962715	-1.28676223472413	-7.67229190176765	-0.525438385935708	-8.5057805489861	0.0712542688477141	-9.64968081557446	-2.78304620833853	-4.12321277234617	1.84375839816605	9.45805849809606	-4.92662935746288	3.07790341497997	5.00151665958626	-0.204739074057707	-2.3019196515395	8.76785876367617	-0.519255380017266	9.81108759018469	8.63451446119612	2.19715598286732	1.88526416049821	-15.7945851337512	3.14335197529102	15.1026107866397	1.32602414427955	-4.40571308873632
50	2.18766046184618	2.31968814281264	1.9682315338427	5.87221689759573	4.90785458892878	2.55217466704152	6.95781996358982	3.83144382209432	5.12543980201945	2.07063933767974	1.9945367176109	5.36197390191562	6.94471606301872	6.06275142524255	1.62564740121466	3.48361072461686	7	5.7726444963734	1.45586489904114	1.83839752389203	1	7	7	0.387974207589316	-12.219511143494	3.62280674664242	-14.6426973629037	4.03691984197307	-8.73019178633934	-2.77099423180717	-8.3370521603563	5.47968223854562	11.072192003188	-5.93207047193093	1.73439934466107	3.73112639740205	-3.32176108260916	-4.68975553813864	11.7142428757626	5.49197343785561	5.24785737203508	8.21398760126469	-6.26969944941181	1.89152779139396	-9.25146499081342	-1.32011233122376	13.5449015223357	6.78567804775927	0.189148233380857
51	5.02336241329758	4.52228064432842	3.6003284908274	3.49957273472706	4.81739226606864	2.03982047805283	1.2412394501006	1.74507775684148	6.64041472197763	3.91008324901654	1.53738634438401	6.45734575322378	4.81807104032911	7	7	3.92811254053053	2.86047322281024	6.26477207730385	1.11214740407433	3.66627436687485	6.69877338032564	4.23176058421842	3.68095498975771	-0.404400704091291	-10.0199027538903	1.43729693731436	-6.25250803305073	3.34726393118111	-10.301232851147	-1.85924424878154	-8.59240923553952	3.24572235519216	8.38249205424564	-7.85276144376613	1.13687419104966	9.6276026770059	0.068896961450343	-1.75978420437688	9.40974616614481	0.450143266019237	12.174060868562	10.2732137763883	1.40156117598756	3.24183709269131	2.04621869262392	3.36593182096471	17.6521693806608	1.93963693373817	-1.79444501765296
52	1.36561997668674	2.32756914894915	4.41845213624384	2.45892520496378	6.80065064588773	2.76244837325879	1.38827662087941	1.62178859755448	2.98631368730779	1.87367233719649	2.35364331422654	4.38586477429026	4.23250339357007	4.74989048178686	5.95927577168407	6.60120697930484	7	1	4.66090564264623	1.75437705401176	1.5389414134164	5.9752418000393	7	1.15932100543923	-10.8239541204548	3.17510770850972	-12.3092000598086	5.80074895308087	-5.92372660709916	2.02761054177704	-11.0779634352008	8.60549576141318	7.00011875484239	-6.49946732153794	-2.04791909209112	3.3475584228478	4.77506589977062	-4.39600637182703	7.47392614973724	3.35119113332269	2.81346476051285	9.74719790282626	-3.37404940509547	3.96541312718328	10.0083020790989	-1.03647668957501	11.9105203120769	0.821741932924083	0.692784026321005
53	1.54590045436679	2.70281143268442	1.24919461913198	6.04927415294596	4.25466088690393	2.23274143846701	5.22899074729225	6.47095355589512	1.01138564755679	6.68584802404765	3.90600409532412	7	4.8846099406676	5.11116635207434	5.06765237028683	5.39377084658386	5.47633746599108	4.73114221696327	2.60093329648133	2.16855392827934	3.93649694352624	7	5.92058012163977	-1.51312997820947	-8.73716475567208	3.03484697321849	-5.63728245742854	3.33236860576807	-1.61132681616598	5.04733970597662	-15.3081007704	5.32413986477708	3.13401670500569	-4.81927675252454	4.64048860002546	7.33588282701037	4.03057156597433	-2.41600420079234	0.931549476230208	1.039161868443	0.304982033017702	6.81965598410015	-3.08679537787984	1.94997759300469	-3.59949887517052	0.230794635901395	7.976589302162	4.35491613337349	-6.7440756358222
54	1.71202133051765	1.32679393356152	3.15379594194192	1.61033636921397	5.52296257839893	2.79033060916434	4.9965400213091	3.859929429388	4.822647019752	3.15117072273181	4.82946031419104	2.91138686731921	5.57799337880596	3.56272160655126	3.17815187046782	7	6.62471378039433	5.05541413909134	2.32412736797774	2.59356935467394	6.98159267732553	1.32536163647212	7	2.06362326148879	-6.60750426432462	2.02301195997622	-11.0096657274208	3.74716147110882	-4.30648888992059	-6.75863130212682	-9.56135076105839	5.55837171444739	7.03742239415803	-3.72126412945377	2.75751499014665	7.45220773076128	1.331731695713	1.09046019363575	7.15839464453411	3.72292913223444	3.28925833864683	6.96230841840315	-3.78813597995543	2.21286330076503	-4.66927723003691	2.58407616784796	6.9302568956037	4.88567991084122	10.8732067706687
55	2.33684503529478	1.89879769360538	4.55782642064126	2.04105529025251	6.52804079920444	1	1	2.88444014934806	5.49641488424486	5.40012085675314	5.24841072883028	5.64655246634248	5.2347970266245	5.55323328376166	5.67618655479186	2.73743616932632	4.0412460080614	1.70005752417629	3.35659912388508	2.06543387433065	2.10749476073193	1.23286767590943	6.85753399604438	5.57414170221876	-6.69548140869548	3.31256380385706	-12.5645444133545	5.56395663060176	-4.36049883286894	1.23789419564325	-7.35578125514309	8.05724012237289	8.6640759250952	-8.62876428123431	-1.33777625621329	3.12796263085698	0.795484674385586	-2.62416200479765	8.37606938723145	2.76581789290071	1.35171785403838	10.8705631222556	-0.615783224172146	1.54995087479198	-1.75596707897247	-0.784164448302843	16.7903479830774	1.60861704380366	3.18243655900894
56	3.50165736221662	1.76528781554566	5.26232944855205	2.7833214932827	5.83305467810645	6.91058806479264	4.95119976508018	3.40453371484019	2.95405626364308	3.39328507103322	1.79501433437465	5.30894849963278	3.61671787552452	5.17898725767141	5.75969559272351	6.31030011639635	5.2618131184024	1	4.41534750977955	2.19809449472139	2.87784941721835	6.18065211906615	7	1.2423017334478	-10.0508754003651	3.34706764186427	-12.2037827989762	5.10460446814641	-9.02683798462147	3.79141315121866	-11.4925807299691	7.86650358809828	6.93505466484672	-6.66940328384407	-2.94905266584136	4.97016271463303	5.00965755430995	-5.01940781867502	7.52293910097674	3.88002400552789	2.66400702395063	9.05150352144098	-3.16430609804444	3.11350974246476	-10.3661159069191	2.35224946357947	9.42440748674436	-1.05949737708106	1.84899939071102
57	5.46207427353532	7	1	4.68233856936817	1.55174463343216	1.09361356560415	1.06245909489999	2.9346744335924	4.8669498291284	1.75190167249614	3.59544215105482	6.78021390321777	5.63592874318211	1.54745531907949	5.34548213410123	3.44297387923121	5.58108409032487	1.61557665296231	3.76036757953674	1.17697988475039	4.109986595702	2.30384325519863	3.81251104010572	3.36143688389354	-9.43858454145337	-0.191030068029877	-10.3868709049518	2.73044747614839	-9.15841938431517	5.20723537795089	-8.83078533989958	9.61374247266022	3.28864886864059	-5.07566656405326	-2.83601841339652	9.18478995399071	7.40127301436657	-0.427062185378344	6.47005821235647	1.34479554519252	0.802282853857722	8.01138164166055	-5.49278650949729	4.38173969874192	1.47656792684055	6.39550722622185	6.6779317594627	2.99267136498543	-7.62665697177754
58	4.3854416897731	4.636645723949	4.48166570177046	4.53153776304524	4.55796230985439	1.1242723761417	1.5686311694097	2.40906441126548	6.03279000367871	1.94409147390107	1.84863852504469	6.66250013018267	4.91056575383307	5.29321850128728	7	3.15139800131461	2.81520882518356	4.73960923313479	1.48330078348254	1.11616978214478	7	4.34206520210869	6.8185432374987	-1.17354313553453	-10.5001577150211	2.56976085867616	-5.81129059359689	3.91245982356588	-10.3530139801915	-1.78037776151291	-7.76282061161718	3.80202135138665	8.32173960049077	-9.22955172648736	-0.112411530548428	9.89141334755572	-0.0489033019858748	-1.19208952797789	8.73603838709485	0.388765598327115	11.469717601544	10.4703835147384	2.23848611262837	-0.307675321543549	0.548065827639852	2.12419148903547	10.0053493946348	2.16053265278519	-3.53173854329211
59	1.91971569909624	3.18456795741779	1	7	1.96578563330532	1.00544759888369	5.12275034081703	5.26417742182852	1	7	2.59043059443445	4.22175257713534	2.69133848045483	3.9278835202752	5.53465412072562	7	6.52632896062769	3.20873429853208	3.34132678554037	2.6058734576857	3.51427257181215	1.47913299495539	5.21651785020675	0.85507018195903	-9.55480971014308	5.41031203347879	-12.4121546471196	7.72498258291972	-10.6174100853799	-4.119233466104	-8.5657346080923	2.7736997838359	7.93588837166247	-6.19480048856877	1.37127126812949	2.71494626526165	-3.18174301755635	-3.44856610580715	10.1193036372812	4.63601670900388	7.11362823296354	9.87394302122949	-5.15518897310148	3.95677496934538	-15.6506852441795	3.95696205182061	9.82283722301087	7.21002227520957	9.62711543505714
60	3.48245311580626	3.48867984459486	3.10639008015397	1	6.90858904932672	2.93125272528819	2.36571154006558	4.02790877542259	4.162191811075	1	2.12194840326871	3.67010669720394	4.0418471491108	4.83658248140859	7	6.78835035654282	1	2.99491235674866	2.69573034885839	4.37306401564386	4.51603610400659	3.26134162190963	5.47109142816354	0.969112987841699	-8.89700751415419	-1.61755363887148	-10.6762187198754	5.66270563590705	0.0988633236513863	-7.71063353866545	-10.8733603886988	4.45764004590661	5.88349833479579	-1.18048049629096	5.58084633599013	5.58337273546402	0.978664268371675	0.355886612596835	8.48594313349222	3.07315388056055	2.16701453322484	8.12492110345218	-5.9846341017042	6.11394996437005	-10.8681848306419	1.01392266481031	15.2115885207573	0.359905395497165	1.91742215424829
61	6.9619883973652	7	5.55097946906228	1.05177436184051	4.8904716642771	1.03599709364271	4.88937620495812	2.40029780759071	6.24599418940005	4.50138971868239	5.58037998272099	4.4753829876628	6.19713369730478	6.15479304155766	4.45033129489667	2.59709385450372	6.26166958738358	1.9742744990391	3.30756671808998	1	1	2.35881677069364	6.21216242907929	1.45088284520217	-2.73283197893386	0.361030144390031	-2.85212735491115	0.54075820816913	-11.389907834465	-1.37797580319566	-7.89704100231708	-0.474148848700826	11.8320515261988	-6.83282598873198	-1.10937472571482	8.10501110992349	-0.423389917624918	-2.60462406253662	6.56298328157584	0.708229115598017	9.31006403582065	12.819345388402	1.18742853748737	-0.201639822250024	2.06721370519544	3.43848994517217	4.82853857195977	3.66568279122083	-10.7265509077099
62	4.78690371316053	3.59894875525788	5.56657206272066	1.12971524158618	5.12125596854688	7	6.74711152030913	4.05646209734571	2.94077407978515	7	2.71592039082417	4.07855053266103	4.67550201292609	1.02939612175372	5.81120285853362	5.99727808289347	5.14480229412547	6.88895821263266	1	2.39493479977436	4.73110423109832	7	6.43810307245726	4.17423882773025	-7.87222756279854	5.52868448668938	-12.2736287083223	4.85419213222699	-7.25118544522628	2.81801325647438	-9.10526938274257	6.83377174119109	9.60819026889289	-8.79227983515004	-1.08031102397801	1.78064938101306	2.4190520528009	-4.91278775135669	7.09425221729452	3.44893892759711	0.679706541171057	11.4769374295151	-2.47513405710227	3.80280671936842	-3.14943641261522	4.76543334968097	11.0774379617598	5.44614224764048	1.03236942765837
63	5.713055899349	6.68713719749176	1.16711834267899	5.84306341084422	2.40934997443009	1.16768341868968	2.4368641406567	2.56558327677008	4.03924356071519	3.0020970082688	1.23439496797053	4.11759373071956	4.90176669844341	1	5.17079207059377	5.2677030648192	5.70933663727492	1	3.26735258108403	1	4.91459230127557	3.47927895969308	4.08237397117365	2.51833103650794	-8.94509274523472	0.792601546845997	-10.4995636054582	1.41845374336615	-10.4330116825653	5.52477646896707	-9.11460691577537	9.89338061160408	2.40319744203891	-5.21345074583306	-2.57131416004141	7.34483949575391	7.97382623917448	0.572126183179902	7.54747066185522	1.71324472205035	1.51741302782052	7.18112655799107	-5.41122765660959	0.6422175555056	2.25019038735946	4.75952996941882	6.85435878229069	1.38676028429317	-8.66565023505036
64	5.23631378135946	6.77313842818397	4.42849808323354	2.15435668735823	4.16009827344058	2.15059390106337	1.03913167507274	1	6.19543773893674	2.45225387022601	5.07525429137626	6.9167021393263	4.63901282493206	3.23031181288698	5.93045937944895	3.56262697344416	6.19189228196321	2.2240925829984	6.21891852368666	1	3.46747161226213	3.42637105381975	5.81599199407099	2.28725236214798	-5.51705621049361	0.466499544027726	-3.63784427133529	2.67450382988546	-10.3882817046613	-1.63784779542901	-6.7496304855936	-0.21149346562549	12.4301674228405	-6.20603525865499	0.842732461839606	6.03007901322471	-2.8398770245712	-3.73342319367461	5.81873686386071	-0.641065835786024	6.61985115440362	10.9146829118103	0.842914830680933	3.28740364868066	-0.208411757821152	4.64983112416895	8.17468651946139	2.78748801590165	5.93596676388556
65	2.11900697247582	1	5.76046170038562	3.2106016577246	6.45862470180354	3.17199216270313	1.48208617971987	2.7701381974592	3.59007233118764	1	2.89544728034617	6.50248884079166	3.58126985740839	3.87122691985843	5.34824781915172	6.62564904170396	6.39412194955391	2.3525578488749	1	1	2.33629033056694	6.98460579132039	5.82307419187963	2.55903281141761	-10.4414767269415	4.06717257563257	-11.9111148470797	5.06048994057981	-8.52644100536924	3.47391006723539	-10.9774216288431	6.67777335974281	6.25504170770176	-7.02812001865681	-1.7875878825451	4.833584383993	5.34074688362326	-5.55383011925116	7.64916846596437	4.79923447366935	1.69633230010481	9.30300928236033	-3.91154281201434	3.2122328395205	9.91413911539976	1.61688867860247	8.82265619103409	-2.81040689381601	0.847760422063622
66	4.09016041081378	3.30138358074794	1	7	1.28982524480074	6.45467465439631	3.02742503092223	4.18290674069388	4.96900588523917	3.9395264691902	3.78244080250063	5.014619967148	7	2.56337390408871	4.21678634724858	6.51385061904479	6.11957136150726	5.83788826086651	1.42863035131373	1.55067145542693	2.05625430754105	3.51632449367017	1.60232246932015	4.00732897068268	-6.20552053128195	0.620586711543608	-12.2104816191005	1.86182456921937	-8.16807431782611	8.18168628702264	-6.32668340118871	1.76874828282957	11.4422546156804	-3.12232617638519	-2.82728250490446	5.76488714394752	7.30546039258705	-2.58741703464771	4.94721552134719	-1.04253978261714	0.159889189610568	8.84979015184517	-6.29209681087512	3.53215867184807	9.93877095529468	2.26587420864173	7.83736142502532	5.861076180755	3.24981250755983
67	4.16607214859433	5.54807445981681	5.32344798354146	1	6.75538262761254	4.20369257661364	3.06563060126156	4.92285179850999	4.45917195719239	1	6.03807578834303	6.55524168461184	7	2.10221179121843	6.73745595626374	2.58500047403338	2.4230988984471	6.7104802247071	3.3024231592776	1	1	2.49040024540272	3.33200381267428	2.56757606898904	-6.59845760545047	4.67540577286413	-16.4550480457613	5.67953893879634	-7.68147949316595	-1.35290798012859	-10.0336771511252	7.29147814842567	9.79495961313537	-5.5467128244663	-1.07286474853047	1.11329984801099	2.44091611107018	-2.90721608688262	10.0901850544644	1.79376809591527	0.288861924569311	11.5158444606533	-2.77077155976222	0.231656343097432	-14.4617713126025	3.17480074217192	6.63320513168882	5.15530759698953	1.69413076382828
68	5.58443182360451	3.58101623259484	1.01750721388695	5.35966755154355	2.07120668816578	4.91875998017527	3.37616476022016	4.38137864374544	4.23165251560974	1.42625837246409	3.59677445908467	6.88225423544271	3.58903832713252	2.7490058458724	7	1.77214145467472	5.95513342162077	1.3697969625875	2.62711131338774	3.26012009703438	2.98059399189725	5.81909280342709	5.24669803326729	0.631333702723973	-8.51182307406572	2.21892546393404	-10.9270518409978	3.48337840489907	-10.9759429049829	5.77000208210381	-8.28865537643434	9.77946008191308	1.10542832186442	-9.06183804233722	-2.8630813816999	8.97917120614795	7.46212847690275	0.916727357125914	6.51399031620406	0.585690380725141	1.35890902695871	9.56090604933759	-5.48218837343121	4.03910097434112	-13.2061298021616	-5.38534002414437	9.77632960689201	3.38578008280744	0.608343416290135
69	5.12632444444972	2.84149293268196	5.51079338925325	3.74916209117099	7	4.21285426279046	1.25937095533524	2.62521635138198	5.06202196052918	3.66266876351879	3.40588391960588	3.1183736615259	5.36664280872482	6.14957837319139	4.65290557720494	6.36803475414302	1.55942367240241	2.76579282682524	1.2580418489811	2.42276530479881	5.29051764009824	3.18825598795693	5.56396589117061	-2.93277568565502	-9.15556553216121	1.64184612220932	-11.952511937632	5.9346306581659	-4.80283856314976	-2.18940691864002	-6.15037665383903	2.31566785408961	7.12445363570447	-1.85100979482415	0.276661230746738	3.94208506887126	0.562264857987937	-1.68099152394829	8.31683493756571	5.49031217433768	2.02491310859339	8.83532968896216	-4.40237961006124	2.042164668728	-9.99986221964863	6.38664386227156	8.09002012475879	0.747545889277157	-7.93744556755197
70	6.63726517365346	6.35977896849398	3.14676096570149	3.38417421857221	7	2.08836707733493	1.54935533932028	2.11833836510953	4.42267128718731	4.59908950897374	5.29161496519466	3.51281808673121	5.32476831200132	6.84708058713132	2.54011064544186	6.28764112774781	3.54597780594351	1	1.36734030641591	1.63276863597723	2.98457730978235	2.517465638774	3.68558294751064	1.19000983129538	-6.64717701819268	0.47437135986837	-3.26782767311035	1.80423014944404	-10.7798951881856	-1.25268591584171	-6.94687731425219	1.63481860741656	11.9651062215087	-8.51646728300624	-3.70264708825667	5.28309388610877	-3.00707973716842	-3.83953223142835	6.28893303717625	-2.02657270054639	10.1578834352178	10.2126440449411	0.27293457872382	3.746603380945	2.15843180640142	-3.44611693005958	5.10188620831439	5.61534179131402	6.94764756111458
71	1	5.02352732417742	1.44410246087581	5.75066048822911	3.80976376813127	1	6.54366734558012	4.84354624250744	6.79774668645305	2.24170098540834	1.60683631309037	5.05740443830665	5.94077902664809	4.12765897572666	7	3.35554626502175	3.04994645054173	5.34930395773172	6.12572569836023	2.81621036742645	4.91147508269393	6.46532683268713	6.43659430034684	-0.656442497176604	-9.63464751504108	4.68882535682309	-10.1931898846098	6.78651995327239	-10.3534824292774	-6.58330611859086	-10.6367849187148	3.81867290255539	8.24526875639916	-8.08347942988405	0.401945333209927	2.29963949452744	-2.91668846216666	-3.6754572279873	10.8511215161268	1.8742024973878	6.62737518761857	8.83694463994904	-3.58703712319354	3.91042475622547	6.31801246631916	3.97243546545924	11.6237260513313	6.13533344211382	8.33855783299833
72	1.98996852241886	3.63307659768336	1	5.8533812693701	3.58142850019875	3.15863545842881	6.08643926290591	3.91867290014915	1	1	2.80070617271726	3.7619178823118	4.67266855634854	3.16327204633457	4.60480245869391	4.21226765426526	4.58514415856766	3.42886104088209	5.73194399611693	1	1.812187648035	2.74469051498289	5.19798811125526	0.415142012497956	-11.6425203883937	7.55546658833723	-11.9653616157611	6.04147213993367	-9.29836017981388	-6.47246627389714	-7.05474541762383	2.05168151137377	6.93659577114406	-5.96423872715271	1.81477085251982	2.13236304495585	-5.72537970915824	-4.44576155709171	11.5001555439901	4.62046924613235	6.95067839499902	11.3711339113571	-4.22932542785479	4.03705780354481	-12.6352524329197	4.19668014704994	11.3202943105285	1.75261148150687	-0.0939349827804087
73	1.35025176729212	2.9156522076273	3.76461428176544	2.0908246393632	6.25150104761551	3.79083040090041	5.59414291706826	7	4.22858979364478	2.79915750184764	4.35237181061408	6.49576597938157	1.84137913895101	3.53970707363536	2.45390653437108	5.9192949257011	7	3.02337767063313	1.60469215216946	2.00820096967517	1.18199167963175	1.65127707658516	7	2.61811479909173	-6.21788279792055	3.33208842174077	-11.2251392904437	4.06755223709868	-4.16229182627446	-6.18613511395457	-9.38782402992214	3.9670425304729	8.13835258147291	-4.44384017931855	3.6664705707658	7.97600665143051	1.60204008484847	0.319737142059047	7.16061931393767	4.00896820537611	1.79915095466516	6.27631244716281	-3.4955252947342	6.91009768644321	-5.24548095681612	3.16700933412833	6.63424963288697	4.68210905828272	-3.49372065657909
74	3.74908673155831	2.92917597347568	1	6.45070839553278	5.66545906731078	2.73570521818638	3.00605859872018	2.8162129319893	1.67749723104146	3.86089901252686	4.22381086768697	1	7	3.56526951375868	5.34379608100585	4.17439144432421	1	5.01808680284245	2.19301242005438	2.56597080055788	3.48326178375668	7	5.4599339713305	2.85480014847179	-8.26518727844867	2.84774986251506	-8.50968854021018	2.0373332073144	-12.6479141928893	4.23055656776381	-13.2607095615257	11.5353475453409	5.36378802854829	-7.3118408942627	-6.23312724165071	7.8695138573191	8.43679658736399	-0.326545324714681	7.8464246737066	3.44662925213689	4.07587726524193	3.74289680733658	-6.61814121920299	2.77519416967458	-3.44763865720225	-2.26478430133385	6.40223268481431	9.13194483019056	0.293057137347364
75	6.27976506356332	7	3.71354130527676	2.91220746987511	6.44549008709626	1.92314101561674	3.55691790674206	2.14952396150709	2.93026656856053	3.16835165471864	4.92150697248869	4.68860120247182	7	5.69205619441415	3.20435811811188	6.04874370300874	6.93376794265109	1.60144539797475	5.61808414088021	1.838589408446	2.32571741869699	1	7	-0.00882924027140319	-5.60956530629808	1.85055539069263	-3.86995686798869	1.69748332182977	-9.58594322528331	-0.163625158190805	-6.93541589947763	1.85636793291645	12.8788755347059	-6.42248364990125	-1.80460952414636	6.57576771194686	-3.07907165867856	-4.08802858833496	6.16679381720687	-3.26833911680146	9.87846375978587	10.9032549012008	0.00419378362557382	1.89155247069015	1.33429269488723	3.37630152435199	4.61202766866711	7.27672007687309	6.31018748855339
76	4.80373153061057	5.0672974255723	2.15861754607766	1	5.64958505023437	1	3.02569218550537	2.31704422382177	1.70467847898685	1.67422570397264	7	3.0635994035178	5.31665871892623	4.76913678558981	7	7	5.00622474306552	1.45875690813988	2.70069748299417	3.01086830951588	2.11429632756893	1.69005785923374	5.7270045487021	3.70579011818925	-9.28525560595415	1.08878453035619	-9.22023429244108	4.10607793702364	-0.942840783470636	-6.62950199981142	-9.39301066061072	5.62712717374628	5.27239870169569	-2.68642113277448	4.32461432558749	4.42381740924823	0.666649159890104	2.03979603814151	6.57926283706688	4.75027224927029	4.49398148888278	8.42877661055362	-4.86348719537608	-0.991280302564034	-9.91164086595476	0.645521963314071	1.60091339995336	4.95038627878515	-1.58933976852174
77	4.18556326856474	2.49962429788592	6.6498657251061	4.84072009371682	6.9657839258502	4.45897543852777	5.91261362182901	2.17573790210245	5.5216930829635	1.64858451155719	3.39579441147943	7	6.02572383629272	6.83668067437754	6.9290937833627	1.65928018794201	4.76471862060509	1.70626094831445	1.94945831102569	3.25501235448322	1.49529832824484	2.95965263587154	2.41025643102859	0.812051050258136	-10.9730754290218	1.35787443952878	-8.712175847014	6.26953105560695	-7.88339187849077	0.265665378026691	-2.60709554319383	1.83676202072246	8.65188916575974	-3.22806214686262	-0.123349809103309	3.18453768061732	-1.62906441470866	-3.07467837963152	6.60103027472099	4.44493741061709	-0.314705220865611	5.90968103887396	-5.29870895375968	2.02370630676309	-2.06212070781713	-1.58368994829598	9.8938603179433	3.21771951599921	6.96120236199347
78	3.46918367885593	3.50061379839955	1	6.55519391435922	4.80161646530841	1.44333487578295	4.30598549267497	3.40149492613443	2.38691631907641	3.81561014437355	3.96334698021342	1.38353616142459	7	1.92616669828184	2.05728119993181	4.48115486454694	1.05122000206411	6.11342932903811	2.34302101522195	2.99182914857453	4.27814165117528	7	4.6510781435662	2.38605968577041	-8.59888873553706	1.34372169356508	-9.09298327225356	2.33527537279166	-12.3018369562294	4.67963173549125	-13.5596870061167	10.7326353172506	3.65908641487176	-7.78899696909031	-4.52207369272991	7.99177211571	9.72831764656012	0.0688511413351205	9.39041626645773	2.91307089560203	3.22902896392822	4.13886903141217	-6.07979199586743	3.17502034738128	-2.92584443727092	-3.57207103566727	7.24091572842608	4.06676448834058	0.726690368061997
79	6.26733358661826	6.15228278564853	7	1.14795812694662	4.66476754047709	3.67591563737906	3.50612168915816	4.78515500078296	4.6700425509539	2.37105035434214	6.37344583501228	5.59694024762674	4.73339862798257	6.3046912480998	5.61483294044694	6.81008167433154	2.64263549272811	2.7659374211825	1.55215453844501	2.15567285552587	5.18628818570618	5.70021091142357	3.57096449632471	-0.700394526945072	-9.10744670617093	-0.366763361668006	-9.10940276662738	-0.737873669122941	-11.604448971939	-3.91675892892047	-4.51241746371979	1.99531098250871	10.0690303401611	-4.83845100150382	2.11740707825102	4.6904476759417	-0.843349666661584	-3.35012025480263	9.63974213294376	-0.54767010114	10.016927509958	8.6281602637529	2.58692616652859	1.68707661592772	-15.0106372193649	2.55207174737787	15.1086608779392	0.637549306948103	-4.48414232617087
80	5.50003052218215	3.16382339934577	1.34174499510285	4.80762045141879	1	1.40128311107494	5.36836135282908	5.5816366815138	4.83636155785004	3.67093681048564	3.24343470519564	6.82276385933171	6.80073353197241	3.73755538382404	1.99942195416913	3.65802310835685	5.6043277986198	2.01590113817511	3.6833997531796	1.75701242287564	2.55877348385919	7	6.66031344211642	1.76112227530232	-7.50147713169821	1.60017933725052	-11.0252596371488	3.81752171042748	-10.0985438062418	4.89122448793088	-7.1061988948887	10.7394228295277	1.65816146535939	-6.57813233498211	-3.58359937106729	7.29957086217575	7.66001625729703	1.25720907235077	6.90134074731646	-0.242167623501729	0.902121287964958	10.0249660143093	-5.44366935875568	4.3883158004513	-3.38742954562209	5.83336513194243	9.17838365350677	2.41236318216296	-7.19469841275251
81	3.83516562946933	3.03640957748743	5.74925461614602	3.72992059565439	6.06431517417397	3.86656879903166	1	1.89015302403453	6.20446228956018	5.11982530027525	7	4.76841917272585	2.51037015605828	2.88391081914724	5.91929765899854	7	1.70323373838373	3.44947100684078	3.46569205474117	2.53336647185607	3.35707342116222	1.1551351082996	5.36355246416564	-1.83735936817772	-8.04812524238307	0.131628446355205	-11.4558878003513	5.19457710180866	-8.69858275535282	-1.84622647111665	-3.72195266192554	1.90482020831473	6.97129387381682	-3.65013889211774	-1.20710921736917	3.47114116212667	0.881731494356936	-1.15923511255043	6.1244720448365	4.78907434038714	1.27245603580358	8.5363231048474	-4.05487374577493	1.7145891863752	2.21660581622789	5.78383455583465	8.21240022811275	2.82257323301549	6.0243554390051
82	5.80202560414119	7	6.07858868138217	2.05649540307399	4.82307708326506	6.14961898867375	3.7320255721511	3.45348275496285	2.85381567474201	1	4.82961910809503	6.43625943061988	4.71131694120311	7	4.16296567841263	4.7987420110848	4.15552906084855	1	4.80374585899185	2.28837647360587	2.30799739872817	6.56511802400538	6.31034614545267	-1.30825114256905	-8.94190265810576	0.341746823377836	-8.28345288369182	0.248624503447647	-10.9684847809967	-2.1332092620813	-4.0530647050875	1.1991759755087	8.58745452694069	-6.50805030910068	1.46893984861229	6.74939267752087	-1.83861246212221	-1.92703425217237	7.69564645643168	0.641976418832068	8.65740474909133	7.20040376522092	3.51558989499128	1.87076684905257	-14.0371095703831	1.72217874152777	14.4292623514103	3.51053355644814	-5.49545133509091
83	2.82367318233399	3.42767667625334	1	6.57943035208824	3.92518254639345	5.1516992518503	5.88332180166535	7	5.0542712054548	5.91576153383432	3.07718249870869	4.59181076962613	3.38149283112576	1.5981767352606	4.8175862120876	6.28063712874462	2.55125327700193	4.20832913702221	1.34426353077737	1.27066243054893	1	7	5.47364633649255	1.19064851472928	-12.9654445589505	4.13986524590753	-13.56806445925	3.16117761066229	-8.33768928649276	-2.2644884954322	-7.87075797163607	5.97660405467826	7.62841026079115	-7.33713548625986	0.791994224811336	3.50480178297062	-4.08301032039455	-4.80337541008663	10.5404055199378	4.95828055533875	6.07432942139318	8.34629599412919	-5.40243947987636	2.802781113942	-15.9339651777319	1.87743528914086	15.4166734835484	7.11206754201332	8.71430213898295
84	5.86510335945721	6.08193565708513	7	1.2244365476924	4.70660544062238	3.51702037755413	4.3573767074356	3.77647237180797	2.76984255910132	1	6.47746357453413	6.87176628305424	4.73447177929941	7	4.4001600787495	5.05342821775419	5.0210084391976	1	4.78181185511018	1.58944167418006	3.3703283594806	5.6854365969416	5.25921130219493	-1.6313823640556	-8.56510771359878	-0.201447566435621	-8.99212586736456	-0.310575519347221	-10.7319089175578	-2.35978931111952	-4.25188863917552	1.94743044141052	7.71959595077258	-6.31769622241057	1.08889008407185	7.48357219469792	-1.93324371852231	-2.37443512991753	8.92039758966962	0.986736729971541	7.99370954750901	7.93526773961838	3.18061808468938	1.5904476336743	-3.47385800724549	1.90902605363458	14.1165982957174	5.25913446827645	3.06631379212324
85	1.84622482814848	1.86646308373661	1.76696709683619	5.47541767007314	3.3325368507861	2.35062572799452	6.34761018182198	4.19410971702473	5.06586551708313	1.94705827182708	1.35017485896644	2.75436756440838	7	1.0116133389958	3.71018831740431	4.13133908112203	6.68731224715827	5.97797603854195	1.55659941296939	5.70580510179686	1	6.31513263564691	7	0.991150596292168	-11.9622385645807	3.50340233196259	-14.5921550882966	3.28449582568658	-8.82758528704191	-2.98316656697395	-6.87578939270747	5.57833569285516	9.66714492457668	-7.44326503244485	0.548034434156491	3.33164952678776	-4.05863224849656	-5.88819415795586	11.3171198589267	5.71620844209077	5.19603844437777	8.40329925682732	-5.64216514741147	2.38229271790576	-4.55746143238508	-1.64158456550308	12.6142864023634	6.89200764719445	-6.69485190407317
86	1.06000779283462	1.03736235261888	2.87329151669652	4.35793898172215	6.18446355563922	4.98258133064394	1.39340924352968	1.79951916235647	5.94993918602248	3.70204653665815	3.60001116335693	2.05337466992294	6.88955192938282	7	5.16197988476879	3.3130336662184	5.3849179537116	2.59259957229919	2.36337755185264	2.83196504943135	7	5.35556902633448	5.60450951533547	3.05659531749981	-5.90542814518399	-0.327447229130613	-6.45043628473977	3.64486267327358	-7.30171569957103	4.49359173791735	-1.69525479890763	9.67029895606204	3.04444993290193	-2.42860427937193	-1.35270960748865	9.38712874152651	0.739553490547532	-0.107422968746623	8.85354577451595	6.03677852816328	2.17928953187201	5.67897133559791	-5.879690877815	0.0482091627307768	-6.89087012072872	2.48553755675523	7.11300623854931	5.8315146501764	-5.23397592558047
87	2.09265705883728	5.61965339677403	6.80810234663875	1.92533952633423	2.23208262455358	3.89104959594389	2.08657712496465	5.62300675449134	4.8952885833556	3.60002712351664	2.13429661425946	4.07342273575164	3.07341160552902	5.71884378466778	5.91398654073887	4.78004561888055	2.98823800308864	1.81588220834786	2.17235774709082	3.77799557333576	5.72635815126343	1.76463877562005	6.07198778944828	-0.937685778623796	-6.21565816375318	2.80157523692489	-12.1515270110131	-1.68195018606836	-6.12014824009431	3.1489200201464	-10.6017906759456	7.582845071426	12.0059924662126	-4.83897638194336	1.4135033935186	5.37974187558837	1.07933824620283	0.512127476896786	5.09364898946021	-1.27940415868235	2.37593184448087	14.3375456138329	-2.93404959739497	4.49550780735016	4.59025695608113	5.87343729363375	15.3755377025817	2.00012031748169	2.37840338146458
88	3.65422045964881	3.44641794241427	1.7515443076867	6.16264154539059	5.28582629327565	1.7146023474049	1.83772380031672	5.75733929193503	1.51740318940974	3.91012018918099	4.43946263276784	1.00387558950656	5.04171853600558	1.94324060698958	5.85549447157558	4.68860570001238	1.46873119362288	4.16724886064022	1	2.52550370208888	3.07109626030829	7	3.1608685258952	2.26106052333163	-7.6330064789884	1.49252424724021	-8.39721912114242	2.70255036628907	-12.8744371763678	4.18119669149084	-13.8675051051706	11.2094715803922	4.62396187345839	-7.78389831553918	-5.05583144818627	7.80922749477754	9.32568471401835	0.791498666808657	8.30014229656165	2.95251823224225	3.97597915266762	3.81518122322153	-6.49433862907572	0.130699466038801	-14.9207163880716	-3.56419316299451	7.318486835737	9.27375640398551	6.97910935112341
89	5.17255295308514	3.25644106298307	6.20107025467039	4.73526931851718	6.07499501250916	4.41741559357039	5.55589137782753	2.17999646475862	7	1.31638415582618	3.9955636250645	5.71857751074753	5.36741339170271	5.5112538156237	6.71473479423039	2.00844271214509	5.40723608061985	2.91751302321394	1.26939390645415	2.86761487175339	1.35202650502272	2.03981393932705	3.26049405344836	-0.570694155151388	-10.5989975871229	1.64696265290659	-8.6297563440354	4.95983391882072	-8.47787449109148	0.819369599600226	-2.2462766768884	2.35218861304368	8.86502864001954	-2.64833074692875	-0.515100788384604	2.64844451396474	-0.917643809550956	-3.22032208079937	7.31145450246506	4.79113128004758	-1.08786809713414	5.96013542023513	-4.70437493834126	3.68266473225956	0.754639311587379	10.7678700966679	9.52653133081327	2.51902780260804	1.06936292421954
90	5.58687268391805	5.86445184416698	4.32948806990053	2.58281626871406	5.80940298450263	2.78117766788968	1	2.2449950206528	6.11659650744193	2.80604167585196	4.18127931010081	4.71815980698458	3.88875075802967	7	6.75845681860147	7	6.50069500749058	5.85905980384563	5.26301424546805	1.73898185349284	5.09071627549238	2.0732089263704	6.87947755597448	1.38159808451963	-7.65096985025352	0.386474602083074	-3.7301711340899	1.37283010723978	-9.72607314403868	-0.769707830544927	-6.38055483076877	-1.013845915722	12.0820297048685	-5.1981595933931	-1.28570799939482	9.19336356053761	-2.82194745489788	-4.14396194291762	6.27283381658399	-0.691555727409297	7.48072820126652	9.80321992926481	1.07499511660825	1.32951692172616	1.33234918229096	-4.53878009518743	5.45907222146199	6.5570255936458	2.35166375973985
91	2.16773259290671	2.64363364221859	2.93115844868421	1.49714416326984	6.01740541876694	3.59589307769693	5.37899763019459	7	2.94224480505408	1.75108471975888	1.65596644343636	2.6457026792157	5.30654405702481	3.25012307654743	3.0467551584616	1.92431204525595	7	4.17034563943848	2.08004736397704	1.5787185706721	1.06903037609003	3.13056626049493	6.36951982453962	1.75190962794734	-6.96168136391669	2.41615119003064	-11.9402395901521	3.68448078722107	-3.25359638702211	-7.30340723528409	-9.81387952547927	5.54135902808888	7.64206029200227	-4.97160278235769	4.18176849758376	7.3810530718496	1.84357039706784	0.830004169920732	7.86378844612848	4.26418354998866	3.04993883009556	6.80885197819235	-3.52815942447293	7.06242846881973	-12.8603258036072	-0.15271741727588	6.67806180029448	7.82026039495347	9.62591687462763
92	2.85233246538603	5.19517198562731	2.38847696662559	5.13583817782642	1	5.56190683830108	7	3.59260731734817	4.94743369042405	5.14630288946814	5.99084276134511	6.71118385552139	5.75945398828725	1.53722186433276	4.81970164237311	7	5.60016193653927	3.86030167905123	4.07026722418976	4.7580181489975	1	7	6.8136155928226	0.595113213688975	-11.1129645305139	3.01139745465404	-2.97845361864178	3.82748018176336	-4.34262591314853	5.16672557233049	-11.8440373754689	5.18860694976107	4.60148341596494	-3.75405145223601	3.04913411915541	7.85936690903277	1.30232953377901	-2.41004955285621	8.2930821468982	0.128543233504514	-3.73999473230699	9.74791105634019	-3.60001771082152	4.40694074795948	-7.64041906287961	3.49366437199315	11.1234759848492	4.79833773700947	8.32035246997524
93	4.7538417751164	5.94027936239804	4.79552149018772	2.06589916851696	6.89666257362047	6.70537882912666	1.92486186013272	4.82700027720815	2.44354559955561	1.39709041622562	5.2061360934543	4.57586079650725	6.16964546939193	1.69639446180182	6.18513523699809	2.60185233125457	3.92021651984309	6.74280657827345	3.91863510468643	1.20355169962561	1	3.4922786489147	6.32490869500017	2.75993742276337	-5.55182980647658	2.90694721759132	-14.9688600135561	6.17390587515161	-8.61498308887954	-1.33515885332775	-11.0988557949363	8.49309335297231	9.35889250184224	-4.77708041729221	-0.737272108346138	2.93219902762686	1.29065349757926	-2.88351601037141	9.77563900763535	1.84789169349453	1.2018198423956	10.9639653879439	-2.72768035175105	1.37786882150559	-14.9407792563743	4.61113320996351	5.24866501914014	2.90203190499232	1.7862509022974
94	4.47467270776698	4.27699552258366	2.34191688805183	1.75384805436523	5.07891075511267	2.18788912857071	6.28277548516841	4.5421011978846	5.58792072066296	1	6.61773363972141	1	3.92163102395038	5.50055780128786	5.64297198453658	7	6.10645142997988	1.26744037615236	2.0745364316926	3.79681972028415	2.42963792976276	1.54855965776323	3.3865869557794	1.02237294607553	-9.59490621974927	-1.00781203637334	-9.98494674547565	5.24453954616794	-1.11337014661203	-5.89153332540905	-10.9519154740916	3.85744316694816	6.33625731544441	-2.61806061122053	5.15844477869858	3.22495582617886	0.828968529119524	2.34248550075452	8.70652917844106	2.93579880740295	3.30236136275296	7.00616106628144	-3.40708716027458	4.12744148550663	-2.63702280246433	1.42950444697093	13.1698363012496	4.47674025335341	13.7203537014505
95	1.09556674620858	2.3016365600329	4.02671823209091	1.24355521261227	5.07444691041163	5.46598335797308	4.92839919890747	6.70206299523033	3.03972900555879	1.67088292163365	3.98635467920158	2.25898763231143	1.75058897065587	3.80416432185375	7	5.6049764639621	6.85294087160902	4.78891692991028	3.87320772572419	1.215848603117	7	1.61985700316909	6.83199887070994	2.51879042081678	-6.37805286971313	1.72647915599251	-10.3830487919269	3.69112847262766	-3.27823403695019	-6.34231701059651	-9.33563727429673	3.83472777837497	7.39852472123195	-5.58622193628464	3.60718780445645	8.3435141907759	2.2018270109693	1.23422838145477	7.56363190293251	3.82922065539694	2.98090900757252	6.29030470322845	-3.06311484618299	2.78516976785065	-6.42917123905799	-0.774372054602465	6.9015402394757	5.44470156213744	10.497703412769
96	6.4335969622965	3.08165751281026	1	4.89512137704249	1	1	1	5.90804229752318	3.9453790356578	3.58738622414802	4.86903519957868	5.84518972209985	6.98785990893746	2.66169672650063	2.19716030075026	4.62739754934659	5.41358329797646	1.7912675828869	3.44076769986072	1.4087393256796	3.20381449399285	3.12930610020813	6.55626574815701	2.01401658008514	-7.77943519413289	1.92632327351154	-12.4154857642075	3.68717407102498	-10.1266691551021	4.80674709844071	-8.19580067803709	11.6366722873747	0.416377870949091	-8.04433803304429	-3.081959654363	8.23860111697101	7.98898660402809	1.24514642670631	7.22037130509236	1.11681462680919	-0.00659397132689332	10.1693210502297	-4.94833778987195	3.30041530373262	-3.01638638521736	5.23992288953599	10.0074070660262	0.485442600680205	-7.39333025156003
97	6.04350525009509	5.91360582185236	4.61593401780043	2.12383051555499	5.79563873962681	5.05789427318522	1.11329425160701	1.07298103016362	6.89305355978056	2.77343143592671	5.19717016565294	5.69070380295372	5.81685908000342	6.77491597071398	5.55894820036241	6.73303176341596	6.8481023540846	1.81658501815171	6.36887149370939	1	5.01242800698739	2.54281874547365	6.54309563946861	1.44887587778393	-7.02822162150239	0.227351673614842	-3.96222407517451	2.0203693170252	-9.33149377502775	-0.299880953732226	-4.67932901716473	-0.873333605745158	11.3166088658823	-4.31945115904507	-0.577213776441452	8.64993317963198	-2.09816139261364	-3.55200421747908	5.91740304937289	-0.369778264929939	8.44441843186315	10.7241674120983	1.39991527357528	1.91449436348774	1.45819490803012	5.84170630528657	4.95147774254031	6.00365723896101	2.22266877620166
98	4.24579998156096	4.02852344657763	3.01970916659394	7	5.21634771556064	5.35128532112785	2.24124238987552	2.37884229560309	6.06591059934736	3.99105019336278	1	1.07481465758431	4.71905138041753	4.75736229686064	3.37512650079278	4.42240863951138	4.63207854473898	4.23574310090954	1.31825673640657	2.4678317244363	4.47616048178103	5.26555961712424	1.09999149224605	0.61200749661265	-8.51044737744768	-1.95384893645544	-8.03907483725435	3.38143345424899	-11.3568937007759	5.89681707712367	-13.2744679483467	9.59733633350161	1.63441508568758	-6.6769799769968	-4.72824486507794	9.19864913999671	8.59533660556228	2.50405383245314	10.0758885217813	1.06044860990539	2.18978422580517	4.59465446505497	-3.86570715396104	5.44405577070889	-13.4921300987887	1.39382111657575	14.2581297017967	3.21478910285037	2.66809049174088
99	6.17354933994589	7	5.54778804813723	1	1.85613426516719	6.58597324080433	5.99594305022934	4.73246148662477	2.30498082419766	2.71842168927608	2.61866647813831	2.51523553217456	3.94744391438314	2.56238047361149	2.80194899779593	5.05976502316505	3.16182349454982	6.83467712123105	1.47461433287594	4.94880417892206	2.08228361262204	5.06588477878845	3.83787544626543	1.06260801416981	-9.61438043351523	0.294947634426354	-5.22511508059273	2.41423594476231	-8.50307779683906	-1.144979588752	-7.65387449724037	-1.46753477592852	10.4185847219124	-7.88696137144935	0.41155056468539	7.5446771613271	-1.13376393877918	-0.210960312149445	9.84378484108227	-1.00929010091407	8.62556397719672	9.26222034476387	-0.967255265979062	1.39299241902047	-5.11924708368059	-3.56365752819555	9.47355933507655	8.41526412171407	9.44394669901708
100	1	4.94745078407687	4.87935393272104	3.68931480694041	3.87197414460298	6.92619477819426	2.41991023392023	1	1.58015044910675	3.17659107355869	1.77558972898982	5.34606238847696	6.00415907901206	3.95197328274211	6.9149875314461	2.45450499585376	7	4.15117460226461	1.47194695199449	1.74295473488846	2.61269781592039	1.57362562479361	5.55968166854143	0.969030607466918	-9.08210746976806	4.65310997028542	-11.9195880290214	1.98140632193732	-6.90327390958863	1.25840918804573	-9.40714200191647	11.5823265479815	9.97620435249333	-2.49002024754141	1.78053951218734	6.82615650628451	1.29983817757472	3.51773781200391	4.31961542120942	0.365603465247945	0.911287260585697	10.361113700965	-1.43125904598506	-0.0993961337009385	-12.7355332223384	6.82415207379863	15.3028834023947	-1.87997648495541	-4.01286813847527
101	1.68548059008798	5.26083974153984	6.92425658430497	1.07828579426238	5.70600447913823	7	2.85000937376985	3.65358119604917	2.64802591205119	1.33206625846073	1.68913123888723	4.61151760881873	3.52413318540849	3.30020513217023	6.2985941142077	6.21589579470457	5.52370632412933	1.0299163280425	1.61324935267615	1.33000402321874	1.7297119464473	4.94427655104978	7	4.69859601270393	-6.23148428647565	7.71582494459648	3.64905973989655	4.62202049473845	7.49436175313629	4.29108328111044	-6.18232874172659	1.78286215308985	-0.0141932010876395	-2.08374850991563	-6.43903841976773	4.58783303833508	-3.29402697265912	-1.40396311813199	-3.30243750819596	4.55968230767118	-9.52267460824876	7.07849449891402	10.5827712851382	4.17163057314542	-12.1026602880577	0.199410631035901	9.70718395010736	3.15835994099118	-0.136489458918849
102	1.19361920834376	2.02752281260325	5.66146689101901	3.73286326601529	6.74806858338739	5.63747694758844	1.38457469588111	3.23164199049669	4.64284431511043	1	2.56182417799601	4.52672028003034	5.88411138388054	2.16548479111816	6.01156247232747	5.20825598359662	4.99467251782417	2.08921748937726	1.51034985313844	1.73448828079202	1.51638672077614	6.62288749606119	6.33054608849466	4.87646250570501	-5.09424657300398	8.59459012242898	1.50273620116984	3.21054040438328	6.72251707502708	4.37219764559453	-3.94467187516041	4.38566100665759	-1.22583796692879	-2.64433080266105	-6.5253827369099	3.88030323044319	-1.08691085113484	-3.36721966654734	-3.66812820958222	6.5792056964886	-10.186493142029	8.46798031713759	11.5957326735014	7.57551075463261	9.72564093990004	0.699659386981099	7.45832283769705	-0.792886700182918	0.63807351525122
103	3.17523113591682	4.83868163377289	6.65421006700257	5.98048375068179	1.79933274900235	1	1	1.44506902069643	4.82010154638016	1	5.67803701641159	4.35562283518951	5.58506707866202	3.73747644450383	5.81176413629987	3.43585697114687	2.68374614421568	1.3073701670025	5.83412428817567	1	2.82811147970936	1.07472455860545	7	0.444514581720171	1.32885138489103	7.0087912794788	-3.45388912634214	4.14488667302039	10.3614015121804	3.67282738086483	-1.30391853850894	4.84953543964814	-3.35274644345855	-4.48291282827232	-5.15801059848658	2.12640512316647	-4.31686946660891	-5.59446405727051	0.632789228074123	7.17298422898316	-9.26031981491294	3.38128304199646	8.24432788563796	1.66320519476691	-1.51012932439606	3.38522918987279	17.1336099494287	1.71424046011122	7.33304748192414
104	1.49386662834505	3.22700928564305	6.30895630241248	5.6757767774613	2.42932177535512	4.36357821970059	2.41902725447862	1.88666036434069	2.25302131607984	2.11204662546384	3.06221735131802	7	4.00071117202027	4.32574093321398	6.76353936546523	2.96737462940352	1.73259649280518	6.00441087490743	2.74716006527045	2.50752122417991	3.77589075130973	4.15072756951859	4.43582129193326	4.40762579729514	18.7228779511846	8.78205356372988	-0.306369780718707	2.93198756918045	12.6162844072614	12.0436081148288	4.71784313494469	5.28976911783995	-8.07267823946499	-2.45972797194481	-12.073642260494	0.984872820180579	-10.691036395247	0.367156975061313	4.79868129083919	2.76659073637966	-11.7725343503779	7.08502479835721	13.6679851522126	5.30164600174372	-15.6835879868817	7.95587360038479	11.6135731470966	1.42838640226301	13.5121053927685
105	2.22572265163997	2.5430016500548	2.93814595103182	3.29534959890008	1.93283430267342	1	3.40617344403223	1	5.92956304707223	4.32266591690107	1.43825946724235	2.44350594897494	5.08122400032065	7	6.59994730186839	5.38907762370937	5.73751070357465	1.80213831380151	2.49257772481801	1	2.57429205818033	2.45571891166724	5.01883771598122	3.18524452181419	14.9344258011294	1.29301494800226	3.38395495888382	6.00321096831217	8.63386128422304	10.1973057501904	5.0044265094374	-0.798319978816329	-0.651027606640173	-8.85572104986239	-7.211930220081	1.88048805170047	6.23811621653646	5.40951148847713	5.91015706700149	4.9760804350938	3.64823948637849	-4.87938828867467	-0.532668544348296	3.94822156636436	-1.45723289195928	5.18415027540518	14.9043756220054	5.16755732873201	-11.5987105989727
106	1.97665730135097	1	6.58801809606353	2.40965901165072	3.00318545011706	2.05136835739803	1.33107640639752	1.68569275566486	3.19265845391328	2.33769831308147	3.81534040173654	5.75308107737595	2.92884732555489	3.46104034945455	5.03012453386029	3.84705590897338	1.82648510622015	1	1.74650390514755	3.20883762962035	3.73390290502267	1.54564774083589	3.42241569786072	8.02698463369305	18.464187929884	12.3233344143005	0.812813994095652	4.48153565663707	13.8505217179083	12.5377996252985	4.62669411318558	4.65091717444842	-6.63316486216707	-0.458951052935771	-10.8320643716423	-0.0228753955332395	-7.21451753578257	2.62810303270966	6.3964424290378	3.46879343205346	-10.655739159742	7.68009268558238	12.0556882961026	1.61666172770554	4.58654133747991	10.2244166062968	12.0727598302841	2.37642287127894	-0.664343986978541
107	1.32484888765416	1.57066925952173	5.52040521946198	4.26745492193148	1.01882941115297	2.87743161698526	5.95440173293796	3.68625729517713	2.36981330780545	4.24645413771092	2.45202020116795	3.88470475141381	6.17749202214127	2.68995490638343	2.53123719008032	7	6.21750511740048	5.21245906942207	6.41637536336244	2.10556118285738	7	6.03383872244024	5.32205557150672	2.45824544751126	-0.0115297651848422	3.84027395297397	1.80276819579094	6.63924868752805	12.830823594325	5.71536721266374	0.740430298699755	1.48469945657487	-6.11368033919915	-6.52641478519793	-3.15818634104165	1.13579345155491	-0.0594270508571335	-4.09262831269578	-2.89021078066166	3.1258894080385	-5.49673409230789	1.24640759392174	12.237264919005	1.47705969225731	-2.4662399018235	5.91881922115723	11.0643206059855	5.72218916042889	0.334248265967226
108	2.93034322797652	4.27147462350612	6.3809969266602	2.38510194845584	6.31214639395988	3.5795508775619	1.35038941228439	4.64935469489383	3.21729483777457	1	2.62449171381382	4.61791081173599	3.43649129324145	4.17227060693102	5.91750708376562	5.60195036934816	5.54382149423706	3.52850028596083	3.09463972237886	1.74349359228801	1.78752062261019	7	5.62510637002737	5.48347688092416	-5.39290658809307	7.9399122319299	1.60748924605337	4.22785454815885	6.22287105945818	3.10657943605581	-5.48299936507495	2.71994347814803	-0.796976761238767	-2.23402736641014	-5.72096893830966	3.33267007146706	-1.50113544956878	-3.53204781779379	-2.67914183964085	5.22432581935826	-9.26531088530438	8.61489571190551	9.77920785600058	2.71850450935773	-13.4221932107152	0.178976607153279	9.034053994327	-3.10899118211404	0.804183139725144
109	4.94579650954209	2.74938934072716	3.0025714323069	2.3781606669803	3.71147795760811	7	5.62033949407037	1	4.78966147049428	5.47262858120625	1.15957789315016	2.76962462114929	6.28896185885308	1	6.38227169754824	6.64891228646998	3.43247434032179	2.32200924357596	4.51523914661724	3.85083054269415	5.87424046472786	3.28112567448774	4.57763530529131	2.41693443965931	12.8534719411623	8.38403284615758	-1.7823248113096	3.086184855692	12.447207150009	11.9456520004605	-1.52934457790718	5.7731161826736	-6.53456689204203	2.72342483786366	-7.87184124777984	3.0835016071826	-7.42581506448144	6.80752643256553	7.67183025526147	1.78504162885073	-6.61667681090933	8.79732630126048	10.0177182227443	3.28896958171388	4.10965027085205	4.03533295950083	10.3617463235284	6.12627213385575	0.868077112687582
110	2.60065547913855	4.43420044694187	6.79965540590335	4.6501467612784	2.15338389363717	1	1	2.37432249793346	3.52050978577712	2.46862115958072	2.25820267024775	6.15652275286803	5.00922980799088	2.82206099188483	6.90988902511243	6.20753250656307	6.02933909058032	2.90313832906451	4.19585264047674	2.94740225520448	3.4324966455743	1.9572173352149	1.56052497889371	2.56601526324903	18.0491916228955	13.1077577243496	-0.356888035229854	4.49278589985681	10.8048432692106	10.6152910155844	2.6586540975181	6.28729918833846	-5.27391640659916	-1.37340378584244	-10.3743169756634	0.217816749928553	-8.66331947316171	2.67954735153056	7.28407183329737	4.65346543293634	-9.48541948218596	7.84345282683932	8.33683074166964	0.0879153201354901	3.20752692059354	5.44182850369665	8.58150473343534	1.37300833839078	-0.845938521693262
111	1	4.40251932784929	6.1794528161584	7	1	5.39657733186692	6.925330961196	2.52131851328249	3.45895065250101	5.09389250151016	4.37523277198997	6.84731400414295	6.60767114423188	2.19138770978111	3.72934819072529	5.60014293044634	6.03457707833372	1	2.99172663245378	5.77156557703261	1	3.20310683987469	5.97751827888221	-1.30381355573089	1.57768837497063	5.72576291183568	-2.82856881846295	4.44884460976041	11.6333446891584	4.22897137035813	-2.82136872337576	5.98517083069334	-1.57291870614097	-2.85076541784293	-3.08163117892404	2.25523837735873	-6.82869172856164	-5.57628456838095	0.843311299102706	4.79492605560289	-7.29784111184245	1.20098907638134	6.24963067393923	3.88449225198627	-7.37184783748147	3.6233455063765	8.72113995701272	4.64979731451141	7.83632051907813
112	2.32444101030755	5.50735617202743	7	1.92211066984813	6.25943972820301	4.67598780935927	1.38342267435247	3.93261357489288	4.29102082471184	1.00102607597604	4.47747090626978	4.36236180679645	3.31997144176924	5.66367664907595	7	3.88459457031483	6.38482519708023	2.27465135094013	2.98786749537003	1.47813408281592	2.3989609955345	5.2377921291532	5.16494225772888	5.45551848137609	-6.01539221433678	8.68970303351792	3.98142953284679	4.54447084541552	5.76893865812219	5.68801267511634	-6.04064064332443	1.36113979670255	0.0252164477678902	-3.67273283883032	-5.66392137577765	4.43097088625019	0.160009902978628	-0.749217881032773	-1.20250520933291	5.39324021012683	-8.56036940547717	8.94508220469049	9.50288870206589	3.82112817680771	-12.1894469308658	-5.05634197743437	10.2115244299254	2.63538046299665	-1.96475282536817
113	1.73487184003725	4.82838847825418	6.94580014274668	4.11886992157435	2.22436172440289	3.51437930853907	1.86537798765713	2.36638722590557	6.60020770914699	3.30459032417279	1.14481413495786	7	3.41941245242464	2.10665055941693	5.30392268343341	4.69298727560841	2.91413517972257	1.7912274640993	2.20584872162992	3.03418393132206	3.11153335673597	1.00493739204025	6.28875061300663	3.4865968150633	19.3964569185214	12.492996636206	-0.132546591564508	4.27325885378121	11.7684579507705	10.1605002207981	3.77932774795269	4.23713640941273	-7.09730505748853	-2.542972779578	-10.8341007406088	-0.780441892772522	-7.60055666759594	2.37576601150112	6.86456980658586	4.71799076004959	-9.36439481138318	6.79943071455238	8.34673280326862	3.23382526983006	0.887388624280343	2.71655177693416	11.6594908486048	4.19299667849398	-1.84446386028278
114	2.04095491881518	3.32429551071851	6.25789337405855	5.63902347387939	1.50287795112175	2.64589426383833	3.96382251231177	1.81665517283368	1.05237322770165	2.68979284902627	4.87571788556162	6.68548246856963	4.49875797503681	3.96871833703752	3.93344500858049	5.11974794995244	3.97482609310856	1.30619882062433	1.82913006314809	1	3.16732283263403	6.06635056754321	5.15899200821057	3.91280625720009	18.6573373789149	9.04682119953511	0.818581385378887	4.14785617171735	12.6118540210632	12.190908180929	7.40280210509571	5.63131492700543	-7.11740239484967	-1.97829776697467	-11.10615545135	2.37287375002604	-10.0238787742883	1.39283037846304	4.55256912788285	4.941768766894	-10.5980874802375	6.57083883666621	11.8542631387745	7.65482811380405	-3.21798093886525	2.44776771684589	14.5769532113089	2.51477532426365	-5.14462694905972
115	1.5218310777593	5.69281730968901	3.80443889394007	4.27255276994366	1	1.6308657703251	6.69928864739231	3.12504913618638	1.72782947360165	5.61115303944986	3.47022875080083	5.37069104750287	4.30439963555701	1.61631860400061	6.19342614961693	5.24693862100052	3.62817695779121	1.82473008188343	2.66797285152774	3.45058829856308	3.87707657321219	5.53861151244036	6.29627988283542	-1.10651260399508	3.33267228579631	6.25288918790497	0.367127894868127	2.6647593337249	12.7693485681891	4.03436617798921	-2.47630957548063	-0.518118488276512	-3.94025334958757	-6.01897371907814	-5.42606262931061	4.84252543707058	-3.63144323808374	-0.902985135781207	1.87959980221531	7.11157782243297	-6.15301237946837	4.66065646138253	11.326939296056	3.09763248080652	-3.75320554542466	5.38385642134361	7.74264995684187	1.54234259332752	-4.90072752255007
116	1.9503250086831	5.54447036640974	3.08083073795392	3.14092479574613	1	4.94543940749717	1.22053492029062	1	3.74312589384644	4.82571331415012	1.17937012717573	5.42430767811379	4.6160414510303	3.39037331528067	6.26832037551976	6.59214455724679	6.70521408400763	5.18782705261677	1	2.2132406373946	1.19416879305924	4.13236607326494	5.43456240107736	-0.410659707080396	2.28301306385548	6.3949608631886	0.247710060982674	2.29769662566185	12.9801310341532	4.1226971142291	-2.39736048111434	0.404586975443292	-4.01080940981219	-5.80355086170601	-7.08943626718656	4.82901041102783	-3.60221124278289	-0.210843548363928	3.19282788139338	6.45064030059171	-5.10544048043147	4.31913522365201	11.5384287585273	4.0383706218472	-5.26410423015631	1.33952297273447	15.388619333999	1.52650545258325	7.26854394825546
117	1.16002213597469	3.96412321401598	5.53678750095078	3.15124639068567	1.44155844693971	1.38406688027732	5.23363053697521	4.49967147469409	4.0254430754768	6.86946402364473	2.8480728079203	4.92120451247186	2.52591459447908	4.6935590098847	6.09775110881905	7	6.56692451352623	2.72310107472389	6.45843514633761	4.18715453641649	3.06282810002635	1	6.6250517633881	1.12417596188334	6.21592417408541	8.30431440192448	0.315927767848026	4.07466994368618	11.5920770457527	5.67112668923089	-2.86301935238348	-0.973075679225823	-3.07594660190736	-4.31844057937833	-8.98505733295058	3.26673096973956	-5.12207705310407	-1.96546702370203	0.941377008128476	6.86105618519816	-7.1587785692031	4.73966261114502	11.4455027188026	1.65674039723999	-14.2888545276843	4.09656316484794	10.2304983944694	6.52362153057249	9.64994079242188
118	3.50518205668067	3.39964904184008	7	3.81401626946263	3.35931247597922	2.11200721187925	6.23335052439716	5.57686548893444	1.26259536699523	1.30116285270587	4.60794608264145	6.46108370369783	4.60977431557646	1.05494955042764	3.67573903997509	2.29264409787972	4.7192150603174	5.37215816149357	1.26740768444409	6.67124786100735	2.32753035233544	6.57374807170709	4.31401367153786	3.54548620518174	17.9302499795169	-4.44331426137945	1.0884705178797	4.24783463100101	4.4253822037672	15.0511012862372	0.936211976024368	1.18393188557592	-0.874170839457673	-10.5839969411642	-2.68976704280524	7.34862848513285	4.25348484617771	2.82280120318394	3.37637244608133	4.06946948235042	2.62394490519079	4.59486553804761	0.118507176887485	2.41982720941018	-4.4350809023608	5.36254476551106	12.6030717589884	7.27284826821131	7.86087988267122
119	1.56820659791902	1	3.52614616448979	3.52978608673745	1.96718374376803	3.89542437432286	1	1.08952691259352	5.87644041919142	1	6.76958161616127	4.27080621551119	6.9418868700997	7	7	4.0675243758548	6.55088927440399	1	1.6551530737279	1	1.20838316121547	1.95140112995819	6.85078246171995	1.95823509482027	14.6977767272528	-0.115865935153832	3.1694665142443	4.33797978792815	8.13776092680674	12.2426471974549	5.73088336899089	-0.525579188327717	-1.13959944457899	-7.92656546600528	-7.99959381004802	0.935519871100979	7.36213982599925	4.52586407740812	5.72923893324376	5.29059101284663	3.53311538636254	-5.99094097697111	-2.19949038688161	2.97399281289317	-2.7002257689806	-3.42426238055123	16.55738603686	4.76282312424715	6.91892652299937
120	1.95569620503044	2.48368719895123	6.1900368651244	7	6.55362473280983	1.70562707046624	1	2.48139428579495	3.56395332932537	3.46383852318593	1.09613630983282	1	4.84012888658305	6.03609481836033	6.47404532782612	2.4701303046761	3.96371333513573	5.1115692232686	1.77124122265562	1	2.79051497847985	3.51050795960787	6.48535007362893	5.52142785176934	-1.30053645946676	9.81635716996395	6.3217953441214	5.30995610173867	5.76206039950941	3.23562296358935	-1.34413115481861	3.40934517624357	-0.982968689105008	-2.8113237870944	-5.76278493527786	2.52213421427138	2.95086276574748	-0.552714238233467	-4.17272758608377	4.4026836417275	-4.26838134842451	5.61426157349958	10.8080229970746	2.96513322594125	1.021842013993	2.62100117468565	17.4044419461861	1.83258630149095	-3.35641774553833
121	2.27352086791018	2.3646164591827	7	4.66192036380734	1.82186944011485	1.81313163722796	1.17059781106668	1	4.07181222554107	2.41614692610008	1.8051643190016	4.58577650766332	5.82291292163386	3.49932379330043	6.72121232801052	7	4.99858780562674	4.25003434921163	1.03438776848168	2.19374271276387	6.96391945435856	1.9468992631083	1.99450590358965	1.00086624006101	13.9956302413499	11.1185160206946	1.46347498937758	6.05368372528771	10.4288078670502	12.864758955771	5.1703866875925	5.64709776186995	-2.38757923170017	-1.73725392002629	-8.90562132312948	-1.05426673392492	-4.67421883016468	-0.734441020151927	8.53839724651743	0.591110436863287	-15.569617001783	8.80736555368549	7.97059062613617	2.77770615716972	2.86424388148227	5.19016396030693	7.23455889582231	-0.141361320291441	-5.82784416011662
122	2.56257857233236	4.00278627960745	6.48487473489921	4.01602762928877	1.12255694366701	1.93333200735034	1.59823826357207	3.38801275916923	6.16674758158499	2.76732783237361	1.1603996298114	6.42305951018687	4.32079633855122	1.38580606734693	3.74400340112212	6.91579711425365	1	1.25948304239618	3.68390644302372	1.33071350501037	4.42859424138035	1.32396568607948	2.76636087771177	4.40504157349574	18.9687894332464	12.879391520993	-0.915047079097486	4.35488177968626	11.2472064298298	11.0565596945097	2.53859070048851	4.39588458662252	-4.66033674677297	-1.50679403576488	-9.988715203258	-0.28794438554223	-7.6157241575838	3.15611514377625	5.15577354162082	2.25878284228478	-8.85748974547014	6.82401165350626	8.23568342559665	1.65801321337343	2.70008338337004	-0.531831077361892	6.36718238416316	3.46201944947074	0.51982504908337
123	2.3405481873385	1	6.69539626828749	3.18077903876901	3.93868974015789	2.20089644409421	1	1	4.57257911569858	3.19861951085969	2.6290377068505	6.87713440922657	4.33642556886807	2.81246731758458	5.25335776333377	6.00454183407748	2.29554384256388	1.17179119242898	1.39193461127797	3.72191584378965	3.66441225420635	1.45056179532981	3.01284334680304	7.02299179808462	19.1846675063557	11.874339491168	0.212542710623707	4.86098652684381	13.3054638747023	13.0656454342822	3.98028446184533	5.26233820620269	-6.64036133342651	-1.6053163068644	-10.9338135069892	-0.0992323008683604	-7.78614788735319	3.3319959115478	7.48279857020607	3.36388687638471	-9.87279767751393	7.1418102826592	10.7982642641049	0.144727247408273	4.04401348247015	4.50872134688539	7.18833228099592	2.90736555635833	-1.23623376107983
124	1.99769089027285	2.73617609639885	6.08397691377039	4.01486726112886	1	6.3742333723849	6.43922421680848	3.61879656298186	3.32980455118652	4.8773515659208	3.28351017267096	2.88917897640846	5.81596801710594	3.22437628340265	6.31365695978096	6.3142330846272	5.62960042704377	3.02901766648706	5.85695002082145	3.83416651949322	5.09174189643171	6.01241208704655	5.02763167045968	3.10979132259004	-0.261885043080123	4.27422535254143	2.15323135649956	6.35551656437673	12.6333357790075	4.83117873775658	0.841387003223241	2.24124312644378	-6.13744165228817	-6.59717339543853	-4.11258870356094	1.89533750818419	1.30138731419483	-4.01151078218485	-4.38195567450702	2.76925417970176	-5.24927932473166	1.04696974572322	11.6913991447308	3.57396894234097	-4.62152821990067	5.77712454145938	9.9117499633018	5.61721682991403	6.66043962383856
125	1.72181418678846	3.02092339022938	5.91711962738802	5.55833771481695	1.43289353745685	6.04327652838249	3.10052023975361	4.30246649317732	3.07274779195392	3.05956895623197	5.09809742411054	6.49433200058372	4.06995919174288	2.97581261993099	4.12121315261119	5.67080382691436	3.96204468125491	1	4.66582607206854	2.5725184042882	3.44526316251217	6.18106149602924	5.33150277401947	3.45329056015621	19.0272308808375	8.8046730163232	0.0594044887374635	4.73021663057356	12.7575919438809	11.3713089252973	7.42916134759849	5.51216280922109	-6.96084446007845	-1.4917289497769	-10.2104160883182	1.78812252152763	-10.0572454790189	1.74254268519009	5.17224143348376	4.65695596585987	-11.3999873304208	6.09378198409812	13.0635611937586	1.36562932709018	-2.99426798694974	1.84166392394872	14.5736599178146	3.36757883252566	2.4587750289202
126	1	2.25627108993587	2.27600858610034	4.00077694729351	2.71248212126411	2.78748796999951	1.73427441337614	1.48622797498238	5.68557897330314	2.44764210223564	5.21447845805724	2.70805401821602	5.96397633024509	6.87114927301101	4.05551934828113	7	5.46941552120993	1.6229993827357	2.72982011121052	2.15346737121436	2.38189847993846	4.16100144190466	3.82524642625366	4.75432125645538	14.286861001908	2.0670954661719	5.81537636073574	3.69869952272833	7.97435347564725	10.8205473930248	5.06906667940814	-1.61793055505668	-1.9998499113007	-9.28031754986619	-6.27322790845195	2.72873525369683	7.68023400465837	4.86427544161502	4.83711162067657	6.15343412328628	3.7518867461147	-6.53209458768305	-2.06371865996688	4.09839490697225	1.53683098911465	-3.53034106176795	0.938930374443242	2.20891046482483	5.68295462436174
127	1.74534724698636	3.17214341293548	2.11895692725477	7	3.15955269548007	3.62694581804066	1.99192382514153	1	5.7623025075063	2.97438476125197	4.77664850540104	6.69769000724294	5.73220575737246	5.6242904481543	6.85686512885953	3.74842504867983	4.90072416611282	2.81329521011689	6.46628785054749	2.12905811261767	2.8595670954244	2.96123302437749	7	4.42154405867196	6.76397312943648	10.3755059500966	6.37071178520704	5.28074951448243	9.51756643364668	5.74528074644297	3.38046738345311	4.88866802449332	-3.69425739425513	7.03797552136957	-5.05185892889524	7.7938744383015	-8.63902825961565	-1.41256372744766	-8.70704668087751	3.68269718848066	-2.78536649304349	0.523122307713091	5.15581211086858	3.37771545271491	0.308022609354004	0.436135096873636	8.34587295023993	4.81131028031184	1.71840250205355
128	4.02891280979392	4.41974196929821	7	4.12208551220618	1.78886523311082	1	1	1	7	1.04308637633315	4.27046356615617	6.40593379804872	3.68758173242773	5.85372736918141	6.51970032865078	4.98174227326525	5.7255439088436	1.37938017590098	1.16658285173293	4.84682216268795	3.52394060218573	1.72931529922091	3.12556689492089	2.54684796337438	18.3384409676236	11.9776936839141	-0.515618907682308	4.16176415510731	10.2146882189334	11.0233845097648	2.2658752598533	6.1777483490423	-5.94747096587326	-2.43898291884889	-10.2564352801165	-0.0295677432621655	-8.45305945419391	2.25778406957347	6.25483463284057	3.42629140962671	-9.91314517271099	6.25996904243404	8.68197069743004	-0.0840179818596913	-5.34763724886312	0.994670788269336	9.05459782685486	0.67393199699604	-0.645635529711896
129	1.06405589543771	2.83960664508608	6.53503171452444	5.25043723079916	1.92863576303129	4.23775076704571	2.09478214756229	3.57037063339323	2.66552532152677	1.80738356462897	2.96294799599409	7	4.42115065722691	4.62852317303211	6.23568205733516	4.03212364861252	5.03211796078824	2.02530758268617	2.59162727848027	2.25203670872515	2.91672400297969	3.79827878969725	3.78717298314714	5.07687937657635	17.9705198361845	9.10763819537647	-0.41318079873329	4.39953694246839	13.0629532352107	11.9670230610625	4.33161061095758	5.63909189940897	-8.11359807862695	-1.96068909494507	-12.3640443991739	0.766799416930969	-9.60327987738296	1.96964088497006	3.97524592619899	2.1036217691389	-11.4524009061352	6.39604919257343	15.3354102133209	4.68619502403074	0.716351184851461	3.71772401781057	12.2021098009575	1.71716899659312	-2.70655199467679
130	2.98571456085695	3.51323523309432	6.73050269086268	1.96211945510003	1	2.68779947964081	3.91509637170819	1.9071418342828	3.65744903972773	1	2.42560564645642	4.41428387581321	5.76228761370965	2.66848798405405	4.43231460704516	6.11517329364537	1.77369778874043	3.6289160133327	6.78293969522364	2.75429882388496	2.02144175548673	4.38931078030536	4.4511914175623	1.34419783564888	5.17127349606132	5.36555288639261	-0.0782029608592634	7.58608518071783	13.9972652382947	3.42465845757601	-1.43078535724034	-2.13707573466054	-4.56217871264654	-3.94481003451785	-7.69137397563537	6.5812171146555	-3.44314042064445	-3.66081947916254	-1.85424541614108	5.91685298299978	-7.60326607449615	4.70119604109172	14.0328600645466	0.0027525762848748	6.12114275026032	4.60536382525393	13.060477731389	4.27874978702768	11.2111264596205
131	1.7924779700991	4.1085862547786	6.44355663835321	2.31934885080327	6.24161943972252	5.07914624043886	1	3.0218423780647	3.38167385138943	1.0552230442471	2.66281084811536	4.27445875563061	5.78629935727511	4.30966519740208	6.60856783490416	1.66566406813366	6.39985607008478	2.57008531877595	2.13093019120585	1.5431947944076	1.07699780124622	7	5.96892634051773	4.89657632958088	-4.84200067611176	7.83054487917242	2.20285779904318	3.04728153382016	6.42055349004473	4.58838673100552	-4.29101261860519	0.625616899646682	2.42593266223553	-1.8508069394524	-6.52542031597403	4.43709435236984	-1.08542741328546	-2.00489407068713	-1.24978283180917	5.79527314397063	-9.72671714776231	8.5366912212961	12.121982193275	5.01120649977513	-13.3011428263151	-0.488705325405488	10.9988607719107	2.91007564986207	0.24256114116587
132	1	2.23921113520675	6.15357159451325	2.7338642858918	1.9888823012022	2.7032674232127	1.81976335765471	3.8320228998992	3.46350008047265	1	1.69670514138106	6.76619792859645	2.48104866990877	2.04835492480127	5.23295628618884	6.37331115882671	1.81725342447611	2.30254192218844	2.2232154190105	2.14663689729421	3.89909564341841	3.31394776837573	3.93458124435196	5.55909734331164	16.8551576842926	11.7847334661584	0.427468112280128	4.76159748457772	11.9713104997849	11.5203141076961	3.33393747057594	7.69424889227099	-5.64175121247645	0.439968362255868	-12.6791001494924	-0.393267997985485	-9.90880850149223	2.97499847589084	7.07083922216943	4.4937615716527	-9.22109284803051	8.04204703166364	10.2697534626037	1.51324077774828	3.11436720976873	5.04739892683847	10.5773464284794	3.07492606120297	-1.7117644977313
133	1.68252512152898	1	6.01439397148634	4.7741017585263	1	3.67999702391134	3.02003907538017	1.81301700371857	4.44545834396634	3.90301024538308	2.35253894185642	2.46137922824985	5.23544473278424	2.25454162436603	4.56333114351382	2.01537225299135	4.65629445317609	5.53273008951015	1.97590481903405	4.39508799539827	2.3408351699791	5.5764510241797	3.29518480026313	5.12857048530241	19.021710347302	8.57153812154696	0.026373466311696	4.40530403254201	11.7702419588195	11.2067443111343	4.93575641674503	5.76016895151476	-6.10655846734058	-2.00076741668254	-10.7843767606972	3.82052010929249	-8.31213630135887	2.7836977792898	5.67598658452658	3.57863791755927	-12.1775776334915	7.24219643961346	13.2410733264238	6.60584315232246	-12.0204682484792	-0.140162753135554	14.0547719668931	5.46480771012104	15.0300236311087
134	1.75113700486299	6.44604368628303	3.23957021231822	2.31975708162419	2.71211431485553	2.73523409378603	4.96672891458913	2.5067779764358	3.76607350666574	3.14826227305999	4.52246528688072	1	6.10987155054949	1.39098367202447	5.20904837967126	4.89901869114322	1.74808885531974	3.47193741613927	1.18811401845862	1.87451626110148	5.07046805927796	5.97379360017113	6.12417343459465	-0.633192112935149	3.63378504531872	6.36018313157515	0.391007630836279	2.90019420743188	11.0657467373006	5.91737535403933	-0.830536312049899	-1.37255667097896	-3.5977458503991	-5.03307391662725	-6.43765185924019	5.85080274816207	-3.29033333520695	-0.480623548335852	1.42621627146509	6.59415432569517	-7.9669521171483	4.83097090032813	11.5542517177283	8.77266697139056e-05	-4.71035800069723	9.62240828909367	8.11267484391447	8.3701931784741	1.75610577519365
135	3.92168947092702	3.97140619538621	4.24301120279725	2.6209606294491	3.55408552395869	1	5.77877162332407	4.5339730493001	4.42007002650337	5.4347856335605	2.41841641308142	5.8014564878332	4.76442925135354	2.11766412446014	5.65604900699628	6.65707356045748	2.79731810082027	6.31585952047446	4.10924863918633	4.86565692649048	1	5.5375489424427	5.47189822523949	2.2588866362342	11.5323760070451	10.8743117011781	-2.05318964165193	2.64680555528564	12.335845780712	12.4059506904564	-1.20700339888026	3.94335022775405	-6.35319315073569	1.94168821086309	-8.30180252675047	2.90425369043868	-7.75324848859018	7.56773802914192	7.30253348251357	0.715080448193909	-7.22792849853511	8.88730222662129	8.36472856124366	3.9676360303755	8.06958064299569	2.1317017699052	9.27351065291718	6.64879966647191	10.4868667140067
136	2.2327568709482	1.37710283515391	3.71590442497568	2.23679773931661	1.94436673852763	4.20329132007096	1.63210200419472	1.92665253242873	5.50860857020139	2.09606917022229	1	3.1812173675736	5.83941996728484	6.32290161291515	6.890684245685	3.34238659868396	6.38162343781065	1	1	1.0033254311457	1.16472295276346	3.12510656195292	7	2.7519151717783	15.1737575576403	-0.817363816424944	2.5812948256526	5.03783785570505	9.12619782580481	11.854455915428	5.57185298961087	-0.170526015456276	-0.439575425798677	-7.93547922712785	-7.54984480384635	1.28053001915074	6.88130579964015	4.01001364096165	4.61046938590126	5.37023885767901	2.8194744125491	-6.84075625965097	-1.41883682733023	2.06295311617863	-2.81907284377575	-3.79502477283507	16.4637139287194	3.32238629294742	7.66491460892566
137	2.85539534393426	2.13572654715593	5.7812967574973	5.52226790717931	1.85370938805989	1.50824628521276	5.05963604947253	2.07418023399559	7	1.21036698102413	2.6587663162104	2.37600711626363	2.68997490620251	3.36821466376671	3.20920723512275	6.1710870442961	6.55754776278646	3.82617538531271	6.82238963810259	5.97772205965852	6.76887241433878	1.75836080076504	4.62244190725606	3.44683959147211	1.93763718835824	4.99160240227405	-0.426104945859364	7.50493473513581	12.7396500440462	3.89610091460278	0.352503384949306	0.592418418426942	-6.84997805716329	-4.5952026901534	-4.49946918681636	2.47345587172421	0.733416124337446	-3.99333274062602	-4.63610379203869	5.44462165408612	-2.28397559465894	5.26576860008465	12.7502735519151	4.04905762034922	-5.25337756021808	4.82296793924694	11.7266084066329	5.49298905589286	10.6839087866887
138	2.53943481670589	1.1424254059494	5.68059998120985	5.26746350742232	1	2.82809942159804	2.2613171867007	1.09426044329619	5.76670124130016	3.47010657417706	2.8705895406703	6.44727140128021	6.13031375514222	5.94330605551376	7	1.10669711159813	6.16306186484105	3.49080045120805	1.20762558797226	1.75667173510185	1	1	2.74202117565599	1.57079123447635	16.2942429585496	13.8996863569921	-1.87575035700847	4.11269838556263	12.0513621955696	11.0894028509714	2.70480602056189	5.44058025085381	-8.25193144003234	-0.696864605223411	-11.3613808348552	0.434216524158847	-10.0010423153674	3.5390882364909	8.58836913346641	5.56058306234181	-14.1260695118278	7.29332370968582	10.0564958765505	1.91368847411387	-2.28100725916563	10.2782794625588	7.28068464021501	2.55711413657682	0.671860498360072
139	5.17029979090421	2.74246600938986	3.71415514145205	2.93221750330173	3.865507896512	1.164317684089	1.26091663601498	3.91109674561064	5.98392956696671	1.7583526968338	1.5444490948275	4.78533137876772	5.54917126718042	4.72437163166631	7	6.78842030232304	2.8225523976104	3.07430289435914	3.24341831127991	2.80386669001902	1.87239059267533	6.57638072608342	5.24031875749853	2.75268894680784	12.4371329591629	9.86791508869368	-2.72441224003189	2.31734377792566	12.8977441199264	12.2975630370882	-1.80810732508515	4.89329599434926	-4.49513490056089	3.44045016017307	-9.41782761891725	0.967858426107241	-8.92482092380821	7.7210043783799	7.7692971032827	0.0143388268403021	-5.93194234714235	8.12851529760061	8.02782715286009	1.92475534190833	-10.8252169764191	1.16591160132385	10.9360201743845	5.10015609564149	12.4096530177133
140	1.35372988902423	5.09120535139845	4.3247109683275	2.57866841514472	1	3.40185791277421	6.68908136978892	6.42536827072377	2.2546027920739	2.67186447228168	4.38879252289077	3.14776365604246	5.17772342147991	4.82324445475182	3.48070410181682	3.67175057182471	3.83937911976169	5.41615145729149	4.36474135212011	5.2882181346348	4.15587153042504	7	7	1.26603334738964	1.49471525113277	6.03879064733824	0.200367465111213	3.24868948779809	10.9094082986158	6.54423868196558	-1.82559916913963	-0.969964939804931	-5.37635803107058	-6.77905990059711	-7.8733476750854	6.26590422494396	-2.15453148992005	-2.36132512356893	0.947171535069216	7.5420102637129	-7.54798946199568	3.35692256716641	9.68309244011248	1.84033120893452	-3.84377686325651	1.59027471831877	13.7773160595403	6.79701898911289	11.6602277237149
141	5.26028413622701	3.81227475648879	5.71911862425535	6.55196821643764	2.36811672715285	1.69910961642336	6.15970836350912	3.32854209582395	6.30630438762768	3.08774513887361	1.45106571062222	4.30024741614787	5.81576224684448	3.50307986384384	6.3253678096415	4.20450691086582	3.72703595088908	4.40016135437719	7	3.30329317859532	2.45299406930194	5.62490067355977	5.45326115532383	1.46996011112541	17.9185135771677	-1.25946588448536	0.57012963779903	4.09403938493955	2.56412074047009	12.0200639827271	2.79359949072557	1.04878777109981	3.80919403861711	-14.145708936684	-4.18399143725305	2.61605695854691	9.35596696878157	2.22849190830411	4.92462604617727	9.96439374820781	-0.987046285329182	2.4072929196282	1.60914788915363	2.55370911927679	-9.43160350014547	5.53424216067853	11.209565247967	6.48914632255996	7.78461322347837
142	2.29632662240885	2.40289645997856	1.87568936105179	3.42296987630253	3.59274486672052	3.43563207920941	4.35666720740163	1.88894571980851	2.98850473137103	3.90894631890284	2.42647970612103	3.62330311496357	4.8310369625917	5.61547335837157	7	2.36317062323489	5.94281538638708	1.965451386658	1.47537274242229	3.3469841836771	1	2.07887950531364	4.212663090877	5.03987109247838	11.5293708516642	-0.00214907058960478	3.5620132353012	3.4280183787456	6.37006861956456	10.846128435758	4.37224297341869	-1.43205949551418	-0.233574574178278	-9.25394939670682	-5.41311537526435	3.38681246344959	9.88234787828844	3.2267260590463	6.14502407695205	3.2859327084591	6.16966737306644	-6.03350499911392	-1.08826977837316	2.95728691633522	-9.91356216049567	-0.865641062684293	12.8229785326814	2.95071525729897	-7.94754177827537
143	1.11777182534832	5.08921632409232	4.04505378641725	3.25597556155357	1.30610193234863	2.07886258545734	1	1.02856412197805	1.21902042617031	2.32118048917457	4.16134410866716	3.17467242641982	4.23265774401308	2.36922599625477	3.4262047210417	6.50905684757156	6.3104826718499	2.91322835403254	2.49408878118627	1.20862353163075	3.34722888716821	5.09328073372494	3.32108401660423	-0.49112283786816	2.39925480207917	6.8162081532366	0.247576537883367	2.28479629955461	11.9689252542335	4.06331920410149	-2.12838352528814	-0.323813269181105	-3.60225032443917	-6.24266803687976	-5.49359416563383	4.92458457906115	-3.26099407584014	-0.258405510351269	2.02134859918223	6.55605387476898	-5.8663833363343	4.66676202752627	11.9285981833827	3.67505967886689	-3.05229192071803	0.887526875211209	16.4945667180204	3.90863407664531	6.01479010874472
144	1	3.83112643742761	7	1.751740706242	1.52883886067462	3.35781865483355	5.94930031055211	2.93117983633056	6.60934333860095	1.63424330568221	2.47682767173445	3.08749353651837	6.34724402199191	2.46893370877867	4.25695652803182	6.8911444836966	3.10275348050484	4.49125641913955	7	2.75615765727938	2.59567290627785	2.7293486180604	6.64210845756641	0.800752820913828	5.01753473011421	5.76228541115288	-1.53286974028977	8.02493186807329	14.7694254465782	3.90446679864093	0.034276033543188	-1.34816485896963	-5.0353073156029	-4.31244171289359	-7.44454889488719	6.33031931906785	-5.1126866108928	-3.79196033825955	-1.10050279818318	7.06533904908998	-7.78452477818133	3.68230561018741	13.2764616158621	0.665967871324977	4.27538648297932	3.49349463409205	11.0917295012564	5.44110860744953	14.4635731468018
145	2.0938693639308	1.02311965033558	3.08486557644597	3.6017597827746	2.80607351526905	1	3.45435453673236	1.44330911818966	5.72871571490258	4.09636575112129	6.44070819161903	2.72632807670535	5.88188890651098	7	2.28614693590393	2.31061423571686	6.11541613108845	1.29154639380409	2.81605846079141	1.10730702905507	3.04011348653073	2.25773846681848	4.4180361111199	3.04795648493159	14.3439581915507	1.27858892446644	4.16682235739787	4.75403118234772	7.88764071836989	11.2230099856382	4.11431595550822	-0.179284823581754	-1.45319238672338	-8.28617034332827	-7.30874923610286	1.31943495300299	7.80431544849407	5.13183428916122	5.79225824878886	5.68831709950544	4.27083802527413	-5.05302134911127	-0.593452514206259	0.772839535987752	-1.24298524579301	2.3465631789756	16.6112009007893	5.30215953053601	-11.2247293800737
146	1.41965296594884	1.79248970796365	5.79739948587852	4.91660704621691	1.60253306227959	6.21780933742365	1.82651983188451	1	6.68779357114048	1.24063842399678	4.71580796912084	1.99259392633502	4.1190127943775	4.05109687760416	6.04533121407759	2.33994506872639	1.92368030208186	6.26055600325678	2.76902376264429	1.19567852062233	1	1.12881645933138	7	4.07400781707563	14.4089867983964	14.6814110557601	-2.17550227984836	3.48838595118067	13.0501646372911	11.974665199242	3.31518848041053	6.03317062250734	-6.15542758065916	-0.832408315459622	-9.44777745550174	0.357887719741093	-9.71997351693544	2.85011680561277	8.87411949439424	5.57585539453445	-13.688711789665	7.5234515247807	11.8365595697219	2.11109537061344	-14.3906266078463	-0.555745736897795	16.7924282990888	2.00478245689857	-3.42908103431093
147	1.56032132682548	1.52294893845473	6.63286099802367	5.10431241468981	1.33122124256056	1.16192187622098	4.31418905840796	3.97687972006803	3.49002175525617	3.93879259481547	4.44082306395785	4.01953849459737	5.0319459613011	2.24873127413385	2.69018998398646	5.66629947871265	5.66304134912373	3.20962426644251	5.30511797770669	1.72921174219188	7	6.42246092127446	6.07492243661085	3.10140037610268	-1.34533006708012	4.08117710808438	1.25031338765785	6.02436095937909	12.766510146077	5.16973766365575	-0.674339071109037	2.02130971593648	-5.31531021283798	-6.58292446348298	-3.20637726349545	0.535210185021123	-0.362271312205474	-3.58683477712868	-4.51083394891746	2.3931323570976	-5.72219749323213	1.65257580213842	13.6959540041863	2.58936943261147	-4.4332589595874	6.77812734531687	12.2491452738211	5.14034917273686	6.20636600249266
148	1	2.21418686848594	7	2.49859371408413	2.80326217092577	5.85489063708632	2.37392619816081	3.70583923774643	3.70949692977827	1	1.15687749722675	6.55402955859939	4.42052178296619	1.67865060968154	4.77198167739276	5.49308825922371	1	2.10177252706769	2.41141307720223	1	4.19736603600733	2.18999762154903	5.8687251755183	6.11309752409722	16.9189748430837	11.7098879809144	0.138428578694252	4.41858119101648	12.8274981899636	11.6593827202416	3.36172424894329	6.10383745640845	-5.86883668862576	-0.0142273663942158	-12.9293053128876	-1.26625129435029	-10.1775179002665	3.46729477827358	6.98453600354194	3.69104512972253	-9.11258098327537	8.40739996732841	9.81884184014494	2.02446679032955	-1.35135378363632	4.98245724334389	10.0728706957935	2.01710515895363	-1.40743825002937
149	2.87557917500603	1.53106404584309	5.95025393498882	4.74390564288369	1.60920856862562	1	3.7370595761933	3.56764897770443	6.79342974674334	1.58742451121191	7	2.07824020065958	4.35238191433173	6.04264311102069	6.55345852859097	6.13012928506333	1.2389913497299	1.93853279064793	2.39848671082771	4.44961896687906	1.47914289869246	1.70281855209064	6.39028609592454	7.04596943709986	16.9981932303355	13.7220051242102	0.585368156299896	4.47084994816667	9.94987465502735	10.715635040703	2.2150284308935	5.15094546785365	-6.82488170820072	1.51270594450404	-8.94387829080854	-0.19516176002231	-10.0904245627277	3.44933483306987	7.32427105911247	4.02603383764522	-12.280304666885	7.05779434790373	8.02101835244229	6.33808168014524	-10.2515646244295	0.532488221506949	16.2787701811081	4.0200036645858	-11.9147768410302
150	1	2.90050848618001	3.91234268783438	5.77268549152089	2.05854313995321	1	4.57061410013155	3.8328414466829	5.63215051380388	5.01652682035945	3.99925781523507	6.24106735636229	4.22067860694047	1.73572578940731	3.27797403600585	4.68417469446117	4.44155617262373	5.83657286425961	1.63894595057907	1.16689842408389	6.23493762928543	6.88052439825649	5.742546742282	0.893672754654881	15.1963880382303	7.03671184180516	6.19328029238239	6.53133628190768	6.66380982320604	6.82556667966203	0.57323718103522	2.92547444139314	10.4178860122467	-8.53013295235537	-4.65536358203164	6.7567908313456	10.194536726666	-0.545610334869488	5.51201128566504	1.47825771837447	3.28409130285697	5.00016411272477	6.11602938276035	3.77518582038082	-15.4316388648009	1.18377635419865	1.95916558379616	6.55945599142743	-0.219177986914292
151	1.31557979501096	3.05283888708565	6.52781971262933	6.09486196570107	1.0806923871998	6.04159708129462	2.86308139947204	3.79485970501461	1	1.5847380863089	5.21472525928829	5.50650399443402	4.20627276430583	4.11596691370539	6.5421895839172	2.88028308303074	4.57599717285846	7	3.03730180356953	1.52344980536645	3.48342130046729	6.09282188657814	6.35307374585398	3.86794867761559	18.4202044542345	8.76086443343743	-0.456234935636212	4.08438943879071	12.8396332711895	12.5866138817604	5.26721381100937	5.32601385829553	-7.62415847491972	-3.09876993227505	-12.9842797904519	1.61863920418446	-9.70750185641158	1.67118103198707	3.55352501050837	3.59695695057201	-12.4328476575847	6.91725062058123	13.6519525818192	0.924892681758138	0.230312358001324	7.28972122652175	11.2436758528636	3.66333570031173	13.0333742196077
152	1.01608292187004	5.16758869299287	6.73827703251384	4.1547350377896	6.48905241633763	3.64404971031959	1.36590869281556	2.40713457543913	3.82367363025932	3.4428802469937	2.63857099662258	6.45568189618864	3.49409217247936	1	5.95498911924508	4.85726051070838	7	1.23129909760596	4.81956674545445	1	2.05980596016037	1.64055435248741	4.61626752289584	5.00219746538904	0.0182060324051647	8.91510791698206	5.56229749528632	3.35763500309394	7.04935313728699	1.51749377374255	-2.19847046983435	1.94247010494854	0.32388910102795	-4.34913345743053	-6.11821845085184	2.5801802571118	0.973614457037809	-1.0381722186066	-4.25169191164727	4.03055956634296	-4.22779891720717	5.01751326680423	11.5499806226887	2.41975769019453	2.25896686652412	5.4321229786571	11.484316351706	0.54431635864361	-0.521337036934455
153	2.40260013895763	5.79486594401699	5.12328871565512	3.78831224325177	1.39871711142771	1.06227824941444	3.97582783038358	5.55349243678829	1	7	2.81538541462184	6.0075953103863	4.63684065666916	5.52418048806289	6.97402978230334	6.5306542546506	6.08697425024177	3.84064606992561	1.65889465610463	2.73380261226313	3.54644600348729	1.83812880345817	5.54540373068528	1.14401849727578	3.98333416877472	6.81063585849616	0.831224358852637	4.9123882927913	13.2033530165621	5.69593516397104	-0.834404936337957	-1.2170119877624	-3.91874178032888	-6.77674799250234	-6.65632263062097	8.1808575856748	-2.81927785436124	-1.04123203814172	2.725873327736	6.27408723581769	-5.74592527699571	5.68241252488576	11.5393319574889	1.95722708064812	-3.71927306873446	-0.732202049800566	13.6781308870943	4.54359569771658	-4.898215175394
154	3.62834396243589	1.93906705864102	3.19821294308619	3.24407350283613	2.21749448845642	1.44471185442039	3.31036576649637	2.26482418142077	2.92516179624759	4.07722619251302	6.25205997608427	1.42606919964825	5.89057106656074	7	4.47662510481347	2.98219056485344	6.09081744897268	1	3.43662499539475	1.57212354687613	1	1	4.03928874710326	5.12025889032954	12.6815465939893	0.366621973539696	3.14290531752868	2.56238098108558	6.27670770054144	12.2562615116823	5.31285061991252	-1.74181842989789	-2.34053787291382	-10.1004982725932	-5.2412621104847	0.6795646838312	9.3579943503015	4.7443537712607	6.00584991958833	3.6324631550507	4.10669589985072	-6.22138272233621	0.963676334396384	0.852197993196589	3.12103377476075	-3.63726305649485	4.19510437497355	6.90904795017226	7.65644563747442
155	3.063526797025	5.54363227697568	4.96191438774514	4.68703372617243	1	1.26431790832044	5.56308195788705	3.0539290715311	1.58726093128905	1	7	1.36179193407591	2.87653786918188	2.555121079926	5.94491772193228	1.6414575575178	2.86047867080826	1.00740090339177	2.78021619107112	1.92733645548608	1.16513838772889	3.33498477318462	4.53716479823097	1.96113670765582	6.80713641573925	10.7100058924227	6.22573804739796	6.43900315430599	14.027670231294	8.04002036645066	1.51487830453126	6.48025024085707	-5.47371738783591	5.70324658893346	-5.39978945477686	6.2627248819112	-8.54682524190578	-0.820882957225089	-8.82381909801025	4.71368072206556	-3.53489928706293	2.6322727018745	5.2420602082416	2.78062746863321	-4.1518744864486	1.51843040618287	10.7448737516465	3.30827425073517	12.5527035284639
156	2.2095407038157	3.73106994963104	5.46839701174753	3.25673560619627	4.30333947167592	5.60012978822247	3.20862276555771	3.14236623128334	3.08104611823894	1	2.11585280469994	4.25363898622687	5.25296482317888	5.35040756277227	7	2.80260227181777	6.10171396273273	2.2487364833267	1.59535086253284	1.75065235873792	1.32156397811895	7	3.03829241346595	5.59683757731584	-5.41347106283389	7.82131408366014	3.35922462688214	3.79575763947291	6.24216189538288	3.02436270633106	-4.22112068517755	0.303511774563047	0.829562030029834	-2.41451010783808	-6.01723396914478	3.71937221259744	-0.596253234347766	-2.65218805505633	-0.339246689226071	5.50798004932782	-9.89359538667154	8.81837420537512	12.3568791646885	4.68153133426826	-12.9925318695122	-4.80922940906235	11.1280574122629	3.15777789763192	0.354161166189539
157	5.32696603330665	1	4.80488130409556	5.06608358284294	1	2.55261957679584	5.64759544020677	3.25298500203828	3.18255698250966	1.87833901699821	5.29162327697713	6.96947866026492	5.38585910565364	1.18350540193308	4.50312063163122	5.97309009785846	6.2710206319481	7	4.09464589064265	2.1465659316534	2.47853892180949	6.39513396001819	6.49333695267677	6.1413866368584	-1.28770853923095	7.49533455355287	0.704957284779511	7.05169031219801	7.67072144967507	2.89369490701259	0.244663964927143	0.866962967696884	-6.37994524504912	-7.59238741736686	-4.95255476542305	1.11274249657148	-6.49796982069914	-6.30556636947394	-5.19208713214092	4.01117045660426	-5.42183065731203	6.01909132109167	14.4691892738642	1.37386719355005	0.710636202578595	4.82798257430495	5.94666356950849	2.27139512384415	2.4612376915367
158	2.31327164348152	1.84289241120731	6.89842830093068	5.6078358534577	1.42752632666712	5.97765716172364	2.09836544974366	2.3337962020595	5.54245952794466	1	5.18810434676521	6.5641666101565	4.7024892279431	5.96021997139279	6.11278005066401	1.24809055932621	5.89381899118775	4.90328868135235	2.3550054203597	2.31374370920034	1.42994928149991	1.27240692891403	4.16639061603077	3.71068335125165	14.2948034891928	14.1307710677626	-2.15027044793292	2.57327315443074	12.4818952216188	10.8107076271527	4.30526589908091	5.2146469507287	-6.50262010839366	-1.71153477114413	-9.88771230882265	0.289359943538101	-11.0853195654386	3.07491283355339	7.24209193816708	6.81499989486321	-14.4447006961391	7.51138199750719	11.2287098661158	0.115633394384104	2.13312499742094	-1.30331774592331	15.4949047725453	2.98192678080894	-1.80463747733908
159	4.88335478572046	3.71918119580814	2.40619437933854	1.41698577494208	3.08022936751412	5.69223803076923	1.8222426160144	3.85073128757731	5.35142666002778	6.2331116514763	1	3.2463012817399	4.03096413931322	3.59314255272552	4.73389787947861	7	2.78155844726655	5.98694616661492	4.11704902196979	1.68570446081449	2.86032706516142	6.30888405049648	5.52039345085616	2.13559386188468	12.8194911278373	8.94462485437445	-1.16942036874514	2.53364364322806	13.7583736029076	11.4219974448548	-0.945879305787795	3.83576949942524	-5.93500402208486	2.9629017169764	-9.13026525780343	1.83348669986754	-9.04289128718243	6.90748750361436	7.86012985533833	-0.73681976908137	-6.9068307092915	7.11348749369578	8.16689235843586	3.43464512245751	-3.04716037661978	-0.55185890925368	9.53037472284039	4.83312298113816	12.0214864985874
160	1.76739762601836	4.47771805508246	6.97423604063052	3.50628847724949	6.10276340899333	7	1.68315264883642	1.74621819031938	4.76223918967627	1.34785214252797	6.19635668875173	4.0912924915259	4.45049060264173	5.60123481173027	5.5481243613218	5.63330910092452	2.12310839395102	2.92791270235577	2.13818956250887	2.72943171300796	3.69586772220961	1.74592583320414	5.38945642142549	6.42296812899073	-3.77072733385869	6.76917453520114	1.29165522211413	4.03093908682934	8.0771674875961	2.59733941834864	-6.58852201857261	3.03643670410031	0.450315735514629	-5.13598994794519	-7.32127852112578	6.62680657344089	-3.64827919466305	-1.48257221553488	-0.334898708404687	3.94464133946228	-8.55826763261993	6.28437979909465	11.8009420739481	0.549135260993188	-9.87546203428791	6.30650050946552	0.111733680631217	1.61034965168974	5.32365032826137
161	1.17105730135118	5.51625126129949	3.55781246021224	6.37001296291016	2.09452096551934	1.1540632294126	5.64042823356668	1.93317576721887	6.67535006792962	2.49530917593046	4.33938005104938	3.45206843366778	7	5.67666310273424	5.17038012650781	3.12040631694536	7	2.8887479665891	3.13010831331533	1	1.75401534264372	2.09579862577018	6.55769429539239	4.05995051390754	6.47486461991739	8.37887390392321	2.66490210130056	6.85626922483648	10.8451178375329	8.15964554978504	3.4755025634843	6.66143664832171	-3.98332828032752	5.38596157236261	-5.01359995211478	5.10142251102629	-9.27614430395442	0.574973465316844	-9.08992568761685	2.00178450136465	-3.27250263619314	0.434410224094615	5.25382988096578	0.429274108019624	1.09309310457049	2.94530421447497	7.45551060915532	7.79442193639128	4.98897126555204
162	4.13166799637455	4.75145451514153	4.58050046830848	2.50216159218838	4.7402072796796	6.64299500006734	6.10617444481696	5.23662303888326	2.20798083380988	1	2.65572189647669	2.25605417251138	5.4236157924719	2.65759560570712	2.50489321877539	5.23546920701099	3.75653126496007	5.12941402130509	2.38911497221289	4.98067963478007	6.34808813200434	5.50396614115477	5.42897783125814	3.74510754202379	13.5379283557176	11.2003744881937	-1.64287928535207	2.01525523634132	11.6259192824449	10.9214658529642	-0.674752440871169	3.80524752810292	-8.660133681789	2.73708173258279	-7.73336788746868	0.930896780569099	-9.06950233417148	9.23936231259274	7.12947071386272	1.11093676332693	-6.81301129022313	7.7624124728726	10.5158784448048	5.47450196046899	-5.62477186522096	9.58377032382637	-0.265016252285029	8.04400048501805	8.15454180974454
163	1	1.12281000796246	6.8536059615033	4.6641018911375	1	1.45831237825688	5.12875439588443	4.12503409346099	3.61775307287805	4.4144436398304	2.31301797081795	3.44965596062872	3.97833500489816	3.66191386517161	3.29125210126909	6.58412092877122	6.09771964387995	6.19609911693226	1.11201627687053	5.5369897073347	5.81143917847626	4.08082263953163	5.62516871582115	2.30803454967291	-0.651272253648432	4.72336288232368	2.04196768958561	7.13207727818673	12.2040046818463	6.57445290748112	-2.06297668463193	0.715264944196467	-5.7550968302282	-7.50363494264251	-4.33338977547326	1.16810337812817	0.17791836054054	-4.93404721678455	-3.72734948919049	2.51856927719353	-4.4719820559677	1.52589958354482	12.9428784738299	2.55914201011358	-14.4800642659976	-1.87859125040669	9.97941806786041	5.17301986383289	6.23669097335155
164	1.48145652116597	3.8371230219452	6.33606725004988	3.97069078746251	1.07891634925837	1.1518380869635	2.4675614490804	2.21717108549308	6.4629691320681	1.95848288776354	5.74987175148765	5.76235793268157	3.92859736906369	3.70359816114237	3.6455107120718	6.55494881123007	2.36484769169448	3.86830648736803	1.30760685995323	2.92365021189852	3.7259101134411	2.669915123276	2.38067377444148	2.88976657136173	18.4159104756993	12.0963969237668	-0.842485304449927	3.51688684197575	11.9339293723842	10.9082901597901	2.21259552940223	3.71230822012903	-4.8056315232536	-1.14507795980015	-10.3725758739931	0.131025673157921	-8.1582582229362	2.66592732804858	5.49454986701289	1.94072015836854	-9.15748492934668	7.5298495306419	8.49049039182553	2.19259822031209	-3.3462190374084	5.07692297282125	8.76789022932375	1.94860706851658	-0.544514510487908
165	1	1	6.66024998522669	5.55666836328834	2.5661193848353	1.94402005732527	1.50452540742112	2.14198887214255	3.44508313798512	2.71781837878876	2.01618207754266	4.73872232818431	5.02606489361296	4.56413319440435	6.13771051809716	6.538506593305	6.07016099707938	1	4.89650435567797	1.35602196068146	2.25755906199609	6.67186630866438	7	0.105648352423422	15.458287013227	10.0044743494642	0.787727451688402	6.6579934511001	8.68946867684715	13.5231327233534	5.50202979609476	6.10599683972928	-4.09601129045497	-1.66800824485613	-8.16174274433435	-0.771026223284574	-7.46679884010649	-0.132660969627886	8.09800089171391	1.49600332772331	-15.254711667328	6.49656812557316	7.90769034977211	3.36751351029559	1.54171705177255	-0.171401738928667	9.15071262269077	-0.518298269827927	0.433519775736991
166	1	1.40769276702738	6.59409141609426	4.82778298954828	1	1.17127238513255	5.238596295077	1.08118761656548	2.68618102128602	4.78581512928335	1.93904692884945	3.10866308311369	4.97736078672049	3.54434708064448	5.10626821066825	6.86329019075518	5.50300223191983	5.32125222415145	1.23947313134588	4.64799835407343	7	6.05375439205228	5.10308829425056	1.68306178253249	-0.847506759325671	3.41341543405564	1.98623590396693	6.22044449109292	13.0396202900455	6.4858595941428	-0.177869903427438	0.653272441211656	-5.50883052875844	-6.81802339065863	-4.13707960694826	1.94445156749394	0.46020082579529	-3.5506566009852	-2.89833814580908	2.56362428698022	-4.85741081810892	1.33896916920388	12.4498608627744	4.3058644360657	-13.0711884719775	-1.04398215507335	10.4256090964137	5.98999640014321	5.53913095449851
167	1.86215862055251	1	6.48402761946686	3.4670151142364	3.98430334235447	1.77544696460217	1	1.49704811009111	3.45424487148699	1.92995528599598	2.72500848733694	7	2.26464096668457	3.80075260237335	4.70266126257671	4.55939955716878	2.59832263311075	1.90635746210956	1.1808750775603	3.12972021086273	2.88312272221744	1.73475399759113	1.2982723483395	7.34522123115153	18.7050051452676	12.4201269002637	0.615676643248142	5.69631101700774	13.3477055250953	13.0886477577351	5.13562744254863	6.25620223486456	-7.27208070863274	-0.974623164722348	-10.8546721885439	0.0520627755024705	-8.25077053511279	3.83419341545596	8.00983668992995	2.98687847035789	-10.0502372564109	7.71113401466249	10.5319160721787	0.934987720415755	3.97451419767679	5.43294332318158	11.9291042062337	2.12147586588542	-1.88314106128538
168	3.98410163532999	6.11454007382933	6.45084109392508	3.12158218248801	5.52028560223992	7	2.45606838084589	1.99554895772928	7	2.07575355852272	5.9875292495672	6.55864573508076	3.30178531870699	5.98014034386815	6.03442433905875	4.62086635561107	1	2.52768017932639	1	2.61627264821367	2.28169346438723	2.91603980654646	6.81691201457628	6.27625260827146	-3.11737173429822	7.46180608711639	0.74571184635596	5.40327563438023	7.6151996704708	3.62015154597711	-7.52151647986456	2.54209736186817	-0.531517707073893	-4.64326041353488	-8.06680584160183	6.3407468222736	-4.6723172255634	-1.45683638160117	-1.99694689699722	3.12346385710548	-9.41077894621152	6.63902908102259	12.2401838387369	7.24131636958911	-10.4512403540369	7.00446138296767	8.71619576256055	2.05426746958582	3.48346263351987
169	1	5.81114818300787	7	2.3923253920255	6.14728078078071	5.16855961792891	3.68717257219888	2.91869244123643	5.18363068193104	4.17728146566803	1.94633445839201	1.35001389813136	6.26138042609432	2.36767025060671	6.52407748810893	4.84253649697776	1.81412839117865	1.81063276547955	1.26584459291217	4.70353474364436	3.73975045202492	1	7	7.37507135663831	-2.93757706556848	8.13028115490953	1.66338981504354	6.42044235497294	8.81745766782421	3.75374493339721	-5.6281248567567	4.78263775021182	-0.0644307186637007	-3.38271138000385	-4.97904766276289	4.92454993343392	-3.32704316490698	-0.320319152209884	-2.37372546142836	2.31526403962327	-10.3862407939169	8.37301126957027	12.119491047587	2.61819826053125	-11.7322359612815	-0.324491830866846	14.1573734668071	2.87730348485952	-1.02375779596216
170	2.74702365777149	1.3215938287179	3.06197357715933	3.98293236427524	3.97009544482803	1.74454858156138	1.57668684389894	2.38724377059399	4.20340971036036	2.82036379488248	3.76548875736189	2.45195124134775	6.44171531970918	5.93285780145359	3.19536957883401	3.8423317178967	4.65599074335379	2.15138618060403	5.00170289770536	1.64384139575001	1.55886599909457	1.30288687321955	4.41155414607802	4.89098758786914	12.1127960979207	-0.0873278671961678	3.76148140605659	2.48372436637504	6.8630556321036	12.3489109721153	5.22927688473828	-2.0884120635176	-2.57385483284045	-9.59939098155426	-5.30251897369582	0.846946001948208	8.90789269233172	5.12887473266635	6.13650233255538	4.57125783081886	4.43898647325524	-5.64153188415168	0.632550218532662	1.05544703238398	2.48704862034877	-2.83860041128754	5.29251554597748	7.62234528423585	7.5946474655079
171	2.32323010056046	3.99367595081198	3.99329890808331	3.5453091559105	1	2.38879499290115	4.84538825498039	6.97211881303366	2.8098743748088	3.5443292938647	3.90451854832179	4.44046007221299	5.09465577755771	1.3515275982388	4.2262675396764	3.76585900258371	3.02358672290624	3.90520770454874	5.8026307215386	6.78658222443238	4.87812969198723	7	6.62893116717058	0.984085514615412	1.80612993257028	7.16416451718388	0.0622290487295376	2.74404623812699	10.2149146358832	5.51135321033895	-1.32773922300222	-0.816590901142645	-5.21931839418406	-7.49690694456138	-7.35481666241635	7.23172135027024	-2.12423345132972	-2.28297656872121	0.196653859854552	8.34515986727889	-7.20614222946672	3.56679279277377	8.8843600461898	1.11589765818748	-3.85203096333701	8.78858088670932	14.2701701220908	7.10910048483557	-1.54094037543107
172	1.03142885840996	5.08065335747657	4.83043427220622	3.09645263324832	2.02652681965354	2.96009464689082	5.46886721333366	2.78421942648877	2.93622982492374	1.75337420799986	1.69439277539298	3.08138235358381	1.74683619993054	1.18375153435096	5.13767243499193	7	1.8460738019997	1.73400789901078	3.45158283633674	4.98068687161373	3.93814436395581	5.95228529167894	4.58515428999372	-0.199487562088674	2.68037711457792	5.17032041556456	-0.667846428444446	3.61138588276358	10.7708406326844	5.86801509604029	0.963956319392822	0.107546967072973	-4.69761065866979	-5.64592171382298	-7.28256396442647	7.38641466817487	-4.56964908519992	-0.955174055770141	0.968957916361786	6.92840974930875	-5.83246316651489	4.75946854058503	10.2571974857224	-0.0482019328508287	5.25112639160899	10.0596605690512	15.3994033669075	6.40800507859451	-2.44426676470109
173	1	4.18345639089352	6.40264133298443	7	1	7	6.06574951674915	4.20223278028625	6.35779224213709	5.09614744262355	6.78852122656706	6.45079687786265	6.9982897948036	3.0626106973284	3.50446411068397	7	6.06640463474019	1.63239219886996	3.16479030151185	3.29493733477743	1.83630721992715	3.69932502097476	6.19134392445693	-1.33457144856445	0.845345576923296	5.87563101932303	-3.80261081553258	3.97619075238883	11.3007901216771	3.85347311529419	-3.72867519454726	5.22061241091769	-0.246692431437251	-3.72821727122623	-3.71438217255987	2.59830600051378	-5.50919911799047	-6.3981936718397	-0.334950028575825	5.79499592876898	-7.77871015019765	2.36592298462217	6.429496749197	2.36788058024271	9.81562345656425	4.00968818446282	11.558961147868	6.40646399680052	8.73018572031108
174	2.35558030565553	4.8125578106279	6.43486218210164	2.53565997366035	2.89449791750179	3.94977668432557	6.09496375923915	5.83707657856269	4.69957309933409	5.20279666141797	4.97277629490012	1	7	2.98405290623453	4.48619307023223	6.63847766441766	6.28815991758364	6.58804888625602	2.51996898549412	6.33576131594486	4.39770793653079	7	5.71323103927812	0.245830426001962	2.80675442972595	5.02528112159818	-1.75115490286893	4.96436021176959	10.180476893337	6.70050094844537	-1.67269619308898	-1.79671551001104	-3.82330167332277	-3.24442683114566	-11.0607148647305	7.57826433232481	-4.2932385722031	-3.45356305585664	0.989550998627076	6.72001960848708	-7.12063890582423	5.67259541161561	8.309911799661	5.21708597906552	-6.84926607570313	6.27299848888804	9.05720843377791	3.8525147604769	10.2411394356124
175	1.54821380886049	1.6628209951134	6.43632813977087	5.10862780017982	1	6.70653464325757	6.83901298570824	3.11459428240147	3.42656720331028	5.12463827960011	1.89657784798568	3.03476951319011	5.78809803477606	2.63599407046983	2.15317914123254	6.94581149443543	4.95198555641521	2.5940242986197	5.57211864690211	2.2120710924178	6.18552067646241	5.54594839936519	5.39483961113588	2.28813758609683	-0.691698366159961	3.66573349842299	2.38964283257164	6.47497563814347	12.018811501608	5.60606148752923	0.978484458891761	2.12985770534555	-6.06223511381505	-6.11563965574426	-3.06035136575784	1.52405886458389	0.137137417302524	-3.62150638808567	-4.06110415861201	2.78915960909091	-6.29059881805878	1.86688195776701	12.966489933822	2.1223641328674	-3.58103579821968	5.625882292154	11.3140603173212	4.70473745291592	5.67374056852912
176	1.37530225878658	4.00883150676295	6.11251967261465	5.32821191395728	2.87025166951272	3.42995861057471	2.60056639862096	5.016601888335	5.7981865546147	1	7	1.17542112083363	4.16206695552695	5.44624767236216	6.61984950739401	6.84758677398136	4.38885469165811	2.51270230083785	2.949475730074	3.83128231646243	1.45961424601858	2.2916049398695	5.2190915735122	-0.531635798676495	-0.314332770097576	8.59240791194567	0.807723173099616	5.10951331603094	11.9206409376313	3.78050021784673	-1.92329271458677	5.76219849586129	-2.78901046756263	-6.08994416023077	-6.04699315329078	4.3568544138652	-6.24100699368117	-6.60926436741034	0.0653982504949474	6.93326157500513	-10.9965640651679	5.66961324689173	7.86887479499603	3.09726146576557	-9.2939091688135	6.10373050194343	15.2107060464993	3.6618492431521	-12.7171596641743
177	3.10831168139807	4.64363775487446	7	2.93418169838861	1	1.55940689842061	1	1.28992557774359	6.80267141844297	1.90288149285035	3.43142315496197	6.00727877102133	4.44799497426148	6.18212445297917	5.53111816555502	6.51674364479703	5.45720451336725	5.88022257641073	6.69679917337265	1.34361344819004	4.30873591001475	3.21740717901582	7	2.49623003749605	7.68067261422957	9.12357280645493	3.73053898972351	7.90175943616316	11.8976207263355	7.03330228241006	3.35870146814642	6.36251464449565	-4.28981619257666	5.20851017370735	-4.92683028769421	4.34895697980423	-8.58369410397188	0.319920100120056	-9.17347800726347	3.7259268999542	-5.75095498090097	0.0521362823317112	4.2818482770379	0.509586910959571	2.34233963004411	-4.0259775722439	4.63031969299087	6.89871150689985	2.60017149035634
178	3.7936277737211	2.94347357356758	6.82209849344482	3.51418525786454	3.25535058913385	2.15152133725253	4.71350844645181	5.43511071415793	1.84790299516939	2.06233732449459	2.21646352404642	6.72110312556952	6.56974692797545	1.47448884548525	4.47884163929621	7	4.82436749435145	5.41529559134848	1.44320580501805	6.88425320127357	1	7	6.00625032880727	3.90245242772487	18.0754573305054	-5.18165712037421	1.44000436594879	3.71290011211314	4.67314421650233	14.8135366490611	0.402346001312274	1.01344840920895	-0.537887080284588	-11.7097631175049	-2.53741067470731	7.81262567309795	4.20895637970773	3.30289586542301	3.46319444072794	4.32350987306627	1.98663992860379	5.85498843200592	-0.467594079361873	3.19048865228604	-12.4266333955415	3.08430074840314	8.58998306100225	6.67479321858848	7.89926759178978
179	1.05070597818816	2.4965845911295	7	2.87666574479782	1.45901644359276	1.04628168203827	2.79465301447567	2.00620806482317	1.74740900687856	2.95256735064166	3.24125839968456	6.1711595771736	1.26417917670052	5.98120608750431	4.5908044299299	1	3.84305090607269	3.58031444342221	1.18537355025013	2.15262031005961	6.94180403178864	5.13039899605424	4.34323117051159	-1.11864470512262	15.2062671758691	10.5694551239522	1.3735520426439	7.83755412795956	9.80933488530938	14.3111345111744	4.75722717283188	5.57283152249016	-4.58397002421718	-3.21072308488287	-9.68128471629188	-2.49249943453865	-5.65057024222321	-0.661834833690947	8.25131507086692	1.13399722531803	-15.1740692175243	9.86345031825404	7.70376715300593	4.60903426877201	-17.1646327977734	6.69990310543456	8.25675845774843	3.33638519898457	2.95033668866041
180	3.18916458464169	4.50239796891934	7	5.3817847621981	1.05607432827778	5.60764782209475	1	1.85077486715916	4.71521017883225	3.86591703644109	4.02190461623769	6.42338614910454	6.50433843967549	3.94652880873695	5.48557580661309	3.71286603001412	5.44402651449527	2.86259124901046	3.58737291235818	2.85126086539448	7	2.31462731930388	5.4333121627289	2.96855482937619	14.8272765263164	7.65031385334069	3.32303609601132	5.35323620387001	10.1847351598316	14.3790144065271	4.9666152328188	6.2869943449165	-2.72726581591255	-2.62544874431661	-8.77582084487706	-2.30801150472359	-5.23662982888929	1.89803010649489	7.06403291061604	1.21442728004426	-15.2784684635731	10.0586695672176	7.62800575815399	-0.672038655131403	-6.71381234517985	1.89884899677168	9.38471733963842	5.71963587642188	-4.23456689094201
181	1	5.53223811416437	6.79062900604058	2.80619046847228	6.06100190418791	5.0914823066079	2.45338881959322	3.22073687020697	6.80899999374575	4.87596841339556	3.40536448229849	2.42584869262028	6.732986056621	1.91126684979403	4.80610987593082	5.17289101918926	2.39777846559695	1.13479741501576	2.17336897465677	4.26473500709532	3.68960209545257	1	6.33227143476693	7.17891863010659	-3.76551570753448	7.31016042889114	2.11563219807703	7.52463641388661	8.76243463241394	3.0276321526699	-6.43147087574791	4.3445242156939	-1.26993644738909	-3.46878925450964	-5.1122364192385	5.68870176399795	-2.26548170746707	0.238153942184356	-3.76930672939977	4.1556617868119	-10.6907086760531	7.83727259629747	11.7587285820289	3.38026195931017	-11.0759374502489	-0.734041245151402	13.6602361822122	4.61911079368254	2.25672360547593
182	2.23603324749819	1.92689915884741	4.41585760560367	5.06198126205577	1	1.94759398400219	1.74853189403695	3.54217853897971	3.06596750934317	1	3.53458429220494	6.61612551075011	6.89938364903443	4.19580965968194	2.89649478435297	4.29178734765468	6.04565710259787	3.92445733216646	2.66013127704869	3.22759618536486	2.50486025454397	5.3098610807737	3.3742728312643	3.59547134063905	-2.42983555607353	5.95358332268627	-2.21671190850639	10.6342767668925	7.80709400744598	5.13803592592944	0.81992267153637	-1.36766848388945	-5.03163553103813	-6.28680819802734	-3.15233651386113	4.46443910960955	-4.02069440053634	-5.54776681590208	-4.05297379247807	3.95723474596989	-4.75480989133518	4.75094383573381	13.0958288451111	4.7059576376028	-0.0363690415224263	6.22613535923607	13.7999972656057	1.56164328233763	-3.3594595339796
183	2.10692760289157	4.1105219922431	6.62944800272209	2.05056184999649	1	2.70345111240095	5.59594566110777	3.27511610302467	5.61560983294506	1	3.54985363491264	4.25019786786864	7	2.52697237774456	4.43827163071676	6.90262748195651	4.25309523388655	6.22463585113476	7	2.76969727534369	2.18194760363053	2.72354736865972	6.45337085460603	1.3928148102054	4.98255611950865	6.19917973981692	-1.76573928312575	7.92401115254885	14.822318666024	2.89051757638778	-2.12933774699598	-2.22319369476955	-4.63058783940222	-4.51594912203855	-7.93796638556533	6.27817376696164	-5.01254272253689	-3.63146660987249	-0.40294195457708	7.02647228941532	-7.72103156314244	4.38028062812734	13.2634115048303	-0.232623322661739	5.93552318647759	4.08110963674843	10.2374233093871	5.66834401533184	12.7761380308386
184	1.98527756773188	1	7	4.80103047031906	1	4.06910848184545	6.06195246632601	2.60573916886096	1.74077214465269	3.31676577230132	1.37413966058951	6.65619941239736	5.59702109250161	2.71484041955143	6.12880644580606	4.85137335613504	3.19276391893332	5.86442265157938	4.7817543504148	1.81171515471516	4.43953741927796	6.62881615221196	7	0.894311666115409	15.0559632992608	9.50100902464063	1.96021934428825	8.89883159325066	10.8257866536873	11.9735319614816	6.08114534252007	6.16338348596014	-5.62842010918645	-4.30760007376314	-8.20934630294456	-1.53521100525251	-6.17702917666199	0.839779423621396	8.51634433137031	6.29991357236494	-16.442214391828	11.1128321451848	10.3800942005124	-0.948770823774974	-14.3773698863589	2.77652281757368	7.02055999673896	6.90281457351309	10.0968918640899
185	4.59076094984362	2.36202849391704	5.46427075806047	6.18708851483325	2.76957548417644	1.43557037211211	5.87537095324717	3.61198167441386	6.03942971282773	3.25090568814091	1	5.93250208486547	6.85485809212441	2.86727122873721	4.51589582894595	3.71679943863533	2.64121904600725	5.90904895996231	7	2.51147242533566	2.21111032258679	4.88316061064269	6.25617908212523	1.46878785420312	17.9654781369678	-1.5398904666212	1.23079549372454	3.66082301596372	2.96167015517234	11.4176711823528	2.03190415118814	0.449375932282099	3.31788893874826	-13.7055710155287	-4.76089396321254	2.5089137952368	10.5024754338034	2.19774112284464	5.01707400868624	8.93150698701023	-1.58914227607629	1.69238196361785	0.460590309554369	4.50197665066036	-9.61733871650661	4.20675378497081	10.2880087345058	6.93394765791893	7.98624911756275
186	3.10376124893297	1.89495467476063	6.52565994857427	7	4.98753152196854	1.7288721509239	2.84321562719402	1.36996880050196	1	1.98054098399776	2.08678576172524	3.40622563560518	5.03475075533742	4.12092135010351	6.1121944375483	1.06235022407898	6.71593426983476	7	2.8609202407061	1.32042841422632	5.06304629435773	7	5.15257460783396	3.47784622702379	0.114433322013837	8.13536135933018	3.07028976699072	5.42528154051036	8.70286876164602	3.86568915563414	-2.44295037594769	2.77777644771336	2.52384271229488	-5.27095733803349	-4.63670815843459	2.98787575977691	2.66007209525901	-0.0147902003702183	-3.71713896960323	3.56267319735352	-4.73710975769996	5.48755411471377	12.1369669300323	-0.300268023126721	-13.8540473078288	2.20099170550214	11.9828250696308	-2.18805954783241	-2.52452929816874
187	1	1	6.37836593624335	4.39950515661514	1.17061143750457	4.15646495472326	1.06103306191171	6.20323553349783	5.8442545623753	3.67513803536818	1	3.33445537954009	4.40897751763743	4.16982509726458	7	4.46847510432833	3.27541659239756	2.97620889170141	3.60561449721075	2.46116118176701	2.0673013143842	6.56087815473091	7	1.31349189765847	15.1067445641728	10.3969094118916	3.11798697773043	7.68909709116224	9.66813720417685	13.7553898044957	5.08131439201079	7.58229397419087	-2.19942458009637	-1.93393368049719	-8.13797057552248	-3.50380128984277	-5.11486129233462	0.744162684029613	8.22385347675633	3.21623991140493	-15.7100342890849	8.30207954855792	9.10772273519452	3.78744759702596	-14.701434180031	3.653050580688	15.2910986508198	2.69431391341349	1.03465987996402
188	2.48919466364644	1.95455640843814	6.52239707132199	3.35628787682893	3.10522389870803	1.25863087626095	5.52637928452441	6.75945963958122	1	6.88654238214468	6.48384419812114	5.76632181502207	5.41243074485594	2.09080305816238	3.18237010957408	1.15996956353102	3.25727817346973	4.9452139231509	1	1.49158778544157	6.3540420848917	5.78413510323053	3.74512860493297	3.06443197575078	16.5901386642845	-5.3789673133701	1.11764076724474	5.77255027185551	4.86332096897824	14.7864771820811	1.89340681581482	-0.0705360642838741	-1.95772237653232	-10.4687230346758	-3.3997967175231	8.02484000836069	5.15900658739923	1.59770247682656	0.768353706617365	4.06678164602499	2.69134636663452	5.80861150671857	-1.13029540288465	1.70314445037071	-6.92130126192991	3.15207904073983	9.92757092312016	1.83589949855051	8.65300123171646
189	4.2214600047875	1.72822994978571	5.97562878148405	4.05504103236148	1.41694200180922	5.99623340488831	3.83789532484001	3.93815646137565	6.20107454564844	1.81370522159913	1.71967937699012	1.69756183595348	4.41055747854269	4.30001532710082	5.92563327639529	5.25179896237647	4.04808472836914	4.39104084219384	1.14319958326406	2.0581077062428	4.77114190541534	6.70150301103216	5.0543727288838	1.90202912513289	0.676143687688281	7.47979048311329	-1.50404281426476	4.3025645767026	6.29031098039352	2.88612372697301	-0.900895842335181	4.36893348194314	-5.35785336873697	-5.400126897542	-8.18485709949978	2.25712434118004	-7.8136691885512	-6.41893072448064	-1.64939296862319	4.00446461576671	-8.63207305199241	5.44970725504495	9.80475436920019	4.50002116211181	-3.99018889949509	1.90033128473038	13.7148881355482	9.50774634019988	2.51927281293487
190	2.57617493547693	1	4.51803720346853	5.04511689014108	1.33630205121078	1.81287828377079	1.68411098158961	2.27446031157188	3.97456223271222	2.11551421692164	4.41982737896123	6.79542314811024	7	3.84273894894127	2.2782735550481	6.27189148398756	6.00111072258809	5.82466942392543	3.21770580185024	2.72860840631671	1.90927533782204	6.15748750873115	4.57373095273244	4.44530621140489	-2.40872457858626	6.85154790017772	-2.49492552495745	10.307321285834	8.49215523768534	5.86303845096196	-0.250231156443159	-1.03430950456779	-6.02500112118338	-6.22663583458368	-2.91993998348376	3.66023474584889	-3.5361280644002	-7.06226736146724	-4.77689385110789	4.4079297492923	-4.40656783130978	4.97163196879219	12.987401576913	3.20670905637257	-0.0478681860295223	6.70979935578234	13.2706517749664	1.66746257446205	-4.11510154167075
191	1	3.06561547903476	2.28390101583413	3.27850437805421	3.35901892132793	2.31808835913501	3.43092028276684	5.23637116903587	1.90014261596192	1	6.75045307757544	1	4.82640914623051	3.84107727440821	6.09108370338034	7	3.06723830189244	1.80611590463338	2.21756683005017	3.65342169622396	1	3.56018991834891	3.66907095501896	4.52454412153065	12.0646955600706	0.027603776856213	6.28819178694358	3.56122991841698	5.99980173300986	12.1046257384126	5.52490655855013	-1.28158466965622	-0.836838145649304	-9.97619414012258	-6.14277824225852	3.20542961371043	11.0418196950737	4.05277833653277	7.02428637329334	3.31703025803873	4.85251290883175	-3.5617997566562	1.29112744618234	1.85096876141241	-2.4563233016278	0.864973764877826	13.7356085431533	2.43231961447092	-11.309210745701
192	5.82835140304889	3.42828258892199	4.45299325730946	6.03934484579774	1.78231461156862	2.13298940225736	6.16409056716986	4.22191468822268	6.01532198728045	3.54855442303651	1	4.69359869319939	6.59416477898528	3.67894273483297	4.23843201385318	3.55311056560686	2.45604486760234	4.59398050573166	5.57162908057514	1	1.67929400063629	5.93041262851825	7	1.39333421033515	18.0607839652662	-2.3572119220106	0.471299560620685	3.8278760204519	3.27556810229296	10.9172332647497	2.67803636604608	-0.437512533647341	3.50207368680244	-13.6008959784938	-4.08072572459627	3.07765263707509	10.3126546686787	2.34881367722812	4.47820119402704	9.82505215817987	-1.0372007360241	2.17069284531094	0.75857381320808	3.239610399759	7.20905738292847	5.88024728852902	10.6800838297508	6.85661912236749	7.61074799699939
193	1.39450413345911	3.97003438619484	7	2.18488769764499	1	2.02365082074274	6.69549547400612	1.30879764765578	5.66554252912806	1.13235831953766	2.75060746566282	3.33976589101104	5.49277526965385	3.1493480127441	4.76105119813395	6.52144229163393	3.94732991531113	3.63563573692709	7	2.83071584089892	2.37408280273465	3.22305163206015	6.04587902114446	1.45813279065668	4.99698201683649	6.07984069657187	-1.47521916779802	7.8631364705482	14.8325901877055	3.76039735504022	-1.75293858236636	-1.8590528968541	-5.10972480561975	-3.75495518822262	-8.20385648191695	6.02151427683233	-6.41916720379754	-3.85189958642322	-2.39732696761507	6.76692972040005	-7.81298698235966	3.40721573848653	13.655591100541	1.96517213537378	5.75989841809392	4.90035954066209	10.9295768710549	5.28944143473376	13.4721472773424
194	4.07043972820675	3.72249650200817	6.86288437174846	1.75986540545447	1	2.75512542655339	5.43638144238124	3.31325050845192	5.75815592555387	2.29006520423892	2.50012150330531	3.17902147177252	3.74385365565821	2.29041745557556	3.98510430052935	6.01412326461654	1	4.41478726249035	6.66436142703293	2.72416957607176	2.26041954950553	3.71794617516504	4.00111068974615	2.82921129251943	4.47137181918813	5.28126671285504	-0.484421351496562	7.04792629231031	12.2821170677758	3.83611190920711	-2.17122054774277	-0.867183683138723	-4.31436843435079	-3.79892766482283	-8.97917514114666	6.45661373675925	-4.04173956227383	-4.22821751832098	-0.720098612104749	6.61556825115871	-8.19292650827523	5.82301358121353	13.5445698980091	0.815747102911732	5.49277260517558	5.58587745016588	11.7780602491984	6.96407378590766	13.3453007819638
195	2.22188345964525	2.62735506063645	3.53060728403921	6.77773683629699	1.20242255037019	3.77732268133387	4.54253337473263	7	1	6.62704327713193	6.61685737754806	6.18027615459533	5.24684453663566	4.1564580130915	6.0849602943843	1	2.58479245244845	4.96813898101367	2.72408930304216	1	1.6921281476986	6.05698140611515	4.00090635354087	0.948610751265264	13.0807631033661	5.69055801723205	6.65803047479334	5.76973773627686	6.46379483557184	7.9741481630011	1.039447201296	2.82443980747773	9.43234051121885	-8.36639006199777	-5.07710567819296	5.5173586291395	11.1449995790519	-0.897158431745341	5.51328303724274	3.48881956701728	2.59415348097933	4.771691182267	6.39846282771415	3.1569993763993	-5.11870842030574	3.3308616712564	7.41696693154038	10.6519650151105	-3.45362715047269
196	3.01465899208093	1.62732399908617	6.36465969246918	3.83102357205843	1	6.04953080863582	2.70261100182789	3.23248870098691	6.95405453907934	3.57799663385204	1.29700457318582	1	4.49094547363941	3.53300489989385	5.72898314827774	4.35017488204345	2.89090614982768	1.52183625365856	1	7	3.92859042886042	4.33256055574293	5.83667790629508	1.78084360605259	1.67169484908089	7.92060502025898	-1.08259746147758	4.19188918730781	7.39979261539236	3.43758923625354	-2.07399120822473	4.25771179138621	-4.73725037876302	-5.15798469761177	-9.23136632466905	2.93889028917234	-7.85053753008942	-4.56875330053078	-2.21589201900482	4.99288942194583	-8.6155673495444	5.70761130242157	9.1744280482547	4.42452915304414	-4.42566472789093	2.00746981063686	14.5873168964345	9.5357140557053	2.37206924371401
197	1	1.31704546810332	6.24884831561214	4.28321744741343	1.07378137028643	3.57013324674748	1	7	5.0915759820936	4.69175707266536	2.11978374431081	3.65743293937934	6.89827945133214	3.54994836298138	7	5.21847716759537	4.99123839235279	5.17340285014534	1	3.26028979013963	2.55695281639634	1.31528708694032	6.66134659405046	2.69833676301852	14.7695315661224	9.59843403744705	2.09073176236633	6.97190501432353	9.71677975663475	13.3036138712283	5.33155555051018	8.73209844038242	-3.23459478351962	-1.24396024633306	-8.34715970946815	-1.99956725832816	-4.89204033164819	-0.472713474199148	9.42024143917429	3.02857221989007	-14.7316082355762	10.0131728795135	10.0279811720192	3.96687369363262	3.97744932821764	6.75905411082571	9.15671202621204	2.02846960748209	0.599101116286061
198	1.89157356398118	2.51352863400923	6.05304177431804	5.22676651082182	1	1.2206889422163	2.15134276724184	3.17966291934009	1.63764204081966	1.25399374858796	5.91550203748361	2.53913966848755	5.96861122092321	3.91655926298371	5.19422511270101	2.81098087263916	1	5.94391658887537	1	5.57064864232183	1.74798839709958	6.63294403229421	6.97479287004928	-1.41680599024281	-0.00605090832484288	4.78139331505899	-0.474998210765963	4.83333020149813	13.007969508774	2.3297694223498	-1.88124918874348	1.8715020817154	-4.42021038312714	-3.10198738379858	-4.54628080346438	6.12193786194999	-5.64455755990935	-3.68928002489704	-2.7869116402881	7.21540502720568	-8.31576715121361	4.99064415570697	8.6400267032121	0.174709392986982	-19.1729851094992	0.121301117233316	9.9787361214067	4.95754520977479	-9.30393176591151
199	1.78961158461075	2.85904251044761	3.62614383067587	7	1.44565814110038	3.19218353824766	4.24918235634995	6.68619356191766	1.50309520947697	7	5.94811799857496	6.02868517614481	4.94141426796181	2.87798113682941	6.13912615332204	1	4.36482747314925	5.56169829115256	1.61133375034277	1.34327791506088	6.83150585089069	6.31682811808466	5.72577159115568	-0.164030021653515	13.7686070094943	4.7622149504244	5.7746011753082	5.38808966856701	7.65899689945098	8.48408792379449	0.817770521750439	1.87270253516016	10.5995035743539	-7.70960080269021	-4.44281017391264	5.9000786366711	10.94287143009	-1.97743692957631	5.25354530952216	2.97980665365748	2.84107798851126	5.78124855947528	5.47589512385935	0.48457522660547	-9.90310123601954	2.50162658553681	6.84124748811222	11.0182198195705	-3.83484824015556
200	3.04494098904036	4.50918402295675	4.5599532406655	4.02345413068776	2.29818105970584	2.65066874197213	6.39780906431072	6.51653443775503	2.23426865027992	2.67403463276301	6.53894416930676	1	6.91018261052542	1.9985579129313	4.59496777906571	1	6.6149295431882	7	2.25875999465716	1.9213737973197	5.92963066694365	7	6.75111613839453	1.80754299966566	2.51044776770591	5.24558407249491	-1.63070710253397	6.27970527293924	10.8775177361879	4.67474376353932	-2.62399027043767	-2.1148653538996	-2.55036563604959	-3.63051451008679	-11.0266912373321	7.54212469079616	-5.20221405798979	-2.08054363872843	0.729031896667617	6.87616858199193	-7.27400703977707	4.9789702451137	9.05263746130626	-2.07856732265594	-11.7537923388125	10.6807879651504	8.41079088440052	8.70675349712752	-2.46441825302776
[truncated: 74 more columns]
