# Supplementary material for: How Are Mate Preferences Linked with Actual Mate Selection? Tests of Mate Preference Integration Algorithms Using Computer Simulations and Actual Mating Couples
Source: PLoS One. 2016 Jun 8;11(6):e0156078. doi: 10.1371/journal.pone.0156078 (PMC4898694; doi:10.1371/journal.pone.0156078)
Supplement: S2 Data — Long-term couple and agent-based model data analyzed in Study 3. (ZIP) [file pone.0156078.s002.zip › S10/Euclidean Model Data/Euclidean Couple Population 11192015 1647.csv]

	trait1	trait2	trait3	trait4	trait5	trait6	trait7	trait8	trait9	trait10	trait11	trait12	trait13	trait14	trait15	trait16	trait17	trait18	trait19	trait20	trait21	trait22	trait23	preference1	preference2	preference3	preference4	preference5	preference6	preference7	preference8	preference9	preference10	preference11	preference12	preference13	preference14	preference15	preference16	preference17	preference18	preference19	preference20	preference21	preference22	preference23	preference24	preference25	preference26
1	5.5243049045898	3.69902542048765	2.05263621067884	1	5.62672544882697	5.49507489000379	6.39299611930445	3.61509579941812	6.29658733576633	6.5136582680249	3.21907886808567	5.25286319295589	5.57956856332532	2.4694858279758	4.91369908984187	1.22863513986857	4.09491183762258	4.18467496400188	3.65556723750107	4.52561954639419	3.26679069214296	6.55431640238789	4.21442582765905	4.46857932468682	2.78228944499877	3.62826747341797	0.248031517442742	3.49985311372184	0.185116976852704	0.927630385219396	19.322616751275	1.78594420500616	0.783444104954224	15.1451394115557	-6.02414900055436	6.45533611025875	-5.07299839352468	-8.75036689358506	-2.21363824572486	0.432873308200169	7.6379796620388	5.84111068346575	-4.97755123100228	4.09074496953759	3.91385428005269	2.62199359225379	-7.70518212130914	6.20803146421332	-18.2536574588577
2	2.6620040522612	6.6321702647647	2.87301502608982	1.72762317738431	2.5253511879793	1.05603425385075	4.67581433292133	3.01556455653972	4.08355382908147	5.77342833164845	6.0738118703612	3.52613567669324	5.74448476224084	1.4514223186143	4.96462877662329	4.3382134705326	4.60599301541293	1.16644417981025	4.59855880858842	4.63342126818402	3.50372947320691	5.37133477785485	7	5.99971869888116	2.07035046904792	6.73716765991757	3.1564811974314	5.15252173930011	4.00934671529144	0.672397973123493	16.7490945472516	2.92462446906641	4.5319019998746	12.5491820415503	-3.58806209585627	1.71343037833228	-7.13327820893439	-8.59057523315067	-3.14593956255922	-0.250651883622192	7.15395710807031	6.21449410874192	-5.16041198938623	3.05694783492092	5.93010788665379	-14.0363168356599	-0.129593321170809	5.55836048693426	-0.660030466696701
3	2.72391955509079	4.96057631795174	1.61675849265201	2.53903874736491	1.79622193616173	2.76456525315207	5.24511662647365	2.66036953959678	5.37045785032088	6.96691267312281	4.99383836824822	5.35892168126003	6.65045477357205	1.41009388088412	4.72666200699655	1	4.32489597689063	6.81028794587093	7	6.10157887307807	7	6.67728659642506	2.74408018007632	4.23063927033538	2.48023220864055	4.91780697471865	3.80128457427032	4.44950253999505	10.1005185070674	-2.589673099244	7.02443752156123	5.04642677830084	4.8876147481611	4.04159274615913	-4.18182969636964	-0.756481884904559	-13.5788037358285	3.15790768469016	-9.70924104357256	0.0193155840933022	4.99278255557936	3.96550770589613	-4.41969400680314	0.383571435151216	-2.22001076811797	-1.32054734911348	-3.25257493502055	5.60866006237441	-0.215547341853124
4	5.86328565973771	6.21541860633094	3.2305208420477	5.98610648244214	3.96738019370805	2.50797523179888	5.88661026517917	3.48954336800259	7	5.57329702159407	1	5.18187325793129	1.87371678598177	1.00780567939501	6.76141509818358	1.75742470731916	2.76466859106355	5.56511461104017	5.53046964871152	5.59238901922032	1.55672592065765	4.77247717249216	3.21381508049613	3.6361004119114	1.96808850822991	15.1079717359594	7.15687983460241	5.54582323732352	6.9955627791491	0.630442206148284	11.172732555198	3.22081056065984	4.68918313570962	3.46183394423642	-2.39936044074641	1.2966376486477	-9.44398599612285	-0.825395165020191	-8.96546743185419	0.165912603853047	3.2987596130261	3.4870936790336	-5.07955307790022	1.16450764950703	5.77610989011142	-2.95368314153633	1.08640847337155	5.38089562002671	-5.35369196693164
5	3.98514185007804	6.21625224554625	3.42580911134787	2.46135554365534	1.92658375919521	2.95043451636453	3.26413231786056	1.1710034951588	5.87285659317767	4.8843737807874	7	3.85941619910013	5.64572477335118	2.38471427175771	6.36261689577658	1.97586022231038	1.45676661944249	2.66761501226547	5.96619252250233	7	7	5.6495600512096	4.59191198485878	6.48106883563185	1.37791771597484	7.65203798303166	2.1181748139542	4.95053275501286	2.51149578375193	1.59120254749045	16.5565589693974	3.16179463771537	4.64022171453096	8.74956653157261	-6.28048407853428	0.0193049538872802	-7.12913384873837	-9.35757557213879	-3.14708320515388	-0.609241225867661	9.00413136445766	5.80429087645075	-4.94441038244901	2.9725848491119	8.22766357170305	-13.373943575747	-0.576109082002766	5.40346956519233	-19.1505579157089
6	5.48926312877691	5.36511877418537	3.10224513143239	1.72446123952159	3.38749831925302	2.92694738382516	3.85430005137448	4.10655013519466	5.72292886816271	4.84101096485266	3.41180156026414	2.56696431668463	6.00390779965302	1.43202566738476	7	1.35613995932658	2.13746776538507	4.78308342909563	7	5.02988520584726	4.45756054522287	4.68350038662015	4.07601745022777	3.42229025580862	0.764940709811252	8.86257370058497	-2.14426620336679	1.34088814139802	4.04559824598022	2.31617397620244	14.9940800022724	2.41247423476521	0.0944589347708661	14.7470789465033	-2.44614154976241	6.22560861813998	-11.8536636853221	-9.06092575937545	0.499206970085922	-0.0939585375122292	8.88082861861871	6.78982886385401	-7.05111269544617	4.21068086469683	-0.314382507804242	-3.11865331963608	1.67906406154979	5.41148163543729	-2.99964195407949
7	6.72533613505703	5.5007342668354	6.76035863250414	6.44812685374739	1.47087477722936	3.51036551168294	4.76393987593984	4.61232966286409	6.37578190315226	3.2506445432679	3.4602822407928	6.71855603250983	5.86299579230913	1.9660435862269	5.81126535580663	5.1421031532037	3.03356772188688	3.92541198013599	7	6.22514462172168	2.25017236855705	6.88970621359274	3.34370187293317	7.61443307125456	1.91839165621915	6.46990302083835	2.15190763228989	4.47943241181895	2.75251694237826	1.83197098252608	13.9550444998289	2.47999247791725	-0.191604309544491	10.3845046139028	-3.53126719303878	6.78375775575558	-9.96869456784898	-10.9613742515378	-2.4214683195817	0.0975904303900063	9.86429644265896	2.7672894070349	-8.10615429646818	3.88543695129555	3.20614217199718	1.31802917386611	-6.10048675091193	4.37597054536263	3.31699895872628
8	5.86370857526747	6.95508029180681	3.73046440612504	7	1	4.64779812961774	4.32176214124263	5.14824587746779	6.19115595144302	6.54968673377137	2.10021579106511	4.83391448796073	7	1.56460441926813	6.70411644159438	1.65796378152088	1.09750314626637	5.41646474769768	4.99920506328881	5.33400464869741	6.47974219679438	6.37960530138822	3.66091741014818	6.21136778448644	0.273413603499542	7.21355259435691	0.418637665020947	4.64638883577863	4.22579374679016	-0.124221490830548	16.2159810840357	2.25200725365489	0.618555821152489	9.94296984318381	-2.38618332231728	5.56798779935595	-10.6778856703523	-11.8173032827265	1.9219994549636	2.15922832445943	7.66785219154186	4.34170107608134	-7.51734743110042	4.40108054622495	7.45461176832342	-0.282737234279585	-1.21520978766467	5.36198882641137	-6.02875758101038
9	4.36505573039944	5.95410813675677	1.85867869316855	4.3987258221142	4.09446524045563	2.62672537755968	6.58786036529224	2.00508620900215	5.40874799302188	5.80791142571766	1.29171322696944	4.18850364419976	5.81635997201189	2.2906486739396	6.38513524569845	2.04522712633272	2.74895574617477	6.24306338277316	5.89026509711067	7	5.68453296430738	5.38127864645092	6.44730601830242	4.12363024202833	0.747865225613051	12.431233451333	7.35400918317115	5.50212886441991	8.23725138712644	1.6582731535345	11.1087989259549	4.37552515477758	4.18787541480953	4.40246837835857	-1.2525147737109	3.23267089402716	-7.78093091740256	-0.299233891810371	-10.9348275136811	0.24310795717322	3.01378058108896	3.40389809546937	-4.55868940157074	4.20695545328574	-5.25843600855751	-1.70146370997245	1.63487562476537	7.08921833105224	-16.5326403635349
10	6.23911851050761	3.73338622380118	2.5819683277085	1	6.04944655239341	5.43428848840425	5.8760084236358	3.22173892456341	7	7	3.37785026151031	6.1835888164701	2.47120599485202	1.92825738742948	3.68533161379492	1.98417971177389	2.37874383220055	3.96768736575661	3.74174882583077	3.96299513959072	3.69196930108989	5.93273078143453	4.0417134987124	4.94943392745541	2.57263369248313	1.93868097634528	0.111008832513456	4.39030138996614	1.10991230145444	1.45652788815034	18.8605083922402	1.74045989876084	0.17327182664212	16.3791914753001	-7.26274067162801	6.56443987913391	-4.82405176811118	-9.88141759473095	-2.1013133549995	0.284716235758013	7.39229974302987	5.51932252960461	-5.22511582709288	6.16145582135138	4.53262741579583	2.31423497008016	-7.06205866688244	6.62655060685158	-18.3327534326485
11	3.06030835064601	6.87985148533557	2.33469736818245	2.90751122387508	2.3582480821757	1.78194409552686	2.81349180501755	1.14924303983952	5.45324748426986	4.16376120398219	3.41908059815801	7	5.468985325658	2.45194912710962	5.00415420310105	2.54727655510882	1.50950948804562	7	5.93016246765655	6.27315662900828	7	6.52794311365632	4.06123903217315	6.85761882868425	1.26632889480995	6.22271632888031	2.02523078179163	5.77164879806334	1.67147812290677	0.253274027466991	14.7044805679578	2.24157174600041	5.06071275364352	9.82921029149452	-6.49755218656392	-0.0369310312241369	-7.8889729283068	-8.56703558958534	-1.42514916108163	-0.417320876856322	9.34898229287661	6.1565560650518	-4.86256975804711	3.52975314371703	7.98305865729834	-13.5759327099651	-0.487406831111179	4.11039078481803	-20.4557301390217
12	4.15407920497282	6.58861563570449	4.53991043091687	3.0569096542344	3.55473850977255	4.95429295399224	4.99502954154315	5.94035823057609	5.80173165015368	6.51046526361867	3.57806960342649	3.7589401109995	5.01202230245011	3.53000244408365	6.3863649769336	1.22825935090271	3.44800648524998	4.95673863384135	4.97998943873796	2.88392686797243	7	5.62661694309135	3.68218141258293	2.21345219371904	0.862837167683215	7.08417474494579	0.0857472086927095	1.0691705612626	5.18946504821443	0.944818924263465	15.4050832184695	2.35655043997124	-1.45669834412786	14.0154612094623	-4.56114164581488	6.39322478550801	-11.9451189830745	-8.94124292066529	-0.0491236543910467	0.891962113240807	10.0819143330644	5.8104467333154	-6.31682036582282	5.26382625625955	-0.136184658453504	0.519238546325534	-3.73871089167428	6.80227459598384	-18.9022653398755
13	3.83638709983902	6.97711053385707	4.15114395560759	2.97261357798852	2.70286525108996	5.52176302668047	4.59675588496561	5.05035521764637	6.19665431134596	6.38813379796822	4.79414087170067	3.01542371942236	5.03651898629285	1.2717387997512	7	2.56992119142126	3.71629235453798	5.82636474867606	5.50258010062862	2.05681501525996	7	4.62149906140515	2.55166756935774	2.33550638418131	-0.173550034883708	7.1571264393848	-1.39504442770629	0.0858447668836232	5.11101356689325	0.41025053343122	14.9896384786132	2.77398234297501	-1.93290605371122	13.9244254549459	-3.88546690383371	6.9595121484901	-10.439189158788	-8.64301476135752	1.48955227807152	1.21158668517699	9.96254115271855	7.32476438072866	-6.11354327095322	6.38049447088005	2.30302329657962	-1.1235846688102	-2.98420842070103	6.96023265882913	-19.3085577638968
14	3.18455430821822	5.62513485640424	4.03748204521074	3.33116105972806	2.95290671016323	2.97839936980039	5.36421712001541	2.95380405670551	6.79699770268824	6.98309703490265	6.18463037505537	5.83372529728484	6.29568479682163	6.95244902320048	3.84728391850109	1.44452774191982	4.28015053020821	2.24688782897737	5.3836656673709	4.48811032582799	2.78762031335302	4.31921603700344	6.44150668262864	7.5414356549012	2.86040464633239	9.07994092650643	-0.00158622698395755	4.82894375096417	1.76649743129092	1.42714938187577	15.6832281053245	-0.286232903163801	4.22486909116038	10.7561053991501	-4.42702797660204	1.5244215261732	-8.41475364714254	-10.5166380605356	-3.93165424348305	0.548640169128046	8.29398961620526	4.08056892808354	-7.03785223811714	0.64421203511807	2.90754584504956	4.20951293806684	-4.80920368949624	5.6446415514755	-7.77381640465275
15	1.91250088711036	6.22387825429028	4.31594278476417	3.96255347635904	1.49491582357747	1	5.17149519361856	3.59334909177377	7	5.79771259880225	7	6.5061788504826	5.54548270859768	1	5.41704614265722	2.89044120559671	1.66064972737369	1.99673900413365	6.58474512042631	4.70976618136234	2.50937289949858	7	1.75597438463814	6.59438514547216	2.02986063938878	5.31985787716382	0.528709505720726	3.42584478884884	3.17379489704998	2.25056600485983	15.316585682279	2.15496038274889	6.18164245587985	11.5154551048283	-6.2682588862516	2.32386182490568	-6.70659394889256	-8.49011625762405	-2.40200040422609	-2.02495076119792	8.35422062367799	5.18914960624327	-4.60319338190716	3.88566737164212	3.53766988895257	4.69616733484035	-1.85859518211371	4.65998986783244	10.0380033778447
16	5.74046356906292	4.64437935775318	1.14346244191102	1.92742535131479	4.42908945867563	1.76201011412284	4.99323456988031	2.11642630841215	6.33779487784542	6.11225770375008	6.7619530073558	1.36242527193669	6.26153624154559	3.168563788729	6.21659132724841	1	2.27007094459394	5.82386977163576	4.77788261248186	3.71373674049814	2.5823546031396	6.1016881269928	7	8.05407606207356	0.371567448177033	9.41574167517863	4.24657694319701	2.49683718940709	9.95587636793416	5.19181979606099	9.53424549197579	5.78739366668014	0.184017714204643	4.88322246106337	-2.35873440061388	5.86740982172877	-16.6148502401024	5.11457968986389	-7.76882522747579	-2.40863243014239	8.40484335210446	3.54152646072414	-3.52588885063453	2.77319404300994	0.304160205018086	4.87784851983129	-3.06937261312731	4.91667223108103	-15.342211631641
17	4.60109788386227	4.9431562517689	2.45573503246813	1.5873025926574	4.99104999636779	2.52387915637935	3.98119275116727	2.68663625687319	4.91469882384982	5.0847514131991	7	7	5.20447739699953	2.44034931719086	5.76030169565145	1.7690565158754	1.95657827358278	5.41324982609171	4.22518394158407	4.53201719971922	2.95285954171097	7	6.72818622575805	7.1048604093879	-0.129081318640826	8.827154151021	4.67482708628807	2.86791637236334	9.63161767267421	5.48801619925908	8.0111451011008	5.50874753056602	0.341373682602621	5.32197457428577	-2.04345360425016	5.2444208640825	-16.5727386811525	4.87845918475878	-8.91944336814261	-1.11907551607208	9.2182937802991	3.66876628717305	-4.65352331980516	2.21909357655143	-0.190822500685623	0.536235930665868	-1.09410076685352	4.54205570696616	-15.9261462942097
18	3.18065586569153	4.44371723834544	2.43071514605946	3.34886586708029	1.56408188717181	1	4.10017266063569	2.82277334204492	5.87559080877043	6.28703245579549	4.06792717157872	5.96805864810926	4.6198052552617	1.65940421603225	4.54913617511193	1	3.87332056607902	4.85436990999816	6.21323216584201	5.55741233615382	7	5.94956460305835	2.41129257531129	4.27179397579081	3.78843635760582	5.31847263655817	3.98691526270728	4.75879612443978	9.81898052591307	-1.61547194608282	8.55491188612102	4.51527687906465	4.49863630701419	3.34655292246023	-5.39355852904521	-1.94698336906874	-13.0125140758307	2.5468700062315	-9.29095007307886	0.744501872291604	4.40594401647628	2.77497686732858	-4.38504301210401	1.37085543468049	-2.24023812930885	-0.51717371130591	1.41675551425465	6.46740738951012	-17.5447263608521
19	3.41075830572857	6.15202742708369	3.1264349638663	2.8288947961884	1.59537968140249	1.68816114891747	1.81947872854675	1	5.52219351159434	3.88885691241593	6.9138006791244	4.22009745688529	5.99446473662438	2.19506417993573	5.92697952340896	1	1.71724294305069	7	5.9172554996657	6.73937316896018	7	6.37409517540453	5.04113686658834	6.62737418980524	2.73188237808417	5.25080779240948	2.35021742292754	5.85188678212164	2.34417763351282	0.396481593875361	16.4447750309981	2.08519572234365	5.30475940921696	9.50229225821711	-6.6351870989793	0.83587813384052	-7.42205714076307	-8.42576636292042	-1.36466629247705	-0.277137808849127	8.04417066822568	5.33896449931604	-4.40179950752389	2.91685688082165	7.3673681439327	-13.43936143676	2.82466638304135	4.87110458449048	-19.7684478625133
20	2.65825171262925	6.50150981047401	3.87030942061806	2.93901338782721	3.34420601072084	2.2127916509903	6.59772882335519	4.96417098507867	6.81954978123713	7	5.10974715939526	5.25024480442477	5.42099513540691	5.22082984455148	4.15960388274637	1.84659661560094	1.73384948742649	3.94334793462453	4.27864106069651	4.72493915068046	5.93387705349704	7	3.12714338648882	6.22604627457798	3.30195688022015	8.84366666883058	0.00423911726347886	7.40524224902896	0.373496160629721	0.869108046850169	15.786866063101	1.66008363335734	4.0545269031047	10.8822832632647	-5.64264887684794	0.453684431503651	-6.62533185535735	-10.7903504757271	-3.22224829869195	0.301696885413001	9.23712066744929	2.04173003556952	-5.72618103366993	-0.642664847184569	3.78989167265083	5.00544274071479	-6.83185775398915	5.0961086669955	-6.38078257794633
21	4.69664521197368	3.96194778853148	1.45260739186559	2.236609115242	3.30737057654683	1.29949802140764	4.03382347813831	2.35986776768256	4.84637600723918	4.64610097932094	4.83267175652959	3.05370068667718	6.19656461948372	2.07758150737182	5.1644372333796	2.45521900961029	2.33828687669227	6.2278459306208	4.14421649778491	5.00835199005655	2.88192851287765	6.80319307156609	6.85597325606203	7.43951230270772	0.35527689277798	7.71246413137797	5.53370951180008	2.60657036006553	9.85856912422775	3.69313801393425	9.99534301353838	3.7089027488968	0.781752303682791	5.05711872758462	-2.79888831618473	5.18659926076391	-15.6169700238065	3.67769251442693	-8.63946068254262	-0.782965201343046	8.38263483351478	2.94936616696118	-3.21252056369129	1.47093652482337	4.99586641306277	-13.1267558115748	-1.80345744795892	5.29050500443262	-2.53195239396248
22	3.15353614182	5.19170805864914	2.8603024256774	3.22440025719563	1.31877314659052	1.75702198583729	6.10368296844173	1.91250625832299	5.83518929406153	3.68148012297454	7	7	5.11323559372142	2.73593666527142	5.85392423943601	2.188623762755	1	2.25384671577446	6.89807329907657	4.85536813703589	1.84696250554869	6.52760734902202	1.81447608309579	7.35047411236851	2.5737839992329	5.16948057544255	0.70306415424927	2.85763709130094	3.49370910880084	2.40110838515345	15.1784008620921	2.63583555163479	4.79494232772524	11.0246971316603	-6.03818915220115	3.21408485394231	-7.54902658563471	-8.83208215799505	-2.81674700072641	-2.00281609851949	6.74358357470431	5.59898961693623	-4.2495566736204	2.70239732979725	0.740520715908119	5.89645125450729	-1.53637037942863	6.36718632895778	10.9569464323735
23	5.27533820980819	5.71021620254054	2.35353401184296	1.55641441409904	3.45672689145556	4.30112427700422	5.09619284363713	4.84444192369136	7	5.60455068243851	5.00194117125103	6.34688626604035	6.43629334393018	1.66559767396447	5.35839153007921	2.3072415958822	2.04651284025676	3.97971282187543	7	6.57854181123067	6.54391148512707	5.42209989336923	4.89139869423578	3.5253030588927	0.753414546355811	7.87718065993651	0.271797025660527	1.02289327854077	4.07376627129743	0.883153509212564	14.7842043908739	3.77760987626072	-1.2331586711196	13.5706556186681	-2.21149595434199	5.31016547467032	-12.5461829777333	-10.1381432981211	-0.103056644348953	1.6795199481819	11.2228546696787	6.59108390477584	-6.16396263518716	3.60426526441774	4.7192112157828	-8.08190569260774	-2.24125583786082	3.24005068599154	-20.5064124552342
24	1.10144799218257	7	3.30113029160072	5.23820267866808	1.73418912454158	2.9699548204137	2.02408595668497	1.37390849541397	7	5.93766529580656	1	1	6.66387211654429	2.85610590771772	5.61441457992419	1.23245292870287	2.06888195330527	4.94686972130498	5.72689973829591	6.08238395464922	1.85688531205515	3.76422555530388	1	2.65233989726592	0.619037060327116	7.35150254944577	8.14144836654664	4.48141185898411	9.28461107419289	3.24148396934808	7.52440886778991	4.17447982528171	3.16633356260621	7.89642267007978	-3.50103796119304	3.06929367262113	-13.320418201269	2.38924274849818	-3.42298815042068	0.0539995370541673	7.12443444068784	2.97755648915333	-3.45343242498834	2.36295644108977	1.62306727075504	2.4128380741049	-2.01350020562236	5.35901588285245	-21.2166710759019
25	4.17445723003452	7	3.60385431593155	3.24164314502711	3.35131729460584	5.47471495297626	5.84732631448296	2.29898357765663	5.72165081739387	4.81226376234998	3.99030875619333	5.67402565685387	6.45698614673966	1.92874642147542	7	1	3.33482337555274	4.77384429296358	5.26225957561679	2.8658985782592	6.87433694821156	5.76490392550775	1.36259228958752	1.9277040416029	1.50486630945876	7.21713622963699	-0.23005315248012	0.214868931476108	4.20687765255728	0.12174553202703	14.9825213034532	1.64181163563521	-0.927095610944452	14.0863580579803	-3.83464992922403	7.23105777420357	-11.6913262137084	-9.02142917952256	1.5127621736693	2.22491317458646	9.95091213270953	6.91281598576706	-6.8089209302907	3.51765461535423	2.47541152531319	0.269343435483342	-2.63219581489298	5.80812242826263	-19.4284506215499
26	4.91980864481344	6.46653454777457	3.22063520883651	3.49779114663815	1.49615320457998	3.11573829521298	6.76946486615413	3.30588886731274	7	4.87923012870854	4.41854490463722	3.79948926733126	5.80956158813897	6.86041986585452	6.52503727587005	3.48085584698566	1.63326592022954	6.34749764862465	5.20514618688212	1.48695496822002	1	6.13376643450195	5.80604633601291	7.12654713211976	1.64269775495958	10.6094322501588	10.0530291731366	7.44380611687063	7.89374214850914	4.07985587561581	14.5164060739009	3.11003871630555	1.31426810581184	6.9736603278438	-7.97395085507769	2.87542760362556	-11.9806169652684	4.27392733104542	-8.1764524826774	2.77168493533097	4.37738976906985	1.56350424941475	-1.5481978642458	-0.0967110278902285	5.48330362313766	1.22027085389797	-3.11308854491081	5.53453640387016	-0.184060718386912
27	4.53855837601728	1	5.73892486158639	2.09810311421677	1.6881715930408	1.76345340521338	5.53137529064546	5.77954820379471	6.84715761459108	6.32110721958421	3.41167047145552	4.67968898578037	4.27645147189991	1.72258242468759	5.09621410813713	3.34420503041609	2.24371124817897	4.95596021711001	6.80379782686153	1.39081312561041	1.28906690309549	5.76771012582701	3.52254159220247	1.17184673805342	0.187866999030566	3.19551686799146	13.5011983197469	1.5106092051297	5.2951457856411	15.7642058854262	13.4282133332885	5.33830662416802	0.748447311848137	0.921876545598213	-6.41500807615682	8.00034477548137	-6.32203693178971	0.125209883828284	-14.521478632019	0.993610528764044	1.65027559315039	2.07162737866052	1.5699785348727	0.135654306495089	-0.22981665557914	6.35442911660915	-5.6222112644517	5.18047443276165	8.09518719099797
28	1.96821005604229	3.97908663116331	2.40950327146238	4.55408309727962	2.40733307885613	2.7859874467089	6.09549806729299	1.97595407428362	6.10698362026378	7	1.2425881419815	6.54684177274887	5.87675640495235	1	6.06377550585099	2.59296286636682	1	5.85320209684715	5.25124742315343	7	7	5.72570766937823	3.84541919640451	3.94172785713056	4.03710974771334	4.59806599979261	3.84654112682372	5.70017987594618	9.96611873215012	-2.53755607013111	10.1490290221573	4.86910418395874	5.49056463216344	4.76324476561592	-5.82385475402601	-0.176304636400902	-12.4650730294655	2.88341919349226	-9.10014392524289	0.905010426052274	5.06791639080049	2.83914449504665	-4.0770757007437	1.28260592901374	3.43164633103567	-2.25862117187911	-3.6914736736783	5.80230146922294	-2.38827114302262
29	5.058115463116	6.4574167928585	4.75119547001137	4.4581639666114	1	5.58565276723006	4.82625489166987	3.80388963051758	3.42489701641864	5.6675631678065	2.67309553780615	5.56263397950425	2.49457132558221	2.06709432076568	5.4228419594011	4.32999851312947	3.28921626227279	3.98189067771716	4.01242726747947	5.86655163650833	2.82664231519575	6.00200408262721	6.17256984325163	2.72274674097514	0.0537089594505436	4.99716920497989	1.65404951600436	4.09517401235622	4.46485393098914	-2.41340145660905	20.3907264868384	5.77477345436993	-3.52440776322985	15.7602947648615	-4.8315771096197	4.48110989159766	-11.1759667415934	-10.8482118634318	1.78252592663521	5.79230088342861	7.58569857501455	5.97032074936778	-6.98426390243251	6.05555321491804	0.154128713901	10.4876030339014	-1.04783429524903	2.56408786404535	-20.3666732029161
30	5.8701007065361	5.5950501247051	4.02203037282131	7	3.0859973953771	3.30360380527074	3.6817695639669	3.71979921159569	6.2419421077721	4.69648165838035	3.53372257234477	7	6.46811029552061	4.13418105684292	6.46797931776149	1.46018034514141	2.82807932690614	6.69824259703155	3.08059078381442	4.68073897520728	4.23116881689201	1.65336717762164	5.11652881647261	5.45181453723207	0.950879335834409	5.47050608795282	1.75829994944796	4.41532943354609	4.21847331013459	0.180056923498144	17.8032971535152	3.81580175723115	0.0505497285297255	10.3911443850737	-3.39510798002613	3.89132227954831	-9.28774633904206	-12.4639006589138	0.804051142415118	0.8686643532177	6.00505635973649	4.24576598826533	-8.45240181781712	3.23174319346872	0.298667922112174	-0.824607120226534	-5.57848280064573	6.29116048041328	-8.67464003751533
31	6.18022883126868	1.2544433978044	3.44643806075425	2.70118964782775	1.13640203949364	5.2524346475445	5.69384073442548	2.31992932652318	3.58457699044117	5.03600990798841	5.08501878047766	6.90141978996293	4.57473130112208	1	5.07299715262238	1.57400190291802	1.33199444922727	4.65679119524819	6.57901145071701	5.65462343296374	1.76164247262008	4.19303588181204	4.04340571361475	6.14929326338415	-1.40047231313182	2.74417820347351	0.423468732901443	6.95077432807789	3.67305108365429	-1.45253477912042	19.7634150313753	3.32012076625725	1.65707827164413	12.4717576629995	-7.14805188519848	4.6207657925019	-10.4185554783181	-9.77628477729213	-4.28893007594098	0.158652334477872	9.57772951570956	6.19813191220664	-4.80472741065071	6.16185245314995	1.16026785778822	6.83102730714127	1.86565183270859	5.14272327535822	-22.1170290843459
32	3.94549667810272	3.79224765821552	2.30131501009619	1.57332033767251	3.53850321734016	2.30570298176109	3.82637236908736	2.42157806451462	4.92466448294978	5.00698651311043	5.26708075933434	7	5.99263482771025	2.16816142429632	2.72887672268328	2.36923055223043	1.85586288591644	5.59471374971734	5.09642636549109	5.12749586599606	2.25422900095966	6.22337296894752	6.20419178787764	8.15807097535251	-1.16062302090693	9.06223288898218	5.58292222522592	2.24298063882181	10.1246140120567	3.16623371966453	10.5910321593219	3.91296084971605	0.693546756830419	5.16985187783962	-1.56772663582988	4.27974286737124	-15.4483936518639	3.26649373749751	-8.67684167032823	-1.30185527321044	8.97217553698949	2.46228892045441	-3.97948855796561	-0.106689226796025	4.70684740544274	-13.3506011185458	-6.82419279822886	5.08939729602334	-2.71994668935396
33	7	6.21338883654101	4.72387461084027	6.41402748786705	1.99178026405624	2.79009605790221	2.66793319293819	3.28615922303607	5.53326316889777	7	3.45462661563998	5.45036282604457	7	3.83297959551411	5.74933984462247	3.30590187119705	3.62528057424852	2.71697137016555	4.62183771784158	6.52821482922832	1	2.67508459511677	3.40727777106802	5.80718292716202	-1.76755349131906	7.50111494005643	1.82951161101845	3.48466052207961	2.12724788649137	1.07219762285621	17.7323221753941	1.7461211396913	0.50863991219531	12.5331437376019	-4.33303113890762	5.20335609188871	-11.3394980866027	-9.70131116355382	1.56666010440599	0.659591816197769	4.92735559532459	6.14642338671	-7.94649166928846	4.86886954268951	0.40081994859624	-11.1774383149565	-6.26969063659506	5.40147332206654	-5.53121078766329
34	3.97853003146399	4.07450359745965	3.64585885394602	1.82925401949518	4.57145406187479	3.15058375410849	5.3296694606124	2.28785811947044	6.08728748641662	6.13966203189316	5.70600378429527	4.84979135294652	6.6570023694119	1	4.96837993454381	1.10751549875806	1	6.08339597787135	7	5.50638075086394	2.76335826251249	5.36534765129158	3.17221391109025	6.40206011850196	-4.78499637664442	6.37698739658952	14.5318826564583	4.98796164377932	7.00602986750455	6.41410364013966	11.4763520802403	4.74512456435783	3.35629220364359	-6.08174751457837	-8.602314964347	4.77266767152305	-5.01205204506887	-0.268277289427703	-16.4972390272302	2.12955085986113	3.49456972553382	4.47302701841364	-5.47277608415736	1.615605555418	3.39500767934297	-0.34781481029429	-6.23192638161783	5.85160473754383	5.1305562902376
35	3.97053129683214	7	2.06236141297221	3.85066455053105	3.70711269264251	3.14266973903773	4.01401964045483	3.40230368494314	6.65569269995995	5.13665735419938	2.67912071180063	3.28302295479765	3.23191632620236	3.16541036504083	3.33881596187592	3.5083389045047	2.79769799218804	4.88500653280952	4.23020802682216	3.72114359313718	1.57443869189697	5.00439499058304	2.36258940841823	5.49966018735736	0.740476792245019	3.61362145952021	5.78182050247521	4.98130460450923	12.7525169028882	-3.01795924696337	8.46580409960032	3.24188467690408	7.31343963628482	1.8203742256746	-5.13820688637094	2.34949296893517	-9.08670313699101	1.84636747135109	-9.52514447429052	-1.63116525851695	5.13944496950999	0.0189900406098529	-5.10711476240617	2.30150970157699	1.07582913035451	-2.31290786260208	-0.404144138429921	3.04338747674469	-17.1761031348268
36	3.15883884886983	2.90582712493481	2.91971726471267	1.93012120939184	6.19323558340904	2.83088910347195	5.93237455052231	1.80780453777527	7	1.52096985404511	4.64134896420235	1.36592255166701	5.19591531148202	1.54944697459057	4.72854102122585	2.68364627071962	2.9447574313303	7	3.67098385521423	5.33450553141849	6.37194115269381	5.89839557432939	3.63448766427533	3.39249586193069	-5.26230407523246	4.34454200178881	16.1277179733126	5.63683607402368	5.12248085544547	8.68724951742676	9.17503710432018	6.45340892718986	4.32719301284817	-7.32492543477735	-9.71569290554977	4.33234235990903	-4.25843271722074	-1.85997849499692	-16.4286893342532	-0.788639236766441	2.56283331911564	3.59786363320107	-3.9408396717971	5.69568635541875	-0.926176296741744	4.03108111474102	1.49198060134957	4.56750461534246	-4.67638162724651
37	4.61282896107608	5.70443590036038	4.72792055469761	1.84497361117805	2.70561535519922	6.30268977042337	3.25042569735551	1.20429988582283	5.00306544880479	5.52007292114239	6.59382494104929	3.96499748376613	4.57727417480071	4.88253521384752	4.44304871604584	2.16195685633469	3.66304016565601	3.59891152026191	5.47105350193453	3.96808705274768	5.10005945641714	7	6.77569223950696	3.99299859102536	-2.7885082630792	5.58857707209697	0.188692175830341	-0.275799467638415	3.33333921182695	1.37707656795511	15.2317984001918	5.23514540977235	-0.688646107489815	14.0892726939429	-3.61444106161691	4.9175962084724	-10.1525155689391	-9.09300058113765	-0.128395178160212	0.716866441848557	10.4523451518331	8.32436498390126	-5.73264903786548	1.91617277293415	-7.28694055995936	-1.42558671005001	0.140178783583112	6.24206212226122	1.33345829880007
38	7	7	3.17229655325898	7	2.95200981746509	5.63897159160453	4.2356168224991	6.06501900035968	6.76828624118269	5.87763188086068	3.5704295371055	5.39941957977025	5.49441981110203	3.61105517222479	7	1.83514261298191	1.1334168183229	5.55147179483739	6.29180665008641	3.74500211626737	1	4.39760425452936	6.19522831003623	6.78880372950627	-1.6098718761093	6.59939213128794	1.94939646798319	4.5810921495159	2.59839046730888	1.47488655713839	18.0286775404984	3.31618685827967	0.51381060966733	11.4833614833796	-4.02070866774893	6.82234641068212	-11.9861632235316	-8.68108604129429	2.04279764571067	-0.2463276693624	4.80010333334267	6.8547853545057	-9.01176377535223	3.57911373269924	3.1160563995425	-0.674579323375518	-6.98293396785347	3.99358460062112	9.58939995536468
39	5.0627070725256	7	3.33648158217635	2.75528840867432	1.56821390105297	4.01615133703672	2.25282964248471	3.76519676293906	7	6.92511878813711	6.79519980419952	5.25402867705665	4.53417314088881	1	4.02026438756559	2.66980952551886	3.16104695456166	6.72124082622831	5.79257063394255	2.69554364648167	6.81951351250764	4.74458211542873	5.8274378507281	6.64637764529699	0.870185787556914	10.9458605798481	9.5935016094286	8.83275417113763	12.790433082085	2.82003692363209	13.6520554489156	1.29695189882822	2.70545641887606	5.74599009359064	-5.47148864671931	3.29539873681117	-12.3940831504226	3.88264164531653	-10.7490290979417	5.23906730923393	2.13862855398951	0.271720855181312	-0.172152754557639	5.0759697002079	6.20766593161139	1.06152493616497	1.45262350351695	4.71273698252612	-16.4585981997094
40	5.91449551645315	7	3.84390569740466	7	1	4.83563663824669	1.94540986425034	5.75456320139776	7	5.1094040308075	2.7957068163368	6.560721904932	7	1.4249008354608	7	4.37658366808488	1	5.75985416440355	5.90908149903949	6.11548651673055	6.19217680445868	1	2.71174589705025	7.16909209120102	0.31772571714593	6.27403079740696	1.66099368737193	5.02376809570547	3.65785814470523	-0.267502848630412	16.4379016190434	3.02536609649219	-0.332371370566107	9.2934647670262	-1.90011247972733	4.74944507158749	-10.3013444412779	-10.1246026759103	2.05853873569861	1.08707422238713	8.14548228540684	5.0921899746862	-8.10169687700042	3.49175198614008	2.68062482723509	1.51646267850305	-0.542208640778891	5.33864537584344	-1.82290960811848
41	5.40027446312849	6.96535217427434	1.28971513318797	2.05325224704453	5.0486589185569	5.09856328609621	5.39994540778261	1.12102891198169	1.2630587074401	6.70747803264714	7	6.74278144326459	3.46037697621438	1.3614635576159	7	4.51878716301916	3.70879001352087	7	1	4.11500382171903	6.95594877910734	4.48245684538704	2.99562703230298	9.10190341063462	2.70836676702876	11.1786362899198	5.1134986748737	-0.184942071092839	7.62185366676886	2.33378265119217	12.3321152529145	5.41091402615774	2.72504795850862	5.34876112220057	-3.05932472650177	0.175834644097222	-15.8920281143923	3.11734443586853	-6.5461486685707	-1.82184129653662	7.7179953585245	0.098867547482436	-5.38414547003569	3.07437479312289	4.1562487935072	5.69957255544494	-5.78122786098006	8.43068482738431	-18.7714068300629
42	2.49878451503886	6.47705808522361	3.08021057886083	2.52710396662415	1.72486561734269	1	2.40077999621898	1	4.80189296214306	3.94014270419803	3.87775997005968	3.48796025496207	5.76177949706326	2.79648447722861	6.3308414714544	1	1.17246249257501	2.14115173752072	6.13590994078457	6.63770818168822	6.92016439968454	5.60743429309103	4.37526661473201	6.43430621595506	1.09343313938323	6.09982106760559	1.83974714504399	5.17562643204355	2.48229443780155	-0.108603376560334	15.9763177929373	2.41163750152652	5.5052440975195	9.04058617563531	-6.96557530661469	0.0689021741980153	-7.49512552205367	-9.31545094821093	-1.64663229221553	-0.223179117851942	8.9521785071929	5.87176762155691	-4.43324862520041	2.74615631183823	6.91144213020352	-11.9776223230989	0.839910752302356	4.22667704112334	-19.5217136577317
43	4.19579155695425	4.91858270791093	3.77678687912645	2.45869690196732	3.14745169096076	6.07510090684202	7	1	4.55566715043899	7	1	4.58663875980677	4.21543922872647	1.68040679757215	4.70221003779199	1	1.52841339444827	3.16901871046087	5.16171959151303	7	5.82932976140793	3.66201549886119	6.40274479848505	3.94980568244012	-2.32341454797404	5.92022084286473	0.512913919609213	-0.692588811016618	2.71287218513767	1.53314051610965	14.3670319212938	4.28446200668835	-1.33926150858202	14.2017059067917	-4.20528276343311	4.69812752440181	-10.4934402707719	-9.62869918239194	0.0278276022901033	0.224500419835554	9.57250296620631	8.88665437420882	-5.31459995276615	1.6956996429485	-7.62442385645555	-0.53270045259761	-1.0846473672157	5.31466441550688	2.50049635189557
44	2.18489243828116	6.33375662862322	2.98550961159344	3.15505699462586	1.45380116278467	2.79552427605059	3.72381318528811	2.89741569025875	6.21942731407187	6.11751295681224	1	6.0848986203965	5.82965557353392	6.55202898419584	6.7082693637938	2.93810159498276	1.54986023389987	7	7	2.3742891469184	7	6.33926376680653	6.26601312889231	3.77850548558815	2.41353033425537	4.74659233786861	2.92599212558211	6.76236540950998	12.8865029348505	-2.28946816189086	9.07982364516753	5.06494377230792	3.21086193235517	3.85232613145852	-5.8254614188062	-0.49990716768285	-10.8326192427058	4.94839378601783	-9.69621673753279	0.100806812277352	5.74420368522864	2.59331836608162	-6.44863970397253	1.45574099046851	-2.64224973080698	1.84894243252742	-2.25029407296605	8.39556191525909	-17.9568187740161
45	5.27352456094343	7	1.96236238611886	2.63518542998029	6.39001155925992	5.6766363012204	5.27243531982933	6.11652889681001	2.02623695920136	6.04785247476916	3.05159147161241	1.90813377569544	3.83633797642875	2.46788975084424	6.74726992042596	4.04566918582796	3.67478180262633	1.82611280992252	6.38736065349493	6.94896304874913	4.55539528705864	2.92751017840384	6.41790881619697	7.94486575562801	3.38809152562794	10.5542406644577	5.29805910026271	-0.495554739908473	8.72877939110451	1.78146965446824	13.2611870004174	4.8266184756531	5.47038797075734	5.92025049616185	-1.55390812532846	1.28359136833667	-14.8162698987282	2.66191862069715	-6.18160659708957	-0.538682954234609	5.72202863964012	-0.0526007259715214	-5.94500518295802	11.3272783417256	3.15220667989668	-6.09690911160966	0.153313429988917	4.80666253215196	2.74521302328252
46	4.44508698201393	4.34935038765696	1.97116861240341	1.14763542364294	2.75160335260251	5.99318142784254	4.02624701777069	1.98526122620956	5.95090622071796	6.2409673404893	3.06404294523632	7	4.20068005552269	1	6.66485549064091	2.4543316469073	2.43073459146515	3.43535809216672	6.0943527002207	6.79232576472956	3.78023957651423	5.64594362794461	4.24659007720946	8.93808116834199	-0.833557613500817	10.9364747049544	7.1788138893743	4.83309586649229	9.90564955206678	2.74827996229848	12.554572203323	6.88403965704034	2.44784664292371	4.26988246019048	-4.44756661051686	3.40551713933184	-13.4887080184773	4.96383604157472	-9.5844501460192	-1.04257654786044	8.90850715522989	3.50694274510225	-4.64053652090713	5.21932808952272	3.30313518690437	2.81777615380317	-3.32805593112491	3.20619321423911	-18.4967109221139
47	6.86163205817747	1.13646488824804	3.44875184670852	2.18836037138056	5.75472180385047	5.26352527159874	4.68515128478375	4.70401954347003	6.42602401824957	6.71400950127003	5.4769798366655	6.15766710532538	3.34845898280329	1.40594786344261	6.37336127802433	2.15415020525013	1.77183910982449	4.25956895635074	2.79118188019833	5.85426115949312	3.58476677669586	7	6.29569689835845	4.58208130994809	3.07310773690843	1.04393144438669	0.109533264904928	3.36233789555029	2.76426091049045	1.40651356248277	19.048927803783	1.94164645566943	-0.0593153114870082	16.3876295589876	-4.98223300843184	6.46315907434711	-4.77179406543077	-10.8401529986041	-0.874666536594872	0.614127292337887	9.28574695301446	4.9996280744585	-4.17855710573701	3.96138352100814	3.58318033531579	4.36776463469376	-1.45413039170549	4.56926783169822	-18.2123672266984
48	6.45726067813679	2.18215687955751	2.97842051309471	5.74959972818739	2.37660841432784	4.95484017701823	4.57948666093338	1	7	6.68328450783717	4.54991225281119	3.87023452458217	3.5111181885646	1	6.49683013726998	2.92301972385907	1.51557892589602	3.45495450437582	4.28934288809364	6.99455541504009	1.63063985930821	1.83283281985042	2.38068135022113	4.80437348992598	-0.517243257567005	4.934042897086	3.44014166333286	3.41623718529507	5.91579970673267	-1.64015179532351	19.9058313320394	2.69951700168831	2.26218200133126	14.5452484212657	-7.4580470115869	5.78392158929758	-10.2299330260353	-10.3619186631366	-1.39056748276479	0.0146882518745547	8.18172009551388	4.38560654585897	-7.61205063531701	5.69418795085075	6.84484966817613	-0.326421074767554	1.20341160003918	5.31368622251194	-19.3229901024361
49	6.32477637071328	4.87269492266134	1.07168630062649	5.90695981875515	2.14129210673815	3.63918572946381	7	4.23462690416084	4.68483809673102	5.61660196954714	2.64210446425652	2.63270429236352	4.8271491143003	4.25072931610335	3.69868980253827	1	5.70427004907713	6.55642842879158	4.06888527730364	7	5.47936941923631	7	4.71595197090154	9.7335570473147	2.12282126478758	5.84222426697814	5.50892811489602	2.1589289359939	7.02053068513297	3.92944984313939	9.81472608904562	3.81886390655603	6.19413037112987	4.89893231302166	-2.03106608893713	4.87818344186774	-15.3385794960101	4.23654938557633	-7.27759713619896	2.40842166953212	2.74543256095349	3.20290978202131	-7.01349140077495	4.25328359832908	0.8987341698973	1.41767304624692	-1.50249939135826	3.9298926801603	-0.404245895672879
50	1	6.43738257212519	1.57910243624962	3.55706127967162	1.99154534036847	2.15244233565707	2.1917083638769	2.9767146727669	5.258883018276	4.65682548664219	1	4.69917682827622	3.46540772675753	1.82822820814705	5.15778884339563	1	1.25961044027733	7	7	5.99981581594345	5.57587494697191	6.77620472831	4.24980373578205	5.26941467827786	1.34519598901778	4.56769087878447	5.57996676593188	6.80640319863465	12.6482496110888	-2.04008808405842	10.350348916963	3.08049679924413	7.78616870280958	1.13298517197083	-5.96659648705297	1.52936400807997	-8.7345392673291	1.83884099577105	-8.7179779434429	-2.76339489106869	4.16591675457178	-0.674317481353945	-5.62762734647098	1.57404265480206	1.55064179811382	-1.84224890813485	1.06596783435179	7.04249571614893	-5.86306652817984
51	4.02447400734665	7	1	5.7846635153578	1.33504822247064	5.84875238967668	4.38363845028528	1	7	4.20946502184829	3.94195925824172	2.46002254601597	7	2.86416703890464	6.0777193870949	1	3.46829460003093	5.02151209145959	4.63437286967985	5.65672613051045	7	5.12082934339509	6.72690195091858	4.97860047467025	3.26365489127634	7.59042150599258	-0.430403295767331	4.31155070437273	3.2862139515633	-2.37569699571414	15.8268316609607	2.19338883256237	-0.0292922517023779	11.5965819887776	-0.826910659331135	5.61390781070422	-7.95397673528599	-7.80424652928347	-0.54131868138451	-0.167891934138055	5.44987284741073	4.34608660080265	-6.12845561222269	3.85342392537469	-2.11546746757942	-0.121849580982985	-2.45518849784384	6.66132224665923	0.754762062821061
52	3.79820259069911	5.02307679199578	1.08167996450606	4.08865364345611	3.51672742219026	6.37144527573682	2.83843685830186	2.82015829270684	7	6.7770763114806	1.1774010538116	2.71114283040391	3.56646950939882	2.69672419052468	5.45851336256412	1.10849330014974	1.18486871985131	6.98268594185531	7	4.96736436770467	4.13249819575592	5.10695626134345	4.66811132494401	1.52615956013374	2.64550996937437	10.4114556161916	6.63484880064695	5.54692006848493	9.788627632105	-0.471513975795556	10.1974810686698	2.48641858221899	1.64456515238432	6.1418845291618	-1.47745607393999	0.490802216115772	-10.8366930339151	-0.934395072913271	-10.9454989283386	-0.0801041800481274	1.8290218572683	4.30885331896428	-4.04185079012718	5.81600389804625	5.52457913984248	2.95295864261989	0.346345422186878	3.87332469582232	-0.900546122191817
53	4.54974765771293	7	2.73125316628674	4.37607469736629	4.76302302051539	3.48592804719692	6.87897342000194	3.08446087222239	7	7	3.17459866134116	3.6281196212756	5.33618391264158	2.33754724850292	6.4581967317176	1	2.62173374183164	5.24376040004939	5.32544456143448	6.01028219491442	4.05502962372945	4.05668202795013	3.59166026618804	2.88817068891244	0.127537365563096	12.9362676598202	7.93185532139587	6.47746304498347	7.27733587610068	1.71266184285096	10.679966387504	3.52243475945916	4.45551300013825	4.55586099657293	-1.88849952505616	2.0571316726907	-6.53590864100131	-0.782442311557994	-9.79741437006589	1.09533436174913	3.48225747995478	2.6460195010007	-4.68835848842559	1.37446751972086	1.37003456031526	-0.772064563943897	-3.08724112498191	7.12756430201753	-3.83039205204273
54	4.07682658701308	2.21323783087838	6.61334733917089	3.13976394434957	2.25551773898759	2.18567795625965	4.39413511825112	2.47369601566132	3.40135152144771	5.49885721981189	5.43023818497566	2.8303938443638	5.74092012794886	1.85239443620715	6.36622018425477	1.82038563471892	1.88654873549289	4.55384877300402	6.00644013004312	5.30445328717202	2.42268872376682	3.76838163696383	3.57035591221005	2.16693023863119	-1.16665506093041	2.17530598520213	11.3321858033917	2.92547140270642	6.21680846053844	14.055403899602	13.5311503732254	6.31736200136232	-0.346462782937646	1.24547536036016	-7.35074421739675	9.97450139886022	-7.96214196388694	0.610482251917334	-15.8503796868923	1.48904806643973	3.42757946564917	-2.0301685736046	2.39113131853065	3.07788517104298	6.09485571971623	-0.495705428769973	-4.80339086247545	5.75683412853909	10.6050226738276
55	6.69654929150767	2.67326066138402	1.83471857416048	1.37348512160868	5.81150759189738	3.90872352717706	5.47364556675142	3.03487467791094	3.11383625910401	6.95298970746502	3.86892414519914	5.83394305850462	2.54023280432052	2.70155765751882	4.3084509006959	2.49131502609356	5.97720120174929	7	5.40869891572342	4.78276724956386	1.35143657645464	5.47127392957498	3.09538892359629	6.05618626956395	2.17469408948322	4.66032515162439	-1.68211262184801	3.4237950168929	3.09442289002394	2.20535413993532	19.0585473555579	1.52242669007284	-1.13479469220539	16.2192043433577	-6.26702384007404	6.20010097193212	-4.17857602841369	-9.32200333043669	-0.90736904770969	0.542100445444504	7.78639734442606	6.4214081414588	-5.03987466401544	7.22693986323847	7.03685073184305	-0.786057934488206	-1.51625023702118	6.06358053953335	1.92262157640625
56	6.51060390248356	7	4.02092158868274	7	2.3599132025361	5.44929494146104	4.71766479230231	5.46078933535074	6.1256747183796	5.59112022136728	3.98211982972645	6.08831736128696	5.40053035211126	4.0971613247964	7	2.3504751704692	1	6.6565240790422	6.06037963991901	3.38528859367856	2.63910298834252	4.31171606719035	7	7.36584881334305	-1.47345884015806	6.24044010159024	2.33633076053893	4.78323464262472	3.59410055225342	0.269912285543434	18.115440280076	2.31139528189386	1.13102992176395	12.2498237382984	-4.14034315512747	7.70162028771455	-12.0449291339938	-8.97927185984698	1.43954307907044	-0.0897810319483431	4.90510118193592	6.20970417155055	-7.97326908495032	2.95788857023413	1.97298456887293	0.15261441082868	-5.85843123019869	4.20074437357739	10.1124718311646
57	4.87292653181582	6.98880908469739	4.37765243621463	2.24503949759715	4.29816412855874	3.48859965331502	6.59777356538989	2.45021927522823	7	4.14995572660385	4.92310901321532	6.75641015796136	6.82298080581008	1.00708093733178	7	5.22248168891257	1.70287495345316	6.32063463226168	2.69970540330927	1.60270803410375	4.07059965234322	5.27799870408402	4.45030007933719	2.9398770163486	0.319193645139895	6.85951934694247	-1.06845694765982	-1.08896924180171	3.43170183355195	0.634627264267538	14.8010516977427	1.53516631010926	-1.0942425205866	13.5597056041149	-5.32292946224889	6.17780352954455	-12.4980194632271	-8.24332146204371	-1.00882493830478	-0.58104361156295	9.93459859178749	6.83364646386687	-6.32062913664234	1.52658140175656	4.57021167196069	-1.72200161031763	2.03077752748999	5.96421681818209	-21.1863231560044
58	6.92157324582476	1	2.45271932991635	5.80907182592504	1	2.4399361964275	6.90130946540641	4.94005299076907	5.63945738678903	4.42878310127283	6.85756865716772	5.93684113701382	4.78511741890033	7	6.04097117200881	2.63837980271898	1	3.65624182458699	1.49850994554253	6.87475257212871	1	6.06646120506751	4.26388408190466	5.38795940309237	-2.22294583382709	4.82788781146994	1.69278524205476	3.44087600494069	2.77773497540887	-2.05341658833477	18.8567817880711	2.41784223036532	2.797326964192	15.6205882911609	-9.47960415182116	5.09836885298361	-10.1582481640972	-10.2656961355244	-4.3258757995075	-1.42992004351264	7.72367982596671	7.47855701398095	-8.81086579077593	3.82642029805764	3.84227197441257	-0.166960401144375	2.31149232913039	5.49387095103239	9.34259591912174
59	3.02900356093084	2.35454711951012	2.39932512363842	1.95554464509384	6.83692128761371	2.10694525599126	5.71838406938645	1.51655882166433	7	1.8087012925624	5.52497880930232	3.52603336377938	6.10682635625239	2.87228297168996	6.14778350090325	2.57511591574107	1.92132904996636	5.74552558135078	6.27410550994548	5.31022665927631	5.6130319861225	5.92879711850807	3.54111656525918	3.86038167638122	-6.2357119653936	4.8639223023789	16.0661187846504	4.66655908411283	4.46878926837135	7.80518730765749	8.79227262365447	5.5458157688463	4.23981224250651	-6.0023685769642	-8.12386016640241	4.69788624783735	-3.41642554343906	-1.38072815538962	-16.9506259335314	-0.546394611950106	2.44754504325334	4.03670020811709	-3.90538536566233	5.85670378573554	0.709493881079732	4.29235983438452	2.56940657344549	4.9537835557562	-4.32616371180956
60	5.31424867310749	6.35681815962239	2.01634192710291	3.49017025004674	6.30681911369548	4.4404007147932	6.82432113758254	1.37994545943382	1.47661763218323	6.25691113245678	4.65848188060625	5.60181108574959	5.7308571588947	2.09796070884399	5.07082137863706	1.50015261767862	3.12157613823772	4.74939847838948	3.16863955841272	1	3.90741378971469	5.86409241610269	5.9946054216298	8.52052271050429	3.27921451241404	10.1108786715406	5.04361111345109	-0.7321665640731	7.43369240336038	1.81142512071504	11.2943338526587	3.93379333182761	2.80449880768787	5.46579562761296	-1.08214078786582	1.22256787377863	-15.4255042207182	2.93254748732058	-7.56138742086345	-0.281947138886813	5.58437732828915	0.714951563391222	-7.06112209448662	11.9768377256782	8.22233877802448	-4.14695241509959	0.717995752823642	3.73035973981011	-18.3577439983056
61	4.78221511183279	6.82030285850369	2.23769969854064	4.51701925781478	4.67901847685088	2.89361237589971	6.80098824214049	1.37073101655222	6.34909869275567	6.57524867686121	2.15072802245344	4.33794299021184	4.90792081205765	4.03758527663024	5.94198802886405	1	2.0740680328556	6.53913821233347	7	7	5.04975211771359	4.83604268807878	6.03400984639925	3.11743552106338	0.475844474741963	12.5536073062995	6.67159907349062	5.48540574773571	7.60950915718285	1.09304859503926	11.6581412758114	4.35794456770619	4.23679334310962	4.13003772492832	-2.14940363501807	2.17591469436711	-7.6595310324525	0.0180223169641799	-10.5781151802424	-0.131935681498758	3.12072303797579	3.79870410998875	-5.66873911490566	3.17059892355687	-5.81959351461015	-2.19405951166302	1.31642831712364	6.3353476201503	-4.45253376730339
62	4.24705236818556	4.74939384367091	1.51481181792342	3.12058168543984	3.55031596102196	6.67959314487886	3.28046528302815	1.89610457895822	5.42593312728349	4.64787135097457	1.32625211154909	2.07471851896554	5.41938259080871	3.3212352212668	2.44022478061629	1.56210185844499	2.05015176391549	4.08967654451665	6.34244301933524	4.89643979014237	2.84629984025159	4.13885502489453	3.78783415183994	1.58560841329752	1.95797549206144	10.7935586514238	6.92005085225064	5.7891871657464	8.06128229446445	-0.594031467493826	12.1412157002565	2.7977326802446	3.93470964538322	5.63668887101283	-0.36754859108564	0.771145213307209	-8.68104672445964	-1.35316795978886	-10.7880935643187	0.488497998522215	0.403687790174466	3.7720952263827	-4.08850984147452	2.5294032302778	6.30570273020776	4.0990770194869	-3.16671989599585	3.78162070875652	5.5502726839473
63	6.28114770839253	6.29876226764789	4.37321401962642	4.14521742978884	1	3.10900300978565	4.55744568584772	4.46233290773251	6.85494003514302	3.04824917111536	4.31375604242216	6.40237285687612	4.86331803333608	1	6.58780597958042	6.28727484344532	1.85469025548827	5.7021635949848	5.70562405089767	6.2630018489411	3.69942932149517	1	3.01699154843916	6.87895596694721	-1.49784070066818	4.73057365132193	2.32396105735697	6.02201179751112	3.41137692048669	2.16151089413982	17.8819601552063	1.79992008127233	1.29376075920597	13.1051001937519	-4.94865563787707	5.0716808188945	-13.7575326892211	-9.95415066082434	1.01743816401579	-1.26521241747049	4.46407757226612	5.11393646682047	-7.95445202643714	2.82300443103271	0.694511159480633	-2.33527233649714	-3.47647122645183	4.46298512346467	-9.02267529247519
64	4.0540369026025	1.12591582012414	2.09959698257368	2.04098675520087	1.96606488613762	1.01440538426806	5.42657162519778	4.28560568431501	3.09049018751901	6.6436285547233	6.45524524617878	3.67779603763438	6.64522117628032	2.51687608887829	2.04588623765648	1.38699920917758	1.367259257874	5.62450349803655	6.04937426114141	7	1.64210531415275	5.23447274394249	5.09632804611167	0.43988982339727	3.39302832292049	4.91803703085871	9.66888789000019	9.64824086767045	-1.00852926551188	-0.949510548748867	14.9713395422022	4.457777134359	-2.00423989236471	3.71807379549236	-3.29108271048836	1.69205926387474	-11.3267352284362	-7.26342963872375	-8.33804789935759	4.66252647693912	-2.52653468136782	8.87876993403719	-6.54447662249611	2.91046806685797	1.10613552519227	-6.2388601966083	0.634106274133632	3.43488753435633	-18.232668035872
65	5.49061766078524	6.10345685087762	1	3.47403559866045	4.94062030646536	6.65820833165302	2.65153122076023	4.20392592172616	6.01224757676134	6.64736815195806	6.56679497553156	4.34979697208111	2.93285861646947	3.61832901389373	5.10573076142766	3.35075438765043	2.1423859273859	4.38287480708513	3.96171564325435	1.41843896959792	5.33478912671997	5.09809931807981	6.50716707045082	8.34742743162654	2.77869193434863	9.34128886924118	6.32045277535051	-1.4317706047282	9.17083163804677	2.95708531426349	13.8996031054646	6.31321962005997	3.58177160544081	4.90118951187031	-1.67957111928096	1.6367666627838	-15.0937570519567	4.02047703241024	-6.99419917282067	-0.360425788865231	7.59063603101398	-0.762833567845171	-6.06182757682678	6.36940315841615	7.67277535702467	-3.35114110489341	-5.48834222099806	7.01001159001049	2.0176924328536
66	2.96944939745685	2.78446078366526	3.42753206000641	3.13043328224593	2.66336270778686	2.67055971499939	7	3.88062554278458	4.71668490734732	6.47558351506936	6.79812175213984	2.60485011644247	6.0715689301631	4.41767585368857	5.1369901460022	3.98361722208926	2.66649253804636	4.35543750780763	5.74203364681388	6.13143285793613	4.44921558724246	7	4.15421668904193	4.57407505350424	-3.71325535797477	2.38661763101525	14.1047054000775	3.62871712823122	5.60500985581248	12.1827731298562	19.1689481042841	3.67869654978775	3.94874369363649	-4.2981203960321	-6.77336052364963	8.40799754179384	-6.2076370386619	-0.415789566141462	-17.6053365981079	0.344788798292887	2.8824587155754	0.340774739850978	2.64544496578245	4.64698151723415	2.61414815079891	-2.92985018942768	-1.18524641709023	7.56249397673685	-19.9428090036942
67	6.1373300726283	6.94616698831322	4.20176382324224	4.15650271826551	1.43145452074949	2.5893022606547	4.77421939650958	4.02997982929565	6.84902010861694	5.66886135461332	4.77763802373435	5.25009448577804	5.29554636483277	1.10499048262619	6.15250322699876	6.75351645301747	4.22770756724534	7	6.66934226306985	6.79171868118348	3.62408368899665	3.73035188037646	3.37925019709333	7.00300481983285	-1.56200479290239	4.7835025275422	2.59564268153611	6.9813794622701	2.59351989049062	2.204752948272	18.005831268826	1.55169050885632	0.513218366712759	13.0904253536937	-4.35514188827115	6.3190806576034	-13.4655611969327	-10.2643263847452	1.2070402566267	-0.706727613976685	4.76996022901437	4.7847340582521	-6.61483859093706	3.53207804540527	0.403103320546357	-3.60001926911761	-2.67311573874461	4.36558348971635	-7.45312068334912
68	4.84495669404318	6.61532278384909	3.26528347939527	2.87779399439754	3.18165611962692	4.15964437634683	5.62152909462825	3.47121506778691	7	5.36002970902697	1	4.98798477602186	3.56631386020823	1.42046926157965	1.6886055322933	3.38576662282565	3.94445535770412	5.57832952159839	5.73563855524801	6.04395444650596	1	4.33182193498369	4.34342912756529	4.77409031039023	3.63609823943473	7.7085176211527	3.06576520078556	4.28364733921198	2.33379694678944	-0.573673896442162	14.8689319138724	2.36922192782983	1.94688689651867	13.8909703162503	-6.38895017966211	5.27616873949658	-12.5036522261335	-9.88380451301413	-3.04374335366674	-1.52263257147661	10.7059074353867	6.68604484874206	-7.51603623488947	6.52765480163088	2.39758039917712	11.129341274452	-1.4562980656432	2.26536661216856	-5.01590692917086
69	3.99818620930817	5.88517611759713	1.91962110942817	3.45635323713727	3.78012997063649	1.70264820032448	5.46135933870791	2.34057283238232	6.82101160460237	6.9038241315104	1.6473467728777	3.04145506004197	3.41481503783358	1	4.86900150919808	1.37390464830551	1.09128999609624	7	2.37190013460835	5.0987653994411	2.66229965524786	5.88074449618269	3.10788981861389	1.94360533844126	1.90542792298298	9.59951285877683	6.61543889309906	4.73688649028131	9.63543368273066	-0.933132357677904	10.9215590744834	3.31017219028181	1.2231229813188	6.45549993315252	-2.00254456225063	0.701983888614298	-9.94155737306794	-1.34972020699122	-10.894935035231	1.02444181183453	2.02304698975227	4.06079924657502	-3.46141167905023	2.64137948854252	7.27315578237957	1.87874695307238	-1.28338233825567	4.12352322471993	-0.540867675595002
70	7	2.52619621071485	2.46130780547666	1.73455043907096	5.4525348265935	4.60130303343038	6.43297068157249	4.33624861356454	6.65948316804056	7	4.35123661873901	4.93968227746943	2.90167690121438	2.53363079582874	3.10042529628976	3.64318853613497	4.91384380469162	5.20801576281194	1.29874465707505	6.66753395928949	1.59647939011786	6.26713095920435	4.58016890352845	5.83967383150813	2.44493333794704	4.2626221555368	-0.437233429669085	2.33033273482807	4.21897358577352	2.24916525780975	19.2678782228603	1.55537213986708	-0.417726593265472	16.4153337307453	-7.00580075465531	6.15972925555577	-3.94161456743331	-10.3771286291656	-1.05182749771347	-0.910836746861424	7.20859882173861	6.42687953099578	-5.20655208480725	7.56532176785594	7.52081289770553	-0.714183990252303	2.162990676676	6.00884532610414	2.2686430975998
71	2.03489434099055	7	2.16073495549129	3.61845280543246	2.4733103395699	2.84334785040531	4.85679284197321	1.68304620854695	5.79312225731187	4.62201750547561	5.41916108253229	6.60588628779317	5.48285998401906	3.7184099932867	4.5799189505036	2.51976993826315	1.62382858096159	7	6.27104024755051	6.8092650094036	3.15840766745279	4.77224108086855	3.03880320063145	4.44337602611722	1.18743634317678	4.12029902778405	6.20553725420184	6.69491806152245	13.7413931864409	-3.16806256021061	9.34428384914671	4.63150692000951	6.94388592535785	2.2310494911835	-5.19430002881891	1.39577017656051	-10.8569722389781	2.52688862538329	-9.33659860982096	-2.16419757633076	6.44956365832971	0.138447156024347	-5.71079042840465	2.81896527241671	1.63813451164412	-2.94181825123599	-4.60778200199909	7.8129347691291	-0.653339392878004
72	4.87158660427084	6.62651690856568	4.70481083189476	4.02865828524097	2.80753171303132	1	4.97027759586909	2.46034420840271	6.18011510697723	7	7	4.00282825355363	4.78176890799243	6.96019848166017	2.41336649188385	2.72792757770801	1.53595017574374	5.975579318406	7	4.68778763530732	6.28599978401589	6.9234686634715	1	3.91363695219719	-0.986277685601021	6.7335781278502	-2.68750618805079	1.52824065547501	4.25179046320162	1.58180097291908	15.9950651805203	4.89072019122678	-0.102494609186452	13.4073686216295	-3.84798408093381	6.66783230213163	-10.3594103046524	-9.5994687855314	-1.13600313849882	-0.0901161279957741	8.71883231103044	7.57748667084361	-5.46232065148247	3.87755244607684	2.52673630039032	0.347389248748129	2.69295546922482	6.5508663264503	-21.2532131638831
73	3.77182354248857	1	2.80671519541269	1.21044534835359	2.31600160692773	1.40186115780951	5.29934680850627	3.57642855487513	4.90751593716413	5.22260621507735	6.26622103088009	4.3804310522791	6.84941937397268	1.79385958336941	5.70546016316976	1.24724418021845	1.11301951190954	5.49586071472988	3.99678038576734	4.00487264178849	2.60434601030287	2.61171273194439	2.92937631086277	1.61675706340639	4.25879840441631	4.71965116340309	10.3146403626299	10.9893697132592	0.444054783935669	0.447040176151386	14.8203956554427	4.17483458845771	-0.608526700852117	6.37183880797935	-1.51302916546719	2.0729646351203	-13.0795994740085	-6.94789882335891	-8.85789896638039	5.37436720958339	-3.84416070863992	10.177488303039	-6.71279304960455	2.88724500766827	2.67890867730458	-11.5257131865273	-5.71470542867544	2.70780870274048	8.69553397614969
74	6.80188132604793	7	4.07883643149362	3.32294157548726	3.56147806519527	3.76133508584278	2.25225654420095	2.93838501235811	3.54760020104348	6.66916699552409	1.08792949741031	1	7	5.93866265541129	2.84161029552781	2.20003787573486	4.80134947785599	4.24429472381459	6.28337077495314	6.19408438692917	2.8051631528536	6.79622118697116	4.84156041615793	5.32425514563215	3.61071969974629	6.94079280299625	2.66541688020655	4.37964455655287	1.95084193489949	-0.414808224526681	14.6435196077468	3.8580074523117	1.94814535055848	13.0409255012499	-5.75063317408586	4.20146007393275	-11.2980431298214	-10.11153611491	-1.8995401100511	-2.17185092776412	9.7629601301914	7.99074476637755	-7.67257514144004	0.279330198571959	7.53625627509147	-1.72137745639611	-0.420318878677439	1.06850749051001	-18.5361634927309
75	4.90936210565107	6.20362414718593	1.55059822127879	6.10791427670202	2.34846951409514	4.25151905686353	1.72477658076963	1.21034708805219	6.13443042235305	2.97818500521028	3.5974747029362	4.63257860481638	7	1.83738452636928	4.48244791769939	5.1619704968371	1	1	5.70748027753276	5.98786386349974	2.25144247529262	6.85020837567883	2.86933376188366	7.829664242286	-0.123064791510092	4.59476073229003	5.64112220587125	3.77191828342633	7.82064757994502	4.75686415969769	10.5594925741128	3.88708552736304	8.95912994973677	6.69218631944592	-2.72555258904241	5.4441059611277	-12.9361542998679	5.44533722312018	-7.45806329670361	2.71315397535525	3.09712550962715	4.274532714763	-7.51665624050668	5.06116590730561	3.93050056358353	-0.447780853881311	1.18699879935692	6.15898441968088	-2.414332397169
76	2.51257360957224	2.69688583994026	2.69383728181753	3.05191032348876	7	2.89454798061002	5.24813210454146	1.05173492602519	5.97677345502075	1.86885371608873	5.31338560853238	1.60386120330592	7	3.10845044166179	5.31351464776987	2.40261192706474	2.56753552361007	6.98993703367637	5.91788931991374	5.81293817078295	6.6052064147401	5.63014665721232	3.63162780455939	3.52463326028259	-7.0820236041731	4.3842809814917	15.2073090627772	5.76264575489766	3.88622651030571	6.85737628328733	10.3559170529678	5.28623921060818	3.76700368713816	-6.33176430123793	-8.56356148287495	4.78997120936989	-5.27797110496747	-2.25716361087616	-17.3857567634894	-1.25200482161501	1.75178522656121	3.24132235867895	-5.24635169909997	3.99836060179617	-0.823992826662877	3.82619973202415	1.06813534680575	6.11469929308842	-3.7116858542307
77	6.05812832781735	2.89355277933154	1.01903801134162	1.14235594356532	4.25715565273976	4.67659289218585	6.00975990278227	5.23385585476572	6.25475189400418	6.88127934140083	5.08187219715689	6.25291182240505	5.22852181094752	2.9929702919456	2.17988592811376	4.73485425389056	1	2.42280455158445	4.15777954188181	5.72226661546169	1.02713927060104	6.83566390157993	2.30102178391695	4.7807182314266	2.91062471329202	2.77527687780984	-1.18835554444404	3.69221707935089	2.41925858072638	0.762420025568883	19.7390792247451	0.368967161073463	-0.365007019334006	15.5339743518164	-6.24137475907094	5.84841131546405	-4.11280640492017	-9.21335084898785	-0.332700445620592	-0.540156210763242	9.14625464657358	4.91329050146081	-6.43779419029448	5.25044870992737	6.96958718946177	2.87254298651559	-7.49709126711392	7.08487033820883	-18.8192358871061
78	3.73261787217019	5.63866143511533	3.77568323337501	2.34794274290687	2.56594089111886	3.4859494818773	6.57843470285838	1	3.52966486327675	6.92859141382833	1.64030329056609	5.33127801126986	4.29812377011799	5.06041151773995	4.73926640433608	2.5763106186032	3.73700516493089	4.26511069415632	5.7044977099998	6.31146343629433	5.61233023797384	4.06831491983725	6.25397344707623	3.73056677348108	-1.53550752139392	4.54238816132346	-0.493843605599434	1.1193670297068	3.85240920375627	1.51568010043269	15.4572620956822	5.21059286613592	-0.990478550345874	14.1840745859978	-5.03947038759988	5.92435647476841	-10.9620775008813	-9.7905933148707	-0.946631405156504	0.691188115253247	9.47644658141062	8.97244516464227	-5.20588014394197	2.71856644307496	-7.04949743934	1.04360484048295	-2.11315960965632	4.87578787653828	2.35076366020816
79	3.70410572582544	6.97363545669524	1.14815729503891	2.76949171831766	3.36183213446456	1.57615236243531	1.15545207894345	4.14547844821903	5.11756014391126	4.09958760338409	3.65389878412484	3.30792609302381	5.45978368835065	4.9045727615886	2.28920602629371	4.28426527704795	2.42319571877027	5.07217122793469	3.99804361907433	6.05367538739066	5.28412788105242	5.28202884392245	3.40292284962935	4.74578585050645	0.962835415184689	3.85106557766613	5.25389469800416	7.08804213399098	13.6070104714211	-2.32436708967744	10.2482548488975	4.85130924817347	6.41248429496315	3.07857783943692	-4.32008145568215	1.86553085690372	-9.15247275885519	2.26396559578832	-9.6257488645236	-2.36665635009261	6.82447246566759	-0.127972146283508	-4.43383229874536	4.50792137437542	1.52238662686471	-11.758318986142	-5.85989089690832	4.1038160661335	-1.60816378300677
80	3.98653843955375	3.88117411672218	2.62092774038278	3.30276499695659	2.77393174075026	2.53274304521357	5.7716180287095	3.79451001632765	3.92775462058668	6.27705778308293	2.81914326663855	3.01152387791558	5.82628040463806	3.14578733457063	6.32443195839939	4.33793906903968	1	3.00952215463136	5.94966235031434	5.35847663026539	3.68706538895401	6.83536568478986	1.328762299702	5.24565644752761	-3.71168716333529	1.96880596704154	15.1349840037728	3.35192215729077	5.52732746242691	11.4918510766793	19.2317993573359	2.8032420651566	3.14349311365104	-2.37785859606374	-5.70915192734562	6.81283122298086	-6.10903436560737	-0.745391105910425	-18.1901410610578	-0.0912077083152864	3.16335091169837	0.165879922444001	1.54456608120588	6.66253575134616	2.29666880487121	-12.521379664292	0.018781250104407	7.54208359681016	-18.4001541395914
81	2.72564280624857	1.96942772377586	2.65946182636441	1	1.0693585372616	6.08645841839558	6.14309816431774	3.33549128037355	3.22094509335829	5.97581103639996	4.32657148616223	5.59255381423544	3.38102657286527	2.9907678178234	4.16023987883664	2.55518517539558	3.10366685345182	6.90771419738097	4.9278428787624	5.94120359295041	1.47022657785748	6.51010738863557	5.24514154954515	0.495549100835898	2.43924026861738	3.45963725399495	9.99690243907767	9.16297103980457	1.2497906456093	3.83515261249399	11.9765993818521	3.84564150420019	-2.34887964801476	7.66213390932396	-2.04444635433385	2.67733913623883	-14.2261176209425	-9.4930023629123	-7.13738919251852	4.46850675187238	-2.12665369208137	5.43975669142732	-4.55808314244249	6.66064950388725	0.96336688511983	11.4920720527762	-5.36856961964364	3.79410402907286	-18.8661549752721
82	7	1.73849195423915	1.73340860170635	1.35327808680911	1.48901280968225	3.35555252604272	5.43016802530638	5.89817295406239	6.68656041711366	6.9560966229241	3.18995282568991	1	4.12622372781895	2.64643663391384	6.82099269305069	2.35860238627814	1	5.01796555052701	2.36705792116943	5.88313176146814	3.5881537658089	5.65728313333663	4.7902836029232	2.41547302007207	1.99727108107501	6.69553617281454	7.60479871892746	7.11541666850978	2.96574600522818	-2.58867904568431	19.6243629439856	2.65587182030415	-1.94230554493535	7.44780930668088	-2.10448141651922	4.34082677815459	-12.8654342299199	-6.55604006977732	-8.35603064098995	6.37333926033078	-6.11059181856841	5.27676160589908	-6.9326276241697	3.23526695958642	1.63357487403676	-0.782037868631869	-3.07279069004963	5.9281905781065	7.50194668057272
83	1.99212172341569	1.8039925741695	2.86126252719857	2.04956342130433	7	3.04252057733369	5.56537304335232	1.01843518678329	6.00170840261919	1.0129348564717	4.09654402859796	2.27948581771212	7	2.29759210093218	4.6848295363144	2.6707370077029	2.52726348276666	6.55770842848465	3.81958251396161	1	5.76308662945948	5.79198224371635	3.55369107363595	4.29789975590274	-6.1734337018988	4.80240816458508	15.3233897616083	5.1309933293919	5.24516554662755	7.04560834145034	8.79152529831751	5.51121242944279	4.77827897273649	-6.7231218854358	-8.72034192508778	4.97275503877667	-4.83464925008377	-2.34723936008111	-16.7548384091302	0.21406812875899	1.20445579400654	3.63752674530212	-4.51258079823308	5.03845438266666	-0.848286428690477	4.3037045449016	-0.364669966743752	5.18782472034453	-3.1170607960115
84	2.89384766153849	5.68449119328835	1.79737131889654	1.91838929127309	3.6726493456749	6.16002966030647	7	2.32568635685152	1.65862225025409	6.29606951527914	5.12224918953953	4.70121209030086	1	1.04798762972966	1.27835880658129	3.91943708426693	3.75461107483743	3.93207146985357	6.03727272110687	5.26832972432585	1.43396854754752	5.72467357049688	2.33912923612086	2.88620191262355	4.93537218255835	6.98082094278835	8.32529436501616	11.2168722311689	2.31761363775452	6.79129445064587	14.1321435948239	0.935770469512112	-2.46938760032478	7.93978955261784	-2.21399091261293	0.881940188261716	-11.0426558212704	-7.83936742455595	-8.14418635018951	4.60873995265469	-1.57930784418028	7.31740596015123	-7.77035205851789	4.70923809712361	2.06843483906885	-1.9370544357814	-8.08280946372592	1.66087914040976	-7.17801502651202
85	6.65821146929604	7	3.99122951997108	4.60973826403213	1	2.03174123351001	4.39023609357913	4.00450926113269	6.42881748498444	3.25487447690013	4.5410168435714	4.09132039304822	4.54855913919769	2.85288127086091	4.7510971681222	6.62172354914286	1.27213836482048	6.74343802480549	6.23748865550589	6.41435767933153	3.01641915475114	2.88446207470226	3.75276881744622	8.0316644913924	-1.30200389433757	3.70514508347378	3.08162974790197	6.86666161267542	2.33826767555752	1.51927102924283	18.2104406949873	1.37320349561794	0.0534914898959805	12.9034898384423	-3.846918439814	5.93127377392435	-13.0326447578227	-9.62751960365599	0.238276064623542	-0.907293283843255	4.95626861861904	4.24479519186573	-7.29112979584463	3.65963864333617	1.37586225582142	-3.54799602816727	-3.78655169347562	4.72345977692079	-7.36360031500012
86	6.09855339216943	4.31220852877038	2.82802713994716	4.09223182032056	6.55546974934377	4.73460716353543	5.7362165424658	4.28539589712564	4.27323205926774	5.87975874019097	3.84279084742036	5.77296636035262	2.68746161773774	4.21690374607909	4.35655323942969	4.1313527063881	3.47916155120955	5.59696242035585	2.23366003717471	6.96478436151531	3.7728498183768	2.88575591594948	6.11239753973894	7.50695363053854	-1.29976676282234	10.0530007585248	4.82846267702363	2.01762543978769	11.6715312724135	3.68621119837337	11.2216189551152	6.57794711298143	1.63333227502426	5.58769843455352	-1.96308229574856	2.94455226634675	-16.8512945090237	7.70515243126251	-8.34640614638824	-0.246991946260592	6.41857620511191	3.53365620738661	-3.05703703825418	5.78313981670496	5.32247106652652	-9.48072818540508	-5.49361878517738	5.65103041591786	-18.5484890457019
87	2.58590089277639	6.09891838362489	3.35792046747554	2.87096634709209	3.54697128399002	1.53719152390168	6.99672083963817	3.76379651302772	1	7	4.86400668838346	5.58333948345041	6.82592670774327	4.37990019548423	7	1	3.45936010737272	6.73200452409533	7	5.39831023190188	2.83315271697789	3.83705711346837	6.44627310307963	6.2838875052708	2.97806284678164	8.46199931124391	1.20628900170473	6.20453994752877	1.56772830835934	-0.695999944894583	16.5164801144257	1.70275797028091	3.3437344830005	8.97015471158303	-6.14108952568284	0.783009422650973	-6.5518451856835	-10.4891392565012	-4.1898251867821	-0.0984061113285775	8.88501560388587	1.03808749546388	-5.50075016746393	3.22748646668761	2.7533478252355	5.21865240243108	-4.22292152495633	11.2691801343018	-7.95147176409828
88	4.30151006345629	2.0739282003033	4.86814644024471	1	1.50251601299128	2.22878897080585	3.58214303114845	2.57930000128635	5.41571493345059	4.15076906026068	4.93054691030043	6.58255282425926	3.95914933303547	2.83065986531166	4.77080668145261	2.65207931698544	4.07055984486488	5.33523621452037	7	2.36819610604232	3.41212154511715	7	5.17838635370793	1.73079264763879	0.372629702421256	5.09498118407074	12.1275360721462	2.0292919932572	4.16526213538608	14.4189813778159	14.8596789208646	5.33136211574274	1.68323665042891	0.373406784232464	-6.79542037241821	7.99849412705262	-6.09157449673016	-0.791834501356391	-14.7372346779382	2.66796752391507	2.71616794268385	0.0499883820450086	1.05590072662129	7.9106920917801	-0.125491273498496	4.91184966725618	4.27781999405025	4.88921749339047	-19.7387420378318
89	6.74207755447959	4.65143038437047	1.37025073744561	5.06809354686388	3.77067540307216	6.55931877044401	3.96552263965808	3.69885451040185	4.41167498642916	6.18418244456284	3.66737594947462	5.18725146914262	1.41697628591147	4.86583830976056	6.43106599450989	2.09957650227327	1.89672487365851	6.65170359670793	5.937309975389	5.19386816856277	3.97372759095156	2.4191898090468	5.60552145763073	3.5426362223427	2.2999950232017	11.9351189280781	5.84837906111247	5.48076092070727	5.56080275637959	-0.360036159381288	11.7737653367545	1.84769822269567	5.58228741322732	2.84550589900538	-1.10687298879284	1.1929699378436	-7.19561177741532	-2.0703322092324	-9.98656898053696	-0.160791803550228	1.82530051305942	2.73713069583007	-6.16794005888768	2.32271690326519	6.28642162644709	-14.6650721764446	-0.610371979530009	4.30867404072733	-15.5346762829706
90	4.89014760972005	1.68764064477255	1.87621196443175	5.92658357850142	1.14409100366549	1.95388470952118	5.86196880646128	1.01026953601093	6.87023332113189	7	7	6.32505874973489	4.72275731672633	5.80335714668176	3.37847727118443	2.34839117689522	1	3.77619878569481	6.04336522087983	5.53867714191772	1.7288556763709	4.44506143791147	4.67212665046284	4.78566518747407	0.530618137943242	5.86671802857276	3.37422932447637	4.83839969522742	4.64568319029491	-0.302990541992076	19.8125222801164	3.17909312605035	2.41481773927858	13.7643156226746	-8.3227416020136	5.13648200855519	-12.7505657736204	-8.70215522175689	-4.24825645784816	-1.0457129711037	7.65986818161481	5.31817162094183	-7.39485365582138	-2.84525667012966	1.88579812634186	-1.4589080017782	-0.315915521298806	5.45957144305257	-6.89898292209575
91	5.1337503027891	7	2.57474494988046	7	2.8698454106576	7	1.51807316444634	2.84727614817937	6.26371005156567	4.74135114641489	1.53031305960188	2.46366281610052	3.30651989170141	1.18534620596711	7	2.54882644568049	1.72805197480813	5.12171692045529	6.61814022749745	5.4227756734061	2.10997557722966	5.11182295413202	3.52976671230065	2.36121184295091	1.85051064521161	14.8167730888385	6.6020943063341	6.50914361098877	6.33945362799156	1.42782801386989	10.5304777996458	2.79371887247796	4.78824430409697	4.46045796475838	-2.53107473637057	-0.147178125998571	-9.00505138641363	0.41208928319544	-8.87367949339055	0.523577375729261	3.84072424212781	2.81804805874269	-5.2382531080966	2.30169964590833	5.44929346978601	-14.2080656760865	0.0604086527406262	6.15431523281975	-2.80860326645328
92	2.31369380801577	6.59468642712263	3.01898928115863	4.30207299608141	1.10480948207304	3.57784720405353	1.84711385875102	1.15739136304892	7	6.04808994544872	1	2.1134398048881	5.9643356945432	3.63583590984528	5.03647870875007	4.93869636606118	1.36423859883655	4.46492780382812	5.46502934482957	3.07336863628802	5.50919135205092	5.9188106276049	2.83897501002529	3.24005566836493	0.476356589437316	6.88905883096936	7.94793035109212	4.73916232062627	9.48289870660309	3.02089586044951	7.18863321036475	5.63883870386633	3.05884803465061	8.06850937963504	-3.890538383212	4.63795834735298	-13.093219812447	2.63534083025996	-4.86405212384133	-0.755134192397833	6.14082924473147	1.66124210654874	-4.11235923486932	1.08013235910394	3.52003418024849	-1.88884432020422	4.46319993565036	4.86805791740223	-20.8366904261637
93	4.74196694490038	7	1	2.19510311115	5.49317095962561	6.14440723383352	1.67507765682625	4.77828520666131	2.3037260441954	6.53415820024689	7	2.7867826124177	2.78221195177876	1.15723641468466	5.64798570596554	2.76507408890983	3.59765677616675	2.64689509082193	3.16372527520157	1.05033974359475	3.45896601056391	7	5.9100672855611	7.8324557188461	3.32702921934189	10.767541566181	6.48584355632973	-1.27132595154862	9.80047487276971	2.4583682532964	12.4838101915712	4.74858841854841	5.17374232551934	5.15459548871343	-1.76440921548436	1.31799529381379	-15.5158655010172	2.95918310911063	-6.66866094235526	0.189396358792996	6.06733003449175	0.384810179089277	-5.72137695424109	11.0314754886938	4.27228412974836	-3.79397501943007	3.98802892893604	3.8203095540285	1.94617573234119
94	5.13455632379408	5.17165965043613	3.18261370317981	6.54270120232952	2.37203701358055	1.6212401752366	6.92657271313363	3.09457969700173	6.91752818091358	4.76648276682321	3.67484543749118	2.17149077214152	6.74686211274212	1	2.6319325738231	1.08706289168098	1	3.5939363640581	2.66887834733754	6.48501719965337	2.14319428752345	3.43508268508938	5.42238308885928	6.01658347847043	2.86796749893979	7.73746346193293	2.9112877813545	4.16711246479378	2.19639090242153	0.0373168394937822	16.2189632842835	2.86922587356478	2.17746322741423	12.8740705068269	-6.97991667518195	5.81526733977847	-12.0194774832029	-10.5860675610793	-3.93824780189845	-2.91747318871377	9.54005313057111	6.63278303854556	-5.88103971631137	-0.564768840141036	4.86194327515222	-12.1278090758836	-0.278096956783622	10.0970553051928	-2.88923943264284
95	6.41783934121259	7	3.59620298150134	2.65282865167915	2.41373948996527	6.96753325372655	6.44642532298675	2.90934771767857	4.28734448933492	6.03813295963576	6.08417061253519	1.85162139812727	6.86440277577124	4.92434238002777	5.21802587450991	1.05316491850233	5.38499160838004	4.20682269520392	6.10231432512502	5.2012121112077	3.59952287628644	6.69761840274669	4.85406422860779	4.65939333786169	2.5375614322638	8.2895237069575	1.85123153523369	4.83486638782364	1.37868207725064	-0.00542745013393303	14.9258697476629	4.26098300003923	2.1149994872568	14.094790405887	-6.02419337640162	3.84172151205592	-11.8678783784958	-10.0603411469982	-2.55787966702033	-0.883313867468311	9.91447329690005	7.68490613478364	-7.23709500071536	-0.0381903378211044	5.43868304998276	9.57781027264769	-1.25531421770919	0.855427019566546	8.77363343207953
96	3.28624625243794	4.46038954310841	3.37771661959663	2.74233824470446	2.18299103652084	2.45563257712705	6.88679076793614	4.9498485133209	5.12007233769811	7	2.58850850936542	1.45325388833176	5.19516391918788	2.18909537852767	6.50517785185843	4.76378144021765	1.85068378794197	2.30049860778299	5.11114682129763	4.06971868622839	5.11442065184831	7	4.03366507140598	3.86940050569301	-2.07413675400249	2.1804237630131	15.7237119259363	2.76134955344531	5.85567468025015	10.9622607694273	18.6919144536725	4.31572761528627	4.2834937879907	-2.96173296450118	-5.61827818321066	7.63939790413153	-5.3559542272025	-0.504906631142612	-18.3748770240839	-0.0722812001646746	1.43366194130031	-0.578373813652227	2.83691221812593	6.67105854162414	-3.07082433581174	-2.60476289214349	-0.173056003277661	5.65011389283622	7.1750126659869
97	7	1.57792627410632	2.31955747219718	5.03086499132649	1	6.10452691577101	6.24573800795823	3.59930031777039	7	7	3.79939354082436	7	2.908065821228	1	4.67887506601915	2.25874873319823	3.26734070804222	5.56403256114154	4.20033012612289	3.79063630373985	5.36788898721004	6.4862422456767	4.45959655023835	3.44957102320458	-0.693671016652105	-7.31401613133248	4.99099691524353	4.16936697991848	-4.27624436509364	3.56927565132351	6.4502005676419	1.39285141741886	-12.4874526086489	5.64142794493464	-11.6591918536837	-0.403432074849487	0.302810941510938	1.64641893474285	-2.21272745379645	6.88196597494152	-3.01475699095822	-6.34500560364909	0.08610365755471	5.65114722561943	3.4734966204883	1.41140596618247	-7.992952509377	5.76712629651181	-17.8489073319792
98	5.86512135021177	2.44681063684738	3.34228464174263	2.25718291503049	1.66636535902461	1.42827102743512	4.103478142268	3.76279636135072	5.45976120325843	5.21606872584141	6.84265561083091	6.68854647647396	5.17162627535324	1.87060405858667	3.16668297097317	3.07973157619433	2.14275210579606	6.28492209401523	6.41769329099874	4.95485814976053	3.98820384488278	6.45984661118773	7	7.17142262544886	-3.702302972542	-8.06992964580664	3.4576349106038	3.88072091641381	-2.18402603344182	5.27183851095654	7.10380683887353	2.60714523487115	-12.1583644770314	6.12816264158771	-11.7145887351948	-0.154650844082484	2.69373378367269	-0.615849241934552	-2.03325310813303	3.87031224038204	0.588343599145695	-8.23072398226002	-1.79192780709614	0.27701395233624	4.67739867257003	0.868794488672016	-1.69480591425252	5.2233475218955	-3.21505564231693
99	7	3.73303989858141	5.73578066923315	3.20644533985248	1.30897976551577	2.17912963371197	5.04841872097149	2.81302410291877	6.11827425897408	5.91740881753061	4.9848196709518	5.2970178268969	5.24253713193002	1.50054351405902	5.85097773607949	1	1.75994114482943	6.46800049279209	5.13545754345532	6.31668116597934	7	6.67787125557036	2.45459785962291	4.22820449485418	3.81974978720014	-6.89953041053331	1.47398091612846	9.73076981560753	0.46835153240896	-6.83885167134867	12.7781241177649	2.38210871598318	11.8876100701946	12.8868684116213	9.89975239166555	2.57151114064351	6.09450801961018	-9.22955669591348	-11.0003237933403	0.300172077567197	4.40196378884689	-2.46790810964252	-5.11311755220866	0.145861644224829	-2.70301674462292	-0.100932219581157	-3.18619730062337	6.05976322134457	-18.7722695867648
100	5.45562310892528	3.74724228991555	3.37836241701568	4.97181758217978	1.93273790511243	1.02311876375444	4.20115168453901	1	6.05591507539676	6.13638229529875	3.67743083526115	7	2.70171879130476	2.14948614134129	6.93536053069958	4.94536953339383	1.79447298153069	4.31242827045232	5.32314832728095	3.4804774510881	2.16267655163787	6.70688699403374	4.79557321417893	4.50277754502769	-1.49752133328808	-10.9631001050403	-1.74484482943716	2.20071021267016	2.22751668246418	0.617032849397263	2.41241768859234	3.34082444065163	6.74849035666321	9.22842475119388	9.46763743372223	3.53824296464173	-2.19824279067751	-6.16736669090289	-8.7421274283847	4.97955113414993	-3.13052187261978	-0.316901231874949	-3.30609428703966	1.40642424206019	-0.357934408005593	2.66615457166268	-0.889189893224557	4.28672679520384	-17.9094813113603
101	6.43092958202425	4.20460298875087	4.30612009979849	3.42845977083663	1	1.05726958891961	5.92227261577102	1.84062427009393	6.03464063732371	5.28632668407849	4.88649156358273	4.81550777272432	5.45514485879766	1	5.99401084284166	1.29565368470739	4.9471414352529	6.49249732620324	6.95820768677199	6.2435306412329	6.80664804988435	6.01545259441552	3.39305070539502	3.90173444263917	2.63096239153577	-7.55948689061981	1.66267699425913	9.32566131482203	0.465078078288853	-7.52412191105916	13.7526711374235	3.39063856211077	11.3312826274601	12.6539689784036	9.01333022370365	3.32035238915431	5.96196294919014	-9.69384482116438	-10.2336459566088	0.141579223320011	5.01311202273358	-2.88085081704294	-6.04572282303778	0.741314638146067	-3.07098942914449	-1.73028020157997	1.85302955172885	4.9545587820813	1.02110316648025
102	5.22379582423192	7	4.74832951727568	6.29386378030042	2.0978701375864	3.44216001717229	4.49507170008848	5.28554320687239	6.91461343095506	4.80621582485255	4.02370645239723	3.55540282914348	7	1	7	1.92973292622849	1.78895176098376	3.91556988119213	7	3.37888768277207	6.86606083012478	5.21703911345838	4.02991582219463	7.35219219536363	-10.0159251177775	-1.53089470553363	0.489343829200432	4.32011254039273	-2.23796115862002	0.401792030553726	7.85396012264627	3.14656927333173	-9.79013432613197	5.58307367442579	-0.715827268090823	2.29498935665587	-2.13467546046512	1.13928843087241	-13.4711975443636	6.90292035841026	-2.28047649932869	5.03992400819022	5.03452310609308	4.11754095095482	-0.156420868996058	-2.15557706038749	2.99685692116082	5.91404305672205	-2.91632547586704
103	5.96463304932785	6.55507375313945	5.10736785029632	6.60099948912367	1.41404959335676	4.21563730001983	3.40289190890708	5.10180252612196	6.89183608737482	5.45839002795564	2.96367139001265	2.39806292601657	5.70743913721358	1	6.51381057636826	1.70040738151414	1.87025508913122	5.70847617631089	7	3.86716305588268	3.55890426453872	4.71032367998215	2.92703145073921	7.37501231186568	-10.1041753896669	-2.50068161888561	1.23302366168026	4.80754089483614	-1.93922271015142	0.862094977555642	7.35519014318548	2.80228665414628	-9.29875558439265	5.7115889555615	-1.40757998020028	3.44341074135834	-2.27831173607895	2.25811638423754	-13.4221460497325	5.49603303807179	-2.68242791683639	3.94148805914893	4.6628975271916	3.91003324822256	0.712284215094396	-1.89457840580428	2.17775003992806	4.83005219617924	-1.91616442239991
104	3.32980330514955	6.35970345308734	2.90972372587205	7	4.30450366946899	4.35981500148182	6.60148529656287	2.49700907095254	2.96956188406366	6.83097385775091	6.65799812501592	4.43170571995634	7	1.05216135084516	6.61079375084786	2.60471641793524	4.43731014563891	5.08502227711567	4.49369861431185	5.29478727267934	2.95842230434749	3.13172742364502	3.1936124557604	6.81825990074798	-4.48491966146624	-4.95777926786973	-5.75221861362747	2.4519492155192	2.78890968770696	1.42473357947405	5.6336670554194	5.36077113787992	9.96115390908025	8.47562525729612	6.17791604092295	7.57643856649576	0.53817295351635	-5.79053812539893	-9.03024742858832	-0.706296406300411	-0.631736524555256	1.69216083089763	-0.708307622502448	3.68041844286902	-0.173501222685356	-11.8888964564934	0.558204255716517	5.66318316995529	-19.710736200983
105	4.78993457440242	4.00653855658246	1.99118284074262	4.2847083921064	2.26673299353014	1.87506013239632	6.51887061150497	1	6.08838485323093	6.59656770948213	6.14699548344419	5.74004088430209	5.05752317480527	2.05413707856091	5.19245921539921	1.23146682921706	1.0100848220267	5.91553555460059	5.80818626017419	6.60124136093472	7	6.61166050712379	3.25550765784315	4.82419632977705	-1.09740758079445	-12.6807316807395	-8.52284628636541	4.5979787748486	-12.4167967220791	4.75527744001397	10.633260132234	4.67343523292186	1.67247941085659	3.69866332352477	-6.40470200470737	2.37130886755764	3.07949820819319	3.10676952432381	2.83258201206938	4.82957614610152	2.5857597468839	4.11086376034631	-3.41174920146105	0.0307904309801901	-2.97932913043405	-1.52791948122291	2.02356548588468	6.99261282101369	-2.6470060724744
106	5.84368635814722	1.62401465670527	2.26657920731241	4.05540838085191	1	6.02753021712918	6.07146998099175	2.81835932499822	7	5.89976006720754	5.81392286357298	5.27282678143609	2.15419925993004	1.17937844402237	4.34097791421881	1.9688295702152	2.86843105191718	5.31465896901577	3.01391582211136	6.55188824985523	3.74090018414227	7	4.88501786625626	4.62781917219479	0.319115357096498	-7.52383488553766	5.46443103250301	4.91114304165921	-4.10324354665704	3.7799518504797	4.9948979282435	1.9162792895456	-12.9414833879022	5.9706559787249	-12.5092482511335	-1.07893637947477	0.354826876142272	2.66704131840461	-0.994273952083789	7.05764905907103	-1.22460290601671	-7.34929953446587	0.320533216075852	3.48689098324709	2.8988555280743	2.61662171593935	-7.81037393094781	6.16592232396536	-19.6022084196264
107	4.67568589372821	4.17983212474625	1.31372168502832	3.6331407245631	1.98795557045361	2.04211331506897	5.91216372315667	3.34436674718655	6.00147004051058	7	6.1996426362663	6.25397173474046	6.81985520359615	1.23723879977976	4.99440432760604	1.30238392247535	1.4995755574227	6.56443001496778	5.44880546981214	6.64999221507577	7	6.30313070165687	3.37573744099742	5.14360901718271	-0.943974666477539	-13.6117463852159	-8.89830437882835	5.07819695420319	-12.8362517066211	5.4800365263067	9.29246174073858	4.88792777542119	1.70434888682445	3.23635562158807	-6.7365831066429	1.84197836999297	2.33644432911306	3.64956899603548	3.50011521357675	4.87899285426399	2.16205305821145	4.38941245904575	-4.4410905964565	-0.437616978184826	-3.28256692009937	-1.18515112553871	-3.08270677107394	6.71755309741486	-3.06856053634718
108	5.77622870764178	3.17849523814661	3.86126267170225	7	3.10131307105101	4.63441761343394	4.91815956402608	5.27713946657596	7	6.20230840318585	3.37552128467373	3.75681149765788	6.29523961706902	1	6.62006657832438	2.59092112763832	3.99010981729812	6.44661784615583	5.67504289022319	3.78042328760803	6.3244099281177	4.71240446315481	3.23841190629994	4.7420525471061	4.15571405623956	-6.3497582339557	1.77919655400289	12.0218611485591	-1.94591679861173	-7.34982327987876	13.7382046224449	4.45235546510014	9.24886557900286	13.3803048119788	9.97463672133084	1.53942483816051	3.72394412187086	-9.46006460184191	-11.5964903907758	-1.4421473696654	1.67277905158984	-4.3863155608161	-4.60303985856602	4.19136522837667	-0.098560607365736	0.253504621334164	-2.30057675889595	6.3755600699598	-19.5805510431121
109	7	4.31573769066794	4.77909661928052	7	3.12301630317974	3.52141639022458	4.09424909702494	4.98543455297302	6.26256317346724	6.40023237696778	4.04640905214096	5.17329973150268	5.52005514451311	1.83325136760699	6.59114689033835	2.19752964645761	4.00812943137074	5.61644356629686	5.28302950434112	1.98857492748322	6.05855521007549	5.38191872451767	2.99699610459291	4.33595846315501	3.7867924607969	-4.95892887914028	2.45731630708379	11.3371700833243	-1.91062103304918	-7.55853078841206	13.2428986322671	2.78850668568212	10.8509670203121	13.8091301153513	10.784849579144	2.30721123172079	4.26799028505699	-11.3495400996911	-9.45268954412974	-1.48202870626902	2.9676955104033	-4.72763473683041	-5.53843313065882	5.4502626044034	0.109686974227343	1.0243662914908	-3.3970496017109	5.78311120631293	-15.9785971021962
110	5.50586078603079	4.34218488565346	1.28578342339523	4.60101777603778	1.98431277736417	1.77931789895702	7	4.6157313918581	5.04023168205514	5.35887154271001	6.61381205575279	4.66381240589963	4.76982580646256	2.39006942450532	4.39574220896262	3.2879459126717	1.32313176918683	6.48678344808017	5.7127097803578	6.03438963019091	6.82666652552495	5.93296757277987	5.95813754143422	4.52355145086524	-0.441906620954794	-12.9290738956663	-8.32016545690821	6.82439132238904	-12.9149701387867	5.54351261879235	9.17085937275643	5.45344663404369	3.35242457748151	3.30684613535681	-5.41237165073231	1.68850902503382	1.53952709339162	5.3506459921435	3.66115062448999	3.66796581073363	3.16494982775928	3.28817805271331	-3.86233522240724	2.37956400167944	1.27283335425348	-5.7792134186855	-2.10497979505687	6.0669627801943	3.16014995747516
111	3.86540663861506	4.18364054274733	2.43820425787272	1.41753562983467	1.40784057057232	1.20831879879274	3.34537746542809	3.72755143676879	5.66220714622877	6.08040512215861	5.64758734053412	7	7	2.41512165939736	5.40776405671447	2.90778142763146	1	4.98017243099647	6.00492139200988	6.1371582140206	7	7	2.80672941199439	3.24560566459261	1.56480938361881	-10.4511264057555	0.35655621090832	10.3297800376175	-2.32308830354562	-5.59283075740243	11.8040513734889	3.50362368543247	11.4725596569016	11.9292387354636	9.19736744055856	-0.054994395982173	2.94429891571947	-12.0789229764451	-5.65053502734952	1.71446164847382	0.476506103564071	-6.83554115709161	-3.1227616530568	3.5787498186723	-4.16832540308648	-1.74727752800155	0.951860519144319	4.41453371696288	-19.7398750883868
112	5.05493704421518	4.16810220536585	1.62381607864487	2.86488369936629	1.59964716900641	1.42034453768274	7	4.07250004520087	4.8629402646488	6.83159743791855	6.34430266188265	4.09307470866972	6.69327858925068	1.77502310934346	4.82006696646286	2.77193912666727	1	6.3495682049759	5.02266840940037	5.61282639866611	5.31341393883664	4.31665709561581	6.97674055275433	6.02493185902868	-0.884136534906986	-13.5565376669552	-8.27168790090612	6.79095686781263	-13.5198289371815	5.11058348122084	8.56059557066099	4.95513174495683	3.32662934573343	3.59416528764392	-6.05626838337905	0.580081693145038	1.01664358669344	4.41585210353373	3.10267813594012	4.90225047619923	3.05784581578943	4.27711580631063	-3.53057434191749	1.96658340231229	3.06142384370562	-4.91116349911176	-4.14660149366711	6.16600312042379	3.4031538286836
113	5.93494601662251	1.7222977710701	5.63488572978881	1	1.68654572019968	2.61351134264048	3.83288797538521	5.41074569180374	4.75311396833336	4.34917801734817	6.85479084768037	6.92996477469114	5.81773248160188	2.57877337182475	5.85369088176793	4.29323203437739	2.25735733301925	4.56650835695745	4.57299149800623	3.79072579616693	4.88811196584857	5.5577678968056	6.48529980309491	6.0226315213858	-3.80540913526909	-7.96356631961815	1.79896745986902	4.95599049535684	0.416994413236427	4.20976351256737	4.82720798258298	2.90764042507234	-12.2287466930542	5.79630980474598	-13.1531520429854	3.3041743144593	2.49650213498011	1.45621830790104	-2.35640224435092	8.33155694406446	0.49547533693318	-7.75015023885235	-4.72995532275081	2.90229268802069	3.02049106747711	4.53682822310515	-2.43466116411382	5.97118152438816	-17.2316345842232
114	7	4.90120237173653	6.50122654416342	4.78864959330935	1	2.4979751506094	6.48693044445092	3.33095939048324	6.99786801371032	5.74720774836576	2.40421181683953	4.19498115989982	4.55547174572261	1.0367346514373	5.3342000286096	2.39805605483673	1.16704697654537	4.36670308783196	5.72800573896029	6.98367218235752	6.47867813319675	4.68946509832973	6.13734986554293	3.70202643524071	3.98379895389403	-7.35844494481932	2.22465587276281	7.63347638137204	0.533123939497149	-7.22660616223039	11.0363081490959	3.38022904976668	12.9968582454656	12.6743051768357	9.94063274051046	2.41869837590437	4.22547417041272	-9.59751566086894	-10.3378404173958	-0.800368070739486	4.30583081118868	-2.93484028058201	-3.86753509108949	4.25071760425195	1.29903760628917	-2.86036637342347	-3.9255568384742	5.54681733947288	0.487577396675896
115	7	4.36323851409427	5.31195611629812	3.89990543369698	1.37879950094872	4.74130829939387	7	2.20649378601787	6.59976101384383	6.22066727207167	5.46252331241053	7	4.83295234271596	1.6867319608102	5.73159923533636	2.66438377822534	4.50183656000004	6.29701559936977	7	6.5949647650353	6.60479189935813	6.81615071077928	6.41429290198135	3.11972217650775	1.48104193018982	-6.34399758869947	1.4439784653017	9.38433335207834	-1.52417853997231	-5.1727861945317	11.3701088817906	4.98807507831317	10.1565745091802	14.1111368345786	9.34357085979728	2.1353656576893	5.29740160366884	-7.95276708783682	-10.2349936915824	0.356741736774482	1.06619235665748	-2.04309500987825	-4.33549794736512	3.72136513316322	-1.860787514739	0.600632625876386	2.79818431693996	5.83695529702342	-15.9565158921647
116	7	4.07952687288152	5.28694817590933	2.47443009829341	1	1.5945316109825	3.99580869619002	2.68892720187782	5.6832411175162	5.18677994326239	5.78240190126829	5.75897458137611	6.1105766024303	1.77517756130626	5.8685932426465	1.68341007692212	1.54774487759794	5.93706930196672	6.33445419027726	5.92062685800175	7	5.85367144732246	2.40625737220736	3.59121654008727	3.37129368335238	-7.80818525870565	0.666926124594243	9.88589146241493	0.200952291370048	-7.94197328063105	12.5996806535247	3.0958548893138	11.9608423636762	12.6881741843898	10.4606378501262	2.48935834623029	5.99230354234491	-10.0922656080017	-9.83464385302586	-0.169955976072084	3.76457561824269	-3.75464375976729	-5.45433607186138	-0.549136287739519	-2.4915285252465	-1.63577467997276	-4.15503433340547	5.39982735268442	-17.853251469638
117	5.48708185431668	2.13064635715503	5.38432681303897	2.5501745248929	1.64697956766588	2.448906030018	3.3972797486964	3.98168477401799	4.80513011292124	4.40775957011085	5.82155455792559	1.15640228596425	5.31815221019513	2.46373259234263	5.65342975975309	4.82729887500024	2.6780424399145	5.20477364072616	5.22512026050038	6.52349107066498	4.12706514885802	6.90514801706586	7	7.14511279314299	-4.52558407907394	-8.13232619686837	2.69609244131452	6.09612545927262	1.24074772429014	4.51410584881772	6.40603196464802	3.44575973786767	-13.7220986200673	5.76410781458813	-12.9088368452993	1.93908531769281	1.35988612446132	1.81992565888446	-1.00613742271839	6.93283955652871	0.398497405797638	-8.62817178268295	-3.2734371750537	2.44278960805583	2.51852264143818	4.84293649399824	4.14563037163795	5.57590886312024	-14.6502159301256
118	5.8161584600571	7	2.7375532000909	2.62992083580761	1.07585242593324	2.70403729801016	4.07992926301392	2.36228610601289	7	5.47913238174248	2.78615228411658	6.51158212327531	4.52178945678321	6.99660356507716	4.64258560328309	3.11466737741169	3.96507345823739	6.04666713357413	5.28109258157898	4.94832262697476	1.08960377170607	5.23590578270153	4.24564477859306	4.01545434174797	0.0816064455702105	-14.5467906132877	-10.3867176681151	6.82177761662772	-12.3015130442593	4.94287415919355	9.91901552723743	4.19723757591038	3.23829245733037	4.36142421883916	-5.15703191366563	1.20860491203212	2.2400805932345	5.69324530066405	1.22164515522363	4.09912503284027	3.05959647338841	4.53327853413211	-2.58722930603706	-2.21838369920729	0.289969666395532	-1.21471913751293	-6.04128192079289	5.20212590481975	-15.8504708557075
119	4.7624473011988	4.36203047962846	1.8730815162956	3.94888096409434	2.18613682161464	2.19290334633488	5.88842919129122	4.56924207840164	6.56049201762445	5.93393152009319	5.41227862670121	4.07433804379119	5.54417187989134	3.10264524164185	6.48716825183224	1	1.6780201349039	5.55185491873264	6.80463272811017	6.06172789412791	5.16024461927852	5.51016965000965	6.94832731679622	5.71072452950675	-0.466737178429618	-15.0289309338697	-8.24466988016441	6.76736918586923	-13.7095347467665	6.40825275916984	8.91530452559941	6.06651609597133	2.86073915517535	4.08935526900407	-5.11392181070007	1.96255754764976	0.585901722136465	4.76040169765881	3.39377735136138	3.01899980476419	2.83613464422475	4.54639409717458	-3.52142651057353	2.13314539702846	2.78805250125101	-5.50156526360131	-4.43472682740818	5.4423103745897	1.97714714085609
120	3.86908019413336	4.87577002754303	4.13316050985046	1.96935967959949	3.17609186933456	3.62059224202782	3.27278792517225	1.00937606103228	6.05910197169459	5.31583018212072	4.39251244661773	2.24988051809064	6.86496640486366	3.73903729381033	6.24149783024773	1.34092711021366	4.16313706106005	3.8710664066335	6.08710286479842	4.332220472098	1.38982886909278	5.93600049842792	4.35557970598265	1.54515833063667	-0.780910671977345	-3.24762228692731	-9.02146523247682	5.98115352818947	4.90346628284459	-2.14469801576948	1.77486114048363	6.55078872685914	10.7826951295008	3.91547333258231	11.6331880659639	10.1919553555572	-3.36869286201871	-8.12016773701005	-6.62721980830266	2.34364590322424	-1.49124033108061	2.43696542292576	0.885161252321613	1.58375830386199	2.43664049723242	-13.2000824852805	-2.65029106661476	6.00232509177976	-21.2282711318506
121	6.64306790268845	4.09134168215277	5.48856759624609	7	2.46369858358485	3.90621132069787	4.59052085261459	5.85584168683269	6.16615039489959	6.98376333769371	4.33453217613581	5.38590293354308	4.94987799324186	2.9503046846595	6.91488564660291	1	3.48151829837682	6.24891929980358	5.20516655618975	2.37130452233641	6.14493293897456	6.72501521510257	3.62514907852413	4.58965665815493	3.56786014657369	-5.94425301623811	1.83447139732	11.4703298251401	-1.75409746011442	-8.62166034396729	13.046460270921	3.08419032467945	10.3123726637472	13.7306412711441	10.6503369924361	2.40455734944386	3.57763023483158	-11.4412720318243	-10.2418542278479	-1.35008744734935	1.78733107327999	-4.27309829062741	-6.42983801656238	2.54294934441123	2.51971786677082	-0.675538139417666	-2.94447789287519	6.82362054575596	-18.0623074250196
122	5.37773278747039	4.96867456064829	1.51611452632412	3.1126797155123	2.18396399199699	2.35943597866763	6.01597060596023	1	6.69211111521905	3.49249284959923	6.0827275799243	6.60364071209446	6.39439404383909	1	4.16402435896385	3.09650039814482	1.09444670099798	7	6.71654775145757	4.70673814602332	2.85943080325077	6.22813717719314	1.79749721467243	4.35741055449602	-1.19008444176414	-13.5416754248648	-7.5739483373562	7.95512157780577	-12.9412378377326	2.67107945380511	8.07844075068647	4.40482342938499	2.73387448285384	4.85059819481782	-3.5346104503797	-0.224946222819698	3.06225280348099	3.68178591644647	1.69295859476625	4.50503452287401	1.79136909820776	2.10278501109491	-2.23362412017765	2.04303904678929	0.781042568963733	5.53531276794351	1.72535867190362	6.57495000376187	-7.07047601613302
123	3.23575433574594	4.25424278838241	3.85940083608059	6.36469213385249	3.20203022384889	2.3293498517038	5.11524330235298	6.17358964816766	5.51772425174279	5.25743098662544	4.94441330849446	5.90490358518754	3.86862859219715	1.62324096389332	4.38887470191599	2.51773151634385	2.45345978399333	5.18284855408966	5.91152782927135	1.00498545863379	1.78559754775123	5.38390757675261	3.1173520537501	6.36097721812335	-4.67213557865432	-4.99823732693029	-8.14389000728926	2.70326398190965	5.11103890390593	0.992136414360011	5.9177844789693	1.94056988391805	12.2115663984762	8.92789227561156	7.01108306829683	5.35676781669208	0.241582146530807	-10.9978865924834	-10.03610567846	3.32313446293577	-1.14739200223611	2.86919891280293	0.589586257562825	-1.76662174783358	-0.761015099860855	6.23624890114789	-5.84789596987329	5.25048607906794	6.70809840069434
124	7	4.75574272313417	6.21048431883309	2.98973571002294	1.13353927025453	2.89502247581823	4.91818455118893	2.24182186798764	6.43624805186556	4.97909470179864	2.42798868784063	6.0408209554336	5.86243403805351	1	5.61529242119404	1.57026756357864	1.3601409389663	6.32104331355866	5.90023523785185	6.57827369270324	5.83851958858064	5.40403975120595	5.40943437505278	2.92942457725123	4.7484252499682	-6.89253545077307	2.7756894189523	8.56998702543565	0.85609899756049	-7.28865398459524	10.6183570510481	4.29972404732464	10.8975650733588	13.1288466586513	11.1844444311529	2.50018947670425	5.71153127126624	-10.1431444941461	-11.680292721953	-0.282514135731221	4.34711727347014	-3.83270753151789	-4.76602546656132	4.06851961134756	-3.3714754155137	-1.77416815748171	-3.24413386749088	5.97060951671848	-0.228712565011613
125	5.69416967143061	4.62699509946755	5.11338689846111	2.89259372263795	3.62259855491786	5.47445314651009	6.86831718736566	3.65215358120287	2.38213378975309	5.12987498088664	4.66586698070293	6.58927375152421	3.26709813292846	2.72231454160824	5.02915437420463	3.04075177143639	1.91166042765867	2.90514508718417	4.6099260348243	4.38048951474435	2.09283127776327	6.5454250949748	6.01002329943177	4.86606214698175	-3.13680733672782	-9.49603531149303	3.53849539330998	4.29977587785989	-0.757944914251021	3.43925278782172	7.0148834227406	2.56657752586288	-11.5691606104488	6.78521630672329	-14.380300592734	1.77483746825922	1.11768327155485	2.21441122923308	-2.25938927524264	7.94044149926624	-0.943649422849821	-8.05508946773201	-3.52735362517861	5.02140713169301	-0.682309382141875	-5.69450308441684	-4.79206995244209	9.46333863939577	3.03467312316862
126	6.79780489894479	6.02013583195481	5.38391869281044	3.28204109837818	4.06411058960918	2.91617215995521	3.35103827689652	3.62352743317143	5.70597062804813	2.3033864776374	6.32608031605241	4.44268728359093	6.37125629808269	3.52673679976219	5.73492924287412	5.69192892440969	2.08835691050984	7	6.24768105000413	6.00626270632079	6.00855751739329	6.23614161668	3.22284481930083	3.38671850917239	-1.2598626907154	-0.731966317545546	-11.4978492986851	4.48439935610271	5.04042660239982	-1.85380303827302	3.96949620416306	6.61288523307763	9.28862767652208	6.86050202769246	8.8071979036253	8.99268364824242	-1.72130035308972	-7.3341433400237	-10.699212285441	4.10157468322582	-1.09263979658875	1.8508766138159	-0.182454828648165	4.37523439814485	2.58074539629058	0.837755644389991	0.419200109919899	4.47647051169192	3.80325072687691
127	3.20024478285081	6.02609140731363	1.88768874446689	5.7186923064463	3.21764687743093	5.99733017355425	5.18053555761086	4.63433245861129	5.4245292192186	4.88393290342706	4.52984791234948	5.55824003498856	5.80514902353889	3.19037243025229	6.87521090772323	2.09531482008188	1.0741244999729	5.56223914785161	6.46276671133355	2.98213793692934	1.94239139742375	3.45573107166053	6.14223455850884	6.353356154353	-4.25570140794784	-6.67825926378143	-7.39775335717935	3.16414747558379	0.794867178522596	-0.647161171207139	5.74662284870394	6.21391996729098	9.73543276622693	9.50700007952355	6.4661679461657	5.82802815251321	1.6992416828741	-7.74500163049376	-8.35485084789902	-1.96422595117335	-0.0932726530589163	1.486661173843	-1.22318261034738	1.62467761927312	1.49320404491269	2.5489941890397	-6.56956755611614	3.85116255836614	-7.33875509068181
128	5.71367062269433	4.05704031263856	2.62681456649318	1	2.3494339866842	2.42343256696393	5.40878698770583	3.96583624671563	4.69675484095768	3.12090604036766	5.87341814930949	3.15071468748006	5.99279490687	3.77717710818298	7	3.1820501948682	2.33939916258436	5.45371584962912	4.49859706912798	4.5215144010099	6.01318681980163	6.18358195161719	2.98321984568063	4.66929065679124	2.58460408164371	-13.073541962945	0.558913448565201	1.96881901202185	-5.05701633872533	-13.7440531782975	13.3988954335303	2.76341313985041	-6.46029518121953	15.3382512439933	-6.44425396200906	-1.11559059990979	8.98182652735721	0.727384755869075	-9.80398621300424	-1.37349240173521	-1.31824818503529	10.0043938046933	0.0859899160857832	2.79389700818312	0.0793125006741127	-14.2203721985863	-6.07068713695574	4.64738417399865	9.00243828616046
129	2.93824170817522	6.5922440852266	3.72537889105267	7	3.55551693882054	5.62939966199801	3.90010833508217	2.56331395958543	3.12047414534614	5.91401795153531	5.88013952889619	4.1471226115308	7	1.3752542699418	7	2.79278424804045	1.41105600309649	5.97761966918085	7	5.4015114977326	2.47192870703641	2.94735874819388	2.1978561574224	6.66674837175069	-5.05562981714762	-5.40718780862915	-6.29718227292798	1.49743779883419	1.50034595672879	0.0133114793497151	5.02318945431353	5.74782618293237	10.1743872538473	8.96479269988403	6.67825091913952	6.84084098251933	2.00144110545563	-5.97040949949089	-7.90551918688106	-0.468364501838357	-0.713653042362079	1.37428119817897	-2.38649284821741	2.91180974090559	6.40117965772978	-11.5022972001203	1.44226859169144	5.65503570104884	11.438183106671
130	6.65262243035014	4.56654785719915	6.12453929491137	5.20348689353429	1	2.5516884774504	6.19634526696931	2.78921218851558	6.72751855750969	5.30122324502614	6.64463941236485	4.71883385189967	5.87944162086753	1.12673293744289	5.95443473095567	1.69373593284697	2.33235961889279	3.64672033814092	5.17926858068257	4.64353439643302	7	5.30641286347122	5.89265220842817	3.78628893746814	5.21197270711259	-6.81938221132801	2.1765979082172	8.41034382931854	0.497966924166211	-6.60938815452529	10.2812386811491	4.71301981780872	12.1206410410429	13.6601610133196	9.60610469255755	1.86610341634495	5.7952172108568	-9.22790319354837	-12.0917303075764	-0.399414536631883	4.48722808570894	-3.1615481958898	-4.62006549288203	3.45395426691568	-1.79727317273123	-0.187186370652627	-3.9960543888773	5.24237102201475	-0.762687859633867
131	5.65722855218285	2.21914997235069	4.97433231455638	1	1.17086540471559	3.88006859610269	7	2.48297569136014	1.82704797981629	4.21432042089676	3.21271658739188	5.52130618153057	2.83572455404989	1	2.17451164184549	4.30440188989126	1.96337567071687	4.48038543310702	5.67573392920819	5.8323205900438	1.19848635400604	5.51625365682302	2.10298766496895	2.72397407788364	-2.0211111436915	-6.85162396561864	1.01550377292403	6.49611582954675	-2.14897694720688	5.44987246952793	3.94030947705324	3.36920390463981	-13.9396117638325	8.19719169267155	-13.0531986856876	-1.43377585639776	-0.435265681119428	0.153022156869796	-2.70161261329327	3.51960229835165	2.56835288533809	-8.41158166781352	-8.58553825252982	4.74271648637885	-0.030573322205794	-2.17045958061603	-8.60941514390353	1.29997486543174	-7.12829238476871
132	7	1.59391740313118	3.5851555930404	3.76966615608156	2.51260963753078	3.03748132679452	5.85687044539727	2.52808667554239	6.28420515749001	3.98715333964091	4.7720929961015	4.52673768447622	4.35678827949222	1.30478668276708	7	1	1.83849881110608	6.43956830287601	4.83529968145818	2.26671458661316	3.96847004572846	7	4.1026732625134	4.51082328136564	-1.17340202711446	-7.5772314621585	2.07078915191001	5.40866384634234	-3.09698663141824	4.72669901712086	6.63611517820535	1.47940383229449	-12.8373139664073	10.4169081796159	-10.524832225661	0.984262779962419	0.376238197988496	4.39941608730956	-1.92106725622481	7.65445442234071	1.15511645219028	-5.36229001392122	-1.97819315716252	2.48403115973328	-0.433479629127139	4.46159714318648	-4.65605898679552	8.092996179191	4.64715058444727
133	5.6540504201628	5.96135573407838	1	1.8726794487598	3.0780941829083	1.47271065422476	5.09782339012912	2.00502203135133	5.49059897735908	5.39706349089486	6.57668100360164	7	4.81064198236063	5.4109692924739	4.02627390048779	1.52336192890126	3.40523159986643	2.31920504359882	6.37297493580044	4.60148353761875	4.16621123606745	4.88915413137879	6.60237604942212	4.10940104280376	-1.28501809781099	-10.2543753077772	-7.0213954550922	6.13487608821565	-11.4555480629519	1.52936875132048	7.55177238332207	4.41878461316074	2.19890565683187	3.8063305945607	-5.44338414649602	1.5724856002919	4.03823646973295	3.97947897369784	2.50597459797154	3.99992900335581	0.95194130718174	1.52806590970932	-2.74725403882597	2.33266002632959	2.4974932405903	4.60909429951379	-3.69623524804845	6.63760213796849	-7.96632049967565
134	3.49382572359737	6.03675932441047	2.23357490361643	6.31027950230439	3.18595775497784	4.16810833610328	4.37224682285872	5.84662824203308	5.42252516470489	5.73619603798639	3.07443828315566	6.79794830115971	6.01878098551932	3.18653331441564	5.21566988653178	2.50595360391047	1.17663940851984	7	6.62468171744489	5.03716229296354	1.91966899770677	4.15794621417222	6.72072328893335	5.6583918382718	-5.10323025647057	-6.14566596518112	-7.14813503105214	3.36084504878658	0.980361334390858	0.770965933443301	6.13331798996821	7.03544628010137	8.36924593946835	10.4649408390553	6.04215700618297	6.3131632301607	1.11045955965467	-8.18285419555161	-8.67433536332169	-1.10936045151846	-0.842638215815926	0.726342144447048	0.347324536175672	2.42476522375126	2.65560468569183	0.162113837209052	-6.24085459500975	3.41537367869139	8.88571835441008
135	5.83194767856242	7	3.71033293239017	2.42619162224603	2.13902976479848	1.63328897550966	5.97202653247204	1.83136886919951	5.70555441487607	6.28941345689193	7	7	6.8964676961874	2.96730582787993	5.83509472663726	1.34983413875065	5.45053006166016	6.73286773963922	6.89036452061021	7	1.68540345591619	6.17810629645925	4.66998624049687	4.61540452718146	0.252758686625386	-13.0500352998949	-10.0261562169272	5.09833468508959	-13.7586399916552	3.77169835318918	9.49435760996093	3.59334589602702	3.94728971641307	4.98163336953432	-6.50966242680434	0.42236780377564	2.70814728852029	4.94940866947866	1.4721018130576	5.24060688581911	3.85388582143214	4.77031132230784	-3.60444669734178	1.28658496384977	-2.32149953568756	1.51969758540834	-1.79160350781457	3.14464812187798	-23.1310545930273
136	4.09274741178468	5.70868229017592	3.08563928429088	7	3.14957866135057	1.91497765679036	7	1.09770765303376	2.56137993107457	5.0684201152486	6.36047971772055	6.02300059894576	6.37701531555962	1	4.27312671929064	1	1.6349473312783	4.27589378478737	5.16418978256231	4.27143445295382	2.20980879966713	3.12380065800431	3.73897597256962	6.22316006454324	-4.82392989292304	-5.6927140711414	-6.72174828246255	2.86888465177589	0.629129313651271	0.604059793769472	6.73606676035401	6.14905365553344	9.20814089973847	8.76418033186237	5.98271240958639	6.99831276546132	0.584483122934802	-5.10745268627807	-8.17550694186032	0.576805937032166	-0.496619701324078	2.27230886994394	-1.76276077386712	3.30613434188271	5.45741314874158	-11.284314512497	-5.66489626461463	6.60216514215675	-20.285954935654
137	7	1.67894016840366	3.89991091336812	2.78874801024107	2.65389552797271	1.36880003101289	7	1.78704748573694	6.19977326509667	6.70792042420515	4.61457910770968	6.12692849307162	4.55485998488966	1.22593719571693	7	1.44658954945376	3.48620926160531	7	3.28054479386689	2.86998583605724	4.33854377847591	7	3.01535230183866	3.31167478890669	-1.27515802415657	-7.73128151400271	3.57140294176985	5.70571738280253	-3.60436875593126	5.41277938500435	6.41387743815278	2.24807583854411	-11.4278401925237	9.41074757483698	-10.391898766208	-0.0423664442939161	0.449280856756492	3.94905585763193	-2.34194122669547	7.80330327857866	0.350446567899656	-6.00131797331853	-2.33496181796198	2.80624407147848	5.03247593825378	-2.36651794636688	-3.66058828190678	5.33183294993901	-21.1024630311476
138	7	5.87326528819964	5.04288904162696	3.78884761458999	1	7	2.9189298084207	1.87630916900191	7	6.52082220791468	4.25576626735178	2.17428048619725	5.32505477608688	1	6.45126107457712	1.62626081152499	1.70754308525828	7	7	6.66034105415714	7	5.7756550226256	6.18103035173694	4.66202166429946	1.49039096434576	-7.65210213874373	1.64477764475275	11.695293870418	-1.56370979928261	-6.25410835301497	12.0875440918359	4.43446428529978	10.4282112588789	12.3571780904423	10.4146519688778	1.99555971547018	4.02968031832674	-9.15897433570418	-9.20375620907538	-0.276403442211413	3.78758516446787	-4.16994784044902	-5.06929784479888	4.26351557608186	-3.41179099577077	1.19112926562771	1.51588156305214	5.3348211567722	-17.1355169742433
139	5.73393657851279	1	2.20082815057112	1.97637288116891	3.05771872369429	2.01701696078289	5.9067754227237	3.05133591773506	2.30184733190861	5.3573582733361	2.78080131540473	6.55473411976236	2.99073428527556	1.63029571039598	4.12517141456901	2.84420047645776	3.30998130645846	6.65562715047965	3.77047619696312	4.18946705329912	5.93718155459405	4.90221306994614	6.15713759719889	4.39995908860953	-0.845343368290999	-7.2728084614455	1.82223373065973	3.78765602196349	-1.45065470506857	4.74352034085439	8.1772107251206	2.44611679570254	-12.5745498551602	8.74185314659504	-11.1812980159428	1.16589560433664	1.01818497332589	4.55158847005808	-1.27921297951042	8.53901608361197	1.35450834104903	-6.14381597084298	-1.78662597768243	4.1976965256328	4.73516398800917	5.49739406340406	2.11371356182431	10.1839220582393	-19.0533024406186
140	6.57796421709914	6.72191193654636	4.52703934180465	4.76334118362488	1	2.12593444582823	6.98344676417236	1.91382207395113	4.41631532034373	6.39007072735686	3.42113092656478	3.26239798482253	5.05167872272472	3.71745265828251	6.10806430914257	1.14802047664217	2.87878161949966	6.30461189378383	6.15413790831578	6.03420122589434	5.36022459188468	4.20197896846141	6.88323349764041	3.28735173688251	2.66756235984978	-8.35498263632767	2.51116473156747	12.988717171503	-1.5025943930757	-7.52315158184293	9.25253543718581	4.70712012747879	10.9363844055251	12.6284656210937	9.57279700870412	1.64461387891161	5.51086403622746	-7.66540744761615	-11.1451192230624	-0.154230017680251	2.12339461698393	-3.07624216866879	-4.96679582359643	1.92263341250389	2.01935564787699	-0.842123479057264	-2.12729829093733	6.70250507576626	-4.17148106881014
141	5.81006363755271	3.98199477404317	5.22723929808784	1	2.8276015787766	5.87406927849651	7	3.51161876785019	4.11816544797652	5.59451930895898	3.19827273033847	2.09903829657295	2.42847240516112	2.00114370595584	3.41947376301673	1.71403217945892	2.71173434552183	3.46366914733006	1	1	5.94984453166284	3.37365418710184	5.4978937975549	5.40141950499543	-3.14212941933876	-9.57760359257281	4.07316829176826	4.70573722754442	-0.240895239742201	3.57900105335198	6.62648908000043	2.68062735761115	-11.937051215191	7.7896285638624	-14.1295378842531	1.86927111639511	2.11692854292891	2.22240590631799	-2.75926266380287	8.48812475700935	-0.377263680520704	-7.9208361210495	-2.18371536916451	5.69540346917112	-1.57347354597183	-5.76676780023159	-1.13755071570808	9.12289366723674	2.85255237592264
142	6.19710887639888	5.60773992696215	7	1.84652807896399	1.59469966411463	5.90657315764897	4.50799432795744	2.73783243120886	3.13528662193429	1.68825549152519	2.65667540944956	5.62462513077449	2.91474477515137	2.47281625990091	5.24026305856278	4.85981540164887	3.04531976916865	4.86680123334015	3.77490327298817	7	1.72313436190942	5.75962691884146	4.91782251498196	0.0661487123130076	2.69460875494058	-9.51465275424976	2.33014455724407	9.58747801852459	-1.20027092137546	-7.35067852296105	11.4402324428839	4.84041442050273	9.59869226443207	12.4022859155987	8.09633994957466	0.328201255270336	5.19542967539439	-10.7939044771542	-6.43201736839354	3.05139879519718	2.33172028809915	-5.36335569212845	-2.93460806716279	6.49218168065255	-0.629701085854266	11.2616464012656	3.28388808313637	0.791501600978963	-19.7610267170009
143	2.97039395305932	5.96546665602912	2.85869624015927	3.21258984264679	3.29542433269679	5.92476464437007	3.58714977639358	2.11221882535038	3.86382661702168	5.00488478259147	3.0829301398399	1	6.16717053018597	1.49975585491966	5.83473833097584	2.77297604064131	1.70112556603548	4.27319069404332	4.63196492575755	5.68578665330775	4.78646971684907	5.72297807917653	5.64936385717035	4.10005794777689	-3.56190315088639	-5.8571706156753	-4.34926518492283	1.85780843578767	5.36155554901256	0.214128358813836	5.43485200877001	3.66767861282003	9.6818397781332	9.77255708434669	6.14473363946068	5.80770372517486	-1.11997033090664	-6.00368292414847	-4.90133981319917	4.24618464411164	0.218759330224361	0.839064697729824	-3.91459095999887	2.35412867718849	5.65191862920797	-14.0960330299194	-1.9718375266023	3.65599113920979	-16.477270318695
144	5.04553666259398	3.16505723061853	3.73523416480615	4.92215275514629	1.3860729731444	1.95832640872376	5.27183506298261	1.29899449912998	5.76346412214079	6.52410813789021	4.10682337248294	4.45755878927447	2.23064278107491	1.69232847895731	5.3104153651057	5.86017443399595	1	4.82113306635242	6.70895393049797	3.66780260532095	1.95581242165692	6.98784530729894	3.85987447090408	5.06151772819187	-2.11851918855489	-11.5924271367795	-0.672604724239887	1.70539857711436	2.56550679658729	0.843482944891466	1.59252138084337	3.50391900105418	5.69334286331076	9.78229321837902	8.76710069288288	2.75012440656693	-3.90409089593569	-5.2884923218494	-7.65261740676216	5.78101091726022	-4.25348109906989	-0.212922748236611	-3.83288475212603	-0.0766000297300122	-1.82301121855186	2.89801180750296	-1.07778192326861	4.06350219353746	-16.9732344395102
145	5.33676835487086	2.07892082500524	1.55041528654409	1.57903948523211	2.03192663796112	5.64833390505345	7	5.52548627698666	4.73867501221167	4.69512367433844	2.95296779401754	3.0518527186111	7	4.34946880111243	4.88140994756488	1	4.29828108842992	4.74746503721251	4.4051018864125	7	5.89040739043489	6.13087816438774	4.43703180843874	5.44896140205836	-1.79138291609534	-9.12976243174223	2.06758657081314	2.02268110495125	0.972010774109956	3.39794947792887	2.50210733401749	1.52404371078011	-10.4070930112848	13.0698623783973	-7.95500625206714	-0.0590115477300063	1.22637075910966	-1.73165084627887	-6.19565199219891	2.60588602638749	0.418385427994644	-4.21908457672066	-2.04366616140611	2.56315634259995	-0.342025252116565	0.69683015872415	-1.49329377996741	5.26092980993836	2.60505078531109
146	5.6610567294254	5.29269446170633	5.96473654573521	4.03111912392229	1.49686726116059	1	7	1.80951957084924	7	6.40960017812145	2.49931874810424	6.55888761538907	2.83229789470731	1.76585228019613	6.14481336096416	3.53688023340079	2.67532807159841	1.81385118197842	4.36439388322029	5.32467004782629	2.76095531951322	5.72819276784211	6.44674668683697	0.859347882205614	2.017954761501	-13.0448178255984	2.24124279072615	10.1897375104887	-1.31227555974838	-7.03439227382738	11.2800951873883	3.64358486427609	10.0988548030466	12.6933757067996	8.93310442928309	0.490649293507349	4.44992348932958	-10.0179129715678	-8.27918260034533	2.015604732198	5.40209465452621	-5.56162277524012	-2.6750176975331	3.54659890570748	-0.763738281175677	11.989230671617	2.53239860438205	1.85515610784235	-19.6873125546411
147	6.72456389304375	2.87023217092504	3.68147866513073	3.88937592749828	1.38664218072017	3.62770778401371	4.40207276383985	4.76890321026719	5.00869789869458	2.17403679908295	1	6.06220608165248	6.04541532584307	1.7243856983053	5.38923001226378	5.26227471085528	1	1.19241034321743	5.93695815491268	5.77750295103243	7	6.40927261615253	3.82952459148503	4.98937786427855	5.12768311641532	-5.8069040289919	0.294278765307659	12.1051084703388	0.080401701219884	-6.86798176814722	12.9651965926344	4.2463579889001	8.90476314037174	11.5374553898894	9.52266398909516	3.96123496547649	5.18447235622711	-9.23736909302132	-10.3227979660324	3.00713014096998	3.03081298117689	-6.08073582743724	-4.50585223513444	5.77601433925868	2.23513384109805	0.634435451108291	0.852869118070953	5.41373733781482	0.64787220403981
148	6.74594722568792	3.63582280419154	5.14950411021653	2.82563255280751	2.72474655239671	5.63582381701117	3.38588710611254	6.57031150842219	6.82610907679397	5.04091851417726	2.72837981279171	2.02234839730711	6.4581550445866	3.39959852519705	6.26959632991818	1.47981435577349	1.61787307031095	4.36279247826036	5.64823513469383	4.52422658225825	3.83136108686075	4.89405669507336	4.36547790557507	4.46962820231138	-4.46809056125487	-9.63947933575364	4.0600442649131	4.43501978129107	-0.232578419518878	1.00207038177302	7.04884345887279	3.8585697418726	-14.2483792882417	6.41794866858405	-14.088661318619	0.943970553157217	2.28992273019947	2.71426084920896	-3.35567159678138	7.95527790864629	-0.56932867199672	-9.06409375953519	-3.52368508794865	7.20294522594729	5.90276982060373	3.77217232906368	-1.48148300274645	3.84586017729065	3.83944220402295
149	6.17361052236302	5.98828707500153	4.15390587538291	3.19950812259227	1.48725406202838	1.31125401543771	6.70640424903479	5.02555891255171	6.37689006807213	7	6.18335318204627	7	5.36986614108403	2.10649913701019	6.74895347075309	2.43070570944032	1	6.53253204473128	5.39505866615748	6.17633457930022	7	4.73842129133262	6.6542362959278	2.05260472462965	1.47173864768537	-10.6796069212502	0.546476754144187	9.25646673014235	-0.452982064473878	-6.89878283963539	12.4201864371971	4.40089442271434	11.2436059015535	11.8604877444099	6.87068052109215	-0.823840675828174	0.0341833758670856	-10.7157740377047	-7.16758109205942	2.73003985190815	3.6016534825531	-5.02423144328153	-2.4898406941908	-0.248680030500512	6.35313773639045	1.27669178814051	-0.114551521243241	6.00738459645045	-16.4254112393181
150	1.99262697700259	5.75646988971421	3.1835209014529	6.96154510263766	5.34175974557173	5.29053354880868	6.01321302721023	4.96306682589165	5.90085421675483	4.36239359225888	4.06045569858786	3.94617186178059	6.66398939990839	1.17620195112576	5.45056960447049	2.88502084337073	2.73439989733465	3.00855913585286	3.99781547391996	3.48966706956743	2.4082996555936	3.69027105855773	3.26090922346287	6.84140147132834	-3.48399972737007	-6.04749378099384	-5.78820394366242	1.83080280747754	0.532313970193873	-0.403510332473256	4.3229745699796	6.02730480346898	8.54960787308553	10.5067368328663	6.09882322092346	6.19293988528335	3.48462381573852	-7.22708768136621	-8.86110594653178	-2.10738891848542	-1.87677481473042	2.55691577731682	-1.47499924627942	1.95710376368955	1.87979748368291	-5.1325949367981	-2.93850447441025	5.04149848644667	9.10676396155436
151	3.63276783737141	6.31232628644296	3.95964948835009	5.0361094501468	2.11967955192579	6.33312796292535	6.89380163100164	3.38270867000118	3.813589513209	5.38546564270477	3.68494005986868	6.27143357783031	3.61521062781875	1	4.43394399695331	2.00274671020118	5.22858661549736	4.07042046345993	6.47434238948625	5.74087552196239	1.67446769148977	3.79097716390201	2.6410832807008	3.16531624648186	1.83352946857911	-6.48790145967199	-4.35935337616039	-0.927756351270839	4.05707461506104	5.10305354505423	0.777507361239447	1.52566628857617	6.78646749402364	10.6354422329294	13.6144516676686	0.547035396317873	-5.44055172335984	-3.0230286651783	-10.3839427912501	2.4752288797131	-6.29527519077574	-3.30285378513549	-2.71224924239399	6.04813212866315	0.573590937696531	2.96140027172849	1.10080317715807	5.07485141428841	-21.1108665670749
152	6.32186365618191	5.07932504456535	6.40098594540325	6.10452533150368	2.83307824129355	4.10499117025797	5.765003765868	2.04956457919979	7	5.07066302982725	4.51444689313337	5.68405518875992	5.21605541860152	3.16658577243587	6.22206589595015	3.32610124359978	3.95067429613012	7	3.06794430082368	6.75648650731772	6.47404919286007	5.64484662932571	4.36949003037346	3.18196610616102	2.53012308150566	-7.71329493690584	2.41115812909627	11.5705006596633	-0.7956095711986	-7.97852257625319	9.84278243911872	2.93320779323425	11.3280549394554	13.3808627867989	9.25220692488643	2.69447651365111	3.76469248710014	-10.3524829180119	-9.03821954710044	-0.286735756649658	2.378573632791	-4.25584164766739	-4.07521933921202	4.1113301808279	-0.232136403362243	-1.65621764817128	1.56690310596791	6.14834838232046	-16.498951964211
153	3.47363505782693	4.29210324845259	3.19040829574679	2.51007484493949	2.01918934773464	1.95623670048749	4.44299443499021	4.49964887833252	6.61061025127194	5.48585580388464	5.69437148034026	7	5.50137154119881	3.27837961705474	3.72940422325563	2.77731297695457	1.68584806367355	1.7933976404367	6.93671454207233	5.51513206254326	6.3852851120404	7	4.92029899326267	3.48982905234376	1.23556293342174	-10.885612948376	0.73752018764362	9.63086232856962	-3.45481082707099	-5.3743901060603	11.9525353426997	3.21137368689717	11.0220298743935	12.0096769726514	7.94098324710031	-1.88271954304299	2.50806974096267	-11.6338394914254	-6.5478228516231	1.46684697754342	0.706304999833656	-6.50372186352068	-2.72333271197652	0.849420721152306	-3.76270453084348	-13.41237567311	1.71146714177038	4.38680675635462	-18.8978706360484
154	6.15054458914998	5.65993738889794	3.10189660066349	6.27957553600492	2.25816917382717	1.81365106517552	2.46463458573327	1.15604596729735	6.74558408939227	5.60216248095075	7	5.77519339757856	5.91474007457368	7	5.7243336119278	3.05547217524136	1.75836790025895	5.4665212177643	4.92286558025503	6.81565771371512	1	6.36165929485264	4.03334612605187	9.7667954953051	7.80864772129088	-6.45406491652281	1.18799913796022	3.3289021334141	0.449952272706553	0.744438633299484	5.29274701959101	4.4651069403122	6.51941744999098	13.8755301333408	15.2503853383502	1.37478834042017	0.268142885148961	-6.83549911387574	-8.09514899513137	0.0782818337329397	-6.37584564036147	-4.04151317685957	0.412665708394364	3.4288465373337	4.29857143521294	-1.56127317126605	-3.98853104983983	4.60339044780196	9.41581404543994
155	6.07099737902266	5.95506906827623	7	6.71675549725811	1	4.65360286451231	6.97267800562867	2.23933961315415	5.2483563850059	3.51909883050681	5.1680379723917	2.07752717013687	6.56355220874972	1.18636997907671	6.4642382573377	1.08843946229558	1.81144463580084	3.29149931328369	7	4.0136649914963	4.16336232961329	5.00573073853476	2.87119330999757	6.21871295445643	-7.60391878381424	-5.93705202249354	2.67403008684098	1.77095185082424	-1.18606282870478	1.59120942982808	8.72237933551018	3.11131636890783	-10.06021652278	4.16097826591505	0.516699757472623	2.89057581386876	-0.92860618948794	2.28859223468054	-13.5417330092789	5.25472261065672	0.711118357761163	5.18059826081107	0.185261677763484	3.29819595141859	0.229954446522631	1.66900745106296	-0.712053338681845	3.46531391156821	-23.2922836733274
156	6.83474079894105	1	3.65284533988	1	1	6.96484087820252	6.93847192876659	2.68361941559097	1.43595716444003	5.27196709067067	2.10918348124866	6.55540292547518	6.03969181444729	2.67759725176898	4.37150030562373	5.29813350572491	2.57476889219894	5.09755665940213	3.96840848568983	1.53679635550362	4.48354810391947	6.23015045375379	5.90181297552571	5.27363824650566	-2.21972121958642	-6.99313593243668	4.7992620300901	3.46621720451465	-4.14051734846376	3.99580884978607	5.33783306192578	0.246468131212781	-12.3214560853961	5.38563889098861	-12.947206549504	0.73850693041887	0.944047184199673	2.76407744672575	-2.10668433668395	7.15205669608688	-0.813976384629072	-8.07368132001993	-2.73521545100049	4.83828567018774	8.17078854042468	-4.2507947203665	-5.01968811460044	9.59254521012894	-19.3833215586487
157	6.91896154481646	4.00316659159499	4.86678195653405	4.45395705218636	1.37311249282952	5.59565479418089	6.82800421261452	3.14291968829121	6.73379637008762	6.25895404924944	4.38404187471996	2.14571027260405	4.94336971577968	1.94471868974669	6.58746104808563	1	1	6.68682215874852	6.63805052792755	6.9675627079685	6.43781405752298	6.39903485342613	7	3.93770161994992	2.66824834386814	-7.31075296358695	1.05005142253936	11.6360027680953	-1.42722433975322	-5.73255006336429	11.3417260622403	5.34300460541618	11.3538170208575	12.4753386377645	10.2513167661092	2.36201482448018	4.28333721954307	-9.25663982889097	-8.87160553298413	-0.285202808209961	4.17384210087398	-4.26794854266566	-5.0127722973888	3.82276442652515	-4.12082980062955	1.44662069662965	-0.924088204161065	5.99105254678577	0.0525407095188106
158	6.61382200308617	5.99625875283934	2.46906487740503	3.64677519470943	2.07186102440317	1	1.10703707897959	4.12309173297345	6.96553583582401	6.24070963191306	6.92544610450364	6.53248389112219	5.89670315571375	1.38252888024069	6.27524165675996	1.81383660359693	1	4.88358711987552	5.7477937866385	6.34269549495072	6.67168394193962	6.47606299978135	4.76014440665797	0.702293279807334	1.62164986447397	-9.32236227919427	0.355916130755354	9.66196904884039	-0.733348692300466	-6.97039063343066	11.6678277841558	3.75736293241848	11.0849028098013	13.3389770690644	7.24736162336379	0.0401380116191676	-0.191814141399908	-10.4847385978437	-6.98435767213773	3.12459346640484	3.95822000518328	-5.19885505441228	-0.976621683418063	4.3395000951583	6.16528842474104	0.867766871808008	1.99769056409705	5.88409326130577	-15.9099412816703
159	5.82562828531321	4.97150192586633	5.46966357957592	3.62792214300145	3.9393636279983	2.35594333311099	4.20771983771465	1.57680687920109	6.36052702754683	6.07754478309236	3.49331996464236	6.63189510239226	7	3.05961404229863	6.51514917761277	5.7909749265703	1.57509934200722	6.72337453956823	6.37415156087126	6.36342032232093	1.9680309211951	1.27533553293927	4.30081062519858	4.75742105313362	-0.799876112217783	-1.821986137159	-10.6477450382484	6.09200120589324	5.90474323825794	-1.57078639935587	4.60937949441281	7.77903803176561	9.77399514787282	4.91813315518801	10.2973281064204	8.84185637666911	-3.0040548430015	-6.68160377793216	-9.09721401135589	4.01662825412348	-0.120168888850089	0.697145742719446	1.29312356343039	2.61073870051402	1.67377923790573	-0.763917327152873	-0.0937150491600602	5.22709224682022	-8.84048913361807
160	3.74204861908807	5.86901989153085	3.08703905889438	4.82156198185789	1.20005807918758	1.52548978359957	5.69309669048242	4.11299314538676	1.96843281394117	4.43593737864342	6.3058596750284	6.1403488534719	5.03049376708286	1.15676589034147	3.40910646835792	1.57979782273324	2.40834982656142	4.08820785804632	4.39655792702782	5.41322718490331	1.03103385277816	6.6791084576563	2.84098795917583	2.93434702979602	0.219710300824207	-5.91135633792994	-4.08217029488392	-0.991714026302523	3.55139404627591	5.41882087470565	2.198555571625	2.7750447492643	6.47317562942109	9.01216331931873	13.2720712778831	0.613636329151058	-5.104529378322	-3.55948561966285	-11.2511311478417	3.07196050094294	-5.31702440458678	-3.87727774122081	-3.44510323166145	4.15355298193352	2.31696961086825	2.98761010835684	1.60065315270662	3.88623752495963	-18.3530025306216
161	6.17883426771822	1.89554470176019	5.15725983204102	1.29977374278037	1	6.80053982366123	5.24839474667015	1	6.21332169988824	2.01265432274624	7	3.91149791024059	3.89791812742629	2.28693869764069	4.25914821404658	1.60312899159739	3.45539081263851	5.60104024678125	3.35543867287407	1.34289236042344	6.23557761370322	5.46022624647364	7	4.98662902473068	-0.698834782727484	-7.85022056920319	2.95717759859916	5.65791539982403	-1.93686869400572	2.98089204420174	1.08187386306503	3.31630768713819	-12.1547855854084	10.4508991950359	-14.2751057556579	0.458033913610166	1.20375990042955	-1.10779523933763	-3.27249129433405	5.75546293271403	0.209537227284916	-7.71199554275335	-2.51292867690204	6.02779840984069	7.91328831489473	-2.64584018986694	-1.02752530284552	6.35468329037745	1.78723328158137
162	4.51654694174014	2.77507345234907	6.36993532704589	6.43606416115857	1.84776089411066	5.57825764239372	5.51971281874466	2.20960322119549	3.89874731816598	6.82930156246481	1.38818153484979	2.65558639529362	7	5.38016501914356	2.44829070462947	1.47324616437691	1.17581587552458	3.91747752877321	5.81327891275161	6.33956702272705	4.82952891295726	7	5.36737780953559	5.02549303961683	-3.36796384430418	-7.12235258782664	-4.61752159262816	9.71861485759809	2.88914805009721	-7.42532267168333	9.86330296130985	5.09655754399565	11.3684792831492	14.2224944014403	12.944568038096	0.598498501374782	1.68900425457152	-10.3926815914916	-7.11960201871649	-1.1733847229388	-0.113249862218579	-6.91207791051418	0.047344959312685	0.00672913267547273	5.25165392594437	10.4251458047076	-1.96168708478744	5.16103524265211	8.97313435833353
163	6.62884514469006	5.50904902325697	5.44767494544553	4.85669036007921	3.45796960201389	4.37853218090592	4.98494250038206	5.60260105548345	6.61142131345148	4.54221190209129	4.38537561235813	5.34733316784585	5.20764956242065	3.01616070511896	6.63505716530913	2.20009135555931	2.8181431773696	6.83168813224905	3.12073017892486	3.38287542346657	7	5.92415331804958	4.14199915810485	3.3683296648756	2.61005512016211	-7.76969004563834	2.17484673200749	11.7916523220879	-0.0416015506469914	-8.94029292441924	9.47256814462819	3.74632957955309	11.6331260925433	13.4586554914754	9.0064987692304	2.57795235406363	4.30336655915637	-9.53062356368138	-8.66825174925245	-0.979990506754356	2.00754377364282	-3.87195833455938	-4.13644351213748	4.2008852319372	0.803450125943999	-2.35290917820239	2.45027125898845	6.26246899766648	-15.9071511772121
164	4.8050401614407	2.55694809680468	3.26706469102532	1	1.33426243007992	4.54631423282099	5.60696633126443	3.46769272544057	1.73307518665257	6.52655139615165	3.94011217344647	4.54428620648392	4.91742276912578	1.40507817252887	2.06636392785719	5.70277888431668	3.27247451114752	5.34432872392216	5.61275124621958	6.64059499959585	1	4.96703856828508	2.21533817292188	2.87929923599525	-3.53885570645501	-6.98184948722429	1.68984371262997	5.33812212867167	-0.805201757976905	4.31047134162027	3.64861111459705	3.8820326957083	-15.6832425637571	8.43979814667483	-11.734966910301	-0.900362444145509	0.583766919776088	1.28664980277654	-3.76568027574722	4.54439319683614	2.28564000929518	-8.67065643082812	-6.7292913871695	7.98824057639605	1.83580499313747	10.9380204536677	-0.859406618755652	2.14129038930957	-6.56463347557664
165	3.50622786456941	6.15899106452006	2.27069638169054	3.51710695399234	3.8674744023526	6.07101358038806	2.35644693506203	2.40757782929441	3.94817085425724	6.04184829491993	3.18575609071083	1.07327706575373	1.91658465000798	2.36304139747808	3.19527024037044	1.85561624983473	2.20476842655535	5.71226083308984	5.12755834428757	5.17305097371576	5.64920851579848	1.45405658292419	3.99891569429964	3.59342124036861	-3.98419840337877	-6.1612467528034	-4.99053277397408	1.30867604114359	5.7684381340127	1.12570583890647	4.81255003663641	3.97591260797923	10.0453495060297	9.50011947727658	5.15227066810456	6.17621113859194	-1.58789213872229	-6.75214992964058	-5.35021598398947	4.11493186039243	0.0951922418505665	0.720921635757715	-4.16116859425959	2.41719380540094	4.64038293889607	-15.0928497039741	-0.601259290303557	5.714087717021	-15.6278047915955
166	5.63708505437614	4.45698848134064	2.41858814172445	7	2.31206891189025	2.99168187725541	2.48227609200428	2.26745669217446	7	5.06121248218491	5.85199016540086	5.04825726173198	2.23207196697823	1.52077785980338	6.13019371829091	2.37332832602678	3.631238629997	4.69801902892963	2.5939768550833	1.31614496983502	1.35220353278165	6.15787983429108	5.24128951490102	7.38030005020825	5.63559849173174	-7.53427740827415	1.79814453103382	1.7992500884445	0.829624264706365	1.69247167626601	5.34939751605861	2.61450972153545	6.16744667436665	14.7464785075657	14.7064553712595	0.178940772382863	-1.33511950087514	-6.63731448581461	-8.72959850135488	2.13407346817086	-5.82076764681323	-4.0205799258869	1.12501424133124	3.6653819445422	7.17410546972818	-11.6451438468244	3.28299690080907	4.85734229341037	-21.155021237445
167	5.9226997006343	4.34726890968214	1.34908915575702	4.84389495140499	1.08839089569447	2.31922317641242	4.2498228899827	3.86544241426612	6.73800508858819	4.28776805621074	3.05523174060415	3.8044908211038	5.30007654875483	6.57615861151089	6.25655869221179	5.25466934027868	1.81114726611022	7	6.72812327632792	1.17726368751852	2.6010868476295	5.83910973160256	3.02400031710783	3.64538012034656	-0.0231379046068207	-13.8528738706459	-9.90155655792983	5.96903427368101	-12.6915809079455	4.54439932074448	8.7666870621969	4.10409889711138	2.98445194095717	4.28469054842914	-5.95886123477989	1.07642162558929	0.00484619289900856	4.47957469671667	2.8231449786039	4.91852769242545	3.22515825855733	3.82849096440352	-3.58733801878306	1.20205548246268	1.5846468449422	-1.0004826648761	-5.50648583942934	6.4066223356153	-1.80034411705576
168	3.16964454631521	4.64589846882922	4.14470250106408	6.65232044415926	4.85508654323397	4.5134168715504	4.33622086887723	1	6.91302736814516	7	3.82487369730161	2.89425159438574	3.01123339143647	4.10496044246536	6.72332222141752	3.29636784566963	1	4.78499248713509	5.22156933448468	5.33049310264991	6.05493564585732	3.74883995335885	3.09784042180216	6.26450979882393	-1.0891733573277	-9.22285955606984	-8.19252901105928	4.75931914924388	2.14898374450121	1.36224538659924	6.57546947770837	5.14911383141869	10.4568618340907	10.5092633567946	7.2076556808141	4.03943001508489	-0.26496588162333	-12.002982773948	-9.28531499251324	-3.14060873118273	1.10385989403168	2.8490973978609	0.559271348205211	-2.54766875772425	-1.72770296931301	-2.69760411782197	-0.590438059882321	7.22368204605111	-15.6888760354426
169	4.1808342785124	4.08225930183903	6.51883848481585	6.30833508567725	2.38045463943101	1.49208781067275	4.16596934673816	2.46713114233342	1.85881214457947	7	4.20440932168582	5.73997493313001	2.82078793689568	1	5.62118309433107	2.88489220927755	4.74667090779114	3.5292068332826	6.80283217644005	2.52138612872101	2.94878483049483	5.83785298770947	2.72688025615661	5.03220151713107	2.16114136686948	-5.51196851885742	-3.48787238251211	-2.21054093431849	3.62332236651899	5.53859512734186	-1.06618306477942	1.73511595620034	6.06214239030431	10.1513664957929	15.294499208929	-0.395412039056193	-4.13542288256205	-6.01684016791462	-11.1497785112648	3.37065671296184	-5.72636324904354	-2.27738403444581	-1.81176019810183	-0.904484215665099	-0.445522821880197	7.0049479903285	-4.65747070899459	5.09305154761636	7.22638585033985
170	5.29090756524043	3.84506780691497	4.35553374488789	3.36657613045425	2.15518808751812	3.61068358941897	2.56027868008576	1.16739680564904	5.55827231192892	5.80739223020939	2.92533163415555	1.1682769125092	3.24568165811913	2.8795099627018	2.3252287408385	1	1.05532301065725	5.79106097301413	5.53829127582139	2.1922741362632	2.87677539541497	5.91820186543166	2.31170833102303	4.51399796733615	-0.884063550296557	-12.1336403513856	-9.94952323236369	4.14623975630266	-12.9040640110304	1.97166522748741	11.3627798057933	3.73427232395486	0.990140635242836	-3.93921217461071	-3.34455293507496	1.08245291153059	4.8367389900402	7.00871538222177	6.59612430913351	-0.711569603383072	-4.50169928073597	0.408429152490743	-7.38949496409158	0.600660967211283	0.990189326710648	-1.627832619386	4.07682685027712	2.19873649562037	-21.2191482579692
171	6.43194920951651	6.08791503304377	3.92384946432292	6.78768575240559	2.22547316943904	3.1126668099755	6.64514177420111	4.04518993863358	5.21088725691379	4.74280302701975	5.24747212262656	4.24525531410356	7	4.49897750173167	5.56394584573171	1.24613937112259	1.39186546705142	2.76230465133659	6.27041733570876	3.2173916879487	1	5.48067269391686	3.72310636796567	12.2285916381154	4.543106269141	-5.22250246837964	0.730526691019191	6.25158056130608	1.66569626202788	1.0492994041163	3.51341035703097	2.46473863296106	10.895542037165	12.2236057578826	14.4205622008682	0.673551759669981	-0.926750941100829	-5.59025587904316	-9.25246814221961	2.38172639609664	-3.65480364538184	-5.85974779806769	-1.47509897450498	4.69815673328221	2.56264340052122	-0.866067904305571	-4.02542609963587	5.85610746231369	-5.60308413297243
172	5.74976309228333	1	1.02150889931762	2.54321004098514	1.02722671634778	3.08256947475665	4.87405143152345	1.02174823582402	5.41760429642759	4.28164660074673	2.41699853108285	2.93842279268446	5.42647995979015	4.45535034016259	3.68453239165765	4.78226273947642	1	2.79569000133529	6.45031190732119	7	5.15058967941645	7	4.68630164234644	3.84210760946731	-4.23963407532552	-7.1093662814556	1.81756601721804	1.36179777876476	-1.392746853214	4.31689712497054	0.888191120832563	0.719852679180834	-9.44015566189768	12.2695573636544	-8.57476739702421	-0.711738830804064	2.32152267098703	0.782095323082851	-3.08565740792176	3.26891111664872	0.481811056132689	-3.55350398335975	-1.65409748417908	3.01231520639194	12.4985665041893	-1.37333007452362	-5.17663129446568	1.44471615447184	-18.225013537762
173	6.22638686132681	1.47174560376564	3.78961258436629	1	2.16384008857476	4.14830890180522	7	1	1.03801426898332	6.47447818396406	3.92223686541551	5.24816623396343	3.60815041255964	2.44408595674295	4.21150836335648	1.55600316057974	2.33253556303121	4.39783605535921	3.95856302888962	1.47617947015866	4.75376301260436	6.14007251704905	5.71391113251894	5.20617875058365	-2.21052860401849	-8.33448751050902	5.48465484091985	5.02543975732062	-2.44726706883637	3.47166325372584	5.19573483361266	1.88931258104225	-13.0555122340457	6.39978092421703	-12.7480842273464	-0.0719660104673857	0.713362629614776	1.47678674353499	-1.78727510070364	7.78262013611903	0.272866936168205	-7.85269140574055	-0.96675637384523	5.32650882550144	9.79935188623677	-3.94823723255253	-4.70585557418419	3.56969085040319	-18.8614184972861
174	6.37524868188449	1.27426387194707	3.48715584933601	1.49116635256264	1	5.6196968214265	2.16516895806335	1.20797876765948	3.98797856586927	7	1	5.16191705813946	4.59390514840088	4.74633644029665	4.33306623900506	1.91802279243654	1.12400660030621	3.21597268712575	4.91996599253664	4.38006505214951	6.64549778129538	4.36672082673647	6.54815199779711	4.26094868883072	-0.175757440008156	-6.24066492842026	4.25213376480742	3.18018863930505	-3.03611226260316	3.87432889217759	3.2039548660449	1.76812152300529	-11.1210535340571	11.2447260032855	-13.118772244806	-2.30640317779994	0.229926717619783	0.352054502852576	-2.61592984614005	5.25313245206818	1.42215723354867	-8.7190936693679	-1.53944857010051	2.83998081742157	0.180775463653745	2.13829825667586	-0.585705796265338	6.08680021129494	-20.7406079291529
175	5.76400309161676	6.10160347110229	1.34506465616089	2.92601206943748	4.021933108323	5.70782391595726	4.64817889230037	7	5.2814371397196	6.40224551469021	3.25419807836299	6.05556728270694	4.54665769008428	2.64666146492384	6.27961320754362	4.23266510672798	1	5.07734176020676	5.4713715852684	3.71304378903426	1.26038069507059	5.52403176780039	3.99995402612367	5.24892988405306	0.638798846197559	-7.95474875655594	-3.56601459207737	10.9903050060584	0.626029097111595	-9.44424088505799	12.2984854369148	1.00232925187939	7.28292591766115	11.480570691721	9.23835816929882	-3.10524667350083	0.451986253592331	-11.8003026349659	-7.61908829513211	0.517827845991149	0.867819009719671	-3.78291194699908	-1.38067851624132	4.52339786195179	1.14267190854742	-11.7707161605051	-0.43173183413254	4.85787867232916	-2.05974525333639
176	5.67657936341621	1.66398511436828	1	1.31087816354427	1.39002491444255	6.34177887133501	2.27445526440121	4.5960724372335	5.49755376438084	5.84746373232421	1.62791120955716	2.55439723129376	4.98594736130546	4.61337257433481	3.70832051245853	1.58673310855726	2.6759263097352	5.6806060781507	4.63232944079742	7	4.28274271411801	5.77171424081495	4.34084598560373	3.90264093201473	-2.02111681224236	-9.63230327657662	0.861413266466236	1.39469147197875	0.587923065695252	2.62047160059368	2.85389038337031	1.01905273658283	-10.4943310361852	13.6665103490148	-6.96008899597373	1.13863131507599	2.30379838931327	-1.98090817379508	-6.25281906955995	3.04600630731546	-0.182644067229825	-4.5168642087207	-3.86062272898177	3.06317893642475	-0.142992786925708	-0.800864987167667	-1.7943297833072	6.50755754715034	2.35266689970996
177	3.03368997919421	4.84273745359707	5.78915719768356	3.35072819218505	3.97414414538518	3.05149175834644	2.89216230516584	6.29234900766295	3.14381606019022	3.6763162599784	3.75293445370855	2.29196789422627	3.63201228107067	1.60834899237822	6.55377563736674	2.17930503624973	5.31485308939774	5.54509313919786	4.61048291135262	4.38032910143147	1	3.93122845995584	6.08305808851503	4.40182362867213	-3.96226120142966	-8.33732944573804	-7.65765409177816	2.134806247037	3.12190659012999	1.84531082783272	5.11329246937117	4.26221893374884	7.03414503387409	9.97656713251041	7.42352417302517	3.16184834219258	-1.48118398943809	-8.38746971298425	-6.1804015992747	1.08402901241625	-0.761219889534923	1.61348746319242	-3.46988979175164	5.91956505097225	0.485205899343323	-12.883825944572	1.75429239763569	4.92513926965223	-8.59167807353402
178	5.89009099391333	6.88752702775965	4.03138833429859	5.49273202422455	2.66407341064741	5.85473974266891	4.76141112089309	1.48495594287873	4.17409840005467	7	5.10344542481533	6.12401871007853	6.44345028905688	3.8933782316446	5.39795339689737	5.72125517717447	4.49269988263622	3.28266581665252	5.93288493621305	6.75706627093856	6.53091406050918	6.1710599223182	5.81213650711446	10.9605413228465	4.45136463600091	-6.24843254701343	1.25655953201594	5.45844780360363	1.57261734089337	-0.438535661880606	3.77535077486625	4.06874953985544	10.1665058624978	13.0077010337268	15.2428281132029	-0.108125197730606	-0.936870405233323	-6.22363631596046	-7.86639714349487	2.66029870142562	-3.19263257181228	-5.5337864664835	-3.1345263992895	2.71017163494185	1.78392358442569	5.02858944089627	1.43397672127453	5.46060398319655	-9.46351034512911
179	6.54230745521191	6.4207569963407	2.81073214922537	3.4755549885557	2.45853536178828	2.48136081473083	3.01392885036466	4.12516163694145	6.51277080738059	7	6.66723614538536	6.40579887713542	5.40557787796782	1.82587111663841	4.5258252149518	2.52404903918556	1	6.56441617463565	5.45466263541566	5.99223116006499	7	5.28348878292692	5.61568452316494	1.25950789081931	1.4561123075782	-10.7152827760738	0.403186474078034	10.2386465843598	-0.205581885494157	-6.14507659239446	12.0027844528753	3.71312398134368	11.5728158383852	12.5539097524335	6.98805067931169	-0.891340137019833	0.716934621076293	-10.8549455258319	-6.46915809899211	2.84859783015574	3.86715135943135	-4.81831021687975	-1.6155090491296	5.1964324957714	-3.67438163932558	0.957743875118333	2.30567206955651	5.80559654499934	-16.3807691196221
180	5.24610219616954	3.71207195646455	3.77917342677165	1	2.76045826978434	3.7920447903835	4.51070971198516	3.43599841083902	1	6.98779381753603	1.65619275460373	3.13514716799648	5.44591026418374	1	1	4.19136743602052	4.589754068194	6.29479596764879	6.19783687959278	6.33166118416838	1.21592905413695	3.66563783218252	4.30007379116051	2.94492723392069	-3.12000563609937	-7.47681238403506	0.97569612355991	5.26797524869064	-0.503898602686239	4.78490414664683	4.66697941668585	3.97306589448409	-14.847135714312	7.50087727306207	-13.2106449931038	-0.727848921581485	1.06993599811303	0.566258153401543	-2.47689653845788	3.67620386685604	2.83870543094144	-8.71398811292368	-7.20603776362795	4.82259863699633	2.40916375799921	-1.7095139048214	0.439535932698467	0.01519725334807	-5.78266659213044
181	7	2.90047642290394	4.71383447299535	7	3.01475050499844	6.14460002486578	5.64459503909227	1.63202479460381	7	4.76870605199474	5.0789741456897	3.82354244377539	5.68530650732689	1.89311865317242	6.76411925900638	3.73940706987233	3.65503085717127	5.94717327234346	5.67576993286147	4.22702583082519	6.3428210141869	5.64214166936432	5.08495163976897	3.72315827420326	3.65002936213298	-6.35761809041778	1.00769398149419	12.0787610006593	-2.61687574896089	-7.46031436338666	14.1044072675636	3.49721604455055	9.45013160364866	13.0603598757721	9.1620496821985	1.33366293596554	3.56863592234771	-9.88684499861168	-11.4717576094513	-0.142185199420065	2.19488876064497	-5.31338139001899	-4.53015756223796	3.5991991005605	-0.406635155475947	-2.41428918576907	-2.50017866371465	6.78185084863818	-20.5101305425461
182	6.22139959502391	2.59211561899862	3.26618778501754	2.19178342027944	2.55637443445477	6.43695549089619	7	5.67847579269433	1.62819017785912	5.4356405142396	3.11260479143387	6.23539275200888	4.83843026951391	1.99234576382141	5.82947569850589	4.34838886239443	2.26701421106161	2.6960157669002	4.52777322552016	5.40310574320048	1	6.47175503521887	6.13215998949266	7.54590809152902	-2.53765100290395	-7.33428561509262	2.80306335783995	6.48748982125472	0.890635517649294	3.66298910750379	4.33273192222353	1.97584460180664	-13.8852788114501	11.0477010677704	-10.2006850882839	1.19379684768485	1.81498018980863	2.95420360896987	-2.37335558450246	5.63587149689133	4.37686006697682	-2.83786643427969	-3.85375158180884	4.70281731085233	1.98851534745597	11.9559150757406	-6.0909365662984	9.86894570277685	-19.6973197313549
183	6.4836596655655	7	4.08922832964675	4.3827621549883	3.50628844210102	4.79308430243997	5.83062642921168	1.52071189186064	5.94410869629322	1.17453906828869	6.1722403633174	3.44893523829044	6.57029754502362	1.98483848665819	2.15722329630958	1.59764521297814	2.40298531350879	4.98155503276841	6.36517417096726	6.07914681892021	6.33935765835049	7	1.76703733181029	4.26525329212534	3.23476452120237	-8.89609357909938	1.50219898667368	11.2687964591862	1.44015058802097	-6.4144649619992	11.0162707256077	2.54377856511751	11.5904350390518	13.5937887079463	9.44370002142814	0.61027883964109	3.60666239242413	-8.75541151447209	-7.12954493216516	0.677441547337978	2.94120798568057	-7.00840890848158	-4.65868715173116	3.59029842853379	5.05816208950977	1.08991284257529	0.624929521892256	7.08517543189753	-20.5096726501752
184	5.65280930124185	1	1.40103951869842	1.84303900598871	1	4.54192764040976	3.61112533506308	2.17216914288624	3.03985434825671	3.90852049768909	2.84130188239081	6.01586185236126	6.88921085918467	5.46095031169062	4.00781380478411	3.23855709060603	1.9784786168961	3.19171312913086	5.29336965803556	6.56986662446261	5.41658735513852	5.47080123284426	4.94781288046215	4.72209466060904	-4.77456936857417	-7.30059515359133	0.886288741927294	1.08515108190171	0.0282452831873464	3.47012377427262	0.707209033203894	1.33895056880787	-9.39482279264824	13.6456916658663	-8.16612697076727	-0.422327467551407	3.40035803034467	1.5753444458644	-2.4282170743654	3.41916284459803	1.29577738320849	-2.78407034885429	-2.15251958788922	3.31736735640005	12.9055839301257	-1.06810593338365	-3.46384662641645	1.62645847848104	-18.9798724185314
185	4.08936693140423	5.16459310606044	2.53398086468919	2.65911413809189	4.00797826354213	6.40809940452441	3.19884786917317	1.78599928399584	5.43856512701981	6.1171309142073	3.18166321689218	1.28273550465571	1.65651004485056	4.99104374669172	5.90138708660019	1.8416942512692	1.89154117643342	5.37797875784265	5.58014558096348	4.5194548081588	5.07691812806793	2.52676354406689	3.08468288013147	3.90311247134573	-3.80108972643237	-5.70273597344393	-4.3478028518387	0.961688608287992	5.80618662646091	1.44310227338219	3.12539631189979	3.64158394526226	9.87326104384612	9.27016304496307	6.26389560633491	6.1668916804278	-2.1375196737424	-5.40160588463452	-4.99438881412886	5.46102140731399	-0.829572212639582	0.496349391112721	-4.33374911637213	1.24652026644845	4.84176388652895	-14.6578584043288	-0.249713286283621	3.20302747811045	-1.5549973055888
186	3.71032282460808	5.57875599757564	3.23151230432668	7	4.88345265600975	3.25699924293067	4.51273469187379	1	7	6.67420321206341	3.75160498609076	5.21273691865371	3.21824781482734	6.37306401034279	6.75451737050384	3.349903710796	1.95088686666498	1.95740172564335	5.40825245276699	3.95367686847098	5.74005093986434	2.2176781931942	2.38216226747221	5.88662719637977	-2.06519203833684	-10.047419689432	-8.28186841600775	4.34787591526947	1.7191448887199	2.70415048973887	7.00594652634979	4.9130612002557	9.6554583125555	10.7551794151467	6.58050322765452	3.84187367330638	-0.303929539028499	-11.5033677574998	-9.31430414124914	-1.52340354292444	1.12588107288998	2.22544839423748	0.457556420006847	-2.440865804619	2.60113622723215	-3.83248160500778	0.303703358833293	4.80197325708033	-15.1502831305232
187	5.88680492657423	3.48700242865588	4.96568407344227	3.16810013588354	3.81121039427221	6.69522736139105	3.93835419719715	2.41847382340272	6.71833368000613	5.56071618330395	4.49416916800445	4.17232984614516	3.69245090801572	1	6.17339227841472	1.16013000054199	3.21332434839285	4.76431781013565	5.33249359002033	5.74468063970782	6.81278042742466	4.66252285882098	6.00847362254537	3.81353182678682	4.64581468173788	-7.08618119660506	2.88497807533987	11.5080005994888	-0.916764283130466	-8.10189841292878	11.5700562874498	1.35493772147188	10.9352779418348	13.1159682725895	9.34464129372819	2.30101871141733	5.05703354524695	-8.91993326358662	-8.47090280461386	-1.72370465276258	2.18162997137763	-3.95819969836977	-3.12373666345102	3.8700922419723	-2.32955821483705	0.670618783748903	-2.53461670782888	6.83662596261734	-18.1042049451717
188	3.15729765195872	5.21505296195804	4.23410772623577	6.51587412083956	4.94023663877842	3.07953737225563	3.04375023517647	1.01560070963671	7	6.59159413385986	3.39489134608392	2.84689751971614	5.63015180519948	5.97050532759109	6.20691474367233	2.6143607443394	1	1.23799444602993	5.05762264074406	4.99495476744513	4.95794790008001	1.19471175736175	2.19653864188545	5.60899040360621	-2.39966141600904	-7.75800950498186	-8.51942396326858	5.83559402394672	1.53379298798072	0.936939268288024	7.33491903039895	5.08032075807437	9.94571299480194	11.3525839461348	7.19700494789672	3.23917759067539	0.164682854639159	-11.4363741081734	-7.95315191653469	-2.09707700148181	0.431837795975177	2.64286530312335	-0.123569726379805	-2.65844578752503	2.01602484684318	-3.00911944620877	-0.0196434720909535	6.0059359858545	-8.47135290183146
189	6.64503754549174	1	2.47416492049422	1.1238743244191	1.61434517381413	4.27553796456	7	1	1.90839742098456	5.51405416554921	2.61311632466497	6.12241698026941	3.37134625625215	2.08963505306702	4.27152139293865	2.1387772115782	2.22402548665892	3.81299692119319	3.04891944990548	1.31614533075413	5.37897700723979	5.6091314142924	5.25115324286	4.75199510757155	-2.05024029535012	-6.97495306045837	5.6411535361166	4.18247606729827	-4.01141110615923	3.40707677589674	6.41771742422762	0.561879628316336	-13.1611433909645	5.83581404724602	-13.8097516484803	0.853808514870468	0.10799465093479	2.83360478069544	-2.43552403580862	6.95733236697982	0.230537965495647	-8.09266941317982	-2.45611004376914	10.9127066018447	10.7041860381644	-4.22120934242488	0.875768733020261	10.2871929415627	-18.8908386109689
190	5.79440917352875	2.25337869574741	1	1.82530185045683	2.64491025209	2.84894193015538	7	2.90328956685464	5.79030809776135	5.6149044578535	1	2.49667824082284	5.51943303690142	1.18226056141883	2.5043730048907	1	1	2.27740920046813	5.89892827608941	6.01001234023453	1	6.33155545714863	5.83857576808728	7.78186514712884	-2.74878399582817	-9.01005443455134	2.60849081548191	4.40385367087731	0.489431337715042	2.2190628416206	5.17277109708878	1.51400167017176	-13.1661917885935	9.15478180446939	-12.6595812287846	-0.237560357805969	2.80391489184086	0.919903905174185	0.555592119281167	5.69491008147166	3.88800270346506	-4.01571291619345	-5.05426549477354	-0.372407021489746	5.34252917276609	5.08803743044178	-1.35361056792049	11.9234662376738	3.63268666864011
191	3.83019631820813	1.0001987041304	2.96967889102078	1.80976664834545	2.70109789314895	2.75962141236162	1.62739867305473	2.36093951468243	6.08365638703107	7	5.76571699749325	3.69770950208633	4.21128687400151	3.56442500388802	6.57259284767063	1.13695306829297	1.35756626876847	1.02170819633995	4.11815927417554	6.12023824042802	1.71337968051333	6.11753632544007	2.72238626901791	5.32094474272914	-1.5455306602981	-6.79814414035822	1.3342100654231	4.68671106267319	2.18832072744253	2.0842109764144	5.77192650116447	4.1286447331051	-12.3264817385869	10.0823337652405	-13.2244475133827	0.0487906883655617	3.82164817430627	-0.208415211582811	-1.50689379706049	6.93008100021843	0.692782395092434	-7.75237647406222	-6.47374848111742	1.73682573547674	0.59728595276365	-2.62160672637974	0.142225111455544	6.68370838737344	-5.30882016813681
192	5.54377684964232	6.62577462074867	2.3457709979903	3.9135673805489	3.68935038077044	6.17456445569213	4.73320872257926	4.47587088905863	4.56375101959693	4.63186509675507	2.5077821668994	3.65268000378905	4.67802386606349	4.33684026098126	6.3590143939309	5.08504705575255	1.21043684388129	5.59892029127254	5.42651353233442	5.51052274201376	6.42218886983932	3.37891385075286	2.32911574392101	5.56329417869287	0.819845445557774	-7.69550068954774	-4.25927183640919	11.4175428767814	1.55945873123143	-8.78546763696098	12.9604504408429	2.24501084944811	7.51265799410667	10.9919117504516	9.75200972554451	-2.34724938886335	1.38885293462837	-12.0175451177188	-7.06862998832546	1.2497515844537	1.1654988325738	-3.4401042039728	-1.17417440207512	-0.0929537966592895	1.9667911341258	-11.6970383121134	-6.19701670056584	3.56504471800159	-18.6285976895148
[truncated: 74 more columns]
