# Supplementary material for: How Are Mate Preferences Linked with Actual Mate Selection? Tests of Mate Preference Integration Algorithms Using Computer Simulations and Actual Mating Couples
Source: PLoS One. 2016 Jun 8;11(6):e0156078. doi: 10.1371/journal.pone.0156078 (PMC4898694; doi:10.1371/journal.pone.0156078)
Supplement: S2 Data — Long-term couple and agent-based model data analyzed in Study 3. (ZIP) [file pone.0156078.s002.zip › S10/Euclidean Model Data/Euclidean Couple Population 11192015 1652.csv]

	trait1	trait2	trait3	trait4	trait5	trait6	trait7	trait8	trait9	trait10	trait11	trait12	trait13	trait14	trait15	trait16	trait17	trait18	trait19	trait20	trait21	trait22	trait23	preference1	preference2	preference3	preference4	preference5	preference6	preference7	preference8	preference9	preference10	preference11	preference12	preference13	preference14	preference15	preference16	preference17	preference18	preference19	preference20	preference21	preference22	preference23	preference24	preference25	preference26
1	1.56565915283855	3.34191177059157	6.86984129484734	6.22063810140503	2.18505535735373	4.40346462984424	5.57101706990478	3.31777203166454	1.85379821792442	4.4007578020193	1	6.41903496543558	4.57953752636018	5.45797567320552	6.49179585251258	3.40636743966407	4.14098040561883	2.40444200869204	7	6.48732687835522	4.43423882659478	2.43822778373295	3.65565985056972	4.64419719686558	-8.37247619402905	-2.66838470200829	4.61074505610544	0.93890349003276	-3.1889235480848	16.4961806036488	0.799596539029283	4.76741811990436	2.64386253730213	0.388815591071433	2.32975138924864	5.82629391660606	-6.16064287716335	-4.50119420497556	-9.72751491781622	3.29789838940561	-3.07926203649372	1.72498846765353	-5.08115178801588	3.59752823065604	-3.60341584942843	15.9415733567973	0.587809165445623	6.2676793163034	-16.8516549989352
2	2.48854648808353	3.04237595060605	3.25895087439603	3.83447605207717	2.51533398334481	6.40301782307889	4.95120499449663	1.61910980996126	1.32559116605012	6.32862638408159	2.38444424863854	5.05061824112525	4.69477663039452	4.72276240849861	1	6.64997007381163	1	4.30624111186036	2.78750002022489	6.42015634758628	5.97885934644811	4.52328323385736	2.53308793426966	6.67899863806785	-3.33627393996727	0.396191547508309	0.0253055075465144	8.75881550537711	0.166940771268795	7.40043839820686	3.2768456180095	5.53203865301162	5.30351100420567	16.0336470935084	6.06507481850399	6.58546243876106	3.95047337665116	-7.34035457544882	-1.63293689844438	3.23886534813555	1.37746476427387	-2.8380773453345	-5.10464564536914	6.38406089404653	1.31216964074233	8.6145822973222	-1.01307966270417	5.78556953154712	-3.46661923705749
3	1.34935759383335	5.53393174508507	1.58748597086115	4.32135833945623	1.05606260982706	3.96029714186776	5.53839792516853	1.34487779281503	1.95581981101183	4.66559206187019	1	1.24188839465714	4.69365874918791	5.17405221780075	1.40080590058426	3.49719711844691	3.86534145668041	3.98841286574544	3.80532588714149	1.93135089309283	6.59944530381884	1.91385392551933	6.14480095352899	6.10879202850096	1.32145602025731	-1.45839026767887	1.10485591423793	5.36524674634832	-0.907373558596733	8.33606507085329	5.1198170714456	5.17479220927784	4.4275295049716	13.0809965059382	7.74573931155099	4.37050052181444	6.7477105876561	-9.22283862160326	-1.35141199037479	1.94054011575485	-1.19404210118238	-2.54992707722305	-8.29773485199126	2.98240144741332	-8.01607960825009	14.1241524103207	2.12164154388899	5.85876104120175	-5.74496157521507
4	2.4707250804833	4.65102373873912	3.14155075805271	4.01033985774621	1	5.16559831808735	5.33769902307702	1	1.01990587860439	3.10228217058067	1	1.3780925032078	6.67954529869566	6.92517947682547	1	6.21073345500309	3.86398015269282	5.81990177670197	6.38736352477101	3.61004984232543	5.62822347224671	1.97249411931886	3.0293249367139	6.22154673115956	-2.16019095110961	-2.17794585882821	-1.853299692156	7.63113603874299	0.941735551201879	7.44877098723182	3.31660136913525	2.60761613583004	5.46065920427102	14.9869102679407	5.61650661037217	7.74960200148234	2.39577527300861	-8.23619401679113	-1.63657410318619	4.62542676931452	0.373479210485758	-3.51222096817478	-3.78490879957914	5.1501875613971	-9.12453721646803	15.9570847559294	0.250732642445942	7.15183266412879	-3.09266027211801
5	2.8685617342867	3.53883128812261	4.31194516409911	3.27010808621266	1	3.8315760718048	2.38885968925446	3.55820649746216	3.8647520356843	6.5698144117488	2.3258865281264	2.40531756583463	4.18250618362196	7	5.49100927464504	6.71472105852141	3.96619234077945	1	7	2.03966439668306	4.64951213666298	2.14754871564315	4.71743897769694	7.47964475463072	-3.58779499826096	-3.89007554711048	8.00144637399325	6.20372601131944	-2.29306472664121	13.427863414662	0.695786693039959	3.14436474844177	-0.615365317196562	9.11209597724236	2.23355193725784	3.50240765459924	1.44393910923711	-8.68014390200048	-4.7429204616249	7.24631225295002	-0.759406309036605	-5.17818195298566	-1.15230619104062	1.93017039748911	-10.1266142686348	14.8461448560334	-2.7571061260162	3.86550861778295	-5.25722126796787
6	1	1.89140762545224	1	4.78335929850403	1.1016790937114	7	3.66278009553405	1.68743023480692	1.17747012158466	5.82598844996981	3.29109187348171	4.25276531975537	4.66843478545074	6.05108210496609	4.74207878822858	5.18938294458543	1.61231258936956	1.72328234644975	6.38215784606627	1.49425437734093	5.78650816369261	3.22733592398828	1.34192279801528	6.2329311187912	-1.34298856645996	-6.44062702306964	9.48384509629528	5.41196695857523	0.520179746932046	11.6602691013107	2.59067259357898	3.3071744623139	-1.99526364009236	10.9768599022509	2.90537045099348	3.14313507436979	1.04102520326042	-8.64774829602951	-5.6103639999188	5.62782273293443	-1.10587216665319	-8.47074636390686	-2.62268766036485	6.66791968761458	-7.63332529889477	15.1124376555504	-0.416504391701072	5.58635320145241	-6.43027993357834
7	3.98632598237753	6.93171956917833	6.94354003548978	1.99018127059342	3.59284196934335	1	5.40490502752264	2.82753282141213	2.04415367224091	4.22831558173668	2.33808706569589	1	4.5626462018449	4.35451246081387	2.62985372077847	4.07682001312511	3.00687407137351	2.88913071535604	1.51759280795156	3.10174033322763	7	1.45515603287418	3.91314904041054	2.89886207652985	-8.79698257090806	-6.19738693541613	3.70121433495533	5.48729841389056	8.16785409354546	2.07270461789878	7.94626034554604	4.70536785054374	6.62519356569384	11.0038757096025	6.26211095135397	3.93475135569727	-11.3006858613667	-14.6080010369589	-5.35703482162452	8.33952699972528	1.93553348831455	2.10366199124823	0.617574447395738	5.13645741377633	2.30093772699474	9.74349497317313	-0.895547252064386	6.13306166264454	-3.62684145934046
8	2.10400017633531	4.27007127264623	6.30970332860069	6.38633500938105	2.60331939122609	3.85134641242552	4.39639433341332	1.3890043228438	2.10388324548663	4.47764462888623	2.26453392902934	4.9289473817388	4.69628226837679	5.10166996899965	6.94391505804042	2.73453549722552	4.75086140739275	1.84971460909322	6.53733785389534	4.64324431417139	4.78482337685379	1.00506494035324	3.53682517734863	4.09566408983728	-8.51259458917602	-2.2079929770865	4.21691660221395	0.522161532668417	-2.84894472632323	16.9500488285776	0.784580848279474	3.87559339731972	2.21227588359627	0.214786409284764	2.85858980425302	5.48820695298947	-5.50863107213263	-3.42324564055797	-10.2821600299147	3.70037001481203	-2.76801709733523	2.88048099186792	-4.94400738422591	3.77102626663932	-3.45392835663832	14.8463181750485	1.12633159584791	2.39791764776784	-17.0761043288453
9	2.62945699451194	5.40627753987378	3.2198516259861	2.01732388546427	2.88687771263139	5.88192269137298	4.94144919508058	4.73581381278561	1.6275133897713	6.65737697739336	2.42706438261396	1.19469705572314	6.9952931872528	4.97230373506562	1.70886713160454	6.32692647268334	1.83729721264523	4.06096716075577	2.12494957518499	5.61898039237187	5.9440445038632	2.25091962724723	2.78465797461638	5.68269731919495	-11.8808736240344	-5.98693750347107	4.61443047491339	5.09636970319492	7.66475424124179	7.17821742483346	6.34624792548622	5.10660084495826	9.52789855450055	13.0732750248236	6.26357219610411	2.87250514646015	-6.18713869064646	-13.7359152441086	-11.9337855877254	6.37679968354966	0.475412540923539	2.07737151763302	-5.03360822144694	5.20041071865391	-9.39741528999762	10.3759840052854	1.7782186095058	4.4192433186445	-13.329635926282
10	2.02459767801779	2.70887698854102	3.23757832346873	5.38228769404294	1.30925488795953	5.56041176210546	4.90493443445595	2.98607201935338	3.26757206624393	5.72069060282543	1.07473894318798	4.37048271538392	4.40082049146217	5.61520369647367	7	3.77556578194553	3.19685844081541	1.42474122952388	2.99089003046992	2.59077491304814	6.08730971824242	1	1.69257503489787	1.16410400408447	-7.36756982655746	-0.210287267841819	5.47983465530724	0.0679453320839375	-3.55022167734666	17.0592623428298	1.81525696596332	4.73749617051843	2.06930889331524	-0.689506752892089	3.8576837357896	6.51526746297551	-4.26848575336214	-6.38047602653863	-11.5913959632821	1.67257701784585	-1.12406575608266	-4.02340504341818	0.457459739929356	3.39760956013563	-10.7089035292763	17.5238186717277	-1.30794490531201	4.05762003742383	-8.22068220553152
11	3.15377545248545	1.65140807169676	1.43206106196485	4.64884361222676	1.76125586052154	6.33081021374179	6.17055699119735	2.02658059930068	1	3.33375777235228	1.28167205014945	6.13880140435464	6.91341798550528	6.7343928458137	1.22207322837063	7	3.61945972046809	1.38430679552043	5.19758948606778	1	5.36095018918175	3.90301156768959	2.88127073113831	7.65872693896229	-0.604348425573911	-8.10503321745454	6.92961286618019	4.04478254444451	-0.146096446943371	12.680156470909	0.483647066368094	2.31337716470959	0.538868261629879	9.79958474684492	5.5329608700643	3.53439696060411	1.68332756692151	-8.6555049525114	-3.71627502423331	5.14962869955953	-2.1200608261939	-5.05623197408898	-5.99254846504933	4.74394645073554	-8.06956918659305	13.8288468158313	-2.70890106817304	2.82979360831142	-12.8206130599851
12	3.45144084399424	4.08596617345942	1.82794468114096	3.68209645360777	1.08176540545583	5.81597650054386	6.53035328384275	3.11963049719054	1.50728409275001	2.33880693427433	2.21685932663373	4.06031884731308	3.98464358211415	4.5013414539099	1.38846305495679	6.81259391205378	3.73187041779152	4.14733163463275	5.1429196861038	2.25872229784897	6.66408120631735	1	2.36404393705088	6.41280750250352	-3.10573290646394	0.821215212096418	0.495279005221024	8.17667749113302	-0.343350991840394	9.29122976755659	5.02007140715335	3.88957486713059	4.93711950044331	13.3639931617205	3.88747530816825	6.4408447326434	2.67272064956256	-10.0455115746995	-0.0944779698101942	2.19267166271198	0.423959581222583	-3.19475948905871	-5.86126849542527	1.90660148896793	-4.66621793853019	8.5729875164755	-1.43105540405255	7.15099729009436	-4.8538728795397
13	1	6.43041666209116	1.95516239205023	4.3229697704482	1.71413597346835	6.43351678076494	1.61795156900526	2.42425491901943	1.60051887390899	5.03682249377156	1	1.71841409972451	4.37385297892809	6.22363212773796	2.20083924222666	4.32828560727975	5.06815862838659	3.34895293412662	5.27507868251019	2.51506406422088	6.90923592904481	3.77481746708007	6.52729878477209	4.8686149371613	1.17270909085299	-1.31180726541195	0.575311220889526	6.10047624673762	-0.695337196250394	7.53046772607596	5.62737079481592	5.41871969269575	5.67798606209363	13.8157386443709	7.48020853869136	5.35104985163501	6.41170496191819	-10.01376963433	-0.645542000855067	2.73681381715053	-2.03969144867806	-1.55100424466005	-8.0857905176152	7.20092701062698	-7.87394603815499	15.9360159527017	1.31944958416516	3.29393446187466	-5.40257105947335
14	2.67237719455124	5.60921297257735	3.25650793164038	1.33473738123684	2.62669302477821	2.51059574235144	5.41554512798745	4.35029228522902	1.49766160724813	6.70840459250272	2.51672816278278	1.33269307568339	6.60410629182201	5.15880931453319	3.41610823617811	6.6714607050947	1.1975489050515	3.80608809724122	2.12846273100371	5.47498620712153	6.19309311982651	1.11768962734342	3.13628549724633	5.92186432528401	-10.8401094608021	-6.58584722758524	4.13072259323878	4.96491230360426	7.38298384829758	8.32371812698845	7.33513091248709	4.91865192045392	9.70770897495514	13.2298476598978	6.013972741277	3.05163473624319	-6.066373191301	-13.2961663107545	-11.4312629547559	6.93017670195899	1.04382132306126	2.77016017655564	-4.7664128767156	5.05870336957224	-7.99691735982721	14.7430323492876	1.01549951689031	6.53735773355877	-12.178510193832
15	2.04861782133371	2.02555526218476	1	4.53983529480197	2.69690263951471	4.56537507262889	6.841354159971	1	1	1	1.97673692101797	3.00772428377766	4.49237671311269	6.16439909174882	1.89201979506885	6.7752964692386	4.09045912437895	3.94789288730113	5.60288535575872	3.55775864642988	5.84836658295788	4.15829582888074	3.83207889246841	7.41855961801323	-1.58983863464443	-6.78902363782169	6.98305527145957	4.00507274636446	-0.00831515254396786	12.7912789667234	0.450968441709954	2.6338010866018	-1.58417822474004	10.163081079398	6.99135183944787	4.18733198085907	1.04921548725825	-9.31802171188611	-5.45667161864858	5.45928934897989	-0.897336502806089	-4.99558340092107	-4.70702205281951	1.84076441736956	-6.38396067077675	15.1263131033438	-1.02481310110909	4.10411671463606	-4.09212820560097
16	3.52640541047865	5.64273227951158	5.84966615746393	1.09468130660512	1.74778728975415	6.27612057427554	5.81457530610999	5.15499314620418	3.19099605914424	6.45014411568727	2.19947913735952	2.27979721958587	5.04589183706825	4.48308402264192	2.37540278685761	7	6.13117915661093	2.79741335392469	2.26670088709757	3.58239113758738	5.49322619959441	2.62108197011821	4.52240453688034	4.83726247844284	-10.5811208999973	-6.68060567579635	4.00434576063782	6.05882443223523	4.80028381038292	9.004445761701	6.99452671661769	3.40791621928857	5.32290058693708	14.7871918458033	4.81821351141847	3.39176048414289	-7.26705138510624	-13.3888428434466	-12.2067437672243	6.87935285186298	1.72271766579166	1.17476146935309	-5.49585040478234	5.91023054647463	-9.22016310672854	9.65899134250258	0.699049410280776	3.89508145278578	-11.0068685405033
17	4.33649758036467	5.98254149646916	5.70876679473705	4.2540065699538	2.34281990418184	4.03729878901296	3.72769448257953	2.89522278400902	2.87580999251679	4.47046307888119	2.23901400304931	6.36776624990934	4.25096009114355	3.84081355560889	2.0785931505124	5.81283576055598	3.808157037545	1	5.77180015728762	3.41429334031308	6.66161440807588	1.03178876371202	6.08543185412068	-0.822062802401245	-1.38877977429834	-0.418796659436803	6.69021861095434	-0.833918324185601	-1.2798916495334	17.5567021099268	4.75556678212284	4.78144824595078	-2.0914003152218	-0.674852538478351	3.90743565351731	5.8624857076632	-1.19335625465289	-4.01056332668144	-6.79785865480196	1.96710617855002	-1.64305790216445	-1.20832230911001	-0.675552994290719	6.04889972715902	-11.8964897264069	11.9721102765862	-1.29190649348235	2.78126092159675	-7.74133504340025
18	2.53858463671889	2.40689448403718	3.22122395477044	4.96718599780097	1.52896959598904	4.52143652887562	6.18386544031067	2.10320942044988	1.10264639467649	6.74252098237948	1.4064518164561	5.74913033263771	3.39863696390817	4.83809528751335	1	6.48125677365706	2.13788534438478	5.59531219359462	6.08425917757674	1.45749076727943	5.58569980286364	1	3.99414826591222	6.71316496956666	-3.20405642134649	-0.51743166416303	0.00809362304110258	7.55557665449551	0.921223555792469	8.5207149759907	2.63381297952244	4.15324393473545	4.48701418793674	15.4418090827755	5.89581689616871	5.79168544706228	3.87968857199658	-7.8752646109351	-1.78478638786655	2.94383434905931	0.356994455075061	-2.86848188743638	-5.40260461960001	1.43703907177394	-15.693785573189	8.11536015603007	-1.57340893458171	7.2726287251512	-7.63346536925041
19	1.4869010388487	3.21029871074492	1	4.08724436362649	1	5.24460333316906	3.784632297086	3.15067675885501	3.63642056295837	5.95498313053545	1	4.2853832485437	7	3.27854423135325	6.83930233476148	4.73641056884382	1.27622839865112	2.25556100627101	6.81510742271621	1.52908026799796	4.880529424519	4.16352866320352	3.96347946792105	8.69761905523426	-1.11685890233251	-3.84856833234503	8.50016790510818	3.66809170131394	-3.14411884475869	11.7412862512646	2.17121957914439	3.09075516920457	-2.02651770073237	10.5514303980274	4.25351085008833	2.99601852572241	0.534614609153552	-8.34165957999989	-4.84871062644059	5.48453553479069	0.393731251485306	-5.70104105159536	-2.16884996220801	4.4666021847986	-5.62411725221613	15.4785035104239	0.510199616817739	2.70194556726212	-5.71940882719991
20	2.95016002878096	5.94981852111767	1	6.43359203017458	1	4.85135052826408	5.45593360300862	1	3.30456125164473	6.79596056907859	1.61239430897814	3.64617328375056	5.02946719828531	4.8000301121891	3.92215915484411	6.56694982907937	2.80242705079352	3.98801457626583	3.05491221780268	1.53551190714797	7	1.32267178515905	6.24998326672573	6.20352750069815	-3.86658304680904	-0.0923806508165779	-1.9269160275939	7.80228853243293	2.84845002868708	5.56499484233409	4.8282127938281	4.76440023674912	4.9574614357976	13.7131315797669	4.85968641752881	6.08202717409558	5.66980735133616	-9.79007171017748	-0.928785877194325	1.04455601317645	0.975741619428438	-4.25001208680389	-5.472487887829	5.32128712018256	-2.49952131530539	15.0036104479924	2.8710295219064	6.11417336129928	-6.67137168297265
21	3.42621119649708	5.15325230191766	1.75319684641702	4.31468314340317	1.26929231618409	6.39307884078139	5.83277442526088	2.19629740664031	3.36091733452187	5.01020869036319	3.95099269699265	4.64445960255214	4.29588430183504	5.37848265051462	2.48678999589958	5.97452150109804	1.123486948447	4.34958136197257	5.3821335369635	2.65654860913332	7	4.8862995619678	5.68888152975091	4.85258708976518	-1.10126924559866	-2.84124278635101	1.75209412973213	7.71972820790987	0.993517728370943	8.30485531313738	4.16302190556512	4.30333844922499	5.86945093603008	10.8217147334262	4.52770944268824	5.27632094778598	5.06040141558978	-10.5642467319339	-3.38640891528041	2.75965942760642	-1.2027060789539	-1.96219256912736	-8.0266570232535	5.21674274548744	-8.92272229721528	6.69499171357069	0.229314941280508	5.27590660695971	-6.346019561322
22	2.09141398549093	1	3.92277007779024	5.68964788019883	1.95785212058988	3.51717094923185	5.10743802225805	1.14202602987976	2.56579858873384	4.88886893813083	2.97836341698894	4.63469903021783	5.77249954402931	5.41564349470063	5.10477945716063	3.59969125911124	1.7216177974452	3.83156695161596	7	3.33356882999428	3.78797146570649	2.09123514111576	2.97565453335434	1.33891724362422	-8.4201067859307	0.773362960167235	5.51479480494788	0.0270369519036929	-3.32829250929705	17.1439651804528	2.53771653953784	3.39299032096322	1.08758946146677	-0.0544819242188827	4.51207118501266	6.96033697495074	-4.49697834467095	-6.58957224850409	-11.5356908033291	4.04027009713091	-1.07067816420882	-3.31166803372638	-0.95299297567078	3.43655822328736	-1.71476142016104	15.549479421655	1.10899851682144	3.72543197935467	-15.8697130590485
23	1	2.81428669470503	1.38629353097777	5.24159041619143	1.8005224493059	6.6398130391434	3.28920761699339	1.43494183408387	1	6.63098071307662	1	3.73190077002402	6.93998765065803	6.79883463445907	3.65248006370356	5.03485062000092	1	1.61939415982735	7	2.3303434954396	6.57270487670587	3.55316753991202	1.79616817946504	6.33417724383834	-2.73293101318011	-7.05037521015756	10.2330985968674	4.8277967358393	-0.173394296366368	11.5125245672394	2.39059787849816	4.46235737248314	-2.0868773879354	10.7598920881797	2.72858950519856	3.50982779398032	0.498794295935332	-7.70332219312213	-5.47231208190625	5.52090102247136	-0.706643965907155	-7.07813996422683	-2.78449728294628	6.48690524477791	-3.82779620696281	15.3342428264556	-0.713800821280539	2.47484970113338	-6.00843071141632
24	3.68457531131618	3.05198989542883	2.23107286294592	6.42039532452932	1.59046257224338	3.93538216510736	6.17845455487555	1	1.42766986263024	5.27451661083396	3.50868657539301	1.2900274206147	3.56467900931993	6.45984648661438	3.63952398579386	5.11010379517723	2.02893134842717	3.76285157682416	4.06121524363501	1.10257874199569	6.68030056761508	1.40440301931205	1	0.895253640100915	-7.40196906646648	-4.89782075115132	4.77927020900965	0.0122063473262539	-6.22408881168062	14.0862674290709	5.07516029747149	4.69309919494411	0.88517690514372	-0.267320838325267	4.23125240977774	6.76300757822931	-1.68129381502827	-2.65016280158103	-5.63420335059031	0.269246485103855	-2.13461121458214	0.0999492616765947	1.17413752424158	3.71832989726362	-7.81948693378743	15.6314073408476	0.776230046173236	-2.49914510557568	-8.3884870879796
25	2.12871336408389	1.34379609109364	1.20460779289016	4.32529340220329	1.69780228429858	5.59553733378602	6.3374939280638	2.5194286239423	1	2.75535758222662	2.54225381725452	2.35294957034581	6.7280290458931	5.61865708625765	4.14526839370959	6.6000285401756	3.51330896976449	1.28677198474141	5.46626076405677	1.46705693551457	5.47564687484469	1.93662411778886	2.44124596710008	7.96093903757558	-0.324772840483897	-8.79773266443575	6.42757873498257	5.33474685845449	0.347231139390654	11.1604122803681	0.349196579397517	2.07528722038717	0.796305670359582	10.3394117152933	6.26106279881893	3.82897883930375	2.26147622091136	-8.40889275859896	-3.85033255517262	5.40018448935277	-2.47640500209394	-4.81117022307122	-5.09893898722759	4.67924149250864	-8.15446445540438	14.4707830097864	0.578959183792292	2.78982232103751	-4.55244815882656
26	2.58170485488712	2.68044483813455	1	4.70931620196246	2.4409958705466	4.82688560079709	3.12860223546539	4.31904512444619	4.8840069959669	5.33380295311188	2.13460546858291	1	1.39918310170262	2.29188347476806	6.73965743220353	4.86489325780036	3.22821271400925	5.45979901719651	3.57710190670815	4.48529340164859	4.58288148298264	2.24706292300941	6.87867155148381	7.47282402074699	-3.09616643516281	-4.41472178934064	6.84823925775251	6.85986046491607	-1.2900380449509	10.1274878585567	0.953730060896347	3.30490665464633	0.455377049526929	10.2777604842826	6.7632682377749	5.706340413358	2.46860926653493	-8.94177230799249	-4.69529142018852	4.35083378457962	0.565616029196443	-6.50373433663761	-5.4880638761715	5.80855661624928	-1.74629938614375	8.33666425180692	2.91743962124199	4.64149888126709	-6.79429623698825
27	1.08150327645552	2.04195680847621	4.9014119512212	6.0153734805443	1	7	4.6918114877308	3.66053169777649	1.8652446348405	2.83075940739376	1	2.73438291935787	7	6.80023593621848	4.88874305199231	5.24591343989219	1.79221037320316	1	4.50547887987499	4.33575487249913	4.29372791126993	1.65775217755236	3.86507752165028	0.923700323239655	-4.8544884548613	-4.71251739115099	5.24521480539234	4.71831981832975	2.25365437369428	6.93255657895193	6.43963647344075	1.09926215831812	5.86628230987686	14.8954946969067	8.80012863075707	4.08877437138789	-11.5350319688666	-11.7509695103221	-3.64528534205095	6.47441898279611	0.50438440786247	2.76507325961408	-4.23291912325801	5.70818315781207	-7.42561756342528	16.5691852084479	-0.41603014590565	5.29633832575362	-4.61989890281937
28	1.65184667566947	3.25132608626293	3.4318500882993	1.48859007502655	1	3.82378726162664	5.94508243853256	2.05417049740526	2.43122531329958	4.79583744688412	1	3.9947931522183	3.46812407974061	4.85246657459397	1.56375505963038	6.58577343012607	1.6577742828816	2.35491087354976	5.46090600687534	3.75461295460727	6.51133464063665	1	3.95221714551091	8.57543500742566	-1.38538242634373	-6.02543485878906	8.10221429424345	5.74139760429347	-0.998343333920205	10.0967359747357	3.56057721657364	3.9720973810353	-0.655640460538435	8.97457751329233	3.2550358001647	5.35812361665734	1.49904742165548	-7.5594207912987	-5.45397801044297	5.58789401883225	0.645548225238704	-3.88029844557837	-3.37779495950484	2.78643131660149	-4.53404642288766	4.32860754476504	-0.857768870943049	6.28437232176962	-4.77066773780819
29	1.48938543550306	1.12099467940447	1	4.75663982131776	1.04458297037278	5.38425300715406	6.81143665052048	1.2905280607371	1.25515482197979	4.5452569798681	1	2.7173744788442	4.04954300080532	6.60133564115202	2.0804956966422	2.02726234268131	5.13974862937321	3.8997182903881	6.23688580808971	2.10300901008276	3.99021985893961	3.23966149694008	5.28481078973979	7.84576457499398	-2.45536705458673	-6.82035293952108	6.66120244353925	4.51156925780974	-0.538695119957288	11.4971532280309	1.17585128189891	2.63691599376555	-0.72019786299664	10.674078531589	6.57346157792177	4.00364018213199	1.27311939096098	-10.106881562431	-4.46193524712848	5.7471126403965	-1.27610758295877	-5.51142362248741	-4.65524462001696	2.17601621432511	-7.61947036308367	12.6369641746062	-2.11501423235469	3.56463596524559	-4.79102353375879
30	3.50062513521139	4.49456291297909	2.39906865740868	3.79029168061614	1.51874093616749	5.46603137292575	4.63738649651509	1	1.43703363664464	6.23033125556191	2.11336088009092	4.6977436275168	1.93127279100155	3.67763497476604	1.71784368492231	6.88615017116926	3.58954289119113	3.87258239121759	2.26905735948093	1.86855379558435	6.29920302506053	3.86659853845143	1.83243778610668	7.33832499038141	-3.06561042290995	0.511188407444924	0.704165893510141	8.75169372101488	0.250747887000021	9.15087329503011	4.33521382439438	3.63727974212429	4.15240559903709	16.0236408352185	4.30695953067235	6.78563336796944	3.75153577706106	-9.50458472674051	0.117441013119053	1.35622265061631	-0.646037955645685	-3.4687929265352	-5.00244859054143	2.19714200347185	-8.75359487092018	13.4376494264086	-0.0747278815841567	6.16727913498398	-3.78792076553494
31	2.69439052884856	1	1.95919565320043	5.01948618045689	1.09679625169383	7	4.68353862938915	2.17694217354531	1.70101176376537	5.24616367630645	2.0158707988255	1.80465206921548	4.672567076404	6.94836860328296	6.29613980183463	4.20611725117438	3.1273594987927	1.20437016619595	5.54470627161812	1.27299913391746	6.66088685216151	2.33582076023749	4.9275191944346	8.53011392114136	-0.694494651990067	-6.15578392553525	6.31962622994306	5.39461346073626	-1.55031221104983	13.1405522881726	-0.340463477685933	2.30615730865821	-1.72316352890307	8.68020029047132	6.11791667124706	3.62384204142617	0.837784409406212	-8.35945219212328	-3.23329287177484	6.77106762808859	-1.57865979197615	-5.04521685518362	-4.33949017647853	6.85040249651489	-3.7727980788183	13.9212465013122	0.500520977647188	8.35704110800971	-6.15232217910157
32	4.16510648708807	5.85151614096599	5.97828712224965	1.91283960617236	4.11625620218544	1	4.48033033277132	2.69510503984665	1.69833890761691	3.63090222854296	1.58463229462318	4.47433912649034	3.81232776984973	4.33300060691646	2.667234440739	5.77533319887216	7	3.84615405490204	1.92232773866483	5.87229609641892	3.3881621958697	1.33057840222958	2.03675483421807	2.00382606177898	-6.71141834775925	-4.79463677104731	3.35311516586633	5.34165541203057	8.36500301607784	4.58572239788798	10.0107962107052	4.5566280050923	9.51302772981364	12.8321541184193	7.95192498305424	4.56999821798293	-11.0135811413544	-13.3051771354674	-4.96867670290521	6.88191652190331	-0.458824944462713	0.32768850259822	1.52912027568387	3.94283259520549	-12.1567754574709	4.40712208593567	0.846782927917585	5.5312090647099	-16.9195494804648
33	1.60684410856543	4.08014551147537	6.8918302934589	2.97389772457377	1.88636189503907	3.89518171297331	6.36532351286662	1	3.92581467852843	3.1228594630969	2.58400732113987	1.52226142573121	3.62068248045235	3.83591520954386	5.32101074489976	3.8688074126628	2.86933427242355	2.54927427578352	4.53791817753645	7	4.98560641747275	1	3.5779564550823	3.74194500518467	-6.22032341132948	-6.42530039475297	5.23827917780809	4.77855653335826	2.50748686957537	6.74944780208575	6.39461433396059	2.28487913348303	7.11590522087778	15.7978790539746	10.0519206731557	3.85002639888282	-13.8353754408191	-12.5605150120503	-4.89595392282513	6.4960050337732	0.69438959389823	1.38757910559938	-5.7547918870814	4.5005028561625	-8.2594813065798	8.44549472000293	-4.35957370122514	8.61033892874198	-11.5583756313155
34	1.50379144254203	6.34018455501707	2.11344507191965	4.69441335234621	2.06503350876123	5.15909315176951	2.15598211550019	3.89751892361872	3.30336545933642	5.7614487280995	1.71442468379475	1.27247553260314	4.67079556019154	3.87259624440768	1.23369663470811	6.38851228358394	6.68933681506856	4.30640714238632	4.31746804428638	3.04947051782364	3.83587630626134	1.13565215667306	5.58582889145998	4.12726818424478	-0.665752040117727	-0.753288782975212	-0.815097254672364	6.14621714020032	1.18386772205175	6.55751228431031	4.72350110426639	4.8137415442951	5.03838447504092	13.5224475828879	7.84625670076918	5.72710285499785	5.2991674247631	-9.68441081537552	-1.30904194220611	2.45333817512344	-1.61942333472209	-2.22384864826275	-8.85834707159491	7.50513317428501	-13.3105781717334	8.72930182465166	0.024661322736133	6.97870824243667	-5.56692686793922
35	1.96336447943073	4.281071256072	4.36392272855037	2.04156261975327	2.92786548753913	2.965621603969	5.61517514140809	5.2007502949341	2.49083006010291	6.25046077224684	2.87923113773098	2.46876638833329	4.47239338809905	4.86522266968413	2.79617544605761	6.9410825208057	2.89926390339713	4.91036656587012	2.62970736244492	2.03884482778736	5.65281776656097	3.19453837261022	3.04840846590972	6.53117777498297	-9.74586778109764	-7.49350550646014	5.23042579556302	6.33776407527513	5.82251295583609	8.57373105465015	7.64573447680495	5.29244480268993	7.2111131239789	14.2504242747928	7.2421893447732	2.85196331399118	-7.31897085016762	-13.1536436120995	-11.7926568228335	5.97145504675215	0.822011703243333	0.826374654726439	-5.60562302371301	5.92289683211109	-9.63233348055075	-0.0651953671565265	-0.210226591180988	7.5697381182415	-8.36023813275968
36	3.04288005334245	4.08230238270278	6.73229141460246	1	3.48499228530117	7	6.02939991219011	4.28341639976216	3.13714026799177	6.53033829861775	3.91064354985479	1.32829793531489	6.32937492697987	2.24962369160274	2.92557038732049	6.31655582021555	5.71110353057565	3.79467196124224	4.68373516353732	4.50620868934831	3.23913214686622	2.39647906373634	1.61192738771192	4.30449245075721	-6.72581966782238	-5.77698626815995	3.84494815127993	6.31982693852685	10.4252010805328	6.26098889812256	8.09920820004882	4.61186197798104	7.20223789781245	14.6158848443408	7.31690280466829	4.88015897849939	-12.6669707605784	-15.5251815733075	-4.18542217723033	7.3166852476402	-0.792762422129492	0.00337500988501271	1.36518076285813	8.40981461503305	-1.91640280880565	4.08191486322433	-4.85502232898465	3.5678722160143	-2.74306155838243
37	1	1.40841847347545	4.93243629639379	4.25082445786716	2.23700463653835	7	1.32015327436383	5.66142835152404	2.89111250916927	5.20145517551549	2.72237363855692	7	3.89541164565822	1.09617986829847	5.29341798229214	4.62065935589148	2.94197586359112	4.090920605421	4.54657400772699	2.51894102401308	5.38630738976559	2.23827771300289	2.36680133553781	5.53628527825009	-8.92369225285804	-2.77121407143986	1.08062771346216	5.77808616234592	5.83742362242485	9.67449711524046	4.63994633675455	-2.08633258462239	0.244713973617605	11.4651329768613	7.89237821920335	4.26548239117524	-6.76263074753008	-11.6894546906354	-11.023202870395	5.74802269111581	0.95341133044358	-0.0747509710889862	-8.75230330173053	4.55170709979382	-2.3444583447767	9.06264585135205	2.52391677854887	6.08162749344473	-7.12695402648061
38	3.5253834881751	5.14034805104336	5.52935710376241	3.06056026456152	3.52725115048212	1.70511960529557	6.07671726814206	1.50050428790109	1.68105855908063	5.48910082866423	2.84266646662401	6.67665315978141	4.67547272063075	5.59026310858165	5.14814001596584	5.74475929618739	1.70106320136081	1.4308375776292	5.14525419938317	2.49615748184849	2.43422707614783	1	5.98090446929885	1.29057840659471	-3.71075727820299	-0.696569967348144	6.59095542954267	-0.896767872753317	-2.71640093145488	16.4790436362634	5.37320241995692	6.42402436427742	-2.39715965267114	-0.704481600078064	2.2850833310579	5.83309205457747	-2.43365532008381	-5.18060239870459	-3.79836168351687	1.36265111981984	-2.37165859078828	-2.28834066438602	-1.8346638995648	2.70023834914577	-8.41216524579195	15.1959111718693	0.864422915987849	4.37823531339623	-8.13141722917131
39	2.38655266052609	4.28314859230896	1.03418284218514	4.37617262425328	1.55376977617294	5.86414394443828	5.71248048257498	1.53642387147523	3.57848183134546	4.78318487253156	3.50620713676268	5.06746606303593	1.50202057625405	6.92752531470033	5.39591414174399	6.83030211416404	1.08597911382647	2.68494493542271	7	3.65949970825619	6.39788743783982	1.19639973245689	5.66311069417061	5.35696475039389	-1.3781541673659	-2.43463449367681	1.52570127419194	7.28788696207626	1.07113337940851	8.51857564004058	4.54453735310577	4.67337676391471	4.48006481622619	10.9591016062975	5.98956619744901	4.67598277769517	5.22250144651083	-10.1916041341997	-1.15539617991016	3.26316550777175	0.164750951391579	-1.93869300420974	-8.52712595241643	10.2838553236031	-3.91465611504648	14.814898858549	-2.3424166232275	6.71772539507064	-13.2818038772647
40	2.88371132189365	1	1.81116414955337	4.64376926929732	1	6.73783708345376	4.84848421935367	2.15122435419989	1.86347027952685	4.85254932671692	2.46349630408857	2.5680297140826	6.55482302717122	5.05450681383831	6.85005364598102	2.95538924249214	2.95761201510763	1.4324259950705	6.50961390121304	2.76593710369362	6.86627124579554	4.01045281259804	5.74052655891074	7.46340149245712	-1.0682150606911	-7.36881586426118	8.09659429757228	6.47442870185572	-1.80073507678959	12.4390003717831	-1.14713629356393	1.62966249605554	-1.50480735205452	7.87569044254586	6.08288017173265	4.12830501650986	0.572644877577737	-7.35256227464465	-3.25831064431083	5.93447698041908	-0.839247255277736	-5.00395003417883	-3.92007729916644	6.74944572603561	-3.8125727687954	13.0558757271449	1.26317325191759	7.38321526909239	-6.12823961194046
41	3.11671504354724	1.88078920106765	1.30003896590862	4.6639909429668	1	5.53003467618994	4.31311651827722	2.01779241099384	1.47834453472886	6.39846341578747	1	1.74850997381039	6.63515865297356	4.97997023604233	6.11679771342731	4.10787555116009	3.87286545299651	1.69328672363159	6.74599804611023	2.85513450915081	6.26117387017728	1	4.4838216594515	7.113491950008	-0.763327872845637	-7.06345388609682	6.93275730398439	6.19840452546836	-1.20573356917378	12.5105471797278	0.0960188248756536	1.36042126967157	-0.984929272757685	8.06449287419024	5.68593817107133	3.66381548880341	0.506180022804515	-8.12801115426175	-3.58317293941204	6.34947369694573	-1.51157850132142	-5.41060702491486	-3.48281218237399	7.1302444487225	-3.49027669887302	13.5828468092239	-0.757188014688069	2.74142355152939	-6.27037815866329
42	2.73989052756072	7	6.32997543386058	1.75817992518681	3.22709334055616	1.15924320549812	5.12075980939861	3.33414205513932	1	3.56776161984726	1.15081419907941	3.70308806179781	5.06211663494976	5.15239441478258	2.61895166088963	5.07131920548941	5.10948949217474	2.32963884022154	1.88154777415643	4.32173553781955	3.02790251383666	1.13228474531321	3.50234542998083	2.00644671185703	-7.49137975579849	-4.85386863218926	3.79855024539695	5.62627310446063	8.42724559812834	4.23452953923	9.34834408856829	4.52840771163047	9.34777326794401	12.2800932215784	7.11773601488616	4.72876628519883	-11.6471852250504	-13.9616908772335	-4.58331870173446	6.74707593735171	0.306765585320967	1.124542713325	0.552403311301037	3.41106278283406	-11.3348273775888	12.5807009878757	0.337026168558624	6.45900553086756	-16.321353187896
43	2.54263723136705	6.64076598042721	5.75912514756997	2.32072764971897	4.15411273388942	7	3.9525731599169	2.55567055240485	1	3.21561156836625	3.57246848686482	4.17558758553848	4.17018776211791	4.97757011108252	2.51466092258145	6.30070356922438	6.63491930336898	2.00191984677341	2.17676346790855	4.74251525035495	3.79705823281773	1.87383820893948	3.99032928608591	1.77406995109264	-6.80882280110737	-3.93753417272462	2.78205232190738	6.64403341022398	9.15600314527974	4.18207441605588	9.05855710205329	3.59044708594321	9.33198293578416	12.3213992374346	7.96172244398609	4.77515321729024	-12.1467826526265	-13.5291412528588	-4.49816088304085	7.95489935854732	0.242497598953539	0.853170058535463	1.58841466706909	3.24838478302594	-12.2335990915228	11.4223149846389	1.94263915449139	4.92048082365986	-16.8225469328035
44	1.54798056184987	2.26340628568595	3.067018750209	1.31542681775122	1.81459492207807	6.699651517189	6.17904908437078	3.67581120322033	2.34885897992503	2.95553822824195	1.63197211259468	3.31950606405463	4.47202114830311	5.52100802648904	1.17462529192307	6.57581185402392	1.84976638045431	3.24674896187527	4.21933755941798	1.76411596624049	6.01658791799611	1.45828282155691	3.07680654199341	8.49564380875855	-0.692325916999913	-5.68474148428793	8.39270244486966	5.58749781711802	-1.36643619236548	11.3757155964232	2.58254363532485	2.78395538639367	0.0794355553010322	8.48930452233702	3.21890454070047	4.39745031841516	1.45560285116554	-8.69955590321296	-5.03561711793679	5.48986300977965	1.44375813386591	-3.89293859064789	-4.0387130628052	4.65274623016927	-13.1358368522979	3.55741611265111	-2.08425118626302	6.20083608401468	-5.55935685418862
45	3.57990478780932	1.50370750899152	3.12340601481579	3.62919344841557	3.05091419155542	6.52263978833881	4.83271077431711	4.55404290506967	1	2.24301352202196	2.47078012590003	6.91461340279757	5.64194646920948	6.37121542070327	4.90346996621699	2.58497489972134	3.28547519032851	1	5.51693847388123	2.8844595728523	5.72485115180412	2.17819435561258	4.51090795060629	7.39875081411488	-6.25228010858191	-6.63924476551474	8.97959931911048	6.52664933133809	-0.215518635573537	11.2299434463753	-0.422845395674152	3.70967987945573	-1.85606756596067	9.233519511938	3.32124729365404	4.39001949426404	-0.0809291840313674	-8.35995511163635	-4.97815608939045	5.52413809541713	-1.5915580987906	-5.69716912473664	-2.2816020067472	5.14459434968897	-2.3986686125276	13.7410100196252	-0.909600870348755	1.93758248646728	-5.96075608187511
46	2.03486142518501	4.54282686190528	5.45527321266259	4.2654567124225	2.04613628458661	2.01517562390251	5.8343993977164	4.03886943167428	2.25137670276884	5.97481988645225	1	1	1.28343021644404	1.77480869594567	2.04136595213581	7	6.71459830713449	6.37561810937585	2.98050144596726	5.60742493317323	2.33562432076505	2.16520754483295	1.37140673223558	3.98451589712059	-9.84022983990529	-4.61572732368904	8.2176933618446	7.08021175289776	2.34722485376988	8.69827327560517	4.90378080233732	-0.583899151252733	11.8174678169183	14.9868293828423	6.78292001954886	6.18771251254984	-15.6063432626046	-12.1365515011917	-0.242603165594502	4.719757500639	-4.18065443598588	-6.23208625598081	-3.53603996634345	0.236461126844819	-1.87536220145249	6.62359343640757	3.33869767138211	7.19660345932097	-1.21197838824612
47	3.10200808068391	5.67251510034284	1.45510022529802	4.68937315092714	1.79423798518822	5.41589721497556	2.09062405198153	5.78240261631242	3.08348101551455	6.29492431488123	2.59555256357272	3.08257233632505	4.00235927745951	4.33001550580648	5.91851267644711	5.74110545474772	2.69827886041437	1.94346327045059	6.73337956789339	3.96159677483917	5.44630858835457	2.34070957577236	2.91115778407841	3.19811889627787	-1.9912898150745	-3.22162245688377	1.75991996791642	5.6980320039826	-0.141447062026959	9.22183856575039	3.62051324061934	4.71900542498409	5.22693373105426	11.6854659784481	5.82942802284437	3.31959580983607	4.97701859338507	-9.0757900811079	-1.43515166540626	0.682022996071761	-2.66840801959276	-2.12637303227375	-8.67397733849357	4.78776210089546	-4.30950029576526	5.64285804855326	-1.83885934334775	5.99411258808703	-5.98389335428642
48	2.9202187610812	2.56713023744513	5.00148660794211	6.17977748336493	2.52429976676279	1.27375586192801	5.16787258608377	1.88979891528608	1	6.89830167178637	1	5.67622799590219	6.75822138567332	5.77753943595477	5.86947523599675	3.66813421035186	1.59210815041665	1.08298378277121	3.329803550047	1.48445342349652	3.34506358463911	1.31664229511173	4.52585039806001	4.3404421245363	-7.48365944739622	-1.80648897713193	4.51245270379141	-0.19281347469489	-3.25723597283366	16.6872076935253	-0.982835332102543	5.13485805108491	3.49202282785348	-1.43620726836499	4.0237191899173	5.48807824477248	-6.39187656988764	-5.02621671613416	-8.89803048103307	2.05471583239018	-1.86556094062912	1.25466564445151	-1.70730863676052	4.04766768297592	-6.24026158570721	14.1912104186679	0.0753744964319926	6.2964715658917	-13.5348010973656
49	1	3.02302246056198	1.41164962656097	2.27799042723638	1	7	6.76505526050885	1.38815960405195	1.65995922249175	3.40976219610063	1.09311703265676	2.67291466970823	3.86367433942671	3.3469972920709	3.42382494227448	2.86963837443979	2.06260315939468	3.28805667056124	2.68811887900562	2.5207046622648	4.66770115172133	4.01059483042608	6.49518018601692	9.10933519208089	-4.16992169755329	-7.82091851484265	3.71941202411292	8.4090483899976	3.02826007156055	10.0388548138176	4.88612657344726	3.94847946865661	0.870900593699046	11.010401590644	3.89699214603814	2.8427833091838	5.34208327293434	-8.41680830020486	-8.39805215593863	6.26211488046083	-0.308646500794877	-3.05393698670568	0.298325650780187	7.28218552347659	3.04676960741169	15.1113364381498	1.72803946496305	4.84217164687019	-4.4352375743398
50	1.13514807131629	2.0359443255221	2.08018000327538	6.28788877303224	2.14573474299356	4.23836696426135	2.09221306290148	2.45896644061181	1.4066360118833	5.85880897721363	1.27210728993353	4.81437323562232	7	5.86342422407575	4.59075038514859	6.30520533560699	5.3024314060164	2.4905700527361	5.39932418403174	2.02477526303396	5.80475845744266	2.31345383957201	4.28507309642774	9.30699156885557	-4.28149115206633	-6.16404322653799	4.98888691068277	4.41811094417209	-1.51740253777589	10.4221460923656	1.55235287110225	3.55486120002106	-0.775430209849174	12.061543765494	3.08381530965022	2.73405008577561	2.36922801361062	-4.80052765821459	-2.18403255663144	4.76944900572275	-2.46255652398115	-6.95482738714579	-3.92450083635925	5.98497731389132	-6.31784340457484	16.4782665359184	0.192656560550553	2.97798890478874	-7.4996389120007
51	2.88096078651339	7	1.18303081847682	5.48384954159396	1.56426576408209	6.28617779763578	7	1.93232013196034	2.9855398905666	4.49434228826015	2.86945711103428	1	1	4.41790723128054	2.27316973660926	4.23045395327753	1.57480227176258	1	5.80251797313873	3.18438439529228	6.16632735761248	1.57082610900238	3.1899579328796	2.80126382137723	-1.44902890265845	-2.2349974749543	0.258242455757247	6.36055168151825	-0.318649176062175	9.05608996668095	4.32955650732656	4.48782995248929	5.04282030043732	11.0080953974091	5.93056181245521	4.8726655392328	6.74168706421168	-8.87081482590846	-0.76140013800718	2.05976515048856	-0.65212086949318	-2.83659974216554	-9.06071839876087	3.23467885131217	-8.68699961607114	14.235607733536	-1.7669770056441	5.98175202291226	-5.12345155990449
52	2.78691793200168	2.09927875605898	3.80973993776151	2.20220350358723	1.02247921585503	4.92229670118919	5.36369621569484	1	3.72777816153301	7	2.62280589719792	2.85111812242303	4.73699479866104	4.89338889370674	2.85236919223748	1.40611834342756	2.12477818204674	1	3.85953891469902	1.83892468741576	7	3.49737505803596	6.04112643388269	8.44663730907751	-1.73442066562646	-6.23354051555136	7.79225683999624	5.59164402568879	-2.33896723606266	9.20938958588938	4.07577806767002	2.56772007257285	-0.299964742274353	9.35650701460846	2.10898259497577	4.57144633112169	1.45905733687463	-8.74498287618404	-3.93704338188372	5.7204550972993	-0.660201686714832	-5.46267608588589	-5.39568780748354	1.38157443116002	-7.09750588495815	15.3099443459175	-2.77006391653351	2.92727597654329	-5.75825665227349
53	2.32325348772639	1.48788433342692	1.66163062959049	4.65001694671526	1.95334578542043	6.06553773905732	4.77844026899416	1.78861816287303	2.11182675377263	7	1	1.55654671393716	7	5.18231205569691	7	3.60992431117553	1	1.60625397485432	6.87611378770294	3.18714392297314	6.48977503970223	3.2565015242198	5.37129191221503	8.38588980363861	-0.984366330401934	-6.87877466778981	6.58946095285892	6.13004758912758	-1.37059869774924	12.0942764679591	-0.0951960714124347	2.16842579413209	-1.62977608655738	8.71721894214627	5.76111401812487	3.78475563567321	1.08450477915954	-7.94052913520282	-3.4578915497526	5.80619282104494	-1.306353885071	-6.35236806307762	-4.81154407947871	6.33802914521889	-6.10253497010023	13.5384055070225	-0.888388541869942	1.7551980272534	-6.80578800837998
54	1.96588321569556	1	4.49960861766636	3.24813248456475	1.23336516270744	6.56564578901226	1.90139222134836	5.00035622595659	3.56111004606564	5.54846198212492	1.5224248332098	6.20988689530433	4.26705686337228	1.54275621717825	5.05062846796399	2.08136673007967	4.22825630192118	4.18500778337992	4.30306130318835	1.75158775993064	5.47002999214396	3.48859179130606	3.87520697237069	6.99818327618387	-8.21432967436724	-3.87049423300928	0.439608665804104	5.27717840908254	4.42693141131306	9.63905745399331	4.86763684657675	-2.23410017365352	-0.434747207057123	11.4846838827399	7.59581140396204	4.74546922236729	-7.47589461726691	-12.483684268417	-11.1045182902812	5.54292952918238	-0.621590417135355	-0.487751653918351	-7.40772384419447	5.53074362754516	-1.12717995451379	6.99570171806852	1.29745855625778	7.28428800728256	-13.8289924585019
55	2.17890047541837	3.06157022163575	1	3.71626941133852	2.14744988817651	5.48339659832051	6.36340662014432	2.01759146159389	5.12225864832681	5.21923629965129	1	2.29731082088084	6.96916941238954	5.11948145280342	4.04516468937932	5.37218923570451	3.3257824013089	3.07886208732886	3.85805048810661	1	4.5406211085346	2.3168238203623	2.25903448731473	9.23932099801349	-2.77406428067026	-4.26919147752742	9.59510975882118	4.52654133643958	-0.0680375303735243	10.8349138037239	3.65671781570977	3.43392204948259	-1.0043195996062	9.73422202815765	5.00164593974314	3.70143255300917	1.28067180318972	-8.59048644670367	-5.42299582053506	5.62696744941809	-0.944983413654012	-5.63303164212337	-3.28672461982946	10.4863296429041	-6.74579969757229	13.5589642089431	0.935421886258339	3.91839715539118	-8.10033276081103
56	2.08748837966009	6.82438601707412	1.36492038873699	5.60684718330404	1.04541935280989	2.42651117860144	6.24999940842539	2.98883377521472	1.15049202564097	6.50040828299943	3.98084575363683	1	3.39647042696785	5.34827868774783	2.01126906591317	5.75300565737151	2.04303843121335	1	5.33541614990095	2.1060421286962	5.60974404543766	1.77163295787385	2.54219834660246	3.70726069864281	-1.31929217977286	-1.83803711787598	1.61602706867034	6.13770878909191	-1.35935591812808	8.77817751372934	4.8730659764177	4.97290449417277	6.5484508230764	12.5546779659042	5.76747096221121	4.72304793394438	5.72968047714264	-10.4479092571412	-0.726398939002795	2.39086035273768	-0.925093061272172	-2.08011556179922	-8.51579398195043	3.82473568853686	-8.0469551957988	14.5818681853503	-2.39825458490153	8.41830841286366	-4.63515729753493
57	2.19940187764528	2.07972736678941	3.59409597494438	6.74590595494882	2.02113309687614	1.80960471320037	6.11972078892572	2.55155402230793	1.59370320210198	5.88709834454602	1.73125620671979	5.60148514999266	7	6.22209411309508	4.55271840451628	3.59067329747433	1.68508262143585	2.7582916981129	4.2010078931838	1.22092753962332	3.25521280728962	1.20491555787326	2.16584282410752	4.1844494946988	-6.99104693149792	-1.01785784972783	4.77321003380224	0.031873934209616	-3.23837460904238	15.9108827304283	-0.355181391531332	5.06831022446619	3.98159283182282	-1.89874753141715	2.07541212053522	6.31021477589999	-6.38773322861764	-5.25857516609883	-9.49160800691516	3.15995095598152	-3.56243197712471	1.14103905988608	-2.20244543167262	-1.21613367740631	-7.01770360084928	12.8848323181285	1.12023850860677	5.97893071625411	-11.9599476485398
58	2.08900996784917	1.22935021898119	4.50026406788215	2.567102960061	1.54462647345119	4.7762555900034	5.03114635572572	4.11269307521437	1.65922458834255	4.26188870406523	1	6.2330562059016	5.31880399974616	4.89478816757168	2.28762561894257	6.83600809729671	2.40623838055629	2.34875746148596	7	2.33189549158096	5.06928658183421	2.51983115049452	5.69922762286715	5.11558835916708	-3.13369040976857	2.06497330233192	9.2289166938759	7.68956724446033	2.90330630288226	8.90374982052271	4.80814051297639	3.12070924380462	2.08913312181603	12.1495598579969	7.37603553767099	8.07833532137502	6.2818922986425	-5.87465845614541	-2.04356774320501	7.51646181962334	-7.39288655348699	-7.3712262373835	-5.78765275356936	0.253714478707275	-2.62621737961177	14.6700720723181	-1.09781982098425	4.64760617325262	-7.52796145498357
59	2.5792296885295	2.49857179886085	1	2.12175078038056	1.31385745351963	5.72881751327896	1.73157528365689	4.50540785624147	1.41580640148408	3.66509744097691	1.33982291025975	1	2.55654242327498	2.25352863340874	3.04431768470793	6.12235511465448	1.96477701841616	3.7648154796752	1	5.63596302021573	4.19040299171617	3.86310516786648	2.7938850115411	7.62405932024653	-3.5748322702525	-6.43025195530035	2.69372013647672	8.06838007103791	4.0758582600044	11.3864951625673	3.78559953712967	4.70927215409975	1.97020928989718	10.4297433773691	4.95367841144324	3.12497605728458	3.64176349243638	-8.38132567810854	-8.24577921191624	6.82970277530484	0.74349089112083	-4.10836347865394	2.17270737926038	3.67614453641846	4.42263987875635	12.0628256516794	4.00658422611269	8.19936071249173	-3.98602872859396
60	4.43181566417762	2.79980183998117	3.73566311644514	1.76501937206595	3.71945489234786	5.39993987242007	5.13139529079006	5.08819059596343	3.00590188848315	7	3.34099909753994	2.43206938734918	6.4148311938559	5.14970649719122	1.59212050129247	7	5.86050967781403	3.328749990041	4.4084372137892	4.91088074643459	5.2287151627404	1.67198067386856	3.50373772447133	5.46733508240994	-7.66874460189366	-2.62260162069068	7.03764907547503	10.3167779748491	8.79381020988096	9.41963006094447	2.46700473247245	4.9202452049439	3.80634966718551	12.2966388434918	6.34720219143627	3.97292016337557	-14.3273384563807	-19.1567452852972	-5.57647858473316	4.20765589944787	-3.1645889870089	2.99294749308723	-4.84269623827351	7.0761637247149	-7.2603863095903	6.53652131368573	-3.46970733081564	7.42654190545479	-4.31464495195822
61	4.05101612775829	6.48985458217749	5.63319001934171	3.31852620106228	4.71893499602817	2.26506585418734	4.92046140228649	2.52285078291482	1.69277413558534	5.47570362656442	2.14308690810675	4.86440820848965	4.43569222995795	6.18777594869465	5.52008621179087	6.82495335078889	3.23257981128329	1.81697956548419	7	3.30413943592004	6.82701521513596	1.05213377111199	7	-1.21069429778823	-0.804095125371772	-0.242689082468876	8.07604577084562	-0.70256599464726	-2.11956838867809	17.2815574813178	4.62195779111601	6.02724471662443	-2.76981723044616	-0.65287323169545	2.98506722532029	6.54493480015807	-2.42725706677203	-6.88458760026294	-3.60090278346699	1.89710465777013	-2.26978488308299	-2.53288090464801	-2.51857758630853	3.05512004861447	-9.05883048634755	14.5094723085871	0.542025695915344	7.02151782389834	-8.72481014336263
62	4.25819955856094	5.64401153851792	5.83144535457581	2.80551992635981	4.01876516377664	3.74111991289269	3.79468159158708	5.12840666027914	3.04662842096853	2.71310271995985	2.01128842789457	1.29019595763719	4.67098079301267	2.60562193460899	1.133508106705	6.55072809496994	2.08804055029359	7	1.41772443353011	3.91240491784093	1.46269751036119	1	4.39489009541853	3.25694086852911	-5.37095524603583	-3.90532435119447	3.74379290090406	7.04185716256096	10.3826226844864	5.44747092930354	8.25329679056091	4.43753097714761	7.59733621222069	12.8808842843083	9.523735121196	3.78627590684474	-13.2974837693142	-14.9244298751559	-4.53633841426845	9.85540394856666	-0.328293949463169	-0.36245374800572	0.958472893658689	1.8984574344889	4.4297796696739	5.34968556774509	-0.507988967620452	3.99705336701824	-6.11704226106711
63	2.50866199436909	2.49781663106947	2.82793064382114	3.34079274373225	2.25708169093955	4.16726664160536	6.52672836418002	1.71119770231619	3.26991436080974	2.72890355776322	3.29875802927143	2.21234371004158	2.91332446456534	2.38653350337645	1.8289872956358	6.97553070238506	1	2.19656106133239	6.26526678689305	6.46921347739032	6.18515693097298	3.04858905597977	6.6804178818926	7.48472730086138	-0.52793482656244	2.60040272925812	9.53682984472414	6.16812444986022	5.50305715387984	9.58958451992786	5.21653125738414	4.33756315215834	4.34130724280478	13.0284085904957	7.26108259483342	7.0516603863182	4.58673658144382	-10.0982068191589	-0.942634935209773	6.96774881921257	-8.7864188419826	-7.82288019033665	-7.94801906178739	6.60321140154004	3.01933840606982	15.9648682863492	0.559993175213485	6.6125029140692	-7.49039440467642
64	1.02318899583484	7	2.53831570577985	5.10205834345594	1.26062911434174	5.9452907722933	2.65403798723008	3.23525430706148	1.67865153982893	5.82890686588841	1.48329700498443	2.30831299803138	6.73920292281585	4.57243030332919	1.04043128727563	4.64385474911129	7	3.05448084346191	4.54871071522151	2.57104324815089	4.82480897712616	3.86076786044551	6.07065800180507	4.54907419414739	-1.5574060094641	0.779874494083669	0.26425876525658	6.1526978154126	0.18367041290176	8.23038991970568	4.57767386284193	3.86255776208323	4.36961461375101	13.8456584667674	6.8880004227399	5.6790596091363	5.06304382932286	-10.3295200042386	-1.2662254390954	0.878330289655636	-0.992217526279653	-2.04321264264281	-8.44866939633505	7.38372056651539	-7.49091508414385	9.20643972884513	0.3212071328519	7.61597028011504	-5.83174489178791
65	3.85384291817728	5.64543618976604	1	4.65654706446018	1.70286381146665	6.28142997489746	2.81805859205101	3.51309456366496	2.85041567068101	6.14399329077395	3.14367067519518	3.15622440013951	1.19282534536821	5.66159148555413	6.87973192833204	6.27392985560019	1.33581892573955	2.20823104023502	6.91609348437467	5.67275201902927	7	3.56500564546098	2.69715096171519	4.37211019710186	-2.22655643685746	-3.27288725103227	0.482019288231924	5.88703146392998	0.698235123715663	7.82172678811905	1.92626244968436	4.70387416521567	5.3910041243151	11.0652342878967	5.42225020467326	3.71116147237507	5.22090374114618	-9.40800321921603	-1.68194588867935	1.15453473972596	-2.74620625244666	-3.42291923112836	-8.01392886978721	8.67108390668868	-3.91940882554194	14.4927813867093	1.19803131023839	6.81387845461258	-6.28880043306167
66	5.45588657872031	7	5.51270695079938	5.25225706395223	2.65873860249126	4.22318733713387	2.94621779864546	2.79005994909702	2.96439964624895	5.80961212161008	2.72800636645427	7	4.61098408673428	3.27763380016429	1.31753486806329	5.46721511024387	2.92089209505571	1.50597390972281	7	1.8589384507432	7	2.37344784798049	6.60642250926287	-0.700278214496809	-1.74389922556133	-0.445375143143003	7.65978199279414	0.595175634670963	-2.50202494055584	17.3141294563056	4.82349599518589	5.61427724290305	-1.73676396980975	-0.528853989865309	3.82871202297993	6.07669222261634	-1.9717342711885	-4.41768131464273	-6.20054186843139	0.964464764141672	-1.07025727946484	-0.748028297200224	-0.263774424664382	5.4761449490432	-11.6055457224042	11.4798637901741	-1.50560920085582	2.48731561223354	-8.46586208634308
67	3.93051176366177	5.7504040954312	6.82045266346449	3.04722299170071	4.36692435279382	3.56050389754281	4.68294572816332	2.3640278943477	3.00264948707468	1	1.02386151601671	4.30024191192157	3.71555006443263	4.76858188742101	1	7	2.37700909150058	1	5.96555622033559	1.70229317202745	5.36585405669145	1.02616818614432	6.50783974351046	-0.556241631430759	0.191930267081093	0.295919066239518	4.94883194108639	-1.95879285361882	-2.16189815574001	17.4730836011968	3.83089596321343	6.14734191160115	-3.22891794092334	-1.00659067091827	2.40665149186876	5.88019904745719	-1.97091807461123	-4.66678703667407	-6.10906172983815	2.43785987590211	-1.37880154675681	-0.925455243497171	2.77770117950826	4.65085060572933	-11.9713758909522	14.7541367127813	1.78768934064296	5.86978556504313	-4.36343823138582
68	2.40141735848663	1.84509278119335	2.90213511482687	4.66215381435722	2.54679501603072	3.88379420190131	6.11533115660471	1.8590313759466	2.58276469091715	7	1	4.57223496021038	5.28207071584418	6.15568576394318	1.50386031523428	2.88243625821917	1	1	7	7	6.52409180562073	1.53638279423388	3.19036794221456	3.77045401226318	-5.65082752460861	-1.82832213320584	7.81603191735919	-0.491111970297287	-2.52809947731118	17.3130556317835	-0.206100762088095	4.65622094946332	2.88108247453473	-0.254892720224095	3.66265014675742	7.6069877525441	-6.02867743176152	-6.25595509419921	-9.27992828126768	2.38517798512559	-2.27121315476384	0.776312336172461	-2.85050917219022	7.13792617092559	-2.39062167935086	17.6373834740288	4.10027778610427	7.27743108614572	-6.39738714217869
69	1.50296126626851	3.19868322647989	1.45249506656119	2.74884828826793	1	7	6.05957445316324	2.3235639092128	1	3.84377286299951	1.15075472912378	2.08172453596066	4.50267630018848	3.51831691440496	1.9675520694657	1.9449211190118	2.03977224385533	5.66471811952863	5.70616004769204	1.1820598447881	5.34647140553112	4.07483928764647	6.45218049796595	7.7281980425125	-3.52783277749682	-8.38264156573337	2.73876962798462	8.58907367063495	2.5451617530516	10.1110926036482	5.79390732872252	3.50925482795747	0.571712697138351	10.7505956991928	4.57701067102904	2.71674895858494	3.86505528467178	-8.32025102995262	-7.73866490382098	6.91801928954343	0.967973404090524	-3.71738912371847	0.0640143013887948	6.72807534916111	3.94302524440339	15.9913548501638	2.97281178089102	8.14705297151861	-5.6348598828354
70	1	1	3.49004761236436	6.43932630125396	2.26190272775208	4.7973990709169	1.23996156632805	2.14427445642769	1	5.32245782926965	1.40935844833802	4.6689286365682	7	6.22224098315563	4.1746767620411	6.41675287400203	5.88499005913685	3.4107533903103	5.88285922376566	1	6.7023706420812	2.09027485379597	5.51725450877834	10.0034843367848	-3.6720966080038	-6.95859331492878	5.20121287714794	4.20234805438153	-1.25738398049461	10.2906379458752	1.82297286337241	3.48611491952005	-1.33248660031672	11.5237827546208	2.16159332785949	2.39629456149859	1.8336799039073	-4.18184673590764	-1.95526328656518	3.97285180355051	-2.44769453605098	-6.62511896462605	-3.50133775057025	5.60002565506453	-6.67278036656608	16.9628544613191	-0.578064398989495	3.25872628535331	-6.56003152859308
71	2.90308306018016	6.5546770301802	6.80616464769034	2.23226797794483	3.257960391884	1.86185402326764	4.182698303228	2.93643910793335	3.07069281643849	4.29875877127308	3.87480748733049	6.05215765346018	4.97344055537708	4.34242119089161	2.68483677761644	4.10361924965115	4.81105867142915	1.70396998976241	4.7987023893802	4.86387233754782	2.31143191876688	1	3.5844606217302	1.50928927654398	-7.50129022401789	-4.99081719311623	3.03361452391219	5.88966828003404	8.8629767103057	3.82389464764903	8.71558527086315	5.10414225508269	8.88425629490012	12.9068068871408	8.22726993117773	5.58558851698673	-10.7049422675182	-13.0077953956051	-5.47399124979558	7.30834894598865	-0.0393106108568181	0.136703251972805	1.09145027363119	3.53272564851633	-12.2383916100625	11.1778190206666	-1.62449824942105	5.11144916423429	-17.101457178789
72	1.38627367510857	6.81071530278259	4.66216451057978	3.25827748010356	2.89071913203351	5.48208086817747	6.37792653832209	1	1.89238810121297	4.93785492137252	1	4.55008638096977	6.58472601502976	5.63360939396612	6.25454684423364	3.14991200660221	2.277056138242	3.14414518324014	2.68964244928631	5.48159139354417	1.30689481395748	2.26114265405525	5.56300208177329	3.17732934529833	-6.6575923350922	-8.69113775885407	7.83680027632649	8.74549223814337	7.43079118894926	10.4877970273332	5.87029793732847	0.567221748772214	9.77160323351583	14.794001884271	9.52163894695072	7.23441453752525	-14.6172353546985	-9.76864366368631	-1.05465954881155	5.57831914826734	-2.89764601754517	-7.64783763905963	0.822775369620836	5.18458513516604	-7.0498017104651	7.20926821714431	-5.79258543922607	7.54051886505403	-6.02949957831953
73	2.82321937580144	1.97547160565431	3.27911178864937	1	2.08334514411036	6.90595459297696	4.83602368200446	3.72645928660416	2.28975792437983	3.7492725428065	3.40187266713098	2.94321602785028	4.72123049051983	4.99941673391522	3.53276278372012	5.93877819579056	2.67938847780565	1.70676328287845	4.44746766149147	1.73725491647483	7	2.1498585245077	5.0406610630418	8.37217363777372	-1.58507618577649	-5.20263970768736	6.66606738197699	6.79640365967255	-3.44537104288899	9.85776157515689	4.08393858739135	3.85229690325229	-0.597818847627217	8.49056549105093	1.58959691811161	5.31743665672425	1.541459759951	-7.66393176878262	-4.06850793143639	6.14816195618324	0.454971353708833	-5.01020205738185	-4.68626467403616	6.49147355525704	-8.16685896760871	14.870567218428	-1.37596427361031	2.772162996827	-5.75805124474523
74	2.47184818677311	3.89193210183894	1	2.72074117770871	1.73005280109816	5.93787704897753	3.9811410256937	1	3.07072205252458	7	1.72555094688098	5.57072974597472	5.82326232642079	3.1063760387211	6.42919792575117	2.12077173232186	2.25629491221568	1.11360709455268	6.3897128093834	1.99649891699565	5.34967190031874	2.35993928921362	2.74997465010975	8.5612219157478	-0.649776414388696	-3.6788888444872	8.73581007961979	3.82851730754483	-2.08081597441084	11.1604515421693	2.54576412873799	2.41631143833925	-0.721398463758025	8.65144369865109	3.59268501414541	2.34131739823029	-0.315160036990228	-7.42853899773197	-5.82386816888159	4.8674689613602	0.178001523753072	-6.62203316942943	-2.99171857392034	2.94144220178546	-8.69905312738969	4.38375629449556	-2.34401796786781	1.67769948606834	-4.74180648857761
75	1	4.89324015288124	5.88374051232365	3.98369214927899	1.87242220351892	2.00135336277291	3.61824934357903	4.87926465025562	2.48344979407997	5.92876025733606	1.21239286391089	3.99905619837879	2.37504724675833	2.58528245994801	4.14777665099552	7	5.9002773182017	6.16822967603672	2.8476372035591	2.54310010906616	2.43485017107202	1.62436947655002	1.30595147254294	3.31188808987048	-8.98111352168644	-5.00191428345179	8.55257939694654	6.58213474356697	2.31764580016552	8.18665779613262	4.41447036975525	-0.415607508354249	11.6378921632645	13.8511393403761	7.31680664520916	6.52250729070061	-16.4664631755734	-11.8406543724853	0.572343621517706	4.6738091242123	-4.6274762975231	-5.66727929210165	-4.86050268946498	0.38798241895368	-1.41678395447578	10.8332448608496	1.60832771253098	7.92882975532163	-20.1748441578386
76	1.17635274505725	2.32799517487958	4.32565694953443	3.62833035881839	1.54268623819297	4.22194199544458	2.96832551833854	5.00451247576457	4.30964579728199	4.66952030713686	1.68772150821728	2.5243819238579	4.72174937478028	4.73637628710783	6.72590425293109	3.66987998236339	3.32767014017684	2.00283239130199	4.1830149237287	6.84139956346194	6.1956828906635	1.88313442856325	3.88877113266814	5.2220848910136	-9.64060899994074	-0.87156739731275	1.47924762908649	3.43548380349724	6.49414177668143	7.67057746937765	4.79707662584017	-0.854410323455464	-1.54805244902169	14.7604962747895	8.70098052159311	4.99545944783877	-7.84863948136821	-12.5754885496875	-10.4527100599058	4.45947341798227	0.258378915640245	-1.71633273711895	-7.72739104932997	0.0875736502583684	-4.15475595176483	8.21116962498531	-2.43577423398333	7.47995610269017	-7.61049346851495
77	2.4901482093946	1	3.45425070931796	4.52796830666246	2.28105097751775	6.70737860145029	2.88036638428804	4.1310801863554	4.96032899552139	1.15061127141001	1.50289296197135	3.04810350888016	4.21026341219347	5.84893922054826	2.47742903258491	4.75886397474166	4.46290604027182	4.20303205869107	7	1.95169418075304	4.83006105797714	1	4.76071496296062	8.11282015824292	-7.10808346554734	-6.20143472250618	9.14280187684771	4.7314595145408	-0.67294872299864	11.1593434720015	1.14292457167947	4.21092884845341	-0.550017292412611	7.87468346598989	4.53140663837829	2.45253489403033	3.03877956304802	-7.43879365849317	-3.54242927206542	5.58813867868847	-1.04477222868891	-5.98078982554353	-2.51519908569328	6.50734236447482	-11.7179295292371	16.6746838271258	0.197611330034103	1.63053444875931	-5.85033275972396
78	1.50808328154116	6.35408243374502	5.27585526486914	2.450425219221	1.34626088611284	5.57309916995309	5.95941394076462	1	1.71461299476788	5.11497980172964	2.4650553232628	5.13631604934643	3.89825725190097	5.73268616023415	7	3.77342127936884	2.08165929100967	6.3102356148204	3.39540185337383	5.12334385190741	1.60168091159522	2.01371234681572	5.48381799412721	3.79841563535536	-6.8875528619194	-10.4842661540259	6.56638624693479	8.78018074000163	8.25133434203484	11.9941854967912	5.26103603491271	1.73085382609834	9.19007846954976	15.0323963844047	9.84959283694453	8.02132335487628	-14.2261283007805	-10.6889812158986	-0.248520157556957	4.03909010080458	-2.40354735992718	-7.53454339776287	-0.484386577176232	6.18608879319149	-6.37031330111706	7.76470511048607	-6.78328109621361	8.84950687569273	-6.30907507076271
79	1.7188619084841	6.87178514354375	2.27097807060133	4.19724669968789	2.42440692292469	1	5.06817392863531	2.14571885724004	1	6.79802322502895	3.22781869158992	1	1.89715969960836	6.70828696172707	2.58455455014393	7	2.37744759550983	4.48584114621417	5.99172745783493	4.1280911283319	5.77404724131959	3.07687403215258	2.47435501958393	3.86050069782504	-0.568073100627551	-4.10791989855959	0.143699685309086	7.13321192089935	-2.07867985646031	8.36609409738834	5.23395660057031	3.83260130446266	6.55781655191212	10.9186266904219	5.70682787281962	4.4874580326575	6.94759078895921	-9.58731981643445	-1.86711668679688	1.91604081889047	-1.70206928371611	-2.8480042059331	-8.8912256458587	2.47813450611221	-9.00357698360459	15.5817806259336	2.85880076559194	4.37586931531004	-5.88574724329742
80	2.55293402268457	7	4.78434880955133	3.20409328352088	1.80127579142222	7	2.56073179423939	2.1407561357589	2.0198241336157	6.99087984953967	1.90543453090432	6.08625339922924	5.16114983947117	2.87334681323563	1.26644365621795	2.31639110071157	1.94582102931583	1.91045676744235	3.7948004483108	4.07189131114815	6.32910124381479	1.1367333182388	4.38006224936489	0.102131421878445	-5.62449395931686	-7.12706018705405	8.22705920769881	6.69483256309536	3.62457191552283	11.6547906265585	3.22854519954384	-1.93685232323654	12.2619179939859	14.9523869742901	6.76317015569238	9.2089709700648	-12.8600772833414	-13.8346243102378	3.08991169001549	4.40574849255457	-1.92119327725951	-1.66903473975714	-5.95609581585491	5.5661497584806	-4.50971111134435	7.10721021185527	-0.229799226062493	6.65480935887531	-5.3731405579747
81	1	1.85036698353713	5.38532053722813	3.27886745075205	1.37274333597972	3.11221668510088	1.97028950234353	1.1518075556993	5.35112825759504	5.0494813688099	1.62192205427801	5.23664844308569	4.94413688411501	4.69798153619921	6.7936679989929	6.68793050878552	1.44157511802155	2.4077379917771	4.59250374250117	6.46844748641309	5.24076547295764	1	4.95490295040435	5.7862987391691	-10.4362360709274	-2.09375795222257	1.48290770524783	4.98299585958512	7.0814682092768	7.86867131179315	5.08206615342145	-0.86770345670118	-1.61888226689857	14.4102096617637	7.94742667316402	5.6100543215187	-8.15055116327794	-12.2502024302426	-10.3637779376961	3.8637287730925	0.0529670602465541	-2.24729460635574	-7.12852871564607	0.552151799325974	1.51101288170347	17.0994521164202	-2.56119205107377	6.15140799413235	-4.80977458767751
82	5.27332617149661	4.13057968862005	4.6626701348907	1.00651517620623	2.44266944664411	6.45267186670999	4.39194758474795	2.01591662881056	1.26588274547617	7	3.85323887032669	1.07965285435314	3.8019465578798	7	1.07949602116262	3.70823876849347	6.68608759521048	5.60239582760574	3.55666041490573	5.21935132097093	1.16745227113793	1.68624041946857	2.52873395272229	3.30932880295048	-9.48604366413277	-2.49683748228488	6.79500778901199	10.9619901376071	8.07634108512864	7.5964402162423	2.15485878849502	7.26449278434782	4.3175479395667	13.9505938523765	6.08673190292912	3.65440970801179	-14.6465532705648	-17.6009330427261	-7.41370217846671	4.84829654201269	-3.5509948648692	3.43917743646817	-4.05880259676204	6.00578085455748	-12.4929638072835	5.29763680409622	-1.5572334933106	6.38906802505578	-14.5922222746315
83	1.43055668818636	5.56109904329064	1.17344671547247	4.37585340327172	1.03764920391205	4.90458096410622	1	1.80099558803034	2.37382355045415	4.671773714911	2.23146643145715	2.38786861948727	5.64786082099587	6.85820794430362	1.67624111694111	3.73811593572951	3.99361417903686	4.10180161316994	3.96588122363083	1.59465893866957	6.09120321199857	3.18709234911909	7	5.28780751213263	1.1729687807793	-1.79044870486193	1.31929046128458	5.72142497906491	-0.955820275672508	7.12164696680173	4.79346912584125	4.8007539704893	5.70592409778953	13.9265375763253	7.58556680558665	5.26713676332141	6.42683426049802	-9.47457681257693	0.207288151544513	2.2782497688691	-1.10865258778496	-1.59054470505006	-7.65887491431375	7.72568377456773	-8.2758540408431	15.5754832517833	2.55364541901417	5.49409302153026	-4.06444804883385
84	1	7	6.8782072917007	1.75214163164865	1.43877721989343	1.90068704453664	4.79554534271882	3.53679683361904	2.0863510064702	6.58849485989374	1	4.92780303366731	6.59318821001392	2.82386491803724	6.84806381466048	6.57379674961307	1.72934993176252	2.46055287508442	5.44408599722811	4.15133548277556	1.25848577976045	3.32782405853751	4.21280871964143	2.2229864052383	-7.62396567880548	-9.63953547232122	5.82012832258848	8.68997049237728	7.95976892890743	9.96586824984382	5.05208549476684	-1.11826770262461	12.1167531701372	14.85007883077	10.6750346427896	6.9428197290507	-12.5094724743972	-10.5445840709776	-1.14370086286507	3.99756642359573	-1.08503686880415	-6.33002384550691	-0.0586868146385389	5.38212523803622	-9.11557615266155	7.24633931118368	0.498371236841489	7.28934659097229	-5.99412817059389
85	4.20080882356781	3.46611315206482	7	2.93524922147675	1.24990629235421	5.62194340190072	4.53500944639445	1.50458666809745	1.57556516314057	3.60272081782495	1.11751471693792	2.36674479517457	1.99380949782284	1	1.13581404868198	4.98423222091067	4.94373533715397	4.00063207038652	4.84878849725909	5.64278857708176	6.70344491929232	1.38588984422719	1.13820547882446	2.76138623877695	-8.6861252289352	-7.45659906459826	8.2744853663588	6.07245935733608	2.94187849187724	9.71854630947294	3.26354767603003	2.84435553079006	10.1543832045977	13.2504364677055	7.49565074214411	9.01194822593211	-14.8656216825542	-8.41307966194931	1.69669432078445	6.30127579284682	-4.01173901959489	-6.53918802602911	-8.52902609666805	8.17724299588382	-12.2716195612558	3.29649220201197	-0.478547336233088	5.06333740750557	-15.0508815140976
86	2.46366846105583	2.50329245019058	3.91186705953362	1.59486645506375	1	6.18625854258825	5.69220728897686	3.87499640203895	2.23165135576232	5.92091472185345	1.28202353470705	2.45536160623122	5.91668641015853	5.44380012204978	1.33030771682269	7	3.54736911549498	2.8951247345335	4.87043734617386	1	6.06196826338171	1.05599342665173	4.85419646261292	8.04821552655363	-1.85875682811229	-5.00944828995787	7.1992485927365	6.04451447174667	-0.928864718006348	11.3747622387528	2.8535561767333	3.1975733059269	-0.283419471726742	9.14897160841692	4.0838429736299	4.84394687882693	0.810065322314942	-7.55475904037444	-4.88401123475144	6.9838308075138	-0.284275747326115	-3.00670086518247	-4.42181449414558	4.91775177362634	-13.0919564353811	4.98269637433041	-1.02185592656745	7.58342131301494	-4.32251397339971
87	2.53357941764335	7	2.44713260830553	5.1058880125476	1	1.22487874897988	5.32550727853719	2.38060438843004	1.27194361736023	2.35304702296642	3.31115833681745	1.32882469829531	2.04201574801711	2.53305920711395	2.46974451439337	5.28464424948817	3.29093930186296	3.15965687676197	6.30167889127285	4.39858709018199	5.86156492023535	1.39688993461047	6.20712765443844	2.93875383136532	0.687319431728786	-3.42342504229586	-0.019217293086898	8.15391844963522	-1.49982870816087	8.98038267459654	4.58452499868168	4.41202360901775	6.59864211840244	11.2048967104072	4.51633707923742	5.06767381517832	6.75611558056579	-9.97103935068096	-1.07872905588768	1.32204807173347	-0.28761013146271	-2.57447401944939	-8.39412502458359	4.23863856804077	-9.4821385829995	14.9735253373486	-0.796605383106292	6.42524184356998	-10.4938913607509
88	2.06645184935301	1.22846250382628	4.17856354064017	6.35633339186828	2.38680815128088	6.91681751959282	5.50293991967429	2.46802962980909	1.7786366168479	2.77058367893616	4.35298554757904	5.17620883264389	4.53849579286393	6.08436816774205	7	1.86955336356611	1.95167952476673	2.22182261881483	5.4566160363083	7	3.68806564487764	1.04159563790537	4.38391698222698	5.3125163997277	-7.7730219548638	-1.12358152810522	3.26451495162542	1.56513132896172	-3.40694321054284	16.8653697210923	-1.00763391413407	5.73581152131098	2.40330059203674	-1.13532723572487	2.43889770190725	5.97954591848678	-5.23331180290846	-5.37561639658716	-10.1600962529718	3.18785378578378	-3.59835924611732	1.64812844440637	-3.78755715597518	5.80959549922717	-7.15850596381508	14.0501254576231	2.39206604581845	7.39461884092978	-11.4620308841296
89	2.84657233210879	1.32799541334759	5.54559578137821	3.2074498655751	1	6.58404123281188	5.25159006800539	2.16904867511424	1.33128329463639	6.5968993363326	3.44198532351258	3.17715442946132	5.35757796294355	2.61006920411778	2.19892010429708	7	1	5.57977450653127	4.19476608816814	6.4101436525418	5.4298179650083	1	1.08918786856296	3.77570491972218	-7.58376209914219	-2.29098351599599	5.58742154310278	9.38009024132021	8.77942392955898	12.681333471988	5.68982648603522	6.97437167336257	5.87801004104837	13.7313524994658	7.40920792114239	6.33666219508253	-12.2226752182923	-15.2491348877137	-4.85317175726236	9.49470919801137	1.327955576219	-1.06535800633994	-2.81047615522945	8.21662557910032	-7.03296951436449	14.9472652401988	-1.19698012046279	7.27431198036523	-5.26948268240961
90	2.5346276471109	1.15793094592069	2.42030793577108	3.9117587300279	2.6243016288389	3.57550420536719	6.96214905076622	2.73899548193712	1	2.81558685248004	1	3.84556110851754	5.09597858176495	6.32276117374575	5.70571011616429	4.71827954538966	1.21771729180135	3.01210460844897	6.00193382437109	1.3556181204956	6.20630216033614	3.28471565780441	2.05497660141329	11.2414487155262	-5.14321696651567	-5.88712895870365	6.05921885003872	5.72192701917308	-0.136489011671925	10.7243332569962	1.98247538404618	4.20791189220177	-0.437553336954837	12.2821392173391	1.59528820502666	3.16908450966925	2.56666328752023	-5.24337385188688	-4.01574905703649	3.09757138262176	-2.49401758780487	-4.21909036658705	-3.54476551835377	2.5882903850022	-7.26313989217848	14.1300655781284	-3.5118714648397	5.25130118847292	-10.3618203103435
91	2.86770686409051	7	1	4.32057483490221	1.5830524652016	1.10200346303754	5.8455889855936	2.60244190293581	1	3.79914750002533	3.04823138343189	1.19163838007922	2.21410335683406	6.97846135751021	1.5637522610486	5.37163252522283	1.47271574988621	4.6769984743144	6.57450147669911	4.31721842622502	5.72892855371347	4.03677872680323	3.09573800636133	4.10198058802514	0.503546072583404	-3.64950249265795	1.24895575512897	7.24247008606723	-1.19675298400029	8.86091382163128	4.63297009469702	3.78432683326254	6.60163106512202	11.4586754602354	5.84462260326828	4.12213378709354	6.47728984922694	-9.8732361873423	-1.35097424136646	2.42293144744518	-1.51652234564156	-3.74593063220971	-8.14704821086482	1.49464998631317	-9.13926065546753	15.6344961912512	2.38276369518933	6.81727256783158	-6.30945108723571
92	3.96413066123421	5.67014254226877	1.48816964236918	3.96536351710018	1.03701212042469	6.0921588105241	6.90132763807636	1.94589420408082	2.47811789037651	4.60775700815401	2.83658612616235	4.75135769061459	1	5.44674934374664	1.70632210056502	7	1	2.62173943260311	4.21401881658365	3.48916438193268	5.67843172464894	1.11793288924608	2.52637308472905	5.84652303962709	-2.15476520487574	-3.85570334153042	1.1785440158297	8.12979445055736	0.194582557238166	8.60285911086668	4.20897115094529	4.56763273541128	5.12958965805753	11.296136240211	6.28455081131944	3.06732180344962	6.36118857118155	-10.3153859112623	-2.11739119601144	3.70232529197897	0.436415663774773	-2.24111056177616	-7.9294787676936	9.21578482028555	-3.70129327480112	15.8327073372493	-1.01870628077832	7.29249962820879	-13.2540620071085
93	1.71058454158104	3.09440904671341	2.83432008304361	6.43493671784079	1.69233373832369	5.59865131915948	5.13610773540912	1.24614717060282	1.67447557779152	5.84844183248119	2.35977967978365	2.15821252716108	3.05915027199275	6.40143588103658	3.9059993000136	3.87832408544784	4.54432500684808	3.84454661059303	7	2.77977327018495	7	1.50574708718813	1.41959121799355	0.949841236164585	-8.98231400045589	-4.56220913930665	5.73712424420981	1.88541581294129	-7.28521577515965	14.1778300847314	4.74142335919079	2.70137922071292	0.424295730543438	-0.214697911074915	4.4106769214148	6.43161199147101	-2.44153632267956	-1.90198166978337	-5.94964168274519	0.0320091163158133	-2.03436996827544	0.237206492788275	1.24762451929327	4.27425032479287	-9.24974319425268	16.2216406385018	0.53008182544433	-2.6506016175678	-7.80624997259017
94	3.15075014269414	1.72225808750022	6.02360775983405	6.18684362979608	3.35404417200353	2.05882916104822	5.96525210830171	2.32170386287021	1.92782257830387	6.45451924751966	2.11757501247175	5.84712495136047	7	5.95898401115999	6.07352558666365	3.71982788575291	1.4641673360037	2.53878285632984	4.0952139004018	1.88540990209045	3.42872391252506	1.06964056408816	4.69845342408047	0.153064616565242	-5.59730553406384	-7.43497118121541	8.48021698942948	7.98714156912169	11.2190108619047	3.71650965748471	4.12219343781126	4.08933873796376	-0.752289937486753	-13.5506626791128	-0.870195694770828	8.45185709815369	8.34302957783616	6.32844428610817	-3.44541420055012	-1.0720367162556	-2.34743438957693	9.41531968203595	-13.5003203999268	-0.289846364853207	-6.85041538259328	15.751946578175	3.12829008110382	6.06792157102728	-12.3392791416591
95	4.86271854920374	3.48603297561126	5.72950357737372	6.05428849982974	4.45982148559741	5.33303602964272	5.6491293126885	1.82021474619664	1.39265835820755	3.75679558565551	1.36941757744423	2.74150574737645	7	6.56273843393713	1.8442152029596	5.82248720014309	2.98172475667689	5.08456773292152	7	3.76779479832643	5.79812096357883	1.40358448315987	4.10847585135708	0.527687993067594	9.66486635720512	-10.1758029313112	0.897004550340887	3.83235118354965	6.61850735325275	-1.7575765804291	-1.92662116875674	3.04975871522378	-8.10818420519245	-6.97173160418258	-4.48599580818402	2.04316221164322	15.1949892189649	-10.8823422755096	2.43207137601111	3.66497932456653	2.56638533830479	5.32632953076582	-10.7635209460008	5.80501070709906	-9.67227631231198	14.6101051117364	0.885143226410483	6.46559967364629	-2.76707731622003
96	2.69255789157223	5.55478118109438	6.75956480115912	2.25681611116261	3.6148046504496	6.3172317491354	5.8776784170639	2.07174987879681	2.26823265118871	4.56179312662478	1.76995559868701	1.53399259652425	7	6.64758403763878	2.68963233966948	3.98276335312224	4.00175001664979	3.94426504664527	3.72242071213435	3.46647851227946	6.79399917439595	2.70363004742478	7	3.07798979835145	-3.77807360800955	-13.4571057444044	4.67293012953244	4.39905623469008	11.2628190006477	3.72753278805663	2.0204126127267	-0.576267087386352	-2.71986975597529	-20.885400539824	0.0967665945691491	3.53278512834287	6.87840597497335	2.69633300412852	-4.95765477405383	1.61918538688845	-9.78977497013189	10.4978348451586	-10.0564022440311	2.70039572598144	-8.69456272165693	13.2314357766203	1.60852111378592	5.77654287226439	-4.40541513847702
97	5.12548100059101	3.5782379435465	6.33071884941539	5.99757720909091	3.58282499225075	5.16278143359746	5.65262464550842	2.19999958105407	1.14435828712938	3.2852317178134	2.08159260963624	2.43152659494666	7	5.3590172172172	5.67098734777569	5.47553673423777	4.35784575015954	6.39431071153998	4.99012389302304	4.68936703996677	5.63466776625769	1.52464297738006	1.33889304650727	0.864582221255987	9.51479696860295	-10.8403861322503	0.76351044837961	4.62278351456775	5.97175171689916	-2.17501014104679	-0.319563886469638	4.16996084253913	-7.2488461030867	-7.64113306171472	-3.45958741379766	2.70336074664985	14.2414275887126	-12.0725891949907	2.0711131861341	3.35598505370952	1.80616254705566	5.77342804709407	-11.4752259284448	6.15058662845262	-8.78964555448022	14.2937334581735	-0.101384514677774	6.51223281929875	-2.33568486810577
98	7	4.25688775911154	2.8412551272744	4.70395064757017	5.77566065443907	3.620861803485	3.27602109512232	4.6762070407567	4.88123885953717	5.51662945397886	1.63915444089732	4.32665666419956	4.7611717119271	4.44738637377518	6.11491248372376	5.61950374419902	1.8538101531999	2.37055371654083	5.36923106534687	5.9319662974451	7	1.40337998189641	4.55056152617102	2.04400340933628	0.0526533830642797	-8.29516314216486	0.400014617528845	5.65771913802654	5.82437207507859	5.69361669413714	1.42469036034939	4.92722304422962	-13.0725018426789	-5.90110814948197	0.363813600465553	-0.975344763398128	16.8505464886344	-8.38655470357085	2.92343721407008	1.35451257485034	-3.39584668618041	12.2302944660213	-16.923587574425	1.16710065198355	-4.09605596848532	16.5675025979784	-2.32429973198787	6.38492883373656	-4.16947463195693
99	3.64275975198868	3.60410199895054	6.83553492301139	4.96767302288812	3.93726837714256	6.36847933988227	4.14393607013491	1.52330800489338	2.32681594415243	6.44159079237467	1.02481379441617	3.3237376098515	3.60452043939806	6.95774475177919	4.0040857954842	6.11531796207685	1	1	6.80190173071445	1	5.41839322149753	1.79882458155208	1	0.600706346296091	-3.91462867955288	-6.50396307312633	8.36079800778513	5.08320461613758	12.4194533065928	6.78974156971253	1.46345300310329	2.73288306825952	-1.12193294799163	-15.524475057302	0.774654642110269	7.05871621713462	8.03788156938283	5.75258691528504	-4.15307252191054	-2.1626275419641	-0.9780426867695	7.95284197653014	-16.2910688374618	4.95125832347975	-4.57429109104803	16.3319088670815	-0.395084295879696	4.43388004069938	-5.18880106634522
100	1.27789382422391	4.58617366876761	1.61690083391113	2.74751274337246	6.44800885576136	5.32761394436476	5.39836817014241	1.4919570611171	4.13160928246043	5.84695254867883	1.10834433596851	4.01428056016976	4.4026020640789	4.24666501577974	1	5.79600767989215	4.99200568461273	3.78794864401699	2.00393513987242	2.05983396659676	5.88108430858877	3.66897403670006	3.18290398519252	1.84977679731079	-3.9805286097356	-9.76398890968628	2.46461001893861	5.10207453516547	10.0749015835942	0.959936042268571	0.529558457539767	0.564109167056631	1.01299868012399	-16.7362110960674	1.82382611228737	3.47662013142376	9.31019156295034	4.50539485140586	-4.31624560050787	0.561942612870218	-4.70611097159467	7.73049077651993	-12.7183906737438	1.71935059730952	-3.64069898897863	9.50795484163666	0.770439496789532	6.75331876489887	-5.65506006568816
101	4.42690085168828	3.28502037313285	6.48062061846995	5.8152927621125	3.23014143294516	5.39820265595804	4.04030778076357	4.59758328122125	2.67167350900085	2.03890866232634	1.65230590993759	2.63820637403594	3.89276283342632	6.29895624658542	5.20791898424622	5.3532877234118	1.78987060414065	1	6.04273606667424	2.74351882030472	5.96213498561292	2.15212951081988	4.25807994642936	-0.791268668986742	-3.60456571624556	-6.59612747478076	8.28884184000698	5.25639927732217	12.5363293906144	5.5405766296438	0.198448354175769	3.70270663293925	-2.52723585997158	-14.1922708380323	2.4983056625433	4.94697591977833	7.20943332733931	6.98394994387246	-5.22772867938797	-2.66023393626065	0.346608517490185	6.93057466307702	-17.5811359320081	5.82586289511091	-2.92992729437528	16.1884170593347	-3.06376186702104	4.33305321247374	-4.79128942430853
102	7	1.9774361253372	3.53090483287073	4.17419493077967	7	6.01663320078697	6.15263127255135	4.79703111246857	1.49938441328578	5.67652239422116	2.33527090833244	4.04248981790111	7	2.55383757360702	2.75359180713211	6.80558232869162	1.71237767560799	4.06710019113021	1.86415371984641	5.67453609257018	4.51446429259892	2.85617760657079	2.72016968585049	2.26600693111348	9.44241742123668	-11.0565738449484	0.41884314191441	5.40653176421612	13.0059435759073	-1.28590658313859	-1.70427458793768	6.39839296357503	-5.92524687957485	-6.92157378034496	-1.03206423676502	1.73695335229007	16.5689053716719	-7.38306498474028	3.52184475888638	0.912024146747883	-3.0042719994571	6.85793614561102	-9.23354707425714	4.82947233414409	-9.02614190356119	10.9497312569612	1.67002457430844	6.66608938695261	-11.9727469258638
103	2.26007844445488	3.13362383182865	2.96565248370688	5.5971079606791	1.75518074783684	5.88247950477634	4.8375628937546	1.75984256459011	3.50586115418862	5.98326391905844	1.86679455921207	1.89345932891451	4.09253956104541	5.17056137652921	4.54045473294277	4.78240961225288	2.70533345611592	1	5.82373709025268	3.51791833702019	5.23338194001575	1	1	1.30310484523856	-5.79834111781779	-7.46733629757107	9.7600841071086	3.78101932650031	13.64930578957	7.28356966747441	0.669063072185589	5.80115141933412	-4.1495620177288	-14.7624213280744	-0.661814636493591	5.91014573376977	7.09889561832498	5.65411657538718	-4.20701782354289	-0.792096406526838	-4.9094348019105	9.84226569967171	-16.2328770007067	3.07076506707778	-10.4520230607884	16.3637427025037	-0.19344833925221	4.09690515272001	-10.7207908199192
104	2.81356085702199	2.49934556506851	5.23217159535399	3.86072480747613	5.36258894625474	3.24133030020542	2.23980748105908	1	2.33214129294176	1	3.01784821785993	7	3.75097501966449	3.41877258793014	1	4.93175570734876	1.73599979269584	4.98821359896454	5.20869431497309	1	6.51108792627415	1.75061263292461	3.62597157040527	-1.85542263568136	-3.29655483474462	-5.99132793486679	9.43796410912527	4.44981947230559	12.4858139231016	5.7839137328019	0.681894285483223	3.28295737370828	-0.789394489811822	-13.2647674107793	0.293963574112735	5.1514668204134	9.09073915138525	5.84656519921181	-1.97894621257359	0.947288565563277	-2.99474241578009	7.93074997021184	-18.5564098103993	6.04735412920087	-2.94878183132224	11.2700623496455	-1.96819527725934	5.80819399164702	-5.35283267309713
105	1.47827795884518	5.73851523742554	1.40515656301315	4.23529445095221	7	6.02637399019335	5.54258669582218	1.74561745296601	2.29253740644403	3.09646276457265	2.30254842733094	5.22500771444068	3.97066082029201	4.49976589265217	1	7	1	3.85082603565574	5.74991095430106	6.03736717312822	6.86762248650254	3.39268571895832	2.06273191876006	2.31183489882569	-3.08191067806237	-10.8597875525735	3.13896774041421	2.80466102383467	9.80120253783491	0.550562122690344	1.15495016341579	0.872634145670811	-0.335413824896596	-17.3494999949371	2.35009973039944	2.28142522770518	9.94720656942096	2.68733439991137	-3.72344345971117	-0.462124355995704	-5.19802947127492	7.56451188221432	-11.7503391551681	4.8849370711721	1.77207453288	14.5927853596592	-2.0954797942177	5.89962563138795	-3.20055834738792
106	5.38871763141387	6.1961517237127	6.10269816719973	6.23280915241726	1.43175374546239	1	1.89419404319743	1.82578186964801	1.91702786743537	3.65332551162431	1	5.21942527416347	6.13886505455096	4.43848213228878	3.14601774804235	5.5930474015974	1.49151304164446	3.79913028124367	3.28476490160369	3.64042231566104	6.68862273487566	1.25324028695537	7	-0.341482803751132	-5.75398741842124	-10.6491335139413	8.25844013548479	4.2308405921719	10.4669333225888	2.85105107536189	4.11743398390968	-1.94265517697151	-1.78148376540327	-17.982879288505	0.693232781794958	5.05975548405242	9.72060806798122	-0.406064199319952	-3.43669382037026	3.93240523783591	-8.02610439917896	10.5788595758546	-9.31716008273309	6.45013788346117	-7.85140948594426	13.5297588205459	-0.107509919154014	5.15634357994823	-7.13426257975105
107	6.96969471892679	1.86286097863356	4.99494097012861	4.01824733754284	6.46157733853029	3.07957691192637	6.4324569961555	5.26260113376055	2.37162543059262	5.72500386699705	2.30074298379356	1.64686884713108	5.23641410500985	4.65294507405786	3.31245622927899	6.4336951687082	2.70898020120467	2.49598944214404	1	2.71719891352321	7	1.5936595616484	3.98385922168013	2.02441752717583	8.35551672183968	-10.24973940764	-0.679962758249251	3.35875350014855	12.1294452262121	-2.71527882757158	-1.96623933473838	5.80207196513177	-5.63855572293937	-6.31439081573153	-1.12615157033695	-0.638588484351902	17.0806775603441	-9.09771996998966	4.21983234063629	1.81552262300022	-4.24856540072389	6.35209945589956	-9.27803109003724	5.01536847077236	-10.2295014918247	0.758673161085371	1.4165551950296	4.85139038324108	-12.7027756573627
108	5.55789971479868	5.63392250356531	2.21431199828131	4.47746967224988	7	5.98457935100011	6.38334361519545	1	1	2.94051206549614	1.46709532356804	2.96221486473002	6.69233697344905	7	4.66132020094822	4.00035381337375	2.25868296206518	4.95480100220025	5.80623054677644	2.32557547918289	6.31512672008178	3.56992431481603	3.83866722324577	-0.556324251627856	-6.95802759478317	-10.4629122714469	8.04106984994154	4.34193921871408	12.4953124749098	4.11972497309372	1.65346304634475	1.57858234608614	-0.542475709355403	-17.4850631135977	-0.205323600370499	7.86124080111079	7.21045865348255	-1.19308781977824	-3.62653897803063	3.66492515357507	-7.09446869996444	8.38157354581227	-12.3664334100781	4.71082793254889	-4.78710290595191	15.0035751189938	1.07383721107912	3.35029099022204	-4.49963826687013
109	5.29723150282279	3.8226444832297	1.0667260440376	4.07235483140604	6.29385723255556	1.99074296504592	7	5.10197663112906	2.57549916437889	6.60393616214012	2.77427368626592	1.32187048107005	4.02227840775309	4.2355184124138	1	7	2.7525807643519	3.02763639362708	1.06700430444848	3.55125037104475	4.9298980166006	2.78931697059411	3.62331815442102	4.51458029476389	8.62873544164745	-7.14151240005507	2.06563027183414	3.4836853962128	12.8099977088677	4.92036770130496	-1.26805107207944	5.90934376933002	-5.27904144080052	-8.36646834827476	3.94340569292725	2.84560383942504	11.6871994263857	-11.5003275142158	2.62742853665907	2.35030852633197	-4.93173988275732	11.7103882709527	-11.1934928739484	5.34974510137594	-12.6284333942957	3.22610189175977	1.06337707744409	5.78016403601994	-12.0433388927812
110	1.0688794424135	1	6.57699377140451	6.42387641587873	1.2874661584423	4.35771054435376	3.57786678127389	3.25842530269199	3.59309894602876	3.83544824791216	3.15336204952948	7	4.40158700668182	4.58007742748616	1.42013583251582	6.81927650980429	2.57574777827177	1.77074856789452	5.92491254370084	1	7	1	6.49412471621166	-0.648004690012483	-3.59675950211268	-8.63558718493818	6.63896715702789	4.93879864563383	11.539235160748	8.47097961831836	3.01074768331263	4.09299669946885	-2.80676405780891	-14.6044520839313	-0.267549016880585	7.37225256776925	10.930507885433	7.16152080123883	-2.91611996058172	-0.434112211207325	-2.16028701838295	9.72767370377229	-14.7410478182727	4.4376328596047	-11.380247866575	10.7371001846348	-1.60226341737999	4.26019849657763	-7.77415113374864
111	5.51372769095591	1.57027904499479	6.74349728097443	6.22911515297502	3.99450202954136	5.79273218115434	4.94194745340381	1.63465572814451	1.63113777744346	4.18184954352616	1.12679894835083	3.31481898874164	6.78694281030526	6.67945300340952	1.48885135842	5.31132545678992	3.36766325184292	4.58785110133954	5.43225962830299	4.04515021555567	5.39432627929471	1.50234732295514	3.97722448059949	-0.15407323593888	9.23528534928199	-10.5030991731034	1.483337142384	3.88774983559696	5.72685874209627	-1.94306776987727	-1.80456511880818	3.07309198655527	-7.18868970824507	-7.62670311392853	-4.50909644248401	2.19688306381878	14.1909306202934	-11.4840023951009	1.62976414299929	4.20981370921861	0.840869673945111	4.61805521690814	-10.2214585517152	5.93883508428801	-9.47693343986438	15.7062406800413	0.621881069942359	7.13991094010743	-5.43958919226275
112	4.61133633376969	1	1.52830467161097	2.88492761309818	1.5247524026237	6.65498075539432	4.2882959345092	3.40582002955012	2.50762986511743	6.87039741696274	1.07156440275011	5.78127695431338	7	2.89747850704949	6.75329508356069	6.10592626128136	1.46410624172142	1.58591169601283	4.59632271268259	2.00022313800256	5.62593195872125	1.88650473936172	3.40151616861471	5.58100332601924	-3.74004556602916	-6.84866145786039	11.0623782597196	1.97632912430709	14.0459006993164	6.88566962550625	-2.87199429114055	-0.803210325288858	-7.64718394487948	-14.6044192298631	1.73887217986667	7.38080579391372	8.87311574193723	-2.6873208790047	-7.55732259477268	-0.997092691753834	-3.92145635748183	4.134537408581	-7.32099144352985	3.60648135559583	-6.03968062389505	13.2890155249769	1.02073684118673	2.63795992731156	-5.66229941181559
113	7	5.44342666499433	3.70593733381536	5.41461076299969	2.29282097975132	5.89558186262663	4.89817219395906	1	4.96497103379839	6.62500842440927	2.41797209046599	6.51243699204601	6.1055722029437	2.78927923705713	6.66472379527352	4.14444538713189	1.66818642034387	1.02301954085162	5.70194358666309	1.07654168940417	3.30247428037732	2.38035786203122	5.61236496708662	-0.528569203346088	-6.90919337878712	-10.3923005929932	9.11258719694603	4.8026716424954	8.77465324610166	1.62478340027019	2.78524287887999	-0.715543774274294	-0.498017129427063	-18.044634913406	0.79227621315087	5.62316648470238	10.4909173234574	-0.467673901871441	-5.15004538205346	1.89269663477626	-6.9929128773564	10.2748393829256	-9.9666144800884	2.60681054961398	-9.14165014609959	3.91880869541586	-0.798489548719651	4.22623821029971	-3.97804243108245
114	1.35892249224174	7	4.20181061265671	2.00199946532639	5.25067732903032	6.15584928360317	1.52599858707294	1.6427673112327	1.44401079854376	6.34578170861106	3.12270351132411	7	4.30932755672161	2.44066386533479	4.58135163004394	3.35187163534062	3.12333814058921	1.09756971640663	5.03568274089624	5.95863780607537	7	4.19131361571875	3.74725297270486	3.58742358405323	-1.62274006186666	-6.70224759323761	5.26183621166602	4.01763338567791	12.6230250560341	1.88411153873403	4.81053216185758	4.62968330538664	1.40717510527014	-14.9364360377866	-0.504734449971892	3.13351740660612	10.3487832439757	3.24669384859716	-6.03261248905813	7.28720289959989	-8.90905136245839	9.76597176537283	-10.3686610057896	5.55112180767997	-4.62508487754624	8.13574735740805	1.79329684812776	4.7328970143883	-5.4242614784693
115	1.87674349265977	2.57329030838388	5.40052129276092	5.49170706628375	5.54419908085641	3.59370703578318	2.37543529283166	1.94034159197622	3.07168254643812	5.45979830400061	1	6.67121824353079	5.30614596702	3.23993537559337	1.95800218335828	6.19584176980506	2.2747077758264	1.44965839805923	5.89524494053346	1.67578223916012	6.65181411169693	1	7	-0.447966721520092	-3.91793489150493	-7.18559410607553	8.9806948872758	4.74987258746874	12.8870160385176	5.96772392477853	0.546865225373672	3.45417949644625	-1.42795212086798	-13.0926798582901	0.428195001925896	5.95078490379939	8.34380638323145	5.65033015010697	-2.08917616542331	0.83049633832608	-2.39679731121249	7.92817518121116	-18.4636723519475	6.14205166716584	-10.7356695371863	15.3825706407877	1.68293401129726	2.85257791261841	-4.95648995137003
116	5.68260319841649	4.15521485952735	5.9151586101058	5.57332475546207	3.19267030300767	3.47704536440489	3.9190553815365	3.5554949495075	3.00844400277216	6.22407825720467	1.0956835226187	3.41928991143811	3.79717953192754	6.47941076451694	4.432164946783	4.88758779826412	1.74178928346173	1	5.27370196146633	5.3077973192856	2.68654151023698	3.51930070634198	3.73766188165949	-0.0292722718038988	-3.3811876331811	-6.24852638797778	8.66705513022782	4.77729236667883	13.7159043111039	6.50546718320713	0.808693729695915	3.73171002338317	-2.41946012022132	-14.7026744025488	1.89301521305275	6.29379853819068	5.91308713501134	5.58023886255066	-4.54061987292247	-1.95812547468035	-0.0459958403329238	7.20996361028927	-17.0718254753924	6.6455765565427	-7.700541835803	16.0424879868317	-3.76597674632911	5.49708018541062	-4.10342420383901
117	2.81593112986128	3.20341482777127	3.55666156274399	5.99702647657716	1.6982051676632	5.56144836853512	5.50030079063929	2.20433281845545	1	6.04324726895849	1.42484602468875	2.09943739433504	3.3435313768807	5.28872988452112	6.88409086589335	5.37827605861709	1.65826245544129	4.44346853531591	4.28332485044962	2.32849976611183	6.54989612126611	1.39590376867213	1.36390119020295	2.36215311118171	-6.6276476795219	-7.45401377456402	8.8448028652938	4.23990534593323	13.5481868069721	7.84241459875577	0.514090166608791	5.17083293566729	-3.02631545065278	-14.3884616384226	-0.512549508999948	6.4450379515634	8.13786717673731	6.24088496734127	-2.08316421073618	-0.400873499074408	-4.28615384821534	9.95194515118189	-15.5887906479639	3.60337381650659	-10.801808872071	17.5802054461208	0.311419140939231	9.34717548847821	-8.44586672465763
118	5.82412195542584	6.85706609435585	3.18841774978576	5.4098236122662	5.02801002319082	6.43600211359018	7	1	4.81945514464262	5.63434740431405	1	2.04599199040761	1.89572654594332	4.38333102729904	1.65915778394985	5.70537823352168	2.16148448957354	1.59658552456788	6.26157641867301	2.30227814368466	6.85821832406162	3.98900123834518	5.930054755174	-0.512090044992119	-4.26976170833065	-11.4588582797384	7.34505405402902	2.88185940285487	12.6895443498999	2.52026684313089	2.96675156657737	-1.1659214642493	1.51545619910994	-15.0685281875693	-1.60345798180869	7.08073926566687	6.53528411679324	-2.7311554930138	-5.39549384655201	5.47516392887989	-7.91195505260783	6.70156984639876	-11.8999764416906	5.19279486494262	-7.23903972783497	13.8821966570413	0.178908308453903	7.04588191845929	-5.48202980627428
119	5.49338622964473	4.05780909849103	1	4.04584657796588	5.6622565245741	5.70164617427894	1.13345846239613	5.7986607007993	3.12566811118005	6.67777371464775	2.59446499906848	6.14437793624163	2.69382046476388	1.61974224923909	4.47753989845593	4.06140687120234	3.97537472478558	3.32029592933864	4.56928190013722	2.61586732624807	6.07012845672676	3.25492619538296	4.19724199717482	5.759262966215	-0.588703376007774	-8.80054721701097	0.175093255620621	5.44198953949685	6.91685373777021	3.52195947121503	1.35727888288152	5.33251099093713	-12.5675031830752	-6.14348502749731	1.82288139332691	0.0424660537453023	16.8647719267059	-8.14581178860537	4.61708195482316	0.973519066505614	-0.957654848416449	9.32989254970305	-13.7728176665721	5.62340365134053	-2.4373267428964	8.22679426128861	2.79431736681956	6.3621055526242	-6.76541858266791
120	1.46894802167073	5.93614255716822	3.63997862785535	1.12907478549685	4.71535746603478	4.16693007342877	3.65069996606617	4.29413258073071	2.55491805946341	7	1.7407531180594	3.52087544443521	4.98116192037633	6.65233797469984	4.63619319094599	6.50942597579126	5.34046412332407	2.18318880846973	5.97179742808269	1	6.37461902794096	2.03574444909122	2.60188707724132	3.56081258242869	-5.02691113470047	-7.12151087662804	6.79486905016756	3.59479553032347	13.0940395076025	0.455939078370547	2.16879419607838	3.08850062865749	1.6668005326634	-16.1109236317068	0.712998783793979	5.23349991058268	11.6681917582992	3.05174588411558	-7.12413002177016	5.75390172241599	-7.51838995187272	11.1706469298474	-11.7355550610368	3.85846688451269	-7.69800273332869	14.7980169975361	-1.43190512080346	2.8384566592873	-6.37302582980286
121	7	1.18814212565028	4.43983737834812	3.53646845991385	6.70060501451297	3.00240331938563	4.34340431776065	2.90492217886913	2.69063452556566	6.10771843481354	2.82893033544066	1.13245369667772	5.94308835886	4.65299155841766	4.15431748239672	6.48427203717266	3.38939078625701	3.07637047076245	1.68458422563622	3.34436045971932	6.90551812222165	2.83222390437606	4.74561119224655	2.59024566732547	8.09589562727179	-9.65468948116228	0.0137414544192037	3.64853959002803	11.9309526911606	-1.73125157807956	-1.69642138202092	5.62442027847878	-6.12124700285456	-5.88117697880621	-2.1907320654559	-0.296508557266401	16.8549520891781	-8.49735905772485	5.03220837216839	0.797464457694689	-2.96664564198724	6.95464636316058	-9.3014179873015	6.20505994710156	-10.4282532009945	0.634810155353053	-0.756982382266304	5.82903968202636	-8.38546521780424
122	1	5.38235884743836	1	1.86362384948457	7	5.40551944280601	4.95373455972352	1.07502825070589	1.94537157995402	3.85139755600963	1.58150294027477	1	4.17664228601654	5.64130173860487	1	4.28926845378085	1.13131214256672	1.55959025404773	4.88087448171858	1.72526999797516	5.27045883845991	3.15229389464002	2.81872718672624	1.62089578998662	-1.56968865833133	-10.8222129327987	5.27651522183507	3.06350437915061	11.1819219972358	1.99780716147468	2.4436926879296	0.272473598696901	-0.622012358982162	-18.5777555554976	1.40491086651352	4.15153453273789	8.22239295322002	2.70361855396111	-4.88705796208137	0.390120544595111	-4.30877692621666	6.47192249761823	-12.1309396363462	5.60231808256655	-5.32312034207272	14.7669517475664	0.0365390975595594	6.56394091270087	-5.4334202815554
123	5.58875901176734	3.84845106539493	2.31488326923875	4.46629073756439	5.0555873129897	1.4598326916151	5.48920353101596	3.34152435963454	3.57706676006246	6.13507519118862	2.51361471981367	1.14711313718055	4.25350906535981	4.2403548583325	1.05996340255953	7	6.29756791545568	1.28765933913509	2.472861779735	5.9998651515272	5.87116131142897	1.69535610302698	3.80360112482734	4.08949503550204	8.44446089649611	-7.73180435485164	2.17860596865913	3.46364205690523	13.6428794740254	3.40361853252718	-0.418747316765145	5.28648278817777	-5.9038069887467	-7.84549330652564	4.59286576576213	3.19403364728615	10.9337191062469	-10.3495903162233	2.04403480951145	4.23129417514735	-5.57726081293972	11.3202651433679	-10.5200246637987	6.17706251076557	-9.87966558350952	3.82449517511726	-0.0825606502676475	5.79673244470374	-11.149658006556
124	5.08028139730472	3.23153388275349	3.91454888474004	1.04695786768084	6.92000751450364	7	7	2.90223733940387	1.75753697209962	7	1.88840924215018	1.78112770803432	4.92981133722927	7	5.67981139757787	6.52242015306799	4.47597173417197	1.12156663580358	5.15729678902231	3.15924300975013	5.26973280971487	3.71753934520327	4.65365166802084	4.47365324603375	6.56543563284981	-10.1080774869615	-0.853909715625539	0.0456572194890723	6.453360275362	-0.523420992525826	-4.10227505383359	3.41013032652028	-4.22925646942379	-7.35139586723521	-0.670728139533726	-0.976498769940464	16.0462696033134	-11.0280968552203	1.63971863532856	4.54683961996561	1.18648099146173	6.20861164990857	-9.53118850756547	5.67523898863332	-6.33344390170248	14.5291862686668	0.590001452877833	5.90010468212491	-7.23153495254865
125	6.06670759730126	4.80057895736343	1.55296826259493	5.69427373250365	6.25033086547927	2.22896494831281	4.45774935991123	3.61193214702489	3.50459381805323	4.91666548104602	1	5.43732686232332	4.842410249203	4.6047622995109	3.1595621134947	3.94403554468128	5.13172335501004	3.41232722034005	3.88772625557803	3.58951648158149	3.2477507424362	1	3.57375235032284	4.62484692572136	7.59967432520875	-7.5747267851676	4.12402256183366	4.14227047472275	13.0622112702384	3.94887565427607	-0.75582460526127	5.14520386685413	-5.32023853350204	-7.1954107891896	4.00965836988426	2.26273385411214	10.4682281856465	-9.10775273491878	2.8178337373638	3.42461507771107	-5.44771798349758	9.62474118351253	-8.34071046830131	2.85198504112437	-12.2642719639033	4.80635059242223	-0.600733374742424	4.38691355826849	-17.065834782937
126	3.00387469870484	5.49778437451496	3.93801127530405	4.73991820792702	1.01753348127334	3.38079944574822	7	1	2.69921184854462	5.47775100404398	1.72258635407158	3.7150058166758	1.74948580740783	4.26235967060522	6.9169546890343	5.02925145416272	1.47362714612279	3.88672552500566	4.5681088418656	6.85678712062612	3.57277644562256	1.85640787065541	5.05435687919565	0.741148990188224	7.49590941135018	-9.2618984224427	1.25747762128669	2.83642762738932	8.09928090998449	-0.370007344105614	-1.3405328134734	5.75287863648047	-7.51538643319348	-9.68872905422388	-3.22254896572279	2.91878055870134	13.084687918845	-11.1726877066675	2.83051009634612	4.81365949163527	1.12825989785321	6.41584709081758	-8.17048251555499	3.28786858477788	-3.80179404578965	9.25247411410106	-0.745253023884792	3.44357090782389	-16.6436984515621
127	1.25745928074431	2.74021390205265	3.83843620469649	2.14869185854976	3.46967108437256	6.46692134581248	4.28159215863541	2.63886898293703	2.03692090135113	6.85823236089676	1.38151532866272	4.66245016343572	3.79346051112864	4.96591428544124	1.66893078530298	5.14818987221389	1.37436815755305	1	4.27884978216579	2.52117109364553	6.89552314895529	1	5.8423519632926	2.69575035115915	-3.9324418024698	-6.25619229202163	6.61636443423196	5.27786839767913	14.0818767976908	1.38099431615142	2.46926157411407	1.63785222766533	0.325461503490003	-15.3027772215699	-0.000880180091091837	4.06398402017017	11.2078323849164	1.75630279782075	-8.13989756512358	6.58231048313854	-6.4211606935791	10.6493561791031	-11.0328418571841	3.869446466947	-9.28646064386225	6.60477941482804	-0.504943276965914	2.10073757280446	-4.7994014503603
128	2.53752939401258	5.02878085189838	3.48885630690043	1.19924764622617	4.75385255439351	3.83489186177328	7	2.20918575479451	2.55650640198149	7	1.09349063953254	5.70099594020787	5.77295956452052	6.30295891156139	4.61803239784746	6.1667700989857	3.96702048041997	2.90932913770047	5.29722546717592	3.95814896317489	4.90493943801855	2.21320081949082	1.57092111090938	2.6421458583187	-3.90470989843791	-7.80505602077289	7.34500116703041	3.33301311605258	12.842794033466	0.523401529912252	1.64599918737226	2.78842820415703	1.12719982864649	-15.8334754947471	-0.189979468866268	5.39978205625489	10.6315220644855	2.7811860067494	-7.90214513536443	7.21376519703079	-7.1966993216856	10.7845824345772	-11.1991807099679	4.53009062231698	-7.48042027946435	14.9037144964314	1.19507749350887	2.15018216651614	-6.42474688702008
129	1.1861087269457	6.60145425264749	4.15205122681125	1.88728729383463	4.80314050667963	7	1	4.66015131418291	1	5.90371169525916	1.15124191243188	7	3.01935555681485	1.77062928992403	1.24682882787419	3.57891729600298	4.07743743263795	1	4.92550121733134	4.27323638708633	6.03520107440311	4.63245640850494	1.32265302985306	2.67734327226107	-2.40204783909256	-5.7854335112818	6.16441335058492	4.17424803283907	12.9864824458496	0.486659982952812	4.01928459855049	3.77241574618628	1.84844989296581	-14.7419049760723	0.451950848397727	2.75166254134194	11.1215582087582	3.15551163572809	-5.84688168775967	7.36331362485151	-9.41893016303764	10.4692430132438	-9.63554239721741	6.04551640432331	-4.80159579070219	3.17598340523849	0.818927837890719	6.19309373280764	-5.57736168938465
130	5.59820920604696	6.90374855116882	2.73960536070408	3.89937185904168	2.65829087135235	4.29883087570065	2.77388198274893	1.05728135951835	1.16094853211332	3.89449106685791	1	4.35511638076456	4.5427033754041	2.06843458766639	2.20854542341701	5.30316652377128	1.30225983877826	3.85160336418902	3.55873289188995	2.21508856345827	6.18382575472636	6.76877538966902	3.24406683341594	-0.468884913495673	8.8450984020596	-9.80703528166051	0.422432008348138	5.98608134334804	8.47475367282853	3.22398383712064	1.31473123418162	8.9263688465982	-6.90474191598191	-1.13316627049623	1.16794541462431	0.912777324407361	14.7042916732427	-11.5500152063776	-1.31790354760068	5.15005967317031	-4.96914006263988	8.75206990571282	-6.44576706317802	5.43616053332496	-12.0294948822018	4.38122729916035	-0.549682814718369	5.21579411934859	-20.9806926307252
131	3.14687313547418	1	5.05046051930468	4.82428641215913	2.43518589515137	1	5.15633492169123	1.70788496612127	1.8582252487416	5.49898246308726	2.41947355587192	5.93102711499414	4.85074078273889	6.81512424180105	6.32505169306256	4.29791029891843	2.3658671600094	1.87601700434319	6.20535887545368	2.65348561870037	6.68633271439115	1.26976024674288	6.7914852548293	-1.40904505663336	-5.03039901283801	-8.10149606096024	8.48122734178349	8.62612818685912	11.9803668225952	4.10657955031297	2.62692304801373	4.83387074397509	-0.592331195504552	-13.5255185006885	-0.86233765997341	5.29556619021062	10.0537842429586	6.80929027633862	-2.94324606235475	-0.46956462948084	-3.26363671123756	10.5805597869662	-16.7509600340459	2.60703696254421	-8.77175104388373	9.99065733840411	-0.112886839377845	7.29338725332449	-8.54652127498577
132	3.28640775545826	4.70442665135946	3.35907191006365	5.24136821981565	1.52855231413142	5.118407086756	6.17284080480668	2.6424120258693	2.02231437907521	5.83801738529039	1.62277336941534	4.13010502232085	2.36147471045437	5.60744516297118	5.55137464980077	6.97230754323486	2.00060900258562	3.20811765717167	4.75095859027608	1.75177625274809	7	1.95945784745559	2.90697281510802	0.345513666617315	7.37960582916506	-9.31498372343032	1.04313736415845	4.65975961448436	6.73805484376278	-0.47231523352475	-0.521407129800585	5.41661435768698	-7.45315282582699	-8.53364472997016	-3.82421315594055	3.44827684904203	15.3603261141552	-9.89029721307183	1.35096285918546	4.41653538784945	0.547109779595989	6.30789160829027	-7.9858407754921	2.92494892607567	-2.83058673158797	16.9532159430565	-1.15998366234969	6.91495140885032	-7.13598954862489
133	1.30353249445409	5.36720751470407	1.62810022951958	2.00847968361691	7	4.97517468863275	7	1.9584125953434	1.55766152326869	3.61506215629702	3.01883566192172	1	5.71635742913645	7	2.9084052919646	5.4407575101288	1.46202085426821	2.31214253639668	3.78792848015616	1.41306270098894	5.12680876827625	2.43508717961044	2.56235692211801	1.18038254093097	-1.92170727530991	-9.2419395795156	4.59247794429	3.21020460122582	11.6232173125472	2.97355630872585	1.56364433954326	0.100802711825647	-0.889495515215774	-18.3753044978217	2.45212920522732	4.03680160979098	8.39867725283039	3.5116611484154	-3.83837438786445	0.574866590152774	-3.12501045363972	7.48408248309434	-11.0439400149604	6.64761998683284	-7.23128284668178	16.0396538259313	-0.680339591339008	8.28379709280772	-5.23967354059331
134	4.43965232919528	3.7642927260293	2.9545136778476	3.54265942318533	6.61969661051358	6.13307345559546	4.98031765465079	3.51611345915862	1.71799059342859	6.07828874145621	1	6.52582202148978	6.66988681083227	4.2625480802941	5.31688972596094	3.17637647520353	1.29676315855135	1.32558359604705	6.27464843404396	3.32849465240717	4.47671906456821	2.72365748605569	4.0853351892283	4.39637021243287	7.16775641872045	-7.54885875944581	-1.19915508705411	1.55742671515473	6.91616240469641	-0.381854714699344	-2.04331679056945	3.88528507867199	-4.09783746563534	-6.95040613057144	-0.404353770875128	-0.0937603534348133	15.6437537426595	-10.5976939957674	2.14707139350846	3.63809340614963	0.47988902534288	5.7808450011331	-9.62184086143796	6.32630105412909	-6.07820165598801	13.4918093414636	0.14719018950202	2.52259358188153	-13.7666131704064
135	2.77592555247274	4.78417084931379	3.85704111090283	1.6041193069814	2.78565331509791	2.87734533889826	3.4573550008714	3.05674047626796	1	5.56250743754954	1.2665314076262	1	6.48901350378764	2.83474647952789	2.71511935691149	2.42686778359766	6.19278074514473	2.21385920620646	7	6.72976829887101	1.39771386877948	4.30489045007847	2.9128234009429	1.90864568928726	11.4457018554683	-3.28682892492354	8.00580936117441	5.10783265597581	15.4098602693129	-1.50342874942043	1.07988402728837	5.97596476854488	0.496925929866356	-1.44558869207205	-2.74127398019074	-2.03893002431522	14.2115363192765	0.828714042091442	2.32880858916485	7.5216125063932	-0.467019364486582	8.89278133662778	-0.368381548220238	3.7303226517587	-11.7676371635625	10.8703698446278	-3.88394349129972	4.34288519440065	-8.47098194181812
136	6.21723406628201	4.19089078145658	4.66670150183943	7	6.1646634574817	4.14949644436707	5.95697914995111	4.04084478066965	2.15710831345511	6.77162277014374	4.09126129614811	6.20526920586214	6.39957718699907	2.91159419228345	1	5.98591250143755	6.03117948264531	1.57686742789365	4.44937981576611	5.39598512249511	5.19182464529698	2.14070706148951	1.72260021592523	5.53171153290317	6.37189618195062	-4.5261361097948	6.11059996658169	3.63608726130729	10.4975020787555	3.61401001268611	1.03669363782877	6.61184954148187	-3.50781331457915	-9.31107529872957	1.6909886578163	4.96536928345891	12.967155418398	-7.52190131884182	5.34625824769434	5.26310003712062	-5.78541022651101	8.95932736225056	-11.162413692589	7.2332548294197	-8.87028039284812	8.74895475817797	0.105763665563247	2.35556775783065	-4.95003672709439
137	7	6.12603538741088	1	6.19951002775405	4.99900149781536	4.13916995426243	2.81936805766357	1.68353649234392	4.97163542431877	5.83988308120391	1	7	5.91111166858806	7	1.12417316818672	6.81703356620416	2.61456200344295	2.27361636864806	7	7	5.47871703409018	1	5.22748158684304	0.880604838107302	1.5269826940572	-8.01464874764871	-0.0279907107376214	5.135674480029	7.59844821977507	6.06155571683916	3.80785508563218	6.41823182750687	-11.4782424495917	-6.08119901988868	-0.299900199709398	-1.55268982725625	17.0496599928833	-8.29667318419853	4.01742452035676	3.11200538607679	-3.32628094514902	10.6471063714676	-13.7551800573343	5.19281633363338	-9.54312240107949	13.6474888594608	1.39515162138199	6.99903603661589	-5.36149972563864
138	2.27193888231675	7	3.50728187672073	1.18694223224082	4.60771679758457	6.54555289152253	3.1756940141219	1	1	6.31810934370457	1	6.239763379976	3.1526182690586	1.35428010157083	1.50277877792485	3.58884148020873	2.45782104542496	1	6.0603796173909	5.69199116899921	5.94156727855194	1.92672891147412	4.14593447386147	3.35695552495732	-1.83934752850225	-5.52710273873705	6.03702572715954	4.63022010985239	12.3459190870907	-0.101777121986679	3.85909821167801	4.94016944658646	2.61222931351371	-14.6939104236344	0.0694807540766386	1.82397465725567	10.5892481739559	1.65037880684026	-5.02256693918378	7.51975108598796	-9.06711829950758	10.4102716093277	-9.56159232006445	5.55306014595853	-4.69291824570877	6.64470265603476	0.756037943464466	6.89128089474158	-6.50790797829476
139	5.6207980900239	4.24730121076904	3.36204336514679	7	4.92546666478162	1.71895207323	4.9570659984588	4.51010323062483	2.2629043089173	7	1	2.9712812446914	2.74915047309881	1.71829324540099	4.90323443509728	4.04016779617313	5.39411151163255	7	3.32669685228795	5.95493292187127	2.62647364963085	3.05852250353699	1.556022120889	5.66911193755324	5.12476513692156	-7.10525382689791	5.01845675781063	5.13020379649573	10.7518545095397	1.63095140569157	1.65010882326468	5.55415150685579	-3.01150472894868	-8.78917659032455	2.52002852158475	3.74953257112395	11.5507623140154	-7.02461100663404	4.25753825100224	4.21428332641168	-5.76546631407179	7.4050246204504	-9.18058254223252	0.371495969159308	-12.3862865365735	11.0570577789884	2.02084570199683	8.67761004425174	-2.419166298907
140	1	4.09943315445294	4.83114138577986	1	4.34025065193114	7	3.65260406084083	2.34948770270698	1.5310851874775	6.62369613762507	1.80859087216102	5.91522023719194	5.94249402940887	1.88811310682993	1.29436062062256	4.94121514845082	2.34790246292528	1	5.78582931602666	5.01974127839317	6.5119832414867	3.94090385529809	3.56884266451096	2.75309140300285	-3.75733957861156	-5.74782460207715	7.85606074169864	5.61556945729085	14.4696000257003	1.74995549111764	4.48755519105381	0.511480116239258	0.38420162634157	-14.0705385039547	0.205835829244313	5.9437924953786	11.6662785820536	2.04610251688724	-7.6217036106975	5.77790195724481	-7.12931352229975	11.0694649111588	-11.4099594608222	6.06498473693584	-4.14293754822355	6.91707938841415	-0.0143386278036639	6.64532513340445	-6.670077584689
141	2.32961842065846	1.49044639734193	4.56214228631008	3.51427214607072	5.68482971637165	5.55005457632541	6.32880793897878	1.69935535865096	1.06612299306819	6.05230807313944	1.94696584545586	4.93935138670206	5.5195783038246	4.47603541208458	3.87851208413517	6.47721372892055	3.05337488664765	4.46002770093485	1.71682134693389	1.24004289816472	5.62744794290571	2.28112454232216	5.62980025549954	-0.710637819754805	-2.62836226597844	-6.82012620196525	9.7656577978786	5.13634430731021	11.844834742663	7.07850666252398	0.303717638455259	2.63095688440131	-1.5490225655497	-12.4917953218099	0.974631714139566	6.92093329180327	7.30688352571821	6.72586198512076	-2.73814312657933	1.85441744196339	-3.26671970534499	7.45488884381824	-18.7419431917295	4.61675049158757	-2.56219334696727	15.6292134563235	0.327990388844162	6.39746953262446	-8.00178301251067
142	3.76807349263443	6.79972630331976	7	1.35941372809616	6.17435403663447	6.71811517235551	2.5860736055195	1	1.83639225762766	3.28117612311786	2.47132650255024	2.94076668890679	3.9188893468363	4.35397321033195	2.26073320495106	4.61156690134393	2.08682644505819	4.5871183684132	5.94721583836581	6.65109192894068	4.9077036702457	3.99723919289579	6.92453688783612	1.4663106099499	-2.28378304056093	-10.892887719563	3.66769970448416	3.73768950575582	12.1379272108732	4.91064890464677	1.89441892124343	-2.24386172063662	0.581449430913584	-19.7430738170991	-1.41363286486779	5.61352993672137	5.51708257705127	0.862846752199758	-5.9290321972975	0.82140401189018	-9.68634230885297	10.5757542015231	-9.24739136868472	6.62890731864715	-7.15989781989882	15.0786639743967	1.85188633271372	8.61488027562119	-4.376841460298
143	6.03509057403937	3.5367084294522	2.53661311690394	4.75383924315404	2.36609269002972	3.05221104826938	2.31056641285661	2.4171801113715	1.20129923584161	6.26769295702195	1.63003685588711	4.9550374213684	6.16867863204891	6.9682965754092	4.30620250972575	6.28472103227149	5.04413684496054	3.38847939568743	5.26812389191883	1.9331420129382	5.85530377706449	1	4.20323794563982	3.2850846985475	-4.01497675576428	-8.32487145868166	11.2158086017356	3.26364022539646	14.4573665342093	6.20833842585663	-1.74572453757014	0.015488805803682	-6.79860144326294	-15.860945380662	-0.603135298957063	8.19795364335728	9.16192711068512	-3.26847959296553	-6.60631453942915	-3.05619277921568	-3.63765266494677	4.87152637103444	-5.47706911887706	4.42873358082281	-3.90185609293679	12.8017376906949	-3.6226571168457	4.58295342862069	-10.9745911190582
144	5.96911109466035	6.2645385467932	4.17056414610085	6.04007624525406	4.67057032078384	5.91152836321591	6.18763426733974	1.83914175200932	4.61034620272323	6.34630714534685	1	1.8341191857579	1.51472756951162	5.03788517502036	1.65806512903097	3.38983975404932	1.70971364350297	2.76161836935615	6.34108586965998	2.34198749201669	3.4594971379561	4.15173349616398	6.84100771271616	-0.971935652097239	-3.7749284730613	-11.0542822451818	7.10392107707981	2.86367676874508	12.1566584530926	3.29613658754787	3.34393830821446	-1.12770151932871	0.336072346255514	-14.6809506699324	-1.790639524279	7.01137596919	6.71976484385933	-2.86466198781383	-5.55778590302345	5.41845017655189	-7.90551476522617	6.54126864654143	-11.1837849813732	7.0437249308628	-6.64296355619685	12.9546252852385	-1.22712529777881	7.47330084208818	-9.11049551788407
145	5.81065596792872	6.9339455270086	3.22768405982757	3.76405560396146	3.19149108443368	3.01102738739705	1.92179252781645	1.57465619004816	1	4.03213554703716	1	6.87885990324163	4.17351900485882	2.15632520614343	2.58414458180996	5.29996738666199	1.3832972049189	3.73198549613684	3.73936209070824	3.96714896542161	6.85034549189915	2.26889653377695	1.93488176344993	-0.000753743676819296	8.42365286953052	-9.95205424578143	0.0472485869524554	5.59859691135135	9.21849341111365	3.90161089618108	1.10044070862499	8.92387594571234	-7.2301311765622	-0.68764675985026	1.71612925990174	1.18088219681099	16.7630900914484	-13.4585144202271	-0.578523408985367	4.47746105382733	-5.82782607319211	9.0974514490721	-6.05203432945816	4.89516075967161	-12.2123575873789	7.60277340694454	-0.130666896086745	7.32824437513004	-13.6450720043798
146	1	4.59049885707817	1.58608988350571	1.4793339818592	6.93575532898404	4.98925463295465	6.63494021170833	1.73080582738537	1.95405326477996	1.1474424121869	1.77570357507585	1.25736311486499	5.30670242585688	3.96104037925018	3.66782290615746	4.19944114740211	1	1.36656222763891	4.24683517108576	2.17205111592814	6.2391071373781	1.70101162412912	3.05372030557686	1.60554561958368	-1.63850795885725	-8.27262931182604	5.9345309362843	4.07538627967257	11.9292481583097	1.9801517057143	2.04085085395409	0.548995828419142	-0.648229999832365	-19.7627918051662	1.49488273345674	3.2233474655458	9.04568788155002	3.90998821517611	-4.08865877830359	-0.397314807068596	-4.04090314802933	6.79985804972011	-12.2969022205149	4.63417133312286	-5.19346779771408	14.1990183587431	-0.94428288663583	5.87666359473642	-4.43560186479967
147	7	4.01162181738852	2.74414520073098	5.68685797161844	4.11691229521596	3.74089786417565	6.1753909476724	4.52260054098525	4.70972718623694	5.625334822104	2.39554598359084	1.34430300412392	3.75998624302539	4.49938056715665	6.09930456309118	3.66443209767766	3.48365859314599	1.4491973969934	7	7	4.40270386312813	1.85570495306094	3.79534352224411	2.02494837488556	2.114818745617	-9.02747715075566	-1.09641219401291	4.81733197905726	7.06327940445122	2.47373811008496	1.15061526773979	5.75139793431909	-12.0947351968073	-6.29414012609629	0.671968988523728	-0.285513424836552	18.8038472891688	-6.64655417674007	4.47962204386527	1.33109927087631	-0.83996691135433	10.8750741000913	-13.3994399487032	4.78404126829956	-2.66673989166473	8.38408063285366	-2.77789671707227	7.84241710560316	-4.36155353251139
148	7	5.62763251614629	5.46184212326779	5.18219305741018	2.43372942608314	7	4.39679566833394	3.94608022866615	3.29298433454613	7	1.23033981030542	5.31938979795333	6.17280685481295	2.56136798111957	7	3.89501601316021	1.10510158492871	1	6.12690631974495	1	3.02536923038707	1.81994030178758	5.53840389011165	-0.576250780207397	-6.45856630204349	-9.7409696988456	9.55778032693742	4.94165455145352	8.97210666420139	1.98047071990885	2.25646477882569	-0.0568194868819233	-1.60525592966299	-18.853260632174	0.622968731074976	5.19834100440186	10.3355895924947	-1.19571741944243	-4.97524592234939	2.6837944802713	-7.55901516528644	10.6763130418976	-10.0013492642101	2.91063115026603	-9.86695254913215	4.52516667228521	-0.818710070283012	1.591398901925	-7.23741731686344
149	2.34635602771618	3.16047445438519	7	6.82341949295039	2.5180074447157	1	6.81127420382278	3.31768177504394	1	5.47724251861008	3.2488756360718	1.03778510694009	1	4.32581774330884	1	4.35830216691975	4.67570156158161	1	4.60927940305046	3.38682992156778	5.98607527580591	1.35161085803435	3.09668710298864	1.3011150893361	-7.5480006592007	-6.30330080696996	8.58314631591057	8.77936733481792	10.8168705737161	6.43091201095939	5.95830454033048	6.0760859171482	-3.68016730398257	-13.4630793905629	0.135888235743577	7.2627623281932	8.01350783080058	5.32543287655271	-4.02399962623825	-1.01527028874669	-1.73904556389297	9.62433681354851	-12.4500990528107	2.05356397000213	-6.58232057359056	13.1484591466421	-2.21850992102908	8.31226217044335	-5.45547007193657
150	2.83990818510892	1.0932366064231	5.96312343841928	3.52092934386857	5.81122957023389	2.95589908748164	4.08755049839274	3.32935576485237	2.72299975626261	4.98079806824682	2.8946840237806	6.02545717641912	5.87058208947316	3.82929200345213	1	3.77008799219831	1.30521821439147	2.81511814100305	5.81184630069063	3.04756566201377	4.98595540101656	1.7004991916298	1.8149736495441	4.27423162979182	-0.569184857877262	-9.59034134507071	10.0625435861864	3.85500411304246	12.1531737021819	5.59554917399082	0.862832531934428	1.07540919271407	-7.01132646364221	-16.3309389157967	-0.148578754726019	9.02057530480323	7.94694815578815	-3.18180540732049	-5.93416119410044	-1.02179572645809	-1.99654899119011	3.40842503665542	-11.2280944427152	4.0619436738864	-2.12502523309449	16.5003208500563	0.629898859320827	2.63162772765189	-16.8202690152546
151	3.64626693901242	3.63246344886413	3.23628388156886	3.66177179549281	3.54138746438728	1.80512806686829	3.19475532313971	2.97491952865898	2.11129070883462	3.25683121402892	1	6.68704416696444	1.88464789905477	4.39689436985921	7	7	3.12948435466028	5.11206219626923	2.47593378859184	1.26267633038454	6.54927679369838	2.96553880076266	4.456719653347	2.50639964285798	7.18369129283013	-10.2736794963795	-0.894620610470105	3.7800783516677	6.67560668921753	0.429156658383372	-2.50092148409286	7.04575627021333	-4.61429413962436	-6.8771988827576	-1.63406823008148	-0.351907024745836	14.7898219790107	-10.1837631872201	2.64450621978018	3.59812642539721	1.63860147717065	8.21935206118791	-11.8298582036223	1.09366496124442	-6.90776733514415	3.78981956100247	-0.457606738072613	5.8967500386818	-16.5872978089873
152	1.05004132350575	2.52032133857902	3.25154937329289	1.56154648706719	4.37093854575423	6.41507577912771	3.85402377431548	4.36827985990715	2.73052833285866	7	1.17160893206382	5.81103921511832	5.17269088562026	1.64873618039254	3.32530941707736	3.11516406771328	1	2.94777624660163	2.91414680134894	4.8028267111415	6.07904661938102	2.28828406111697	4.3251350099982	2.54391797610223	-3.64639582560895	-6.1141180361781	6.35400357804504	3.80184338417792	13.676250328653	0.825760651580661	3.44499927038797	1.35770623299812	-0.654856430152798	-15.6971314039789	-0.281756487003884	5.71730952278528	12.2938828998734	1.22459893489741	-7.45920347217454	7.14236426151663	-9.0179977635052	8.71777459478305	-10.1083848084109	5.58409015484856	-5.06657824597191	5.54420351205079	0.704215235270162	6.09052456204946	-11.7798251714846
153	3.21713560888656	7	1.95778469584448	1.54902918023164	2.91544741244734	7	3.74528800966897	1.68376808539042	1	7	2.83408531120362	2.53020793537964	4.91083382330864	6.13895017456756	2.16744145506917	3.56820771212208	6.76184714313995	4.86141584046382	3.41521468279125	5.12106176232269	3.59476995564893	2.2013036599411	4.83429240596548	0.770382602398477	-3.73138651648423	-7.11562129777427	5.43897677066225	4.71733483384579	13.5795631010837	2.47207309556713	1.4734543609648	5.24304402564845	4.03384576970518	-16.6524330610482	-2.45395443092373	3.98028553263819	12.6596997895928	4.59650595892051	-6.18599182250694	5.93020524444776	-10.9405181959845	8.8449389162429	-10.2637788360556	6.33737382028557	-12.4574653663713	6.17116457843608	-1.66787524889274	8.44043396344787	-4.89616480786625
154	2.49926427444564	1	6.35752996148678	2.61603761565697	5.65089392455397	2.32950028763874	6.16653574197126	1	3.78030789631843	5.01602566532591	1.30198526533652	4.12973159185622	4.45363864341196	6.36491677957776	4.03857677097435	6.12004527289654	2.1517435518254	1	6.15157585235114	3.27510698035769	5.91172364672667	2.38794355978813	7	4.76598672854151	0.245230083377238	-10.8121613838251	9.70188246091317	1.57663274899841	12.9746230531222	5.71352389607858	1.11155308318376	0.137909517154326	-6.81846961822426	-15.6625043945907	-2.50330704343133	6.92499060017114	7.06536023198905	-1.9053255561548	-5.68005323318497	0.574559242100794	-4.20978763594626	5.61298506224254	-7.5715087648097	3.63435952151902	-4.2241130206551	11.9975655730286	-1.352101278959	6.73867141727875	-7.89325953693232
155	5.47123212168195	6.0039317425068	3.92014658182082	7	7	4.83122460904283	2.46552996887201	3.37528003433793	5.81718568420807	5.60645895347815	1.77801467508659	1.24870191639539	5.17380272813819	4.19108318734597	2.3747916137971	4.132729605308	2.18809402507609	4.26159304788964	3.61995862453848	3.92388228642222	5.56713197479672	2.49825193310105	5.72152258220078	7.36240325085234	8.88530169872577	-5.19747244682452	5.65027941269275	6.37985969754641	11.6875920597002	1.75659319407714	1.64590315518434	6.95004173742058	-4.00253196491153	-8.36761181123252	0.981446800430639	6.19556938464594	12.1279709192963	-7.26292188013954	4.10160327277147	4.44130396316808	-6.04987642869921	10.0536947364191	-12.1450160539593	7.11711930670955	-7.54249258433554	15.0094090375375	0.257680816769586	4.11108529393406	-13.184277699864
156	7	6.24085462453014	5.8861026648989	4.83055463633767	4.60229880388099	4.90657535548153	5.82166503084263	2.87667451120928	1.866712049841	5.93464353578144	2.55469757445037	1.98340641890125	2.57595456702662	2.86356130607662	1.70853727303986	4.06668129644474	1	3.67574213188321	7	5.94450400799141	6.4424594689321	2.242899340132	7	-0.769844889757254	-2.13832465370648	-11.5266212290127	7.77809601060643	1.96810070557838	12.1435510669423	1.95888123913365	2.98202573862431	0.948539831281256	0.722596705626213	-14.5115535199301	-2.28374641926145	4.98318819138539	5.13573429021057	-2.33051752383975	-7.34000277349607	7.0170807164962	-8.50707367205184	6.51666051920271	-10.041462125292	1.2026935554951	-8.17168990958579	15.0161286376033	2.43810963945943	5.44347348182966	-11.4024543777405
157	1	6.48901094373784	5.77344864690351	5.02170209979039	2.77935485818917	7	3.02114714159785	5.00932395999278	4.65259155771701	4.27662875067934	2.29832478230391	1	3.18113543157648	5.39342037429099	1.9282044236639	6.30016921175228	6.5527471260217	4.72190473461991	4.76025202362128	6.08759417864751	6.76821985801813	2.0335491875107	4.20608166096292	1.03273623860346	10.8476087581875	-3.20957641116297	5.51248953228289	5.35426656800663	12.5062632949597	-2.41863644935223	1.06732021943951	6.64252392567327	0.754902220369768	-1.26627903381889	-0.93114795939878	1.08340557007945	14.9682188719344	-1.52162294686359	0.58511028465252	6.37948099875377	0.753503717305004	8.94751100563892	-2.53420015890339	4.99272352340319	-12.4532866592946	4.59086294678922	1.20342980422012	3.85119140853644	-14.5602246358757
158	3.46300625639731	5.12670871179277	2.35866643685099	4.90634665642922	1.62740421026184	6.10900872277963	6.02661265101029	4.8604275158621	2.69676345414549	5.56344717119493	2.04907523241389	5.29195596161615	2.69554611576998	7	4.74024077241029	5.26414802269077	1.38844060344922	3.06727694732683	7	3.3728446441379	6.33432118952225	2.02420618773468	2.03198912075748	0.856044110832639	6.86264953290566	-10.025638711025	1.51012004041381	3.81097066679821	7.49054041966125	-0.977160329500416	-0.677109408006792	5.89986171839878	-6.89222369313716	-8.95839646811538	-4.65764163680737	2.83137703040829	14.0566033830319	-10.9503197292879	0.887395402298888	3.79420158642443	0.253751294299536	5.79727551233419	-7.43696849749776	3.52769380723682	-3.03261371871522	17.0202259907489	-1.48124252277284	7.17669040243343	-16.0356907666713
159	2.15899008656763	1.45749625431955	5.56829598804171	3.64363135567193	4.64301309780391	5.31417985375434	2.06550208728626	1	1	5.38903329972322	2.9308380202488	3.59290407975736	4.92232714333376	6.58547604481374	6.5073369233314	5.43163461005934	4.38613030486794	2.45725348942665	4.49989236802999	3.72678070105545	7	2.18141612882506	5.29883436170059	3.86598381249861	0.938831057930394	-10.0688376010091	9.18919536032987	2.24259730712741	13.0499373898161	6.47446617304343	1.8054469999855	-0.336313126048053	-5.99228596798479	-15.1550251141996	-2.18664858069864	7.11799727913037	8.18957029142145	-2.31751153521008	-6.59972185021317	1.61783308608953	-3.78735052957534	5.12454621227154	-7.77027974819834	5.44850576345558	-4.65455270287542	10.7999612512132	0.703479055420247	6.34799308504831	-8.51755082103159
160	2.05978461828434	1.01760207342468	6.38447933948681	5.72116041534675	2.75493012207064	1.78717878142791	4.60842336177592	4.94084936166053	1.2177498893612	7	2.97998285439914	6.17362311774963	4.83382247680009	3.80929809696997	6.63137818124185	7	3.53869448916579	2.0936039567425	6.38573844586185	1	7	2.65706354190238	3.00813646122436	0.751430284565749	-5.91594297088896	-9.44537150131759	8.87100466705337	9.19394393130549	11.8587247145771	7.36434819161844	3.96391294917065	5.54654111984136	-1.44971470721484	-16.586549977514	-3.29163430296529	5.14257578808388	9.37654176071911	5.18104536065786	-5.12448984293843	-1.24783061221275	-2.86946173605865	9.9390293367432	-15.9440297917015	6.57044392060325	-1.95956874091693	12.9363678111762	-0.427836250557012	8.24401756905149	-8.21429614972633
161	6.41799569631354	3.50471977544288	6.01039709773186	5.69818194913935	4.55937284350605	4.62818651627811	6.87967888299477	4.30097600225685	1.80891679579709	3.94389322591452	1.41339952460982	3.97204361323931	3.14770078560591	6.3419369430904	2.48877431015792	3.06638101666574	5.59734151470266	3.82477323917092	5.94821740046198	2.24042835168316	3.65571095287584	3.88513533703366	4.88632396160624	-0.215574693900446	-1.17587798118049	-12.2976862232317	10.1311838613816	4.17729522507951	13.9813552118691	8.42753922834731	-0.251885486403872	-2.10377289516705	-5.4766134363368	-15.9777852110824	-3.26841285603197	9.14041832035128	7.08809215954033	-1.08707176126005	-6.12564104577664	2.58743244140357	-2.04519636258737	3.89363992464907	-4.21765050566811	3.00888157254097	-6.02457367941572	13.2764139683856	-2.45673232609572	5.69877762031532	-4.83788103345537
162	1	4.83716497850567	1.43955677338108	1	6.97570946129921	5.74759499430037	7	3.67678944680813	1.93093828294234	1.51565701420933	1.18486683879032	1.09471623183513	3.99943898251697	6.92495903366842	1	4.95900740899394	1	1	4.26621547881903	3.99049731086871	7	1.44194110359145	1.67637996257036	0.507195430837455	-0.694778508932464	-9.70691195426523	4.79026035313828	4.36236907185134	11.6705625240427	2.20402609171649	1.65596191086659	0.00253704066554244	-1.02287367215606	-18.2168910022986	0.663841092711424	3.40691353797615	8.1661649692034	3.41929455517198	-5.11377554225965	0.943581245870964	-3.2029780776832	6.85886386247574	-12.5172662662402	6.04414263096203	-8.11114439289176	15.073011633432	-1.08105135597391	5.93053319985907	-5.41827127925395
163	5.38017325020073	3.84764459452229	3.92830631099265	2.0871760574178	5.96801888361548	6.0537667311045	7	3.07452411685924	2.06090003934527	7	3.32986265069113	3.64579227025107	6.03782127008478	7	5.61675282094754	4.28185696455388	3.96809494791768	1	6.74234869704369	3.14328747294507	6.14380150017949	1.92735012025783	3.53678977575265	4.61269776594002	7.25821004402144	-9.30614599573398	-0.766264247749138	1.19612494657968	6.51906191518519	-0.594634948010351	-3.58273236190933	4.87486684892234	-4.84963543639639	-8.10648708952466	0.48492274634622	-0.596730427158414	16.2960734753452	-12.1180564056458	2.12096088454139	4.3188739132993	0.562031642869091	6.2615245212658	-8.91071077461703	4.05553378002879	-5.09481140718011	15.8615695116879	1.20964201050593	4.80332462699062	-12.5922078324641
164	2.18154877021737	5.99976034451772	3.352013561875	1.16615177490413	4.99037639723022	4.5879436003374	3.66666035319646	4.34876128922705	2.50481181294261	6.78269900936021	1.22147969004333	6.8655360256007	5.05392603572227	6.44361325864773	6.63552687938317	5.77845205019198	6.16381732136951	2.21091348161073	7	3.51094674254211	6.57426434196313	1.56966510091772	3.24483372720489	2.42525546581469	-4.94596860501915	-7.44477753401448	6.31684921942271	3.94116302623455	14.0659631796302	1.19217690959336	1.76854038496221	2.71353133636575	0.836994257025496	-16.3169968784807	0.0134129738837984	4.12108187017725	10.6439496937985	2.75230189786954	-7.61370864547798	7.2407193940749	-8.76305218386798	10.9894176104108	-12.2761713005883	2.94971504038677	-7.6877677278174	14.3589808387306	0.361753207764608	2.95178215563074	-5.70818940790589
165	2.05359007957126	5.34142904045483	3.93301404473995	1.08964232750633	5.67926415574071	4.80588950771849	4.06017061331631	4.60553448851951	2.2704442076759	4.63833071737363	1	6.73367343117915	6.22090053024986	6.20380267514123	6.84433553247145	5.18170599643637	5.98802720376116	2.10327542954981	5.83336157496497	3.95346434877461	5.06163538776966	2.75280704162766	3.34163609392624	3.10931273309758	-4.65057628206675	-7.47908419186911	7.2880527031306	3.5603854287561	13.1530434305312	0.157641665424846	2.05478615556134	2.0733847039686	0.428101174642594	-15.78527866914	0.503140259246186	4.05258175847785	10.3840545847465	2.75829282523981	-7.04275341845852	6.86203908479345	-7.71829004413583	11.6369274085357	-12.01001218902	3.96037871967554	-7.65883081252041	15.1659085743138	-1.18170345486694	3.17304491746059	-5.97100094273573
166	3.62227687469807	6.05358371783549	4.75200826763818	4.09026283379412	3.23316778839835	6.21582794951396	2.43901876184674	3.65412151887866	2.42919555723848	3.23854503320072	1.54508157360432	5.28658950331425	4.27514208023738	1.78992940981286	4.48551060591437	6.39285796995206	3.41344339249073	1	3.01036963991643	4.76250455131563	6.25840920688842	1.93959218663289	3.23513573298068	-3.49219374818942	7.98410780436249	-9.55617600830407	1.11458974010125	5.04227137701389	8.43209265221057	2.58891266755823	0.887176823275129	8.85560038443624	-8.10125625666176	-0.829494009874648	-0.426799730727782	1.79739301684706	15.7536488608578	-11.5636735204492	-0.480755637588664	5.44616261370997	-5.92599205611271	8.83205614866741	-6.6149073825972	6.12087994749815	-7.56087533173255	-0.430393669187765	2.43023355020902	5.65886962298307	-1.86482436513583
167	5.62564859076877	3.97850013920138	3.48900167637856	2.77459723655833	6.24796684212416	6.51714651519767	2.37993879319965	1.39211257730087	1	6.55009760650371	2.02254290510605	6.07411445925239	7	5.20862799973176	4.67449919928726	4.48593914241402	3.76104966967274	2.71766564666007	5.83164109456955	1.54725809598191	3.88873111513205	2.46075738906228	4.92600404192192	3.33357171107864	6.05745265499631	-7.08388541946219	-0.997673282993765	2.28017513052965	4.99235479564909	-0.613983420964687	-1.74902939110958	4.87239066105332	-4.23841990355908	-7.21846422622215	-0.290655928580021	0.0415967414076622	16.0773507194301	-11.6647417666374	2.35297174279227	3.4751808385388	-0.0824042674486187	5.58696389123749	-9.32547691580551	4.25095368570026	-3.68063222792758	13.1264715547515	-0.0237857491619789	2.77235635160587	-13.8197123354281
168	7	2.69812176899236	4.07350098574835	1.76723319783242	6.76888805816867	1.94060381965118	2.94702868698023	1.74118970191649	3.66544381461554	5.95098753868167	3.03054048380923	1.54742966062611	3.55575203342278	2.42119489427863	1.09493150673559	7	1.68665680568921	6.6118893942352	3.67000195085014	3.52729774859294	1.56222744121368	1.63864569714132	5.65168935207445	0.803192891903896	8.49655434174313	-11.0023337906661	1.45854491650541	4.04242724833122	11.2986570243275	-4.22626271716059	1.6644129971779	5.19494230438581	-5.71994753677152	-4.11905861706584	-0.549282195265311	0.0752981391148121	15.8729345763814	-10.8632462179682	3.40074229383734	-0.393013919639197	-4.82928810620392	5.89481430955303	-12.4387586202002	2.00776754043959	6.01053668786601	6.41223961567199	0.130307058979109	5.00955463239605	-16.776260818663
169	1.2015897365646	3.77719926234133	2.25616139602434	1.64784020877954	3.77229206895617	4.93145312382896	5.13257027347454	5.94128263865374	2.90043918717684	6.9089165196545	1.69232520931731	5.69006876479318	6.26117940587013	2.25429707157103	6.55452430891292	3.00400019394841	1.73511800860539	3.45199338404067	3.69084131811232	5.25186153252753	5.46164519303488	1.5419599695108	1.70851171555152	1.74593984516217	-4.1843856229637	-5.75976084705261	6.70821724604258	4.36839751502857	12.1276302535021	1.90020860121238	3.01357013548962	1.69044848299288	-0.506438446091124	-14.2673395963426	0.205024720294049	4.84671791744681	11.5974783306727	1.88357567084333	-7.82381404423179	6.67924028372532	-8.26341990232587	9.12566381647936	-10.2719500311816	4.72723838612869	-5.48698063360215	6.54323166564487	-0.294324814741968	8.03510549636216	-13.7537844186546
170	6.62144317304182	5.89125750877868	4.23492091163899	5.67512378747695	2.24250256697411	6.07146001332667	4.12231795650332	2.04694742080621	5.73168687109416	4.22665786172656	1	4.94995901251992	6.33966613018429	4.38281231282639	6.50139052592341	2.46311697603826	1.15525783481827	1.30643372881654	4.80270820669883	2.48860213929752	3.80476508306248	1.96885899339937	2.59227490845403	0.325308282498696	-6.45707020006734	-9.87562579409644	10.1208295459259	4.27548210464844	8.3214579735833	1.40505104036485	2.26867508451388	-1.4540362482343	-0.303739783288127	-17.9733247999756	1.59962164418449	4.99552846337123	10.0966320698604	-0.0676605474299553	-4.40974227973504	2.55745291274644	-7.61415560726552	11.2576485382677	-10.2506848969914	2.1870656396209	-1.95224728623277	3.96184366895247	-1.22093926917554	3.70343805736454	-9.73801634088271
171	5.46695334513148	6.63562609706188	2.72403808718613	3.4191484531441	2.98323859781237	3.03333944126765	2.89053408047429	1.48444628181302	1	4.01266518628818	2.53152523418799	6.15215185964171	4.05685017856935	1.73607823548625	1.84642464293844	4.80917332936644	1	3.96935035179954	1.84855878595276	4.63173887544031	1.07066915146919	6.61014662285072	2.3445936472364	0.0130607335700784	8.6307557779703	-10.200852215196	0.0409179081276973	5.75599930095161	8.57429075408181	3.50742580607656	0.381808104425938	8.29687565644406	-6.88713137489671	-0.791345699858286	1.97489480830547	0.427163670864519	14.4905642452191	-11.5574620492251	-1.21217699086198	4.97697346931733	-5.151767789997	10.2383595470489	-6.75463990302697	4.29527713472062	-2.23783904372261	5.31087954213759	-0.395294552290087	7.74318807871463	-12.7644065109178
172	3.16222422231087	3.45402167823957	4.49369442078069	4.56860177505584	1	2.69016771227204	3.71645444582264	2.9355830808797	2.28141990961744	6.17880733222483	1.79860237613009	2.00313127859418	6.69669652707587	4.72961332015253	4.71136062497738	5.71517573412934	2.33694061050629	1.54365340900546	5.48534520616146	5.53742363342881	3.49158541646242	1.71356855497005	2.16392919288525	1.65022270023512	-6.44680930068003	-8.41836274286401	8.17979435058806	7.73593695141593	11.2295437361148	4.92758927440468	3.45160712373667	5.27371292786505	-1.69969018438934	-12.943192320876	-3.25869446337085	6.15501034660156	6.41559681571201	7.0509043686338	-2.66133915121923	-3.06583461667404	-2.99103599282941	10.2633316155377	-14.7865563672977	-0.163703950616779	-6.38748811091088	16.002614296771	-0.699033540786985	7.45327772448139	-5.26612383528559
173	1	3.28130314312529	5.48553500591463	1.39469176573485	5.55196602753938	3.47521669213849	4.46043413459511	2.61398579730416	2.93408853484726	6.60352778664937	1.48790213173596	6.6842860441198	6.26406246391959	1.81952449488904	1	4.42783422700242	2.42846931532971	2.37343395780009	6.23422249872543	6.47325997632617	5.83894589419976	1.36844395072904	4.04664326660099	2.7972997364	-4.41470741071347	-6.53819430141317	8.07042099620114	5.18643628815273	13.4812021755372	2.1674040770466	3.22613900466618	2.34489949077437	-0.42822502835174	-14.1116633981968	0.862985035243434	5.3012560459265	11.8256337465222	1.89510630315184	-7.53289668908898	5.84989364272232	-6.96798507702291	11.1384885270376	-10.9759552371224	7.1121200996875	-2.04577724333662	2.14997895741336	0.0847166213397728	6.24192160950081	-6.44781134087707
174	6.82665035532504	4.99361176741881	1.31747636170977	6.58437901093256	5.13059195539811	5.22127522356719	6.87429355747805	2.36101649862898	4.61252982973773	3.2796063807698	2.20152675855738	6.8249412129346	6.40670146060861	7	1	6.19288264091007	1.87527988946224	3.41097936823741	5.30084627373341	1.16897147149849	5.32105425886693	1.23929162625265	3.41855263780503	0.965153842285371	1.6648765599798	-6.93422630215954	-0.852642565309455	3.91845748824476	7.05211222405184	5.53300157849124	2.87000871386465	5.90416651214344	-11.5133162505264	-6.91592223569538	0.628037699321475	-0.428095821503539	17.607220244366	-7.72110404659052	3.39658866946021	2.09727937660043	-3.12228002531124	11.2613777825599	-13.7327149699146	0.0109544674505809	-8.25087741227	14.7380464511723	-1.57333721248121	4.48454933484951	-6.85455959778151
175	2.49599053395772	4.0247735756376	3.42347822684155	2.67148993376322	2.4337878386625	1.10276896767361	4.03266228362425	1.40797676262322	1	5.82035905293837	1	5.31504819915558	6.04450262105895	6.64859545467595	5.91966141696945	6.67465881450494	7	1.9697660800418	5.88978591386046	6.60563906163086	1.42429361588263	4.03055513846303	2.07354152071613	2.61261061400254	11.7847978412939	-2.91217952813865	7.88350592348086	5.67568302208075	15.2407112684718	-0.890969320083451	0.68999851745052	6.57669818661274	0.390947235419181	-1.15132340925579	-2.65494728252792	-1.43724612599811	13.6889620492668	-0.0243692016123883	0.993981418636692	7.83190449617366	0.367436676898728	9.02934746433302	-0.892207914349904	3.3672765937574	-0.870809070221609	9.99265497816355	-3.0795972143393	4.75186919572152	-13.2496256818613
176	4.2991032641132	6.74620750863291	3.54736642712146	6.70067069470323	5.22092448332387	5.62853409292823	7	1.36347215802719	5.512597330195	2.14569864097556	1.48669639071511	2.7157406896224	2.45793831789679	6.31321676191875	2.43638794850918	2.94813571130729	1.56517338991912	2.73011810067202	6.19947626857653	2.33545427329068	1.92641825758327	3.24679926291776	1.52732400929723	-0.384767400184108	-3.40262517094726	-11.5851046851349	7.79890550674252	2.79275091411566	12.7664904350789	2.94676305144051	2.02576223787999	-0.50013823280591	0.51984479986238	-14.7727348951211	-0.426220487169981	7.41583536720395	6.79326503071053	-2.6448697867557	-6.09063247167125	5.9526605886489	-7.30715797482938	7.39338327512634	-11.5665700510104	5.68514818231735	-7.16892770278736	13.5845109891953	1.79766390560377	7.35105787344819	-4.30729632572513
177	1	4.07473544804532	4.97185796121197	2.49641905393289	3.47220915242933	5.48123234147353	6.46680318491164	2.75615490065729	5.50144652417803	5.75661554653645	2.3001778749985	1	4.72826337568263	3.31886162711155	3.77475004225363	6.6871270793421	3.27643971641729	4.43703452087498	5.56758011109322	1.56908712942225	6.56812588056225	2.32484309572854	1.40356004510172	1.37865954244917	11.2109588085914	-3.78252480766123	8.16628968047569	5.20139919706468	15.5205768390934	-1.65214245009899	0.606435689589732	5.69128625889031	1.47866918043642	-0.552959531330494	-1.80840137806354	-0.166307431518841	13.414806579541	1.19497987914846	0.557802656921124	6.238659044842	0.364325103876086	9.19008362287527	-0.667427023356827	3.85799146829263	-11.9488327686769	15.6144295368272	2.83873851590975	4.63757306424798	-7.7250443663168
178	1.59497392809165	5.86842688329583	6.10353393661278	4.28609141571036	2.10423683710832	7	2.85056997191321	3.48121348570127	4.49260711946346	2.94166842286106	1.51199565197468	2.54895648628067	2.13154086304903	1.99816954900867	4.1365998306564	5.44130791185249	6.89325874221704	4.59018611562479	4.38643722135291	6.54047165658746	7	2.03557616085357	3.84702600683255	0.819455577550562	10.6768673012197	-3.17883686527259	5.72852673011305	5.99499323775346	12.9150625976761	-2.7580991959633	0.400428066640245	7.29696607949906	1.97167316977465	-1.39048845217566	-1.6746016692997	1.2270859831048	15.7583029029757	-1.61907615387061	1.04783851547712	6.4504299583637	0.992749979573699	9.33886501571207	-1.78705315376686	4.14300916604393	-12.1031668739179	5.44526705717712	2.60988667390223	5.08542213938968	-14.6219406731938
179	3.9302774099237	1	4.25044182102405	6.77776752346513	1	2.03440165368209	5.50639503383693	1.17254357626529	2.05072551207523	7	1.60996009654594	3.44605058487377	5.03326067416044	5.94652220700026	2.77779473993125	6.72322259742715	1	1	4.86162210831716	3.10079594229762	6.37224573329235	1.12477697215074	4.07557598279906	1.13258710110625	-5.88746624760472	-9.18739653348123	8.67968572708061	6.61397624277828	14.3266901322746	5.24653821700536	3.24976908405733	1.88870965255661	-2.25142164430045	-15.9338561376136	-0.959787508534752	4.95084725559834	8.61417568897789	7.02797064408734	-4.25138531560901	-0.180660014987479	-1.44549693798473	7.74577834232161	-15.2364625809531	3.1532684769586	-7.51406332270264	15.34484221201	-0.282045136318247	8.17359869563342	-7.37268205381737
180	6.60336445463847	6.05975883813334	3.707486927304	4.96184592862468	4.05800999284601	5.75034771161524	3.33275581237459	5.01025172976703	1.87218672133982	4.06957462981067	2.37647466918401	1.08548887220682	1.67524089711472	4.2505568532228	6.34021719451843	4.65215527987621	3.37023290417382	3.34879954359671	6.96304240951594	5.66178103480442	4.69078667442234	1.72133210240539	6.50154491722037	-1.00131550775699	-2.61109974083614	-11.6135877149048	8.42760122680781	2.76652409303496	12.3247633206925	2.77704998111569	1.83193601823084	1.69606715042359	0.327494349928941	-15.6010271302792	-0.933536389223331	6.4686093091524	5.45547299873606	-2.43146279449935	-5.83573752576729	5.58225091044864	-8.22671801271494	7.223165487289	-10.8763921762383	3.62193860708147	-7.8237187279544	15.9429570215889	3.13113974764925	7.72712907349056	-6.70977230896442
181	6.34737236676437	1.97034443153416	4.720421809713	3.84027132892391	5.54934217448114	3.76453576209898	7	3.2825668272177	1.18877760926301	6.69737134691831	1	3.58792531153624	3.98035639045028	7	1.6891560779966	2.71384475381571	2.91740400833307	1.98505546535251	2.08137413710815	1.14591688862682	4.36990932890753	1.41712950881955	2.0232878634374	1.9482176891455	-2.74614997472458	-10.9108346079295	10.2441301073269	4.29155065566635	12.2742140569346	6.81044892417532	-1.2177343135053	-1.14695645355581	-6.07134636820077	-18.570590171719	-2.3613244652249	7.49267907023862	7.55967237893787	-0.790023331890954	-8.32820259843823	3.37484627251745	-2.26325631224198	5.07445410750912	-5.24661831412113	4.43900437207025	-6.65401883423264	13.9320372069031	-2.16664223107261	7.13828215416515	-6.85875989416063
182	3.44304588613953	6.08283292240428	5.29170817296178	3.99507701823988	2.89858242357751	2.79318348022894	6.13127869460466	4.82146457595305	3.16674609106567	3.37903093180958	1	4.1855883428016	3.44049291808593	2.50866348369224	5.11285141139108	5.68767236246675	2.98939006181732	1	2.4475767548204	6.63819243098098	6.63982550609874	1.94305146695197	2.27006800742491	-3.09005509677466	8.09218069035624	-10.6957553614417	1.03704882017635	5.6365584168223	9.2897567772962	3.28077050605971	0.0153429352816233	9.08696791735037	-7.85049956678405	-1.05236846166576	-0.386016327190567	1.18562747874883	15.0729447282323	-11.6878674999516	0.0654219987034045	6.07861613559538	-4.82599114006479	8.14122533836535	-7.12036468994037	5.69609998142656	-1.72643333111736	-0.609697252335949	1.51884408475442	5.73154435103645	-1.21216260196516
183	5.82226770609514	1.77183459356386	4.98472838593465	5.94439657415882	5.95581963455184	4.2541654286535	4.07580072038295	1.17155299943431	1.47499036402581	2.61683805397646	5.66167896295727	4.92931631895918	5.64401644734159	7	3.05550371863123	6.64993198840858	1	2.60274517255009	7	2.70809570867314	5.23349304428799	1	7	1.60116726390075	-1.65801194681252	-9.19586181568864	9.22704459518088	2.77238949404227	11.5129572933601	8.84277965502451	-1.03491980303924	-0.848758457593329	-6.17611137317803	-16.3110381470921	-1.00551410356738	11.333102533326	8.93727719995339	0.805354322250611	-6.49504945371246	2.14832680712221	-3.67016273452805	5.14381874329778	-7.73591224785478	7.30854870389776	-6.81741579663466	14.2570395509682	0.682165217531715	8.26135972918506	-5.15909446025216
184	3.93294946440071	2.73398265447212	4.83833769789655	4.44304898916578	4.38479290828766	3.38298653281601	6.31543381519338	1.66008449911561	4.31665010123293	7	2.27786056154758	2.19949505270997	2.14714379662939	7	4.47054330879465	6.19906234340515	2.43012871872124	3.46444649535135	5.86782681527568	2.81225724091539	7	1	1.14950391960881	0.559411816182684	-3.80836801144371	-5.72883453832743	8.5251010043355	2.35605085386788	10.1757642967661	5.91750588618547	1.88032454162784	-1.64710649864406	-5.80139267012303	-11.8328253054607	0.498733406267896	9.2372250707232	8.25438092012978	-1.10617539983147	-5.83321614723393	-1.82520162196097	-4.45624601091174	4.54546460502488	-9.99966716887756	4.41582686792023	-8.01097222325376	18.6819245728478	-1.49254059461005	5.40445106065742	-6.6166375318789
185	3.62824553840941	2.68970622489209	3.98463494789061	4.54259418479394	4.19589907026146	5.77853297609459	7	2.45911045800196	5.29743462482212	5.89561654180102	3.37709986554284	4.62699006887417	4.82532056334749	6.79119022905843	5.93269338255153	5.47574284788416	1.40488139586258	4.66031858253497	5.90956247093975	3.30826458338068	7	1.17246054658423	1.62515213423071	0.489406186708506	-3.38840602062851	-6.414804562913	8.96467251824065	2.81063842556417	11.0589603883005	7.10637136966646	2.17122941825003	-0.976894039183471	-5.70635292809038	-12.5246152623046	0.83481569328444	9.72931214346592	9.64573717850446	-1.33451999542597	-6.74295759784995	-1.32509776465289	-5.20022946727874	4.48418825641473	-10.7723997954481	3.95768956695611	-8.14200515270229	18.436688966976	-2.56047853675577	6.01844528716235	-5.87712728757646
186	1	3.20009211448081	3.531067038863	4.719913668154	1	6.37365790182918	5.81396034645824	4.75039498956281	1.85125215286653	5.66628339392087	2.29810203451432	1	3.73846238100309	6.12832327029752	4.98820599167657	5.11227728907443	3.44920452956764	4.40512575600152	3.89818564417073	1.47520488987724	6.87841162014972	2.51107486582205	1	2.44113857004701	-6.52286721870192	-7.3623987901557	9.91043661292513	3.26845598338544	13.0717354687729	6.03303607367587	2.10946211589934	5.37675379104335	-2.77712727525605	-15.9148175793348	-1.32078570156952	7.07147154674223	7.66604176646723	5.12702228948896	-3.60567872498732	-2.34539234881442	-3.85705848170077	8.91520476066255	-15.1750581040126	5.41241767526109	-7.97465034341498	14.8117424297248	1.40754617800512	-0.703309166766793	-7.56552659684492
[truncated: 74 more columns]
