# Supplementary material for: How Are Mate Preferences Linked with Actual Mate Selection? Tests of Mate Preference Integration Algorithms Using Computer Simulations and Actual Mating Couples
Source: PLoS One. 2016 Jun 8;11(6):e0156078. doi: 10.1371/journal.pone.0156078 (PMC4898694; doi:10.1371/journal.pone.0156078)
Supplement: S2 Data — Long-term couple and agent-based model data analyzed in Study 3. (ZIP) [file pone.0156078.s002.zip › S10/Polynomial Model Data/Polynomial Couple Population 01152016 0521.csv]

	trait1	trait2	trait3	trait4	trait5	trait6	trait7	trait8	trait9	trait10	trait11	trait12	trait13	trait14	trait15	trait16	trait17	trait18	trait19	trait20	trait21	trait22	trait23	preference1	preference2	preference3	preference4	preference5	preference6	preference7	preference8	preference9	preference10	preference11	preference12	preference13	preference14	preference15	preference16	preference17	preference18	preference19	preference20	preference21	preference22	preference23	fitpoints	sex	algorithm
1	4.80676785010464	6.66731099874682	6.64093901474431	5.10226664396562	4.23729307917304	6.05185935377612	5.23088188011912	6.77780193678122	6.22543929001022	6.98101294276881	7	6.30221346279075	7	7	6.27834549669661	6.23335330325558	7	6.89895132179435	5.8547316362456	3.01080514033778	5.08784778755744	4.80985372851165	7	1	1	7	7	7	5	7	7	7	7	7	7	7	7	7	7	7	7	3	3	7	2	6	100	0	3
2	2.66023132902358	3.70002794897786	3.74264239140831	5.91630723765313	6.80282416243616	5.62915246907523	6.45778147048254	5.12486638245469	7	5.85524508310768	5.25007243753391	6.9201793166826	6.77515101537976	5.68346612356073	6.63034710501716	6.66809917208255	6.28318366310799	7	6.39797318898307	7	6.16891166192059	7	7	1	1	7	5	7	7	7	7	7	7	3	7	7	7	2	7	7	7	7	2	7	1	7	81.75	0	3
3	1	4.48077716360602	1.17199844861439	7	4.58343244071406	3.49787777993695	4.66646749761734	6.47430583962478	7	5.81186735600229	2.30283939010773	6.96506324059216	5.38027309434347	7	7	6.89990410890547	7	5.84828922546123	6.84923756696903	6.95370308296288	6.16039330856472	4.57411004216911	6.75723279034281	1	1	3	7	7	2	7	5	7	7	2	7	5	3	3	7	7	7	7	3	7	2	7	97.5	0	3
4	4.11840932108892	4.12292252936676	3.27766302634622	4.9303510986329	5.86605699098731	7	3.61901038938007	7	6.22772236680314	6.8569761549042	6.61490429420471	6.50171031824718	7	4.54888130110373	7	5.75432640342971	4.80392500420883	7	7	6.94590642987295	7	6.19770706437735	6.83171877731279	1	1	7	7	7	3	7	2	7	7	7	7	7	2	7	7	3	7	7	2	7	1	7	101.25	0	3
5	4.4721749682354	6.50900145635144	6.33021621410564	7	3.80810052507439	6.57835075219635	6.6339226134856	6.9614181037904	7	6.12823843396529	6.45845323070918	5.80492524052968	4.21049445246483	6.53603596935088	7	6.56247960220906	6.11632612338911	7	5.27294145797459	6.40828239225854	6.48301385080344	4.16260314045476	2.35141565028474	1	1	7	7	7	7	7	7	7	7	7	7	7	7	7	7	7	7	7	2	7	7	7	90	0	3
6	2.60023979418585	7	4.50657483744281	6.89901283658079	4.51196245169834	5.1941291473581	6.82207621352708	7	6.02120705027824	6.68914425874749	6.53350553534988	7	7	6.44080019063306	6.1985779594791	6.53941595307481	7	2.73654234815934	6.26458934101745	5.57918181279617	2.45355185870004	6.55436997825703	6.46006764442406	2	1	7	7	7	4	7	7	7	7	3	7	7	7	7	7	3	2	2	1	7	1	7	86.75	0	3
7	5.48015325000907	4.80571268199339	2.85384489186078	6.20924033623912	6.33121681215018	7	7	6.95567342008211	7	7	6.77048238619297	7	7	7	4.74245342456114	6.53711112427818	6.49344202092881	6.19570021665171	6.56029295108934	6.30286134068733	7	5.32461025700305	5.8350920328547	1	1	7	7	7	2	7	7	7	5	2	7	7	2	1	7	7	7	5	3	6	2	6	99.5	0	3
8	3.4028333882525	3.32755044743113	3.36734051291774	5.18580596690654	7	6.4987791004984	1.9675557540725	7	7	7	5.53470187397197	5.38541169601774	7	3.07615585169088	7	7	7	7	2.51386185676564	7	6.69858508559684	6.0656218862867	6.95282756461887	1	1	3	4	7	3	7	7	7	7	7	7	1	7	7	7	7	6	7	3	7	1	7	96.25	0	3
9	5.21663952600943	6.99764631294966	6.01488593396763	6.8388590788866	3.79032148545989	5.46751024010599	3.23859920410071	6.9257237545482	7	4.62607002100982	5.81512726280572	7	7	7	4.00462039935002	6.95762770897235	5.79414408402193	7	7	4.88450460477246	6.7218952724937	5.11674663879244	6.5112101702955	1	1	7	7	7	7	2	7	7	7	7	2	4	4	7	7	7	7	7	2	7	2	7	97	0	3
10	2.32171349939507	6.49675640772198	3.75414636924249	5.29128777246489	5.20182936890259	6.76094643347076	6.97241068611321	2.07077243161225	6.970621755078	7	7	4.42776426745677	3.97403380202263	6.79257684004995	6.92779300224846	5.78860646646162	6.84654871004486	5.28519439601613	5.835814868287	6.99252831312452	6.85832883726657	3.96928829240214	5.48513271228552	1	1	7	7	7	4	7	7	7	7	3	7	7	7	7	7	5	7	7	3	7	1	7	103.75	0	3
11	1	6.72076527189937	4.06654262257113	7	5.52233004372914	7	6.90365201714882	6.38419331168869	6.56427766311215	7	6.84973485890484	7	6.65628613010818	7	5.11204231921576	6.25486187227454	4.49652188596277	6.27147180798725	3.9309332624407	6.1054026115927	6.84693313700097	4.10729219542824	7	1	2	4	7	7	7	7	7	7	7	3	2	3	2	2	7	7	7	7	2	7	7	7	109.5	0	3
12	1.53554051918043	6.98898514541089	1.26964455032363	7	4.64095534674138	6.35730629894088	3.1472593465979	6.61717901056915	5.79811097977456	3.74592620166766	6.46741315944262	6.99437851186797	6.70405317957973	5.59389376742172	6.42197149464989	6.90540471431358	5.14653385930189	6.99547941983671	7	4.59373792691242	6.36086381098377	3.80892002101039	6.73977807348636	1	2	1	7	7	2	7	7	7	6	3	7	4	2	2	7	7	7	3	2	5	1	7	87.25	0	3
13	4.49824385139416	3.38564371185984	3.52309247043902	7	3.87776651571297	5.90648865289975	4.09296120304048	5.24988040571678	3.10364047868401	6.17237707282421	5.7678572828331	6.70655999539164	6.85647525440151	7	6.69513780432499	7	6.5035164004643	6.85157411820164	5.964543813054	6.93817144136415	6.41995056051833	4.9178741994117	5.95780033287386	1	7	1	7	7	7	7	7	7	7	7	7	7	3	7	7	7	7	7	7	7	7	7	82	0	3
14	2.27056129804598	3.2356384720753	4.05180359056494	6.82631648934545	6.15524541003767	4.24663291890728	7	6.53137487033807	5.96211667698566	6.20482688315119	4.46981191700579	6.01605948052828	6.1860385615115	6.44628993457859	5.69507640505846	5.8755905976709	7	6.27090586190514	3.65942786537155	7	6.68333057087935	7	7	1	1	7	4	7	7	7	7	7	7	2	7	7	7	7	7	7	7	7	7	7	1	7	89.75	0	3
15	1.01172844434327	5.79146345239082	2.19362782812422	5.87100981682452	2.81609284158587	6.00402376589798	5.15997460575974	7	7	5.01138822932608	6.89492823238109	6.14111411779298	6.51971936209115	4.39251005467354	7	7	5.29773916760433	6.63990774851387	7	6.56065539519142	3.13758126193322	5.51826147416848	5.59609677208905	7	1	3	7	7	2	7	7	7	7	7	2	7	3	3	7	4	7	7	7	4	3	7	90.5	0	3
16	4.82360313246906	6.41361863943427	2.69116690669789	6.84268666060553	6.37027838802996	4.85848804735924	4.96932974280737	5.68243264107891	5.49058225604228	6.50413752046309	7	7	7	5.9879869833959	6.89323945373009	7	6.58068551643225	6.04100273746403	4.96774006843705	5.74591082624438	6.58172117584775	4.84471083575894	7	1	1	1	7	7	7	2	5	7	7	7	7	7	7	2	7	7	7	7	1	7	1	7	94.25	0	3
17	1.8751668954257	5.8088182905522	2.97995402621308	5.06604978766924	1.02515403932147	7	3.94601055645783	5.58992117469074	6.69505520881526	2.71912617423931	7	6.97274967241524	7	5.5838735495507	5.50559723211336	6.61174908462953	4.73377957003158	5.95068993947278	6.92213474645517	6.90094836581613	3.13982622169486	7	5.25647169742532	7	1	5	7	7	2	2	7	7	7	7	7	7	3	2	7	7	2	7	2	7	1	7	90	0	3
18	1.77010520200979	2.80793222605938	1.70182159792341	5.72418324869316	7	5.10692216612377	5.49117453291703	5.86692344294134	6.36453462998963	5.47548391854267	1.61593689626613	6.62232216066646	6.865828554153	1.31083507724194	7	6.74306294401138	7	5.85853544608046	3.36168659482075	7	7	5.48832911804254	5.68054020299435	1	1	7	7	7	2	1	3	7	7	7	6	6	7	7	7	7	7	7	2	7	7	6	90.75	0	3
19	3.47335816721743	2.89711918031087	3.62965266030766	6.31615028454511	6.20246008325536	6.93178415095647	6.15505504558535	5.88747498485419	4.76550754436815	5.9202343268646	4.82251227470471	6.06535325861106	4.58634354236447	5.85919846196468	6.14872144142179	6.96058239605458	7	6.76284162537389	3.81247096679416	7	6.90853434507479	7	7	1	1	7	6	7	7	7	7	7	7	7	2	1	7	7	7	7	7	7	3	7	2	7	94.5	0	3
20	1.88059344492551	7	4.81180847298495	5.98511452027776	4.47380253756824	6.1099859127145	6.61986192477904	1.85323288815008	6.57569205540115	5.8581934804699	5.96323661511108	5.18639716025028	4.09595689481222	6.39906144080885	6.47396013699435	5.96518200076733	6.77723255806689	6.94540748542671	6.17235063567013	7	6.73480119062123	3.86193771989306	5.62923733615072	1	1	5	7	7	4	7	7	7	6	3	7	7	7	7	7	7	7	4	2	7	1	7	88.25	0	3
21	3.45356660756412	6.80104856506399	7	5.4689488029227	2.35813484925177	5.79916854848959	3.86169832502349	3.23739046554677	6.66298312734253	6.39541809742107	4.27063467639438	4.92032755340135	5.23021564676138	5.55351185433704	5.58034720149876	6.70375446293235	7	7	7	6.42437026970125	6.75037017017546	6.69742633687356	6.33682222722959	4	2	7	7	7	7	7	7	7	7	7	7	5	2	2	7	7	7	7	2	7	1	7	80	0	3
22	1.83842506724225	6.36116742142179	1.66831109718851	5.22958515037474	3.4182593293143	5.78365367168646	5.44141497971721	6.16745270266132	6.46598519155594	5.68598577295507	5.76750421109719	6.27554251170384	6.7883033140625	5.77787577894256	7	7	5.31904052166786	7	6.54251159821698	4.86676037352751	2.66757434692457	5.60073067429134	7	7	2	2	7	7	2	7	7	7	7	2	2	7	5	3	7	2	7	7	7	7	2	7	82.75	0	3
23	2.69823168864029	6.2830978461865	3.85465752357993	5.91310074431676	6.77313284935969	6.58802622311434	5.53973721113539	6.48867450159301	6.83047441999942	5.23707071745776	6.26947324591886	6.81940918203173	4.99986714845067	6.12995227321327	6.65749866793321	5.49490743624301	5.18048175888556	7	3.67985223530337	7	6.60558671231047	5.76533634995153	6.63149177757378	1	3	1	7	7	3	7	4	7	7	7	2	7	5	7	7	7	7	7	2	3	3	7	88.5	0	3
24	1	5.32876953091225	3.12412800769869	6.36659065419978	3.27365532030267	6.63282912117758	5.92543191988857	6.35577161975726	5.9053330604215	6.35450190487021	4.24763882222459	5.08624179737491	6.24806165099132	6.0041116986331	7	6.92266348147832	6.81010741646588	5.07926846387583	4.33347438990274	5.43686620962241	5.86671082708007	5.90531719242102	7	1	1	7	7	7	3	7	7	7	7	2	7	7	6	7	7	1	7	2	2	7	1	7	95.25	0	3
25	1.88097384320011	1.73528952056548	4.06199805097727	6.35357531527078	4.78600757286972	5.37251311450033	7	6.32423295674765	6.22499445365455	4.30961012240876	3.46668089764122	3.60882542719532	5.68887469588959	7	6.48047934367481	6.78488081752385	6.45840913030932	6.47014421920625	7	7	7	6.07655902928618	7	1	1	7	3	7	2	7	7	7	7	7	7	2	7	3	7	4	7	3	2	7	2	7	85	0	3
26	4.91388525571353	4.27712295225731	3.87312671026727	5.48979370808091	5.04500916769071	5.06250707175402	6.81790939467229	5.8901735350226	7	5.77546496543876	6.92114921930704	6.85493546105955	6.53350869996806	3.45311684622138	6.35010069305573	6.71030619429672	5.82559035761511	6.32119539450199	3.8339580954461	6.08926927008244	5.25267087147882	6.61559143284149	4.99934770931954	1	1	5	5	7	3	7	7	7	7	7	7	7	7	2	7	3	7	5	2	7	7	7	94.75	0	3
27	6.14644621685045	7	5.15491731425078	6.51839453180092	5.20874613136305	6.3722406413936	6.25390913512731	6.18929707537809	7	7	4.00357442874771	6.57117109557548	7	3.74953020740736	7	4.32631578071593	6.61907668813922	5.32133835610741	6.02319074979386	7	6.27837581663066	5.02266994964221	6.90631729144673	2	1	7	7	7	7	7	7	5	7	7	5	7	4	2	7	7	7	1	2	7	1	7	97.5	0	3
28	2.19000969331758	4.97722253243069	1	5.78268213677782	3.37080071260104	5.0995857619236	3.98009681396236	6.92168829554934	6.77991469041692	4.56882765493435	6.74901123090956	6.52267517282222	6.44905815389532	4.50422640094803	7	6.65295830389498	5.78328109723075	7	5.54710721656881	3.82293210118612	7	3.91777596767298	6.9705929014681	6	1	3	7	7	2	7	7	7	7	4	1	7	4	2	7	4	7	7	2	3	2	7	81.25	0	3
29	1	6.55732355497988	1.32064036493725	5.80707686598	1.08585243022607	7	6.42730869069286	6.09764600857643	7	4.34475495993681	5.48831417745339	5.84810373573528	5.51124224602591	3.27983893383204	6.21306185525433	6.99706701421359	5.22871795278267	5.55919314429288	5.91861399083596	6.55154697089827	7	6.25802400159323	5.73170657543566	1	1	4	7	7	6	7	7	7	7	7	7	7	7	2	7	7	7	7	2	7	2	7	98	0	3
30	1.88412336554779	2.64745664738878	1.96023475712634	6.94820503716701	6.56053773991916	6.18947968365576	4.97349600423169	6.52285852333764	6.34864640150157	5.22298747872514	7	6.49487403494272	6.97316462279248	6.36733989415776	4.73058076799747	4.81353480676782	6.20843741318365	6.37494533056959	5.94553121685744	6.42404219329085	7	7	6.90949534476939	1	1	7	7	7	2	7	7	7	7	7	7	3	6	7	7	4	7	7	3	7	1	7	79.75	0	3
31	5.52655313433127	5.10156985257443	3.77263285115826	5.10278123912382	5.16104152737634	6.7051450627602	6.87522208801162	4.70507187267205	6.29574953905993	6.96539548586099	5.00706575508841	6.53101573253846	6.38864521723235	6.65583413298775	7	6.69563999545939	4.83108932810065	6.5756537327671	6.0549212639296	4.9643464092255	7	3.3143953607483	6.0584032846091	1	1	7	7	7	2	7	7	7	7	2	7	7	1	7	7	7	7	4	5	7	1	6	83.5	0	3
32	3.76856614336514	4.7411005927992	2.88004971501491	6.51983579436265	3.26380212154024	6.02585328944365	7	4.83638328510577	6.31972620271387	5.95332658091543	7	6.13990256861966	7	6.27064520041093	6.60221648790007	6.41742550448045	6.0881906876102	6.49683358839316	3.42668550816677	5.85231570713929	3.20002264006407	5.5610200041479	5.99310859848842	1	2	1	7	7	7	7	7	7	7	7	3	1	7	7	7	6	7	4	2	7	1	7	85.25	0	3
33	1	2.40626381567846	3.30622637091889	6.09959200042298	6.63506725901306	4.97315546267893	3.9001248930186	6.19586301639601	5.78815086820041	6.13611119434262	1.34631555834843	6.06231850367308	6.07975225551144	2.35444085737483	5.67877599612799	7	6.83737386897377	6.37987099579742	4.15345126682987	7	6.5255446517639	7	6.89715404148613	1	1	7	7	7	2	7	3	7	7	7	7	7	7	4	7	7	7	7	2	7	7	7	95	0	3
34	3.77317670896997	6.07545688584654	3.61036135906879	7	1	7	6.81188627811716	5.84731641828261	4.22746785534691	5.64908266783029	6.40967104327743	7	3.5767640697102	6.53673923983078	4.84790493894015	6.41511512277088	4.48407495526725	6.49777663403996	3.4110122878322	6.32301132210814	6.59388149661362	1.83551527142496	7	1	2	3	7	7	7	7	3	2	4	7	7	7	4	2	7	7	7	6	1	7	3	7	83.75	0	3
35	2.17194779075381	2.39229714275811	4.62118958539131	6.47288737498642	6.4992192922092	5.40433473820438	6.95317272915733	5.1775838016579	6.97718481315628	5.84422808184991	3.54803623803447	5.971861945743	6.14497118051565	5.54006194569434	6.61807104730295	6.58420061077983	6.26768676051319	6.09551022125094	5.38391794165317	5.86793847162261	6.46165271178968	6.57027605426087	4.93524364312925	1	1	7	4	7	7	7	7	7	7	7	7	7	7	6	7	7	7	7	2	7	2	7	75.5	0	3
36	5.183168402384	4.51096738161993	3.14519319014003	5.62600701073797	7	6.71262843961274	7	4.7403837594146	6.04423069542405	6.69945953626132	7	6.60408192216206	6.98794121347348	6.26585513697276	5.04829151438944	6.72276001042165	5.58412071806572	5.66720390817725	1	5.60364460638739	6.51752777204254	4.97810894056175	6.42047196605147	1	1	7	7	7	2	7	7	7	7	7	4	7	7	1	7	7	7	6	5	7	7	5	92.25	0	3
37	1	6.09017489501591	5.81585326822357	5.24217213746758	2.61227032657536	7	4.85607256888157	2.0697777133766	5.41371536390929	4.07907453128046	6.34381488686504	5.87802488404537	7	3.51133800589714	5.60925944204265	6.3174026427269	6.4535574813426	3.78011342620592	7	6.88288456642605	6.02792279547503	7	6.75587546464822	1	1	3	7	7	7	7	7	1	7	7	7	7	7	7	7	4	7	7	2	7	7	7	107	0	3
38	1.22426179429811	4.65903500752006	1.53773627904614	6.37969129230186	1.67477300041857	7	5.94418578725569	6.3583281652997	7	6.64556485289671	5.6783297820821	5.66305869680413	5.78731605603921	6.77479921063333	6.76577552766348	6.10364348170021	6.27805910271828	6.55404643200317	5.5148386377975	5.98024164399136	7	5.38199855365773	6.03989860430344	1	1	5	7	7	4	1	7	7	7	7	7	7	7	7	7	7	1	7	7	7	7	7	88.75	0	3
39	1.4817284767585	6.24955095986084	1.46420977535734	7	6.11665990136883	4.15729195685285	4.3569106893834	2.06066426030416	3.00747040438301	3.38175068975957	6.42762104163476	7	5.96825727759861	5.69764369027144	7	7	5.93773141625958	6.86275407641063	6.25705599517626	5.89829811816284	6.46198319586923	4.68069347103763	5.85287574967473	1	1	1	7	7	2	3	7	7	7	7	7	7	5	7	3	7	7	7	4	7	1	7	65.5	0	3
40	1	6.78972859983736	3.75814306944318	6.85876016930765	1	6.17568548483438	6.09043581211413	4.16024816176899	6.67104110116872	4.61879279349713	5.47589805716187	6.04713988136321	4.98170892592313	6.5161313350669	5.79743394961242	6.37468284897342	2.38719309233188	5.78800748029489	7	7	6.33054954078425	7	7	1	1	2	7	7	7	7	7	7	7	2	7	7	7	1	6	7	7	7	2	7	1	7	85.25	0	3
41	6.29732793745902	6.84284664819108	6.45507084475194	5.08161466064201	3.91861150013988	7	5.29934922936224	6.6781297841171	7	7	5.1317039066847	3.4794392161149	7	6.44849695818952	5.92763548830211	3.75262322324087	7	2.93373821191365	5.86837973871664	6.05277706810537	5.37675935394026	4.5362742655157	6.90483072660757	2	1	7	7	7	5	7	7	7	7	7	7	7	4	2	7	3	7	2	2	7	1	7	101	0	3
42	2.34416169982919	7	2.59549850606879	6.41055038955862	6.66355749286442	6.64352198064483	4.09672393833761	6.33843830738544	6.74251757171091	5.76850549802107	5.57725042959783	6.89790140563653	6.67918108864212	6.5696412854127	5.67041652199077	5.9274813413692	5.87915183989052	6.00188228985221	6.23913820344422	7	4.34162703330155	5.25255468772027	6.10560601122638	1	2	1	7	7	7	7	7	7	6	7	2	3	2	2	7	7	7	7	1	7	1	7	86.75	0	3
43	3.44504535216313	6.74868997828415	4.42282693426349	7	1.42014033826892	5.69836600506887	5.4009915373605	5.4502049272442	4.65245579031112	5.86056388363592	6.49924829945653	6.85711069040923	3.9126244903366	6.48357411898679	6.24172736659856	3.73956622688992	7	7	3.26466519472939	6.67125184422482	6.40087717005765	5.88149270547916	6.56987518314658	2	2	2	7	7	7	7	3	2	7	7	7	7	7	2	7	7	7	7	1	7	3	7	73.5	0	3
44	1.32060193652794	7	5.4809551945687	5.1219182431582	2.34550911713051	7	4.93007712876763	3.16891225230184	6.15781927616585	3.42317205260899	4.80559523512105	7	6.4115036918701	1.78550392306626	6.76767098828859	7	5.37891016465759	4.5460312513272	7	6.87367903664603	4.69329797736653	6.06725854554663	6.64939329955772	1	1	7	7	7	7	7	7	1	7	7	7	7	7	1	7	3	7	3	2	7	7	7	98.25	0	3
45	1.77975532385444	6.25009905318731	2.42508322222774	7	1.7312285054453	6.36189947113919	6.56693030653312	5.95844934957167	4.46396162598753	4.82684883595702	6.03549441278858	6.03242091514351	6.87773418230773	2.99419200725383	5.77120140888667	6.34993602044238	6.29170568326807	6.28099689481339	5.92304730941677	6.45903545161717	6.50801619091464	5.87955737245163	4.98294353462426	1	1	4	7	7	4	7	7	7	7	7	7	7	7	7	7	7	7	7	2	7	1	7	70	0	3
46	1.91919995700036	6.72874519664412	5.58325077306371	4.6262671463729	2.02512371412186	6.59584059375737	5.11962410117698	2.37801133519631	4.36412207989729	5.19491422275423	7	5.44684663942865	6.91106313530893	2.08974214327808	6.18368246248024	6.70209611342076	5.73244793439141	3.6979878795487	6.65286365561733	7	4.85760444270112	6.48871876927794	7	2	1	7	7	7	7	7	7	1	7	7	7	4	7	7	7	4	7	2	2	7	7	7	92.75	0	3
47	1.65367031788056	7	6.297108336006	5.95844419635763	4.11990942781653	5.85572753413782	1.15119529418966	5.96788107002347	6.8404651729626	6.86367585364253	5.99499592460846	5.86296360084881	4.51831646409458	7	6.82406317004131	6.24365353670662	5.34546740732612	3.33031875525828	4.63842288732839	1.64698055304856	6.29471732162986	6.22575276851706	5.35967560702856	1	4	4	7	7	7	7	7	7	7	7	7	7	2	7	4	7	7	7	2	7	7	7	86.5	0	3
48	3.9338180751012	6.84988225164057	1.71930760684561	6.07619466545545	6.33246678421326	2.88872995080277	6.41920264243896	5.73747246153855	6.35071004812465	6.00092058922852	6.21646915287003	7	5.1660307290331	4.4614208826327	6.27324131932231	7	6.31442058884098	2.80068544827134	6.5722875794995	6.63299855114093	6.59104414204586	7	4.30723271931269	1	1	1	7	7	7	7	7	7	7	7	5	2	4	7	7	7	7	3	3	7	7	7	81.25	0	3
49	3.55042910704794	4.19156427805576	5.8999402053303	6.02219369682955	3.47460898059162	7	3.42239764562088	6.97225203553582	6.45384144609375	6.34591727202761	6.18245026909907	6.67119771309298	4.76791189066702	3.88177785583942	6.95754850563242	6.07214479785475	5.75106104146	6.20389655571087	3.96659857768564	4.56490534392847	7	4.24755230001134	4.43568216735251	1	1	7	7	7	7	7	7	7	3	7	7	7	7	7	7	7	7	7	1	7	1	7	97	0	3
50	1	6.47253072259334	4.0451093904818	6.84367940237946	6.01819329238221	7	6.2128436799445	3.75679130726004	5.81865296519968	7	6.05916732511665	5.93323307653632	6.20654199885015	3.12568302632545	5.64152575356574	5.2994703502205	5.8701060547205	6.34896835846654	3.57162639615126	5.59172283952734	6.47875649146007	6.63715347631887	5.40711438066603	1	1	2	7	7	2	7	7	7	7	7	7	2	3	7	7	7	7	5	2	7	2	7	75.75	0	3
51	1.26232904455113	6.05267747896717	1.3855315928688	7	2.20163347951975	7	5.503392156347	7	3.03573385565116	6.31292346654399	6.3771722498982	6.03540603143114	4.53993102190446	2.77812853003571	6.53046915486141	5.71142253715538	5.99800908355376	6.49919393689146	5.76807429666328	7	6.81937631141854	5.36083571961758	7	1	1	7	7	7	3	7	7	7	7	7	7	3	7	7	5	7	7	7	2	7	7	7	97.5	0	3
52	6.39887164501292	6.47276619202445	1	7	4.9660962826436	4.38953933365107	5.68022745738507	6.82314051980584	7	7	6.72297621564651	7	7	4.72460529789831	6.62803142539316	6.80865110846741	3.30392139977287	4.20381147637158	1.52981595381352	5.13142694606226	3.30070512779236	6.77393568417977	4.90659996050705	1	1	1	7	7	3	7	7	7	7	7	7	1	7	7	7	7	7	7	5	7	7	3	83.25	0	3
53	3.91392628646153	6.41935534929579	1.99529035215689	6.07043375178146	2.58796589775341	6.05315946390324	6.56793069110222	5.38341372657319	4.4104756734413	5.76413011355456	6.42297194027563	7	7	2.95865239060557	6.5693676767105	4.91047675741197	5.10177846649513	6.87502916252686	5.19598456550414	6.90732813697616	5.98902079670906	5.22779622066673	7	1	1	7	7	7	7	7	7	7	7	7	4	6	4	7	3	6	7	4	1	7	1	7	84	0	3
54	2.48108462068813	7	2.63859274802851	5.93765332517265	1.4358384842957	3.54638515496958	7	7	5.44518034692719	4.04744678614883	7	6.31267832365764	2.43260537840467	6.73986582382504	5.17933377227236	5.7132009434492	6.16099620446834	3.62899400331539	5.01773501854585	7	6.59605936914695	5.30615216899366	6.6247749808164	2	1	7	7	7	3	7	7	7	7	7	7	6	5	7	7	7	4	7	7	7	4	6	89.75	0	3
55	3.92051340204555	3.28266537933123	7	4.81177830915514	1.24951285708412	6.53639367382561	3.74672292549706	6.23844122759526	7	1.91975109154051	6.3550009517062	6.09186497526329	3.65741296759944	6.73379671301037	5.66530272654407	5.31529906952809	4.15318641634052	6.52086658778609	6.08319325525189	5.085626769195	6.89989108514135	3.90982159263744	7	1	1	7	7	7	3	1	7	7	2	4	7	7	7	2	7	2	5	7	3	7	3	7	79.5	0	3
56	1	6.00442147022167	3.43172924895389	6.62445965979279	5.79164228560128	5.44112035007816	5.8179750014025	4.06747996834098	4.76536604620937	7	5.44388763067058	6.85360928543868	5.06981894826352	6.34831715215426	5.104306875636	5.87842775377731	4.99491806848552	6.71107295273564	5.38157472948941	6.07127613561437	6.52805299045727	5.8296510146972	6.00547587016205	1	2	1	7	7	4	7	7	7	7	7	7	1	4	7	7	7	7	5	1	7	4	7	85.25	0	3
57	1.48271025115582	6.86986315149727	6.89966354656756	6.50541428454764	5.3848120965565	7	4.45951852445917	4.81685938411049	7	5.87016094319285	6.11480687959998	5.8867427325907	5.83451353867094	7	7	6.66658775212921	6.23219521604722	3.75955916119732	6.12386297166743	5.65243624598205	6.25703327887639	4.58660641204376	6.27508745771951	1	4	7	7	7	3	7	7	7	7	7	7	5	3	7	7	7	7	7	2	7	7	7	78	0	3
58	3.11398622067416	2.33036027410955	6.92248415948345	5.11914922206089	2.21886692098692	5.55957471126358	6.49482332972967	2.86238117145877	7	5.45383284585935	7	6.74652591887468	5.69774438209594	4.15507924511041	7	6.22486571701717	3.91887077376168	5.71654279191873	6.37440425537542	3.33932571008309	6.77037702972437	5.5307790805799	6.26984757365864	3	1	7	1	3	3	7	7	2	7	3	7	5	7	6	7	2	7	7	1	6	6	7	83.75	0	3
59	4.44554016653579	2.9341674747689	6.9215883323157	5.13496860013009	1	5.0063593558716	6.09070390652546	4.21251742549369	5.56670490881185	7	7	5.22939070287529	4.7132907588098	5.41023715156732	5.06761840982011	6.10709457535023	4.64000445768612	7	5.31324040803873	6.62687694298655	3.72990596872487	5.524967723131	6.70537548341972	7	1	1	1	2	2	7	7	7	7	4	7	7	4	2	5	7	7	7	7	7	6	7	87.5	0	3
60	3.55904560373825	5.00372076618766	4.30082413544715	5.99934209850116	4.76483194848273	4.21427711407326	5.29297723583201	4.52966098103097	5.6351315033193	3.27632093428249	7	6.57875518518207	7	5.6442855979651	7	5.32393878799451	5.85592073954685	4.9840615145007	7	4.41940743503109	5.62252916231498	6.26532190676967	6.47407243524456	1	1	3	7	7	3	7	7	2	7	7	7	7	5	1	7	7	7	7	3	7	7	7	65.25	0	3
61	2.65479896285963	2.69778735010425	7	4.80313349102055	2.3664161101612	5.73029151482673	6.90357007232242	3.69838971390754	6.76934856482582	5.33220302961593	7	2.73514550295149	5.35159799347337	4.91358980676511	7	6.38861134641349	4.61414950608469	3.64470283666924	5.58694045008708	4.77245674049502	6.1022820955459	6.09686046873377	7	6	1	1	1	2	3	7	5	7	7	7	7	7	2	7	7	2	7	7	1	7	2	7	86	0	3
62	3.44229582298383	6.36829200307695	2.1973900762865	4.76192125475883	2.30519117571589	5.4965155376379	6.22355833842862	6.96606790448509	6.51267574557654	5.05212535979388	7	5.81599360733247	2.73581710229883	5.96281512699418	6.01886261427045	4.81402408331849	6.01039400523227	4.19565244869059	5.84838732094441	7	5.95140336393237	5.17794793645323	5.99448841032816	2	1	7	7	7	3	7	7	7	7	7	7	7	3	7	7	7	7	7	7	7	5	4	79.75	0	3
63	6.58064605921282	6.1789866252765	5.43983280951129	6.41584799676707	5.39679338849794	6.79919179045552	5.85298933958228	6.82880237910289	5.94888527126718	5.64573507555435	4.94380084658659	6.4577013127427	6.63672479161104	3.62068481886316	5.53035928097649	5.30595708332917	5.58403618859248	7	6.35024232151957	5.88521344398371	5.90547528905886	6.17750582722227	5.44459529057722	2	1	7	7	7	7	7	7	7	7	7	7	7	6	2	7	7	7	2	2	7	1	7	76.5	0	3
64	6.474119415302	6.23732147266056	5.27894435185271	5.97479317330441	6.00990823748372	7	1.95445326593777	6.51586218343535	6.86449027752356	5.86990379696625	4.00044801109295	4.13906395164197	7	3.4830338576247	5.9944146978297	5.13338836529677	5.32254899449338	2.94055168834053	6.55462673542756	7	6.06403294273071	5.14868579753857	4.74353893378998	3	1	7	7	7	4	7	7	6	7	7	3	7	7	2	7	7	7	7	2	7	1	7	80.25	0	3
65	1.1180114515932	5.99860666722814	2.79324047908987	7	4.96127273705408	4.94177387127811	6.57492150494847	3.58968141861768	6.71398942102116	6.14849723997238	7	6.88146962854193	4.54706447710537	6.88505976568102	4.52566581056972	4.35430482757904	4.97964990577662	3.26592249815975	2.39284996576725	4.71174906927423	6.10725437933105	6.71678401118733	5.29985359595442	1	2	1	7	7	3	2	7	7	7	2	7	3	5	2	7	3	7	2	3	7	3	7	84	0	3
66	3.39841614933451	3.39321144051181	5.87406731768528	5.63456166456924	3.51450447790632	7	2.87704415838372	6.19408902857743	7	6.10719742463705	5.69458923313669	6.87981966931412	5.52216642685999	5.11491443972033	4.59763169406293	5.70830192481771	5.24667493066886	6.75250606963267	6.54549379989826	4.3019340118115	3.65963144681426	3.93659600713571	5.41411957518877	1	2	7	7	7	7	7	7	7	7	7	2	7	7	2	5	7	7	7	2	7	2	7	88.75	0	3
67	4.30301253034794	4.85332110351057	2.80284580879176	5.61904406696119	5.7516624546025	4.95603281044055	5.45027155235307	5.68037531629047	5.73482272175245	5.23930801948262	4.41587506866956	5.92099456895677	7	5.12170302408354	5.28554899411121	6.36478841043573	6.85304435538557	7	7	6.35318048126041	6.7180288018245	4.7814538450009	6.33077157976719	1	1	1	7	7	7	2	7	7	7	7	7	7	3	5	7	3	7	7	1	7	2	7	70.5	0	3
68	3.32424805682087	4.15001551523404	6.84009493806661	5.26147404526084	1.52403838612777	6.20025275877524	3.49312165502214	6.06905478900554	4.53244640209464	4.46504703342258	6.7958387716533	6.44753965210183	4.2638397938669	7	5.08971838044135	4.83486760831888	4.55991231142031	6.23667694349131	6.72659012945863	4.83941507769313	5.68306361364417	5.77424713245796	6.76508608183351	1	1	7	7	7	3	2	7	7	2	3	7	7	7	2	7	2	7	7	3	7	2	7	83.25	0	3
69	1.41281152867725	6.72521075367105	1.14028059743652	7	5.37693655658219	4.36965975528282	2.3931205320737	2.38631057213674	5.86304962473858	4.25327700011528	5.31243671155754	5.43895402396001	7	6.94277623651528	6.89669639601517	3.38851557709807	5.6528903827843	5.89979663856237	7	3.63090338184535	3.41848688927317	6.89150775203601	5.95595247630356	1	2	2	7	7	7	2	7	7	7	3	7	6	7	7	3	7	7	7	2	7	1	7	80	0	3
70	1.13109926814231	6.13672241263073	7	6.99161198221746	7	7	4.95279403400293	3.45143351024985	4.1282159085397	7	5.65293149805246	6.62182192857281	5.54232774868351	6.80651411295111	6.39982935472587	6.42602681146182	6.24100351196335	3.53847970707817	4.03354434873581	4.3034819314893	5.97383141749022	4.08932697828815	7	1	5	2	7	7	2	7	7	7	7	7	7	6	3	7	7	7	7	7	2	7	7	7	77.75	0	3
71	4.62460808446827	3.49143558029346	1.74080836912238	3.55980942110795	5.76372066296645	3.53379329144909	5.52843423813131	7	6.03378238153491	2.97449439548206	7	5.06856589770249	5.43521421623305	6.67211164749911	5.69994687551852	6.5687806905648	4.53503822191047	6.69301354979588	5.34313592358824	2.43737513079316	6.97937254882738	3.19750338378652	7	7	1	2	7	7	7	7	7	7	4	3	2	5	7	7	3	7	1	7	7	7	1	7	72.5	0	3
72	4.02964677524774	4.67941346407962	2.04131128843162	5.21189907857468	6.09967882494326	3.46210915153615	6.37429767997141	4.96126073986131	1.33406918273718	6.3374349918506	5.48821927205125	6.50295318520518	5.60599095406514	6.67027695346171	6.3515865975177	5.63976408087485	6.2304114579422	5.81546194595582	2.08415182729606	5.77580484329326	6.67389489374113	6.34033305894416	7	1	2	1	7	7	7	7	7	7	2	3	7	2	7	7	7	6	7	7	2	7	1	7	87.25	0	3
73	3.5438440348107	4.39788418508073	6.48855147712957	4.84412672603528	3.5488178716774	5.02751910179346	5.56125486659907	5.92374464038021	5.75674487570273	3.94629384996371	6.2577436225894	5.5750317408506	6.78342887980543	3.39840433625291	5.58142275584509	6.29519907609118	7	4.1324890756186	7	3.14512721999722	5.03984297020628	7	4.40964228558661	1	1	7	7	7	6	2	7	1	7	7	7	7	3	7	7	3	7	7	3	7	7	7	78	0	3
74	1.32627951776399	7	2.99678684646416	6.30497650897771	3.76041499820408	4.7311149780749	7	2.71948219061218	7	6.04881757533294	6.14071849605743	7	4.69323703168351	1.85796986025088	5.55249759992894	4.87970071577068	4.37153677957551	6.67173118929797	2.36325898229742	4.08771874231888	5.96177688620702	6.67077243781686	7	1	2	1	7	7	3	2	7	7	7	2	7	4	3	2	7	7	7	7	3	7	3	7	86.75	0	3
75	3.5642245901867	4.22042452013048	2.08689887237149	4.96628022724559	5.54043586064336	5.50683132012772	6.13583910899198	5.85662437379398	1	5.53451725826543	5.46591980576843	6.22025412899552	5.81055707612934	1.63432622100909	6.92689404326048	5.67313436917615	7	5.52477643301046	2.26623562986784	5.86239641945701	7	6.43606942794383	6.45664135518116	1	4	1	7	7	7	7	7	7	7	4	7	3	7	7	7	2	7	7	2	7	1	7	85.5	0	3
76	1.86600262796815	7	1.6113948621234	7	3.99734845762359	5.6387678865644	7	4.26197306190392	2.45496816891495	5.42135049060955	2.62065024905892	6.73419624895996	5.83936119212962	2.95128831814429	6.07274446428546	5.02804062138407	6.69316288704181	4.11045157740429	7	5.77639814173701	5.29464284387724	7	7	1	2	2	7	7	7	2	7	7	7	7	7	1	3	5	3	2	7	3	3	7	1	3	61.25	0	3
77	5.36229807056297	6.82289638244622	3.69996040534992	4.73066851339217	5.44820180588913	6.42470376863775	6.57629369644699	3.77006796958112	5.72580522605321	6.06469684728854	5.79512834306079	6.7497938239018	5.95276906573628	7	6.48688920835046	6.07770530372738	4.78659459689107	6.11869793331204	3.69540050819169	5.30194920709686	4.3919429840091	2.30411705552031	5.537717007331	7	1	2	7	7	2	1	6	7	7	2	7	5	5	7	7	4	7	7	4	7	1	7	81	0	3
78	1.240720909963	6.65364439351071	2.97941360412042	6.62434623559988	4.87540134517093	4.49616737183544	6.7362313369412	3.31800314010642	6.38927698963601	7	6.38593689786775	7	4.90660982070251	2.37369077737363	5.57365426888899	6.00428455250688	4.04099305596423	6.82309573150419	2.4827872125168	3.91143444649984	5.56348111450942	5.53015378929198	6.93680731215368	1	1	1	7	7	7	2	7	7	7	7	7	4	3	2	7	3	7	2	3	7	2	7	80.75	0	3
79	1	6.61265085021058	2.99920031379596	7	4.63888650170279	4.38262211904405	5.84402411536461	4.1517907920153	7	6.93056195177947	6.64701956464181	6.90287743333019	5.03820448454759	2.93630203981237	5.11455083217562	5.23446747344608	5.17651072079427	3.91986260196824	5.00690373567484	4.23735936995426	5.02586272602013	7	6.59649123675066	1	2	1	7	7	7	2	7	7	6	2	7	5	2	5	7	2	7	2	2	7	2	7	92.5	0	3
80	3.151870159932	3.68543823803589	7	4.88640112342792	2.55122308834049	7	4.90416845577507	7	6.44681798112787	6.02790040631173	5.54338914077719	6.05748135588859	4.78249032132194	5.41541087085854	4.1265916469927	6.38459382878258	4.85586371097362	5.10414726512388	7	5.24644803031043	3.71188769078219	5.39829374627791	4.64331320031648	1	1	7	7	7	7	2	7	7	7	7	2	7	7	6	7	7	7	7	7	7	2	3	86.25	0	3
81	2.1225854452511	5.35466744566229	1.56473736469878	6.00218108198016	1	5.38452429874514	3.93391091956853	4.52735371786015	4.05380885920176	4.50402157890949	5.98505268191915	6.31349236381372	5.11080289322022	3.40020166124038	6.43932847330234	6.4326768775212	6.04257860216113	5.73243008897902	3.57706159663682	5.79000405006247	6.96540202724145	7	4.67925269453445	1	1	3	7	7	4	7	7	7	7	7	7	7	7	2	7	7	7	7	2	7	1	7	65	0	3
82	1	3.91360702388695	2.6597031507774	4.8156566176751	5.79927601514225	4.77506065847795	5.74941901728128	7	3.89425076163976	5.21501932349053	4.93678626449726	3.85423253380526	4.5279319263014	2.9565425111769	3.6816683133902	4.71173536282729	5.51445918415322	5.31571706604437	6.45794552233239	4.80332649651222	6.85816080985534	7	7	2	2	7	7	7	2	5	7	7	7	7	7	7	2	7	7	2	7	7	2	7	1	7	84.75	0	3
83	2.19983895916005	6.65323306322674	6.17047404471799	6.93667493197558	4.62781806469523	5.14644836440441	1.94892873697841	6.34153168648214	6.97592105337757	6.37441232827847	5.21008365496753	5.44241054647398	4.7367272436049	7	5.35232118104648	5.95735819191941	4.03855760314937	2.83791415283702	6.26153424160926	2.67875767290982	6.34234021655589	6.04915020596688	5.6200768246154	1	4	2	7	7	7	7	7	7	7	7	7	7	7	7	4	7	7	7	1	7	1	7	77.5	0	3
84	4.04837771813575	6.0231742514322	2.3313663691365	4.68743059371398	4.83221038076799	6.35100998501404	6.49268561584235	2.45398467251712	5.51636769724317	2.11845578955505	7	5.74025908405919	3.98775861888679	4.97870447327375	4.63578283713949	5.9803230784316	7	5.52197501243422	1	7	7	4.13196909343569	6.76257213083473	2	2	1	7	7	2	1	7	7	3	7	3	4	7	2	7	7	7	7	3	7	1	7	97.25	0	3
85	4.14792145779784	3.80345630878895	7	5.25500747723643	1	5.37176689308135	5.29069704621705	2.66718393444214	6.13035560727666	6.03351688742958	7	3.68842856743399	5.12770523260429	2.76919079223123	3.8665863271118	6.8251201293072	4.21665661092251	7	4.78677038354722	6.35942566889031	2.63966174575783	5.99880207536194	5.80810659067444	7	1	1	1	4	2	7	7	7	7	7	7	7	5	2	7	7	7	7	4	7	4	7	69	0	3
86	7	6.17115239965273	4.27895884779288	4.89970002790935	3.20387342112243	4.60084495945422	5.41860555265924	6.58909001442654	4.3604767304159	5.06455223895537	5.67790289334203	6.60903928538982	2.99768512828789	2.23374803133334	5.08377626232501	5.7355318150373	5.79173982106427	6.4187096282076	5.28913234076957	6.70048065954253	5.7809898271608	6.27191843685012	5.45681484786308	2	1	7	7	7	2	7	7	3	7	7	7	3	2	7	7	7	7	7	7	6	1	7	79.75	0	3
87	5.92533342540864	6.3885449338671	1.38137289540129	7	3.60347554215216	4.51225449382691	7	6.2302261656963	6.16487311951922	6.51506032027388	6.52506547561216	5.62896764835709	6.98145438275121	4.64985058150901	5.12497723965601	3.48606036840669	3.37856857469492	4.03907290610938	3.79493649891406	6.61600998123085	3.02617264431853	7	3.51247145275097	1	1	1	7	7	3	2	7	7	7	7	7	1	7	7	7	7	7	7	5	7	4	3	72.5	0	3
88	5.83182816332126	5.98169082868976	4.98674069007503	6.03687814708098	3.46245953733197	3.92386326401984	1	5.74752341400453	5.04384572826007	5.76598009582289	6.33777189758023	7	5.35272338150505	4.88033541609387	5.43304700344786	5.38443852840973	5.96006449722881	5.70842012771162	4.80096639666852	5.65814056870314	5.18575924568501	3.39184746793414	6.33121663496275	2	1	7	7	7	7	1	7	4	7	7	7	7	7	7	7	2	7	7	2	7	7	7	85.25	0	3
89	5.80704591026541	6.15364931951038	4.83390609650028	5.29924891195706	4.10291683595702	4.72759422371259	7	4.53396642231921	1	6.00003709471376	5.05017686171052	6.88803554256179	5.3199699238488	4.68470185934907	4.29940980538961	7	2.10325893879242	4.98687358358477	3.64915230329358	7	6.63924797692992	5.80801964484656	2.82839944091113	2	1	7	7	7	4	7	7	7	7	7	7	4	3	7	3	7	7	7	7	7	4	7	87	0	3
90	4.94153305749072	5.25798505434553	1.84506475661397	3.90587344878963	7	5.58963338665614	2.70768478296864	3.84430321229488	5.740117476614	6.75421180272281	6.62496878419052	6.70584022037833	2.72236113272616	6.19142443325391	6.3466524803223	4.99741555438503	3.19124464868312	6.69068296101651	4.71148880615013	2.43157064511786	7	5.70594270949326	3.88445671280053	7	1	3	7	7	7	7	7	7	2	1	7	7	7	7	2	7	1	7	3	7	1	3	61.75	0	3
91	1.48961887243999	6.6168208802388	6.62358530261996	5.93400717080848	4.37788800838512	6.35012515508714	1.41446463250472	4.1390750075681	7	6.88844515344715	6.43198899513806	6.53872678284749	4.1575138478795	1	3.73854887839334	5.40088083181	3.88584385608945	3.94180323086706	5.35182689435111	2.74113475566783	4.7663782261952	6.38091626920627	5.61702830801552	1	4	6	7	7	7	7	7	7	7	7	7	4	3	7	7	7	7	7	2	7	7	7	83.5	0	3
92	1	7	1.83978305762	6.22071127196316	4.02261719520952	6.61996677416206	6.70253401941636	5.99919652600677	1.21634303039581	5.34928761029083	5.59102518656245	2.3648885524451	5.56211392082506	3.96791275764246	2.15704255570059	6.14666712288031	7	4.38177344182886	4.01275516142417	6.36911213772153	7	6.42987615156696	4.56220710916556	1	2	2	7	7	5	2	7	7	7	7	3	1	3	7	7	1	6	5	2	7	7	7	84.25	0	3
93	6.02379023226363	4.58300653624752	5.47278699692124	4.99426594262135	3.41972068585782	5.09962869209507	5.53142101989801	4.8505293208636	6.26719478728376	6.28605262280977	5.4947012268354	5.87619246851983	3.72260622190246	1.86641882555256	5.24701705485955	6.18989484542265	5.08661400288602	5.38273873900247	5.8243170645008	5.39756287530392	6.53762846046495	3.90767176140373	4.72676681549438	2	1	7	7	7	7	7	7	3	6	7	7	3	3	7	7	7	7	7	7	5	6	7	86	0	3
94	4.73197778256382	3.63622432190241	7	4.56254592934527	3.69377427248417	5.31456500942215	5.67720831029232	5.78680309969594	4.2842004301082	5.35707958676683	6.62848942096469	6.20272565110721	4.98695095685414	3.67592717919743	4.50417445865973	6.42345688961127	3.42343894735253	5.82653383395952	6.47576019140904	3.82103879330249	5.11329614311683	4.11904947807493	4.24638156856811	1	1	7	7	7	7	7	7	7	6	7	7	3	7	7	7	4	7	4	1	7	2	7	79.75	0	3
95	1	7	1.95717698104452	6.38454022999768	3.57864363453205	4.61219068946662	4.95893639559255	2.59032496228376	6.12042718905154	5.50516249786168	4.07235070667797	7	2.44318494964738	4.80923450720535	4.74153184871576	7	4.48491030136546	1.79583531595552	1.65495647865985	3.79282936486554	4.21465986854749	6.89357874216719	6.40184128635218	1	2	1	7	7	2	1	7	7	7	7	7	7	4	7	3	7	7	2	3	7	2	7	69.5	0	3
96	6.06480966484862	6.05212487274156	4.61799195030486	7	2.45600955066999	4.02764307316098	3.24564281173982	6.08695860707887	7	4.18578629075031	6.38235487376602	6.1583796990846	4.12513994732124	4.84375391369775	6.02268448175797	5.45718362645866	7	5.02636668755978	2.48036390327432	4.80292656461035	3.90574707074768	2.96682554579082	6.62887555379413	2	1	7	7	7	7	3	7	7	3	7	7	4	7	7	3	7	7	1	7	7	5	4	65.25	0	3
97	2.43301154448556	7	2.79142035712546	6.54588080714374	1.25730162709835	5.50203848361747	5.86451891949401	5.99327384671151	4.22826188498118	4.80860469257495	5.76119498216389	4.29015661502385	6.9346564736273	4.24912215004604	6.69771203010932	3.68940849672589	6.2357558034002	2.71240998476552	1.82361853304791	4.93136401852009	5.08888813230382	1.58741822482517	5.48353230166848	1	2	2	7	7	7	4	7	7	7	7	7	1	7	2	7	7	7	1	7	7	7	6	64	0	3
98	5.60959819767894	4.7273752931461	6.71162727608535	7	4.63073381712217	6.40846545275291	6.19137071039583	5.76242453339096	6.6685795327866	6.53447779453536	7	7	6.57670960695748	6.50013275646611	5.50706436530319	6.89642828674373	6.56890076866649	7	6.96676315821677	7	7	5.02767924770432	6.45844415851894	1	1	3	7	1	7	7	3	7	7	7	7	7	3	7	7	3	7	7	3	7	2	7	100	1	3
99	4.54332862144899	3.53561711693534	5.36528200013432	5.90064912913309	6.53891182026083	7	6.40650098893304	6.09355603032075	6.34545115713606	5.61324147222899	5.26975048891714	6.11324809145351	4.72258546468852	7	7	6.47133157577504	7	5.50991088946227	5.76253187858384	7	6.43359421233752	7	6.60969989780046	1	1	2	7	7	7	7	7	7	7	3	7	7	7	7	7	7	7	4	1	7	7	7	103.75	1	3
100	1.5066271384869	7	2.45938844820377	4.72786859876352	6.53711965665743	7	5.55187251772413	6.59220686689876	7	7	3.84281165153926	7	6.45740939865928	6.45292513544046	5.36437013335558	6.45361488768439	6.77766760108049	7	6.6642905732686	6.33156378702617	3.61569062116181	6.44880604318199	5.86351093263383	1	1	3	7	7	7	7	7	7	7	7	7	7	7	7	3	2	7	1	2	7	3	7	84.5	1	3
101	6.39516193913727	1.46967907798602	1.47823217130711	6.21552805825946	5.6348769777449	6.30833341187694	4.78966415197799	5.36856915431722	4.93951101559587	6.72837756863276	6.96464097163125	6.49328117215196	6.27577140594818	7	7	5.70190386430903	6.82735017485859	6.31356807848479	6.95679364778452	7	7	6.76851147595803	6.38841814265564	1	3	7	7	1	4	7	7	7	7	7	7	7	3	2	7	7	7	7	3	7	2	7	102.25	1	3
102	5.04297976722469	3.22321865622825	5.11836903453412	4.77393868045796	6.81729928487691	5.54213596544468	5.59801835541414	6.20054116234235	7	7	6.19754145545473	7	7	7	6.98088737733104	6.08534793035887	6.56334335940105	7	6.22450820146195	3.33765877109941	4.73637726609709	5.10333019019569	7	1	1	4	7	1	4	7	7	7	7	7	7	7	7	5	7	7	7	7	3	7	2	7	85	1	3
103	7	2.29983650666488	2.02097194172533	5.78690017447883	5.8778044995097	4.95171715733454	5.01520911487246	5.65138692482383	6.46280423683012	6.25050371466278	6.70316301124472	7	6.19096169256019	5.56944739853883	5.87801378852299	6.800723907294	6.75460234119957	6.57159454450746	6.31721523332622	6.86914042466836	6.72176012951067	7	6.50789629165834	1	4	7	7	1	5	7	3	7	7	7	7	7	4	2	7	7	3	6	3	7	2	7	91.75	1	3
104	6.06570354521494	5.21905403405608	5.05004630992612	3.79731744830726	2.77950683354907	6.58455847080249	6.29135608327893	7	6.39651087504854	4.62501062212885	6.52710786416662	7	6.88500536341227	5.98410955621426	5.0744966999195	5.76728567905059	6.76910765480065	6.34710603388255	5.65293896296729	6.07186855351072	6.47130690663235	7	7	1	1	1	7	7	2	7	7	7	7	7	7	4	7	1	7	2	7	7	5	7	1	7	96.5	1	3
105	2.93042507254244	5.42114658800108	5.67722265601198	1.30796386205344	5.4670612531595	7	5.67487894012753	6.36764423287916	6.32020677038703	7	4.66378475146419	6.77327562064762	6.50062031662307	7	6.47517814990931	6.71134912694836	4.73361600255726	6.61487805308563	4.60027633511373	7	3.53417351189397	7	6.68940757430505	1	1	1	7	7	4	7	7	7	7	7	7	5	7	2	4	7	7	7	1	2	5	7	104.25	1	3
106	4.93116586636402	4.88649607866917	6.67197499331426	5.98989900816707	5.51776269218608	6.02186298944653	2.2669631900014	7	6.82523305434785	6.67645284531928	7	6.68253324306426	5.11744371729084	6.91428558120109	6.85446100515611	4.92668814746353	5.94493658013397	6.97921552656062	6.19296312867614	5.705597893489	7	5.71585358135072	6.88677066062736	1	1	3	7	1	7	7	3	7	7	7	7	7	2	7	7	7	7	7	1	7	1	7	96	1	3
107	1	6.67583187069978	2.37024811197169	4.75253114589764	6.42237770145111	5.59888265615799	4.1954083773997	7	6.60590963355413	5.79372602502779	4.85116834493939	6.44349056603374	6.9016023897692	5.28979282038981	5.67330393415529	6.0988457249742	6.25187822255111	7	6.8454504751384	7	7	5.84647924502774	7	1	1	3	7	7	7	7	7	7	7	7	7	7	7	2	3	2	7	1	2	7	1	7	99.75	1	3
108	5.44163600598826	6.4136811061718	5.09320784311739	2.23733285572618	6.34391124922018	7	7	5.94419049995412	6.09395895613592	6.67517892868865	5.99589525663114	6.04559460613719	6.79730565164661	5.56490400426696	5.36729744799158	6.86047506807524	7	6.45515977700385	1.82327299275111	7	6.14708172580721	4.85331005679594	6.97754708134308	1	1	1	7	7	3	7	7	7	7	7	2	1	7	7	7	7	7	7	2	7	3	7	91.5	1	3
109	4.19545888706716	7	6.09135969014643	1.47957946950784	5.94025003913573	7	4.06248440536051	6.32113777003506	6.04825021142283	6.33203717990585	5.93012368736394	6.4252898754177	6.45528916840735	7	6.37783606957753	6.90950525625188	5.0399373148445	7	5.38255186988624	6.19747133559494	3.90428123062393	4.83369917913157	7	1	1	1	7	7	2	2	7	7	7	7	7	7	2	1	7	7	7	7	2	7	1	7	90.25	1	3
110	4.26180733334485	3.7837068130776	3.74272773817067	6.87305030668308	6.40824638390369	6.77377477102258	4.8195503183112	5.49255715725759	6.91161288848645	5.05480135610935	4.37559254966488	7	4.58677084191753	6.29531887950178	5.55780622733732	6.60237453100909	6.74575046009312	4.14277392546749	7	6.33202553213112	6.21146360322451	6.80974195336638	6.8596606644931	1	1	4	7	1	2	7	7	7	7	2	7	2	2	4	7	3	7	3	2	7	5	7	86	1	3
111	1.98087771921214	5.22672512836231	2.41618060647703	3.60152144638186	7	5.24320233571607	7	6.85290421631015	7	5.86439978253377	4.94638947973623	5.74743338465326	6.10336755672183	5.53935994167087	6.21961664020604	5.96213395539558	4.81910411557735	7	4.31475997791664	7	6.16617686834454	6.48424760525768	6.99443458669962	1	1	1	7	7	7	7	7	7	7	2	7	7	7	6	7	1	7	7	2	7	2	7	93.75	1	3
112	6.84493487514228	3.7330279007537	7	4.10487343349402	5.54262971829178	5.80317134450722	6.86923271889287	6.57375274760562	6.96387946123049	3.37363853360962	5.32890467107311	6.40156202225162	5.94440611119735	6.94754183929804	6.17829722448103	6.72390700103368	6.75149791351806	6.44008146820751	5.74192230063592	5.44651205566934	6.36359189576129	6.71209343330625	6.28150682954865	1	1	4	7	1	7	7	7	7	7	7	7	7	7	2	7	7	7	2	2	7	1	7	90.5	1	3
113	6.54515280132	5.38725129569239	6.32760660368447	3.98830723405482	4.10930919712045	6.8620292178507	6.17844050374302	7	7	4.5623749028305	5.42717291436735	7	5.9468370661355	5.91293376445528	4.66952665150583	6.55673250299651	6.86716192996968	5.25630769250589	5.97571028943555	6.25286122341498	6.38681115140647	6.91922020982534	6.85248032900758	1	1	1	7	7	2	7	7	7	7	7	7	7	7	2	7	2	3	7	4	7	1	7	91.25	1	3
114	5.45942096339043	6.4018184416349	3.36151269948794	6.50843084456891	4.88745395907442	7	5.84326001087318	6.97021397939339	7	7	7	7	6.52549924835925	6.58842359991378	6.12926814706989	6.93524964724237	5.28110349777129	6.74076989571721	7	4.58580508239529	5.00403141538716	3.885702230862	4.79253827873693	1	1	1	7	1	7	7	7	7	4	7	7	7	7	1	7	2	7	7	2	7	1	7	98	1	3
115	1.41600832899253	7	3.48833698408885	3.21098242982982	7	6.25512641666774	5.21297295015208	5.96657440212101	6.12294228556256	5.33145303624999	5.27790703933322	7	5.75752869841639	4.56095472088242	4.81381411105078	7	7	2.93168771115612	3.70330067404791	6.83415115393542	7	6.81430730263317	5.91324316317455	7	1	1	7	7	2	1	3	7	7	7	7	4	7	4	2	3	7	7	2	4	7	7	99.75	1	3
116	6.58799598046126	2.88049917264799	5.79877796819849	3.87323099301014	5.3614327808511	5.2963768179084	7	7	6.04868669075985	4.39193609065147	5.95474257220719	6.97569288019681	6.79253986493804	4.70804009107306	7	7	6.45507817295039	4.072047035533	6.20616464541624	6.06329292576141	2.95648454840789	7	7	1	1	4	7	1	4	7	7	7	7	7	7	7	6	7	7	3	5	3	2	7	1	7	88.5	1	3
117	5.41408272828483	6.05963353147093	4.29073522517096	1.80566358649397	5.59312764338835	6.41994118246704	7	6.42510052256502	6.63269415013365	6.86203528383066	6.05074007500446	6.24126506297899	5.78115536927444	5.17340366271241	4.59454316919438	7	5.10507718826068	6.87168002443394	5.88610778487805	7	6.32840479388002	1.46202969098432	6.96742800229433	1	1	1	7	7	7	7	7	7	7	7	7	3	7	7	4	3	7	7	3	7	1	7	83.25	1	3
118	5.68251953734443	5.68661071779259	4.64039295684778	6.55575775439306	4.98610322686712	5.98739154714774	4.49121369040326	6.7366561112073	6.26146461251485	7	6.84362309188249	6.86590996919298	7	7	5.95686992352959	7	4.99442863730417	5.80879830302579	6.35229745991772	4.13118126184203	6.13143610148912	5.31582463605885	5.51495349457122	1	1	1	7	1	7	7	7	7	3	7	7	2	6	1	4	7	7	7	2	7	1	7	82	1	3
119	1.53591113215898	5.47889318609234	2.00348354722481	4.17063618624742	5.68021502255067	5.81863680668289	2.18057199513054	6.84831719382519	7	6.76796368659993	3.96607629237843	7	5.16277726965532	5.68172674045875	5.32076300265937	6.60255928394713	7	5.27215638110876	7	6.56529462290451	2.9269166430778	6.27082962448894	6.4447565365365	1	1	4	7	7	7	7	7	7	7	7	7	5	3	2	3	1	7	1	2	7	1	7	87.75	1	3
120	6.99852567054491	1.25200621629832	3.06264394172852	3.28633188566122	6.88418212052943	6.43829419536534	5.05811313908599	5.44628587817681	6.16797209801954	5.83315762367096	5.46819155683573	7	5.71714159228003	6.83221646462837	7	6.6088840902754	6.61453973847013	6.92455034624336	3.35286728683325	7	7	4.9209826202555	5.51032059175363	1	6	7	7	1	7	7	7	7	7	7	2	7	7	2	7	7	7	5	2	3	1	7	94.5	1	3
121	2.97469028921073	1.6852959234142	5.6315078929758	6.83127681978167	7	7	5.84215146960544	7	6.47570696624701	5.18371780015453	6.14199637512621	6.19360770150489	4.16353136862265	5.41233122637538	5.54049849465251	6.45582734532603	1	7	4.39994340732419	6.33179525307105	6.96450670730457	6.08598628075072	6.1750574340482	1	3	2	7	7	2	7	7	7	7	7	7	7	7	7	4	2	3	7	1	7	1	7	87.25	1	3
122	5.92212249684609	1.22940817227363	1.86461066659137	3.54899812169364	6.63621356201097	4.60682460904962	6.52279935457746	7	4.79309082595999	6.70113780270798	6.64890518892952	6.6041476066621	6.71054572239666	5.67736231167166	5.8552413382029	6.48184064289193	6.53078057725442	6.89661615035046	4.43884562439111	7	5.98571658749166	5.82234849455208	7	1	7	7	7	1	7	7	7	7	7	7	7	7	7	6	7	7	7	7	2	7	1	7	91	1	3
123	3.87951264726699	4.01836113827188	4.92200288114056	4.98911098386146	6.01207778991787	5.94351483385125	6.76667300918739	1.54170916096005	5.34141958197891	4.69634110487866	6.72133359913315	6.32592545035983	3.04280196161159	7	4.68015988101246	7	5.07798592032963	6.64368465485955	5.9288802928166	7	6.2799438362498	6.46860208950574	6.02441204101101	1	2	2	7	7	3	7	7	7	7	4	7	1	7	7	7	7	7	3	2	7	1	6	83.75	1	3
124	7	4.2397869554323	2.67258790488134	6.99313896163448	7	6.11525318951536	7	5.08636600025778	6.3651834433065	5.83032279964524	6.142269484862	5.73510062757048	6.49221655065722	6.85811061265251	6.08849137662281	7	6.13436349374915	7	5.10111816376129	6.21890390102509	7	5.52962978093972	5.04565912373215	1	7	7	7	1	7	7	7	7	7	7	7	7	7	7	7	4	7	7	2	7	1	7	78.5	1	3
125	6.8675590530061	1	2.6992061112844	4.6800113268034	6.7858891748627	5.35391303451684	1	4.85415822263138	5.26504550898175	7	6.63068402321807	5.77444353368651	5.90645454182552	7	5.95612148333377	6.44889557779304	6.66452215766568	7	5.45570176738534	5.96047566138709	7	7	6.41526837468757	1	7	7	7	1	4	7	3	7	7	7	7	7	7	2	7	5	7	6	1	7	2	7	94.25	1	3
126	1	5.43017347084905	4.0622788539264	2.90509459193969	7	5.91740307025426	5.51672358625461	3.74511281959634	4.6356399695899	7	6.11488505281547	5.77497702652738	7	6.90571929530532	6.42380906359156	6.88500816417648	6.2264855475707	7	3.84097476918474	4.16848413524519	5.95281228850226	1.84972956303433	6.2707836984043	1	1	1	7	7	2	7	7	7	7	1	7	7	7	5	3	3	7	7	7	7	1	7	85	1	3
127	6.25668731824454	2.26479237851789	6.76351993210867	5.91750625416955	7	6.72954300165598	6.33036176517689	2.23711551014209	6.41131176463368	5.53231793627043	4.83605191697834	5.08069130996998	5.97848317518983	5.38887826132632	5.95947847738431	6.21157703324947	6.1803268127024	4.64417656452065	6.96805106588757	6.95464755785617	6.92627548446905	6.69916915068849	6.47906142158216	1	1	4	7	1	7	7	7	7	7	7	7	6	5	5	7	7	7	7	1	7	4	7	100.75	1	3
128	1.83575162501007	3.26668732721636	1.4219906491939	1.76783787746804	6.26359205154686	5.33296757044882	3.8285677917272	6.59304521698488	7	3.64990327504744	6.97049673878254	6.60096880747476	6.78140419705642	3.22333891613774	6.83555675025172	4.64657633016832	5.27853070508899	7	4.24047796375243	7	7	5.29978869749014	7	1	1	1	7	7	3	7	7	7	7	7	7	7	7	2	7	6	2	7	2	5	1	7	91.5	1	3
129	6.48267811204169	4.70676822679212	3.66158512646233	7	6.87996210698756	6.06066709076512	6.56343328298042	5.06672581842431	6.25843452648142	5.79083956099861	7	5.86757451730526	6.56003921308974	7	6.79258092460837	5.27466204004911	6.99993866830626	3.64299173356121	5.46949262655432	7	3.94529381697711	6.765199902229	5.01375316638596	1	7	7	7	1	2	7	7	7	7	7	5	1	7	7	7	7	7	3	2	7	1	7	83.25	1	3
130	4.99681423846984	5.23532896826398	6.00138041629751	6.29267980664653	4.13208634894834	6.70502612833862	3.57425421057401	5.2893282544753	3.64106295445639	5.20432116580561	5.91241701500984	6.44951283403065	5.18316264396661	6.13935964769064	6.85930212608318	5.66178912577113	7	6.55184649371396	5.58428545899371	6.00293266008667	6.90818291006145	5.90912045504157	6.76434636429792	1	1	2	7	1	7	7	7	7	7	7	7	7	3	7	7	7	7	7	3	7	1	7	80	1	3
131	4.46802786456432	3.94688381355359	7	5.94639091562775	6.48463477936856	6.44854987095274	5.64658273113894	5.87865780092016	6.50936624751739	4.07824027435849	6.59186741799304	6.8049582367896	4.9570595864339	7	5.82184799132275	6.364449697585	7	3.74572803295887	5.37283200086685	4.0521899817528	7	5.22945455033145	4.79863725886043	1	7	3	7	1	7	7	7	7	7	7	7	7	7	2	7	7	7	7	2	7	3	7	105.75	1	3
132	7	1.21035926934201	2.70986590727582	2.94213535546882	7	6.75085925127459	4.91749374651668	7	6.58155505903058	6.14894636777689	6.70871720124713	7	6.36567534996484	5.87473565182644	5.34570093677847	5.54252841273515	5.04331698747329	6.92646710764153	4.8172561403461	6.12511323349927	6.16820664560597	4.86302847481032	6.2931064083341	1	6	7	7	1	3	7	7	7	7	7	2	1	7	2	7	7	7	7	1	7	3	7	98.5	1	3
133	4.84540865217716	3.84093877365555	6.48494940132181	6.98783774900147	5.17137761598527	6.60869734180411	5.91143494069784	4.08664778662766	7	3.78041112022939	6.74734588070071	6.78079748656957	5.66260654639969	7	6.27972750621745	6.99531569759664	2.49602750369369	6.54477585463642	7	6.60051429204942	6.25348713338729	5.47176148493188	1.83759661445833	7	7	4	7	1	7	7	7	7	7	2	4	7	7	2	7	7	7	7	1	3	1	7	83.25	1	3
134	4.52732827408139	3.33298495883709	5.737200863631	3.90715093121622	6.58186419899142	4.80896415829982	6.15601533869319	5.58026526206996	6.57438894031024	7	6.20080425418381	7	7	6.49300102838766	2.39792622731268	5.32380925656934	6.64314178095305	2.53404896414324	6.51571007550606	5.98650331869044	4.53463484393897	5.07085980916401	6.74490168441718	1	1	2	7	1	5	7	7	7	7	7	7	7	6	5	7	4	7	4	2	7	2	7	86	1	3
135	4.51451038016153	6.93513788422263	6.41035306774464	6.35106710401071	3.98293490185607	6.35224048709421	6.57956853985273	6.56966095390799	7	5.97421635076972	4.80016851527333	6.32396068552618	3.33924193158558	6.12355743631066	6.460768209531	3.35470137607793	6.36411109604899	4.26866120615343	5.96424483315487	6.98431526442074	6.82180907980092	6.22506461673423	6.83757160911122	1	1	1	7	1	7	7	7	7	7	7	4	7	2	7	4	7	1	7	1	7	1	7	80.75	1	3
136	3.20411566397503	6.22878749714991	3.94037418423262	3.51798215719215	5.91288619823723	7	7	6.21063310379536	7	6.86079001409332	6.82391781804995	6.22066542969847	4.66311663495792	6.86404446383403	4.77078542577585	6.18168116778973	4.90704213621632	5.59114957309903	4.41359338840066	5.20813809894602	5.84325530853429	4.86681266372725	5.77779393559192	7	1	1	7	7	7	7	7	7	7	4	2	7	3	5	7	3	7	7	2	7	7	7	96.5	1	3
137	3.26294330061091	1	3.6630171192686	3.78187258982871	6.66358560066272	4.96548815451077	4.5435442296879	6.09290022310338	7	6.67939854848392	7	6.96320122746881	6.86407063002305	5.03849653702248	6.41977999421535	5.30947567001943	4.89335835784472	6.32986428061654	5.09494122037936	6.35613557827542	5.55856039100167	5.3470630861445	7	1	7	3	7	7	3	7	7	7	7	7	7	2	2	2	7	7	1	7	2	7	1	7	93.25	1	3
138	4.6602447864559	2.26284449630468	1.33378867937916	6.12465284704123	6.15949886874763	2.85314412767757	4.97286048636489	7	4.00516693649969	6.38667653710007	6.25501808119789	3.77217718118586	6.95435693981394	7	6.94112259239479	4.59929629655363	7	6.70898422627073	5.07383852658119	7	7	5.14344703312638	6.98637166747052	1	1	7	7	1	6	7	7	7	7	7	5	7	5	2	7	3	7	7	1	7	4	7	98	1	3
139	2.74378075103693	1.13063703727007	4.92140966569665	4.58939371373131	6.45925437307301	5.22104853943967	4.79112739158205	6.57192600744638	7	5.43298868965562	6.68422351476572	6.44338151497391	7	5.29121792693063	6.44336830531061	6.11483716925321	3.76369708886773	7	3.95024101926748	3.76515235888591	6.93530898793077	5.62533089070709	5.95891435877479	1	7	3	7	7	2	7	7	7	7	3	7	2	3	2	7	2	1	7	3	7	7	7	92.75	1	3
140	5.39534596342278	1	1.16273648040099	6.23967427342498	4.63223630282108	2.53832206463789	6.25913443326555	6.55977920309617	7	6.86552414524632	4.80477786568535	7	6.87396482449531	4.86485056720402	6.11325126230445	4.28918904411958	5.97937434486457	5.8988246481338	6.11692903237073	6.16182231709842	7	6.08316803285939	6.24017069261579	1	1	7	7	1	7	7	7	2	7	7	4	7	3	7	7	7	7	1	2	7	7	7	96.5	1	3
141	3.34168340171513	2.60678128818127	6.83003510676251	6.26173532431855	6.08548236521686	5.0795982505762	4.79903513709793	5.35755446676259	5.32764842697804	3.95543706637369	7	7	6.83219843801275	5.52245128588586	5.34590502145646	6.68071412848737	5.73069473125523	4.71217462160158	6.92062609981615	3.71981927375282	6.53921417955269	5.31570640904942	7	1	1	7	7	1	3	7	7	7	7	7	7	2	3	1	7	7	7	2	2	7	7	7	90.25	1	3
142	3.98715569522313	4.21904438956705	4.0710456675152	1	6.12757784414169	6.43951353779106	3.5054256031742	2.37068247347859	2.9362516550771	4.96841263221391	3.98407355413415	5.44236031186458	6.84035844418365	6.42139373697649	6.52270941374997	6.64772751903577	5.13135318504848	5.66475635085091	7	6.26901971414132	5.83609954212401	6.66329457866836	6.78178743248162	1	1	1	7	7	7	4	7	7	7	2	7	7	3	7	3	7	7	5	3	7	1	7	82	1	3
143	7	2.26117147458604	2.88296672568988	6.48712206747627	6.65075438786123	3.49319456093823	6.07928428788599	5.33575124466599	1.03307844584992	5.95224524168563	5.91039667260752	6.90074290696406	6.30666685018867	7	4.47237340309751	5.46842125861073	7	5.8725711070844	1.15358532517637	6.79473605407403	6.78354838308385	6.31993114112383	6.17404848277572	1	7	3	7	1	7	7	7	7	7	7	7	5	7	7	7	7	7	7	4	7	7	5	105.75	1	3
144	2.59882636085625	4.96952200643097	1.72184353136996	1.29071697243356	6.43181181881533	3.87936802010988	5.95681455502778	6.76479697043022	7	7	2.78399372101224	7	5.41988024275259	6.34786101919094	1.84862266612661	6.35100780041441	5.78090898280375	6.30596116539012	4.99783994710029	7	5.8752226400965	5.15376835092124	5.65991170847621	1	1	1	7	7	2	7	7	7	7	2	7	3	5	7	4	2	7	7	7	7	1	7	101.5	1	3
145	4.30409835825568	2.22051050945814	2.82944461291883	6.47302436669511	6.29007299097373	7	5.50861435790067	5.4966941193549	3.09546437668602	5.9859542485278	5.83653323023467	5.6773240361228	4.99914257551993	6.11435865199999	6.95010095640552	6.896659248558	2.90560761442676	6.47437829593199	5.486820191352	6.49637131563348	5.76610497271836	6.05799689282305	7	1	1	7	7	1	6	7	7	7	7	7	7	3	7	7	7	7	7	7	7	7	7	7	97.25	1	3
146	4.55697320486841	3.04218660628571	1.80621949932426	6.60837309629812	4.51128403168571	7	5.96519421472944	7	7	5.360182126873	5.78098125380013	7	7	3.70199122299007	5.87145272143247	6.58405246192403	3.13925570917952	6.28665478638322	3.80967772853302	6.78560239272026	5.03214211094934	4.17283040862731	4.87926636642111	1	1	2	7	7	7	7	7	7	7	7	7	3	7	7	7	7	2	7	1	7	2	7	93	1	3
147	3.90269081123485	5.49686553221558	2.81473528131656	2.95653138212332	5.35936949327078	6.71553466433539	6.53207594575613	6.56842278953774	7	7	5.99429365903606	7	3.96180007875137	6.3435412458033	4.02385129703172	5.75981119590843	5.02853913128147	6.82517697778105	4.64185772637542	5.42112784689818	5.31513085269042	4.47761076804977	6.10259504998674	7	1	1	7	7	7	7	7	7	7	3	7	4	7	1	7	2	7	7	7	7	5	7	103.75	1	3
148	2.12633329746316	4.6134615094511	2.69532084810981	5.03652813991636	4.57531029627793	5.76130633369348	5.50789594831514	6.8109062960934	3.343663487283	6.6519258583061	6.52427612514885	3.61577569128922	6.65329241536576	6.99251643174316	3.94289384301122	5.82892539226452	1.8210196214067	5.70053720320899	6.95241263559165	4.77619142759452	6.16667828380233	7	7	1	1	1	7	7	2	7	7	7	2	7	7	7	7	6	7	2	7	7	3	7	1	7	97.5	1	3
149	5.84260235938151	7	6.08547314879592	6.60849290915357	5.09486222880691	3.68858838677221	7	7	6.55624261092617	5.27320770321825	5.03545119671684	7	6.65771219270098	7	5.57690573932793	4.00878233260904	5.6723781445913	3.96779181786819	5.98268412318218	5.77467274329056	4.26163482916414	5.75246086616717	5.05043411961604	1	1	7	7	1	3	7	7	7	7	7	5	7	3	2	7	7	7	5	2	7	4	4	68.25	1	3
150	6.04977891332782	5.4631577085701	4.03620428484533	1.7131276198467	3.558210520335	3.22677503910939	7	6.83262631194441	5.47018301851221	3.43795170381495	3.08480901873889	7	6.60441766090523	5.55619607446049	7	6.24722784421095	7	7	6.73577515997981	1.32514554114004	4.14341379145361	5.64045456897803	7	1	1	1	7	7	3	7	7	7	7	7	7	5	7	2	7	7	7	7	3	7	7	5	72	1	3
151	2.55869621476398	1.41964510527896	3.38602321064259	2.61737962552	6.11335530916133	7	2.19916810375097	6.68446020313081	7	2.68288788252452	6.94069447986583	6.52398973739977	4.82671820496556	6.97668338341472	5.81311859326031	5.43789879163307	5.19557800021653	3.97994726977089	4.9821167096849	5.31184915328426	6.3149834844498	3.39048304753092	5.65639309495208	1	7	3	7	7	6	1	7	7	1	7	7	7	7	1	7	7	7	7	2	7	2	7	94.75	1	3
152	7	3.12689347813817	3.16204001110804	7	6.90582991645849	5.55384165556591	6.03480555932899	5.25197522427941	5.70200593135919	6.8331156140136	6.90307035586293	5.24345548483703	5.50197071508962	4.46835618892565	6.34539505945099	6.88670323366013	3.94003541695047	7	4.70753675589677	5.19309592774872	3.89515421219071	5.18562088355284	6.00629908700969	1	3	5	7	1	2	7	7	7	7	5	7	4	4	7	7	7	7	7	7	7	4	7	72.5	1	3
153	2.7763715926317	5.98950617328074	3.75746039963203	4.48581021817737	4.289127108824	6.91502050231317	1	6.0154361192471	6.37613884380671	6.4489141504653	6.76340267451456	5.89382587141502	4.12508424111554	6.72336667161787	5.67339199155776	5.36052071477559	3.73743339147036	5.5382521339644	5.45649113940894	3.91572491225441	5.9616401347608	6.35513123122856	6.13537640166378	1	1	1	7	7	7	7	7	7	7	7	7	7	7	7	2	4	7	7	2	7	2	7	83.25	1	3
154	2.37893967689923	4.91902425917141	3.31414079780989	5.28242907457185	4.28936380602554	7	5.04426381626668	6.44213762302807	6.48023835425975	6.68297480455145	5.21164469183137	5.13887955841064	4.47373987840501	6.36636546250665	3.96133672976691	3.99359311308579	5.7474005440751	4.88622170652194	6.76213944635626	6.00555300145255	7	4.89038512255683	7	1	1	1	7	7	2	4	7	7	7	7	7	7	3	5	7	2	7	7	3	7	1	7	80	1	3
155	6.44110738259007	2.31679402384927	4.62850636383979	5.32646694822175	6.13919256256334	6.62509641551659	2.47962471638789	7	7	5.18767773655762	7	7	6.59752146186774	1.38843374959304	6.18589613896333	4.61587575201922	4.98587703146725	3.6224814292202	5.41902830661419	2.32757147077602	5.58674329209426	5.98869031724111	5.74332937336074	1	1	3	7	1	4	7	7	7	7	7	7	1	2	2	7	7	7	5	2	5	7	7	78.75	1	3
156	4.1498251601177	4.25691161442874	6.31074006042336	5.2917906316981	4.44601091570183	6.51264730609664	6.53512705865178	2.47082641710484	5.88873606721065	5.50520741457613	4.83996965806075	5.04425026158244	3.74513872137012	7	5.73296299392526	6.03779290492361	7	6.22049014169702	4.69677390579027	7	4.50648660544627	5.70322815303515	5.57824259931623	1	7	2	7	7	3	7	7	7	7	7	7	1	3	7	7	7	7	3	2	7	3	7	95.5	1	3
157	6.02342713258855	6.37881322169415	4.02274690541658	1.31879354009325	6.58870636205352	3.35368835143103	4.39387348265142	6.34457527710258	3.89354157241326	2.32230658219992	7	4.92565335166145	4.84790275745896	6.42489693652318	5.46039649770773	7	6.47900629081072	7	5.44058408219784	3.01016304353975	7	2.98498062994641	6.76967172309559	1	1	1	7	7	3	7	7	7	3	3	2	6	7	7	3	7	2	7	2	7	2	7	62.25	1	3
158	6.42828369796339	1.95027617960475	5.31268860677073	4.75682473193688	5.67002623540937	5.25188538622334	6.06764263467821	4.20991134002092	6.94221659529508	4.69500142254719	5.15890056321893	6.41261293667709	5.6930438056443	4.33698018704359	6.96323282818148	7	3.93486508397775	7	2.79825305474833	4.41021054813473	6.87782928917691	4.91906056393973	6.33760969104843	1	1	3	7	1	2	7	3	2	7	7	7	7	7	6	7	2	7	7	7	7	7	7	76	1	3
159	5.17509365716869	2.22591160105217	1	7	6.87485716823129	5.8649440876143	4.84434248257123	6.69924026735303	3.58052785332243	3.26046861118187	6.57162258126814	5.05995026764413	4.88463064892568	6.34970639260311	6.43949208688494	6.11844941169471	6.61931648611486	6.48364850033183	2.39269937002935	7	3.902717240075	5.70874913264321	5.30977840304053	1	1	7	7	4	7	7	7	7	7	7	7	3	7	7	7	7	7	7	2	7	7	7	72.75	1	3
160	7	4.18124746455875	1.25416397774796	4.73737754218444	6.15431530756781	5.67877257570786	6.23156051232879	2.31758101365322	7	7	4.8309269253585	5.39734876900648	6.34292998202128	5.84329675385065	5.72087860591554	3.99774616009507	5.40044104319234	6.99749261867406	6.17267554811658	5.16735464756429	7	3.26820201149857	4.77772308901761	1	1	7	7	7	2	7	7	7	7	7	7	7	7	2	7	7	7	7	6	7	2	7	73.5	1	3
161	6.6859241050784	6.79385850854304	7	6.04967343927938	3.87253093776014	5.52100815362059	4.89727279406967	4.45151283006354	5.64577131147915	5.30011356569334	7	5.33446723237156	5.45196421092298	2.72189472885416	6.3853084855733	6.26616651370044	6.94851616779695	5.07703050023365	6.62408031191695	6.42989892256538	5.97384789013564	7	1	1	1	1	7	1	2	2	7	1	7	4	7	3	2	7	7	2	2	7	2	7	1	7	67.25	1	3
162	4.92746119693677	6.83449029932958	2.37080948094917	1.12325469545223	6.26123549449584	4.43378559992179	6.38368816341671	6.82056702844359	7	5.89148483006335	6.90421621833527	5.09705679162257	7	4.23406627982158	7	4.38112713338757	4.7551019412371	2.87528436564288	2.69052182829885	5.07043817380297	7	6.95764983166528	4.77936953036288	7	1	1	7	7	4	7	7	7	3	7	7	1	7	7	7	7	7	7	3	7	3	4	86	1	3
163	5.06637316275792	1.43689313325952	2.45647498924746	5.79998826020777	6.32618004763342	7	3.34956701954786	5.96538041085821	6.07904152879497	6.43005069877653	5.28103137867953	5.81649983207344	7	5.24653369582267	4.88575789574985	7	4.28768244880885	7	6.14587550218122	4.40901240465682	3.12862562280637	4.68197744212342	6.66035129855967	1	1	7	7	1	6	7	7	7	7	7	7	7	7	7	5	3	7	7	7	7	2	7	90.75	1	3
164	6.48691555455319	1	1	6.77348512972279	7	6.51427064181746	6.92017857706302	4.82012545633646	5.17356010435301	6.21283566735936	7	5.26730552909929	6.68134004818103	3.38530729475429	4.43544671393979	6.57565196389105	6.78510334820609	5.52984427882844	3.51472865271423	4.11669515991671	6.86528809381097	4.62146601048519	6.31854007678014	1	1	2	7	7	2	7	7	7	7	7	2	1	7	7	7	5	7	7	2	7	1	7	87.5	1	3
165	7	2.76028866206299	1.13728226343942	7	5.83490187403837	6.8994809237966	5.92003809603013	1.49867921927552	6.42542756281045	5.45052759020971	3.95583697662633	6.29316318338537	4.28698533880679	6.7025553942188	6.52540103843223	7	5.92759909508819	3.83748758551717	4.58911361703126	6.83428431366656	6.56045527456395	5.01901325375433	6.01191963027319	1	1	2	7	7	3	2	7	7	7	7	7	2	7	7	3	7	1	7	2	4	1	7	75.25	1	3
166	5.74449242294979	5.11906128437761	3.08825126911522	1.90038744220584	7	6.57096248970514	2.59858960625544	7	3.57351024243209	4.97012392767584	4.9319982587965	2.35207791779473	7	5.86406972226787	2.6635342165983	7	4.84871633732217	6.74906509260302	2.17336303165075	7	5.94399481170764	5.06828320708965	5.13641322943127	1	1	1	7	7	2	7	4	7	3	7	3	7	6	7	3	5	7	7	3	7	7	7	72	1	3
167	5.46242188664476	2.14254172770889	1	5.29931169523807	6.23226980601493	6.25094886799745	5.04987326769232	6.42613178024422	6.91751570253278	7	6.68952695412187	3.65265048795677	7	4.30993336164146	6.61615211562391	6.79662713312079	6.87871897021499	6.29301419995332	4.3241707356066	5.50610577225996	4.38391939115138	3.5367035868093	6.81794765910622	1	1	1	7	7	7	7	7	7	7	7	7	5	7	2	3	7	7	2	2	7	7	7	81.75	1	3
168	4.52583744796921	5.65314081568387	3.54084502391546	1	5.38805154104368	2.77595592250947	3.92305089488901	3.44653125810189	6.0097790291782	6.9356965785708	6.95519114477419	7	4.44271966241611	4.58928686864117	5.46483560854424	6.89403137720931	3.48916383545827	3.89928250227428	6.88846834994735	1.96746134414633	6.15580862652087	7	7	1	1	1	7	7	7	2	7	7	7	7	7	7	7	7	2	7	7	7	1	7	7	7	66.5	1	3
169	6.12825001505604	1.45201301487966	1	6.97971327538757	3.6626216622134	5.73727427937406	5.68435631575407	6.31920519674495	6.34313205000612	5.82026494853325	7	7	3.50640456899958	6.85511934280375	5.4575052014746	5.70417997303244	6.30610530541635	3.88283014679848	6.95250353667372	4.84374272501849	6.64774271281709	6.06117270113974	4.9479595431254	1	1	2	7	7	3	7	4	7	7	7	7	4	7	7	7	7	1	4	2	7	1	7	73.25	1	3
170	5.26850208317979	2.66455194383631	7	4.50015414317427	7	4.67469174841018	1.31644638057075	6.78075825185581	4.5364863334501	3.14185472435737	6.0338744578034	6.07129866862958	5.0222514159494	6.56214343929217	7	6.88520786894287	7	6.36222042973753	5.74772790456721	4.8682931202153	5.89111467994026	6.29462555927137	4.12932179179683	1	7	4	7	1	7	7	7	7	2	1	6	7	3	7	2	7	1	7	5	7	1	3	72	1	3
171	4.28993431244792	6.38097670690886	1.12234581667655	2.65490330724726	6.82769973199533	6.12799395171954	3.91456401475898	5.52280698722521	6.72017230749913	5.41831713221992	6.16470353288906	6.98774083051438	7	4.33027071843686	6.27381503329615	4.12442709848983	4.00204263312842	4.58444958067066	3.27490261921456	7	5.07111381863731	3.31197689644316	5.41079865649188	1	1	1	7	7	7	2	7	7	2	7	7	3	4	7	7	7	7	1	4	7	4	7	73.75	1	3
172	7	1.96751037917162	4.62456426915819	4.75523115710736	5.90658323157448	6.98713103286042	5.77435980204929	6.50991999737997	4.79292518139693	5.34433624975697	6.87482455684627	6.79370709549069	7	1	5.4712736913739	4.88987867378419	5.82340258362643	3.59930959142965	4.51650714308463	2.92178517870223	5.6598426797622	6.15221976855021	6.98131656947309	1	1	3	7	1	5	7	7	7	7	2	7	6	7	7	7	2	7	7	7	7	2	7	82.5	1	3
173	7	3.71965272981944	4.10196634134159	3.02998044154548	5.69853444119004	4.96124027692697	5.42720346986425	7	7	7	3.71245466522262	7	5.42484528373254	3.79632786902335	5.58880547801879	6.07583228987742	5.42594722924462	3.37446821254887	2.92499732997318	5.96146794539116	6.11878670435424	4.87900140877691	7	1	1	1	7	7	7	2	7	7	7	7	7	1	2	7	3	7	7	7	2	7	1	4	86.25	1	3
174	2.27475914406004	2.11661919339629	2.14605886858711	1.96159412149518	4.36829908231195	4.1964417942277	5.08825842199347	4.91562278849594	6.96477298258495	5.19704859608554	6.75624176054772	7	3.98335161126741	3.33055086158815	3.89917577849132	6.47194559693307	3.14034454559812	7	6.79740085161879	5.47884094441011	6.04903657973133	5.87352939692415	5.02354167390381	1	1	7	7	7	7	7	7	7	7	7	7	1	2	7	3	7	7	7	2	7	4	7	56	1	3
175	6.91960493057998	4.06279166986426	7	6.77210943169811	7	3.72286563643149	6.13068312317408	1.06788590816782	6.31533886376065	5.7430485127898	4.74962626421803	6.64281651665479	3.48400457981336	1.0937945946161	5.43054958549598	4.5989219576257	6.50346403251758	6.39435473803517	4.48144759950295	5.68806746009983	7	4.2483247275507	7	7	1	1	7	1	4	7	7	7	3	7	7	7	4	2	7	7	7	5	2	7	1	7	91.75	1	3
176	3.51685789538424	1	5.53114250163964	6.94738985701525	5.56821079818935	4.3378129172348	1	6.0834673639307	6.49485312360963	5.61879125638669	5.9803424076103	7	4.75392198711178	7	5.94079123024948	6.13752950464525	4.81098842608485	3.62698690815289	4.93980728994124	2.57752569220486	5.13835287308155	2.5879487901811	5.55080747679218	1	7	6	7	7	7	7	7	7	7	7	7	7	7	2	7	2	7	2	1	7	7	7	84.5	1	3
177	5.89611901441832	2.03171254207608	1	5.24712964986591	6.48462939284819	6.77157468897444	3.15606613729898	5.09070127222031	7	5.09579232518239	5.71897167140279	5.57061561069004	7	3.59338748210172	6.20327524710229	6.52664781216879	5.79067854559129	5.64002203102941	5.40652135073286	4.70890646920795	4.47223648748667	4.92798397913156	5.46511432536322	1	1	1	7	7	7	7	7	7	7	7	7	1	7	2	3	7	7	7	3	7	7	7	69.25	1	3
178	6.54467738171843	3.40180312302775	1	5.20412229128368	6.3145895437217	5.61110762573292	7	6.76124521744403	6.10581826545076	6.2206606096459	6.24479556254023	1.63536335015202	3.99770970567099	5.02908120604913	5.3385639756828	6.92063279556576	5.27996041374172	2.3560348609721	6.75698542341304	4.92439463897361	5.07596066480338	7	4.45575355664833	1	1	1	7	7	7	7	7	7	7	7	7	2	7	7	7	7	7	3	7	7	7	7	66	1	3
179	6.29128233012075	5.56318045392995	4.95522793143169	1.29722891401411	3.64272726421978	5.9365420938982	5.21690686346483	4.52113386543485	4.73373076565319	4.15610671190836	4.25517882548105	7	5.42828455418974	4.27638020951558	5.174989781976	6.59357758911152	6.07077703145697	7	5.96542543447402	1	6.63083589345364	6.4719925909867	6.64255909947759	1	1	1	7	7	2	7	7	7	7	7	7	7	3	7	7	7	7	7	4	7	7	7	65.75	1	3
180	6.90553869581417	1	1.66882333422579	5.89603829469157	7	6.30960697201435	4.59088828055601	6.15951014274017	1.88995503698476	6.46786667273211	2.58119395356676	2.62634470584543	6.2062835441001	4.25820820818417	3.20808067986354	6.56512986951099	7	4.97145098729691	6.65885085499398	6.42250818836991	7	6.18819486470458	4.91866202733499	1	1	2	7	7	5	7	7	7	7	7	7	1	4	5	7	1	2	3	3	7	7	7	63.5	1	3
181	6.63523233176648	2.26035703863684	1.07540706245504	7	6.09567776475205	7	5.83958458919263	4.84657269577664	2.91340415116438	5.87492939764404	4.04014410497376	4.1390739534853	4.63719075813053	6.07129590519279	6.71395492500802	6.34190201928338	6.15187178502439	4.06002027913821	4.80222643259561	5.85989980236819	7	5.15659577680951	5.37950415938512	1	1	2	7	7	3	7	7	7	7	7	2	1	7	7	3	5	7	7	3	3	1	7	85.25	1	3
182	2.35747493213119	2.93402719719855	1.52977991292656	3.26647599651534	4.59166784328227	3.47525327500482	7	3.66496608525491	6.56972722404531	4.00616724085754	6.44043768860393	7	4.80089845519341	2.69646249828121	4.3497806288888	5.90129923805313	3.56112111820932	6.79116314038259	7	5.47918876556584	6.01047598408438	3.97876322898186	5.15173842868193	1	1	1	7	7	7	7	7	7	7	7	7	1	1	7	4	7	7	7	7	7	7	7	77	1	3
183	6.60531696032115	3.27316789686819	1	4.76350002381779	5.93783298479115	6.16399850034898	6.71035406235011	2.58450357720747	6.03682530500387	6.78376540807766	6.52487540538339	1	6.05894007657677	5.30158604083336	5.20442569693072	7	3.15114150240396	6.13334260784221	4.83497621732329	6.68154964949399	4.88664254080362	4.76162576428626	3.76125125266137	1	1	2	7	7	7	7	7	7	7	7	4	3	7	7	7	7	7	5	7	7	7	7	72.75	1	3
184	3.21146030836796	4.80395835651534	4.91472935698858	1.53518870562435	6.7674435172842	5.69621916222144	3.92840863135617	6.39102034703979	4.08460982300489	4.98172445117083	3.8642699780258	6.68779477711819	6.81464048230364	4.85397051458302	7	3.12860384330622	5.840463468734	6.34494598540002	6.60470731205827	2.96416097872279	3.16687699410963	5.03408645917328	6.33250320404003	1	1	1	7	7	7	2	7	7	7	3	7	7	7	7	3	7	7	3	4	4	1	7	61.5	1	3
185	5.73956493563045	1.72029851896152	5.11116129247618	4.65155925240579	6.1674574331849	5.91482301380104	5.84267108330504	3.26128838023321	7	4.00608120599273	5.06926417241357	7	3.87057532637358	5.29583822006511	7	5.68015071525475	5.0018893088461	4.0548928019498	1.68154073148386	3.36316045859459	7	3.9863760037343	6.79384818189225	1	1	2	7	1	3	7	7	7	7	7	7	7	7	7	7	7	7	7	7	7	1	7	78.25	1	3
186	7	1.52499450907876	5.6786905459276	4.52667269978365	6.44957230822397	5.88307176575396	3.61212839753239	6.32118670290597	5.04091278002443	5.06033913169446	5.30510092977919	6.65365827370752	7	5.41616559545994	5.18136571069223	5.10763241274204	5.13968366722996	3.62704767519599	4.90097422215363	3.6244660416063	5.85458005142251	5.44155566264921	6.55782834741103	1	1	3	7	1	4	7	7	7	7	7	7	7	2	7	7	7	7	7	2	7	2	7	82	1	3
187	6.66109221887031	4.41446055991586	1.48375873041786	4.01061235388386	7	4.84260686540112	7	3.38004449039838	5.59022697064231	6.63278610278757	4.8804694193429	4.24231177992596	3.51662915802149	4.98667644726274	5.65686385867263	2.56342129224475	5.96028456347723	6.75676007389982	7	1.80191523816767	6.33856199620251	4.51196320682641	2.85551806358669	1	1	7	7	7	2	7	7	7	7	7	7	2	3	4	7	7	2	7	7	7	1	7	51.75	1	3
188	3.5674431369597	2.81731314370559	5.85792652872377	4.59608101454599	6.05178649210331	4.20543860609631	4.34854403114691	2.91525934362752	6.00546302920383	6.85708548765884	6.45529969382349	5.47565482642362	3.28757294882685	5.34328669697551	6.53818755491571	4.66261495553339	5.23117584178344	5.03501774433446	1.69242540650273	4.42904712310233	5.83019999368782	7	6.33170617782998	1	1	4	7	1	3	7	7	7	4	2	7	7	7	7	7	7	7	7	2	7	7	7	67.5	1	3
189	5.97961953896458	4.46418677356368	1	5.58578035378251	6.1773470959834	3.54630373071018	6.9674406337002	2.23161922066701	6.53475238969044	5.84267546481068	3.69228377699885	1.90274153543744	5.45725941440382	4.35048812212222	5.48220176279581	5.50598161354183	6.05405087854323	2.48810962754695	6.98537153118065	4.69735835636026	7	6.08210213451284	6.028571538235	1	1	1	7	7	7	7	7	7	7	7	4	1	7	2	7	7	7	4	7	7	7	7	71.25	1	3
190	5.90700415458321	3.10220703006501	1.71201341285359	6.86398432527549	6.41003012096348	5.70053699033482	7	6.00885168232589	5.92514596738352	5.02834526422829	4.65801759347961	5.85850716382756	7	4.56009735942755	1	6.01209327550384	4.08414835626559	5.1324615932611	5.30247313143785	6.02786388811119	4.0147509731911	5.74145162272883	1	1	1	1	7	7	2	7	7	7	7	1	2	2	7	7	7	7	7	2	2	7	1	7	70	1	3
191	6.2020734301095	1	1.25156261406695	6.95195266401064	6.69050545433641	4.46588359822827	7	7	1.18461234068035	4.97269622284576	6.25430337863626	6.61552978738955	6.12484935828225	5.18513224935749	4.84358280797666	6.58909103153665	1.88878943251566	4.00146579708391	3.72244299180019	1.53014943807334	7	5.26801328470518	2.03198421629604	1	1	2	7	7	6	3	7	7	7	7	7	3	7	7	7	7	1	7	2	7	2	7	65.75	1	3
192	5.53081222884664	6.56924331046879	2.38538026957527	1	6.04553522866759	6.19214887074025	3.76348589911674	5.7956205340683	6.3031560494309	4.54673883231418	6.2743199506359	5.17235939314798	6.16718553312748	4.01709426662829	6.88015038491634	3.95150040579103	4.37677522401014	3.57963203148147	2.8256047774283	5.40346600057629	4.2364101369299	1.69337192864845	4.97046968573112	1	1	1	7	7	4	3	7	7	7	7	7	1	7	3	7	7	7	1	4	7	1	7	56.5	1	3
193	5.91160462327195	1.04192098538929	4.38619214914847	5.8604831249551	7	4.83797814972913	5.45177035129177	1.85965565748684	4.76829193113619	6.68485766927998	2.68318978644621	5.35604969212094	5.8489185358717	2.58620638395648	4.25386416568744	4.5746636884689	4.22334397558912	6.10283634509761	2.14209779093794	5.5384409989948	6.17868884585047	5.03383046532599	6.29539628775544	1	1	2	7	1	7	7	5	7	7	2	2	7	7	7	7	6	7	7	2	7	2	7	72.25	1	3
194	7	1	4.32505503983267	5.42114345949298	5.90747711236436	3.38844338547708	7	1	5.28277515367915	5.56664208728883	5.09365541744918	7	4.52212427689231	2.24010495771357	3.15710215202816	5.11115706923832	5.46758107425756	5.32637521469589	3.77726650418647	5.00749516714461	4.95757084557425	5.24304537384226	6.38296808954831	1	1	2	7	1	7	7	7	7	7	7	7	7	7	7	7	3	7	2	3	7	3	7	90	1	3
[truncated: 5 more columns]
