# Supplementary material for: How Are Mate Preferences Linked with Actual Mate Selection? Tests of Mate Preference Integration Algorithms Using Computer Simulations and Actual Mating Couples
Source: PLoS One. 2016 Jun 8;11(6):e0156078. doi: 10.1371/journal.pone.0156078 (PMC4898694; doi:10.1371/journal.pone.0156078)
Supplement: S2 Data — Long-term couple and agent-based model data analyzed in Study 3. (ZIP) [file pone.0156078.s002.zip › S10/Polynomial Model Data/Polynomial Couple Population 01152016 0525.csv]

	trait1	trait2	trait3	trait4	trait5	trait6	trait7	trait8	trait9	trait10	trait11	trait12	trait13	trait14	trait15	trait16	trait17	trait18	trait19	trait20	trait21	trait22	trait23	preference1	preference2	preference3	preference4	preference5	preference6	preference7	preference8	preference9	preference10	preference11	preference12	preference13	preference14	preference15	preference16	preference17	preference18	preference19	preference20	preference21	preference22	preference23	fitpoints	sex	algorithm
1	4.27512092477831	5.30265404597816	6.40234328033786	2.46475976043827	5.87567430584425	6.84408847802866	7	7	4.67335973860002	6.95511832131743	6.72406816668042	7	6.37616527688131	6.24423863213361	2.26760775361001	5.64592069080479	7	6.41336100171487	4.49081202826312	7	7	6.94860309370918	7	1	1	7	7	7	7	7	7	7	7	7	3	7	1	2	7	7	4	7	1	2	7	4	100	0	3
2	6.10537657798473	6.97262659177768	7	2.0873054507624	5.19017392030348	5.89360300851261	6.33358788533606	4.95766856006061	4.79300141322822	5.82230308675733	7	6.81190004589596	5.98360949986172	7	6.43232955949798	6.92916015149017	7	7	5.4251568457197	6.512972932964	7	5.50941638312719	5.91627030143169	7	7	2	3	1	7	7	7	7	3	7	7	7	7	7	3	1	7	7	1	2	7	2	101.75	0	3
3	6.54279415489914	5.86808135032941	6.55898369634628	3.26015169242151	5.13481009182931	6.07925027638277	6.90626125347697	6.70527321921014	4.75046973512685	7	5.17337111162422	6.81382040554461	6.42334432525447	6.71984897335673	2.56944523588364	6.27976823996977	7	7	4.30134049006569	7	7	5.78285336519086	7	1	1	6	7	7	6	7	7	2	7	7	7	7	1	3	7	2	7	7	1	2	7	4	107.5	0	3
4	6.67594747034125	6.36967695500885	6.59182192923833	2.80598689836857	7	5.15141403678161	7	6.48211108020963	4.39841001202468	7	6.71269397526036	6.22838719345967	5.92602563051875	6.35222603247454	6.0239597098588	5.39334247240176	7	6.77314019308947	6.59533131125191	6.56302434327046	6.77870295813958	6.62774224015028	6.38321816813819	1	1	6	7	7	2	7	7	2	7	7	7	7	1	2	7	7	7	7	1	2	7	4	92.25	0	3
5	4.60721579755398	5.98496590766845	6.13527212448082	1.58041893068762	5.18546645324422	7	7	7	6.38358643776267	4.99152208288465	7	5.96613154048835	6.30534887188784	6.68037626625329	5.92326536656477	4.02444315811467	5.46981088687849	6.19329099511831	5.95455832504439	7	5.87918140470767	6.86177784989	7	1	1	7	7	7	7	3	7	7	7	7	7	7	6	7	6	1	7	7	1	2	7	7	78	0	3
6	2.96295420440492	5.70591042314143	7	4.11176597148124	5.63016292729823	7	4.13611302368866	6.14820236457241	4.4397025971779	4.82139593763883	6.99783824385778	6.84745952563751	6.38525097906599	7	7	6.8739716465098	5.10607479739832	6.71331293385182	6.59934421479681	5.6488978558926	6.87655326841781	6.76955538031361	6.11150501005652	1	1	7	7	7	7	7	7	1	2	7	7	7	1	7	7	1	2	7	1	2	7	3	99.75	0	3
7	3.29250898321503	5.19205602313229	6.55547674236092	5.19237528159829	6.30563203274059	5.03776248536955	5.84263648834181	6.42919083198619	6.22836443905795	6.52541718819123	7	6.20851359701126	6.19305836699289	5.83875563753438	7	7	6.59427304443035	4.65876729808582	5.80277775608023	7	7	6.60238359412068	6.22954841724568	1	1	6	7	7	5	7	1	2	2	7	3	7	5	7	7	2	7	7	1	2	7	7	104.5	0	3
8	5.72278374683452	5.87872018241688	6.913532138062	2.85161643636159	6.71388702259851	6.1491258136924	5.18247058474912	5.31664635204165	7	4.69736908475165	4.87210878993492	5.88431876734816	5.67905926533511	3.95046390220198	6.86693497843263	7	7	6.41823187666809	7	6.38324880431126	7	6.92057926294994	7	1	1	3	7	7	7	7	7	2	7	7	2	7	1	2	7	3	7	7	1	2	4	3	85.25	0	3
9	4.56335720337145	4.76979123393653	5.49678271952776	1	7	6.42127090655107	6.33109485185919	6.19581825392665	7	7	5.53132129565711	7	5.42397766310671	7	7	6.21372660550428	6.99244422959288	6.55557396044852	3.35604042131959	6.82118051001148	6.22550959030005	5.60974306728731	5.8698250519401	1	4	7	3	7	7	7	7	7	7	7	7	7	1	4	7	2	7	7	1	2	7	1	104	0	3
10	3.90676901652489	7	6.08199347594667	3.27352924067047	7	5.76402752142196	6.98615283384658	6.5443116357933	5.24311535578671	7	7	3.94281967564067	5.33742420801149	5.86034750444803	6.75111793122219	7	5.50815422239586	4.96924903987942	3.05520783901424	6.32829054947238	6.23745654443323	6.5964825604755	6.59856157947639	1	1	7	7	7	7	7	7	2	7	7	7	7	1	4	7	7	5	7	1	2	7	6	86.75	0	3
11	7	4.09321387611396	3.90262070971264	1.10257684498011	6.66522134344608	6.89318029988281	4.68694403195951	6.80842743006409	5.93702063827031	5.06443852436038	6.81606679504035	5.96234633925293	6.68853925583188	6.9002135826073	7	7	7	6.18319021583968	4.50098927553558	6.21901483541883	5.60605651885733	5.70702150598307	5.54175052837598	7	1	6	7	1	7	7	7	7	3	7	7	7	1	7	7	3	7	7	2	2	7	2	98.5	0	3
12	3.66454034205257	4.55639462133425	7	2.65433457344948	7	5.96211947949314	6.08421472726897	6.83186867521722	7	5.3770016489146	4.17499936099902	7	7	6.38400854065289	4.56928789601293	5.38100708911916	5.55217273322779	6.96846143614229	6.51104524937604	7	7	3.90828654639129	5.46721592190769	7	1	7	7	7	7	7	7	7	7	7	7	7	5	4	7	1	7	7	1	2	7	5	88.25	0	3
13	4.01957114663294	6.35247244566232	6.49952202380048	1.49038323372037	6.72351196857769	5.02493085225257	7	5.57804300140394	5.80758551104586	5.52264498739928	5.29168095800772	5.47086312407492	5.55075406862591	6.68566742775176	7	7	6.32121354948494	7	6.4278895244796	4.07649530866376	6.53581358373137	5.57038532635202	6.89815927381427	1	1	5	7	7	7	7	7	3	7	5	1	7	1	7	7	7	7	7	1	4	7	7	103	0	3
14	4.40232624271743	5.60724496475099	6.53349878444902	1.80213516867063	5.94481917234226	6.75774409685816	6.32144838227296	7	6.58659467226183	5.69470301546975	6.20700792683672	6.51664776838378	6.52243243928644	3.00803785032403	2.37685998114528	4.6987160119516	6.91492594237872	6.59638218134549	1.86317372098504	6.01872907779219	7	7	6.78416254659371	1	1	7	7	7	7	6	7	7	7	7	3	7	5	2	7	7	4	7	1	3	7	5	93.75	0	3
15	7	7	6.2127471919485	2.27644961545757	5.56096032997393	5.15854511136028	6.49548889255928	5.83012418620215	5.41183318668304	3.82130585099446	4.9734930831036	5.64882306286168	6.61307596241682	6.26154869829629	7	6.55878510237005	5.88339951265021	6.95695255966457	6.88510384463194	4.68702822366782	6.17273098905381	6.82120602928247	6.71385420890549	7	1	7	7	7	7	6	7	1	6	7	6	7	1	7	7	2	7	7	1	1	7	2	85.5	0	3
16	3.52163905309495	4.53344399255152	7	4.22203226353136	5.5235651578462	6.51124879304334	6.48675706237448	5.02513231392096	6.17473273860972	5.59035100643202	6.23478903786252	5.99555341572047	6.49788109955711	6.73799663511036	5.95882873966063	7	4.92764495504912	6.08212510648746	6.42842852368926	7	7	5.61812487727539	6.63817932432579	1	1	7	7	7	7	7	1	1	7	7	2	7	4	7	7	7	7	7	1	2	7	7	81.25	0	3
17	4.34594853144261	3.81260541898467	5.19645716989024	1	7	7	5.67532750023169	5.80899793968234	7	7	6.60135799512606	6.03063444599272	6.54288091388918	6.77829102189557	6.49230884849119	5.92442494672874	7	5.70582157324655	7	5.16381039114895	7	6.24489775729534	6.69290461045943	1	1	7	5	1	7	7	5	1	7	7	7	7	1	4	2	2	7	7	1	2	7	2	82	0	3
18	7	6.79258058881184	1.16182016022017	1	1.86058002738657	6.34261536182078	4.55024963773845	7	7	5.65620780645898	6.83161543405819	6.41372970099749	5.70965068697578	5.23688736020933	2.37548798630632	6.62868831896937	6.00171039301686	6.26193532787343	6.7147116453504	6.4336643918151	6.83423821443709	5.0882580474363	7	1	1	7	7	7	7	7	2	1	7	7	7	7	1	7	7	3	7	7	1	2	7	3	85.75	0	3
19	4.05295373439201	6.80534709600435	5.59677889984832	2.42853464241082	5.75554923086845	6.41489046419173	3.8881502028069	6.41780905928224	6.90678402646697	5.04025089923202	7	4.83367660663628	6.9830424190548	6.00932561556212	7	3.55425947551618	5.69096249540235	6.39109611245943	6.45232940397438	7	5.25309855163817	7	7	1	1	7	7	7	7	7	7	7	7	7	7	7	7	7	7	2	7	7	1	7	7	3	83.5	0	3
20	5.70728566748989	5.26983557926592	7	1.19412995270685	6.91729576664295	6.05621048327842	6.96328095148308	5.63067168502306	6.25860958690931	6.38759778172368	6.21993300317071	3.33936679938135	7	7	3.3775003338296	5.29365959128562	5.05254179099206	4.68024615924835	6.44672948992235	6.15540877710962	5.30721731415299	7	7	1	1	6	7	7	7	7	7	2	7	4	7	7	5	7	7	7	7	7	1	2	7	7	74.25	0	3
21	2.98681352127864	5.3439583895082	6.26788528820598	2.05864943476102	5.85421839858951	5.78798992677614	6.48967211496281	3.74079234573182	5.69177013779309	5.43489005859256	6.25382420973826	5.72006961658729	7	6.49063409765296	6.9978413444211	7	5.80212144403068	5.50102867306388	1	4.30476208401237	6.48229710751682	5.90571717004733	6.82221734987004	1	1	7	7	7	7	7	7	3	7	5	7	7	7	2	7	1	4	7	1	2	7	6	90	0	3
22	7	3.17225642142304	3.08057423391296	2.18800446111516	7	6.88701938551543	6.91261092239143	6.6586247840776	5.50099870014577	4.73119750455911	6.177291132067	6.09192971748951	6.40866872049723	7	6.9329280707686	6.68664838532491	6.82968213372421	3.79073138078736	4.23663891007871	7	5.60581620272015	4.6364027302916	5.88174473030906	7	1	7	7	1	7	7	7	1	3	7	7	7	7	7	7	3	7	7	1	2	7	3	87.75	0	3
23	3.70968482224756	4.30979200990019	6.39827110806503	3.63589770519201	5.25981569145809	4.84306199229647	6.30636274171555	7	4.89155182843144	6.34690823843039	5.44624206256869	7	6.52235484277384	5.2854742147989	7	7	1.83130966358156	6.31318300122428	6.67610393880706	7	5.79100204927938	5.39117478160967	5.75115416037111	7	1	7	7	7	2	7	7	7	7	7	7	7	7	7	7	3	4	7	1	7	7	3	91.5	0	3
24	6.9893661977331	5.70539000368516	4.70490596034579	2.00824962455638	4.61612168627559	5.70936063957226	5.55063034474355	5.15132417041114	4.90219753579588	6.78976180887495	6.44965024960846	7	7	4.90364626542814	5.07192958429597	3.88808195424011	2.42026358545282	7	6.34963000667538	7	6.21172657875505	6.55285043115726	7	1	7	1	3	1	2	7	7	2	3	7	4	7	1	7	7	3	7	7	1	1	7	7	93.25	0	3
25	4.02569949270291	5.46270291243971	6.77599728729723	2.2974745735062	6.43742121838765	5.63705566249066	6.20983932201636	7	4.63419116018886	5.80347247858801	3.87390425267795	7	6.75202591729457	1.86831885957683	5.20027120704637	6.43609661112156	7	5.38339320668754	2.52736383245841	6.91841125368704	6.62811670765114	6.51505176641171	7	1	1	7	7	7	6	7	7	1	7	7	4	7	5	1	7	4	4	7	1	2	7	4	92	0	3
26	7	5.48581462625642	7	2.65489366783251	6.423865809113	7	6.03002565697962	6.38764207713415	5.38287330170145	6.76100163762802	7	5.87716654535598	6.46734916085499	4.35831463259861	5.25244709000653	4.15925644555294	7	5.81405672018534	5.97680565593847	6.20330422890382	5.98495349721333	6.85745617994642	6.37728732485486	1	1	3	7	7	7	7	7	1	7	7	7	7	1	7	7	5	7	7	1	3	7	3	85.75	0	3
27	6.85074380998653	3.21408008598421	4.80240853569785	2.39339720122177	7	6.12336995774192	6.60655288112995	6.54878203878109	5.95143491376922	4.54925735296894	6.53421917503615	5.76294270317702	5.78695800657213	4.6429823634504	6.75788159888432	7	6.0140497788176	6.6915598566041	6.82188069227251	7	6.38684238903396	5.91709958725434	5.59467033430238	7	1	7	7	1	7	7	7	1	2	7	7	7	1	7	7	1	5	7	1	1	7	7	90.5	0	3
28	2.69333437787632	2.48431113553222	5.03117751042991	3.71304131759631	6.54961608314037	7	4.16323123996454	6.2192358892921	4.02541955374612	6.6426072599764	6.44302080442457	5.10727534697398	5.8032020174773	6.57556970701734	6.11558820515131	7	6.23359894912466	6.36288816687722	6.76971775673197	5.70295001356135	5.86253926399269	2.68187720398852	6.04664665229401	1	2	7	7	7	7	7	7	1	7	7	5	7	7	7	7	2	7	7	1	2	7	7	89.25	0	3
29	7	5.37964691915469	5.30195855085517	3.43613724833065	6.79366284121757	6.78712675751026	6.84164818981791	5.66121589409722	3.00851602581456	2.01525456208687	4.58757744603995	6.12568933812549	5.50451492409976	7	5.90114814429948	5.2182140219933	6.51049304983893	6.8736692580822	7	4.63760472560728	6.86953959288363	4.85321887306349	6.55089102382162	1	1	7	7	7	7	7	2	1	7	7	7	7	1	3	7	7	7	7	1	1	7	2	91	0	3
30	4.81179006652025	6.13703478369094	5.75190510137374	3.64597625214931	6.31085339127265	5.94483530129046	5.36406127332665	6.66248409691551	7	2.28801627897768	6.61609392976203	5.48833862613759	6.58808039995034	6.54089937432823	7	7	7	4.3518030086433	6.31495355109948	5.39921845478914	6.60539424388401	5.95583226516259	6.24827689653015	1	7	2	7	1	7	7	7	7	1	7	2	7	1	1	7	7	7	7	1	2	7	7	79.75	0	3
31	2.78520620895376	5.50860603936907	7	5.04518791868941	6.34157590687753	5.80788194677685	3.67395135027694	7	7	6.0128595426426	3.54285302783487	6.3549291539205	7	5.62938403224221	6.16364922613042	4.87719542566932	5.86070812115838	6.98297214886191	5.49675979131911	6.10480780157544	6.93470603253365	5.30459590633403	6.07345915105	1	1	7	7	7	7	7	6	2	7	7	3	7	1	7	7	2	5	7	1	2	7	2	90.5	0	3
32	6.5534468767816	2.77366921769864	6.42343791531747	2.23333571927182	6.48034200217457	7	6.82023317456098	6.33032414752644	5.69223785666291	7	5.27050731621135	5.52386340118494	6.07216472343788	6.65135716570935	6.13298828658645	6.38913271123917	2.67709739031229	7	6.75778923934016	2.79269518449787	6.23771183170104	4.70953469280914	6.35788407295056	1	3	7	7	4	7	7	6	2	7	7	7	7	1	2	7	3	7	7	1	1	7	7	79.25	0	3
33	5.48403663326636	3.13411342233008	5.23608179235884	1.4818948852738	7	7	6.0800526032059	6.73803896739046	7	7	6.72114697052442	7	3.95453001793213	6.05018628278098	5.84960482498182	5.38446880514521	7	5.43966117470664	6.30284353931773	5.66217140486817	5.04041525336366	7	5.8332422068646	1	1	7	3	1	7	7	5	7	2	7	7	7	1	3	2	2	7	7	1	1	7	1	85	0	3
34	4.20454685895502	3.16519716320275	5.61195559223007	7	7	5.29001876435497	5.85984510304385	7	5.92116395644891	7	7	5.56094275470335	6.54024618363146	7	6.26668585486553	6.34990502535434	7	5.80936513441934	5.42470264927547	6.53490003539117	6.1157517066311	5.99810388972131	6.2625242219374	1	1	7	7	7	7	7	7	1	7	7	7	7	4	2	7	7	7	7	1	4	7	4	74.75	0	3
35	6.37200447819732	5.82186490941939	6.12262967511035	3.99578617553261	7	6.40835381016316	3.57930184893719	6.33515064592914	4.99610203583386	6.80336554062304	5.98425585032719	6.0038008356323	7	6.55102974927223	4.59373870108816	4.92275350003235	7	6.49889797107729	7	3.90667014203892	6.32798769466567	1	5.95116385901544	1	1	7	7	7	2	7	2	1	7	7	7	7	1	3	7	7	7	7	1	3	7	7	76.5	0	3
36	7	5.44395294926356	6.87922124282017	4.37331596470935	4.721185685978	6.18022039299569	3.22666373588662	6.55537753705331	6.42822718884887	6.20270955951615	2.65875618279976	5.30076958902099	7	6.09237451087135	6.30556086308199	7	6.80727274504438	5.39470777503316	1.61522311587344	7	6.70374904092313	6.44795746550804	5.59837810555907	7	7	2	5	7	7	7	7	2	7	7	7	7	1	2	7	2	5	7	1	3	7	1	103.25	0	3
37	5.79358583444751	4.43264030511693	6.43154062120057	2.50075084995461	5.17607158644562	5.5058649894216	4.92176516610235	7	4.30832141382126	3.00748373478317	6.75705072843509	6.50909786653158	5.27184973448531	7	6.77482699002564	5.45397862905742	6.50911259406274	6.47945802622013	6.46873199061204	6.39391662646056	5.70979038138176	2.59935035821993	6.20189818778343	1	1	3	7	7	2	7	2	7	7	7	7	7	1	7	7	7	7	7	1	2	7	2	85	0	3
38	7	4.18913856921811	6.25883776583875	1.30048189043265	6.64391677727746	4.48508793784575	7	5.79105978894415	5.81678454235984	5.44732828214935	7	7	7	5.29417300035726	7	5.80414069002947	5.86479467403484	4.83251400574259	3.12584732015517	6.19235051603473	5.76831750273924	3.95595865677842	7	1	3	7	2	7	7	7	7	1	3	7	7	7	7	7	5	1	7	7	1	1	7	3	77.75	0	3
39	7	7	6.62770361350791	2.80838478899625	6.93051428870557	2.25793606159616	5.93471672176392	5.45307122258015	6.76524037119722	6.12959401608352	3.72732563786565	5.42397124760154	6.83661391535531	5.72609700604805	6.92416450587815	4.85442907724905	6.09484665154757	7	6.98439747709889	2.94121484269912	7	6.95932052031649	4.56625322686957	7	1	7	7	7	7	7	7	1	7	7	7	7	1	7	7	2	7	7	1	1	7	5	79.5	0	3
40	6.72014664568216	5.46205565283208	6.65234101134812	2.45735749247678	5.44745717689765	7	3.48922393038981	6.85481092242302	6.2965729407128	7	6.88137219517481	7	6.39127607968612	7	3.37053587698672	6.10123231241231	6.86754994107511	5.72565708918785	5.31694559501647	4.14678158255245	7	6.56349138926814	3.56520555858347	7	1	7	7	7	7	7	7	1	3	7	1	7	1	4	7	2	7	7	1	6	7	7	98.25	0	3
41	3.57879413167838	5.61228609381314	5.92684421404986	3.68833825734083	6.96497989745003	4.78732001693081	3.48931353355207	6.15488085956089	7	6.87486500106128	3.44748005264881	4.41355795646056	5.94979689000294	7	6.60920262536294	4.937081341246	6.59052216300313	6.81987799406948	4.66372463514531	6.61670914776891	6.2940165023158	5.70373911633264	7	1	1	5	7	7	1	7	7	2	7	7	2	7	6	7	7	7	3	7	1	2	7	4	86	0	3
42	4.44054859208613	5.17440836593996	5.51230138094269	4.05297625798559	7	4.3034772386788	7	5.40492334177034	5.68310717244539	5.2437312241421	7	5.03020121789368	6.90297358488501	4.746757973263	6.38478824041984	6.41058871963793	6.54882387238488	5.89726597611909	5.32794909355041	4.32371188929773	5.48875472003177	7	5.77794236909371	1	1	7	7	7	7	4	2	3	7	7	2	7	1	1	7	1	3	7	1	2	7	7	66.75	0	3
43	5.74163776041129	4.81012047630811	6.174923552225	2.97598469026675	4.3057558096766	6.38325096867676	7	5.73844974706486	6.95469182745259	7	1.87897713596002	7	6.70371048976945	6.54762586804333	6.34009672075901	4.81689731502542	5.57851533477583	5.73756919224276	5.3444722264432	4.65152145950155	7	6.36873658263338	4.25795059652728	7	1	7	7	7	7	7	7	3	7	7	7	7	1	7	7	2	7	7	1	6	7	7	71.5	0	3
44	3.5876698119322	6.63602184792782	6.19240620540829	2.20856792659923	5.98768622126433	6.34236245402925	5.01211739475328	6.9768863220923	6.13460126474162	5.49453141152928	5.36092193678002	4.66247104152968	5.45023985696633	6.43841633036975	6.27728380231129	6.0556319642498	4.82918585176612	6.15047494689961	3.27322427074764	5.45072788788109	6.15395439562456	7	7	1	1	6	7	7	7	7	7	3	7	7	7	7	1	3	3	7	4	7	1	2	7	7	70.25	0	3
45	1.01101989647906	3.74810550575253	5.91015579630814	4.26556351794514	4.91878482781521	5.02826857393206	6.64875674250729	4.67816475923319	4.68334580457099	5.41838857473962	4.16026449600614	6.8410232707019	6.69458423144169	7	4.81774000343697	3.24611830283016	7	6.98780690584023	6.40778283289243	3.96126444399223	7	5.7001722879112	7	1	7	2	7	1	7	7	7	1	7	7	1	7	1	3	7	5	3	7	1	3	7	2	89	0	3
46	3.17750915853521	5.52560919292119	4.75020346082606	3.37288694718955	6.46517958738953	5.02686938457862	3.84024286437692	6.40690574525531	6.97499108899231	5.517792229037	5.94031796331854	5.7093512841913	7	6.08422560730211	6.8015692314667	4.31030174198867	6.55697883026305	3.54540264542743	4.33885365358553	6.89671426880132	5.90452874333789	4.63664261804628	7	1	1	6	7	7	7	7	7	1	7	2	4	7	4	1	7	7	7	7	1	2	7	5	81.75	0	3
47	6.11263384097543	6.40060863166118	6.34136955728975	1.69909190744269	6.47251580788826	2.72406421787443	5.7614590654419	6.21678882018891	5.34932878082376	6.19147767513918	5.48493579178725	3.46842411150086	5.96146390564533	7	5.91167673350542	6.1521661790462	5.20164832228984	5.78859595074945	6.29430499324595	5.93071625528548	4.26945054150277	7	6.69395588028833	1	7	2	7	1	7	7	7	7	7	7	3	7	1	1	7	3	4	7	1	4	7	4	69.5	0	3
48	7	6.66155198332791	1.08425190611705	1	3.16641338008668	5.00646223212752	5.4613524290054	7	5.00336821701358	4.91508139246527	7	4.78720276978412	4.64743636640883	4.90113471712981	1.8398499942119	6.71789333703656	7	6.02882710072365	7	6.73881777509354	7	6.22472700263922	5.02434382467364	1	1	7	7	7	7	7	7	1	7	7	4	7	1	7	7	4	7	7	2	1	7	3	84.25	0	3
49	7	6.07126798870047	5.70694086364305	1.95869490131028	4.36331418710159	2.86328072466462	7	7	2.85486973687499	5.42667864035833	5.30405661949005	5.00213278808943	7	6.97471332265607	6.81735198339926	4.09854220765137	6.45446481898172	4.98308734588489	5.11965934953405	7	7	4.82430773058913	6.91048202798083	1	7	3	7	1	7	7	7	7	3	1	7	7	1	1	7	1	7	7	1	3	7	5	91	0	3
50	3.21654499767571	1.69679737504548	1	3.07619510134039	6.830895885241	6.69356972828076	4.98590266705422	7	4.21803360964675	6.55270546148364	6.05024887900757	6.5407992750092	4.50791006683114	6.03165329203728	7	6.63387756135353	2.85084790090191	6.90854769958014	6.30959381936696	6.87328183755607	4.90462179677319	3.68040271751781	6.11653418261526	1	1	4	3	7	7	7	7	7	7	7	7	7	1	7	7	2	4	7	1	2	7	3	89.75	0	3
51	6.26212822402882	4.5503063094381	6.63799963591622	2.61632286985126	3.46561880690453	6.62846650907212	4.25711610747713	7	7	5.31666356891712	7	2.61060508719751	6.45819493792443	6.18103006610228	2.38367406756898	6.55347665678206	6.577924231942	6.28202864327082	7	3.44382552846042	5.0857474930422	5.1956333087804	6.31273915417427	7	1	5	7	7	3	7	3	3	7	7	2	7	1	2	7	7	7	7	1	7	7	2	85.5	0	3
52	1.51547233602049	3.84273332689777	7	3.78819133707928	4.26213707414913	5.81029203350873	5.27224708023745	5.55678617894204	5.69790271589096	5.76661261352986	7	7	4.70070657959158	7	5.54163392299413	6.08667492049222	6.53574165621973	6.27500538344166	2.84515001872431	1.89670653278618	7	5.79118632857597	3.05976031913357	1	1	7	7	7	2	7	7	7	7	7	7	7	7	3	5	2	6	7	1	4	7	2	71.25	0	3
53	6.53176451327448	6.44849694943938	1.56125239868742	2.12916679387585	3.02801902850071	5.88331354333096	6.65382739322938	6.14539855928765	3.76703921003699	5.38713610911733	6.64653592059147	6.42503797205595	7	3.58898350673119	2.59309755385172	4.96908614449757	7	5.21221904637441	7	4.98255359169151	7	1.69684132318182	7	1	1	7	7	7	7	7	1	1	7	7	4	7	2	7	7	3	2	7	1	1	7	7	69	0	3
54	3.66730133451642	3.86687564273358	4.37897739716174	1	7	5.70954631228831	6.04685159922795	7	7	7	5.90823102166672	4.74262288489121	6.42880719609207	7	6.17483424401243	5.20248554797975	7	2.98136986245559	2.26060902895969	6.41623322737573	6.63139040007013	3.85703727151056	4.88283327893059	1	4	7	3	7	7	7	4	7	4	7	7	7	1	4	7	7	7	7	1	7	7	1	86.75	0	3
55	6.42157696226478	5.54811939562002	6.07550777156225	3.15990638443752	5.72203498438677	5.1016162381001	5.97384544899056	3.81320370432642	6.4958042789761	3.48511520651113	6.27525275334403	5.84398652550755	5.44613755120566	5.71903650415188	6.34216003849668	6.9763074267515	4.15254884889238	6.01224507860564	6.23520571250227	6.447859089594	5.63906753055289	7	6.24493047314233	1	1	4	7	7	7	7	7	2	7	5	5	7	7	7	5	1	7	7	1	2	7	2	69.5	0	3
56	4.77346232227991	2.63317911781812	5.77937230831213	1.00619711314734	7	7	6.24383421780644	7	5.70586663506768	4.57209746082588	6.40890428376544	6.61890333293576	5.47079078796202	4.74308441718418	5.11019337822223	7	3.3516820734126	3.24108455324527	6.05645437748711	5.34669114167098	5.30298206040208	5.20527093090244	4.16069814005919	1	3	7	3	1	7	7	7	3	7	7	7	7	1	7	7	2	7	7	1	7	7	7	71.25	0	3
57	5.92180304457954	3.50800483187921	4.73395145406696	2.42159834594226	7	6.57715830387612	5.85841301549385	6.27238238570463	3.14437137207671	5.74703536946873	3.87444839255904	4.9392022571101	4.86037732622422	6.18284384123299	7	6.87735026086748	5.19016142153545	5.84395668276629	6.26150668259048	7	6.10026303506638	5.50120045843552	5.88449953710279	7	1	7	7	4	7	7	7	2	2	7	3	7	1	7	7	1	4	7	1	2	7	7	90	0	3
58	6.25124126189086	6.00351648850183	6.89808103414023	3.47998723944548	4.29002703456755	4.7406507980704	4.25874455191861	6.45940940301705	6.67379505964209	6.052077212583	3.6524312756825	6.03863474456101	7	3.5691065848434	4.86288752708316	5.97391567207089	7	6.9981068618242	1.49382895298148	5.74497995936867	6.03406876298064	6.6961247081686	5.29076144328401	3	7	1	3	6	5	7	7	3	7	7	7	7	1	7	5	2	3	7	1	4	7	1	51.75	0	3
59	3.47470530937894	6.1438709094494	6.71786319053258	4.49516985543423	6.92425698686096	5.30651138560142	6.30344633018553	6.74041300592628	4.15430944569139	6.93176383201157	5.89264030236107	5.50249828938751	6.75224457157797	5.9392427584422	2.70095678474986	5.56295725496084	5.28617790479755	6.76029613457913	7	4.98832313869491	5.28135400565838	7	5.12580900072819	1	1	7	7	7	7	7	4	1	7	7	2	7	7	7	7	7	2	7	1	2	7	4	61.5	0	3
60	5.66218258869247	5.64389393193486	6.59119905436191	3.46748898107162	5.65606180386451	7	7	3.90390347762673	6.18382118993156	7	5.81207611220406	4.58878705968804	3.08416768574161	6.99038756519345	5.43830385209478	4.60983385453035	6.2305942385547	5.91405619678939	4.88839598624557	6.75415335833185	6.98346045956812	5.56650238201452	4.4413864037107	7	1	7	7	1	7	7	3	1	7	1	4	7	7	7	7	3	7	7	1	1	7	5	77.25	0	3
61	5.71109759676926	2.78035266522828	6.15668595819772	1	5.46180939172535	5.80816592467975	6.79970305245192	6.19772743947522	7	6.45068109102472	4.36245055942179	6.21506588306365	5.31856660185384	7	5.42608984148496	5.91801969136175	6.22237350328	4.96865967234806	5.68944472418309	5.77311327440228	6.24014748417629	6.05928416185407	5.99608626760613	7	1	7	7	7	7	7	5	2	1	7	7	7	7	2	7	1	7	7	2	2	7	3	67	0	3
62	6.56626171381947	3.34950449614826	6.95174401291728	6.55942570835217	3.48023587706423	2.99348305136603	6.21605482439935	7	7	6.55458407982587	5.54990837568505	6.19768073674461	5.52469808466391	5.10213394392678	6.49807518726226	5.55780450860671	6.17602889403281	6.78767608925808	5.936332858457	4.15771076872063	7	6.3755579318781	5.67089932670723	1	1	3	7	7	7	7	3	3	3	7	7	7	1	7	7	7	7	7	1	1	7	7	76.75	0	3
63	6.76124885157231	5.76927798664945	6.06415267390281	2.0491399526181	4.72071151883653	7	4.95402303942523	5.92495697046466	7	7	1.97778696807292	7	5.25106133141471	6.48114969731318	2.90345316346025	5.59351260984614	5.94618924983711	6.66110557854208	6.71947176364226	2.50622112900244	6.45352128532804	6.32464540575864	4.00531482604753	7	1	7	7	7	7	7	7	1	7	7	7	7	1	2	7	1	7	7	1	6	7	7	79.5	0	3
64	5.08125416719414	2.38586811393608	4.05238961003748	1.85098758912851	5.47013401305757	6.56128283223102	6.25048970791056	4.69379545318956	4.98890438656653	7	4.51454613311591	6.05437491471661	6.23795212156031	4.98044240643172	5.54543462749569	4.19575005867369	7	5.62954037996149	1.17544742886816	7	6.93880832740005	5.29231516765317	4.86400410299818	1	1	7	4	2	7	5	7	1	7	7	5	7	5	7	6	2	7	7	1	1	7	4	79.25	0	3
65	5.24203320908388	2.08252004549199	7	1.37727552689502	4.90287667833122	6.28434850037667	6.37893859172272	5.88844710877804	6.86516621986263	3.25975482325923	4.63005228483792	5.6725824556356	6.1046494258622	6.4813851220851	4.68144548452367	3.38530850015279	6.21340890798477	5.42637230855881	6.12100530934849	6.06195055450859	5.14556725167238	6.67020604594293	7	7	2	7	7	7	7	7	7	7	7	7	4	7	7	2	7	2	7	7	1	2	7	4	75	0	3
66	5.66590564163933	6.02312750197303	7	1	7	2.86671583964208	2.67003821679797	5.58947365316068	5.55243155208385	3.54842664647757	5.34942343518907	4.03775389472812	6.24190013045548	6.90074577503772	6.19433765883274	5.34452267504209	7	4.70930350812358	6.46983330339844	7	4.57934526163448	6.47194086899653	7	1	7	2	7	1	7	7	7	7	7	7	3	7	1	1	7	2	7	7	1	3	7	7	75.75	0	3
67	2.95565237197289	1	2.63521720232578	2.74701711898641	5.85627057614728	7	4.47151755924993	5.02252801096685	6.34492027866254	3.05782174478279	6.62799124761884	6.47190566568958	5.01987785565495	7	4.28930178914427	7	7	5.01366180995076	3.27596139183843	5.37337340389196	7	3.79901715816932	5.68671184419159	1	1	3	2	7	7	7	7	7	7	7	7	7	1	7	5	7	4	7	1	1	7	2	80.5	0	3
68	5.33278217472308	2.63804206165315	4.59131496883183	1.67544223791759	5.66653639740646	5.07205269567412	5.35753794877238	6.01508972762264	5.94218111957612	3.39386059664808	2.15122422723471	5.03483969868178	7	6.16841000082854	5.52274794620027	5.59080885192437	7	7	6.53302662954538	5.35172015082996	6.70065321942533	7	5.57647241867287	7	7	3	2	7	7	7	4	2	7	7	7	7	1	7	2	2	7	7	1	2	7	7	77.25	0	3
69	6.06418977968251	6.67253093418094	5.44563615961488	4.01657847814264	5.64962028519551	2.67659129076846	5.26876304025016	5.36149566682938	6.49291695586829	2.19078710349892	4.09671397667004	4.79685193937343	6.97129877451853	5.99303481676236	6.6257742709507	6.56430712642075	6.82444631381631	6.86904305854332	4.64025633380566	6.58017604986432	6.0049835511502	7	5.26268620758025	1	1	6	7	7	7	7	7	2	7	3	6	7	6	7	3	4	7	7	1	1	7	2	71	0	3
70	5.63539298149231	4.84812853633839	4.79838063330466	4.87269996088825	5.91679378177183	7	6.90401516572706	6.95153418337561	1.27971523080413	3.74520182077233	3.14668710853067	5.72570699269859	6.41716977876406	5.44883109800941	4.89182240733109	6.13264218326388	3.24431467724029	5.98434451778636	7	6.49085530116355	5.21729607065441	5.39961527303066	5.74722289645362	7	1	4	7	1	2	7	7	7	7	7	7	7	7	7	7	1	7	7	2	1	7	2	68.75	0	3
71	6.81884169693023	4.2693922079535	7	5.75903267215899	4.60713204414475	4.88446976231654	6.53599806874245	6.17604314870248	6.75820915797047	6.44350510792952	5.5474641954782	2.74122324315698	5.64955359900873	4.19074276441409	7	7	4.32951848344537	6.34778342260503	5.33779798697648	3.50720608729637	5.74177292089364	5.3505082443121	6.4823324728478	5	1	4	7	7	7	7	7	2	7	7	7	7	7	2	7	7	7	7	1	1	4	4	74.5	0	3
72	6.48411171879017	5.81860760784853	7	1.52703125696536	6.65905390352881	6.76765421523041	5.77581181302461	7	3.87711782903122	4.2254820223251	5.37872534602827	1.81294478701348	5.36313708041548	6.50754438354353	7	4.55638243181156	6.59361191524009	5.18477009030762	7	6.59283069623551	7	6.06055447865805	3.84606729144274	7	1	7	7	7	3	7	6	7	2	7	7	7	7	2	7	2	7	7	1	2	7	2	82.25	0	3
73	4.58268038787024	6.77784593227244	7	1	6.78508669404578	1.46183501475721	5.37245518296547	5.26591521329967	5.93557456619042	4.91588935172627	6.64185017184419	6.31267823583574	5.8880312655181	7	6.44417285832085	5.819980528057	5.93829675897082	3.87323911087288	2.84081022314865	5.01939996377043	6.10206367798144	5.70524502368202	4.20119854022211	1	1	7	7	7	7	7	7	1	7	7	2	7	1	1	7	1	7	7	1	2	7	5	57	0	3
74	5.21222669269018	4.71841428200817	4.76644862864712	4.85032947420694	6.46742911603499	7	4.26771494318372	6.92784016721306	5.6354224734989	2.95623095441565	1.80627574286744	5.52197957704458	6.32323128005264	6.98608580015064	4.86670206768884	6.07099404625316	4.70934340557953	6.26910603362592	6.54199465666887	6.70449824564602	6.77873526227959	5.13640649422016	4.28650980498834	7	1	5	7	1	7	6	5	3	7	7	7	7	1	2	4	1	7	7	1	2	7	4	77.75	0	3
75	4.24296628946214	1	4.83299028052441	1.24455865171179	6.22922992869882	6.19583880725335	7	5.84153269583072	5.1955559344924	6.15142075391707	6.1904950991587	3.907425004725	7	4.42754060914356	5.75211205862273	6.62379741591617	7	6.76261701224602	3.46399329316271	4.7582133749251	6.25118888408193	6.30524543026129	6.02151612808419	7	3	5	2	7	7	7	7	1	3	7	3	7	1	1	7	3	7	7	7	1	7	4	75.5	0	3
76	4.94643050476217	7	2.59912506761495	1	1.34809081310181	5.86901039191881	6.00642296202768	5.79819172202776	5.94329608946379	6.0294731299556	4.92795296487161	7	4.0354890564389	2.80200177070966	3.72033622038993	7	5.85119796751645	5.00343198627149	2.93329818931878	4.35723504594712	6.94868511617837	4.8347199123932	6.72833105787146	1	1	7	7	7	7	7	7	2	7	7	7	7	1	7	6	3	4	7	1	2	7	4	81.25	0	3
77	5.46651782808339	3.23431841466184	4.48812182755841	2.68333585210009	5.07971700203488	6.71224002555374	6.97820422963347	4.347204271326	5.14214940367353	3.9170003194694	4.37937363614424	2.85686742751091	5.01105965826371	6.66007928658927	5.61772688949952	6.69242143774543	6.23852456158319	5.64497457005856	6.95746874828607	3.60038687140177	7	5.99803634244337	6.25132662072613	7	2	4	1	7	7	7	4	7	7	7	5	7	6	7	7	4	7	7	1	1	7	5	74	0	3
78	6.82037938759237	6.06641837577281	6.25222052059133	6.70686232441016	1.88116669203341	6.28403759165151	6.70815665670165	3.94870449008489	7	5.0479370573565	2.74073850482435	3.29928796287079	7	6.09069350353243	5.56587107996895	3.95092588248614	6.87432142027268	7	6.84781173421173	4.70231168562599	4.08461810680806	6.94102585475734	7	1	1	4	7	7	7	7	7	1	4	7	7	7	3	6	5	1	7	7	1	1	7	2	75.75	0	3
79	1	3.44660407534635	7	2.50468014951912	4.77295203208252	5.37876898818576	4.02211467570124	6.67484427443894	6.76119763086725	4.71066131103456	7	7	5.55428393994525	6.46730890970196	5.97965369227494	5.81931163744244	7	6.09724390876572	1.20119715110275	1.52967899860365	5.59428772534981	6.86968515383558	3.73263484297279	1	1	7	7	7	7	7	7	7	7	7	7	7	7	3	3	4	7	7	1	2	7	3	64.5	0	3
80	4.19750161909617	2.38664283363959	4.83893339445055	1.90945377618347	6.44984210170755	6.58383219650184	5.35545899190479	7	6.34211563888391	7	3.36638594921996	5.84986113975936	5.507600449006	4.90352498465582	5.12275866534241	6.20631507921624	6.43445742063263	6.12816292318544	2.48810821142491	6.71416479357469	7	4.52419792305295	2.71062259056201	1	3	7	4	2	7	7	7	7	7	7	7	6	1	7	7	2	7	7	1	7	7	1	72.25	0	3
81	3.8648796938488	1	1	2.68938643589172	6.70183460631219	5.30159209746154	5.07703093489494	5.35776279536431	5.90104913580727	6.89197052159537	2.29362950340835	6.2102293924121	7	5.98963485690287	7	6.66459828739966	7	5.36693761309399	5.1057369219803	5.24437439440589	5.40487773436298	4.70005378003949	7	1	1	7	2	7	7	7	7	3	7	7	7	7	1	1	6	1	1	7	1	7	7	4	60	0	3
82	6.94583768448876	7	1.7041320707747	1.89942784408705	3.09088579500782	3.40484490022986	3.46817846823013	6.70805129457823	4.67383168681173	5.4029787946622	6.5343472300444	5.56241402199064	7	6.16690930974599	2.31676296767079	6.33350977256298	7	4.47685571173425	6.54113618825505	4.794748973687	7	4.41906084181531	5.48164222398842	1	1	7	7	7	7	7	2	1	7	7	4	7	1	7	7	3	3	7	5	2	7	4	65.75	0	3
83	1.43785112500953	2.73035541226796	7	1.94607245994874	5.78763580321362	4.24786788239391	6.04397595260732	6.10931105494675	7	5.94289172857779	6.33250657209958	7	6.03314286345447	6.20994940569305	4.6573452408314	5.64038277669951	6.67291473159781	6.16872394312597	1.68639572569192	1.5595231998074	6.36066534592246	6.6518986929896	4.1053161937396	1	1	7	7	7	7	7	6	7	7	7	7	7	7	3	4	7	7	7	1	2	7	3	65.5	0	3
84	7	6.01277567248403	4.27724570224788	6.15552872284768	1.85255289518469	5.08839760452592	5.7590683957164	7	6.98150306172272	5.72768356043365	5.66554233596708	4.25351743204992	6.63662930162135	4.05301902231991	5.17242707308886	7	4.86291604728166	4.41738536788181	6.37205001666941	6.60610908472948	3.76218087931097	7	5.52505786725853	1	1	3	7	7	3	7	7	1	7	7	6	7	1	2	4	1	7	7	1	1	7	5	63.25	0	3
85	5.99548658749923	2.0545616264649	3.51930135622599	1.27501871426508	5.52672676593319	6.84380058198471	6.85225078119143	5.93431836510628	6.96022912320958	4.75442878846797	6.13826068529692	4.74040156712331	3.71849060769379	4.37928926703035	4.90668706845647	5.65382265184646	7	4.51581371593689	5.7609653866175	3.7697806824917	6.47975507476516	6.84223744731869	5.73542019031822	7	2	3	1	7	7	6	7	1	7	7	7	7	1	7	7	3	7	7	1	1	7	2	70	0	3
86	5.588181867782	1.87768165129389	5.06830893734456	2.32921498145468	5.98905738502349	6.41422995153373	5.91965917557322	5.46373105826707	5.70369214600961	6.24217572538779	6.05063725860862	5.69131762886338	6.84191875745087	6.54720774754594	4.7892904166821	4.73864090662737	6.23588013823805	4.48232187152698	1.69068918986898	6.81640203361071	4.18430393094017	4.80715355945392	3.68930522948273	1	1	7	4	1	7	5	3	4	2	7	4	7	7	2	5	2	6	7	1	1	7	5	64.75	0	3
87	6.92173761985227	5.23455281767878	4.44714174049971	7	1.6639459337966	6.44650356255115	4.80953055715115	7	6.74343253850406	4.88237664712979	6.27313595782628	4.06522748113234	6.38814760754377	3.28661719508616	6.29618091331599	6.56065971491268	4.45571882734769	5.41816173224034	6.93408944277303	6.77773853374313	4.95070744402527	5.937513136762	4.48755107384518	3	1	4	7	7	2	7	7	1	7	7	7	7	1	2	7	3	7	7	2	1	7	5	85.5	0	3
88	2.70799457489371	2.78280362758625	6.27063747307945	4.88776517033836	5.94246977497445	6.75031650269258	2.87966634167341	5.30567518550233	4.58661093445133	6.32621708749821	5.23781710420987	3.50532391461231	6.87927409229799	7	2.88545121423315	2.03376926844791	6.35865939197227	6.71236818345923	2.81537032146002	6.96473298726502	4.938880066909	6.6115125258113	5.82992149176895	1	7	4	7	1	1	7	7	3	7	7	1	7	1	1	7	1	5	7	4	3	7	2	85.25	0	3
89	5.78223247533532	3.76905756361045	6.37353482198209	1	7	5.77261065282664	5.15047430345717	6.7604721432405	7	2.6343610055575	6.30141530056666	7	7	2.59304897231967	6.44218212535489	3.96992650257243	3.5600143091409	4.67299027848343	3.64489307268898	6.17013504311544	7	5.9884411017754	3.74824555078327	7	1	7	7	6	7	7	7	7	1	7	7	7	7	2	7	2	7	7	1	1	7	2	78	0	3
90	7	7	2.03729648627111	1.90875500482596	2.98182787304679	5.92264611731061	3.47034605444844	5.95715072221822	6.04141809409865	6.07908138962367	6.53888856271019	5.83441439019313	2.26849635864441	4.26369900138616	1.5009472738338	4.73971343076778	6.34086260308362	7	7	6.56992448447389	6.23748671957925	4.92629383274586	5.37647691080975	1	1	7	7	7	7	7	7	2	7	7	7	7	1	7	5	5	6	7	1	2	7	3	57.75	0	3
91	7	6.37796418955613	4.47418153174522	1	5.93578513054257	5.37268549287858	5.31266194497943	6.54997640023065	7	4.98656551148949	5.60302984004059	5.90680035576938	4.43680022861554	2.20118787834917	3.84251844180468	2.01858376078089	6.57868859494923	6.9938838774463	6.05469446723915	6.51315267395444	5.31526877878751	6.42074588063773	5.11654239719404	1	7	1	7	1	7	7	7	1	7	7	2	7	1	2	7	3	3	7	1	1	7	4	74.5	0	3
92	1.88309364003189	1.40223181395243	1.51049474462187	3.55295059719858	6.48813434841827	4.95785915155933	4.19358265601543	5.44009822333969	4.96102668863716	3.65464580257153	1.82170499915682	5.38742770097153	5.3777599339724	2.64831056216391	7	6.20988016040831	6.36685953993597	3.10952337247639	6.22634181908079	7	7	3.41455563275571	7	1	1	4	2	7	7	7	7	7	7	7	7	7	1	3	7	1	7	7	1	1	7	5	70.25	0	3
93	5.6434553584368	3.85190638178644	5.99722102490528	3.90358131680621	5.67213017863443	1.40229297538124	6.31888254895584	4.50150873117118	2.90915160645561	4.73816938127487	4.83468928179901	4.51735997198027	6.93260078764405	6.18408542537952	5.98935072216413	6.51299863006585	5.67360894500295	5.94395356426015	5.17427788755806	1.22970904786143	5.85902169792494	6.85564352070351	7	7	1	5	7	1	7	6	7	7	7	7	7	7	2	4	7	1	7	7	1	1	7	3	74	0	3
94	5.01862898382947	4.3769826909657	6.69943499749567	3.20820307314714	4.36035698268532	6.6988610252946	3.93506904634937	6.78532272062146	7	5.09595983203988	6.26196825198283	3.37012782481687	6.98880698228499	5.80028143120892	1.35699013241788	6.28441918042635	5.15912174408219	5.89661811267421	1.67898833939722	3.25314552676875	4.96979283878055	5.26770737142739	3.84151004886089	7	1	7	7	7	3	7	4	1	5	7	1	7	1	1	7	7	7	7	1	2	7	2	52.75	0	3
95	1.657190229276	6.07297936710948	4.83658554078758	1.65063788046214	4.79779808610915	7	3.05143763789022	5.87283888195083	2.16583847134374	5.49472214501155	5.9740754092815	3.94701712325672	6.55333094917439	5.47189666000363	4.51438272930667	5.21235530682479	7	3.39572691999572	4.94158241411184	5.17701873948139	6.86073986582279	2.56346585016721	5.6245640303959	1	1	4	7	7	7	7	7	7	2	7	3	7	7	2	7	1	7	7	1	1	7	6	70.5	0	3
96	5.81716343542647	6.71284799562611	3.13724965340584	1	3.90093725005971	4.1081763790294	4.70136342435395	4.83788521062897	3.43201112158773	6.98752349486074	6.56394932301584	4.13441731392734	7	7	2.83729130569051	5.1499959249575	5.02135823527879	5.28098487029683	7	5.01183986749307	5.15862642417152	2.45839262489719	4.38995260773015	1	1	7	7	7	7	7	4	1	7	7	7	7	4	7	7	1	3	7	1	1	7	6	48.25	0	3
97	7	4.1721188350396	7	1	7	5.90121690216927	5.49786735868874	6.16925944480641	5.29883509608038	3.85032167074713	5.00066671722249	6.25491434786389	5.36805298350281	3.11634413741236	5.77367539019848	3.81982832959567	3.97904905028121	4.6837504614427	4.68366365848022	6.6540425010059	6.77540034301707	6.16499101007559	3.45018037044921	7	1	7	7	7	2	7	5	7	3	7	7	7	7	3	7	2	7	7	1	3	7	2	76	0	3
98	5.4225435720335	2.40126971101235	4.7009904703482	2.54744653596305	6.0076952520024	6.80384521953764	6.11064300680564	6.0563291724414	6.30175825183052	4.71275926646619	3.13106958431578	3.35527891614017	5.33632728723963	5.01411918905846	5.80085713891969	6.85814506231232	5.99035050573862	6.45088329594524	1.09361397817848	6.42306488303386	4.82972636165099	5.48402574407885	4.2975720768278	7	2	3	2	7	7	7	7	1	7	7	7	7	1	7	5	1	7	7	1	1	7	7	60.75	0	3
99	1	3.11709171908317	3.49867131051079	3.27198670653735	5.94316383965832	2.32061767732163	5.92824477614577	6.34076269354803	4.75344699587616	5.77689322274292	7	4.52535405066685	7	5.61308391566231	4.83705876759215	5.16338260245479	5.79127981253998	4.82514697250041	2.88452834844908	6.3441527503871	5.5992980183917	5.9781674668953	5.57974424360899	1	1	7	7	7	7	7	7	7	7	7	7	7	1	2	7	1	7	7	1	3	7	3	72.5	0	3
100	3.05619300779094	7	1.85413455670011	7	5.78991009297276	6.43922756972849	7	5.96391345668739	6.56804144327352	6.93988357673226	6.10469197598926	6.18433229250781	5.71030053950125	7	3.80135745860248	6.41417713601294	7	6.90493972372755	6.71759420932634	6.63151962309858	5.75724888125959	5.90082024465419	7	1	7	1	1	1	7	7	7	1	7	4	7	7	6	7	7	4	7	7	1	4	7	7	88	1	3
101	2.94273931138625	5.97721262290547	5.09563050441015	4.3443611254719	5.43357441626217	5.1376518891938	6.55368205255675	6.16895123476878	7	5.51482346199763	7	7	6.37475479926011	7	6.45963889485314	6.96207252672228	6.22442761776752	6.62529852836337	6.63259982681576	6.07202890480743	6.62117052553808	6.80657908929276	6.11489177566412	1	7	1	1	1	7	7	7	1	7	7	7	7	5	4	7	3	7	7	1	2	7	7	94.75	1	3
102	1.17973257648295	4.24621396838559	7	1.84928235709528	6.06945036644221	6.39964294001699	6.21108080468093	6.68831193741562	6.44944281463622	6.72796220861965	6.88264093157041	6.11991428883401	6.3279859817246	6.61157858276995	7	6.75519295605387	7	6.47274868011473	5.35968412070787	7	6.52849918420755	6.68512094809325	7	7	5	7	1	1	7	7	7	1	7	7	4	7	1	7	7	1	7	7	1	2	7	7	94.5	1	3
103	4.14573973507377	6.95203120140588	6.94672994243641	4.96064773933409	1	6.24948366920972	7	6.44033979258674	7	7	3.15316736228375	6.14107520945883	5.90526726902737	6.43004287544183	6.60102296135409	6.1913747280171	7	6.91288461414197	5.98880317879547	6.7574731246276	6.52590032718853	5.57372033903737	6.09104551609913	1	7	1	1	1	7	7	2	1	7	7	7	7	2	7	7	1	5	7	1	2	7	3	110.25	1	3
104	4.28162641231858	4.40251114354636	5.76754897577815	4.83000984987786	4.31619528183754	6.95840729988996	6.18191469608783	5.88194989278764	6.9509952924793	7	7	5.77540214683056	6.92816822881029	1.57178314806101	4.86843555342072	6.91359592161602	7	6.98937949255242	2.03296335989516	7	6.7256242361913	6.7356552017218	5.99765643218363	7	7	4	1	4	6	7	1	1	7	7	3	7	7	1	7	3	6	7	1	3	7	5	94	1	3
105	3.32278663559891	4.91082765678125	4.54983209612844	5.0230696889153	4.79061886437896	7	6.32604411794662	6.81264963136903	6.02605434321283	5.42190054712138	6.89388706312646	6.46728582977133	6.45775752349582	6.52377700555953	6.30139307854529	4.03236417705219	7	6.55969605741251	5.01530136831251	7	5.45317301912233	6.10906740683783	6.97986781875858	1	7	1	7	1	7	3	7	7	7	7	7	7	5	7	7	2	7	7	1	3	7	6	106.75	1	3
106	3.5864082554158	4.76310617851939	5.2473825721228	4.8616689400618	3.55356621410108	5.1074056470525	6.87704640872499	3.8048363257174	4.95595471414553	5.43872274149079	7	6.19547441065437	6.81237223545863	5.1311164037402	5.46872583096735	7	7	5.53200046236085	1	6.59294741150345	6.87259734756266	7	7	7	7	3	1	4	7	7	7	3	2	7	2	7	7	2	7	1	5	7	1	3	7	7	81.5	1	3
107	3.87311118537966	6.14624946182803	7	3.47308238160616	2.34482803472396	7	5.77680523067062	6.95924364125277	3.18197139868113	4.61178662052307	7	5.25117558712664	6.66624270145721	4.23686494826112	6.96960433184047	6.34663625975288	7	7	6.08594882953737	6.7476460890302	6.75991636772417	6.87953499755263	6.51409654415603	1	7	1	1	1	1	7	7	3	7	7	7	7	7	7	7	5	7	7	7	2	7	7	102.25	1	3
108	4.39452412771008	5.89002927995853	3.61380164601758	4.87038563750575	5.315136410758	5.22501505081755	4.33712395645154	5.62044567689093	6.53668754062492	6.54849576822416	6.39643354421822	7	6.79944172752831	5.7554237252835	6.85155476749347	7	6.38016818913611	6.67400369075663	5.09317670564003	6.70833885554583	5.50439917130826	6.2853891036103	6.69903544263324	1	7	1	1	1	7	7	7	1	7	7	7	7	7	1	7	7	7	7	1	2	7	5	104	1	3
109	5.10324227999315	3.83387469115701	6.10352091931032	7	6.34880105894517	6.64684060197791	5.39816031372203	6.46541252346709	6.96730432250222	4.78449843375247	6.94585073813831	5.41483417448641	5.68637692177553	4.13233898070781	5.47046169821028	6.77912130352811	5.84460753907021	6.84026101882391	4.09629945092597	2.18461562586228	7	6.6405489327592	6.77724658327565	7	7	6	1	1	7	7	7	1	3	7	7	7	1	3	7	1	7	7	2	3	7	4	88.75	1	3
110	5.96504523972439	5.32358761990321	5.46042477474047	3.07909875181325	5.08848292934308	4.79988491341452	7	6.5210107979528	4.9261909474953	5.29776942810982	5.09213826949845	7	6.30987653631105	7	6.97881480231792	5.53322366785249	7	7	5.53860503317913	7	5.79236654534448	5.74819275312462	7	1	7	1	1	1	6	7	7	5	7	7	7	7	1	3	7	2	7	7	1	4	7	2	104.5	1	3
111	4.94973726653258	6.24728890137438	7	3.92562958739194	1.39330860894282	6.20948549714158	6.80059287085367	5.29597618395312	7	6.5304512410606	3.27655885163818	5.25653588691891	6.6393537172001	5.13090373749598	1.00021858047733	6.98874808978628	7	7	6.06669571912248	6.55569998724562	6.93584171691804	5.75578001303845	6.83952951195204	1	7	1	1	1	7	7	2	1	7	7	3	7	6	1	7	1	6	7	1	3	7	5	100.25	1	3
112	4.06934642734641	6.05294047236702	2.66657769895669	5.76443495168354	5.18923631640188	6.78159991957482	6.34839194790235	6.69974966160374	4.45807396093292	6.23889521939282	4.95587483422001	6.80286730803537	6.80404598720131	6.49033617826546	6.01101360296179	5.80286854604547	6.64582741601825	7	5.83635351732455	4.37333943663668	6.67228064851406	6.78150224535213	7	4	7	1	7	1	7	7	7	1	4	7	2	7	7	7	7	2	7	7	1	2	7	6	97	1	3
113	2.50657987673518	6.45620912659905	5.59496437393228	4.50826905382756	5.73087781833802	4.47409275085547	6.07588464993384	4.70022408001444	4.74566047489595	6.13096727339317	6.29939751715916	6.20282067075804	7	6.63767677975975	5.37372373970887	4.24510315467776	6.02583006257784	6.96919967202628	4.18536830437745	6.78506787011214	7	6.09923721313826	6.88118038389162	1	7	1	7	1	7	7	7	1	7	7	7	7	1	7	7	1	7	7	1	5	7	2	90.75	1	3
114	3.8361169547713	4.77815816903692	6.8342166884115	4.22709991999745	1.84364608881439	5.64482154303603	6.27830698914744	5.64389754486357	6.82086497933593	6.72982083083504	6.4453475146618	5.44159745768378	6.11884471724017	7	4.17660486111728	5.54319150442072	3.50175295692496	7	5.74041323565226	6.69890603215972	5.77976589933474	5.91094563246061	6.52245038061728	1	7	1	1	1	2	7	7	4	7	7	5	7	5	5	7	3	7	7	1	2	7	7	95.5	1	3
115	5.26558875152822	3.86887537500188	5.35409345135277	3.94025249090096	5.08129597213756	6.30594958297573	3.66522178125791	6.77867490764171	5.50036640302444	6.69724378164826	2.57676639014457	6.22632296301324	7	3.08123887502898	7	7	7	6.8662724250437	6.75683614597356	5.67846101034703	7	7	6.21413615194617	7	7	4	1	4	3	7	7	2	7	7	7	7	1	3	7	3	4	7	1	2	7	1	103.25	1	3
116	1	3.71989337655928	7	1	6.44431640581249	6.01350923050696	5.59546399842149	5.04513595330298	7	6.06742879990839	7	6.86957878724897	6.63738691916994	7	5.69913974752213	6.03694247661591	4.3804218484389	6.35991748705989	5.13015116594211	5.86662530351776	6.07477574868124	4.69173321452141	7	7	7	7	1	1	7	7	1	1	2	7	5	7	1	7	7	2	7	7	1	2	7	7	72	1	3
117	3.6471511972691	4.46002480575015	2.45510526437342	7	6.98655412421793	6.67053752665089	4.75022414860228	6.34373016777171	6.36198941486794	3.44313916330375	5.34529733073471	5.94013312775797	6.369728944777	3.68814236044531	7	7	6.55871019085149	6.98725680195461	6.35041594997552	5.82480225312836	6.44437156103183	5.87071561137876	6.03436154157653	7	7	1	1	1	7	7	7	1	7	4	7	7	1	2	7	2	7	7	1	7	7	4	96.75	1	3
118	5.72268979310018	6.62024034382617	6.54341014978059	6.36893246840332	5.27427397429929	6.93944502891358	2.62787973816412	6.97325528498591	7	5.71437763244997	6.63614082085615	4.54679404113288	6.14651492056969	6.02675026402135	6.59084178047148	6.61283365513163	3.66122287487132	6.21503842501839	6.88476179973487	5.60190462608539	4.16472497762149	5.07522258185756	6.60596425547467	4	7	1	1	1	1	7	7	2	7	7	7	7	1	7	4	7	7	7	1	7	7	2	97.5	1	3
119	2.32107441522862	6.79849843073205	5.74969048497996	3.81805536176682	2.98006192688191	6.71026121181711	7	6.94560998207759	5.74708131928673	6.09379322522104	7	5.34999588209377	6.05331365575783	5.74898920066967	3.61559009677476	5.23644031395237	4.55278667087523	7	7	3.62885115690422	6.47138545665044	5.77873034014865	7	7	7	1	1	1	7	7	7	1	7	7	7	7	1	7	7	1	7	7	1	6	7	6	91.25	1	3
120	1.42383390412643	6.24890147207901	3.78444333018497	6.43837870366185	6.02432840029219	4.334240165157	5.34712010274002	5.50981460349066	4.45378705477251	5.40437498992086	7	6.97959832674701	7	6.95418890484687	5.65881414129152	3.27534101113416	6.16407324978049	6.3482576901055	5.66734643037031	6.90676400043495	5.84488682064536	6.5570578392358	6.96875949840579	7	7	1	1	1	2	7	2	7	7	7	7	7	7	7	7	7	7	7	7	2	7	2	67	1	3
121	4.60356726615608	7	7	4.99772547149503	1	6.22679994913261	6.0967481335337	4.74991369368611	5.39196664639451	6.7079155662981	3.50725472673504	6.51762510292554	5.71442732123876	5.27663214013171	2.62277560795283	6.94697913358454	5.13884684616084	7	7	6.72582703497577	6.71923553363858	5.46353936675378	6.73761640651284	1	7	1	1	1	7	7	7	1	7	7	7	7	1	7	7	7	3	7	1	3	7	4	106.75	1	3
122	1	7	5.53397239335576	3.9037666013544	3.9679100174077	7	6.67810743175228	7	6.49972067303899	3.72602330599687	6.89783484805558	5.34596233661359	5.51163233661248	6.03155108091156	6.24757837499819	6.03401323890518	4.755331779311	6.97039943927919	7	5.63979065843759	7	4.95605460390108	6.21685868980305	7	7	1	1	1	5	6	7	1	7	7	7	7	1	7	7	7	7	7	1	4	7	7	87.5	1	3
123	2.41426571769018	5.88517608852554	4.54587860086987	5.4431148035976	5.20527300588484	5.69945760072491	5.29338328989796	7	7	6.10052557764617	7	5.88045634457279	6.46432403400163	6.1902408921037	6.89771661316978	4.05284447346567	6.78444952257426	5.81587503473326	4.71660740761422	6.37243500039363	4.52861198217255	6.57378766337112	6.33147622231545	1	7	1	2	1	7	3	7	7	7	7	7	7	7	4	7	2	7	7	1	7	7	2	94.25	1	3
124	1	7	3.61922783541264	7	7	2.88105025087171	5.55236270381981	6.13056944018903	3.80990429912756	5.1033490919033	7	7	6.28053084407063	7	6.82770328193393	7	7	4.49438540693528	2.51572646233269	5.4644639248581	6.25337139496914	7	5.21643075417285	7	7	1	1	1	7	7	6	1	7	1	2	7	1	2	7	1	7	7	7	2	7	2	82	1	3
125	4.195155846364	4.10324362354258	3.19525646022057	6.7723882092497	7	6.10852936124221	4.54988512147588	6.32382215129755	7	4.35162152946628	4.52362748868434	4.65985863538741	7	5.85542731597264	7	6.61169124426235	6.02745434559464	6.025057740568	7	6.58458754590563	6.70727456280185	6.00445163585205	5.58993532927089	7	7	1	1	1	7	7	7	1	7	7	7	7	1	7	7	3	7	7	1	2	6	4	95.75	1	3
126	4.66702199911737	7	2.7468070476446	6.0634207443604	4.74204662224373	6.13461256545954	6.86449964990286	5.86085083207819	3.9757606873579	5.44188119950568	6.54896749613675	6.44236276013482	7	4.8063088571397	6.31812088874962	6.97582275284997	6.43600325428437	5.20065308444704	5.95892321093645	4.60434643294872	7	6.66632203348739	5.84438075824953	7	7	1	7	1	7	7	7	1	5	7	2	7	3	7	7	2	7	7	1	3	7	6	70.5	1	3
127	4.8739850284999	6.15565975563602	6.49642888939001	4.29726077264558	6.36053080479849	4.62277638109146	3.85418544758079	7	4.52345133363678	5.23892486330512	6.18727151676255	6.10387950760465	7	4.48452788300051	6.38648692390962	6.86270741190593	3.67119863738569	6.3756502021602	5.98358103319136	7	5.87906010297327	5.58051630669919	6.84101228656465	1	7	1	7	1	2	7	7	3	7	7	7	7	7	7	7	4	7	7	1	4	7	3	79.25	1	3
128	5.06900938865346	5.48839247158647	6.2528099676806	3.56100414601697	1.03404100621644	4.0459696184791	1.0853728216297	7	3.96190758071533	6.13528366242663	6.63845047923115	6.3210344503507	7	6.95192006733781	6.90666465435099	3.99191217547319	7	5.54230399951713	4.03776376920257	5.97080752249985	7	6.71623148360668	6.40304362740679	1	7	1	1	1	7	7	7	1	7	1	2	7	1	2	7	7	7	7	1	2	7	2	89	1	3
129	3.32818269810926	5.55124091755279	4.71308857642059	3.73521057052682	5.42310505858566	5.84239562654798	4.34797164348673	4.0722286425609	5.63825850725751	6.65773515921643	6.55598868744382	5.75504920660039	6.74372716513978	6.20685593112237	5.89336374150458	6.14048424542283	5.88440571022052	7	6.34837835120111	6.8277799273315	6.48861864653279	6.3890259019959	6.04393487438008	1	7	1	2	1	7	7	7	7	7	7	7	7	1	7	7	1	7	7	1	2	7	2	82.75	1	3
130	5.09255111785175	6.45216466605196	2.88426532043922	5.89729821596791	3.90707826962465	6.60173707657386	5.42801865191545	5.78915786130062	6.65683607099318	7	7	6.4805406692701	6.51486569438428	6.84102878460206	4.62417769282233	4.12788593503663	6.57324996178649	6.5399190786962	7	4.28269381204538	5.47168598810727	7	2.74380745098317	3	7	1	7	1	7	7	5	2	7	7	2	7	7	7	6	7	7	7	1	3	7	4	75.5	1	3
131	4.84320752299496	5.2556306571259	2.35628243416542	7	6.60759929141561	5.96496423038712	7	4.34888214416178	6.80897215131242	5.05179231636185	6.38932733433339	4.934222152178	7	4.90167662630101	6.56833064251442	7	7	6.19754392044383	6.42733586871367	7	5.42125329518034	6.28475241618398	6.04297711605395	7	7	1	1	1	7	7	7	1	7	7	7	7	6	7	7	1	7	7	1	1	7	4	87.25	1	3
132	5.63450882611221	5.47668509355065	2.56884846530747	7	4.53289604558571	3.52485071922134	6.07244334978628	6.47948280526697	5.21215161388287	7	6.99355187662336	5.22898228201761	7	7	3.16715807455115	6.07557938631525	7	5.86123966513815	3.83520477443823	6.63609803280817	5.58323671220561	6.50962700682785	6.48744808120088	3	7	1	7	1	7	7	7	2	7	7	1	7	7	2	4	7	2	7	1	1	7	1	80	1	3
133	1	7	5.81970455580929	5.27261280399767	4.19317708200635	6.61705878270743	5.36608566190063	6.21349159978367	5.25293720371058	5.66281025501739	3.93935561521922	5.4647425369561	5.04464862648449	6.81585521924548	6.39141836888865	7	6.57950194495012	6.06099723311738	4.07762358611715	6.45893583297509	6.21770496700825	6.59388590655999	6.51429447130906	7	7	1	1	1	7	7	7	7	7	7	2	7	1	1	7	7	7	7	1	7	7	6	81.75	1	3
134	5.01601833337142	1	7	6.06998503585888	6.78354328349016	3.71871794899119	6.62633897507994	5.42913061132929	6.89879469116621	6.30305208172875	5.21982639228306	5.31442017072199	5.12470616462631	4.4828420558253	7	7	6.28932734638453	7	3.38620150373592	4.36965031131323	6.71666316121184	6.51831888813888	7	7	7	1	1	1	7	7	3	3	2	7	7	7	7	2	7	7	7	7	1	1	6	6	92.5	1	3
135	5.43254188175182	4.84511968576112	6.21230681574933	3.92773126947211	5.28908008143522	4.01481746173831	4.75306150631269	7	6.98442421879919	5.57415848983598	3.66460151225602	5.40956483969173	6.44671651312105	4.04965200509876	4.1096294664176	5.77923344620501	7	6.49695944496683	6.51791375452814	7	7	5.83001495671135	4.90790649926821	7	7	4	1	7	7	7	7	3	7	7	7	7	1	7	5	2	4	7	1	7	7	1	89.25	1	3
136	5.49141465038239	6.88367664309465	3.53308154657959	7	7	5.43717860813306	7	5.57953909902725	5.30742948409922	5.09533988810551	5.81002778908219	6.59036437950154	6.27800790154756	5.4332029730595	7	3.26747710379535	6.48371021390761	6.43654452881905	4.9927846464709	3.22732758088295	7	5.89357368940437	6.62618705522376	1	7	1	1	1	7	7	7	1	7	7	2	7	1	6	7	7	3	7	1	3	7	6	91	1	3
137	5.15420039510527	5.1381006201255	3.27031783289672	6.92889620147147	6.3965314656569	7	7	5.32792492716295	5.5657857282163	5.39392502787207	6.12352492938134	6.51228300147122	6.96151755732878	4.64070426879972	6.08351669443112	7	6.81827200760293	7	6.087111871405	4.54527031890898	5.44053467234356	6.9012457999873	4.76954001429896	7	7	1	1	1	7	7	7	1	7	7	7	7	1	7	7	2	7	7	1	2	7	4	72.75	1	3
138	4.96380541120185	7	5.53370662880312	5.60769297330611	3.85189941638037	5.49412851167105	5.90978628038357	4.49170380779132	1.01752284392939	7	4.49553008077969	5.77595613198179	5.90018769969638	6.0717156751228	3.3112541894661	7	7	7	2.22068361694137	6.46089507306897	6.53664469855698	5.7938001524433	5.38198228086003	7	7	4	1	1	7	7	7	7	7	7	7	7	1	2	7	1	7	7	1	2	7	4	91.5	1	3
139	4.71412048587285	2.24533318790114	6.5655738925505	5.89780040581141	3.03486088029134	5.53893061798513	6.38306171437251	7	7	6.49603571784396	4.73602800420659	4.80615394961687	6.5512160021215	6.56539021359401	5.72312443497145	6.67710206175783	6.01281485456554	5.42765811097831	5.91963447795528	2.14100419918692	7	6.93259896859113	5.21735691653459	7	7	1	1	1	7	5	4	2	7	7	7	7	1	7	7	2	1	7	1	1	7	7	84.25	1	3
140	3.59353245981681	6.33583207524991	3.98019013742299	5.17174056852333	5.85612672341433	5.36398957838764	3.81941173371793	7	7	4.33925140693284	5.30244223387824	6.90154741157343	5.75399519496987	6.54804431482279	5.62877464989849	6.3546409472919	7	6.11931313090566	2.67695873962259	6.59663255258094	7	6.38769096352925	4.44153580233079	7	7	4	1	2	2	7	4	7	7	7	2	7	7	2	3	1	7	7	1	2	7	2	92	1	3
141	5.09349190338566	5.64579655632195	3.54833795533724	7	6.91961854175559	5.76759820926277	5.70628559439815	6.39788811555269	7	7	7	2.52676853166674	5.31593684451139	4.73329883365088	5.747337463233	4.53018242446237	6.0518510899854	5.09880434472426	6.20286179967314	1	7	7	6.44312679707326	3	7	1	1	1	7	7	7	2	7	7	7	7	3	3	7	2	7	7	7	3	7	5	79.75	1	3
142	5.46916265714662	7	6.27871746866393	5.64736308410083	5.85846479724364	5.35920292460542	6.79387101069376	7	4.74502590652469	6.76754661721671	4.35434377802417	5.09195119874101	7	6.31020934873682	6.44203978066831	6.77579900893635	7	7	1	3.36262283763072	6.07787737619952	5.48453249877747	2.7907776857938	3	7	1	1	1	7	7	7	2	7	7	7	7	1	2	7	4	4	7	1	1	7	7	82.5	1	3
143	3.15012147451613	6.90523527203764	2.68258753533696	6.43234126477823	6.42436392348711	5.7489836064875	6.67257185012556	3.86620649987606	6.93004911164725	4.75945289357961	6.54901435835673	5.16621507842857	6.36318413418809	6.57996243727104	6.82580048193112	5.68536994167455	5.80162529630135	5.34048874654916	4.43637597348113	5.03256403963171	6.41869539840352	6.26161063367484	6.32874961763467	1	6	1	1	1	7	7	7	1	7	7	1	7	1	3	3	1	5	7	1	2	7	6	65.25	1	3
144	2.6029052231278	7	5.17271896615621	3.47048806111408	3.27454126092045	3.74680583561066	5.99625411748374	5.08552102907496	6.59428696713942	6.1658846424966	5.49621034733484	4.00996529482863	6.48068267576538	5.06520607485292	7	5.01257436846649	7	6.62036209040577	7	4.95160365031573	7	6.98619749559562	6.54142268227057	7	7	1	1	1	7	7	7	4	3	7	7	7	1	7	7	7	7	7	1	2	7	7	86	1	3
145	2.33367630308661	6.88815439862318	3.37542584182814	7	5.60198311204536	4.77703123733477	4.87944122079782	7	7	6.62739311295471	6.12794854711586	6.13151584260474	7	6.42164213206384	6.11061774560026	2.98618879978374	6.36806019250194	5.93437103027191	3.33423692340939	5.29190098565958	7	4.82178202770126	4.95999679959077	7	7	1	1	1	6	7	7	7	7	7	7	7	7	2	7	7	7	7	7	6	7	2	66.75	1	3
146	4.8658882169959	1.27895655242444	6.15485430204285	4.00836229061255	4.76608450862899	6.14923693834846	6.00268769534563	5.93625113184882	1.72868897664448	5.27807882713405	6.97589280885288	6.93056075338042	4.63701992230313	5.83443348824056	6.86966957757172	5.73059924371804	7	6.12390559350145	5.64274476530011	6.76256634171467	6.08617656232326	5.56000542438898	4.56243135688526	7	7	1	1	1	2	6	7	7	7	7	2	7	7	2	7	6	4	7	1	3	4	4	83.5	1	3
147	4.51913488860169	6.06519910710216	6.22577974864869	5.74493206312324	1	2.77088637422194	6.97928984068382	7	6.56749637975428	5.71075032190507	5.66187257669363	4.24785428976318	5.56008201497561	6.76053111880535	6.84100354437283	5.02350964762413	6.12394209870657	6.00714109984775	6.79674300779382	6.02753129713997	6.82952251562032	7	5.08351531779187	1	7	1	1	1	7	7	7	2	7	1	7	7	1	3	7	7	7	7	1	3	7	5	77.25	1	3
148	1	7	4.87315910432193	5.26722706614582	2.70641157203328	4.11594717310297	4.38743928751066	6.57583251763753	5.27055427296471	4.48066822691784	3.67801081981198	7	7	6.5838322200251	6.12637940132195	5.4706068762	7	5.43130856831282	7	6.63471035608902	6.92001778631013	7	5.54174656312357	5	7	1	1	1	7	7	7	1	4	5	7	6	1	4	7	7	7	7	1	1	7	3	87	1	3
149	3.73991044845712	7	6.26629053763356	4.27205335520522	6.48940778041232	5.47153489064262	6.28478876593362	7	7	6.67343118419314	6.2848416172521	5.23125322832454	6.58600901973296	3.68596831801006	6.91559108037709	4.4860933407315	5.8757504884439	4.81007205621019	6.51834484650432	4.76849571532236	5.62730359012915	5.43688826937034	5.81002772208271	1	7	1	7	1	7	7	7	1	7	7	4	7	1	7	7	1	7	7	1	2	7	4	76.75	1	3
150	1.06493035977205	5.13304641073932	6.11596346553711	3.18198492632918	4.91661384737984	6.5541196653733	5.10370493157863	7	6.07430346671258	5.66334474641552	4.38778280889318	7	5.68418128738643	6.04294802401745	2.57944186025889	6.42029012817734	7	4.22363489178801	6.30836724224554	5.48067617296573	5.86859978994849	6.36463080847486	6.45088566660249	7	7	1	1	1	7	7	7	7	2	7	6	7	1	1	7	1	7	7	1	2	7	6	90.5	1	3
151	3.29715451237162	6.39936533915486	5.45660464899515	6.62414282479282	5.31565730180489	3.16972654751784	4.51181920513165	6.62079480905986	6.22494995925587	4.14783691786996	7	6.96460238643022	4.09193547801873	5.85198429825435	4.17209239030076	6.9906379594786	7	6.30387997785253	2.73823871237027	6.97285338595522	7	6.48885160477604	2.6328045697608	7	7	5	1	2	2	7	7	7	7	7	2	7	7	4	3	1	5	7	1	2	7	3	95.25	1	3
152	4.37902994166986	7	3.82671042809237	6.68261755128814	6.99741344435233	5.18171373091495	5.97907076658555	4.11467559945453	4.93834051679531	3.9312014154871	3.96280570766933	6.46777431215623	6.32523310465124	6.82169046389953	5.90651130436412	5.51508472538725	6.91433663195629	6.44892537151365	6.57614835753592	4.05379550983623	6.22839215611885	5.78387317992195	7	2	7	1	1	1	7	7	7	1	7	7	7	7	1	5	7	5	7	7	1	3	7	3	76	1	3
153	1.02327221653205	7	4.73300543580188	4.19744359892626	2.61682580306727	5.5514007975784	3.94672949009787	7	6.52742318040456	7	3.0951010386982	6.75791830249891	6.59604292100861	6.19081409666641	6.57913202570136	5.24030972247225	6.90196775380485	5.80018840420493	7	3.72037712121418	5.9431160394539	7	5.36789181972761	4	7	1	1	1	7	7	7	7	3	1	7	7	1	4	7	7	7	7	1	2	7	7	79.75	1	3
154	1.51084553398937	7	4.12597478457104	6.40996090658333	6.74940379085883	1.22288785670914	5.73298221887529	7	3.13536011955618	3.1423108892809	4.31869756787794	7	5.01998466712579	7	7	7	6.75215364057023	3.64987123371095	3.97214531182595	4.94620363518688	6.83880437641266	7	4.86138522202308	7	7	1	1	1	7	7	7	7	7	1	2	7	1	2	7	1	7	7	7	5	7	2	79.5	1	3
155	4.45913222469444	6.33040335777062	6.35466545220202	3.70255996522663	1	7	7	6.90416417183207	5.83345694193011	7	3.40591749038567	4.17501562975823	4.72735499202986	6.90962149547014	5.56464639919011	6.54032884471335	5.86990039825876	5.97437261752765	5.54772191725722	6.42351451234137	6.70311589057732	6.15648889984211	3.19364194118418	1	7	1	1	1	7	7	7	7	4	7	7	7	1	7	7	1	7	7	1	1	7	5	84.25	1	3
156	2.56135160494197	5.90960098498235	7	4.52142276209346	6.55002416619312	6.24970091630757	7	7	6.8326939796664	5.8271851189071	5.84776150385325	5.6520513750846	6.26481121112265	3.63483635416982	5.76961639253865	4.40451086750632	4.89102315397125	6.38373514122202	6.2169322606422	4.34866691792838	5.79656493421878	4.20540374473508	6.5204583000609	1	7	1	7	1	7	7	7	4	7	7	5	7	7	2	7	1	5	7	1	3	7	4	70	1	3
157	1	4.77876012010416	2.6201578823903	2.92347740854591	5.05880370765934	7	5.49060441582046	5.71944400559032	7	7	5.42543638534626	5.33558868669365	6.01214625576082	6.12146515311575	6.83803799510284	5.4522879901356	6.41584867512565	3.42824627178531	2.81579815103293	7	6.17033443167411	3.93541388398093	5.96944343446965	4	7	1	1	1	7	7	7	7	7	7	7	7	1	3	7	2	7	7	1	7	7	1	93.75	1	3
158	6.76110524721443	2.13572576323775	5.46142966292692	4.7840291547135	2.7781692827889	7	3.98636741196382	4.98270348631916	2.90875195190688	6.89871126786843	7	5.67316713997726	4.51608334642905	6.6390161977439	3.63570461701159	7	5.80358718479102	6.36461017956409	3.5294796902357	6.94399249226018	5.51072714984866	5.11188922068971	5.67828513726477	7	7	7	1	1	2	7	6	7	7	7	2	7	1	7	7	2	7	7	1	2	7	2	76.5	1	3
159	2.3347069722084	5.28770777447811	6.48538361565296	3.39108509736209	5.930920671179	6.4950374736746	3.85528702703726	6.83973273515381	6.64534921733051	2.30786828000706	5.13871087896534	7	6.07407324611128	5.39542772735938	6.33136205109415	7	5.37890241393019	4.27877173529829	7	6.19454208889582	5.69132023980514	6.42386332753411	6.20581108111104	5	7	1	1	1	7	7	7	7	1	7	7	7	1	1	7	1	7	7	1	2	7	6	74.25	1	3
160	1.22393410663963	7	5.97930669186183	6.20029250918943	3.89241578365777	5.96092881126217	6.07173436387819	7	6.44469007281894	4.89098925741161	5.93837291056652	6.72670524491715	5.5658217445106	6.71386835039948	3.4124809360571	5.4223376151357	5.20304765286513	6.0515256376057	4.81649776895494	5.44929556956245	6.37995226890824	5.29084348416375	7	2	7	1	1	1	7	7	7	7	7	7	7	7	7	7	7	2	7	7	1	2	7	3	68	1	3
161	5.16115483301253	1.25687282365296	7	5.71819384038365	6.15541994905969	4.8128657938154	4.72163213084864	6.01129294154441	6.04523061487231	7	6.94995971374572	4.76976224320394	5.86998736884064	3.03699753790972	6.36343857769409	7	4.85446047853313	6.2477299301178	4.5082195419788	4.4576394562192	5.69218246627261	5.72135966521627	6.62702798276783	7	7	1	1	1	7	7	4	4	4	7	7	7	1	3	7	7	7	7	1	1	7	4	77.75	1	3
162	2.88489220434714	5.28954830353285	5.7436797950561	3.28926908744766	3.80521342113549	6.79998726115164	6.35644518037924	5.83724127271739	6.0793296700518	6.94696290557295	6.26385377149789	4.39246589861241	6.19165608913885	6.2955431467754	4.76103484402673	4.68574124738876	5.98386343901563	4.94709888648745	3.86973527300639	4.27369118502874	6.24530736166284	7	4.46730910292984	1	7	1	1	1	7	6	7	1	7	7	7	7	1	5	2	2	7	7	1	2	7	3	79.5	1	3
163	4.93797675439519	1	5.71031954847134	4.11897144516472	3.44863949877576	5.91545957349864	5.12679124419308	6.22596280642457	2.3700438295326	5.03422596243864	7	6.43224311278095	5.0837610514044	6.2146531616791	6.20089794218619	4.93664599870061	5.99434184156612	7	4.19112378667201	7	4.10522473752776	5.08929352534951	6.07054320247477	7	7	1	1	1	7	7	7	1	7	7	2	7	7	3	7	6	4	7	1	3	7	6	74.25	1	3
164	6.12991709582058	6.80523652852277	5.40133967788599	5.95930810702129	5.35141825362869	6.72418951931901	3.25609515702025	6.91912638023772	6.12719240083122	6.11328793157885	7	3.8254621680398	5.49759082731085	4.03843211525804	6.6696292353263	6.33118964137884	6.71715139486545	6.70479454972564	6.70341847379208	5.39352161412157	4.31401832227638	3.6703224287905	5.67164209126734	3	7	1	1	1	2	7	7	3	7	7	7	7	4	7	5	7	7	7	1	7	7	1	75	1	3
165	3.44191922822971	5.56608366493912	5.17275845482162	3.78752705896143	1.74315634662414	3.89190723374611	6.13343106660016	6.15734595730332	6.64234006663449	5.79986674182983	6.17315826097706	6.35080294587896	7	6.0517502250035	6.24228880883517	3.49295655835794	6.35772371405582	5.62035344884921	4.22033676861531	5.75296457902796	5.24428581931851	5.64022895251997	6.74281015713348	2	7	1	1	1	7	7	7	1	3	7	7	7	1	7	7	1	6	7	1	2	7	7	62.75	1	3
166	4.72016607799875	6.43543703973829	3.63676116555442	5.87573123662599	7	4.83880969238938	7	4.43689724472868	6.88165209817539	5.26119337376465	3.89252943821245	6.5771014633919	7	5.13909513638474	4.70880484335946	2.77445377492349	6.98933330243884	7	6.2972429201008	4.73547792579883	6.53312623501779	4.97295285837388	7	1	7	1	1	1	7	7	7	1	7	7	1	7	1	5	7	7	3	7	1	2	7	2	68.5	1	3
167	6.57803046709794	2.43590003367725	6.07012923779694	5.3193106894184	4.05586136326112	6.56715181164753	6.36229189756181	1.95228372966864	5.51838305490587	2.7275971588224	5.10166163300026	2.58006429645162	6.11555590553454	6.31747106757708	5.48816615741672	6.83361396117248	7	6.53825356314881	7	4.1694509823615	6.73943976115621	6.6611272815964	5.42026471681153	7	7	1	1	1	7	7	7	7	7	7	7	7	1	7	5	2	7	7	1	1	7	6	93.25	1	3
168	5.97884877113027	2.3026253727372	5.15757973949946	6.34074404246319	4.79965162222406	6.83876909336748	7	2.81773978068634	4.68824276008913	3.03897314859669	5.39807511799032	3.24053746014448	4.38492947544781	6.7464730830473	6.146888339573	6.49527139423894	6.50010903028932	6.84307189155798	4.29762329638845	4.59338125957219	6.41781344777336	6.53992164916887	6.00956402498766	7	7	1	1	1	7	7	7	7	7	7	6	7	7	7	7	3	7	7	1	1	6	6	78	1	3
169	1.53136218531162	4.97553407123153	5.6509633932514	5.57438645778882	2.90242048936477	5.3673919710184	5.49908010095436	5.92092770369957	2.65116471861512	5.79296512522621	5.85208340212042	6.3302474678839	5.82785990584425	5.94832750470287	4.89664874153824	6.59530657278745	5.34674694212995	6.28868555009496	7	2.60280860551755	6.47512132721667	3.93516315264678	5.7579825146303	7	7	1	1	1	7	7	7	7	7	7	7	7	7	7	7	2	7	7	1	2	7	7	67.75	1	3
170	3.55439145403568	6.97354452660112	2.55053242856643	5.45506808250168	7	5.42553836820398	5.45630829249762	4.25176587497485	4.72011101969904	6.2191732523108	5.03077056760826	3.75122581401986	5.90076571422094	5.31677450520883	6.68931790026944	6.99353163157928	5.12892425107847	5.01434744677601	3.26188264195212	5.22668118819898	7	5.59557070964168	7	1	3	1	1	1	7	7	4	1	7	7	1	7	1	4	4	7	5	7	1	2	7	7	78.5	1	3
171	4.16406729467401	7	6.2722621652614	6.76519521215423	6.06770070688787	5.9874469460426	5.67673517900039	4.55684883579511	3.62932774231034	4.51915013415351	6.18283220727226	3.74502661424789	7	6.62448134484631	6.64643325391406	5.08013317385753	6.77385199794537	4.47237262400004	6.69985252692447	6.77096979086804	7	6.15134505558474	4.36186599281865	2	7	1	1	1	7	7	2	1	7	2	7	7	7	7	7	7	7	7	1	1	7	5	82.25	1	3
172	2.65394376039922	7	6.50112375094629	3.96545524535154	4.03173110871338	3.32625965106918	6.43267834824554	6.27343788840333	5.75981052109912	4.37754701687255	6.9832724535364	6.08091196254469	6.91049457463559	3.53915463392614	3.50194400516887	5.07680761107276	6.14604850161252	6.13934927928249	3.80813702477304	3.29992300487295	5.98877996709097	6.68230227577428	6.33464176239065	7	7	1	1	1	4	7	7	1	7	7	7	7	1	7	7	7	7	7	1	2	7	7	48	1	3
173	5.1842061220784	2.94678264352746	6.57196407580678	5.11469073022982	5.44153065507358	5.91210950356606	6.16050033885697	5.45925901856285	3.02224944571244	7	4.08285415431763	6.44302928974888	4.88820380295579	2.88088416305538	3.40169468015	7	6.60088815658678	6.38383305343886	1.71171680729157	5.49272821976669	5.82315667238538	4.92964855908471	6.26951745386033	7	7	6	1	2	7	7	2	2	3	7	7	7	1	7	7	3	4	7	2	2	7	5	83.75	1	3
174	3.39591748067201	2.75776570631398	4.83552351983194	2.66978808830793	5.43627007073876	6.79914379130779	4.35964197484511	6.36683656342521	5.78381904049853	6.95701856345608	6.83028296087957	5.2911442271781	4.31031820576649	3.93843599264551	5.06009776840348	7	7	3.91010217624014	1	7	5.35106586376047	5.29284469619533	4.13176297547196	7	7	7	1	3	7	5	2	1	7	7	4	7	6	7	5	1	5	7	1	1	7	5	76.5	1	3
175	4.61434388683292	6.15504201973905	4.90692532760568	6.74272634118166	3.27755787623871	5.19793760842823	5.74757735690104	4.46246962899052	7	4.50865854828842	4.91648762838965	5.46811309459923	6.20354652355991	5.45899701379232	5.55736817566712	6.72485544293215	7	6.22668183682919	1.13064443279966	5.45558828073959	5.66668175386138	5.51943063405833	4.41999612053601	7	7	4	1	1	7	4	7	7	7	7	7	7	1	2	2	2	7	7	1	4	7	5	77.25	1	3
176	4.40418948623575	6.99826721505723	6.33072990655083	3.74549703670337	1.77380120196538	6.76841144197579	7	6.01158538737499	6.69957416361615	6.2700299746808	2.29578151769776	3.46485446321084	5.03667566276735	6.62052352315073	5.10529181069166	7	5.66249506676495	6.83793813915023	6.60390308848871	5.18375740795675	5.35300325475524	5.50552127287577	2.30136635094163	1	7	1	1	1	7	7	5	1	7	7	7	7	1	1	7	1	2	7	1	1	7	7	66	1	3
177	4.59387189685595	5.2906315131256	4.96730695220749	4.48905962662236	1.38322161197104	4.54913421273429	6.88067655859312	5.81622670472477	6.13427389969693	4.95340782843641	5.44648701520777	3.59374814193166	7	4.73471444015654	6.69348980499163	4.08215708343091	4.97638003434012	6.98814119618454	3.64250471012064	6.31775280989539	6.37957364692675	4.11343845580641	6.16719073934691	2	7	1	1	1	7	7	7	1	3	7	7	7	1	2	4	1	5	7	1	1	7	7	76.75	1	3
178	1.67574462480953	4.27116983867777	6.52793558960817	6.63858472654718	6.4306072788876	4.35046190271073	5.32015279124213	5.00119850346713	6.42069364526551	5.23117180167657	6.63399096162488	6.91616943534769	5.54910085318732	5.99136755730167	6.14953362006344	5.48995984952969	6.91955022877478	4.80625671357452	1.38675063315669	1.7124872523008	5.46152688728245	6.40572001796171	3.81322977803714	7	7	7	1	1	7	7	7	7	7	7	7	7	7	3	7	4	7	7	1	5	7	3	69.5	1	3
179	6.10948346563764	6.59378812488405	5.93621351993922	6.6587366300601	4.20175244423191	6.60389573928833	2.74491761821685	6.84713117157332	6.55225761559016	6.48749506707448	6.56184874333715	6.46216385118186	5.94494371072612	5.12730399715433	4.74241122283965	6.77830029021551	5.78738344170943	6.81965256257547	6.63020714037475	6.00185529975878	5.78925777810804	4.21785274307757	3.15210950044692	2	7	1	1	1	7	7	7	7	7	7	7	7	2	7	7	4	6	7	1	1	7	2	65.25	1	3
180	4.13285739312984	5.21722664394711	5.74760454397816	3.90624756694362	4.1292838262125	6.81098532543277	2.69419807189992	7	4.75823583353485	6.53879018852478	4.74856278220608	5.42225920679363	5.43622082503094	4.25184599495459	5.37362685915063	6.04538141722788	4.62309971955167	3.96436667543557	5.04779255971311	4.81638682414232	5.15428427242197	6.66047380361238	7	1	7	1	1	1	7	7	7	7	7	7	4	7	1	1	7	7	7	7	1	3	7	6	67	1	3
181	3.15847136627951	6.58578629867881	3.95585932270892	6.17679462612879	1.82918779669211	4.211804695231	1.88670590739313	5.00873876057384	2.29705829331472	6.02756407270193	6.5662330873036	7	6.76975790615397	2.97062798231767	4.9490021081194	5.70566585026646	6.6714102313644	6.40229709574785	5.17091394831016	6.03063694897189	6.29196692076082	2.25584291755657	5.89196501608979	3	7	1	1	1	7	7	2	7	7	7	7	7	7	4	7	5	7	7	1	1	7	6	57.75	1	3
182	4.49615110896745	2.56782495651496	6.44580168841414	4.57079809169852	5.75256617076393	5.98427640988735	6.72285139394214	7	5.94494452275191	4.5367228003715	7	5.57081155662625	4.8951664647617	2.62793091682651	4.26374849816261	6.19448506910938	3.56941099375403	5.13861022585051	2.1504986148242	5.42351923247841	5.76407512283026	4.81560957071154	4.48913520280717	7	7	4	1	3	7	7	6	3	7	7	7	7	7	1	7	7	7	7	1	2	7	7	59.5	1	3
183	5.37230984330635	4.87751534075203	4.4421352492066	5.36235549621654	4.81510330528357	7	3.56992114885126	4.61177299156536	6.17487844553833	7	6.74816200165221	3.5008212448007	6.47358276587189	6.455216981468	4.60440392044	3.88673131180101	7	4.6609504051138	7	7	4.74576922051399	7	6.31909037130128	7	7	3	1	1	1	7	5	7	7	7	1	7	1	1	7	1	3	7	1	1	7	2	88.25	1	3
184	3.09831298548798	6.09242385471638	7	4.75088126763114	5.32607485219193	5.40994332635775	5.33312663688146	7	6.33605575801284	5.81790104428301	6.93014297547004	4.572954229614	2.2941930526565	3.49913679477703	6.75228060113724	4.67383885916482	5.39048504351232	4.91596788109877	7	2.48623693968907	6.32102769451916	3.7852863406157	6.21109042091393	1	7	1	1	1	7	7	7	3	3	7	5	7	4	2	7	1	7	7	1	3	7	5	72	1	3
185	3.2250436763321	6.03394620612389	6.60417088583598	4.85229161448087	5.78592868099221	5.88490133180077	6.96506193075981	5.80439702052245	1.9057721483545	4.0781247558674	4.37221407644518	5.85537703947913	4.85383485295854	5.72726616951216	5.72374838699094	3.65114151373084	5.43859928225075	4.86633803871891	3.59599866047795	5.50527042636418	6.54372607497778	6.95164101165033	7	1	7	1	7	1	7	7	7	3	2	7	4	7	3	7	7	1	7	7	2	2	7	3	62.75	1	3
186	6.44880752710366	1	7	4.33272236870868	4.99774645977304	3.18960117714965	4.30389881784985	6.19577220642756	5.86252137196419	4.11117673955879	4.0206104915735	5.96058413712936	5.49315422880922	5.99868496912668	5.27182398738382	6.13737390910509	5.64727677829109	6.07419331234149	7	6.20824843274112	4.27396828929423	5.31060321649249	6.21554076756568	7	7	1	1	1	7	7	7	2	1	7	4	7	7	7	4	1	7	7	1	3	7	5	67.5	1	3
187	5.94932085456661	1.9592644332843	6.07631554349062	4.06189256628818	5.09383876689671	7	2.30752061778224	5.03739297589025	6.4842696419631	7	6.5359007353186	4.17803528260974	5.15807594016473	4.88377191903975	5.30409286004003	3.65732120643632	6.27158455210143	6.38291669678495	5.57618611153229	7	6.10853680602586	4.60950645122219	4.95380464110727	7	7	1	1	1	7	7	4	1	7	7	3	7	1	2	7	1	6	7	1	3	7	4	67.25	1	3
188	4.59733674665912	5.57981415311569	4.58795434844138	7	6.16041062071653	4.88756820447381	4.8385669769428	4.69654208171875	5.35752075672915	1.88315954475632	4.88313074735182	7	5.99230507058855	4.72343533203595	6.33238976061629	5.15819701456825	3.70700852778321	5.80924020788556	7	6.60554591245869	5.55181522435103	7	5.16329802363079	1	7	1	1	1	7	7	7	2	7	5	3	7	7	7	4	1	7	7	1	2	7	2	62	1	3
189	5.0805085904067	6.14423978584439	4.92664537942321	6.92038483484398	5.39730667324128	1.64013707284365	3.79310028355184	5.47211948407238	3.56303551812044	3.03230744972126	7	7	4.90364571533746	4.00128325748592	4.10647365735003	4.56009959471346	5.4854065749387	5.12911939553191	6.57638665739814	6.07129927103098	5.73394296178627	5.48607596657705	5.29599035902834	7	7	1	1	1	7	7	3	1	7	7	7	7	7	7	5	1	4	5	1	1	7	7	68.75	1	3
190	5.80931556167447	1	4.94090839302404	2.83737565249079	4.271071723308	6.43853620216473	2.5799274975487	5.87749530575301	4.12748840531564	6.36053321322526	6.81886680241535	4.40976007865443	3.97604284555598	3.3451918000775	6.79115441089904	3.92763420792231	6.92643909770606	5.65119754807244	4.30711120194386	7	6.91840533622129	4.41559201024666	4.81010087885387	7	7	1	1	1	7	7	5	2	1	7	6	7	1	2	7	3	6	7	1	3	7	4	74.5	1	3
191	4.95213641564518	5.07650716105463	7	4.45473969609926	1.74925108521309	4.23543692280112	6.31200072029828	4.35236316906554	5.73620929013236	6.38984572851458	3.1243286117328	6.1952005829062	6.08619990327578	3.94778357527957	6.53063492730332	5.83056356150392	5.76425924523382	7	6.29149846569711	4.42783296690561	5.91951713506343	5.99968666101059	5.91673681465745	2	7	1	1	1	7	7	7	4	7	7	7	7	1	7	7	2	1	7	1	7	7	3	71.25	1	3
192	5.45980702851313	6.75775855138953	3.69481725374062	7	5.67790597121498	6.41735941605263	7	5.50424888397256	2.70893859915533	5.55680048305114	1	3.24420441885207	5.66645363731646	3.84429671331122	7	6.50165543561506	7	5.08903146638102	5.20791621897417	4.05968660238118	5.28928692064815	7	6.24051988867388	2	7	1	1	1	7	7	7	7	7	7	2	7	1	7	7	2	7	7	7	1	5	3	81	1	3
193	1.77059535767884	5.70988156214801	3.65143297662653	4.51623009972362	6.03041848234903	5.80192685987861	5.5443585647657	5.45633980069898	4.92262582417124	5.1587271739655	7	5.03682286233765	1.9422718455418	4.87369493566071	5.53787419923758	5.10330398694346	5.39309931678402	6.4055869048787	1.70720878990671	4.07980197572437	6.30959526991088	5.97777777861645	6.5386843816694	7	7	1	7	1	7	7	7	1	7	7	7	7	7	3	7	1	7	7	1	2	7	4	57.75	1	3
194	3.63698888516821	6.068152503192	7	5.44376458509129	2.78950564075002	3.52514916663329	5.3581240595969	6.21143161160181	3.94359096018961	4.95423080702577	6.44364510190818	4.23955965201759	7	6.86587527827002	2.42216474075223	5.2394140311341	5.77649044996375	5.75704303954174	5.48458293510772	3.71871998249398	5.8412004398035	3.20553383550959	4.51257886529083	1	7	1	1	1	7	7	2	1	7	7	7	7	4	7	7	5	2	7	3	1	7	3	63.5	1	3
195	5.42116914610381	6.84754107375664	5.40089410909178	5.31493598930945	4.22650377277673	4.98694529820032	3.70907789985529	4.37127703270642	1	4.20429766441546	5.44047172015763	4.30185797369278	5.05110527048555	5.51817755527762	2.50011753896403	6.12540419506127	6.3293620678421	6.83766761763483	6.27391510857111	5.27010601702066	6.26364564119092	5.47381654090223	5.51272741096959	7	7	4	1	1	7	4	7	1	7	7	7	7	1	2	7	2	7	7	1	3	7	6	67.25	1	3
196	5.51633802981524	3.23489604981139	7	3.38117101310122	4.18182990217813	4.6733179017312	5.03038291903605	4.92602942293857	1.64459077438196	3.71225986546603	5.43962632766786	1.9274621399816	6.14453327236988	6.86126086605843	6.290031867463	6.9772558562405	5.69251720031321	5.45393415213823	4.78397314013397	1.63435286944976	6.1493286426719	5.8774787710241	4.92011428674804	7	7	1	1	1	7	7	7	1	7	7	3	7	2	7	7	2	7	7	1	2	7	4	54	1	3
197	4.13275787319469	3.85151616671712	3.90116372332135	2.81804699990142	4.58131353891716	5.45849957828754	5.23406230791836	6.6912205062226	5.84935916302984	6.97032748420819	2.86264770820058	6.06008212046429	6.94955925266143	5.06124926591513	4.2015802335277	4.73395583051762	5.9056244457791	4.44461426561672	5.23034139998584	4.58321403295324	4.61062385439515	5.35755034850066	3.27820626945084	7	7	7	1	7	7	7	5	3	7	7	7	7	1	2	7	1	7	7	2	1	7	2	53.75	1	3
198	1.85104163393278	6.04506061443157	3.38895788639479	4.4433016593634	5.35177417278366	4.1280051410154	2.99174172879483	6.11255545209988	4.78753431381351	4.55294953564583	4.64276137515662	4.37273692542656	4.96757057544779	5.37446268352664	5.45768894907355	5.7472124296842	4.19441220706321	7	1.09446511212165	6.91800260034914	7	4.90075443138292	3.8026437314827	7	7	1	7	1	7	7	3	7	7	7	7	7	7	3	7	1	2	7	1	2	7	2	69.5	1	3
[truncated: 5 more columns]
