# Supplementary material for: How Are Mate Preferences Linked with Actual Mate Selection? Tests of Mate Preference Integration Algorithms Using Computer Simulations and Actual Mating Couples
Source: PLoS One. 2016 Jun 8;11(6):e0156078. doi: 10.1371/journal.pone.0156078 (PMC4898694; doi:10.1371/journal.pone.0156078)
Supplement: S2 Data — Long-term couple and agent-based model data analyzed in Study 3. (ZIP) [file pone.0156078.s002.zip › S10/Polynomial Model Data/Polynomial Couple Population 01152016 0537.csv]

	trait1	trait2	trait3	trait4	trait5	trait6	trait7	trait8	trait9	trait10	trait11	trait12	trait13	trait14	trait15	trait16	trait17	trait18	trait19	trait20	trait21	trait22	trait23	preference1	preference2	preference3	preference4	preference5	preference6	preference7	preference8	preference9	preference10	preference11	preference12	preference13	preference14	preference15	preference16	preference17	preference18	preference19	preference20	preference21	preference22	preference23	fitpoints	sex	algorithm
1	7	7	3.37522917210087	3.18977135800799	7	5.0813416834325	5.31810587214288	6.72313900840379	7	3.61926154764008	5.87270471197913	7	6.79588335289728	6.77913597659915	7	7	5.45940473060232	6.76096755233204	7	6.79446536903213	5.58069598626069	6.63132276555314	6.40961166007485	5	1	2	7	1	7	7	3	1	7	7	7	7	7	7	7	2	7	7	7	4	3	1	89	0	3
2	5.00775837826403	5.18374184866801	2.03379797943023	3.98369543458387	5.16417764483476	6.211398091	6.94665622417144	5.82191279282034	7	7	7	5.8983795245091	4.73225918075606	6.35913733032678	7	6.94191977971586	4.90691820601724	7	6.28960076331456	7	5.58517735146337	6.49566727600766	4.38571002323319	7	2	2	7	1	7	7	2	1	7	7	7	7	7	7	7	1	7	7	7	7	2	7	99.75	0	3
3	7	4.84315242685487	6.81835162907967	4.1481037456795	6.77750519923031	7	3.52232745930267	6.37069498428091	6.21027853402379	5.69796803086117	4.90410930457197	6.40473942050409	6.86933125211925	6.32673627797562	6.74816962451514	6.15985522021256	7	7	2.43423648433281	7	6.33311883919562	6.00919067803006	6.31001593772834	7	3	7	7	4	5	7	4	7	7	7	7	7	3	7	7	2	7	7	7	4	1	3	103.5	0	3
4	5.69938587316746	3.70129465826667	5.5306291890522	3.41015317649597	6.15895211888927	7	7	7	6.70564656263778	5.29918823838729	6.40594040333953	5.25987712343375	5.51919583102115	6.90401672841292	7	5.47093222442245	4.22264314436639	6.85731173512921	6.88039268277801	4.81645468167891	3.62292874413403	7	7	6	2	2	7	1	7	7	7	7	7	7	7	7	2	5	2	7	7	7	2	6	4	2	98.25	0	3
5	6.09622716289366	5.12447401709169	4.10334831199957	1.27572581911553	4.85429954318538	6.09486107592481	6.17850184618743	6.68853651060434	7	3.80549463535511	7	6.19608521355864	7	6.66336512025207	6.42534521929234	6.53628840149297	6.5053031037267	6.50139464134608	6.87241288542154	7	5.72333060794113	5.61465676457589	7	3	2	2	7	1	7	7	6	1	7	7	7	7	7	7	2	7	7	7	7	4	7	2	100	0	3
6	5.87026788934455	4.77963235839883	3.40155871270574	1.77868731287536	7	4.94758122779025	7	6.61090509026907	6.67823814211531	6.61970239025265	6.65244101421429	6.31893196906198	5.56438225733361	6.88410356952926	3.9386804654977	6.40467763240728	5.03844472038291	5.70057213636151	7	7	6.23396786941461	6.87213985126397	7	2	4	2	7	1	7	7	7	7	7	2	7	7	7	7	2	2	7	7	7	7	7	1	89.75	0	3
7	6.26894443241205	5.87209052040529	2.3845762771704	4.84082193993768	5.93130514683858	6.86618546206253	4.66414144301303	5.3821739635072	7	6.13291477969362	6.73252958813211	6.27994561362651	7	6.79146006511569	5.80425249911903	6.59450434599103	5.32579875461151	6.16153814819244	7	5.74847998893604	5.81632117973179	5.91560127212596	5.55998502299335	7	6	2	7	1	7	7	7	2	7	7	7	7	3	7	2	2	7	7	7	7	7	1	82.5	0	3
8	6.41864986037948	4.0777138208829	3.4695539404178	1.73927796052598	6.37576058778151	6.5893978392725	6.9759593659325	6.74455110363505	7	6.39940707126499	4.44765194241415	6.85756808300335	4.70187494642047	5.99890810371443	4.92187655776115	7	5.00061930638837	5.90512974915873	6.47292341706689	6.37911388466953	7	6.1821998354627	6.8559217862031	3	2	1	7	1	7	7	3	2	7	7	7	7	7	7	7	2	7	7	7	7	7	1	93.25	0	3
9	7	3.38180181220581	1.32194706930626	4.70129353629792	3.06465776801417	7	7	6.01374893284399	4.60694211184342	5.38354408442565	4.6096037324941	7	6.68701157129146	4.44335706818711	6.98442355614603	6.98230713177667	6.84956652364561	7	5.88816010733256	4.43162103902216	7	5.96242990102841	7	1	1	3	7	7	4	7	7	7	3	7	7	7	2	7	1	3	7	7	7	2	7	5	91	0	3
10	6.74196595551465	3.77979313538778	2.19724633262785	4.84747901813343	3.03864532865167	6.87943657603506	5.51645112362368	4.69057297657375	7	6.81838193326483	6.16766515835738	6.45813777206951	5.70341278517853	4.06839937810063	4.84012006933496	6.73923614997048	6.40204046377395	7	7	6.81444849122225	6.22358745534118	6.10036631206139	6.57720892496413	1	1	3	7	7	7	7	2	7	7	7	7	7	7	7	2	1	7	7	3	2	1	4	99.75	0	3
11	7	4.19208734471273	3.17338400451906	4.437035453455	6.78456845427904	5.64836533963154	6.22790361515637	5.4315644675191	6.60711519164457	5.89460002952836	7	6.46500116915774	6.19432911532932	6.77489399751701	7	7	4.71357359519148	6.94591265640377	5.9639701834133	5.73312769321955	6.19551031273175	5.73308633188273	6.78792430208038	1	7	3	7	1	7	7	4	7	7	6	7	7	7	7	1	1	7	7	7	7	7	1	91.5	0	3
12	6.41454398467469	4.738538906227	4.02600956703016	2.96375171906082	5.81475806019523	5.24548790435145	6.92110533264591	7	6.54585735487209	6.30093119540909	5.06363659620065	6.8969450910781	4.37695794150626	6.99117294046933	6.56297414889176	6.50224547222166	5.9974280400724	6.96021799656103	7	6.6252352200919	4.02670002594805	6.73633586912514	6.58659312961125	2	3	2	7	1	6	7	3	7	7	2	7	7	7	7	2	4	7	7	7	7	7	1	101.25	0	3
13	6.39680060621565	4.45868188311393	3.69509320592073	2.56592912221623	5.64098119513186	6.43846818729356	4.20469577762283	7	5.90345651400789	4.3693193632474	4.1734473167919	5.98799749833333	6.64163175330443	6.68132241325728	7	6.83358138724764	6.44734273796198	6.75972057443548	7	7	5.54147528971015	5.66280039790461	6.45527258663444	3	3	2	7	1	7	7	2	1	7	7	7	7	7	7	3	2	7	7	7	5	7	2	107	0	3
14	5.86912467231946	4.95150926233855	4.31438232346532	3.0951425085027	5.72206007523386	6.19994636559681	6.83581789867054	7	4.48678709590727	7	6.87049998006219	6.20089616113195	6.94999008921108	6.17635955294863	5.83323332931405	5.70005897906968	6.03466874602974	6.89865985803966	4.82665042802803	6.42995854999058	5.57339313720902	5.70484571953569	6.192522482949	1	2	2	7	1	7	7	7	7	7	2	6	7	7	7	1	3	7	7	7	7	7	1	94.75	0	3
15	6.03155966964477	5.33640682592776	6.46151601192033	3.75703503908817	3.87773848091538	6.82265316416646	5.38153427154269	4.49369666647647	6.91437759104093	6.92853892954382	4.00924838664538	5.42334299012957	5.32594557937554	5.59937190158562	6.45272669926933	6.92562901150213	7	6.51614710107569	7	6.94062123462772	7	5.99913621906085	6.15992894602416	7	2	7	7	7	7	7	6	1	7	7	7	7	7	3	7	2	7	7	7	7	7	5	107.5	0	3
16	6.16431302118632	4.71852353834295	2.95252673754308	5.64731704044843	7	6.40934370815827	5.09245950536832	7	5.25716963641582	5.8684623172198	3.7652350136415	5.29354556388551	7	6.32452231294762	7	4.25680985034579	5.68235222514437	7	3.67151677016159	5.24989805951919	6.56485832526208	5.91087702175172	6.85073330246826	7	7	2	7	1	7	7	3	7	7	7	7	7	5	7	1	6	7	7	7	7	7	1	111.25	0	3
17	7	6.11345809270432	3.57014448855391	3.73573514737601	5.75742210993069	6.42214141192808	5.27069029743594	7	4.58024876454335	6.7577904275794	5.13811725921782	6.49715600088362	7	3.61027668901	5.97212372596507	6.57678414382478	1.75976193289366	6.81028119952102	5.60868751547486	6.30657178778445	6.69523517079923	6.0889710185079	7	7	2	7	7	7	7	5	7	7	3	7	7	7	2	7	1	1	7	7	7	6	3	3	103	0	3
18	6.37176055565471	5.60104130163893	4.10576579455162	3.68917005745598	5.80417943510902	6.60879816260046	4.0309560801799	6.73714691961455	4.51708198560444	7	5.85219335014306	6.44279520783316	6.74020634506414	3.56419885817904	5.08182331517954	6.60742429889943	6.34576508153535	6.83347502807255	5.45043481149402	7	5.85579456427501	7	6.48975288917783	7	3	7	7	7	7	4	7	7	4	7	7	7	2	7	1	3	7	7	7	2	1	4	103.75	0	3
19	6.09501535441776	5.16368209979862	2.78866753794771	4.79134595256697	5.12682052728661	5.66370159910513	6.74450252581308	5.19658935977191	6.616862824187	6.38528012595676	7	3.34766106783804	6.47438937824162	7	7	7	7	6.34292374489329	6.77422727176256	6.79305460727764	4.08813683068764	4.39987739974597	5.3640386578589	7	2	1	7	1	7	7	2	7	7	7	7	7	7	7	7	1	7	7	4	7	4	7	83.5	0	3
20	4.50304293781898	6.56990555306202	5.33619865103828	5.53223215613123	4.39914851370797	6.12359147223266	7	5.49635496709138	5.59927011638275	4.46880269297437	6.29894401418056	6.55410654935882	7	6.83044989421592	6.02120693166803	6.17109541163001	7	4.88992757655723	6.42945197933562	5.95517708931881	6.84338483833532	6.21219102647278	6.48582784556262	7	5	7	7	1	7	7	7	7	2	7	7	7	7	7	7	1	7	7	7	7	7	1	87.25	0	3
21	4.27303305886427	5.33098561564208	3.57052208066987	4.4095613544496	4.22461234442346	6.04675000079207	7	2.68413170292187	7	7	6.8620316097192	6.12110644760137	4.25691619809864	7	7	5.93950235192512	7	6.23654430758146	5.66070236526198	7	6.72094491508035	5.10790295278579	4.86818904031754	6	2	1	7	1	7	7	3	1	7	7	7	7	7	7	7	1	7	7	4	7	4	7	92	0	3
22	6.526080205043	3.59095781777752	1.97766242673629	4.40411572045419	2.19236193666439	7	6.21452628986014	6.00381629479247	6.00692280593924	7	6.92272790195906	5.81373863862202	4.73722350782481	3.39550389319761	6.21888967990666	5.92231290992663	5.63431465866107	7	6.28711467590655	6.44793911616839	7	4.88526533843348	5.49151572769904	1	1	3	7	7	7	7	5	7	7	7	7	7	7	7	7	1	7	7	7	3	2	2	86.75	0	3
23	7	5.25310179159706	6.35244219626134	4.05883498969126	4.35528248787357	2.93507247108947	5.4651135166656	5.66686279041464	6.42067058396654	6.06484244080457	5.2318824757506	7	5.50435515425044	6.25419489379184	6.0713821823758	7	7	7	4.93672832607296	6.21697522258612	7	6.60239169895329	6.89599797539669	7	2	7	7	7	7	7	7	7	7	7	7	7	7	3	7	2	7	7	7	7	7	3	86.5	0	3
24	6.62899953034787	4.63952605683516	1	3.9965116071244	3.36399496790563	6.67804214445061	6.24574251071201	6.02071245166254	6.523719836171	7	6.84267837327516	5.22785512037841	6.31347592731831	4.61469651612173	6.46418364465543	5.74277095718021	4.29583328515033	6.79443380113365	6.99042594394425	5.98555640320346	5.99415150892365	3.98062258776799	5.78744048830574	1	1	3	7	7	7	7	7	7	7	7	7	7	2	7	7	1	7	7	7	2	7	2	85.25	0	3
25	5.5019964357784	5.84403157485937	3.64754300770402	3.00800243712209	7	7	5.73473686322165	5.25650872256905	7	5.19905240698563	4.95554693820893	6.11359098465247	6.00958014357504	6.0521895940946	6.52361349773411	5.8336825832219	7	5.8083476949391	6.1357193082636	4.22674542131239	7	7	5.94268626135703	7	3	7	7	7	7	7	7	7	7	7	7	7	1	7	3	2	7	7	1	3	7	3	101	0	3
26	4.54624653662696	5.53692949528829	1.30917391410249	4.87063442578521	3.8358553942296	6.4091172423076	3.71480041136013	6.83608785910905	6.20362717489333	4.76012637976084	6.42767793590526	5.43589084222798	7	6.55400167405159	6.10675856203501	6.44742470366773	6.31469390583571	6.11877260424303	6.45735329563594	4.62528073293387	6.34601581739289	6.04767651523184	5.82287439724201	7	2	2	7	1	4	7	5	7	7	7	7	7	4	7	3	1	7	7	7	7	7	1	90.75	0	3
27	5.85816937908325	3.32668131832876	4.69095560947085	3.69380835302471	6.40418335721555	5.56718920625938	6.50988095737036	5.07357346080041	6.29965056795761	4.70290586047469	6.56024036216084	7	5.56838144456788	7	6.59034922220576	7	6.0846083267949	6.42521032782718	6.51998821567881	5.25471559511234	3.66057196655287	5.47559498601587	6.88927265847307	7	2	2	7	1	7	7	7	7	7	7	7	7	2	7	7	1	7	7	7	7	3	1	85.5	0	3
28	3.89798782564124	6.24702053276389	2.34950906441746	2.5043588719975	4.76789598383704	6.94759198848039	4.51537865675254	7	7	5.72211432290984	5.24144795685656	5.50570360079517	4.56504035503369	7	7	6.1255035910495	6.77265436711624	5.22567644857789	5.82494205995036	5.34657124881826	6.67489087799643	6.58246923111572	5.98462198907566	2	1	2	7	1	7	7	2	2	7	7	7	6	7	1	2	4	7	7	7	3	6	2	92.25	0	3
29	7	3.8998573495285	3.57328001213902	1.61687007973604	5.68421125552253	7	6.29628446231517	7	5.85938700633998	4.8889479336443	4.28687626070415	5.25855061377635	6.60139862129856	5.78852479002866	6.92996636193012	3.01870131591249	6.60468662570903	6.34629665163183	5.14136749205182	7	5.45316848903006	6.22570570569092	6.8980693351561	7	2	2	7	1	7	7	7	1	7	7	7	7	7	7	3	7	7	7	7	4	7	2	100	0	3
30	6.72201058914751	6.07435344002534	4.488430258001	3.50582422696147	5.28659625916078	6.3390777310668	3.38671272221041	6.91998399097411	4.08147512296139	5.46429074018197	6.28965199020737	6.766467573102	6.1607239135177	3.69400273491072	6.30513149541903	6.95693719324165	7	6.90749463881106	5.90181756625862	6.66955699595314	6.01779426650641	5.50889809417052	6.75568927049281	7	3	7	7	7	7	6	7	7	3	7	7	7	3	7	7	1	7	7	7	5	1	2	109.75	0	3
31	4.198061423407	4.88845656423075	1	1.02980787485009	5.02896011533033	7	5.98973315015697	7	6.24422695947244	6.91505935322511	3.14479367884545	6.15554738941487	4.7381587603859	3.13814243138001	7	6.60625466331701	5.11048864672581	5.11605712430773	5.08307935183399	7	6.82386094511614	4.9375622762862	6.78960891269285	7	1	7	7	1	5	7	7	7	7	7	4	7	3	7	2	1	7	7	7	4	1	2	90.5	0	3
32	7	4.5358077569572	2.26601506418376	5.52331446866616	5.07321445790711	6.44955951014241	7	5.87907412210581	5.26431907610718	4.22501531003467	6.69892573256198	6.83213016402356	4.9078724172845	5.36222245617905	6.94692840514276	4.43123432442723	6.31294093388095	7	6.35515387584363	3.78773530624463	6.84749769506664	6.73767942114089	5.01200191514934	7	3	2	7	1	7	7	4	2	7	7	7	7	2	3	7	7	7	7	7	7	4	7	88.25	0	3
33	3.61644957125166	5.90191154040403	1.61689391166187	3.32407672182985	1	7	2.56198046898594	5.79893796574586	7	5.32876927351341	7	5.09489422652874	6.36855997456895	5.24948197763309	7	6.0108890855757	6.21719434191619	5.32159732261729	3.26070616451445	4.88165196021269	6.9099646833622	7	5.93459407362111	1	1	3	7	7	7	7	7	7	7	7	7	7	7	7	7	7	7	7	7	2	4	1	93	0	3
34	6.34128997548137	6.14293584264176	2.52147380195663	4.82136545203634	5.05132414867498	6.87074401707036	4.80437921690557	5.03077982197146	5.17857108823524	5.17504675506725	5.88161666625397	5.66908520069411	7	6.60630591713747	5.43414734288467	6.36471361525979	4.7347418514293	5.65802577964389	6.99768055280667	6.14790565502216	5.12855045525399	5.66074695017686	6.97576488941521	1	6	2	7	1	7	7	7	2	7	7	7	7	2	2	2	4	7	7	7	7	7	1	78.75	0	3
35	5.45915510412916	6.24349468148428	6.8922998120813	5.15101917330841	4.18815495682869	3.89137218419803	2.88323463300645	5.93860948358742	7	5.57454280123465	3.53809095059375	7	6.59532362545529	7	6.38891215442147	3.99301557946903	5.9687072752333	7	5.89573728710048	6.70928735687682	6.44676978124844	1.5054834822287	7	7	1	7	7	1	4	7	7	7	7	7	6	7	7	7	7	1	7	7	7	7	7	2	91.5	0	3
36	4.36797246911106	1.00039114547049	4.53336918581462	5.54832124683603	5.47576981325539	6.78025798163141	5.37629604994098	6.14448799879374	5.80484944768	4.79817246581595	6.44417007519306	6.64002429199173	7	5.49969440798569	6.26703983835292	6.56107910406693	7	5.87681511649096	5.80665861618808	5.48077189015311	5.62389166113116	6.86958179100665	5.32844770276138	7	1	7	7	1	7	7	3	7	7	7	7	7	1	7	7	7	7	7	3	2	3	1	73.25	0	3
37	5.5143405038422	5.74867034808663	3.98407774759983	1.5736974062295	6.61258745011299	6.55147741049753	5.21751126740466	5.2702457848696	5.31802907798405	6.00486929975026	6.38886936388625	5.32529527580517	6.93717460418967	6.96439148819208	6.80696044776734	5.39470972032889	4.45464108474798	6.78812309642397	6.33195282397612	7	4.83337756003252	4.55055072816404	6.22448991069406	1	2	2	7	1	7	7	7	7	7	7	6	7	7	7	7	4	7	7	7	7	7	3	94	0	3
38	7	5.73413728560809	6.98369441952237	3.67939079392199	5.16720180641295	6.73909279890433	5.02359021213053	6.24623418455397	6.69745508403755	3.2289395413321	4.7049913460935	7	4.28978545200701	5.74559711452482	7	2.64675195495996	5.56451762350799	6.61091618700919	4.73126495805327	6.5257985655888	6.89121716529859	6.8773997806782	6.40865585809915	7	1	7	7	1	7	7	7	7	7	7	7	7	7	1	1	7	7	7	7	7	2	3	93.75	0	3
39	6.31730527616242	5.07782248159426	4.47612449141022	5.2788926877839	4.47351906855349	4.31804621946824	2.97375341248793	7	4.59373080236927	6.0446474840789	4.868321087269	6.94998689725264	6.91446653357568	7	7	2.63658770677386	5.62483206845556	5.186291627423	6.93883858834764	6.96019818919938	4.79860371333348	7	6.56029838212145	7	2	7	7	1	7	7	6	1	7	7	7	7	7	7	1	4	7	7	7	7	4	2	90.5	0	3
40	5.52098758075572	4.00148288149312	1.67559301641524	3.97156722821741	2.43470735924645	6.80226760508824	6.54938385699601	5.89079771309967	4.11912775360885	6.97423299715233	7	6.01829535901688	5.23686265683283	3.74469737489901	6.17596710663284	6.59893064339278	3.9183848660174	5.9124601271452	5.86586253575015	5.72205779194081	6.73032459262241	5.28503588922218	6.00056009404314	1	1	3	7	7	7	7	7	7	7	7	7	7	7	7	7	2	7	7	7	3	7	2	78.25	0	3
41	3.90712460663124	1.33721529682493	5.66450800337139	6.32359395866389	6.06293479870716	5.97627979605366	5.59169585853723	5.34519223619539	7	4.78307510348976	5.88608189856374	6.67570107594447	6.78682660207008	3.94800238972603	6.50211087551154	5.38815254625441	4.03551661775759	7	4.97851723859738	7	5.1848653762317	6.84443475108232	6.3226503994079	7	1	7	7	1	7	7	2	7	7	7	7	7	7	7	7	7	7	7	4	7	3	1	77	0	3
42	6.29213125733642	5.41715115445745	3.38458521204737	3.22009319312841	7	6.67357701903797	7	6.77341861593658	4.29854569917548	6.44949605976023	2.82132148432134	7	5.00793692672807	6.04206250155601	6.75445443995083	4.77818120168663	5.14448754016629	6.58774130743857	1.13447803320214	6.5964364749648	4.0251131927146	5.51018508157649	6.84245826314741	2	3	2	7	1	7	7	7	1	3	7	7	7	3	7	7	5	7	7	7	5	2	2	98.75	0	3
43	6.24163319536407	6.41681548458988	5.08800669688398	4.19786265877926	6.50156311211986	5.76678311609541	2.70717234859862	3.97492930222752	5.65936992722286	5.46163723307633	6.20619304977095	5.69037974634039	6.07684762197194	5.75854282263149	6.91285473098329	7	7	6.60620316948313	6.91222901000476	4.37739619232985	6.19096450942456	4.80177375337318	5.92720329100803	7	2	7	7	7	7	7	7	1	7	7	7	7	7	7	7	4	2	7	7	7	7	3	94.5	0	3
44	5.31875800398623	5.60299110004511	5.67745665159072	3.918258178013	6.54417249011619	6.60224793198498	4.73144106703883	6.18598340544908	5.28962754265329	6.22472036002786	7	7	6.45918817623389	6.43947686874778	5.55812679483639	4.03938777387586	4.99478231188526	6.41800404284081	6.45620259877794	3.91013991567625	5.14855332154623	5.68086693229993	6.08024759840806	1	1	1	7	1	7	7	7	2	7	7	7	7	2	7	7	1	7	7	7	7	2	1	86.25	0	3
45	7	7	7	2.20785401275765	6.29510285690284	4.83200477131428	6.1880451803477	6.7916526259729	4.91149229620524	7	4.85834699150082	6.57117134188744	6.40301058048426	6.05223847747556	7	1.80803813551726	5.50886871263632	4.9500188194381	6.50059054633003	5.64028628905442	5.01692334532249	6.42224213186411	6.83738174168278	1	1	3	7	1	7	7	7	7	7	7	7	7	2	7	1	6	7	7	7	7	7	1	76	0	3
46	5.233030741621	6.97693863428341	6.17120476392026	6.39931674575291	5.35155191764052	6.99632021135346	3.17074238035808	6.68460260255179	5.28743574012301	7	4.56194361147896	6.58619689977475	6.90319081388794	1.80800264014302	7	3.69274817881463	6.21833311096388	2.54602099500684	6.49323351682091	6.42528686660831	5.53829338956815	7	5.078557877153	7	5	7	7	1	7	7	7	7	7	7	7	7	1	7	7	2	2	7	7	7	7	7	77.75	0	3
47	4.73164295505616	5.14472506299368	3.34250740392103	4.38838894627267	1	4.29416522395111	5.14995130380526	6.93660411389202	6.99947297268197	6.01339246097516	6.04157709975963	5.35950079270559	7	4.61494375904163	6.07464105101556	3.30722105252488	6.74218883345729	3.41195491703828	4.08548660076842	6.3609138023361	7	4.6831160644703	7	7	3	3	7	1	7	7	7	7	7	7	7	7	2	7	1	7	7	7	4	5	7	7	90.5	0	3
48	5.53537185669938	6.21178967113203	6.93922381392319	6.51745995938192	6.09938030126295	6.17038013758614	5.31257872263472	4.787574560042	4.99507249680519	6.65927333238911	4.97720158028815	6.09704243981947	7	2.83032751386644	6.83766634352695	3.21057297786768	6.85365901885799	6.60631024750366	7	6.00036169486393	4.87978531977265	5.94479324742301	4.80622641164771	7	4	7	7	1	7	7	7	7	7	7	7	7	1	7	7	7	7	7	7	7	7	1	78.25	0	3
49	4.10766395178445	2.10210577823877	6.00805144382372	4.02774013503052	5.69466612337436	5.53019664583453	6.32756565159175	6.70535815035213	6.40549229852014	6.41847304437981	4.93935654919897	6.49105388993091	4.78060359328081	6.97089449844935	6.12084955090235	6.60792982113374	5.54968051114793	7	5.78194115984687	7	5.80691225446872	3.1594405348841	6.15738978825321	7	1	7	7	1	7	7	7	2	7	7	7	7	3	3	7	3	7	7	7	7	1	1	80	0	3
50	5.99464512406878	3.30202106617278	1	3.55184024121981	4.45397513324817	7	2.34648766679733	6.07442299392592	7	6.66628757056946	5.51137418931147	5.97377208368709	6.35147959646205	6.5669062587673	6.13529936795469	3.0624706178426	5.05244807787794	3.73562070897808	5.91039269283363	6.91250156611269	4.56843057321451	6.05993817096933	6.50314376652933	1	1	3	7	7	3	7	5	7	7	7	7	7	2	7	2	6	7	7	7	3	7	1	91.75	0	3
51	6.45570247270523	5.96769723125549	1.50935732003311	1.09184642861811	6.08660450599947	7	1	5.33862709872089	5.45822166860208	6.76596743622556	5.81729095669332	7	4.88678550895247	7	6.21647661593799	4.46145360735872	4.15091370361174	6.3003286191349	5.32982916540178	6.66193243024356	6.52623322061773	5.33250863949005	6.30538906044806	7	2	7	7	1	7	7	2	7	7	7	7	7	2	7	1	1	7	7	2	7	2	1	83.5	0	3
52	6.61427162210614	1.49805179056265	7	3.09720989319449	6.05961050222746	6.47332231316624	5.08598182722237	7	7	5.93827162444306	6.94205304776836	1.86827554696295	4.77379142398662	5.35807516083815	6.36367742484189	4.44935966255994	6.67396030353281	6.58098774079284	3.72656426018309	6.76082722685752	5.23982447783214	6.25773239832013	6.31587416048172	4	1	2	7	1	7	7	7	7	7	7	7	7	3	7	1	4	7	7	2	6	7	1	89.25	0	3
53	6.02626502934574	5.47791593102914	2.1040188562857	4.18642494922525	5.44923373039701	5.83248088774126	6.27028070547164	6.41407150916055	7	6.83008162975386	3.89654200078592	7	6.16991749388169	5.61367218682626	5.46972202559801	7	6.36695201560411	4.34127877013768	2.86201425172636	6.54243712384146	5.63828409474211	6.24116245490714	5.5166809655717	7	1	7	7	1	7	7	7	7	7	4	7	7	7	5	1	1	7	7	7	7	7	4	87	0	3
54	5.53138195192898	3.21622334764633	2.19518006551421	3.00068927742114	6.93010217178484	6.67186517383989	5.65479000187902	7	6.54054190422234	5.10178330645883	4.71121387949911	6.53847333559914	6.43649563615241	5.34467431432859	6.92343395503677	2.43100090137873	6.49614535907262	6.88752620253913	2.66014659678677	5.95297831311929	5.5955712983179	5.20179699179002	6.42318289743675	6	4	3	7	1	7	7	4	4	7	7	7	7	1	7	6	4	7	7	7	6	7	1	78.75	0	3
55	6.00383743134728	6.56600897391917	3.83653740681932	1.89521026369217	2.79176249220818	6.01622256867015	1	4.44122099469704	6.27852314737862	7	6.51895563509063	7	3.60666782711061	7	6.1978007608113	4.31620365325428	6.32631404676007	4.42676237646778	7	2.14217185644825	5.54437926388302	7	5.71772325786561	7	2	2	7	1	7	7	7	7	7	5	7	7	7	7	7	2	7	7	7	2	7	4	83.5	0	3
56	4.82748212468917	7	2.27358406666657	5.11246327581739	1	5.97879273115932	3.10545179890999	7	6.32954796255111	5.85324807399932	6.34865977081969	6.1641543295832	6.22840069302387	3.24190574484474	6.82280807764067	1	5.75853142327991	6.4464727295197	6.11256101022374	3.18325183588541	5.03483937174652	7	4.85570842524468	1	1	5	7	7	7	7	4	7	7	7	7	7	2	7	7	7	7	7	7	7	7	1	87.25	0	3
57	6.70053477683689	2.88649267084941	1.74082186894273	3.73119577106934	5.77535981145537	6.21320006188733	6.19265602508797	6.33047918596856	5.2321190427297	7	6.58116129355624	6.6921291051602	6.52444550758465	5.78314418337054	6.18563231795932	6.52330791616464	5.88199212935534	6.37562504865335	4.11763003525469	3.75022500193935	5.351624573489	7	6.05997989322881	1	7	2	7	1	7	7	7	5	7	7	7	7	7	7	1	7	7	7	7	7	7	3	74	0	3
58	7	3.68089298069013	3.77558097839178	3.92946359554894	7	5.73361389710532	4.12263401115732	7	5.59887053576339	2.59000928085026	4.71376005717672	5.44862644046762	6.09075380174851	3.29742902009627	5.35270056386752	4.55678237745374	6.79971626975764	5.30995321786571	6.39125833025051	6.73304826911009	7	7	4.77623550923325	6	4	2	7	1	7	7	6	1	7	3	7	7	7	7	7	3	7	7	7	2	7	2	89.75	0	3
59	4.58803184896516	4.30525891000692	1.42962212129463	1.89710377821117	4.26128061733026	5.64169205984859	3.59893913452629	5.81747518099356	5.59646191868314	5.78011203748535	7	7	6.85022418067776	2.60617352697463	5.64759218224926	6.46219466612808	6.38397971876268	5.86360038948362	3.24612793750392	7	5.1538411708484	5.90911897059522	5.39821386332744	1	1	3	7	7	7	7	7	7	7	7	7	7	7	7	7	2	7	7	7	4	7	2	78.5	0	3
60	5.5388312613369	5.84124857277326	4.8474882561524	4.65739218013437	3.52471915998159	4.24744758434558	2.50835385845427	7	4.36725972259046	6.44908037068071	5.2703051236373	6.79235552246101	5.16842053989129	7	5.95558397031976	3.26810475917579	7	6.7358503217584	4.67016150620656	6.79205223238476	7	5.53662348325265	6.58407876888511	7	1	7	7	1	7	7	4	1	7	7	7	7	7	7	1	2	7	7	7	7	5	1	85.25	0	3
61	4.73594460302321	5.8198704679787	1.95151059027332	2.19713695393616	4.7625636076013	5.76858149258502	6.2179682944639	7	6.4678911149156	5.88845642302805	5.50987692243001	7	5.21320928660629	7	4.59272645088266	3.00213356610318	5.08790436392876	6.32180052797094	5.95928966724087	4.04804509402359	6.01867534366667	4.0353404811999	4.28655405726542	2	1	2	7	1	7	7	5	1	7	7	7	7	7	7	7	4	7	7	3	7	1	1	82	0	3
62	5.00347227500204	5.36422321573712	5.75410436493976	5.69170194277815	5.76639988649297	6.23999821020504	4.13906538937979	6.43553577323311	5.8515079185823	3.54351542946776	4.44536897189064	5.30673062654251	6.38662293861101	6.16696729337793	6.74044300199891	5.23958015655774	7	4.74770099619261	5.90870375463457	4.93691737662819	6.16669286521856	6.88290503153906	6.35942793561713	7	6	7	7	1	5	7	7	2	7	7	7	7	2	7	1	7	7	7	7	4	7	2	81.75	0	3
63	5.984934650855	5.16242158883071	4.09739602888171	5.13961852595449	7	7	2.9099403218675	6.43973419230072	4.73777283554054	5.61171145833662	7	4.33311166025017	6.40919770895275	6.94965868329	6.21393740437766	3.76538212792781	4.98876888572676	7	2.78415527867975	6.68320931120952	5.16434320009632	6.17451085890545	7	1	1	7	7	1	7	7	7	1	7	7	7	7	7	3	1	2	7	7	7	7	7	2	79.5	0	3
64	6.23975107334144	3.88737290083133	1	4.46981596149407	2.88800754669462	7	7	6.20496783838945	6.13709355800423	4.85474842958011	6.44970365841723	5.81440427750207	5.06453608607549	2.93548690966231	5.52937954723167	2.04517785010832	7	4.42094995405733	5.12482113056962	5.72920184675353	5.20926844326913	7	6.52574674098241	1	1	3	7	7	7	7	5	7	7	7	7	7	7	7	1	2	7	7	7	3	7	2	69.25	0	3
65	5.87205848957728	6.36851417189893	4.19648371880367	5.02038023855906	6.3916013022504	5.54141184521162	6.35513307992234	6.29044969231811	4.8760422634288	7	6.28395943771055	2.45094514197074	7	6.41909515888741	6.62388653876167	4.09358211010976	4.15219149601271	6.46853294395759	2.30448203796887	6.59336537620808	6.20447659645245	6.15793824880294	2.6008332257358	7	2	2	7	1	7	7	7	1	7	2	4	7	7	7	7	2	7	7	7	5	7	1	82	0	3
66	6.65072750003978	5.99395460599801	3.70641914828428	4.90063992050935	4.90445796525348	6.13684700285968	2.55534701308305	6.79785940741271	5.75151365439142	5.70447918377991	4.31147360355808	7	6.04097976275091	5.55965536721179	6.11149867161979	3.01025938994569	6.17793987983835	6.89186089215281	2.50515234866024	7	6.38231333591103	5.27616937149373	5.62573629845509	1	1	7	7	1	7	7	7	1	7	7	7	7	2	7	1	3	7	7	7	7	7	3	94.75	0	3
67	6.98239346648447	1.86155765290139	4.2583971927765	3.01751901487838	7	4.95626984338123	5.34618934785187	7	5.08554792589638	6.42329596325253	1.73842425530721	2.90394076895868	6.91993932913769	5.21065829499323	6.67710776243294	5.31771966361254	6.49394047609072	7	6.02197908253307	6.67543524563832	4.96980962386659	6.36086880474726	5.75716195461557	7	2	3	7	1	7	7	7	2	3	7	7	7	7	7	2	7	7	7	7	7	7	1	83.5	0	3
68	6.68578976257202	3.42868284658552	3.33372161609115	3.5603292588537	6.34615764432917	6.58561401452862	5.39566444351707	1.96795345882659	7	7	4.28648440970587	7	6.30502729511937	1	6.99750278884701	2.92210278819622	6.27923203415936	6.52184941837407	2.03833187373109	4.47575734930362	5.71632866893738	4.66501546356098	6.52092204385649	5	6	3	7	1	7	7	7	1	7	7	7	7	7	7	3	4	7	7	7	5	7	1	91.25	0	3
69	6.02219879387988	1.33243585835491	5.19850469618132	4.86667534530012	5.67018210985594	7	6.85240501231078	5.97092377093233	7	6.11714482906469	5.03431563003266	7	6.11919142944211	3.09759862961976	4.46297570381085	1	4.54217746735143	7	5.46019666099679	6.66633611345194	3.80312826520343	6.19493585905965	6.91492035403813	7	1	7	7	1	7	7	2	7	7	7	7	7	4	3	1	3	7	7	7	7	2	7	79	0	3
70	5.50161249749159	7	6.71706649672111	7	5.58820067789136	6.96691413764809	1.74743877701563	7	5.7547971776779	6.87707166163785	4.73633888805538	6.37442176004218	4.1490349875392	1.93378806293851	7	3.10264644163988	7	2.35648800461947	6.36277522015615	3.15976871238747	5.74333229813347	3.8632307467811	7	7	3	7	7	7	7	7	7	7	7	7	7	7	2	7	7	7	7	7	7	7	7	7	83.75	0	3
71	4.03261015612568	6.88631085913329	6.32510337583294	5.64896943523934	4.88789201310918	6.31410434597436	5.78901108809726	4.83757698268988	4.94797621416729	4.16120921594465	5.68422117203811	5.74426049982516	6.72844656869876	3.51324623302571	2.00578650846347	5.30761618419873	7	5.90174315479846	2.82602654279962	7	7	5.44695619633424	7	7	3	7	7	1	7	7	7	7	7	7	7	7	5	7	7	1	7	7	7	7	2	3	69.5	0	3
72	5.52497583972737	4.81719772405838	1.61327656935443	1	6.39097723236651	5.37497700575041	1.37666261203896	7	6.17829649349657	6.57265604551508	6.85884404930544	6.59732508280026	6.44149738629248	6.42214045077505	7	4.89508133579976	4.81764654697558	6.19389263848497	3.96190324713192	3.87623434223293	7	4.25497877247332	5.42949673584516	7	1	7	7	1	7	7	7	7	7	7	7	7	2	7	1	1	7	7	2	7	2	1	83.25	0	3
73	3.88593576779444	5.56154162221407	1	4.75463147856686	3.54347193186693	6.51993679145411	4.51280432806527	5.82181698486421	6.07603539626685	2.8417483145669	6.43242009980884	4.68647649732225	6.24497110364016	6.32539371208408	5.50679630578096	5.47124182414177	7	6.29683389920058	6.5124446844279	4.47482561245511	7	6.72837650376689	5.49508426795546	7	2	2	7	1	7	7	3	7	7	3	7	7	3	1	1	1	7	7	7	7	7	1	73	0	3
74	7	5.63144048020943	5.95957915143599	4.82749970600808	5.93559503389307	5.98201971643864	5.34431812665334	3.40871298194313	6.91291058927432	5.27431760878262	5.04387727656436	5.89172296851654	5.51737977244148	5.27711375639611	5.840071100719	6.75291551368052	6.17983206120011	7	2.66157951236039	4.33255686642084	7	4.7902945065407	5.49582317803667	7	2	7	7	7	7	7	7	7	7	7	7	7	7	7	6	4	2	7	7	7	1	1	67.75	0	3
75	7	3.09909121575091	5.64949963492528	5.14626480472956	5.5468438961721	6.4161060512351	6.43941609353779	6.98998875393358	5.334298440688	7	2.59988322243207	6.00270389148364	6.0604877410013	3.83706166120632	6.52894244534878	5.80370976092645	6.02709344558489	6.91696980510649	5.79512479934295	5.45649378839853	7	3.40414076080789	6.38406830287447	7	3	7	7	7	7	7	2	7	7	7	7	7	6	2	1	7	7	7	7	2	2	6	82.5	0	3
76	5.60815770115838	7	3.80629641337466	4.03860744802035	6.92143203157151	5.39437738539093	4.6780501806993	6.7376651560677	5.58405766269639	5.33986452349815	2.79949831291168	2.54201219533975	5.75305413553187	6.69658521188891	4.987333951648	3.4771656176587	4.48657376101571	5.50930076010585	4.29604153788724	5.94418358463489	6.65678223542416	6.45479315289626	6.27861551031612	7	2	1	7	1	7	7	7	7	7	7	7	7	7	7	7	4	7	7	7	7	1	3	77.25	0	3
77	5.9973691221269	1	6.32335958484947	3.68498515315802	7	5.67129336624127	2.89137485973862	6.62773520568609	5.01860368202976	7	1.64531367086753	7	6.0295659260414	6.04495223212683	3.71277282546068	6.3987047279041	6.35437231860035	6.45418295746093	6.21903070554351	4.42709279008117	6.40370663999869	4.82822013008703	5.30026362368911	7	2	3	7	1	7	7	4	7	7	1	7	7	7	3	1	1	7	7	7	7	7	2	85	0	3
78	4.03874467676426	7	2.82591911988084	2.39465653337578	2.59338994139175	3.55794664470721	4.49623916086324	5.63156211163228	7	6.6154593969527	6.26166450425652	4.57875188099556	4.46285288494488	6.71941223031208	6.21017994668342	1.15710912742537	5.35392455346769	6.52938403036855	7	5.03855711601607	4.78262008887711	6.76334919153907	6.81785610171381	2	2	2	7	1	7	7	5	7	7	7	7	7	7	7	1	4	7	7	7	2	7	1	68.75	0	3
79	5.99834627202588	6.84598049575468	4.3086710933881	7	5.34659935385438	7	2.98665468314227	5.76442656245212	5.76406612743643	5.82324558167359	3.35352384473461	7	4.38758009815957	3.56033682554113	7	4.74838846477365	6.36396104868605	4.85365294380093	4.97988683648514	3.48895949364561	4.28678591531965	7	6.46067891603115	7	7	7	7	1	7	7	7	6	6	7	7	7	7	7	7	7	7	7	7	7	2	4	81.5	0	3
80	6.89734159525907	2.81728779965571	2.91337935064628	1.90451856711501	3.72414673030606	6.70674579552078	4.0721796172977	6.44059718117886	7	7	5.49879108206952	7	6.20314992981516	2.32121855813072	7	1.55807108275024	3.9573332943778	6.96483050365201	2.87595006988449	5.41697744261913	5.37207297468368	4.04169772045244	4.95331844750254	1	2	1	7	1	7	7	1	6	7	7	7	7	7	7	1	1	7	7	7	7	7	1	68.25	0	3
81	7	1.74788983453968	5.68531317746105	5.72773855147832	5.48173014328606	6.32287052237114	7	7	5.43698961513811	5.67169148160142	3.1475760367224	6.21893044336608	6.27017739982501	4.45202505343463	7	5.17327004424042	5.9956354671173	7	6.16094491121329	5.50038874775949	5.99871455251187	4.6421376094874	6.439869241053	7	3	7	7	7	7	7	2	7	7	7	7	7	7	2	1	7	7	7	7	7	7	5	77	0	3
82	5.70482749659721	2.4044868949286	4.48677444000992	2.56833794832465	7	7	5.45134024901	4.60131419550244	6.89566600816653	3.84514084702108	2.64312588467254	3.56816250115111	7	5.16172271592242	6.29281805731757	5.20012861146182	6.75207190067465	6.50529824993842	3.24918268564191	5.83342939571662	4.9258211417916	6.70299467266985	6.89199816340168	7	2	3	7	1	7	7	7	7	4	7	7	7	5	7	2	3	7	7	7	3	5	1	81.75	0	3
83	6.08213084694416	1.9423177585508	4.56985077871397	5.80222256284307	5.7327453536588	6.76329277717109	7	5.2251995510875	7	6.08571335357812	4.81194559226186	5.52656857229368	7	5.99877979755124	4.36402515339625	1.40262226442376	4.11169496163466	5.88515740843695	5.34357572175417	6.87524557135753	7	3.94365832257297	5.90571815099226	7	1	7	7	1	7	7	7	7	7	7	7	7	5	7	1	2	7	7	7	2	7	7	74.5	0	3
84	6.68421475572446	2.26594536309841	1.61792812284198	4.69570975312852	5.18983418958122	5.97626114549006	7	4.21854290254149	5.91956342456256	6.99013951691411	6.76268952059975	5.98763137049045	6.65395454871755	5.30964160023648	6.61943401753422	4.51741006314775	2.13158726744445	3.84933644710988	5.79337723379376	4.58453888569217	5.57843512084687	6.02698657798239	3.72012051693957	7	5	2	7	1	7	7	6	7	7	7	7	7	6	3	1	2	7	7	7	7	2	2	73.25	0	3
85	6.77525961278499	2.30319862774534	3.73961678776156	5.07383894966553	4.78635722355201	6.7829299032029	7	5.19810171734677	7	7	3.59828028350977	6.75134068541609	6.42793570797704	6.10817880715985	4.76680569317215	1	4.27633061735617	6.43134138240903	3.15030099140002	5.61168617959342	6.89506451937388	6.4063583613649	7	7	1	7	7	1	7	7	7	7	7	7	7	7	4	3	1	2	7	7	7	2	2	7	86	0	3
86	4.26662265317504	5.25510145919554	5.04520818112431	6.62926584192823	5.85458874622804	6.1247641697842	3.58287612705145	6.7621468835554	7	3.63304079579296	3.56970568353711	4.89673039806262	5.4063125580742	6.41838147093897	6.08099876095511	5.66279616139676	7	3.69269370080891	5.94219844227281	4.91318502458305	5.93144339856407	5.96672312715447	3.47768948996168	7	7	7	7	7	7	7	7	6	7	7	7	7	2	7	2	2	7	7	7	4	7	3	76.75	0	3
87	4.03859316928596	6.87121454442427	3.3711053854566	3.72520325236718	2.12995327539104	4.66399045639972	5.08588720212354	6.43350226153949	7	5.66822466895342	5.97539475310211	7	3.53918818616288	6.70280902957333	7	3.61391665071955	5.41396232274169	6.45363338686853	1.36319674627594	4.51264098648983	5.21591257213123	5.9664017666	6.20552018107467	1	1	3	7	1	7	7	1	1	7	7	7	7	7	7	1	7	7	7	7	2	7	2	51.5	0	3
88	3.17116957476475	3.59668910517049	6.70135357849122	3.11089298338129	5.69408214901434	2.59128493970955	2.56834622247136	6.97220596824227	6.23626050812503	5.51434385680671	4.3528358299706	6.28742481744155	6.15452717972678	6.16629535543235	7	2.39234190050731	5.29748013273749	7	4.82939468169277	4.74423154531485	4.78673962745723	5.19517401145932	7	7	2	7	7	1	7	7	7	7	7	7	5	7	7	7	7	3	7	7	7	7	7	7	70.25	0	3
89	5.41305839217443	7	2.69589550530546	2.69717387977891	4.9717168914074	5.62278948334988	6.45190949636005	5.37448494805076	5.31953001556545	5.13664187134263	3.38826935455153	7	4.70808338812653	5.84439356279287	5.88649858807246	4.91872657631057	5.10669535637694	5.5335427806985	4.55130273370292	3.79089783645341	7	1	6.48043404816279	3	1	2	7	1	7	7	7	7	5	7	7	7	7	7	7	4	7	7	7	7	2	3	61	0	3
90	5.94681643794184	2.04692904626871	3.78171045526592	6.02554703012003	5.58265276916137	7	6.77204570626962	6.12940530876041	6.17084321349662	7	4.75319147345479	5.39064271919184	5.82608922187026	6.86862374531458	4.98402939907906	4.81343178953617	4.44158204915115	5.42576972474541	5.18757420951623	6.85911740419514	3.94135268799972	6.08458205802599	6.73443545968797	7	1	7	7	1	7	7	2	7	7	7	7	7	7	2	1	1	7	7	7	7	7	5	72.75	0	3
91	3.84310424785976	3.2855705096013	6.25262659490508	3.39053549714002	5.63039342642924	2.72182564640739	1.74310600600922	6.22683743786442	6.37446609996941	4.53267189407613	6.55161495789503	6.75579535264278	5.40914886529293	6.28997283074622	6.29784450858693	1.20064852288769	5.30725229237907	6.53866783520534	5.26572318923918	4.51064575027425	5.98455054701174	6.17277409195822	4.2767621810277	7	1	7	7	1	7	7	6	7	7	7	7	7	7	7	1	1	7	7	7	7	7	2	59.5	0	3
92	5.55359372137056	5.94602209578786	2.31366486336621	1.34651354027747	3.4902060114022	4.82519151220372	5.06219085581372	6.73330837179918	6.03080912914116	5.18142137545786	4.56572917293408	7	6.79136444486232	6.17048042202583	4.35995659667249	4.01683151420309	4.03451694419691	4.78562511161933	1.930630400206	3.61942377239939	2.904548877745	5.96291718042667	7	2	2	2	7	1	7	7	2	1	3	7	7	7	7	7	1	3	7	7	7	7	3	1	80.25	0	3
93	6.10311678994829	5.0309365315975	4.6951527141658	3.94462113318015	2.02285974090467	2.8032018300643	5.1878054459578	5.51584827032537	6.3805252706972	5.50019062048134	3.94761598246225	5.58760658571796	3.54687816895435	7	6.15701654170423	1	6.01579862004902	5.52707465067273	6.4717723082319	3.91409980048674	4.80032738226427	6.59585424170931	4.92322779139805	7	3	3	7	1	3	7	7	7	7	7	7	7	2	7	7	1	7	7	7	7	2	7	70	0	3
94	3.16897164015908	2.8363593083074	6.09558516803387	4.28528990697039	5.2417981307418	2.41141961172995	3.23104040807382	6.8690047527001	5.634280317566	4.75200119295883	5.07985211185959	6.90921437453303	5.0876756604576	6.17569732121394	5.68985889494075	1.34396681882936	4.45487443373077	5.08210187160953	4.21461351119509	6.83619793071465	5.41557853208903	5.58023428220454	5.14800528532379	7	1	7	7	1	7	7	3	7	7	7	7	7	7	7	7	7	7	7	7	7	7	2	71.75	0	3
95	6.39489189676382	4.67212743863355	6.91413619545857	6.2806875781962	6.00571899456626	6.49336177406435	7	6.64467060031429	7	6.30658140855987	6.48448206399516	6.95956795356133	7	7	5.12459357879858	6.85626751771389	6.56994019251663	6.63860679337046	6.33914138649418	6.61870455308341	6.85394556828234	6.22957551485025	5.5660366678008	7	7	1	7	7	6	7	5	7	7	7	7	7	7	3	7	4	7	7	7	7	3	1	97	1	3
96	6.4929755351446	5.54504644182947	4.86613394117493	2.90877425793783	2.6208743994635	5.55679433707535	7	6.71925636237374	7	6.13263463670352	6.47621471279413	5.49264856773669	6.80774027684069	6.10682078737456	6.56584473338817	7	4.83000355253827	6.11205769372847	7	6.34228195184695	7	6.78550471270837	7	7	2	1	7	7	5	7	5	7	7	2	7	7	7	7	1	7	7	7	7	7	6	1	92.75	1	3
97	6.43744508361699	5.50815891625638	1.89817875057762	5.52778437967804	5.2721575192315	7	4.45526032429552	6.48148115533526	7	7	6.79658055889063	6.40993836221596	7	6.67350676415052	5.04163400230471	6.48180527680924	7	6.90393512918427	7	6.27482745962723	5.98003902746935	5.70521763134521	6.40489229453914	7	3	1	7	7	7	7	7	2	7	7	7	7	7	2	3	3	7	7	7	7	7	1	81.5	1	3
98	2.13430920409009	5.44216275223885	5.62737857811964	3.60828163346708	5.50664418040204	6.51130837088167	7	7	7	7	5.67295870220592	7	5.94871998771975	5.93754588023264	6.56753707727739	5.59890276487323	5.34620366935749	6.4714024343632	6.94734189723237	6.37045548005772	4.72743812423391	6.56197610738877	6.69002027576732	7	7	2	7	7	7	7	7	7	7	2	7	7	7	7	7	1	7	7	7	7	7	2	106.25	1	3
99	6.15645617805978	5.64993187146824	6.87996669377786	5.76792473864073	6.02852190921024	7	7	6.85059257829433	5.65662560145641	6.35254305693678	5.27904223579252	6.15974237104105	6.42305600664245	7	5.59086328934935	6.52466941198263	5.57834071139326	6.16143425564237	6.85358871076176	6.83712756928227	5.81129294026956	5.37750385399977	5.57657823121292	7	7	1	7	7	7	7	4	7	7	7	7	7	2	3	7	7	7	7	7	7	7	1	84	1	3
100	7	6.1743106663512	6.70714581287514	6.37899889934544	6.70127276136727	7	6.41743242614935	7	7	5.98747077230999	6.55742210428426	6.67727079523162	5.53162472564825	3.20032057751018	5.14791050935684	6.97851842490668	4.32682005617059	6.11313481714616	5.17306705958739	6.16563992800348	6.73390937141692	6.0836196326509	6.83651576634823	7	1	1	7	7	7	7	2	7	7	7	7	7	7	7	7	2	7	7	7	7	2	5	80.75	1	3
101	5.54394506756403	5.28408671439369	4.2060065836098	4.88166277347501	2.25403690235516	6.02508796195057	6.9775990648103	7	5.913287705702	3.50898429997036	5.455681278382	7	6.93682980265034	5.31255763183955	6.04339158327826	6.65856188647269	5.35893595255334	6.73128096258611	7	4.7563761893228	7	6.94275468884759	6.74352901664922	7	2	1	7	7	7	7	6	7	7	7	7	7	7	7	7	7	7	7	7	7	7	7	87.5	1	3
102	7	5.35765003193691	6.55376990302791	5.1364033027091	4.54165287025307	7	6.04626028436106	7	6.99880989534921	7	5.3567247026253	6.57189923287651	6.63929661606037	2.60373336025014	6.07565541324701	5.46228218220487	6.43539690959587	6.73792596822664	1.83477786227853	6.44490970592912	5.72089347412549	5.88167481841519	6.30551348978117	7	3	1	7	7	7	7	7	7	7	7	7	7	2	1	7	7	7	5	3	6	7	3	81.25	1	3
103	5.58244416760814	5.08660532113976	6.64517421886792	4.7317871320005	3.92824096170483	4.83864744912935	7	5.54659413305561	6.67784993861427	6.68331363347093	7	6.73332959736407	7	5.68418677532571	6.72969617141965	5.79835605085424	7	6.13248574543075	7	4.83602623286474	3.94245903353078	5.46305328347016	6.16269590877412	7	2	1	7	7	7	7	7	7	7	7	7	7	7	7	7	7	7	7	7	7	2	2	86	1	3
104	3.47245971559463	7	5.20678062456476	5.97378291590954	4.58137800777906	6.78535067207952	5.88427636078159	7	6.56977714168542	6.92256958514933	7	6.94848574659254	7	7	6.3920227111229	4.85124658321958	6.37971880977933	5.79445592342478	5.44347939876146	7	5.33880527043458	6.7171641049499	5.24019236948749	7	2	2	7	7	7	7	7	7	7	7	7	7	7	2	7	2	7	7	7	7	2	1	79.75	1	3
105	1.32148051313501	4.87398108482908	7	5.17220509235139	5.99243047846221	6.29145238113444	5.40560959095315	6.68247349127216	7	5.72809691106548	5.23693408768435	6.75173201896943	6.93046276214106	6.23398961593582	6.55751782677805	2.49128371319543	7	6.0317861998115	3.21404453764186	7	6.8207169328305	5.7624180208242	6.59207462359077	7	4	1	7	7	7	7	4	7	7	7	7	7	3	7	7	7	7	7	7	5	2	3	103.5	1	3
106	6.9544904299138	4.17144461533312	6.73238801825514	6.07756394477134	6.86545848870471	6.30262357985295	7	6.17419996435909	4.8730510015115	7	6.8847008460656	6.39816995638551	6.91975605686424	5.84421579390894	5.30567302797805	6.80759771422267	6.85984062687926	5.35199564572486	7	7	3.07222314980351	6.82862539351557	5.7010293798606	7	7	1	7	7	7	7	4	2	7	7	7	7	1	7	7	7	7	7	7	7	3	1	79.25	1	3
107	1.32414422794877	4.79672086771739	7	5.36950815706925	5.18034270779521	7	5.70142289735099	6.03584663243609	5.75247124710966	6.35667895948183	5.29836408253627	6.62827534326022	7	6.65478587742034	7	6.61353980786125	7	5.20407479988368	4.64945114511065	6.64238193136723	6.24854229955866	5.14122844905931	6.08016926933168	7	7	2	7	7	7	7	4	1	7	7	7	7	3	7	7	2	7	7	7	2	2	2	79	1	3
108	6.39609376432942	4.46986043033726	5.41607898081326	5.08390068160475	6.67374310154309	6.4793613570729	6.4299458038106	6.71540978363571	5.12068665749959	6.76895264010886	4.16537516802053	5.85694781781483	6.26831870776868	6.35487555154773	7	6.32062466085863	6.3701950273849	6.98377738556289	7	6.04623755266681	6.69216799878506	5.39009932790604	5.70135778669605	7	7	1	7	7	7	7	4	2	7	7	7	7	7	7	2	7	7	7	7	7	7	1	92.75	1	3
109	3.65858833864993	7	6.00125716089888	6.30341619346073	4.36184636763112	5.84974302302002	6.39004899525303	6.88151953967754	5.73792170629317	7	3.28066288702554	7	6.12341120117972	6.67009522566958	5.49099483092323	7	7	5.70461150694232	6.79886820989852	6.88915988447311	7	7	5.51756005463976	7	2	1	7	7	7	7	4	7	7	7	7	7	7	3	7	4	7	7	7	7	4	1	97.5	1	3
110	6.2004206115427	6.33759142354487	1.07836155783231	6.90373978198094	3.42573978090481	6.22511380121459	5.93525801427035	7	5.58534328167398	3.84266919610882	6.84986256108109	4.32468792741242	6.75154376444232	6.01281833045298	7	6.58408697835564	5.83416066612286	7	2.34098675617476	6.17148091130136	6.86868794830456	5.28797512960712	6.83187990504424	7	3	1	7	7	7	7	3	7	7	7	7	7	4	7	1	6	7	7	7	7	7	7	83.25	1	3
111	6.68201894192017	3.95550521544753	6.66651230382392	6.21937062345846	5.8454862467654	6.54214566071813	7	6.17040177498836	6.01724381174305	5.65713729585122	7	5.88394942104205	6.78074005545488	7	5.7142923017657	6.73271727619609	6.28381884589554	7	6.66868077581931	7	3.34518888424365	5.75663175307173	5.30882829079671	7	7	1	7	7	7	7	5	2	7	7	7	7	1	3	2	7	7	7	7	7	2	1	86	1	3
112	4.76394933847735	6.17707059856169	7	2.89115937699704	7	6.8049622376897	5.04834914164735	6.2431279678483	6.06456182243308	6.73234581506887	5.61338230974764	6.39313111010644	6.90504751671256	2.03790195552414	7	4.93831416590987	6.52907016599502	6.82035426978044	1.67811131278823	5.46433133264604	5.84937010941482	6.82949209456959	6.97802325834442	7	7	1	7	7	7	7	7	1	7	7	7	7	3	7	7	4	7	7	7	7	1	3	92.75	1	3
113	6.78161273019925	6.30625596637415	5.77953732365527	3.73427948513194	5.75956972583698	6.32444610548458	7	4.45417606492869	6.64521903810848	7	7	7	4.01761137225883	6.76860365522993	7	7	5.69250300061509	5.162847661755	6.28052394119853	4.67701903770109	6.74490510937282	7	6.05073353588283	7	1	3	7	7	7	7	7	7	7	7	7	7	7	5	3	2	2	7	7	7	7	1	90.5	1	3
114	4.10425786723104	7	5.9362065630978	5.35151651049546	3.37942982334016	6.78716537538582	5.97944629544646	5.98057806082981	6.71116688313466	6.51249863052233	6.59313251370846	6.2740989316845	7	5.0038177345158	6.69893873207067	4.38326726447805	7	7	7	5.20692638816633	5.36235211985779	5.01250441444243	4.88336922576859	7	3	7	7	7	7	7	7	7	7	7	7	7	7	7	7	3	7	7	4	7	7	1	85.25	1	3
115	4.49585810786701	6.05999989442695	5.29707075861248	6.14287712938196	4.71591429312834	7	7	6.28518925261866	6.61284998647973	5.30384641605821	4.54654252694819	5.87832584710892	6.73396446461997	7	6.54397552647545	4.920891066862	6.66380045486148	7	5.12988229549931	6.44126606839007	5.12049747879132	6.47050825640341	6.60666280498421	7	3	3	7	7	7	7	7	7	7	7	7	7	7	3	1	3	7	7	4	7	2	1	75	1	3
116	7	4.55856055186036	3.63416091589249	6.49241165004882	6.5025966209155	6.68854239293927	5.89467361967397	5.45318086750727	6.51307372017551	5.90392086752655	6.94201604786157	6.06213319165866	6.37153016145458	3.49772421296033	6.45272876452117	5.76951118730486	6.40079708005405	7	6.84632254173886	5.72303153439411	7	5.81085167342312	7	7	4	1	7	7	7	7	7	7	3	7	7	7	2	7	3	7	7	7	7	7	7	1	87.75	1	3
117	3.53028806439433	5.39990221760706	6.17056215029152	3.06325148689216	5.11217088752326	7	5.3215530580441	5.38345893234513	6.50320627989	2.02805354472141	3.80939827732427	7	6.46157526647064	5.85644331044663	6.30329818443104	6.55224649602593	5.19378907139273	7	7	6.51759922876663	6.80057574762906	5.90197360532549	7	7	3	2	7	7	7	7	7	1	7	7	7	7	7	7	7	2	7	7	7	7	1	3	114.5	1	3
118	7	4.75390247795059	4.32648899083564	6.28678558050143	7	7	6.22479677524375	5.94607527669101	7	5.54573534648054	6.14884383795247	6.34814225452753	6.16609003454714	3.71525258765761	6.82246353157101	4.99394774456773	6.58521568424146	7	6.36877174288976	6.37354193704102	6.28007713484132	6.60820513288898	6.21372105660883	7	3	1	7	7	7	7	7	7	7	7	7	7	4	7	1	5	7	7	7	7	7	1	77.25	1	3
119	7	6.27302008712652	2.1994589295224	6.24040451781195	1.98147760478173	7	5.08220763355521	4.90027855056877	6.20645837372904	6.50361712230892	7	5.99985721001624	6.31787969295551	5.93591605086342	6.83704951770184	7	5.33345103871555	5.042287269282	6.72018951709034	4.50817030996896	7	5.4065741549382	6.32503993702803	7	3	1	7	7	5	7	7	2	7	7	7	7	4	1	4	2	7	7	1	4	3	2	82	1	3
120	2.75525763589072	4.97291382780265	6.42955744060695	3.30361545991552	5.11865713584752	6.9887437242805	4.89069693644115	6.72571901564752	6.21595661725756	3.28515037529681	3.7862116305393	7	6.46533493607278	4.75521476570738	6.33995369774843	6.55111459679248	4.69903027282356	5.66397173212841	6.69200802603503	5.77717388589686	6.49813251414423	6.40638334185912	5.94948156187217	7	5	2	7	7	7	7	7	2	7	7	7	7	7	7	7	1	7	7	7	6	1	3	90.75	1	3
121	6.89737120995185	5.83445696755413	3.56864069329585	3.27169620189464	5.85651691539376	6.26457205736433	6.40123317252728	6.34525825055843	7	7	5.34422266325328	5.64712563486726	5.45465192939242	6.00340475307929	5.57128379478427	6.05497871885897	5.42488840995576	7	5.12938048637944	6.05353311421847	6.9872184834783	4.59996985741894	6.80205375457709	7	7	1	7	7	7	7	3	7	7	7	7	7	7	3	7	7	7	7	7	7	1	1	74.5	1	3
122	6.31496285529962	6.95337134125869	5.97979379642951	3.74506785542404	5.58882233062346	7	1	5.910886392406	5.28145631322042	7	5.38653479214687	6.58023697375659	4.61674316964754	6.06579491165022	6.63621889793937	6.53290212133468	6.05744279107143	5.65401069962576	5.42873243111917	6.39985459863014	5.8506504759831	7	6.19119778219437	7	3	1	7	7	7	7	7	7	7	7	4	7	7	7	3	4	7	7	7	7	7	3	77.25	1	3
123	4.97606718003102	6.78879202930698	7	6.14269837503573	4.98010700087727	7	5.74354881503665	7	7	6.58193783692538	4.47097476966246	5.74228996525077	6.54381847172143	6.91161505360043	5.98790468782001	3.40543655708954	5.06698227782195	5.18538464385367	3.35880792957146	6.79127974665653	6.67945408594273	2.07088255920246	6.5924419916768	7	7	1	7	7	7	7	7	7	7	7	7	7	7	7	1	2	7	7	7	2	7	3	96	1	3
124	6.10928449837251	4.75178578600014	3.81240494794983	4.73238430308477	6.50819849821881	6.38544107339045	7	6.09181065139703	3.73248106371999	6.63608977640706	4.68005777854234	7	7	3.6957290628647	7	5.62077537390908	7	6.45485974438188	5.33995264938663	5.56086669423237	5.93804840037686	6.20851913869511	6.72012123970401	7	3	1	7	7	4	7	7	7	3	7	7	7	2	7	1	1	7	7	7	3	4	3	77.75	1	3
125	5.39491109840473	6.6919673308008	5.77464731017098	6.14510215688154	4.25495785872388	5.54060864429428	6.20830387882436	7	5.1004939320509	7	1	5.26776717118274	6.23389521114233	7	6.47405818451595	6.27465570388552	7	5.24268569612405	6.77189472725854	7	4.66705290266191	6.13732399159917	7	7	2	1	7	7	7	7	5	1	7	7	7	7	7	3	7	7	7	7	7	7	3	1	94.5	1	3
126	5.70571774511666	5.54044238624014	5.34046485814083	3.66588551411766	4.57161717386905	5.9898937158925	5.74127557282635	7	5.69799506484823	7	6.30507093905199	6.41119848073382	6.00580098354677	7	6.38697532301972	6.24423557720369	6.52361044412699	6.47504439466317	1.40048470458731	6.69132341375715	6.16808167493948	5.90644675668376	6.44768035323874	7	7	1	7	7	7	7	7	7	7	7	7	7	7	7	7	5	7	7	7	7	7	1	80.25	1	3
127	4.64192858744707	7	6.17292228954711	6.29727479124274	3.83947231517624	6.64375267775505	7	6.91709217661304	6.20069474050368	5.29869245516555	5.02856924649158	6.87673838671133	7	7	5.93786925711036	5.35601257671559	6.0052651458443	6.6879308193309	4.55412553003782	6.95645242058824	5.22481211824559	3.68831914016402	6.15793897146174	7	2	2	7	7	7	7	7	7	7	7	7	7	7	7	7	3	7	7	5	7	2	2	81	1	3
128	7	6.96882195799115	6.54590197643943	4.47579847353182	3.71543508034312	7	3.46106794561752	6.0627055836276	6.30878373299937	4.08127907334852	3.89784533276711	6.03489998641146	6.53677776409717	7	7	3.12413365719635	5.80579706524598	7	4.88540212552353	7	4.62197562897295	5.84591217856179	5.84974360256659	7	3	2	7	7	7	7	2	2	7	7	7	7	7	7	2	7	7	7	7	4	7	2	92.75	1	3
129	5.19905586860536	6.48278756942497	4.31858824488405	7	5.37311308449893	5.86192742205197	6.03445954050604	7	6.81619181025328	5.54746265259393	3.13172089244262	4.4057054921492	5.52695567920913	6.0441444414469	7	7	5.49008638384727	7	5.12167886678438	7	6.56978691091276	5.87295924451978	6.26909988936698	7	7	1	7	7	6	7	7	7	7	7	4	7	7	7	7	2	7	7	7	7	7	1	79.5	1	3
130	5.32919338315147	7	5.45386022399116	5.22957968560846	3.20751684857239	7	5.58674972808494	5.44541093423978	5.76647747446264	5.58750943492519	7	5.86115461051134	4.55982471506921	4.22131871676181	7	3.66400171091447	6.55318082029557	5.49056861573241	6.56624164750496	7	6.1256007107866	6.55364833830671	6.31988914804065	7	2	2	7	7	7	7	7	2	7	7	7	7	7	7	7	7	7	7	7	3	7	1	84.25	1	3
131	5.64165788191411	6.84443561326676	6.17640386829965	5.77711345655416	3.28545790884187	6.66459609369411	5.62802843105136	5.49468203965571	6.60765331942952	7	6.72160765299348	7	4.75795136589022	6.01296055902524	6.89906674293563	3.01028013728881	5.53348109327259	6.84914445739015	6.16568905407496	5.27292876559533	2.267795720154	5.85991185914841	4.07306688599739	7	2	1	7	7	7	7	7	2	7	7	7	7	7	7	7	7	7	7	7	7	2	1	89	1	3
132	5.6156505964861	7	7	5.02123793196583	4.98348990159524	6.41498825473866	6.28192869865329	6.52560937922817	7	6.87074702038228	4.88809125077715	6.37174522109112	7	6.16949532782104	4.97730919145438	3.51893360461465	7	6.71689696830285	3.34322508605833	6.09156823437156	6.51069629606532	7	3.83813654362865	7	7	1	7	7	7	7	7	1	7	7	7	7	7	6	1	1	7	7	7	2	7	4	80.75	1	3
133	5.76902566641111	6.97477948057919	3.72383443562518	6.04863895974374	4.84055554575702	5.57541520083655	2.53374202927581	6.83396569472983	6.10257636037129	4.3900907738647	6.24555885413859	6.69946090675902	6.93778278167337	3.22373964514539	6.69113403116624	1.87891678551746	6.17805508869889	6.42579091466765	6.10244019531175	6.52237263808914	6.20890633222284	4.66275755793163	7	7	1	1	7	7	7	7	7	7	7	7	7	7	7	7	1	2	7	7	7	7	7	1	83.5	1	3
134	4.91353573785445	6.62719371434846	6.02330412941913	6.72481841435977	6.9352616594821	6.17449573013883	5.27007990799168	4.98763028626119	4.22279610643942	7	3.9853935922407	5.88952026707953	5.03461757152118	5.05486621300206	7	4.59368411195818	4.56169498523105	7	6.07385353319116	7	6.08621411805023	7	6.25952318291532	7	7	2	7	7	7	7	6	7	7	7	7	7	6	2	7	2	7	7	7	4	7	4	86.25	1	3
135	4.5922391289625	5.92103305039911	5.95482809302888	6.11789412229957	1	7	6.72396417964309	5.75796527091463	6.43648165744155	4.96315778479369	5.30272850318095	7	6.14226264589575	5.78609602246403	7	3.08019189658178	5.56731469194488	6.68000692360454	5.65082815202673	7	4.19828577384885	6.99655547589575	7	7	7	6	7	7	7	7	7	7	7	7	7	7	7	1	1	7	7	7	7	7	2	2	92	1	3
136	6.16344457422174	6.7497317204646	7	5.78083557942324	4.1863984146611	7	6.61587896872328	7	4.19852096792774	5.90947472967801	4.92568284092004	7	3.53936275609041	3.58906880385616	7	5.20686794475762	5.66090409839767	6.72485191742994	1	4.69782741262675	5.15132831046085	7	6.79905300340245	7	3	1	7	7	7	7	7	7	7	7	7	7	4	7	7	7	7	7	7	7	7	4	88.75	1	3
137	6.94369954535244	3.42991809429198	4.51708048951724	6.58168484793747	5.95883786024833	7	5.21813664997317	6.21219576851576	3.94908585057897	5.14009982226555	6.48412297898896	6.18295232983717	6.14245025445223	2.03052462713859	7	6.77641941531547	5.9102040686212	6.75544874504766	6.67595191024689	6.43442152716171	6.80070796746961	5.26836379777566	7	7	3	1	7	7	7	7	7	7	3	7	7	7	1	7	2	3	7	7	7	2	7	4	86.5	1	3
138	7	3.96134071448514	7	5.99072987873123	5.34094432719423	6.81020235063675	5.98753108489136	4.70640487181259	4.77451266906864	7	6.17690202875463	5.1180200333048	7	5.75917210489845	6.54593112602521	5.04921016443718	5.57834216274678	6.90436751180116	4.21285561920976	6.69409675962313	6.05182141197919	6.7566724810527	4.6862804151803	7	7	1	7	7	7	7	7	4	7	7	7	7	3	7	7	1	7	7	7	7	7	4	81.25	1	3
139	5.58441432176631	4.26406906139634	6.802042627934	6.8233698858362	5.95443694348603	4.52306674800706	6.93352348385077	6.42446293731777	6.35526902902004	7	6.55185496581975	7	4.99953646748892	1	7	2.02823201532386	6.15235911484547	5.1282849902505	6.3306228136348	3.86565860568903	5.06986962424979	6.63883561300662	7	7	1	1	7	7	7	7	7	6	7	7	7	7	7	7	2	2	7	7	7	7	7	1	84	1	3
140	4.49291941240032	6.40222742337218	6.31766024030362	4.80522332682165	3.41803456717217	7	6.9267521375691	4.57404861826216	6.13619527649286	6.60428390025812	6.2206078775895	6.5179352751507	6.41456929801628	5.04985263832724	6.35011051073843	1.66553115586225	6.77224482514397	5.25092952043945	6.55740865347804	6.94137953212039	5.5642623884656	6.14403541576562	6.81467141109702	7	2	1	7	7	7	7	7	7	7	7	7	7	4	7	1	2	7	7	7	7	7	2	94.75	1	3
141	5.50944625039615	7	2.84722786161219	6.43882304234274	6.56736600616996	7	6.65652230485552	7	6.62610615521678	5.47684812733913	5.67166541889345	5.21724266176717	4.95387938869476	3.9120306963874	6.27027827219413	2.41153501378552	7	5.41930038954252	5.32696332190919	6.0672757102339	4.38041568215364	6.16259751472301	6.70518883455611	7	3	1	7	7	7	7	7	7	7	5	7	7	7	7	1	4	7	7	7	3	2	2	81.5	1	3
142	6.01416325077466	6.17377401138441	7	3.78329677784268	3.90790157601318	6.71900165092727	7	6.43264632363202	5.37100735989598	6.07251503785935	3.71507149449651	6.56528900861893	5.24004234538831	4.72954630751093	7	4.09934786102028	6.47692951676837	7	1.16006410715389	4.24344056674007	5.05182595801363	6.32600204975223	7	7	3	1	7	7	7	7	2	7	7	7	7	7	7	7	3	7	7	7	7	2	7	1	89.25	1	3
143	5.37992240660887	6.38028211210112	4.53554871458429	5.98182047951445	4.07627422525455	7	5.56748344346852	5.78721010505265	6.62843296140688	7	6.44802669252311	6.33247588042759	6.53975352191473	6.32275912236193	6.34392367266897	4.27949093088803	7	5.47778916465065	6.15886011193017	5.44826234514342	4.099247017262	6.08601114179036	4.76989549692547	7	3	3	7	7	7	7	7	7	7	7	7	7	7	7	7	1	7	7	4	7	2	1	79	1	3
144	1.59055546659877	6.36364963116714	6.41599918208189	6.59312831675239	6.18349039675933	6.57570112859858	4.90083384856143	6.26523338360885	6.51741058618764	7	6.523748402131	6.85767755771271	6.98380353208276	3.36406634203485	5.20939627917013	5.31356285286327	3.40532394240229	6.04294718069708	3.3545825410087	6.11152147854266	7	4.41152137960342	6.36365227454394	7	7	2	7	7	7	7	2	7	7	7	6	7	2	7	1	1	7	7	2	7	2	1	75.75	1	3
145	6.03351620079176	6.39118310951943	5.86208080063074	5.48270942243876	6.11510484093502	6.88010093651493	7	7	7	7	5.65353645764401	6.5051461433863	6.86775621381506	2.07453706911722	6.48377819818813	2.60908425202842	4.72600056939216	4.78332832501934	3.94597074237344	6.87122549660357	6.77252426369778	4.41424873620576	5.99370443112909	7	7	1	1	7	7	7	7	4	7	7	7	7	7	7	1	2	7	7	7	7	7	1	92.5	1	3
146	6.80722433345552	6.01239636341448	6.80033802281478	4.15855885779235	5.8483418655436	7	6.48340172528432	6.69122260343229	5.29665545910441	6.12700828778223	4.13782530672109	6.73664900842717	6.40608924652157	6.28731469978847	6.75026791951688	3.93621273286283	5.53574714286991	6.27713677973369	3.91197503510699	5.46108400699967	4.08950272271496	5.63679666865451	7	7	7	1	7	7	7	7	7	1	3	7	7	7	5	7	7	5	7	7	7	7	7	1	94.25	1	3
147	5.44957079471847	3.33804635553287	1.8485387652719	5.93512184256485	2.16678734588967	5.09739671917542	6.49667613004415	6.54125119559202	7	4.5870927252037	7	6.627510420467	6.57300161345309	5.496371383346	3.23336799529318	4.60755961106386	5.93932206245034	4.63179858425829	7	4.94563444818018	7	7	4.38091712782965	7	4	1	7	7	7	7	2	7	7	7	7	7	2	7	2	1	7	7	3	7	1	7	66	1	3
148	7	7	6.7957221007917	1.78438892592441	5.31130875223989	7	3.93122820886475	6.64796634499456	6.86950228856248	6.95293944928902	7	6.2107937810525	3.95299145288598	7	6.32699741589939	4.88466829203403	6.08528481333983	6.21418800321241	2.69331287362093	7	4.67033250561821	5.72018914635391	4.32519362049649	7	7	1	7	7	7	7	7	6	7	7	7	7	4	7	1	2	7	7	2	7	7	7	84.75	1	3
149	6.58206842184328	6.82486259990012	5.63180257684759	5.13491598198492	5.43971604889834	7	6.75001917220015	4.03049247197316	6.00622365511167	6.89756932064984	6.1632138709903	6.95628681610511	5.50509190560194	6.5401575585694	3.67428200214996	6.18084413421249	4.69600507653118	6.95485487926179	5.94643171445813	4.99739155082506	5.73502043408555	5.48083400068104	4.43065356891214	7	2	3	7	7	7	7	7	3	7	7	7	7	7	3	3	2	7	7	3	3	1	1	81.5	1	3
150	2.72852374406386	6.82441393196552	6.76189647744291	6.61328863795814	6.00510480674255	5.27128124286493	4.21327688385782	5.35946771000516	5.50178214387573	5.98278816769964	6.2817986012317	6.76235682911585	6.79981511156751	2.9726781410863	6.98237331618016	4.68508422302959	6.91940061442122	5.51764129829138	4.14801969331567	5.88311032213082	5.99091325992593	4.64285074231073	7	7	7	4	7	5	7	7	2	7	7	7	7	7	2	7	1	1	7	7	2	7	2	1	83.25	1	3
151	5.69753241706805	6.50586166135358	5.88854260426324	7	7	6.39731083537017	6.12310637576434	5.08741067199578	4.65839499211199	7	4.64164601203857	6.63324067409253	5.266901455126	4.70756947475852	3.50866520392007	4.48305814846119	6.34517242461214	7	6.65891940782523	6.70066776987614	6.08125926555409	5.5445427447657	7	7	7	2	7	7	3	7	4	7	7	7	7	7	7	7	7	1	7	7	7	2	7	3	83	1	3
152	5.02317437441697	4.9586496687465	3.14486012148803	5.36174370580889	5.87249839987033	6.85337293712218	5.69976754213729	5.9721503064698	4.76735262224666	4.07196576937137	7	6.76313144783234	7	5.42718065273285	2.15433781690235	4.70637908700574	7	6.39879988685964	6.16427965490485	5.14008156456094	5.72549367590587	6.55305605075567	7	7	2	2	7	7	7	7	7	1	3	7	7	7	7	7	7	5	7	7	7	2	7	1	68.75	1	3
153	7	6.22135167261204	6.18317379603742	7	7	6.21471256361393	6.47235886061602	4.35277448386772	7	7	1.72457466908195	4.90896991004511	6.22464620081454	6.52201393443067	5.64327351383755	5.78400038621038	6.4504165019843	6.59115983479301	5.10110662795519	6.22258109710189	5.58960408429933	6.21705710023231	7	7	7	1	7	7	7	7	5	2	7	7	7	7	7	7	2	3	7	7	7	7	7	3	73.5	1	3
154	6.67911645126555	6.34571832421033	5.56083069521058	2.81410410862783	6.06319423884029	4.78792011850006	5.41766200431958	7	5.37908853047898	3.54507749612331	3.3733643434715	4.74828337408136	6.74547945581686	6.38621934335306	5.12860947775504	5.10813559310317	6.88320451880191	7	5.57488767024597	7	7	5.25633728645559	5.13804524205298	7	7	1	7	7	7	7	7	1	7	3	7	7	7	7	4	2	7	7	7	2	7	1	81.25	1	3
155	4.50128821004937	6.21373455401247	5.83080001989269	6.13556275585645	6.19313227497754	6.15712094090117	4.96303118621858	5.55523770894327	5.18847845132511	5.81087384197203	6.83269610961014	5.57889087401246	5.18963450351928	4.79389824712886	6.84166117250417	5.16078329068227	6.12112946499943	5.33904521766913	5.99551664584238	2.88715540452712	5.85092787328674	6.05418035998502	5.73123572621628	7	7	1	7	7	7	7	4	7	7	7	7	7	2	2	7	7	7	7	7	7	3	1	71	1	3
156	6.68154189332956	6.7565835239156	5.75440113761827	6.22929838176077	4.08819937833954	6.60870446248936	2.97938956548661	6.96852879523833	5.40888694676949	4.64944328540898	5.86583815867261	6.08484170654366	5.48155876498595	3.63536716812857	6.16488733941427	6.24705247080305	6.7822783632262	5.89338210401024	4.25957040502272	5.14681448870737	7	6.56303226133579	7	7	3	1	7	7	7	7	6	1	7	7	7	7	2	7	7	4	7	7	7	2	1	6	84.75	1	3
157	6.36645399922738	6.50410010431082	6.97668427854799	5.57664675101311	3.02764885298416	6.09189128227896	5.48280448215275	6.97929669630142	5.55254710101883	6.71192441962582	7	6.31467012909166	6.02744615632116	6.13748432494455	7	4.95869927507048	5.50020030165433	7	2.62486892661332	2.5374944739842	5.64971665067489	5.21958857808987	6.00482856431778	7	2	2	7	7	7	7	7	7	7	7	7	7	7	7	7	2	7	7	7	2	7	2	74.5	1	3
158	3.60109695815206	7	4.97655277716824	7	4.14787573807573	6.82183224442996	6.27953945140669	7	6.3717568024469	5.44107822150495	4.54003562079157	5.87786435881593	6.18771967534166	4.184078525984	6.72641092792336	5.51251077179654	6.24410374099405	6.01628889076377	5.35455352458017	6.25460603430646	5.14210919833098	3.25370460150009	6.84203237994186	7	2	2	7	7	7	7	7	7	7	7	7	7	7	2	1	1	7	7	3	7	2	1	84.25	1	3
159	7	7	7	6.83195236859728	4.27507265280385	5.86267079518339	6.04116386883781	5.51793692490533	6.37637756008393	7	4.2237355540641	6.4811831329981	5.9578174544836	2.25921443217126	5.96117290623491	2.01947102313616	6.32407570495784	5.96847420186408	7	3.48137899146429	6.27870981142154	6.30481675183867	5.56050177242937	7	7	1	1	7	7	7	7	6	7	7	7	7	7	7	7	1	7	7	2	7	2	1	75	1	3
160	6.12748922427674	6.36979891416107	7	5.56592937324684	4.81926034803789	6.84877031278513	6.88575939182755	7	6.53366661071859	5.97231843493195	3.98017971955378	5.41135056166066	6.76547087227991	5.23424226621439	5.02346880160371	1.65143713585146	5.14733122942085	6.7106304459454	3.7481882586921	5.34820726155048	6.1047421902424	6.46768419607372	5.52773923858289	7	7	1	7	7	7	7	7	7	7	7	7	7	7	5	1	2	7	7	7	7	7	3	73.75	1	3
161	2.98264058364803	4.96990495982538	7	3.9721052804795	4.06632246977905	5.15193592421362	5.64377322233598	4.85276334861849	5.86299000801588	6.97495503475182	1.42555274656331	3.68527608778906	6.07488063843756	5.90452322325219	6.0264024865926	5.95766703196764	4.6145245553732	5.95272339414166	6.61783378813015	7	4.80847999923852	6.81123485094857	6.04272133664323	5	7	2	7	7	7	7	7	7	4	7	7	7	6	7	2	7	7	7	7	7	3	7	77.5	1	3
162	6.1758639949165	6.69230817906042	6.75294352144401	6.10072673497763	5.28956900007048	6.01268364832315	2.74375657590721	4.88016575091031	6.41191220767523	6.80215197852032	7	6.60010669245904	6.20444993661791	1.83435145946208	5.64571774589321	5.5637033088452	5.71694426359352	5.54866808919218	4.61284798002207	6.70707654244857	5.14401603025551	6.51821131153321	6.41917395338716	7	6	1	7	7	6	7	7	7	7	2	7	7	5	7	7	3	7	7	7	2	7	4	73.25	1	3
163	7	6.72007921858459	6.06381359926447	6.08911933787381	5.21075175382185	6.95552428227965	7	6.64243690902778	6.97555954789255	6.89627702851701	5.53163073100022	6.27656605111052	4.42057616623436	7	7	3.02364804699734	4.33734428510704	6.97562462918379	3.47175047798976	4.44567354933159	7	4.71466488299394	4.27546630546783	7	7	1	1	7	7	7	1	7	7	7	7	7	4	4	1	1	7	7	7	7	7	1	84	1	3
164	3.66522025922908	4.10167766236085	6.78974295546416	5.70564868789607	1.26682488275752	5.27928991790205	6.79408046928535	4.20932419881359	5.9957796127233	6.57964013670251	6.26806882870983	5.86699430632697	7	6.44106480751516	7	6.31219129432057	2.95010278812234	6.94825178454141	1.18427589991884	4.68505111751697	6.3905898453629	6.09104517092289	4.47362585488546	7	7	7	7	7	7	7	5	7	7	7	7	7	7	1	1	3	7	7	7	7	1	2	77.75	1	3
165	2.83043183802794	6.19159654575508	6.34010050015402	4.7310308445537	2.78938745572329	6.13755267939305	6.33239463213121	5.97013430498706	4.78993831659863	3.92659881616046	4.74244420960578	6.62914386872795	7	3.31945387746609	7	3.86021081375631	7	6.73538747880865	6.49764680597104	3.95816003228127	6.44143440918275	7	4.33675341476725	7	2	1	7	7	7	5	7	6	7	7	7	7	2	7	7	3	2	7	7	7	7	1	70.5	1	3
166	6.65276636620398	5.42437222909979	5.10737090032657	4.14686343598622	5.49608886695496	5.28139959826244	1.31415063945802	4.13241891727157	5.99525278829556	6.9610501187	7	7	6.33850212823654	6.85816466528711	6.76443545938579	4.14008556531348	5.99587181780151	4.69003374161648	4.49191156042448	4.04711000520473	7	6.09091131351696	6.80966690943114	7	2	3	7	7	7	7	7	7	7	4	7	7	7	7	7	1	2	7	7	1	7	1	86.25	1	3
167	5.05163020733715	4.22993805557103	5.34592872792937	4.27769740895393	6.12530965828529	7	6.86498081085223	7	5.85820901824524	3.93387097188847	7	5.66078291441823	5.73348152481584	1	2.38752320955461	5.44805149846579	6.86106339914168	4.59423421864335	5.55911986572243	4.12397622272923	5.07433468891934	6.11550947020729	5.40389362996228	7	7	2	7	7	7	7	6	7	7	7	7	7	3	7	1	2	7	7	7	7	2	1	77	1	3
168	5.8834158203015	7	4.93721473145978	5.10205092568664	5.36906607276671	6.62506795848261	5.0631325731489	3.95091690042272	7	3.21352561248935	6.92640205042374	6.57035575782046	6.97106339742154	3.65950742173753	4.55279988737895	6.1000803137388	3.73497645113889	3.79749383381627	3.93310123332092	6.65598993978433	5.81615717940931	6.98014046300927	5.24967350344098	7	7	1	7	7	7	7	3	6	7	7	7	7	7	7	7	3	7	7	7	7	7	3	69.75	1	3
169	5.56556199498246	6.38017768331127	5.99898258024041	6.37982095122709	3.35303546104511	7	6.2572152220214	5.42054437288033	5.31007714072173	5.46636797957042	6.93077954880097	5.3621681942799	5.87110674344317	5.05905567024669	7	5.20238873513362	6.76923349938552	5.52121903100357	6.32614254217688	5.98820603505179	4.09045113568969	5.21045313963255	5.83192207012941	7	2	1	7	7	7	7	7	3	7	7	7	7	7	7	7	7	7	7	7	2	2	1	60.5	1	3
170	4.19461647798936	5.92726075766142	4.3891071763515	5.45546827473899	5.5538363963322	5.53424528142123	7	4.61310938044207	6.31522528772344	6.1193870651598	6.46823717339208	5.64403144594701	5.52976084336176	4.50303799659449	7	6.44244741653825	6.46627387921467	4.87072059861648	6.62068236670422	6.8795564753623	6.08143157614875	4.1195959194103	3.27598621190643	7	2	1	7	7	7	7	7	4	7	7	7	7	7	1	7	1	7	7	7	2	2	1	86.25	1	3
171	6.54807201263573	6.70762230583516	6.30157406324648	5.18218169324951	4.15639557971912	6.95925190509682	3.13590586001326	6.10878392483974	6.13128077664829	4.11816147015883	6.27999211451765	6.99356123469595	3.65110601720656	3.90648645635432	6.6934600048203	6.04995094969228	7	6.44784354861142	4.34801850499656	5.14895845509041	5.71460280935826	7	6.11279857573912	7	4	1	7	7	7	7	2	7	7	7	7	7	2	7	7	2	7	7	3	7	2	3	82	1	3
172	7	5.90453612969825	6.19575050820919	6.64743416469459	4.28893652783426	6.00260551773203	4.18599845139802	4.09716251203416	6.40500596984396	5.5870066429917	6.81118136063798	6.23724201217546	5.73687177958207	6.35444573543002	6.99103698830115	5.09888518471991	5.62637323459983	6.74119976209948	4.5615380744389	4.87584912810862	6.52452881865739	6.15082371836593	5.98753629899491	7	2	2	7	7	7	7	7	7	7	3	7	7	7	7	1	4	7	7	7	2	7	2	80.75	1	3
173	5.39215652237296	6.73015073575276	5.76908323220841	5.18653414272937	1.78120266650865	7	1	4.35682901035789	6.78066087157257	6.99136684969387	7	4.15772732888683	5.40544764219743	3.66909341690868	6.3349497944489	4.49571935434676	5.61964752941957	4.92314206870642	4.84382399246908	6.15765149557465	6.37263777803763	3.45853439582349	5.48865008445665	7	3	4	7	7	7	7	7	7	7	7	5	7	2	7	7	2	7	7	2	7	7	2	71.5	1	3
174	6.80947020550184	6.55339410106715	5.31042520945216	4.84330303702103	4.03248368805498	7	6.02128423360397	4.17219970868294	6.07373716529244	6.3663776672888	6.38850332563342	6.72466069432748	4.47692465052654	7	6.10936391614108	6.00079669187649	3.96519655825136	6.37542022431488	5.19273707799386	4.59486648859299	6.15135239487903	4.0268406355527	4.57845536826634	7	2	2	7	7	7	7	7	2	7	7	7	7	7	7	7	2	7	7	7	2	1	1	63.25	1	3
175	5.57417377962797	3.44344605302235	7	6.84775795513842	6.23509495656623	4.42186781071696	7	5.65564274887756	3.87394406310149	6.14370142050618	6.15168887058167	5.64501942469646	6.57447176149483	5.50269764938084	7	1.42312903626828	6.34745047776152	5.32447322581832	5.96488719731266	6.69681591930607	4.9163879003159	4.89190637962812	6.3425903668252	7	1	1	7	7	7	7	7	7	7	7	6	7	2	7	1	2	7	7	7	7	7	1	78	1	3
176	5.20365804579297	5.16087001176736	6.04295965874167	5.38697242421384	4.78624637066874	5.22128404611451	5.69281992008729	5.87082476201787	6.84642730497078	4.48425025323985	3.09597076943009	6.2332426146291	7	3.77129366610806	6.41850604859259	6.91194792877766	4.83892724633694	4.19336224968074	6.58773006804913	6.53155577353811	4.12683999030614	4.4602151693265	6.72102395061758	7	3	2	7	7	7	7	7	7	7	6	7	7	7	7	7	1	7	7	7	2	3	1	69.75	1	3
177	6.33272440069367	6.63401855158145	5.86221951944503	7	7	6.06152130077612	1.22152971439196	4.87265576468847	6.3477593487896	7	7	5.21661816083123	4.68332166106747	6.19508621799832	5.2374817290402	7	6.37611804068433	5.34920686807539	6.33001365286727	5.54471123036194	6.92906602982208	5.07239245219043	5.06048133460277	7	1	1	7	7	7	7	7	2	7	7	7	7	2	7	1	1	7	7	7	7	7	2	73.5	1	3
178	6.46713636376894	7	6.42555010614264	3.87062464050836	6.21584336931566	5.66637516830294	6.05996188588332	7	6.99260173338127	5.18626845922196	6.67436425836434	4.14748465580901	5.35476682387579	3.34289830295102	5.03050645346407	3.98312624689376	5.12931826503304	7	1.11669027793461	5.2254072099742	6.13169696307726	3.76884626030629	2.88524183082261	7	7	1	7	7	7	7	7	2	4	7	3	7	7	7	7	5	7	7	7	5	7	3	61.25	1	3
179	6.69197950635188	6.86163093221771	6.0032864484905	5.1993469688799	4.14247770705715	6.19170846164269	6.06639806446769	6.50294639819074	6.22101480355862	6.98346262040682	4.5153664881966	6.9940177445881	4.57079640181993	5.24217322478812	3.69576167690283	6.25958980069077	3.1997937039713	7	6.12235041660112	3.63462758313953	6.61279821562282	3.78014912269624	5.55876568624993	7	2	3	7	7	7	7	7	2	7	7	7	7	7	7	7	3	7	7	7	2	1	1	84	1	3
180	4.74891635373294	4.84603118652112	6.3424261061076	3.57877441193408	2.45494890150771	6.61508333826391	4.0005276998299	6.02448891637358	4.82016344034538	6.29974831507453	5.76611350261965	6.59606844840669	6.78011180360889	4.41525457272107	6.6886294886904	7	6.39724722987425	5.26547714807922	5.47885424837032	6.78661852827193	5.97111472257475	2.6467245374842	1.06812096311304	5	2	3	7	7	7	7	7	7	7	7	7	7	7	7	7	2	7	7	3	2	7	1	82.75	1	3
181	6.10948361156114	6.5143342623378	6.5693009111701	6.05343697332197	3.24988164525153	5.81841340446882	3.45835833929758	3.39303135946358	6.25251001370896	5.87282073391548	6.12782938315462	6.19081827818652	6.02733232065602	7	5.96291563687735	5.35340213737447	5.49138471579969	7	2.18737628986395	1.21365472733886	6.3985126453579	5.49295491327726	5.95522204544617	7	2	2	7	7	7	7	7	1	7	7	7	7	7	7	7	2	7	7	7	7	7	1	54.5	1	3
182	5.93776711278456	5.85179231798489	5.32290977213848	2.72360866910769	5.88453420940957	4.63452755594887	5.61225123606933	5.76491453568613	4.84152848206465	7	3.47453932392044	6.79796963210609	5.92017001542559	6.49759372704855	5.67400418719238	4.72111219286217	6.38694641689741	6.18491440671617	5.95700524853453	6.66809314014771	5.40074751877659	2.57609617535389	6.14815909713841	7	4	1	7	7	4	7	7	7	2	7	4	7	7	7	7	1	7	7	7	7	7	3	67.25	1	3
183	5.38907253934834	7	4.80940076236683	3.92185717386382	6.32158740346988	5.78911393304121	6.78915282372116	4.7122119305023	6.21170108189134	5.06146438315596	6.46697346149107	4.18542797507061	6.47086664719973	3.73307023932996	5.14356110808574	6.93036894708209	3.43339637868951	6.7216125407249	3.19195055158047	4.68228804354808	5.24369517168905	5.69223621292361	5.56091996551522	7	7	1	7	7	7	7	5	7	7	7	7	7	3	7	1	7	7	7	7	2	7	3	71	1	3
184	7	7	6.08547693247869	5.20841401022573	4.26471106237794	4.18073263019415	6.84935773413293	7	6.0675071378518	6.58639095988958	5.65457683055648	6.42358277973009	4.27624021693899	6.39520626826508	5.10087020894186	5.79806236448481	5.12911162781498	7	4.88342981343495	4.66927921226556	6.4088476679026	5.40301402237512	4.63471471661039	7	2	3	7	7	7	7	7	2	7	7	7	7	7	5	7	2	7	7	7	6	1	1	66.75	1	3
185	6.0485452219298	6.94874148864541	4.3999230865006	6.86697360614165	4.4942104539467	3.89473202697286	5.37473934215674	7	6.25625392928043	5.05307331287472	5.36091548328663	4.98036557588658	6.09892820107136	4.76531162088113	5.46270968291844	1.88907815839833	5.70100688807948	3.78027040736889	6.04792078159748	4.61907864545645	6.5146721118396	7	6.76582671043287	7	1	1	7	7	7	7	7	7	7	7	7	7	7	7	1	2	7	7	4	7	7	2	67.5	1	3
186	5.28915968486508	4.07688779819779	6.06572188539773	3.28986860754067	5.19919075912552	7	6.96683012200707	6.32105703666748	5.22066939680647	4.27690134109441	4.89363817979585	7	7	1.33025867979	2.57767560568273	4.77552608385022	6.13343854258501	5.85351114943651	5.21564381801575	4.93844966729492	5.50748887364131	7	5.79216319641885	7	7	1	7	7	7	7	6	7	7	7	7	7	7	4	7	2	7	7	7	1	2	3	51.25	1	3
187	3.04509181179074	3.81599182470301	6.33063470693852	5.99562641341739	2.71593708960552	5.12930654621265	5.53092603114417	4.14198522187625	6.26763830326587	6.53827962875026	6.64968193817376	6.51733044924105	6.61457706196884	5.95111986073095	6.0177571945584	5.93446081261606	5.74103257102921	4.15174374842503	6.04804327115832	5.09313974279719	4.72440169883351	5.25916320106319	4.31368939307429	7	7	7	7	7	7	7	7	2	7	7	7	7	7	2	1	3	7	7	7	2	2	2	65	1	3
188	5.54004402562691	3.81672337722585	7	4.34410544315835	1.07605821292279	6.05905922595492	3.59452921384407	6.19916774152048	5.41046418186071	3.48778049854672	6.18102414111577	7	5.38954844989382	4.15327537976569	6.89925028960681	6.45808848192592	7	7	5.53313709483667	5.88275008686399	6.48954406659352	1.96030673410195	1	7	2	3	7	7	5	7	7	7	7	7	7	7	3	7	7	7	7	7	3	3	7	1	72.75	1	3
[truncated: 5 more columns]
