# Supplementary material for: How Are Mate Preferences Linked with Actual Mate Selection? Tests of Mate Preference Integration Algorithms Using Computer Simulations and Actual Mating Couples
Source: PLoS One. 2016 Jun 8;11(6):e0156078. doi: 10.1371/journal.pone.0156078 (PMC4898694; doi:10.1371/journal.pone.0156078)
Supplement: S2 Data — Long-term couple and agent-based model data analyzed in Study 3. (ZIP) [file pone.0156078.s002.zip › S10/Polynomial Model Data/Polynomial Couple Population 01152016 0541.csv]

	trait1	trait2	trait3	trait4	trait5	trait6	trait7	trait8	trait9	trait10	trait11	trait12	trait13	trait14	trait15	trait16	trait17	trait18	trait19	trait20	trait21	trait22	trait23	preference1	preference2	preference3	preference4	preference5	preference6	preference7	preference8	preference9	preference10	preference11	preference12	preference13	preference14	preference15	preference16	preference17	preference18	preference19	preference20	preference21	preference22	preference23	fitpoints	sex	algorithm
1	4.8244163445586	6.2935721164117	6.49699374486082	3.85932638289962	6.80006832255494	5.49603514656442	4.06693981486864	7	7	6.51435769838882	5.80852295175465	6.68710472206456	5.81732723314928	6.41980567589229	7	7	6.05950788617852	7	7	6.96750072886294	7	5.7916311638497	6.23391540334129	7	7	7	7	1	7	7	6	7	7	2	7	1	7	7	6	7	7	7	2	1	7	7	100	0	3
2	6.84400287329008	4.12173711893723	5.42304484838975	1.2813173331852	7	6.42992063384824	6.69267305667968	7	6.44058750574034	7	6.76481256433724	7	6.60655183315674	6.74222701379246	7	5.4815739912646	6.15064369517907	6.9442749188026	7	5.33326694635662	5.87524804129829	2.85634959270505	7	7	7	7	7	1	7	7	7	1	7	2	7	1	7	7	3	2	7	5	7	4	7	7	94.75	0	3
3	3.54596663957076	4.25106422428064	5.72871742957312	1.586943635462	6.82110459264409	7	6.77982526687722	6.87199846061595	4.20224405437874	6.56246529193743	6.52606941664505	5.64307804251155	6.20934798490477	7	6.7964442772761	7	6.59224492154162	7	6.06884188770244	5.64780728508264	2.86566119262374	7	7	7	4	7	7	1	7	7	5	7	7	7	7	1	7	3	7	7	7	4	7	1	7	7	100.5	0	3
4	3.48928608984265	4.30195823993034	6.28196083374632	1.17463404757414	6.22793927958166	6.411245683533	6.69291784975354	6.58101668089187	4.1187362967431	6.53598917837158	6.27696689324851	6.30820518522204	6.84998590590643	7	6.94989378817078	5.71283598049241	6.50424634443519	6.92991847154334	7	4.98501062866701	7	7	5.71046534965006	7	7	7	7	1	7	7	7	5	7	7	7	1	7	7	7	7	7	7	7	1	7	7	86.25	0	3
5	5.94961564118313	4.71250759720364	2.13394432885559	5.67615769341581	7	6.7615926465234	6.36891336094904	6.08888125462686	6.97829906258256	7	7	6.5749334526125	4.97607936577977	6.52008024852824	6.52257070371749	1.94825521331565	6.70684581648085	6.46489406227861	7	6.94648948737415	5.94643925897548	5.91086370330039	5.44679396946378	7	7	7	7	1	7	7	7	7	7	7	7	1	7	7	7	7	7	5	7	7	7	3	96	0	3
6	4.85943817918115	1.72933194964616	7	1.17359575542032	6.80036564098496	7	4.14369909025368	7	6.97237990024323	7	6.29516375392197	6.7261404207142	5.91461557314184	6.76053987402613	6.73934821507484	3.12086782112612	7	5.31993288531839	7	6.12071535563504	6.54470580405191	7	3.50039266157963	7	4	7	7	1	7	7	7	2	7	3	7	1	7	4	7	7	7	5	7	7	7	7	81.75	0	3
7	4.63438475207843	6.96480671478736	5.81804321053786	2.49494056171521	7	6.91077981894547	6.80748736621129	6.59106250064175	6.91510336972045	6.53741720547298	6.6556248119145	7	4.74792064921726	6.58216956732122	6.52290324751902	5.4977875623802	5.94424077205585	4.99544655526201	5.50560217467398	6.82270587233799	6.34992420677955	5.82622222569537	6.71686627498257	7	7	7	7	1	7	7	7	7	7	7	7	1	7	3	7	2	4	7	3	2	7	7	96.5	0	3
8	7	6.9273794070818	3.79672853370922	5.30020459031839	6.10061174871911	6.92012496145229	4.47811815425515	6.72037768957163	5.49470986249305	6.00305569962061	6.93045595952493	6.55554322298066	7	7	6.83451456023303	7	6.82444340122911	3.29244098589322	5.84943314851416	6.20297960793845	6.48968007386322	6.6777919324083	6.63447048383894	6	7	7	7	1	7	7	7	3	7	7	7	1	7	7	5	2	2	7	7	1	7	2	89.25	0	3
9	5.25963755572861	1	7	1.93212963679271	7	7	6.10060844147143	6.51289039025434	7	5.03487973582775	6.34129687165735	5.51925132690601	4.39965903038233	5.48349038713946	5.88757653098957	5.96818907282016	7	6.15195515343722	6.92780168150791	5.4619769061902	5.51296937767397	6.4227504776657	6.40354255809486	7	5	7	7	1	7	7	7	2	7	3	7	1	7	7	7	5	7	4	7	7	7	7	83	0	3
10	4.2012072741434	6.61557446283795	6.04231534456777	3.62579338808213	6.3917621588211	6.59356867128099	7	7	6.53302383082533	7	6.45839016575058	6.58463202705704	4.59109745017921	4.62299360101021	6.22379815231254	5.84523395375697	6.11740535035944	7	5.84105420906003	5.61056830766487	6.42634981350897	6.40608907116635	6.63866898436471	7	7	7	7	1	7	7	7	7	7	7	7	1	7	3	7	2	5	7	3	2	7	7	85.75	0	3
11	6.9191811348521	6.58901180415032	3.10698650978346	4.65318178669367	6.05290920996426	6.87619708977235	5.8157596451376	5.15515260447521	7	6.47422176376112	7	6.27789818158767	6.54058906231904	7	6.12505075792909	7	7	6.7752755098729	5.73504688167062	5.54689952050261	6.07749164657299	6.12836592028601	6.14091887231	3	7	7	7	6	7	7	7	7	7	2	7	1	7	4	7	2	7	7	7	1	7	7	87.5	0	3
12	2.61004372399272	5.40320080282486	5.63625962059955	3.76432037200359	2.90483050519463	7	4.26615069855321	7	6.76215015468783	6.71763217978593	7	6.40554552673845	6.07542407486278	6.56996614146145	6.79746468373777	6.2484590110802	5.24461686177558	6.77447899575349	6.66535820018762	6.50079131498928	7	5.84423223827786	7	1	7	7	7	3	7	7	7	6	7	2	7	2	7	5	7	2	7	4	4	1	7	7	97.25	0	3
13	3.61199654091105	3.79861113275161	7	1.72446931450142	6.1361284996805	7	6.19056608072163	6.90393842518553	6.45173184706494	6.74190925589659	5.98742176303637	6.09087477586451	7	6.41070983387316	5.83370874411752	6.75233349564175	6.56709692728451	5.92851847225391	6.91496069756908	7	4.51764888361005	6.90149471816466	5.76310145550248	7	7	7	7	1	7	7	7	3	7	2	7	1	7	4	7	7	7	7	7	2	7	1	93	0	3
14	5.34516694355481	3.97103602375426	6.17731499145478	2.72483548100992	7	5.73053683886644	7	7	4.4955427223775	4.5496378568043	5.93608343976708	6.15395036640482	4.21211403146341	6.20280568159501	6.88040427780274	7	6.26009017702536	7	7	5.7527477981425	6.22203023222976	6.46616069044941	7	7	7	7	7	1	7	7	7	7	7	7	7	1	7	7	7	2	7	4	5	1	7	7	91.75	0	3
15	2.49178232521678	4.08743356586952	7	2.18429409984561	6.22829125573486	4.99819580105861	5.22629708039905	4.96259323019687	6.450357985652	6.72933340529356	4.97225841170446	6.2745315374748	5.91740170013575	6.28803844873647	6.87299207237411	6.71438325575574	7	6.26785742725433	6.54065771503873	4.07645522577482	6.92240031783221	7	7	1	7	1	7	1	7	7	4	3	7	7	7	1	7	7	7	7	7	6	7	7	7	7	98.5	0	3
16	3.12968902986507	5.15644444873224	7	1.14658563355779	7	6.44847129770839	6.43738691862856	6.44650012743694	5.25237345831676	7	3.88342788803989	6.12764426483445	6.40904331218035	7	6.40597616223193	7	6.24053654004496	4.19446767794667	7	5.5397840943819	7	5.17222108834874	6.03285846667075	7	3	7	7	1	7	7	6	7	7	3	7	1	7	7	7	7	7	4	7	2	6	7	95.25	0	3
17	6.93230411700604	6.34996857356515	4.48304950910688	5.38999761754995	5.56362105013169	5.68265155690686	5.34122705544435	6.32506681137166	4.56033383028986	6.19643185238512	6.74094922434328	5.6582728821167	7	5.66841525330709	6.93548966656693	7	7	7	7	6.29118703247582	5.19421781552136	6.10053279234385	4.54232703181127	3	7	7	7	1	7	7	7	7	7	7	7	1	7	7	7	7	7	7	2	1	7	7	92	0	3
18	3.73973638088651	5.17247259755051	4.0648930801806	1	5.97156104156393	6.57114868149445	6.19925214259159	6.77719048625598	6.09858377879713	7	6.02696022047736	7	4.19066735095343	6.39244819815477	4.81679156169172	6.71451227827437	6.45653662549673	7	6.40078113328459	4.83039586377387	7	6.10447346568844	5.97627140946709	7	7	7	7	1	7	7	7	7	7	7	7	1	7	4	7	1	7	3	5	7	2	7	75.75	0	3
19	5.96497489673004	3.88074024531234	6.43598996551687	5.42262237548716	6.10275608525961	7	1.71869602266746	6.4790512734957	6.52177430131583	6.90463620725277	5.84557815500987	5.9262449712019	4.79720659179255	4.54330106161971	6.84273758438907	7	5.10926883393452	5.89863168786261	6.73507181569105	7	5.44214810770332	6.69115090894822	6.71862123140422	1	7	7	7	2	7	7	7	2	7	5	7	3	7	7	7	7	3	7	7	1	7	7	85.5	0	3
20	3.33059726650026	5.25201393167591	5.3201305570732	1	6.74631399896955	6.46072161121874	5.6764472785506	5.09117181312101	5.63259654325111	6.98242274076141	7	6.17002066161515	6.46169810838632	6.04488091571821	5.40066496922035	6.69603000654518	6.75372478146493	6.18506939543354	5.8189592913062	6.94620319685809	7	6.10432768897913	6.41301614991658	5	7	7	7	1	7	7	7	7	7	7	7	1	7	2	7	7	5	5	2	7	7	7	90.25	0	3
21	3.75919260884687	5.57649268869407	5.70435035418567	1.8966267465192	6.21482448083417	6.29401535299924	5.21555367765831	5.85773602564945	7	6.99836390291681	6.88909516946557	5.73348147231465	7	6.43254384238417	6.53801116220708	6.66426499237685	7	5.98575733977126	7	5.67751015526903	4.39882204738473	7	3.76076605921586	5	7	7	7	1	7	7	7	7	7	2	7	2	7	6	7	7	4	7	7	1	2	7	96	0	3
22	4.09392620097785	6.13837947722586	4.10063271169496	1.9290135652964	7	6.08491439763545	5.514037018102	7	6.86025153069566	7	6.887340704065	5.43497310839021	7	6.53653693742906	3.60426916677527	5.5482016995024	7	7	7	4.50576486998342	4.64220137640644	6.46488853780823	4.04113107079364	6	7	7	7	1	7	7	7	7	7	2	7	1	7	2	7	7	7	7	2	2	7	3	95.75	0	3
23	5.71463595848349	4.85425578882035	6.05640733734661	3.40500107305076	6.93770912199955	6.19530519756294	7	5.99881604448528	3.9808528521841	5.20501913964416	6.23086391840211	6.05912637351252	4.30805401270106	6.20882097119279	5.60374176848382	6.33074038726854	6.89411009870564	7	6.36993051307395	7	4.79150260173091	6.28475682207555	5.67676257480246	7	7	7	7	1	7	7	4	7	7	7	7	2	7	7	7	1	7	7	4	1	7	7	82.5	0	3
24	5.98930674204613	5.74526685720983	3.27163122102395	1	5.01386913125963	5.91571749754962	6.82927835515284	6.0114647240497	6.75452402016426	7	7	5.70181146458106	5.76212344682667	7	5.69147656229021	6.9663883547991	6.34578395334272	3.35916230263559	7	6.00247383447607	6.31649796558026	6.28020169173647	4.49071659946997	4	7	7	7	1	7	7	7	7	7	7	7	1	7	3	7	7	7	7	7	7	7	7	88.25	0	3
25	2.92872696895544	4.11143661633114	7	2.18001104630952	6.37752340998426	6.346390024663	4.84728735233481	7	6.77501356863717	6.53847934868013	7	5.36180034969049	7	5.51221113132563	7	5.90822404606844	6.71672130438951	5.4924803867434	6.24007153897649	6.69385716110253	6.43331249292909	6.91799611541779	4.55477883660977	7	7	7	7	1	7	7	6	7	7	2	7	1	7	7	7	7	7	7	2	1	7	7	79	0	3
26	4.21212345522622	4.90202997591695	6.12533088452825	2.61620982678588	6.6609661051656	6.78100149556513	6.75035997267659	4.83581815120364	7	4.56140020887173	7	7	6.84206340625028	6.11025705226116	7	7	6.51422138074353	4.07222707758967	7	6.03484260288555	6.1477864747408	3.5114481675057	4.54624654534698	1	7	1	7	1	7	7	7	7	7	2	7	1	7	7	4	2	7	7	7	7	2	7	97.75	0	3
27	5.23662897709008	5.54572891722192	6.5760403129869	4.07403357149817	6.46148748178081	4.81794373702336	6.98049136644928	6.54717671514403	6.48236237732952	6.33399084844064	6.50639261924274	6.63835814053206	4.17384497302218	6.72319036845292	6.42841169013696	5.0108137531837	7	6.11668858702718	3.09867052845111	5.55782594459102	7	7	7	7	7	7	7	1	7	7	7	7	7	7	7	2	7	7	7	7	7	7	7	7	7	7	80.5	0	3
28	4.00731890780972	2.95984950385447	6.05713470871735	3.92157478307682	5.20683452544402	4.93458018001152	6.64516278812756	6.37015894710109	7	6.59653373432445	6.71311383773015	4.25546794454406	7	6.72285783444224	7	5.79504619282285	7	5.90218844577874	5.5176000472626	4.57715688080717	5.25505527723158	5.80987655000191	6.75051211245592	1	2	7	7	1	2	7	7	4	7	3	7	2	7	7	7	7	7	7	7	3	7	5	101.25	0	3
29	5.60354227997724	6.966142236	5.66122761411784	3.54642641022619	6.37025004608978	5.90253036380283	6.78070302062963	6.55095219575949	7	2.35673673211784	6.75025957462822	6.47307732850463	6.15977550503235	4.71223187798213	6.47974136352729	4.48496210311433	6.4239370396505	5.60161717504518	5.03708019283402	6.71698648107717	6.96314733048754	7	6.1156330640896	7	7	7	7	1	7	7	7	7	7	1	3	1	7	2	7	2	4	7	4	7	7	7	81	0	3
30	6.45416353814722	5.65468105543797	6.41449727785273	1.79019516849108	5.76504261067661	5.1523570898295	6.65072474224393	6.22242990787981	6.60253053719036	5.50779661195762	6.77314874783043	5.51779322279209	7	6.14426565128726	6.71481345030902	2.68337488838975	7	5.86730019653126	6.629282364099	3.10894033530772	7	7	4.99407108033861	7	7	7	7	1	7	7	7	7	7	2	7	5	7	2	7	5	7	5	7	7	7	7	88.75	0	3
31	6.41199979242902	4.91141218508233	5.66788542357607	4.75457417757071	4.64500979087214	7	3.73755547073158	6.95005204532585	7	4.90185816503451	6.42228125719564	6.04210427077267	6.5838998917788	6.68718121051425	7	7	6.66818310466778	5.18025272610608	6.42341987538828	6.5218858807244	7	5.44412429850883	3.11285368811577	1	7	7	7	1	5	7	7	7	7	5	7	1	7	2	7	6	5	7	7	1	7	7	82.5	0	3
32	2.18582105990559	5.57974881589328	5.72743539673855	2.81760341338087	6.62878642838744	6.44369821969385	6.43851998582215	6.78218057003449	6.70252407266795	2.26408876959336	6.94327452013504	6.3201180946622	4.66906052316724	3.6215507197634	5.68899739181357	5.29099402307155	7	6.45365601882349	6.54912825608771	6.0969359355277	6.98330145734653	6.89801741252493	6.05275000069341	2	1	7	7	1	7	7	3	1	7	7	2	1	7	2	7	7	5	7	7	7	7	7	91.25	0	3
33	6.02721001315249	5.6139177388457	6.84386143891904	3.04441899696826	5.74719864679703	7	6.30548090160315	6.87950075361931	6.61616634440543	4.54798266251721	5.69687959112215	6.20058990966145	4.6935489947413	6.67040862683723	6.44443558718422	6.49065035900913	6.26542768985278	5.6116793915237	6.43100738689952	7	1.81638164033548	6.99739875843787	7	7	7	7	7	1	7	7	7	1	7	7	7	2	7	2	7	7	7	7	7	7	7	7	70	0	3
34	3.24047339704104	2.93942084071523	5.89264142168406	4.92201067143387	3.40661406815671	6.89138259908457	7	7	6.51236408082552	5.08594955762225	6.96061261985128	7	6.74714532019319	7	5.44376792779557	5.6328418044518	6.48591297677617	4.98573980831353	5.33385204940334	5.1845516757046	5.28843936040959	6.4990498771041	5.83371200693407	2	2	7	7	1	7	7	7	7	7	7	7	1	7	3	7	7	7	7	1	1	7	7	91.75	0	3
35	4.2408297681648	4.78050114895695	6.03286765420204	3.71888982961996	6.66614670250345	7	4.0613546423033	4.98962400227333	6.38401277936052	5.05855701740677	6.60809559628252	6.53490564694821	6.36277949142222	6.32416989680788	7	6.70464036371705	6.90315751339278	4.99326487196738	6.21582954243376	5.44523443833391	6.39615616135921	3.87631809763579	5.02211600911987	1	7	1	7	1	7	7	7	7	7	2	7	1	7	7	7	1	7	7	7	7	7	7	83.5	0	3
36	5.75060779289663	1	7	1.21920691567313	7	7	4.48995679718861	5.94599439462729	6.25390836932343	5.21246058389477	4.44052856534419	5.58470706591892	6.01425058853284	6.89229175722346	4.68630140209465	6.61037816401305	6.46144437364604	6.80061665538053	5.30278013515414	7	4.84739473584942	5.83613521843085	6.54174798155748	7	3	7	7	1	7	7	7	7	7	3	7	1	7	2	7	7	7	7	7	1	2	7	86.25	0	3
37	5.53932105253992	6.33840832127529	5.78034450069293	4.02317742128207	5.84164273369085	5.73973307611498	6.12460237906316	6.29846743495577	6.58100969701419	6.60109674485275	5.63881902443098	7	6.34292501855217	5.09787821745339	7	5.33446729786245	7	4.97322863011203	4.49543545556123	6.98336600664813	6.9833272856705	4.70652449611156	5.65062756687223	7	7	7	7	1	7	7	7	2	7	7	5	1	7	7	7	7	4	7	5	1	7	7	91	0	3
38	7	4.30218966471797	6.95577362148708	3.48032352494393	7	5.79737084864906	7	4.3361402790386	5.74079228096069	5.65475450891817	7	5.73852336175107	5.71385439934009	6.93416066564656	6.54908363969521	4.58564137019233	5.45910279223172	5.91161110931716	6.27891776875964	6.0528466101053	6.85930093935621	5.21846274175279	6.27753622472182	1	7	7	7	3	7	7	3	7	7	7	7	1	7	3	7	7	7	6	7	3	7	7	73.75	0	3
39	4.17425638819238	3.0838018338281	6.19318027323259	3.97750063167386	5.03592716996592	4.86990987114451	6.56062096815436	5.4368746451913	6.87488524155967	5.34495343098433	6.66043671848293	5.65924678165497	6.08242280528336	7	6.02431023472922	5.74380241033993	6.69160635193318	5.66538571831725	6.54031054365204	5.00296809979238	4.31767463005233	7	6.91935425998121	7	7	7	7	1	7	7	7	7	7	7	7	2	7	5	7	7	7	5	1	7	7	7	91.5	0	3
40	1.87800674842599	4.38824343083412	7	2.25915449853477	6.39240925137087	5.4138847010684	5.62752205982859	5.3494246168966	5.76714135718551	6.77927836942014	5.75416259185359	7	5.40771600463107	5.144730812656	6.86636548106757	6.75750913641276	6.28221346082306	4.75824758952942	6.08142680559562	6.17479684028301	6.21014634042934	5.69435561961455	6.60912642705155	7	4	7	7	1	7	7	5	5	7	2	3	1	7	2	7	7	7	7	2	6	7	7	87.25	0	3
41	3.52696952527137	3.83972979525326	6.58796585034999	3.44318195827366	4.74644755834273	4.20342049377568	6.45337992570381	6.93094956806785	5.9813111980979	7	6.02843037151314	6.5272072049773	6.9938998837457	6.20990437876789	6.19778185800066	6.08937784221903	7	5.02692487317807	6.90549254168989	4.23392577636417	7	5.16104479492505	6.3146755152644	7	7	7	7	1	7	7	7	7	7	7	7	2	7	7	7	7	7	5	2	7	7	7	85	0	3
42	5.66906538000137	6.14889987385525	3.55357213337775	6.2066954799706	6.65961754667024	7	2.4947311244913	7	6.30515640428599	6.88232096871978	7	6.12314862220786	6.22090337985144	6.98694520801938	7	7	5.30392755318822	2.25431122976116	5.01372266294645	5.48029775060976	4.80755952471322	6.364491204274	6.51998481087857	7	7	7	7	1	7	7	7	7	7	1	7	2	7	2	7	2	7	7	7	7	7	7	92.75	0	3
43	6.02215795715524	6.40727657371176	3.17111588114673	4.73701845498899	5.70070434610726	6.4807054240879	5.22511575751085	5.04513585696272	6.73053423927057	7	5.34168989990945	4.73666159946256	7	6.81609982290959	7	5.26364258569496	6.49978190228778	5.88410454201807	6.93735037691709	4.70621619195394	7	7	5.00257189229577	3	7	7	7	7	7	7	7	4	7	2	7	1	7	3	7	7	7	7	7	1	7	7	69.5	0	3
44	5.8343874125516	4.28010181503594	3.45247397500154	6.1989305478777	5.56535532614074	6.84501173999338	5.1436371333514	6.88222366540831	5.70617837220486	5.33764121637911	7	5.17145047060998	6.49938628484031	6.8249798336181	6.89618393240321	6.5924742070008	4.42450605368315	5.48297410811765	7	6.93016607293227	5.4771102112964	6.85682533552471	5.75171382799677	7	7	7	7	1	7	7	7	1	7	7	7	1	7	6	7	2	7	7	2	7	7	7	74.25	0	3
45	6.25100541279713	6.61155200446834	3.01735354664639	4.30197201299278	7	6.26040497614476	3.41542670571157	6.99111326499155	5.63354067802303	6.94157845055263	6.60680641208285	6.83015377441838	6.382747201987	6.35030359391591	5.56768113451522	6.15410651833757	6.37448906822572	6.61681546351507	5.68153623475956	6.31244745320976	5.96848845820141	7	7	7	7	7	7	1	7	7	7	7	7	1	7	1	7	7	7	4	7	7	7	1	7	7	82	0	3
46	4.5507813782481	4.73763734052289	6.19730335031107	3.40409563921949	6.01952699805853	6.5813795738243	6.44731631993498	6.82284900005241	7	4.12672218949777	6.70199895544882	6.46135442644845	6.49549819055493	5.63410685713318	6.36653013340638	5.51314358481208	6.59828058977214	6.41705631252912	5.57993907771227	5.33983004283419	6.33561216625278	5.45946907404917	5.52450064342249	1	7	1	7	1	7	7	7	7	7	2	7	1	7	7	7	1	7	7	7	7	7	7	87.75	0	3
47	3.82293272928182	2.5469818686623	6.00826499632072	2.94066507209514	1	5.46074179702322	1.99596917165322	6.59413083784577	6.32761939341983	5.93832278342422	6.61902213604688	6.35091934599095	7	7	6.62904534884399	5.73048463566195	6.52753031085558	7	6.81807497989094	2.31378643066208	5.18985365032806	6.13419518820461	7	1	7	7	7	1	7	7	2	3	7	7	7	1	7	5	7	7	7	7	7	7	7	7	89.5	0	3
48	2.85179995848863	3.19549241255222	5.95624002270295	1.61290891973316	6.48019201003128	6.20766771906518	5.51351253768257	5.75702341463502	5.855965272136	7	6.49961046485152	6.55816285240109	7	7	6.72260453543907	5.80680270120035	5.86887856693937	5.9144455867017	3.66058218466956	6.15555449303324	6.55752381254947	4.55798633015976	6.35466678643839	7	2	7	7	1	7	7	7	7	7	2	7	1	7	1	7	7	7	7	2	7	7	7	95.25	0	3
49	4.92880914086922	4.74768031647824	2.1644096435124	5.69038339941733	6.01952543966583	4.27233432804446	4.21061217386138	7	5.33551263397081	7	6.61176870285908	4.78042393512382	4.12607325267095	7	6.35588707654806	6.26954771587312	6.9212425124289	4.841270917732	7	5.85175699502206	6.92517217090876	6.8338064903472	6.77938300754962	5	7	7	7	1	7	7	7	7	7	2	7	1	7	7	7	2	7	7	7	7	7	7	62	0	3
50	2.97714681697064	6.06418744385172	3.56141616884671	1.51484287805081	6.2498685832906	6.26263631151398	5.06965456346347	6.21518359677908	5.82384635704292	7	6.24433376381282	5.48480557252776	4.88679967620129	6.35171660965507	5.72469352359633	4.77074187297007	7	6.68601907482336	7	4.06131678039319	6.52054516348401	6.32094234806726	4.68615287434295	7	7	7	7	1	7	7	7	7	7	7	7	2	7	5	7	2	7	4	2	7	2	4	79.75	0	3
51	6.40261559144411	6.39058664965459	2.89988194614101	5.19442664281999	6.61269732459911	3.38436749481042	7	6.1582743959258	6.80683185226538	6.46061342737024	6.18787025433144	5.150365804461	5.76293207026508	6.66383112888848	6.24427061285512	6.04702033033769	6.20814933545046	6.72321999618075	7	5.37559100980836	5.74477128750444	6.32823370758314	7	5	7	7	7	1	7	7	7	7	7	1	7	1	7	3	7	7	4	7	3	7	7	2	63.5	0	3
52	7	7	3.22236349886068	4.39421562273392	6.11263726418673	6.13546510129131	3.50667760352521	4.21475820556722	7	5.98149987232764	7	4.59683300619926	6.68494802435233	5.91598741152644	5.19723584138734	6.78626042079528	6.43645659806708	6.07467553854804	6.70726221228373	4.43091743786912	5.99388941928256	6.21616560436031	7	3	7	7	7	1	7	7	7	3	6	7	7	1	7	7	3	7	6	7	7	1	7	7	76.25	0	3
53	6.60685277473741	4.43286684829488	6.91385105307628	3.8107119875399	7	6.3651092959421	6.77605719185919	5.66956334002593	6.50240367305431	3.04466188047652	6.24535306940591	6.55947561182662	4.58612670452663	6.22655428191814	5.44542902916541	7	5.34059683271973	6.13989735817147	6.3957299312511	6.36897960949761	6.66616651566752	3.66531052215507	2.108862000567	7	7	7	7	1	7	7	7	7	7	3	7	2	7	7	6	2	7	7	2	1	7	2	80	0	3
54	2.3650055108795	4.41980123527872	5.030154420081	2.45228238995876	1.51262400670346	6.73698628493679	3.7283404084927	7	7	6.11059687582325	7	4.93835302324678	6.4341041950714	5.60736160377452	7	6.60759497960885	6.27830108533577	6.83391711088394	7	6.62411267418439	7	3.34424682053381	4.2862922691007	1	7	7	7	1	7	7	3	3	7	7	7	1	7	5	7	7	7	7	7	2	7	7	90.75	0	3
55	1	6.0702550658749	5.66283132026739	3.43284098235847	5.95735178613461	6.07741627796771	4.58504149769062	6.93675151142299	5.88393319644794	6.5853605691208	7	6.83150401009214	5.7495176559924	5.35810167482252	7	5.43257929612306	6.48707114072255	4.46644735207037	6.76393357495585	7	6.2372852293135	6.2584365694099	7	1	2	7	7	1	7	7	3	7	7	7	7	2	7	2	7	7	7	7	7	7	7	7	82.5	0	3
56	7	5.74533842608125	4.64433270292202	6.80357652853481	6.54915936349302	6.28885812762406	5.75377253019792	6.47598736069405	6.98686466795388	5.50697216320347	7	6.63034353792498	7	6.36928015046562	7	4.54975223239458	4.42753874427079	6.27895816001275	5.55714778746075	1.98910824649966	5.59344044710228	6.1978584635252	1.82559318021956	1	7	7	7	1	7	7	7	3	7	7	7	1	7	3	7	7	7	4	7	2	2	7	80.25	0	3
57	6.49774888018069	5.15413734881373	6.56967672512007	2.53487648427677	6.96415696037638	5.4586125110074	7	2.43013627239719	6.83738519856101	5.13812510293328	6.09875400588417	5.10114209902994	6.3030011822955	5.56430946870692	5.72387502013287	7	3.91068430651591	6.92684639728619	6.92294172894484	5.4919296779889	6.81443669333387	6.99071295853193	5.999303267581	7	7	7	7	1	7	7	7	2	7	7	7	1	7	2	7	7	4	7	7	1	7	7	67	0	3
58	3.14053863970236	4.34893827344723	5.93395776286587	1.35000499329159	6.54088369898251	6.56233762400859	6.7275816837491	6.77126030921933	6.17790312857832	7	4.99431247934841	6.05136415581044	5.65163653724441	5.26115607208031	5.48943494900674	4.34155056544349	5.56644321512452	5.36381978533604	7	6.07384054811286	6.76702952064947	5.04462350336855	5.80522742662409	7	4	7	7	1	7	7	7	7	7	7	7	1	7	7	7	7	3	7	7	1	7	7	68.75	0	3
59	4.80829518791171	5.10183490771591	2.72958908693119	3.69019497663552	7	3.12971260444761	6.75912129788735	6.10370055547718	6.00867822418542	5.82776943729241	6.13924045451344	5.33974054932887	5.66857881545131	7	6.11786551529495	6.34143616505932	7	4.1340436399755	5.4120387728975	5.29571449104099	4.20735593220063	7	7	7	7	7	7	1	7	7	7	7	7	2	7	1	7	4	7	7	7	7	7	3	7	7	71.5	0	3
60	5.55176831488236	6.12284816910178	1.98540117308641	4.30124240354916	6.12023265377712	6.24505693190448	4.16758444712943	6.30993352882545	6.90198397720982	5.9631608060532	7	4.13750762785302	4.05551036270499	6.16919103621497	6.69250728562113	6.5394044655427	6.57137208381549	6.98092723219035	7	4.17414493888565	6.74097597158846	5.97961482436337	5.05677636569368	5	7	7	7	1	7	7	7	7	7	7	7	2	7	4	7	2	7	7	6	7	7	7	74.25	0	3
61	6.41183335681064	6.881555924077	7	1.51929833104164	4.26730017173454	6.58006437045684	6.38735512444008	5.3433723920466	4.53093963508627	4.8275256465048	5.82013723611381	6.77844130277525	7	6.90745015571899	5.87571402297608	7	6.70384399254095	6.22227064421771	7	4.8617787360647	6.07612217839379	6.11346841050044	1.65198189674105	7	7	7	7	1	7	7	7	7	7	1	7	1	7	7	7	5	7	7	7	3	7	1	92	0	3
62	3.85249569568975	7	5.37431822605744	3.8425678063784	6.20913914348035	6.44554361523489	6.83879720024469	5.76190113200708	6.65731713629387	5.71058090061392	6.53942701560898	6.36576796053738	5.0719816350674	5.12823944999422	7	6.26326957157808	5.96703072055127	4.25466029561339	4.60130728904709	4.49323278901453	6.7758585071165	5.99206461176427	7	7	7	7	7	1	7	7	7	3	7	6	7	1	7	7	7	2	4	7	2	4	2	7	76.75	0	3
63	3.72795731580018	3.37598449002075	5.34626155484388	4.44433621273296	4.00296038465639	3.1804779522403	6.47638408452959	4.57074722877817	7	6.31557822415201	7	6.97903839813827	6.87013829644544	7	6.34807774923017	5.97160600462927	6.74483094716787	6.2665513171017	5.96990892579654	6.3092076629519	5.00610567675115	5.62004574052945	5.47703380336483	1	1	7	7	1	7	7	7	7	7	7	7	1	7	2	7	7	7	4	1	1	7	7	89.5	0	3
64	1	4.43646016304843	7	3.73951518680706	2.90935725548392	6.4247005984949	1.94446520332078	7	5.20762548336162	3.93196467173133	4.08524622234084	6.5637385365165	7	7	6.58499967918677	4.67447415447544	7	5.03537693591646	7	5.62218142264271	2.63818162833076	6.38939071264963	5.77538572481655	1	7	7	7	1	7	7	5	7	7	1	7	1	7	3	7	7	7	7	3	7	2	7	99.25	0	3
65	5.50566475519732	4.61893935481742	3.42686983452346	6.44760445098062	6.34339291133568	4.43755400198887	5.43248657569975	5.88331905868901	6.07763926604691	4.63902550650843	7	7	5.93455532077159	6.8376555620998	6.69712032566189	6.20888019542423	7	5.16886023502865	6.05525903403676	4.11024159730427	7	5.00142466571902	6.79110026194395	4	7	7	7	1	7	7	6	2	7	7	7	1	7	7	7	2	7	7	2	7	7	7	72	0	3
66	4.69463430935606	2.39165744406607	7	2.70139234690801	1.9140594258781	7	7	6.70507567450196	3.46756729823253	6.5746610950858	6.43870392041963	3.40044920951188	1.43960542007211	4.0274946305174	6.99982716387639	7	7	3.66125272254524	7	1.18966372800057	7	5.2770627370096	4.22023524004803	1	7	7	7	1	7	7	7	7	7	2	7	1	7	7	7	4	7	7	2	3	7	7	73.75	0	3
67	3.12239229876299	4.02941417274349	6.1649511402938	2.74419087674871	6.40235257628872	5.93083569327641	5.125369589802	6.89201011027373	5.44715375317149	6.61931906930132	6.46568301685464	5.04871611776644	6.81996073143796	4.98998393930108	7	7	5.92263245868145	6.01671751463697	6.27837494826502	4.75789966890722	6.62429841617365	6.71952643960711	4.39270054537023	7	7	7	7	1	7	7	7	2	7	2	7	1	7	7	7	7	7	7	1	1	7	1	73.5	0	3
68	6.53253088112498	5.21602068988661	7	4.6645826085169	7	4.04244255860656	4.31512496067831	6.35612527202803	5.53926990961271	4.75557816562714	6.66674393455445	6.12540720492033	7	6.37715351233843	5.6196542051315	5.87537147305147	6.59528761418495	6.6823447212859	5.59345754593141	6.26148486164552	5.87674012368135	6.66552316004456	3.26253511501688	1	7	7	7	1	7	7	7	7	7	2	7	7	7	7	7	7	5	7	2	3	7	1	56.25	0	3
69	3.5070728641446	2.2696426272335	6.96777045979362	3.49655432875521	1.7940735556912	3.31532005408401	2.08333632075181	6.62206472914437	6.43296196922061	6.13698258137727	7	6.39200045782724	6.04749631562388	5.54608267284165	7	5.27862886844231	5.58590471874103	6.25488553639135	7	5.72081370913535	4.8022085028178	6.31139141614728	6.9474090511894	1	7	7	7	1	7	7	3	4	7	7	7	1	7	5	7	7	7	7	7	7	7	7	79	0	3
70	5.95315564371074	5.71453841554577	1.95098066848756	3.52828068345202	5.81990253038786	7	4.67637789301356	6.01680231309607	7	5.72498036397973	5.87261128531025	4.48582277118837	6.27170672964963	6.20304579099462	7	6.70272461337324	6.14651534252952	6.87157452091899	6.98401408316932	4.01474259241047	6.11947443462935	5.51819985790106	4.14964115598203	6	7	7	7	1	7	7	7	3	7	1	7	1	7	3	7	1	7	7	4	7	7	7	70.75	0	3
71	4.20906995501083	4.23930387624621	3.82619184507854	2.12195764630873	7	6.87803482356636	6.24621566189164	2.79260174104718	6.67441836844865	3.70573571247259	5.98117515319847	4.90489811659991	5.43104910979718	6.93895452688817	6.20844686047934	6.57728953153642	7	4.84187765138056	4.39062379265602	5.1871868351179	5.29975830884689	4.96222466897105	6.92067914555227	7	7	7	7	1	7	7	7	7	7	7	7	1	7	2	7	7	6	7	7	3	2	7	94.5	0	3
72	3.86049028241622	2.65821804955373	6.38140017315081	2.30353911588769	5.71186775673683	5.09682035915265	6.23597454365181	7	6.28952789129628	6.70429756685439	6.02141336166665	6.70152987419241	5.67666016315224	6.17521438941986	4.91577324065459	5.97347416096148	6.5174400294346	5.49054114568607	6.0337174742045	5.32196524259973	5.07358535671156	6.14815321969463	2.24977361116747	7	7	7	7	1	7	7	7	7	7	7	7	1	7	4	7	7	5	6	7	2	7	7	87.25	0	3
73	3.76287671937202	3.41341019029568	7	2.63931202618347	5.38468886242244	6.03510082295788	5.83222863482759	6.59466290786839	5.91346651488367	6.37136466438108	6.56922203533715	5.12691988962621	4.27652112079338	5.15063686276173	7	5.98753820982945	6.09695794550992	4.64772132840657	7	4.68364641022833	4.40605846161585	6.08937377580042	5.00637187368981	7	7	7	7	1	7	7	7	7	7	7	7	1	7	4	7	7	7	4	1	7	7	7	63	0	3
74	1.24054315275049	2.11072273621744	6.63824046216158	3.8454433355158	3.16023662341092	6.63489037008792	2.59228684642647	7	5.32769886368184	3.15678254577177	5.03422343272828	6.25460147685553	4.92349819274446	7	6.2198660851836	6.26359278827658	6.62609751211582	5.27214236655665	5.66887395724332	6.40750283232912	2.37615577116196	6.6714782779904	7	1	7	7	7	1	7	7	6	7	7	2	7	1	7	7	6	7	7	7	1	7	2	4	74.75	0	3
75	5.93068159566178	3.69158165261925	4.87471251311117	3.63188856775733	3.49942912207272	5.9340725489181	6.54782904533621	6.67017672999665	6.3030177250661	4.1722898948116	6.36621966224959	5.42381219832894	7	7	6.19479535549051	5.57912706463407	7	5.29026757107215	4.68087634880133	6.31746859856719	6.30281402767992	7	7	7	7	7	7	1	7	7	7	1	7	2	7	1	7	7	7	1	6	7	2	1	7	7	78.5	0	3
76	3.54383048103984	4.19405949328327	6.21472444016372	1	4.34722081380907	4.20848975123554	6.81975243937868	6.19915096645369	4.23141443091804	6.47428456027191	5.55084559351112	7	5.74128726990561	6.80906046240328	6.64506418689846	3.81064944444439	5.89945083291274	6.2059234705102	6.19787621738672	5.10312977032821	5.29544145706077	7	6.67421904572779	1	7	1	7	1	7	7	7	7	7	7	7	1	7	7	5	7	7	7	4	2	7	7	68.25	0	3
77	3.7100203615324	4.82420209578363	2.58868325926599	5.10307586927731	3.98201475259839	6.1307221573949	4.15864717078485	6.08536327361577	6.68795147932621	6.2978943330649	6.67258980528963	4.94680678014973	3.98160167571354	7	7	7	6.40229305874876	5.16311184514038	5.8706445928021	5.75907214260784	6.07094875150704	7	1.10505389611428	4	7	7	7	1	4	7	7	6	7	7	7	1	7	3	7	7	7	7	7	1	7	4	56	0	3
78	2.86887698252846	4.45712604481167	6.69169885075466	1.66771407173081	5.97322478567688	4.83793278636131	5.70299104595774	7	5.41991444622253	4.888763897969	6.49917666114207	5.71109796497863	5.15540238083254	6.27526464309418	6.96364422303365	2.89709036492345	6.34004273768583	4.94336047121973	5.56761535007657	2.48508485922336	6.23509060492011	5.42516401160347	7	1	7	1	7	1	7	7	5	7	7	7	7	1	7	5	7	7	7	7	7	7	7	7	73.75	0	3
79	6.79138358306865	5.49682943212878	5.36570140622389	5.11382683865997	3.848378442402	6.24921392351086	2.82916737854402	6.62161334131851	7	1.48058455065577	7	5.63325892844357	7	6.63055623474072	6.12626592517215	7	5.95270885974734	4.42733093101028	6.37961887917837	5.43181514290582	5.40094106513725	5.8722088775056	1.9152087163765	1	7	7	7	1	5	7	7	7	7	4	7	1	7	2	7	7	7	7	4	3	7	7	83.5	0	3
80	3.92652604791191	5.08969113956422	7	2.03670585962228	6.22357696688761	5.43938371302844	6.25928888859521	6.33618342725108	4.25882702798999	7	6.51880266252346	5.49272692592969	6.37776452469604	5.90827540284554	4.39318364561389	6.98556429299162	5.65680559450088	5.68883059626124	6.63102373385731	3.77128619712134	5.74716874297956	4.08787466514194	3.5874986415517	7	7	7	7	1	7	7	6	7	7	2	7	1	7	7	7	3	7	7	2	1	6	2	72.25	0	3
81	5.33827499733861	4.62913173077155	3.49823081576521	6.13716959471887	6.5616687515286	5.04519324270997	4.7340717016408	6.67436001807712	6.81368569059094	3.83162259715121	5.81503232482872	6.64222665521133	5.42521830111451	6.98069572498429	7	6.13320551263578	6.90554063189524	3.65716748193953	6.29417279347482	5.45137011136918	6.22515052607254	5.33032549905894	6.08211718498219	5	7	7	7	1	7	7	7	7	7	6	7	1	7	7	7	2	7	7	1	7	7	7	77	0	3
82	3.82712463884359	4.24855400973001	6.75267168210994	1.83380665276208	7	6.17295109479798	5.56967134275788	5.60630300013333	5.6709968766201	4.56613384168763	4.53421423669061	5.99303771788623	5.33923240639406	6.36751726045329	3.06959145834246	6.83590871065346	6.76029471888602	6.33170727336427	6.36678644222029	6.26964606668045	6.9835684601381	6.31441972253391	3.56111039200822	7	2	7	7	1	7	7	7	1	7	7	7	1	7	7	7	7	7	7	2	7	7	7	80.75	0	3
83	2.8361398313451	5.4314588675988	6.51969182843745	1.82922537477346	5.36895418020506	4.54016798173701	6.07218691839707	5.54056171910632	3.49083495314095	4.66031093045193	5.03525646036369	5.9922207937106	6.72967785189407	5.78676173828157	6.10673002097249	3.32107426707736	6.33893970327348	5.81200999059091	6.67835251195948	4.91867311484499	6.71331399878027	6.72928366019785	7	1	7	1	7	1	7	7	7	1	7	3	7	1	7	7	7	2	7	7	7	7	7	7	69.5	0	3
84	3.66598595464606	3.46808183016691	5.88769406763914	3.24051220681506	6.66348271826929	5.71668670499513	5.11883272915454	6.67715527438006	6.3364724730035	3.19973991732533	4.27662530159128	5.89220306630631	6.61256665565528	6.32940685964304	3.25332608562454	7	7	6.54250866753495	5.97957627094576	4.67965389315725	6.38935309293685	5.53085062203772	4.04160958184249	7	2	7	7	1	7	7	7	1	7	7	7	1	7	7	7	7	7	7	1	1	7	7	88.25	0	3
85	5.95405410024169	4.18787531254042	6.95060642310567	1	4.97076425652381	6.99171358829991	4.08020836298232	5.89748746628037	5.05359039376486	7	6.25873576402343	4.7331627354819	3.06789421103337	6.22553936571977	7	6.61616598319343	5.56621157884202	6.26980540622751	5.59152672673258	5.06913159327963	6.21954927817414	5.9978349057102	5.60545299808771	2	1	7	7	1	7	7	7	2	5	3	7	1	6	5	7	6	7	7	7	7	7	7	62	0	3
86	7	5.22951123171431	6.61553196616174	3.87663262849028	6.70995439998368	6.27663380886687	6.54847580188994	5.69717424140918	4.8909705955998	3.00149315470668	4.7789457633657	7	3.79042116935436	5.87324257408985	4.74183642821989	7	4.79882521737462	5.7092683521467	7	6.48789722786248	3.01956993340872	4.44995743764789	4.44272285616873	7	7	7	7	1	7	7	7	4	7	7	7	2	5	7	7	2	7	7	5	7	7	7	75.75	0	3
87	4.41835953434451	3.93352325587028	7	2.04748493357573	6.13026630947432	5.7222667576306	6.8596511415691	6.90856800836815	4.84068491362543	6.18389057025801	6.34714248502706	2.72151827168078	5.78351818020128	4.54371081021002	4.50765275261887	6.40683950894374	5.92107333715245	5.1931843840107	6.856123078003	4.48783281243821	5.68125837740387	3.22870535381792	4.95916655426789	7	7	7	7	1	7	7	7	7	7	2	7	1	5	7	7	3	7	7	7	1	7	4	57.5	0	3
88	3.62282724027864	4.53190049729146	5.55259036518694	2.88630627415878	2.79801031115453	6.63560924606607	3.47367176283214	7	6.3139018451373	4.27606596425402	5.00050951873834	5.08409116039903	6.05711281647613	4.0922307556314	6.89035137946802	5.71374547811797	6.97764794261463	3.80460801329021	5.81889981513733	6.62443101509228	5.78883037296208	2.75823774335726	6.89122688059765	1	7	7	7	1	7	7	7	2	7	7	7	1	7	2	7	2	7	7	7	1	7	7	78.25	0	3
89	3.53906750837982	3.66641270238143	7	2.18911832110255	6.7632560604776	2.52391212212829	7	6.90583262364062	4.73213052471552	5.30715099345048	5.32487723014127	6.94599184257136	4.65421612541176	4.4899612081977	6.09931204411875	5.71613660197345	6.89506261255393	5.56602399244327	5.72989480954057	6.76202847603988	5.16942447038985	4.7302255595147	5.82818122152492	7	7	7	7	1	7	7	7	7	7	2	7	1	5	4	7	5	7	7	7	1	7	7	74	0	3
90	6.66198782308081	6.01157173603286	4.5179599585761	3.65544272880554	5.20557149110573	6.66611956708336	1.88866441591985	5.68393009904116	6.43127475553351	2.60055063800024	4.83581604071875	4.91623813028427	6.39020633698694	6.66371123713287	4.10442770975631	6.85155783242471	7	6.52443673005464	4.6881019781304	4.86260106521615	4.74916596052642	6.32159969797568	4.19243635222522	7	7	7	7	1	7	7	7	7	7	2	7	1	7	1	7	3	5	7	7	7	1	7	75.75	0	3
91	4.66962231323037	3.75061317271055	6.13037614074713	1.75367755948302	4.75351863373451	4.24428237875687	6.69958139066164	7	4.98652187883252	3.81474536094712	5.43083504787806	6.0671457523343	6.58405455703741	6.43707930241205	6.7156074581419	3.21539273970134	6.38238010602857	5.22938866450639	5.27733993220355	6.40863580709559	5.87149715680463	5.2150232693207	1.95350463240619	1	7	1	7	1	7	7	7	7	7	4	7	2	7	3	7	7	7	7	7	1	7	7	91.5	0	3
92	7	6.94583810651829	7	1.0043631104622	1	5.82608536716966	6.90475602386298	6.61798554235785	6.67092997305747	5.72914910247464	6.78951927391623	6.9544223686016	7	7	6.53281653271926	7	7	6.59666772719082	7	4.00515392305625	5.65341302562057	7	7	7	7	7	1	2	7	7	7	7	7	7	7	1	7	7	7	7	7	7	7	1	7	7	108	1	3
93	6.86436969101737	6.78422316483842	3.84114404886071	3.147051197333	6.7630242780591	6.78607935023758	7	7	5.58835556325441	7	5.96748448100552	5.51163793831523	6.06662558466289	6.24734196019135	6.37047650281671	7	6.57423671945559	4.99659638126516	6.87233855553884	5.63652643339392	5.83677302963108	5.62503444861569	6.80881441115651	7	7	7	1	2	7	7	6	7	7	7	7	1	7	7	7	7	4	7	7	2	6	7	100.75	1	3
94	6.81764921367316	7	2.68896086094628	1.66596494930104	5.96500244180204	7	6.02572986632087	5.79691774399444	4.67021320072208	7	5.28889614578083	7	6.85456300414612	6.41406174925462	4.92741159257902	5.74546353637366	6.00248527551232	7	6.1295561942404	6.31024035614156	3.60946615564804	7	7	7	7	7	1	3	7	7	7	2	7	3	6	1	7	7	7	7	7	4	4	2	5	7	94.5	1	3
95	5.77436931969675	6.77924566274965	3.28745249581381	4.37559231963239	5.81708811606078	5.98738558789404	7	5.90511646689233	6.2750776700342	7	6.23750794651087	6.98836897616939	7	7	7	5.27311227942033	7	6.74937155885721	5.5214038589287	5.6004693196265	6.61123108254529	7	6.87441567850768	7	7	7	1	2	7	7	7	7	7	7	7	1	7	7	7	7	7	7	1	1	7	7	90.25	1	3
96	2.57247529788817	6.28528421899949	4.85321774459848	1.87933304531694	7	5.70352792658429	7	5.81437997362395	6.52250728245742	6.94265375909526	6.74609685526058	7	6.70697690217347	6.90559694759555	7	2.0685770840664	7	6.24488480442056	6.24858342157069	6.95451734930387	7	6.13797283550933	4.88952023524585	7	7	7	1	4	7	7	7	7	7	7	7	1	7	7	7	7	7	4	7	7	7	3	105	1	3
97	4.57048814744981	4.85793598452119	3.35771593530811	3.31478551247303	5.7647209737907	6.76779068643484	5.75894949815014	6.15686065693565	6.43808803626284	6.88011286342104	6.40416491651891	5.85653336473276	5.70377856633963	7	7	7	5.9497947818611	7	6.95146973259661	6.42479105461093	6.40527718057827	5.50155742190244	6.41813164148407	7	7	7	1	1	7	7	7	6	7	2	7	2	7	7	7	2	7	7	6	2	7	7	92.75	1	3
98	3.6182984274154	7	5.50651003372475	1	4.7852698383172	7	6.75875318219073	6.23651136526589	4.45031997425711	4.68010144692204	7	7	6.19770502255116	7	6.54350104179577	7	7	7	4.85670191310831	3.58755781925745	3.27384934814021	6.23825864518514	6.78611300115704	7	7	7	1	1	7	7	7	5	7	2	7	1	7	7	7	7	3	7	1	7	7	7	111.5	1	3
99	2.12892148521926	6.94579791414272	3.83313852119474	1	6.38414255851216	7	6.81819115012175	5.14411801798103	5.0921233792457	6.64096296817649	7	4.96641903054817	7	5.97289881134325	6.33844889690352	6.50695084983521	5.51088133124665	7	7	6.50182353497502	7	5.33389484888347	4.3560871134756	7	7	7	1	1	7	7	7	3	7	7	7	2	7	7	7	7	7	4	1	1	7	7	97.25	1	3
100	3.24714624473177	5.14196594931141	4.13874517577576	1.09775440172719	4.41733628475871	6.5921309459677	6.33470727345375	7	5.99570884692995	4.02216963407659	5.37891248128458	5.96819030468572	6.27800237876969	6.64379612012698	4.30380803362811	7	7	7	5.86120423258511	7	7	6.98245731926979	7	7	7	7	1	1	7	7	7	7	7	3	7	1	7	2	7	7	7	7	7	1	2	7	95	1	3
101	5.70747015863154	7	2.38798149734671	1.71193308730755	7	5.62638273980305	4.21527822730491	6.28567937364281	7	6.38627572872142	5.67345492975784	5.66124496638628	5.06213145095346	7	6.0000532603817	6.00173847233922	7	6.66388119952995	6.13972048257493	3.45256921790757	4.52950201685215	7	7	7	7	7	1	2	7	7	7	4	7	7	7	1	7	7	7	7	7	7	7	7	7	7	89.75	1	3
102	4.37145137708045	4.48198424927418	3.52949246737812	3.33819056977208	5.31102951603018	6.43180131639278	3.27725069724565	7	6.87928923250211	6.90504448056372	7	5.48457580536064	6.22200246850945	5.91600138950959	6.03595775424248	5.87512342821215	6.19908829410443	6.51190559203915	7	6.57107876433328	7	5.9096164445667	6.81715270831458	7	7	7	1	1	7	7	7	7	7	2	7	2	7	7	7	3	7	7	7	2	7	7	89.5	1	3
103	6.00868449365868	6.28154905352671	6.05694060695287	2.00598476866812	2.68992890983072	7	3.07375597232594	6.88401188236888	6.9986971833618	6.42323277026141	7	5.96777795814964	6.73659181333733	6.45253597553476	6.9292465637214	5.91018487376694	7	4.81108586710648	6.19905998225092	7	7	1	4.82369844014621	7	7	7	1	2	7	7	4	3	7	6	7	1	7	5	7	7	7	7	7	2	7	7	87.25	1	3
104	4.22194824336113	6.70273871802046	4.75003436959473	2.54158833453238	5.76997912898317	7	6.42488212656629	7	7	6.27595026220644	6.91733681492534	6.16756028420399	6.28102441353729	6.2611468659833	6.53619822242278	5.07124276430134	6.08913376097652	4.93015667073256	5.91180406294259	6.81410052231995	6.55879438506325	6.28589655069601	2.48188831482406	7	7	7	1	1	7	7	7	2	7	2	7	1	7	4	7	7	7	7	7	2	7	7	101	1	3
105	4.32070121327913	6.12872370231858	4.76299280221079	1.26875082617221	4.38699898210308	7	6.7438390328415	6.52991279166613	7	4.91694030312284	5.59103660908136	6.69239221145572	6.64208148241936	6.93370033108067	5.5221727184699	6.69221469894306	5.03380423956291	6.96874771498274	6.64281099364255	6.75917472439819	7	7	6.12674394324715	7	7	7	1	1	7	7	7	7	7	7	7	1	7	4	7	7	7	7	7	7	7	1	89.75	1	3
106	5.02576739492021	5.06783078948686	2.80436157471403	3.13973737332333	5.65887915512289	6.52380115296531	3.32413682313152	6.01136872281349	6.5274005868652	6.23945356815299	6.73304256197878	6.89020727204716	6.63712498217478	6.35976717960255	6.59356806564853	5.9983624747577	6.12968232437961	6.08627178725146	7	4.68650648461838	6.93495990665596	3.26405629127885	7	7	7	7	1	1	7	7	7	3	7	2	7	2	7	7	7	3	7	5	4	2	7	7	91.5	1	3
107	2.47104002840543	6.07952049634096	4.48176104130039	1.71269550180985	7	4.85369809594465	6.10670094858253	5.43176232222518	5.03254883394554	7	6.37785959443183	6.2276268566359	7	6.29994545319437	7	7	5.9228170928566	4.5520460525679	6.49527894352859	6.73620288347836	6.64443773875085	6.68870089681657	6.43975589692612	7	7	7	1	3	7	7	7	7	7	7	7	1	7	7	7	7	7	4	7	7	7	5	91.25	1	3
108	3.72574641587656	5.66334726343615	4.91099219410923	1	5.00583440196793	6.68036119180981	5.09491404217026	6.54032107623216	5.31579636003479	7	6.77656385517145	5.37327041950509	6.74136063187463	7	5.73270293265692	7	7	4.81206653017941	4.98240177835924	5.80433762282507	6.61740397142765	5.590321554182	6.28886438998019	7	7	7	1	1	7	7	7	4	7	7	7	2	7	7	7	2	3	7	7	1	7	7	92	1	3
109	6.96349895474817	5.45369602188485	3.2775216387434	1.00959998789597	2.41890799680252	6.83125400345792	6.56583671228268	4.4909700404645	6.63221992284384	6.93424496981367	6.74325174615473	5.39030268458784	6.01355080452934	6.49170041455421	6.92317871678504	6.19880171975577	6.02322035959413	5.58599703681767	5.60121530905023	5.72723240049341	7	5.6067938244406	6.67512448690821	7	7	6	1	2	7	7	7	7	7	7	7	1	7	7	7	7	7	7	7	7	7	7	77.75	1	3
110	5.85361341702779	5.93157808316835	6.30361795610533	4.09409252328179	4.91218975176861	5.68246879317218	3.48027576848428	6.38691101243546	7	6.16156978073582	5.36919986415556	6.02116785776609	5.74684721208499	6.79682222464739	6.67298830331129	6.31000743954278	6.72477955674027	6.12019863798082	7	7	6.72950905026974	3.06863432773344	5.77093210295806	7	7	7	1	5	7	7	7	3	7	7	7	1	7	6	7	5	7	7	7	1	7	7	82.5	1	3
111	4.3412946934064	5.62770705192453	5.00496413854799	1.68094486900501	4.61780294146217	6.25995507039071	7	6.29804798460305	6.11056677097179	6.46179612930681	5.95934123680963	6.35666386536253	7	7	5.91405102419575	6.94214371908386	5.73509358678493	3.7604965907985	6.08830784529418	6.78182704907904	6.45377383670214	7	5.88945253103322	7	7	7	1	1	7	7	5	7	7	7	7	1	7	2	6	2	7	7	3	7	7	2	82.25	1	3
112	5.33565296146616	5.14083927645178	7	1.50641813237133	1.85084662349915	6.88104868938135	3.83474622848499	6.1456749886797	7	6.25293462053627	6.83989495345354	6.12432654717544	6.62225719410718	4.45000775575351	6.1516184964238	7	6.18309859929122	5.88397022554057	7	6.86198224078393	5.65715930254048	6.19527085812545	4.73384001869031	7	7	7	1	3	7	7	7	3	7	7	7	1	7	7	7	3	7	7	3	2	6	3	88	1	3
113	5.23696176495775	3.84493396027065	4.46388237462775	1.72106409539111	1.64828801903516	5.75501223688932	6.41413424115853	7	6.23760278791967	6.58975416733208	6.23615542910033	4.45231188703655	5.30066532904651	4.41918878263548	5.69529441237604	6.75028292254367	7	6.73182192435225	4.30630712477721	3.40187287146902	5.95084194377843	7	6.73231364099108	7	7	7	1	2	7	7	5	7	7	4	7	1	7	7	7	7	6	7	7	3	7	6	91.75	1	3
114	2.37034612830789	5.34360025126422	3.65103626532761	1.46537335935579	5.48157432636434	7	4.60387546950732	6.33579441152304	5.94765484595285	6.6492654304423	6.31836713778748	6.47962163045442	6.3783789299721	4.36310553382939	7	6.94452041712823	6.57577449144421	6.73098012940007	6.61871840987783	7	5.45447331606427	4.43700007618321	4.74664374440278	7	7	7	1	1	7	7	7	1	7	2	7	1	7	7	7	7	7	7	7	1	7	7	84.5	1	3
115	7	5.80946654790116	3.62118076732701	2.497881819977	6.54697491978479	4.76399518811384	7	5.28407537608826	6.92367642422632	5.91491405757934	7	5.09723362635474	6.14597413703503	4.99232867602434	6.61046663284888	5.18937944166384	5.01997896656395	5.26870256039945	7	7	6.94076914433175	7	6.89043893574154	7	7	5	1	2	7	7	7	4	7	2	7	1	7	7	7	7	7	7	3	7	7	7	82.25	1	3
116	3.71058291344574	3.95549249636209	4.3271952383897	3.81850095347268	6.54064720479122	4.13814648570807	6.42666355250758	3.90332934278678	6.61853529802814	7	7	6.21633449332934	5.33124192656149	6.79632933213096	7	6.50403444035454	5.94048455327039	2.92600380457937	7	6.53080439156874	7	6.87288131573183	4.19397515650812	7	7	7	1	1	7	7	7	6	7	7	7	1	7	4	7	7	7	7	7	7	7	5	86	1	3
117	5.46705039715939	5.69170977030792	5.76421576411036	1	1.48018316665398	7	3.44128817582755	6.85170245720208	6.55757233462994	5.82833292249196	7	5.64869165444609	5.97619129679765	7	7	5.53271918843894	6.77736469022599	6.06197770478274	6.21837008012312	6.8808584703184	6.80617559372739	3.19800836893297	5.37264478576778	7	7	7	1	2	7	7	4	2	7	7	7	1	7	7	7	7	7	7	7	1	7	7	86.75	1	3
118	3.16227896398128	5.39425135231798	4.33907955994311	2.05251666306084	7	4.15630670856398	6.88305733228056	4.40328858893077	5.08550813720015	7	6.55297049911437	6.57416874091099	6.09817739540681	7	7	6.98231522659057	5.07126542305353	4.94312206467306	6.96029559091554	6.45234892900223	5.96002264724488	5.19438121288833	4.7128256682996	7	7	7	1	4	7	7	7	7	7	7	7	1	7	7	7	7	7	7	7	5	7	3	95.5	1	3
119	3.69566734775816	6.53109535407405	7	1.05506139094642	6.10769617719775	3.22648405901782	6.9687447446382	7	2.65123005917075	7	7	3.24150335819338	6.10514242331025	7	6.83820131086641	6.84603674932002	6.70949522680207	6.546774516476	4.50890699974433	1.25263847880402	6.27068396748314	6.63583366489866	6.16089113750913	7	7	7	1	2	7	7	2	7	7	7	7	1	7	2	7	4	7	7	2	2	7	7	89.25	1	3
120	5.03002442474379	5.35373942179935	3.23969206903821	1.7572647127504	6.10093898813299	5.49148587559722	7	5.7233185254169	5.43172913872085	3.08893918411948	6.87516000841142	4.37345567246952	5.49315731870686	6.30824865395783	6.80337209805563	6.70318105713823	7	5.3085247553122	4.98472390823251	7	7	6.55601071924232	5.96204644038017	7	7	7	1	1	7	7	7	6	7	7	4	1	7	2	7	2	7	7	3	1	7	7	94	1	3
121	2.85171925364669	6.89602442250169	5.77454240531655	1.38430625530195	3.69750299174617	5.13673243626234	6.30737809898021	6.10206657860962	4.43483475167964	1.75316775085196	6.84182570283698	6.77941053083593	6.88197655237193	7	7	6.07806869216757	6.41626090702826	7	5.41086937478713	5.00233365622536	6.57234838899409	4.72338386633808	7	7	7	7	1	2	7	7	6	4	7	6	7	1	7	2	7	7	3	7	1	7	7	7	98.75	1	3
122	7	7	7	1.39577233870966	1	6.09456498465659	3.85038136240171	4.5184106084899	6.04921471278358	6.25421212491944	7	7	7	6.28796531476874	4.15559717249782	5.77938384705215	6.93571922163238	5.91701860763149	5.9236768099411	5.5741874859741	5.48309220724312	5.98266573044618	7	7	7	7	1	2	7	7	7	3	7	7	7	1	7	4	3	7	5	7	7	1	7	7	96.5	1	3
123	3.13789569379256	4.66029895513584	2.61498874050719	1.72295884542921	5.32251704310159	7	5.09846320352368	6.63800676126071	5.70929805081204	3.32379182365074	6.31867648634942	7	6.32543750198615	7	4.83239171047853	4.06173792659317	6.19750393360358	7	5.91719995011718	5.36980231561236	6.79603785698003	5.07446329961839	6.23759497837061	7	7	7	1	1	7	7	7	7	7	7	7	1	7	2	7	7	7	7	7	1	2	7	72.25	1	3
124	2.78150032110759	6.78620967966905	4.24651127552327	1.73412933265479	4.85927114958595	7	6.3612878552428	7	6.72452331804672	3.60248100267255	6.50333172236851	4.89411555314689	6.27893437680549	7	6.31827920558562	3.19864761298413	5.30061858809592	5.09744470194594	5.32728584793259	5.21087076352284	4.69596795241318	4.61628988968121	7	7	7	7	1	1	7	7	7	7	7	7	7	1	7	2	7	3	7	7	7	7	7	7	98	1	3
125	7	5.13512906180793	5.68978394931102	3.78496545604895	6.89596985128153	5.68041280589167	5.03373289409478	6.35314808784019	5.76004092961509	7	5.47056538990491	6.20551503050669	6.1441241545045	5.3977225117681	6.44857954194514	6.23045633339736	7	5.86489232977271	6.29380965271627	4.47511567066749	7	6.75533796046684	3.67413965850286	1	7	7	1	7	7	7	5	2	7	2	7	1	7	7	5	7	7	7	1	1	7	1	79.75	1	3
126	6.66115435613854	6.99366607831867	5.935054297207	2.76842373720608	5.11806235281055	6.65246139770031	4.80790729265593	6.14896956004938	4.88537571338821	6.69132575967074	4.24715850829865	5.84575022269874	6.33916502924175	6.85447361299905	6.73698027177686	6.80884346808538	6.23944972658786	4.87605882167758	6.77832787667142	1	6.16982959599318	6.35037829527753	3.11753666580927	1	7	7	1	7	7	7	7	7	7	7	7	1	7	7	7	3	7	7	7	4	7	7	80.5	1	3
127	6.36745753348831	5.24686739175852	1.42092133891468	1.09555328632182	7	5.87274868574502	4.1483938387401	4.43087984572717	6.74353310949541	6.47149028910411	3.92419235944675	3.12740233233017	3.64401990247138	7	5.84864235791243	6.84559951129965	6.8303394674056	6.12314299936104	6.55027013336863	6.43145417792935	5.50258193663314	6.62993239388332	6.82604244872379	7	7	7	1	2	3	7	7	7	7	7	7	1	7	7	7	7	7	7	7	7	7	2	79.25	1	3
128	4.90823619847025	5.06599104558767	2.9917270834849	1.20636149794587	6.20516579913853	5.17308430903014	7	6.7775079907914	6.39968098169788	1.95103521816263	6.61625878233078	6.18684238948702	5.8422917971401	5.77971325644225	7	5.76980477515412	4.72598243654323	4.59793944517394	5.1860487509076	6.71447764339714	6.33154406015779	6.04550019863793	6.14804039077786	7	7	7	1	1	7	7	7	2	7	2	7	1	7	2	7	7	7	7	4	7	7	7	87	1	3
129	6.35561810985327	5.87212159750405	6.12943711612027	3.92047757950932	6.56355462845353	5.497523176722	6.55664664145265	2.53826348430859	6.97809398717901	5.84500776311502	6.00377236416233	6.35340129772815	6.54012299045218	6.22354646580086	7	6.41512004173444	4.91518472891987	5.1068814992031	6.70992393797966	4.72012986672681	6.50978573936212	6.38830160532694	6.30638300513063	7	7	7	1	2	7	7	7	3	7	7	7	1	7	2	7	5	6	7	7	1	7	7	79.75	1	3
130	6.16060862977032	3.75379127406998	6.45174043264423	1	2.38002286994023	6.71614859948368	4.95727048320742	6.61917806313672	7	7	6.58387748881754	6.09705171794631	5.6040099243453	5.77542319136056	5.41576579082141	5.43397131520244	5.96128976429801	4.83059372924019	7	5.8903457934825	5.62998122195333	6.34084587787348	4.22721316998741	7	7	7	1	3	7	7	7	3	7	7	7	1	7	7	3	4	7	7	2	2	6	7	73.5	1	3
131	7	5.64561389764323	4.6102093264676	1.16500118725775	5.49637076920718	5.11692841208309	6.89787025145786	6.62639241990286	5.09046421625454	4.39062971300148	5.57481431940907	7	7	6.44300744727507	6.4497271530143	7	3.58613242922946	5.14815374981625	5.45179662263397	6.64444210786301	5.88156344825662	5.03123735592264	7	7	7	7	1	2	7	7	4	7	7	3	7	1	7	7	5	7	7	7	5	3	7	7	100.25	1	3
132	5.81969121212279	6.79175017260816	5.09727939577312	2.57660483819522	4.97930995691832	6.33702747189637	6.72388766359651	6.8942370789753	7	4.89622763712459	6.47015478118501	6.4484273022864	3.54419684848999	6.77446009707742	5.4576558884348	7	4.60972538687892	6.02805831079754	4.60998780136174	6.20812548499201	6.533135216505	4.09774219796049	3.49400208449768	7	7	3	1	2	7	7	7	7	7	7	7	1	5	7	6	7	7	7	7	7	7	3	77	1	3
133	6.19248567379089	5.82843897391082	7	1.80089481193529	2.14235317946244	6.94871667907048	6.91236835193343	6.79969249932258	4.23614062972547	7	5.70197887004688	3.28744593017271	6.18847650138158	5.23184290504428	5.78094076329125	7	7	4.70710829907781	6.64370602019649	4.9719254982475	4.86921815377524	4.55862240147518	3.66574755310251	7	7	7	1	3	7	7	7	7	7	2	7	1	7	7	7	3	7	7	1	1	7	5	83.75	1	3
134	5.14478714246788	5.77657543701871	4.79911460463771	1	6.66024990450665	7	6.95256741029085	6.308218115584	6.27408443430423	6.18699453789269	4.38429266246734	7	6.68097506968493	6.33619670627592	4.87083502781389	4.75499440896193	5.4352181322168	6.96696394610552	5.61756134573258	6.98538299780012	3.71806489400229	4.14160964064892	4.81940825667655	7	7	5	1	2	7	7	7	7	7	7	7	6	7	2	7	7	2	7	2	1	7	7	87.5	1	3
135	3.15067464861067	6.62338049489874	6.69625731294406	1.88367669108459	4.7061419851087	4.6114488267069	5.03332016479513	6.355915620789	6.88657212261487	7	7	4.65494857461933	7	6.27097404932582	6.35154848192169	6.67778117551427	6.94084754331495	4.12122610780947	6.1887966633112	6.38271465131624	5.66995258042674	6.88961572005397	5.48426479874349	7	7	7	1	7	7	7	7	1	7	1	7	1	7	7	7	7	7	6	5	7	7	7	88.25	1	3
136	4.84362128921415	6.98946881149065	5.41866852271497	3.32458995828511	1.53297861665017	6.72609910298827	2.2728261216872	6.71061835912122	5.55609409154297	5.89542452428706	7	5.09892466161531	7	5.15511940341463	6.38729180757938	6.04143684860202	5.5293433663732	6.83585267318705	6.48411527414774	6.70618363527168	5.10479243393022	3.98892205361355	5.84526525993104	3	7	7	1	2	7	7	6	1	7	1	7	1	7	2	7	2	7	7	7	7	7	7	73	1	3
137	5.24748480383091	5.6885771581299	5.98831437851055	1.95076361840573	6.68062289775039	7	4.36853923418159	4.34669219349824	6.64062107718731	5.8103643315683	6.01846059367448	7	7	3.06933431320133	6.35918661229923	6.80126820936395	7	5.10273152051373	6.51260323592122	6.11196371945951	5.91963321933913	5.90777091577954	5.06899984365674	7	7	7	1	3	7	7	7	7	7	7	7	1	7	7	5	2	7	7	7	7	2	7	85.75	1	3
138	2.62035870760795	6.13665586301404	6.22027199903309	2.24943789956939	2.04166738830749	5.79246994252306	2.57682067212721	7	4.65291673175609	6.44756175574569	4.57165877008207	7	5.44752890561308	7	6.81199537370157	7	5.8073775086436	5.36041179877781	5.61638314257406	5.92350177722994	4.04800227385288	6.23440492377694	6.87975736429933	1	7	7	1	7	3	7	7	5	7	1	7	1	6	7	3	2	7	7	2	1	1	5	89.5	1	3
139	3.71015840285584	4.55177200529945	4.57438554732134	3.53803666134818	4.6254603808435	6.95482596429139	6.32476804010587	5.03862178269209	6.87056502593662	5.82200761351697	6.31427840823266	5.86516005836913	3.30592051471948	5.97357443691618	7	6.02960809743234	6.37271842351894	3.13752073182436	5.64574929114074	7	4.59167299021933	6.40909040045076	6.70882143352818	7	7	7	1	1	7	7	7	7	7	2	7	1	7	2	7	2	7	7	7	1	7	7	83.25	1	3
140	4.42718895022554	5.15745373430452	6.45386956623196	1.02762730407393	2.48552102409934	5.30738750799081	7	6.9511363919137	7	4.16284662414956	5.79701593798103	5.36693962911222	6.24737576400305	7	6.8653246160813	5.65522384353002	6.69645526660991	5.31656832000595	3.77086245257247	5.95518143977486	3.30123661710943	6.32228644021833	7	1	7	7	1	7	7	7	7	2	7	7	7	2	7	2	7	7	7	7	7	7	7	7	96	1	3
141	5.15247329731273	5.50732610899818	2.78655949894273	2.00213641029557	4.4090025072691	6.35501595984104	5.91335240057305	5.62724481647156	7	7	5.53582649376798	4.61400027573368	7	4.08788710233872	7	5.77185368433299	6.20689437752189	6.2806625471798	7	4.7463480749277	6.57053392551074	5.42647594524708	4.94952017714737	7	7	6	1	2	7	7	7	7	7	7	7	2	7	3	7	2	3	7	7	7	7	7	78.75	1	3
142	4.8051734462605	5.93353005713892	6.35618527286139	1.11302214393675	4.61868452969137	5.76629110143992	5.09815844484906	7	5.11598358634091	6.40176269945087	3.81684058665792	7	6.91683829076165	5.42203923339504	4.68649234579037	4.80966037450939	7	5.86687165598228	7	7	7	5.10877479736534	6.123322502962	1	7	7	1	7	7	7	7	7	7	7	7	1	7	6	2	2	3	7	3	1	7	7	83.5	1	3
143	5.27655892940935	3.46502982756386	5.00165857257683	1.87772264913627	3.27472337831716	6.58419582519006	1.60029178866655	7	6.48623562049817	7	6.79673457913397	5.73555991874634	5.10313382068229	6.39202522108505	6.63166475122434	6.97817692934781	5.17176620520931	4.26686214442508	5.67801481782364	6.63814217610286	5.20366216619258	2.58600492368983	6.4886980899288	7	7	7	1	2	7	7	7	2	7	7	7	1	7	1	7	7	7	7	7	7	7	6	94.25	1	3
144	3.32231256170639	3.46724000738144	5.23073508418935	1	7	5.84036128207043	7	6.49822104983266	6.77164491123721	5.4561923447128	6.047691851717	5.21910571375655	6.30203359935452	6.77337100981768	5.06007936035271	6.40334708864419	5.55489686350293	6.71203633461388	5.13905871424364	3.98616370788595	4.19575156451751	6.03333072571076	5.09064229839495	7	7	7	1	1	7	7	7	7	7	3	7	1	7	2	7	7	7	7	7	7	1	7	85	1	3
145	6.35961815195407	7	7	4.68363839923372	6.52189958705542	6.82906087112708	5.01352133571203	3.94805348429316	7	5.15211971838803	6.1005301298036	6.93535521578675	6.5069798719731	3.72765622912958	7	7	6.56270983999658	6.1092876005326	7	4.93503474708594	7	5.70529089813581	7	1	7	7	1	5	7	7	7	7	7	2	7	1	7	7	7	5	7	7	1	5	7	1	81.75	1	3
146	4.93112518169694	5.41561158811144	3.68690546201727	1	4.89985168131006	6.67374629865248	3.93939645647236	4.97727437700499	7	6.43704767858035	6.92947392799982	6.2566668072729	5.0634247625824	6.90180698819127	7	6.51967653335632	5.36023933914121	3.65896681353889	4.76680493490743	5.36171138627507	4.87303338829886	6.44518010526899	7	7	7	7	1	2	7	7	7	2	7	1	7	2	7	2	7	4	4	7	7	7	7	2	89.5	1	3
147	4.16919083253485	6.35748935879648	6.56649459618077	4.06126800347762	6.18449162625217	7	7	5.83041439986471	5.91394458098575	6.33380616731128	6.12519821173632	5.3289745439932	7	5.8725353710327	6.22515192767213	4.29591587901564	4.82443340738343	6.88433540077895	4.9379147710515	5.4525490446319	4.96055597450173	5.53387069435945	1.27301971943195	4	7	7	1	5	7	7	7	5	7	4	7	1	7	4	7	6	2	7	7	2	7	2	77.25	1	3
148	6.13997193142576	6.5160429985513	1.46137262092141	1.32303817965534	6.67104976140259	5.63084962921863	2.79383429954022	5.63629716863232	6.46231219576411	2.21011695404095	6.77401743638967	6.40436605844544	5.23631461288438	5.77806795136546	6.56567161208082	5.65183365407254	5.80518339478673	7	6.40964306888385	6.66076830874227	4.09022073798024	5.00778838308529	5.83000655385736	7	7	7	1	2	7	7	7	7	7	2	7	1	7	7	7	7	7	7	7	1	7	3	79	1	3
149	5.47858578726741	5.57059854929829	7	2.30686104150881	5.04515740436958	5.83286296823861	6.59387572253515	5.09434295063256	7	5.62369565374047	7	6.00363753571295	5.75546520638214	6.68642136153078	6.24609621212963	3.00114587801126	4.97713593405343	5.76703562928285	7	5.91128562340884	4.49880376196842	4.93635318282204	6.04074062271919	7	7	7	1	3	7	7	7	7	7	7	7	1	7	4	7	7	7	7	7	1	7	7	82.75	1	3
150	2.75231875889107	5.82197684055223	4.21315818156963	1.96493702493808	5.19987153147027	7	4.30450020629086	5.76145054323339	6.89000498003665	3.42121245071171	5.3752282782874	6.83280606735212	7	4.45903891067716	5.23219831898758	3.99810268354089	7	6.63776414887291	4.85202251755806	5.2754360599475	5.57632521554576	5.36773516593327	7	7	7	7	1	1	7	7	7	6	7	7	7	1	7	2	7	7	7	7	7	1	7	7	82.5	1	3
151	5.65736534268022	6.62041228758187	5.96043947861551	1.41392039335319	1	6.65129181055785	4.22282379311543	4.60895170854384	6.5934791596306	6.25537761875957	6.42584343439253	5.62637330438303	6.99958328147736	5.86751714320237	6.15432214296423	6.59212591738026	5.8621111944792	3.88350552468696	6.30911707437648	6.7673483914405	7	2.01129555114718	6.61707762205865	7	7	7	1	3	7	7	3	1	7	7	7	1	7	7	7	7	7	7	7	7	7	7	75.25	1	3
152	7	7	5.14457373652764	2.75097318624428	4.33512026629401	4.40892147184892	3.81957229329299	5.1643687303184	5.38163579018304	6.24645330571626	3.32325212042308	5.6317144065204	7	7	5.42034083819573	7	5.85870072592143	6.39368022467446	6.4088541811968	1.19085613158548	7	6.19129402756435	6.59033260208832	1	7	7	1	7	7	7	3	4	7	7	7	1	7	7	7	3	7	7	7	7	7	7	75	1	3
153	5.87121087889178	5.79621012275293	4.40342128346102	1	7	4.34621105762635	5.04248893899803	5.6195882009616	7	3.44787397576728	6.37311378719	5.57608047314596	6.62779394401574	5.86457126611231	6.49185868773433	6.62150752019447	6.84565366287931	5.45602375993282	6.91990947383424	3.36259126727695	5.64332900149123	4.91975868784708	4.00285641993558	7	7	7	1	4	7	7	7	7	7	7	7	4	7	7	7	5	6	5	7	7	7	7	84.75	1	3
154	5.41504981603997	6.61363023203922	5.09605447735943	6.13494991775447	7	6.33262418725329	7	4.59152685580284	6.57699679005535	4.01797216666325	7	7	7	6.41375248643009	7	6.7792787236797	6.43170403744785	4.42483397349116	6.62640280060577	5.70637359110097	5.76468448864011	5.87365947201502	1.82840190383446	1	7	7	1	7	7	7	7	7	7	1	7	2	7	7	7	6	7	7	7	4	7	1	111.5	1	3
155	3.61641962686505	5.67063714418613	7	2.29691021152936	6.33821828646134	4.10955278216914	3.57095137324029	7	5.61665160334554	6.8715608336319	5.78289222964569	7	6.23557310114242	6.95018447000414	4.47359657288855	6.58189905214933	5.23115317958443	7	5.72607387519284	5.40621342003574	5.93701497292826	6.67021549119414	6.38190098484182	7	7	7	1	7	7	7	7	3	7	7	7	1	7	7	7	4	7	7	3	1	7	7	71.25	1	3
156	4.56173954912259	6.30756921661164	5.34274153642013	1.70928750858334	6.73089084444669	7	5.74622631263314	7	4.12360709515558	6.40415326417434	5.35132631233601	4.98590523313389	5.92852058307515	6.43539779657752	4.36841583830607	6.99322692478318	4.49914663056916	4.56857543158864	7	2.90770255029756	4.04187217134839	3.95791151122238	4.30477991796061	7	7	6	1	2	7	7	7	7	7	7	7	7	7	4	7	7	7	7	2	2	7	7	87	1	3
157	3.12962943302676	5.10177766503415	3.79447420958608	2.28264953455954	6.42382458343653	6.8741625675179	6.25387961033617	5.20020555032144	5.31186893929934	6.99516963419051	7	4.25220368900419	5.0050678502251	4.03638253645979	7	5.91998540858427	4.39813379077947	6.71827764016137	5.31048372134045	5.26519726022629	4.88725958108819	5.52703522095656	5.52920471124631	7	7	7	1	1	7	7	7	7	7	3	7	1	7	7	7	7	7	7	7	6	7	7	84.75	1	3
158	7	6.61550617836381	2.59452355541251	3.95272780112178	5.44287550642692	5.88349268991086	5.08682334305394	5.38112831011981	6.53978472039625	2.4932313261535	7	5.79035391493104	3.64997365219461	4.86750178204876	6.65284116275957	5.7398770250943	6.23454016807386	3.53041524165763	6.20184810774744	5.73673284132281	6.25706002944204	5.9078726837995	6.19186616040732	7	7	7	1	2	7	7	7	7	7	5	7	1	7	2	7	7	7	7	7	3	7	1	63.5	1	3
159	5.25380952483022	5.86855827320191	6.46432245384848	6.17821184154525	6.84545450263447	6.15910709949805	2.19084112807081	4.07682143364986	6.95225999533777	4.19107442671226	5.30899259980374	6.35693922453886	7	5.62758078007214	6.28732841075732	7	6.48712654064697	6.42198919982302	7	6.85118298618926	6.68944069046766	5.90216055640678	1	1	7	7	1	5	7	7	7	7	7	1	7	1	7	7	7	7	7	7	7	1	7	7	88.25	1	3
160	3.02785074992901	6.39261119607616	6.9193604573744	1.99792428584679	5.2863161362	3.81539275244806	4.89823228984822	6.47884876566822	6.52624547264992	7	7	4.84201584640987	3.42910637838089	6.87389820035724	5.86414841002487	5.01677747663209	5.03915618460043	5.89294125223252	5.44942579816977	5.79775036080116	7	4.45539929203242	6.26188473125389	7	7	7	1	7	7	7	7	3	7	2	7	1	7	6	7	7	7	7	7	7	7	7	69	1	3
161	6.59072722164609	6.35486511950226	6.5563777637873	5.75439195182464	6.86879994664996	6.37147716402818	5.61355384146532	5.37707126562582	6.18950912251463	4.98407439044048	6.62007173586936	6.83041804077132	6.46954773594235	5.91484434563463	5.80915805557496	5.46136488450459	6.42351915681399	5.57293235886629	7	6.29140596855368	6.33605793804535	5.15230147200038	1.42826252563238	1	7	7	1	5	7	7	7	7	7	1	7	2	7	7	7	4	7	7	7	5	7	1	90.75	1	3
162	4.39996337392684	5.72941023046187	4.24057311108728	1.32484725627982	6.90938402410588	3.59094041894036	4.87785000842983	6.02637820539659	5.1115617539316	1.79820538541001	5.60967659622669	5.8834781934298	7	5.85160554864808	6.58608117136695	2.95135258180767	7	6.86296230873336	7	3.51415015248967	5.40206996797404	5.17313648931044	5.47949776368173	7	7	7	1	4	7	7	7	7	7	1	7	2	7	7	7	4	7	7	7	7	3	2	90.5	1	3
163	5.66292170081023	6.55566997362515	1.70420533753405	1.8023804243039	6.5709230083966	4.62824417416697	2.65875809871296	6.30676366678277	4.71485337886607	3.17627910385682	6.05776142202249	6.46469024968579	5.55157119649499	5.98556750114323	5.05079333993816	6.76181629897994	6.23832904239793	6.0910014707955	6.86424115407409	6.46157290345617	5.63279544566625	4.89493676568861	3.31377726537145	7	7	7	1	2	7	7	7	7	7	7	7	1	7	1	7	7	6	7	2	1	7	1	84.25	1	3
164	2.31865946905553	4.67566796932295	5.64019428145909	1.25280081824489	6.75115607669308	7	7	6.3515003800295	6.03140608642765	3.43031391563174	5.52751005303233	5.42514850357142	5.6209643112322	5.46885581414929	5.80331837246841	6.74827380365137	4.77003862731086	7	4.10097143617442	3.72226420204561	4.69243731065914	6.87822281818821	2.69622299938532	7	7	7	1	1	7	7	7	7	6	3	7	1	7	3	7	3	7	7	7	2	1	7	79	1	3
165	3.27604076667803	3.61465834311769	2.54812272958123	1.8019589975985	5.39661222519619	5.5941670627849	5.75586842525515	6.20913294408471	5.70006080356769	3.96855125648219	4.45558274128217	6.95408786830626	6.873431987382	6.70382903452696	2.70423155343867	7	6.15839915040394	6.01733796814128	5.70089813283474	4.06842128536256	6.7938413682883	4.46386434510179	3.27383966780042	7	7	7	1	2	7	7	7	3	7	7	7	1	7	7	7	7	7	7	2	1	7	7	81.75	1	3
166	5.22184078226724	6.59495444792418	6.04937629600364	3.26415309750752	1.84670966414822	5.95952263313538	7	5.73884024995548	5.15895977649444	5.83530323538651	7	3.40434179706333	5.58020024458941	4.73937327004323	5.8879163577442	5.17983372640632	4.95388836142896	4.25557215204765	6.95515290464611	6.04274902843956	6.42418854962012	6.99587610385002	5.29827187225334	4	7	7	1	3	7	7	7	1	7	2	2	1	7	7	7	7	7	7	5	7	2	3	74.5	1	3
167	1	6.7967015872147	6.13440502825563	3.86197058730713	3.76758040386099	6.87368760811028	3.89285308090501	5.10629929037359	4.05063385949405	4.9204590019862	5.01643673284444	4.73922763567762	5.24468557960816	3.57563318077578	6.75783878928526	3.98490107806388	4.08030121314732	7	6.97045235859406	2.66831875967597	6.83204230910681	5.85794427887002	6.46080473322983	7	7	7	1	1	7	7	7	4	7	1	7	1	7	7	7	5	7	7	7	7	7	7	70.25	1	3
168	3.11179683904305	4.87406805873283	7	3.48263452875617	6.80516235238	7	2.4617852717449	7	6.56128862315406	4.96477441979845	5.53279731829829	5.93601759113701	4.6364073627638	6.22002262204368	5.03150166431128	5.89813483337896	5.98610035132402	4.94560095945555	4.77144131157335	5.98700032460874	6.87878502835665	4.99070654959729	2.41711362606138	1	7	7	1	7	7	7	7	7	7	5	7	1	7	2	7	7	7	7	5	4	7	7	75	1	3
169	6.58510367120432	5.08031544154384	5.04977094755123	2.26802512998754	6.77822544724467	3.08849098004302	3.30002104093109	4.74899351781632	5.90857415009194	2.56961734171197	5.71588884815109	6.09698934503476	6.44212006143702	7	6.95361144742501	4.84045397905878	5.06428293969351	7	6.36663378990728	5.97024000904799	6.85565348427441	4.06105255505619	3.12050133698885	7	7	7	1	3	7	7	7	7	7	7	7	1	7	2	7	2	7	7	7	3	7	7	74.75	1	3
170	4.65804426575418	5.8289319360802	5.30678955090007	1	6.69946821233432	6.17760913710764	5.6464627007034	6.78793577041792	5.96693847014587	2.14488500872378	5.85153167281666	6.79338734160816	5.85432103922394	5.68143628262247	4.37981200514719	5.62902834333328	4.43295251325769	4.27001752361356	6.1834665498684	6.77189147031305	6.14729022938783	3.73171139453557	2.51672784066151	7	7	5	1	2	7	7	7	3	7	7	7	6	7	2	7	7	2	7	2	1	7	7	77.5	1	3
171	3.03309241951406	6.45364213837659	6.74130263458406	3.42127829892618	6.00595773431235	5.45990872210806	5.64424836937863	6.67202565873732	5.96249757278798	6.39132181375745	7	5.55509586365317	6.53782623984069	3.75523279570234	6.48949495778985	4.15039276062961	5.0130888915034	6.95687953534439	4.177891718361	2.79533344655458	2.73311918207982	5.30909754063065	6.17031467561061	7	7	7	1	7	7	7	7	3	7	3	7	1	7	3	7	7	3	5	7	1	2	1	83.25	1	3
172	6.82164637738414	4.73906326052205	6.40739115405122	1.70327701683657	1.19940882691813	5.75350342827683	5.57057897550589	5.44267805615278	5.91314914796586	4.99739031635774	6.46851006418325	5.55981494704256	6.29702202584093	5.5207671002259	2.86250344871382	6.26642791557548	3.37801490222448	5.7987781131195	4.68943104423431	5.88602279920414	7	6.46884687025935	6.3871927592179	7	7	7	1	3	7	7	7	2	7	7	7	1	7	2	7	7	7	7	3	7	7	7	82	1	3
173	2.433429695928	2.42217512666354	4.61764810283005	2.28110998244006	6.5530140912695	6.23514533540678	2.43568657207924	5.88727048342149	6.01926123787431	3.26216862855353	5.95537295854963	5.42536148334693	7	5.16655634814835	6.27953520411711	6.01710102626419	6.26212365997913	5.53546469394035	4.12080860318684	5.09132987601537	6.82412544284681	6.83948837327926	5.6946471657822	7	7	7	1	1	7	7	6	2	7	1	7	1	7	7	7	2	7	7	2	1	7	7	63.75	1	3
174	6.66784194121673	6.74471370537826	6.91657175460112	2.90257631557689	5.40507636927953	1.16220852252995	4.87393476168468	5.16587644790919	4.00829056864231	4.51456559191961	5.60267968449868	1.74279315457237	6.73684471061723	7	4.93522187972187	5.58803337416017	6.88469510855671	6.19354314339984	7	2.60760522327336	5.74259590180936	3.29577705842519	4.0479508539864	7	7	7	1	2	7	7	3	1	7	7	7	1	7	7	7	7	7	7	7	1	7	1	74.5	1	3
175	3.0187991997474	4.20532338910297	6.78585653903455	3.17688142019618	2.73064158441932	6.96904222569171	3.774497983085	6.16792135619364	7	6.40634653787568	5.53215895895072	7	7	6.61886932803635	4.93443084160024	6.84772657638123	3.92810087243953	6.52271341130112	5.74225937203358	6.10529418790711	7	3.90924911429507	7	1	7	7	1	4	7	7	7	3	7	7	7	1	7	1	7	3	7	7	7	2	7	7	69.25	1	3
176	3.46455070135858	6.58272729528339	6.37586315677338	2.85023325370114	2.93867381856056	1	6.04371832488104	6.87818279160254	5.49449829482942	6.81087768914015	4.5891535422869	6.55973731814643	6.5754518405026	6.40776789823447	6.88531598298207	5.90150108698503	5.87942506045836	7	5.1177101252376	6.76138566991476	5.16669649257685	4.65994922638152	6.74117630142246	1	7	7	1	7	7	7	2	2	7	7	7	1	7	5	7	2	7	7	3	7	7	7	102	1	3
177	7	6.01325020927607	6.47698693236308	3.07928546073044	6.73373300146051	3.61936798082561	5.40663651236027	7	4.90201872089695	4.08215267727089	5.48097386454447	5.09063045417356	6.21717470778153	5.48325257269038	6.07497656467674	3.17357042552572	4.80342910113849	6.082466503432	4.53308395053993	6.75191491931306	5.34180572647927	4.43265093814266	5.00841525923452	7	7	7	1	2	7	7	7	7	7	3	7	1	7	7	7	2	7	7	7	1	7	7	77.75	1	3
178	7	5.16044674811658	6.7937202984144	2.30913684869118	7	3.5520913294573	4.32383845671383	5.72918024768711	7	1.95634651227734	6.61600205448906	5.19627376119523	6.42450538524526	4.32291608717595	5.17308433392229	4.26614704804692	4.74019806923747	6.48214684911093	5.73436558809119	6.28630479601499	6.79229701577065	5.29280165554842	5.23190876921764	7	7	7	1	3	7	7	7	3	7	5	7	1	7	7	7	1	7	7	5	7	1	7	66.5	1	3
179	7	5.58438180847648	6.32053624380407	2.2911341084756	7	4.93360570239028	5.47156380913057	6.66219783228119	5.48960223262697	5.2327108635892	4.62434762772314	6.58100124528785	5.68645323838934	5.39506508428892	5.51384939777835	4.12691132736164	5.90003531438178	3.9865640696476	3.9383922237777	6.96702484694837	5.13424329929411	4.17213956350773	3.35430171426074	7	7	7	1	2	7	7	7	7	7	7	7	1	7	7	7	2	7	7	7	1	7	7	78.25	1	3
180	3.503636276889	5.96582136046573	7	1	4.11422633275981	4.53685210879168	4.7879898873062	4.92814179085104	6.66990276454822	5.82420482843761	5.49789561095526	3.97680907823929	1	7	6.60901076226924	5.97103798923534	5.58852212899864	4.68429708762776	5.45760833359914	6.196623776588	5.26404895589711	4.06374442959414	3.98970727199745	7	7	7	1	3	7	7	7	3	7	2	7	1	7	7	7	5	7	7	3	1	7	7	72	1	3
181	3.60770555426677	5.52609675169144	4.85640139983277	1.98729385618143	5.75598988784145	3.71237070219664	2.05156091981403	4.98742318655647	7	6.11585124322605	4.93312450281169	7	4.8028268478797	2.8941464297849	4.28945009833842	5.33320976266902	5.05990734617551	7	5.07541296760847	5.22950396120901	5.64616522949428	5.10084774785289	6.3290530208656	7	7	7	1	1	7	7	7	7	7	2	7	1	7	3	7	7	7	7	7	2	7	7	76.75	1	3
182	4.80213374505339	5.47525467529175	5.60194707877039	1.0661771637466	6.57173945395828	6.04621846504645	5.75410911290571	7	4.00359252018134	2.63091493304849	5.64019234830309	5.67979934043319	6.12145438845026	4.10599713181811	4.30539425651208	4.64796581024432	4.94275428419635	4.99613624796254	6.19382191550176	6.31916017428114	3.93892949659855	3.45665526473705	4.33062724156333	7	7	5	1	2	7	7	7	4	7	2	7	1	7	2	7	7	2	7	2	1	7	7	78.5	1	3
[truncated: 5 more columns]
