# Supplementary material for: How Are Mate Preferences Linked with Actual Mate Selection? Tests of Mate Preference Integration Algorithms Using Computer Simulations and Actual Mating Couples
Source: PLoS One. 2016 Jun 8;11(6):e0156078. doi: 10.1371/journal.pone.0156078 (PMC4898694; doi:10.1371/journal.pone.0156078)
Supplement: S2 Data — Long-term couple and agent-based model data analyzed in Study 3. (ZIP) [file pone.0156078.s002.zip › S10/Polynomial Model Data/Polynomial Couple Population 01152016 0552.csv]

	trait1	trait2	trait3	trait4	trait5	trait6	trait7	trait8	trait9	trait10	trait11	trait12	trait13	trait14	trait15	trait16	trait17	trait18	trait19	trait20	trait21	trait22	trait23	preference1	preference2	preference3	preference4	preference5	preference6	preference7	preference8	preference9	preference10	preference11	preference12	preference13	preference14	preference15	preference16	preference17	preference18	preference19	preference20	preference21	preference22	preference23	fitpoints	sex	algorithm
1	1.06593281244605	4.47763634729225	6.4551015777199	6.88320592238361	2.76779322683779	6.89496408038289	7	7	7	6.77664786657454	7	5.3625650990265	5.6648932696148	6.42102978761124	5.36243303051866	1.65327274838162	7	7	7	7	7	6.00825181685041	3.65338366864321	1	1	7	7	7	7	7	2	5	7	6	7	7	7	1	7	5	7	2	3	2	7	7	105	0	3
2	6.1631782545759	7	4.2212620399026	5.40347236720837	4.8655846985442	6.90435061875079	7	7	7	6.39767889348999	6.64089866951887	6.78063369950268	7	7	7	5.65519241979756	6.56163571303124	5.27939637010794	6.18371978248179	6.85229749991387	4.77504206321325	5.76995695969678	6.32802721788572	7	1	7	7	7	7	7	7	7	7	1	7	5	7	1	7	2	7	7	5	1	7	2	96.75	0	3
3	5.64824193534438	5.18080631988653	3.44945849366931	5.46274099989306	6.27538052666179	6.27846588689087	5.603781116253	5.83646123110961	6.4992992116193	7	6.32344140116851	7	7	6.32743772930878	6.61538467711791	6.95999578459288	7	6.98588648694335	4.07668871956526	7	6.61921596717586	7	7	4	1	7	7	7	7	7	7	4	2	1	7	7	7	7	7	7	7	5	2	7	7	7	83.5	0	3
4	6.38747970943413	2.33325391706675	6.12062962578411	6.18347061674697	6.50315189725515	5.33126418222607	5.84374984572409	6.73647082224021	7	6.83228613413322	6.91598040720393	5.30430433509212	6.82710152205342	6.58982039999686	6.88211079319413	5.79947679436683	6.85335646029287	7	6.26306505775128	5.59677724904876	3.88118507883397	5.91301801151801	5.59987126162426	7	1	5	7	7	7	7	7	7	7	7	7	7	7	7	3	7	7	7	1	1	7	7	89.25	0	3
5	7	6.79314013528414	3.02178868693853	7	7	6.9985128198958	4.97137574344424	7	5.40320790682594	6.98158904797377	7	3.96349741773644	6.64739146614146	5.89926064621148	6.43576633800404	6.59537944910048	5.27024389941642	6.91283648609534	6.38288977982761	6.71375586897396	4.96322456767454	5.18895306744814	4.57017023656913	5	1	7	7	7	7	7	3	7	2	7	7	7	7	7	7	3	7	7	5	2	4	7	107	0	3
6	5.97184153734275	1.62635307701522	5.45475136272928	6.37256219396433	6.63491996435741	6.42441533723438	6.93502265198688	5.23927703657151	7	6.17326316225567	6.07432879523111	7	6.72145429548384	5.12505974112778	5.17948944054649	7	6.82464143870584	5.74086665365516	6.30551591030171	6.71104632778744	7	7	5.53754993559932	1	1	7	7	7	7	7	4	7	2	1	7	5	7	7	7	7	7	1	3	2	7	1	85.75	0	3
7	5.71364927443406	5.03062885203057	6.30324416065113	6.32048410178208	6.48040379353752	5.14500736145092	7	6.73855536263813	6.69873563212699	7	6.02411795823877	6.05875195306618	6.23756612306918	6.4266856304285	6.97008853958819	4.79427548613821	6.62505813453359	4.90828815652527	5.10220006076416	6.90970821859515	5.60918110337411	5.15825196122806	6.27553890498718	7	1	5	7	7	7	7	7	3	7	1	7	7	7	7	7	7	7	1	7	7	7	7	83.5	0	3
8	6.44176050193571	2.63586547718601	6.19540044934752	5.39340229949129	7	4.65164097016957	6.90843866471	7	6.56850164232557	7	6.50724144577816	6.81174401037395	7	5.22802759819666	6.97183188977067	5.56577735102099	6.59826163031748	6.82659159723825	5.934045785476	5.9108528666099	4.72301794149273	6.10138646917694	4.86647517209102	7	1	2	7	7	7	7	7	7	7	7	7	7	7	7	3	7	7	6	1	7	7	7	104.25	0	3
9	6.84760513986987	3.14384570492063	6.37831213693395	6.32462919805094	6.97991425787289	4.86170076236544	7	5.62970207082589	5.54800684316519	2.49716634829442	5.86064608439113	6.00214386292105	6.98412089903006	6.21795791343417	5.88550433235306	6.99340603917663	7	6.10939414552874	7	6.93376923896811	5.59138874230037	7	5.54848426337282	7	1	7	7	7	7	7	1	6	7	4	7	6	7	7	3	4	7	1	7	2	7	7	91	0	3
10	2.48930460135061	3.05938843899506	6.47326530707267	7	2.66298597237164	5.68809877285634	6.9626214835644	6.03971884136485	6.18087929548238	5.81055656581946	7	6.08130912899226	7	5.75896282774839	5.1863575461652	2.52184594941335	7	6.87201248838099	4.83689100383858	7	6.85301822148687	5.54947193203504	7	1	1	7	7	7	7	7	3	4	7	7	7	7	7	1	7	7	7	2	3	2	7	7	99.75	0	3
11	6.99919148623335	7	5.87737118574444	5.3872572355531	7	6.56473392199027	7	5.96911681935138	7	5.09806636094036	4.24149762481917	6.0522890421444	6.82029035305794	5.78945362708781	6.36710666147574	7	5.65682360250198	6.36844613142699	4.99908813025873	5.3648432105328	5.36321948752959	7	6.72235283497904	1	1	7	7	7	7	7	3	7	7	1	7	7	7	7	7	4	7	2	7	7	7	7	99.5	0	3
12	6.80627779520741	2.51891992990076	6.44366715372276	6.92999804483856	6.10979687453446	4.4219846603454	5.65908953578587	7	6.62134112196246	7	6.67094202512243	5.91260014970042	7	6.39006406995194	6.23373329436025	5.80718782234013	5.81075002490911	5.4955392883869	7	4.33800175060328	7	4.86416288875065	4.81055371445122	7	1	7	7	7	7	7	7	7	7	7	7	7	7	7	4	7	7	7	1	7	7	7	93.25	0	3
13	2.22586726794488	1	4.68628502992636	2.22840253622612	2.03054177807349	6.88427036787526	6.65976923305438	7	7	7	6.35868231037135	6.04449790429556	7	5.63708393194551	6.56778418009666	5.45632386523533	7	6.89740401641829	3.600022346546	7	5.72839085803829	7	3.29087856848418	1	1	7	7	7	7	7	2	7	7	5	7	7	7	7	7	7	7	7	3	7	7	7	77	0	3
14	6.25481122996542	2.87933746433383	6.9182131692053	5.75362126344743	7	3.67100954509215	5.3732194427329	4.83022433361363	7	6.96577424811174	7	4.59993809604179	7	5.98124117918037	7	6.50182720890546	4.61145572410318	7	6.60435388859569	7	5.98540112553116	6.37673212383389	4.98945854897057	7	1	7	7	7	7	7	2	2	7	3	7	7	7	7	4	7	7	2	7	1	7	7	97.75	0	3
15	6.26088650132857	1	5.35777171872756	5.64999629531593	6.54120641556278	7	7	4.78765938447769	7	7	6.41212176989618	6.55904142590487	5.99711518840329	5.6136128698513	4.74379736665882	7	6.67251905119901	5.9450075790939	4.96391326406951	5.05262543479443	6.56063532600846	7	2.51823278832763	1	1	7	7	7	7	7	6	6	1	1	7	4	4	7	3	7	7	1	2	2	7	1	76.5	0	3
16	5.46895602646591	6.77889562809346	1.38865435964519	6.02357375716286	6.54476933846795	7	7	6.40022455907575	7	6.15019223807528	4.1243696901785	5.77063204027842	5.67718392755468	7	6.01641869874124	5.5686697061725	7	5.68433438424144	6.70511459742219	6.34132349525774	4.18482315183766	6.80873536087738	7	4	1	7	7	7	5	7	2	7	2	1	7	7	6	7	7	3	7	3	7	1	7	7	93.25	0	3
17	5.47738390179359	3.85831351094337	7	5.55402252436637	7	4.9376303301458	5.07495371330512	7	6.98979084120055	4.95896396241705	5.64440371282683	6.13574452308026	6.84649661570638	6.896273060748	6.2277608309175	5.26753856073797	6.51785528118338	7	4.82019786927647	6.79094872436079	2.91968243890847	6.7540453111959	5.35700849286764	6	1	2	7	7	7	7	6	7	2	2	7	5	7	7	6	7	7	1	6	1	7	7	95	0	3
18	4.68116267453312	6.43271880752063	5.30422180475143	5.79228176543265	6.13486589994468	4.07462770187978	6.35887503368529	4.97719122140501	6.83782586206865	4.72805335549699	7	6.78589647835814	6.90096339757591	5.67038287306767	6.93144653238084	6.16942221773936	7	6.81613666131842	4.9734109830691	6.86407538395824	6.1320569263309	6.05284645284947	5.97800527602797	7	1	4	7	7	7	7	2	7	7	1	7	7	7	7	7	7	7	5	7	2	2	7	91.75	0	3
19	6.91206627213729	5.06980160793915	6.56190710912457	5.54311628042302	6.65852399275608	6.76210745014912	5.09235421321833	5.54205061754336	7	7	3.74932203636336	6.4555729619034	6.59025997244027	7	6.22876135841432	6.54714927955544	6.7524014597672	4.90616804707482	3.66091020397391	4.5100401178547	6.55905887864694	4.63647354903451	6.77691011098186	1	1	7	7	7	7	7	2	7	2	2	7	3	7	7	7	4	6	1	7	7	5	7	76.5	0	3
20	7	3.48514250840505	6.65483963039679	6.70967698388471	6.83848061764762	5.5833245099235	4.00194668831356	7	4.97194700858814	5.09317448203837	4.70003645679833	4.50162112903388	6.29335535069116	6.47980318177199	4.97648589344835	6.18460075635591	5.53252655863252	5.70097187135673	7	6.44454574194807	5.47528361384538	7	4.13871786449905	7	1	2	7	7	7	7	4	7	7	6	7	7	7	7	7	7	7	2	7	2	7	7	94.25	0	3
21	4.58112614078666	5.44412023974087	6.48745899624132	6.09274520967264	6.8001085894912	5.86287700275569	6.0768546832905	6.30377109274948	7	3.94872070996603	5.4902300379677	6.5049342129336	6.75552661218697	4.0998244918563	6.92104243127985	7	5.19981418379502	6.50681154324436	4.39050829617063	7	6.66721950913657	7	4.52967932544069	7	1	1	7	7	7	7	2	5	3	7	7	7	7	7	7	7	7	1	2	1	7	7	90	0	3
22	5.76971814844975	4.56357548765016	5.80407456129466	6.26687721653456	7	4.65279273822843	7	5.74776909120415	6.77170028320993	4.35115093685508	4.76220596423261	6.90989737850611	5.88066829892248	6.70756660331633	6.92711847095119	6.23828813023122	7	6.43568750785916	5.56726038640041	6.47651226775673	2.77560723970968	6.1982205839841	5.34291812116153	4	1	2	7	7	7	7	2	7	1	3	7	3	7	7	7	7	7	1	6	7	7	7	92.75	0	3
23	5.36379015737008	7	6.4231302096843	6.93267641104857	7	4.70543922235725	6.74339265337304	6.21902032293771	4.17690681629364	3.65405413298947	7	4.27592852679574	6.44577249343754	5.67780883918692	6.22593734687636	6.11057762909813	3.81863493544697	7	5.90277741509395	6.25060861534618	6.05259467758277	7	6.00948336300656	3	1	7	7	7	7	7	4	6	2	7	7	7	7	1	4	3	7	2	3	7	7	7	104.5	0	3
24	7	5.13103181134665	4.62974154928764	4.61808778256194	1.50338330726787	5.31958467013806	4.23251247991322	6.73782172298399	6.71515362859031	5.98810736815954	5.2138484813238	6.81709459338278	6.43048783174638	6.53516172966567	5.01404124613857	7	3.43064644301553	6.82785020237904	6.70556762703693	7	4.048693878889	6.16770531764554	5.95009288833534	1	1	2	2	7	7	7	2	6	7	1	7	7	7	7	7	7	7	7	7	7	7	7	92.25	0	3
25	7	5.53586434418131	4.5517121967865	6.6050964434531	5.27232270697953	4.43552939370006	6.96073695192403	5.34837082703944	6.62233779541459	6.69315815780236	4.23649571253032	3.00568516407652	3.62717383121852	3.41362384019309	7	6.47528111032377	6.98678104128724	7	7	3.97520946076309	6.7817889462996	7	5.93544213015218	1	1	3	1	7	7	7	7	2	1	1	7	7	5	1	7	7	6	7	3	1	7	7	86	0	3
26	1	3.50729110017275	5.44727034272579	7	2.76673913470452	7	5.76957203555708	6.65874726014144	7	4.96835302774625	5.37022351778178	6.33797682723694	1.03549109321242	7	5.78998218464296	4.9828092837461	5.51427317473691	7	7	6.15922030431094	5.67792457163459	7	3.46352615029188	7	1	2	7	7	7	7	3	7	7	1	7	7	7	1	7	7	7	3	7	1	7	7	91.75	0	3
27	5.99084558477617	4.06340670882856	2.35021212053091	6.53710324070685	3.3921899214421	4.75811238290358	5.95766253682179	7	6.78722852819064	6.11857970985664	6.26677822473963	7	5.47368760142325	6.49014925197135	5.94383931320121	5.92118233650953	4.19241506349619	6.74027185832736	7	6.51638815305134	3.50181640709035	5.80698156351309	3.38386704314589	1	7	1	7	7	7	7	7	7	2	1	7	7	7	6	2	3	7	5	3	1	7	7	100.5	0	3
28	1	1	4.99026420671778	3.02006574112333	2.61285191352792	7	7	6.21956133623652	6.13302750451724	7	4.11571927082804	3.72030939493859	7	7	6.64102310965249	6.64939435503975	6.83139496252596	6.12738932655516	6.38467568164459	6.50494262503961	6.81894846062274	5.56165776007852	3.37811876363977	1	1	7	7	7	7	7	2	2	7	1	7	7	7	7	4	7	7	7	7	7	7	7	86.25	0	3
29	6.59386388755907	3.26873726135079	6.47010037626305	5.73202680192737	6.93096733240761	5.90780625200282	5.37416026922759	6.01919931687544	5.8343512679417	6.27436092076215	4.74321074207791	4.28874122869029	4.97577635692981	7	7	6.79552553381663	4.92962105761898	7	6.30215858933966	6.36082912362497	5.26631882602039	7	4.86065760085723	7	1	2	7	7	7	7	3	7	2	3	7	7	7	7	7	5	7	6	2	7	7	7	98	0	3
30	1.79237299301961	1.70677793376571	3.96949900948666	4.02691324289419	3.60579951724709	6.81069507293826	6.93277825421965	5.71701935158995	4.84454747405366	4.55679913538275	6.16845324064657	6.6984261980826	6.15384554903975	5.69404783631466	4.92517548005173	3.98680763565452	6.40017459941746	6.30759629655221	7	6.10842515191171	6.0004531842891	6.9421330962314	5.78106546892783	1	1	7	7	7	7	7	1	7	2	1	7	7	7	7	7	7	7	6	2	2	7	7	73.75	0	3
31	5.77982932121442	3.10082820888456	6.13028818942889	4.78160763216604	6.74603050221377	5.72432889877628	6.10200632894552	5.7585034197	5.83580234662241	5.73041663288345	5.57537038190107	7	6.43607122858684	5.77544955706867	6.5753072369523	6.16571843875473	6.02193875301733	6.8125770349736	5.77653058855361	6.41856186464493	5.44259247770537	5.89294316852315	5.07227221544138	7	1	1	7	7	7	7	2	7	2	2	7	7	7	7	7	7	7	1	2	1	7	7	91.5	0	3
32	4.29046377791846	6.28242656461705	5.98279833448048	3.43001894082472	5.59147691166523	5.8892173323408	6.36724685948992	5.83075309255343	4.98131914834803	6.15766392401718	3.49776958673144	6.93856733767157	6.25865483166556	5.57158112802152	6.8304332287655	6.69654713456991	6.6806858735497	6.77570385179953	4.24297733772705	5.81510571906448	7	6.58689849394166	5.47628458059453	7	1	3	2	7	7	7	3	2	1	7	7	7	7	7	7	7	7	1	3	7	7	7	87.25	0	3
33	5.61763531555673	7	6.17389095605028	7	7	3.50115412294234	6.08019611871668	4.98402376545448	4.69805247571651	5.82642581600987	4.42904511499785	4.84133021536516	7	6.95035420650673	6.98399692465262	5.32845276272409	6.57349529682517	6.33455596755945	5.60310117386012	5.93578133268493	7	5.85036373181147	4.11514040579749	3	1	7	7	7	7	7	3	7	2	7	7	7	7	1	5	2	7	1	3	7	7	7	82	0	3
34	1	2.64862821373524	3.49265101414777	5.82149922264514	1.3864422117803	6.82239295913008	5.77024708889902	6.19383329973873	6.05403102348762	7	4.10178797287037	2.61460381298469	6.68576598209694	3.39576775078236	6.71795566545916	6.42126054631663	5.4847965397071	6.7313998423072	6.28377903582366	7	6.83168267203981	6.09659076640534	6.3230825281565	2	1	2	7	7	7	7	7	4	2	1	7	7	7	7	7	7	7	6	3	7	7	7	81.75	0	3
35	7	6.69058148500193	5.70322473655533	2.63216376469739	6.59167721548373	6.60084086015563	5.0417040664342	4.80481851391697	5.07516512773033	7	1.92822230445134	7	7	5.36227859462823	7	5.52903955932179	4.3262128648126	7	7	5.80216389755095	6.03462010405477	7	5.43913828404413	1	1	1	1	7	7	7	2	7	2	4	7	7	7	7	4	7	7	1	4	1	7	7	92.5	0	3
36	6.26443708816412	1.69346609720887	4.85686937511833	6.17005962796584	4.50963390576445	6.15603530274233	3.82676387281046	6.44580611364798	6.70502209542227	6.48856200517011	5.99244685451046	7	7	5.15265458628727	6.83915794712793	4.6758473769342	6.63024737166315	5.48382410853449	6.22815655671021	7	7	5.30459492142039	4.86495994896372	2	1	1	7	7	7	7	7	1	7	7	7	7	7	7	5	2	7	7	2	7	7	7	78.25	0	3
37	2.51417235726758	4.82843912529164	5.54405419256273	7	5.52121900206786	6.27342727430448	4.61075811383557	6.4930744690115	6.24156151603581	5.36808114416256	5.50781259821939	4.96137503698742	6.10301504614055	6.77670190269318	6.96984688228296	4.96148979673659	7	6.36572268430846	3.21433752341156	4.8225823699053	2.02306754911427	5.98352057224708	7	7	1	2	7	7	7	7	2	7	2	2	7	4	7	7	7	7	7	1	3	1	7	7	101	0	3
38	6.04137613214688	1.52687762187973	5.11467310441259	6.68264740329094	4.51394217017058	6.894781936965	4.74862906373122	7	5.58226284673883	6.73210174101745	6.25501088961726	4.95509800347023	7	4.5508938946643	5.95061164932754	4.74344243269841	6.23652130066172	6.86386574487227	6.54848974006774	6.58962883605197	7	6.8287693746332	4.76770779241786	2	1	1	7	7	7	7	2	2	7	7	7	7	7	7	7	2	7	7	7	2	7	7	83.75	0	3
39	1.07359010298857	2.5141224602207	4.95813626374854	6.99691942602207	5.72026765528308	6.72761445914844	7	6.2653357719483	6.49638964570551	4.9006059722867	5.06751296147525	5.22051003510073	6.74794875740617	6.21516753149898	5.89979081509459	7	6.63851932573904	7	5.65012560220692	5.92148688748255	4.27306069830962	3.90691155330918	5.13262039479315	7	1	2	7	7	7	7	4	7	7	7	7	7	7	7	7	7	7	2	7	2	7	1	91.5	0	3
40	6.62108035919945	2.94537434517971	5.7930097438481	5.41654864617535	6.23561841673038	3.43421758480103	3.50648630816833	5.75988151298437	6.2592297931249	6.3787733100129	5.31146153799285	5.11422979826252	6.47406920175221	5.45470126869617	6.7126238982027	5.71300933744601	3.19324590344105	6.94329771723183	6.64187523009918	6.9498772499911	5.35371250348866	7	5.46829494576772	7	1	7	7	7	7	7	1	3	7	3	7	7	7	7	6	2	7	1	7	1	7	7	105.25	0	3
41	4.10547945514173	4.24091668793925	7	3.67256227409284	6.61613766759867	7	5.59074313590091	4.7528055143851	7	6.14551959233176	5.89326532591315	4.66479188433582	5.37742747814016	7	7	5.69918956762561	4.67293623192958	6.42958377708715	6.24959746414268	5.68977052396862	4.28162824474741	6.97896091523547	6.28254468118901	7	1	1	7	7	7	7	7	7	1	7	7	7	7	7	7	4	7	1	3	7	7	7	81	0	3
42	1	5.15529775134576	6.21406389810233	1.68429451171432	5.29930201746209	7	7	4.72203634225907	5.60603378111707	6.26368498210271	4.1908335943808	3.97258510323551	5.34420724471	7	4.02393865297623	7	4.44155401997434	6.24298141906817	6.56497525980136	6.65569712536652	4.420062251965	6.99436951856188	2.54510070610503	7	1	7	7	7	7	7	2	4	6	1	7	7	7	1	7	3	7	2	4	7	7	7	84.75	0	3
43	5.80538903112154	4.79289434769552	5.55937133404293	5.87709506280601	3.90750198898571	6.35819431557992	4.00655409338984	5.61999270157249	6.26623648822313	5.91009573025081	1	7	5.0773469401372	2.66822758126603	6.4715459167065	6.11386796151723	6.53656983715613	6.07851692010215	6.55314618215429	4.95316111663236	5.84951153961061	6.6717984199115	5.62008134529838	1	1	7	7	7	7	7	7	7	5	7	7	7	7	5	7	7	7	2	2	7	7	7	97.5	0	3
44	6.90676962387138	1.62487644372101	5.14342631500149	6.16316451928957	4.11213472556673	6.65354113691804	3.099271368569	7	6.31772382757368	7	7	5.13497602091924	5.87591584708927	4.05247372495857	4.56130576394435	6.17893296506152	5.52982967315744	6.97805720287233	4.95953893423046	6.50499010745041	5.01678959976252	5.8477202477556	5.55346656083045	2	1	1	7	7	7	7	3	7	1	7	7	5	7	7	7	4	7	5	7	7	7	7	89.25	0	3
45	3.6055542416452	2.3227460442905	7	5.14080012840884	5.02703457987767	6.8863996481927	7	6.08693413619363	3.6097314180529	5.12417506565994	3.60785117213991	4.54558048138541	6.54286467285644	6.29659204293465	6.23873603272502	5.54742449485304	3.08492769666679	5.82418115331544	5.80340143326242	6.73779265289025	6.50923130890599	7	3.86676702567185	4	1	7	7	7	7	7	3	7	2	1	7	7	7	7	7	7	7	4	4	1	7	7	78	0	3
46	2.71983714978699	2.52998037171367	4.68277720042743	4.83894766948551	3.9590228615791	6.04707666306288	6.19596113700721	6.48667851048367	5.18418615152164	5.64604114047977	6.12169594214467	6.52932872631378	6.52758601089219	6.01917690927622	4.33051119731558	7	6.69071284873787	5.19677542096481	4.80695790166271	6.07289224995254	2.5772597041849	6.47300789975137	4.97524945779248	4	1	4	7	7	7	7	2	4	7	2	7	7	7	7	7	4	7	2	7	1	7	1	73.75	0	3
47	6.20575613607382	2.34813806539419	3.72635420379628	7	4.75905244753434	5.25482829380321	6.02837928873158	5.94864696032275	2.32004830622601	6.76968950046062	4.38286403450831	2.29187815911934	6.90015145506379	4.85779841258614	6.63674064905198	6.55348244836045	5.31571966009499	7	5.68052084585525	2.92480464084165	2.20682510213751	7	6.44913222422562	3	1	1	7	7	7	7	7	3	1	6	7	7	7	7	7	7	7	1	7	1	7	7	69.5	0	3
48	1.09877694409267	2.56835006097008	4.38517095032147	7	5.91427334553535	2.33707846958579	7	7	6.43574362336021	7	5.75763312836236	2.7232816800742	6.95724562292114	4.22476008926276	5.95830078696503	4.44376811427975	5.94606637901144	7	5.34508200957536	7	5.75562248300315	4.63261382664265	5.8935576347256	4	1	2	7	7	7	7	6	7	5	7	7	7	7	7	7	7	7	1	7	7	7	7	83.25	0	3
49	5.23006120432985	6.72441014789186	4.13764222891117	1	4.02273599166978	6.12452839650423	4.90989215873785	3.69709039170968	7	6.61837832440214	6.22580873507789	3.54102901107193	6.68110491695073	7	6.68629438701592	7	7	5.41061901757194	6.34063257868975	5.1426166773231	6.56835854765907	4.87669065745775	7	1	1	1	1	7	7	7	7	4	7	1	7	7	7	7	7	7	7	3	7	1	7	3	79	0	3
50	7	1	5.88009513351156	6.47933831922998	4.74188576516693	5.63086789779676	2.84539564490754	6.77540995640313	5.42967311195277	5.18020641392025	4.47290512741022	5.74217305140936	6.92812599754011	4.86684474113477	5.92250155683089	6.20004932035074	7	6.87628227483159	5.75663042289091	5.69314296187959	4.96813463553441	4.93926472851443	5.09873660554888	2	1	1	7	7	6	7	3	7	7	7	7	7	7	7	7	3	7	1	7	7	7	2	85.75	0	3
51	1.28698717405315	1.83518935105391	3.98217149272616	5.51307769193409	2.28982680516552	7	6.85512493695463	6.45927893094577	6.85619056122193	7	4.58333915994638	2.05083564354055	4.27295616122186	4.28919965562902	6.28351182596075	6.13321122636058	7	5.35658523343594	5.63189426621766	6.22110388438785	4.33756989845521	6.47355783859795	3.48409350711859	1	1	7	3	7	7	7	2	7	3	3	7	7	5	7	5	7	7	1	7	2	7	7	72.5	0	3
52	5.82596008085865	6.1153358234659	6.15711273570516	6.18320962007235	6.84764824114905	2.86295616913265	5.91624779814851	6.58996436063795	5.57772928139698	7	4.87122008706586	6.25873735593824	6.91692471394565	5.52946736493314	3.61440889250149	3.65255159127209	6.93815139650533	7	5.17206187877785	5.34496122735354	3.97969809661973	5.78352181855666	6.27433908781534	7	1	3	7	7	7	7	7	7	7	3	7	7	7	7	3	2	7	1	5	7	7	7	70.25	0	3
53	1	4.46245308455072	5.8798826210822	1.94081932097905	5.90207246678289	5.25348727391484	5.85842795239618	5.46818692525424	5.985440395191	4.62486843942598	2.37988519498764	4.49445794079724	6.47017704886874	6.55144212383412	4.02462279206055	7	4.94090913540211	6.38354546602453	6.93978072157789	7	3.9295787814902	7	5.94705154935397	7	1	7	6	7	7	7	2	4	3	2	7	4	7	1	7	2	7	1	5	2	7	7	87	0	3
54	6.23800393192528	1.22499162802559	7	7	4.77702236614954	5.9765904097721	2.69814100055501	6.57704007264868	5.70675939671915	6.03880653248688	7	5.89739488995852	6.18748435055023	4.10434790571594	5.42743342708926	5.68317190056621	5.35093801638912	6.87237770749895	5.76116892748407	5.75893546249933	6.81504754279724	5.11646930772603	4.68383296533249	2	1	1	7	7	7	7	4	7	7	7	7	7	7	7	7	7	7	5	7	7	7	2	80.75	0	3
55	6.37146886544792	5.15859882683183	4.83116421147047	4.19848618660172	3.16092403523157	4.48540732255568	6.58687304123042	6.51522922990183	6.18601457175854	6.0756794671562	5.82788608647273	6.37950512819605	5.11277613518088	3.53867267680694	5.87210991335303	6.22635621392535	7	6.96591521503649	5.67886565619198	4.32904170371119	3.32494935646231	7	2.50172704253592	1	1	7	7	7	7	7	7	7	7	1	7	7	7	7	7	7	7	1	6	1	7	7	82.5	0	3
56	4.01002223868796	5.26738915737618	6.33108165227875	2.67106612379308	4.74573838093064	5.55914499091994	6.58930923901239	7	5.23490877013822	4.24434523640444	3.45181278552302	6.28559922613782	5.63247379895718	4.81053072914378	6.6648043867948	5.43806162857005	6.74560333417285	5.1008994988907	4.45933882230291	7	7	6.56090851208462	4.41871908037153	7	1	5	2	7	7	7	2	3	1	7	7	7	7	7	7	7	7	1	3	3	7	1	74.25	0	3
57	3.2521823584765	3.86928894826743	6.45370748550038	5.04483013885404	6.98235243995573	6.29279489648152	5.9409895917873	4.389815905029	4.72775418136011	6.97753591657756	5.53703398555774	5.95146722714965	5.24995527979877	6.29731020664448	6.03476026512192	5.86689261037858	4.90414310204975	6.38974040939099	6.62597737995939	5.59659317493947	6.49751537017019	6.97624258789195	5.82654403029179	7	1	1	7	7	7	7	4	2	5	7	7	6	7	7	7	7	7	2	4	1	7	7	72	0	3
58	1	3.63908034496512	5.27164891051003	6.24765525332288	2.93358299676495	3.7887960885673	5.53262123425409	5.92505503627451	5.13581819228169	3.1255399116293	6.20996526647413	4.75231340587201	4.2912500420342	7	3.9461708478404	7	6.00421299014696	7	6.11106056626578	6.52010413084771	2.51165286009033	6.18412169951642	6.15858085714421	7	1	2	7	7	7	7	3	4	7	7	7	7	7	1	7	7	7	2	7	1	7	7	70.75	0	3
59	1.14030471415019	6.02955882516662	4.32822909271464	3.34614555943199	6.09054391871978	5.92993373008917	6.41547730421509	5.41321423140019	6.73112441070414	4.74334492946701	5.92109722116646	4.54806903365792	7	6.66675041536713	5.5862518070108	6.28347189244105	5.66537136236473	6.59918680804499	6.18070736263158	3.92821445269688	4.09025498211556	6.48832897194574	3.94672582056147	7	1	7	7	7	7	7	7	4	7	7	7	6	7	7	7	2	7	1	7	1	7	7	76.5	0	3
60	4.25009923230254	6.44875186312872	7	3.00745337459243	4.96589909534431	6.78035957340223	6.07095603889574	6.0166973758484	4.37817474475722	4.91099507582318	5.03051428312095	6.42454060783943	7	6.73833344466891	6.5323960666032	5.63332789544598	6.60966375313741	5.7040386760183	4.80282619775002	3.1338007851763	6.02145100034351	6.08933394608629	4.88319248236724	7	1	3	3	7	7	7	3	4	1	7	7	7	7	7	7	7	7	7	3	2	7	1	79.25	0	3
61	5.98664984895851	6.88797427004917	6.08504631958685	3.03193735663182	6.31185203615706	2.90731488078069	5.14470002358677	7	5.75318767323138	4.45789060587268	3.67013219311392	6.01176278640133	6.67364182507162	6.54238122981194	5.72499234923021	6.03452739224137	4.24426459402491	6.66614643702379	6.40480384264123	4.91751689758835	5.19535735573198	6.74029950475292	6.84220406678496	1	1	1	1	7	7	7	1	5	2	2	7	7	7	7	3	3	7	7	7	7	7	7	90	0	3
62	2.41113789815944	1.37374123856093	2.51495940336437	6.32410245188088	4.1545953701541	5.07633651212047	4.60401933819992	6.75306674104598	4.22893688913994	6.84086737446688	7	6.58317912974371	4.82628779135211	4.90171396297114	3.49010315774182	5.23771489226937	4.71697899936486	5.92734309439792	7	6.22203245102062	7	6.76861831191977	2.35451299398868	4	1	2	7	7	7	7	4	3	7	7	7	7	7	7	5	3	7	1	4	7	7	7	83.75	0	3
63	3.74726141610844	1.07590462786479	5.17058233386495	7	3.48203466942741	6.299982635561	6.81752146722366	4.98606725251277	4.84385852505508	6.46957356271714	3.77176096070832	6.40756746978282	6.89868393760532	5.68058343810671	6.90811965080659	4.20450863118989	5.24522980092949	3.84402294991375	5.55585231440233	6.45644359449109	4.6831137504031	6.53424800174718	5.45090790567638	5	1	1	7	7	7	7	7	3	7	1	7	7	7	7	7	7	7	1	7	7	7	7	67.5	0	3
64	4.51630520874287	4.99083822788833	1.69239965919627	4.58432151474235	6.88099859857186	6.50426592241461	6.04480363585796	5.17826483213409	2.80221254766395	2.75737266331152	6.83744490238913	6.90834420551806	2.0516149805094	6.13289761212645	7	6.42284986318329	5.49774607033416	5.31062511335974	6.19469229271789	6.75461961220738	7	6.91836203973319	4.63336288048358	1	1	7	7	7	7	7	3	3	2	3	7	7	7	7	1	4	7	1	3	4	7	3	73.25	0	3
65	1	3.15480019132413	3.03195376187374	6.67579749073265	1.32391345416739	3.74826450025578	5.45741664969965	6.7705981725791	5.37943844844658	6.35121679534871	6.48290087123337	4.69912407951909	4.79054707605433	4.42112994051031	5.81198293389052	5.97667776068537	7	5.33968080853578	6.63352216697434	6.24289727929509	6.26651545152208	5.29960134949632	4.94932684171265	2	1	2	7	7	7	7	7	3	2	1	7	7	5	7	7	7	6	5	7	3	7	7	81	0	3
66	2.38031762551878	3.66596192498844	3.15148015183521	5.56971151918184	1	3.61723175147963	6.42967860943394	7	5.41628245297954	6.91084332376562	5.37016617659123	2.59882756061993	5.14745779466393	4.02323442543836	6.4778164019363	6.12534135858647	6.23071016285596	6.86175420410734	5.72982346065877	5.4720825013759	6.25537746998523	5.88514184990595	5.83922847037767	3	1	2	7	7	7	7	7	4	1	4	7	7	7	7	7	7	7	1	7	7	7	3	89.75	0	3
67	4.09600888663681	5.08517357906761	7	4.25421429463209	5.37888754838241	4.93211544633167	6.67322753171546	4.80699661233863	5.9112037562928	4.31145761328132	6.92569355351182	4.38737019275749	4.82826883327759	5.55436211373423	6.17113085955946	6.37766893678688	6.57223273450558	5.19555182838054	4.88721897169263	3.05704914514225	6.30230769700534	6.73992788606773	4.9801357064784	7	1	7	2	7	7	7	2	5	7	7	7	7	7	1	7	7	7	1	7	1	7	7	71.5	0	3
68	5.71362146013664	5.699489655881	5.36603339252547	5.57235169613126	5.36591388171276	5.33024465958781	5.66735652446787	7	5.98910278174934	3.01695086727325	6.09909246402621	2.66643433381459	7	2.40988653795822	6.10589164120308	6.58692259878691	4.63969956623471	6.37269892662807	7	5.86612280762121	6.59760432057404	5.2783915940861	5.47686293951505	1	1	7	7	7	7	7	7	4	4	1	7	3	7	7	7	7	7	3	7	2	7	7	66.25	0	3
69	5.9543142501286	7	4.8821264109233	3.32272719212573	7	4.76741446068448	4.9510172530382	5.93169585365537	6.27270387197991	5.61768332086446	3.63618854992419	5.70457774839081	5.7444525600303	6.86766500572745	5.41855252142764	4.23813910642958	4.35955736772713	7	5.53119635833633	4.16943823953879	5.21590095511808	7	7	1	1	1	1	7	7	7	3	7	7	2	7	7	7	7	3	7	7	2	3	7	7	7	79	0	3
70	5.59305480267868	4.78227347483119	5.04328465063754	3.77917776192782	3.67091698988876	5.44671017614452	7	6.23740117898609	7	5.06864922104523	3.27513925400043	3.53585131200338	5.90759019192762	4.28260787034664	5.34006385404545	4.09150088121301	5.49847532148353	5.01049138649519	5.29840810555277	7	6.80139270567889	4.75957779287615	6.04262003222539	1	1	7	7	7	7	7	2	2	7	4	7	7	7	7	7	7	7	2	7	2	7	7	62.75	0	3
71	2.7108408734578	2.19643164777598	5.54682239804792	6.66031559497959	2.56801363145418	6.55715772267158	4.1988499025098	6.69682921166994	7	7	5.91156606513265	6.81324639010973	5.66956217181909	1.55068647583238	6.2157673080741	1.35087472131961	7	6.86303333796688	4.03450039458084	1.40746057549559	6.02818956309676	4.2122245534794	2.85093956128776	1	1	7	7	7	7	7	1	7	4	3	7	3	7	7	7	7	7	2	6	7	7	7	91.5	0	3
72	1.38202065988852	1	5.63801641153827	4.89425280507375	1.44886218614474	6.37019072718855	5.65174254436069	7	6.91300161161116	4.88871974280112	4.22855295864664	3.45787548140464	6.4262038856696	4.93929991918687	1	4.74364023569249	3.78820482766596	6.62050602423274	5.05817515629783	7	6.60474188016931	5.34435479195241	5.76323076775286	3	1	2	7	7	7	7	7	5	5	6	7	7	7	7	3	7	7	7	7	2	7	7	82.25	0	3
73	7	7	4.52540448586877	5.78120401173284	4.42691974953079	4.64120372749324	5.15323680942497	6.57427185884282	4.66648335738588	6.86470838273075	5.9937530995772	6.65476815689645	6.56461442762539	4.57281220505121	5.84455882809003	5.33941199933332	3.51389631606526	6.17517472443238	7	6.4598089344469	5.30970707997286	6.34911778758814	3.42865381971228	1	1	7	7	7	7	7	5	7	7	1	7	7	7	7	3	7	2	1	4	7	7	7	81	0	3
74	7	2.97396443846423	6.46845457717107	5.19697865808004	6.82393325906886	4.63090221341701	4.62219085492364	6.37270407795274	4.87492214149435	6.42274974231786	5.24589049282179	5.93794805499067	4.41059611813276	6.58181038426483	6.91077948966557	6.50868481673405	2.49265728408247	4.71144329491088	3.93600074540545	5.12142512162688	5.30740587229441	5.96444279774634	7	7	1	4	7	7	7	7	4	7	1	1	7	7	7	1	4	6	7	4	7	7	7	7	75.75	0	3
75	5.75336868235612	5.63510202254474	4.85634073863053	1.80464722878958	3.08413188533223	6.50025088530507	4.69608966561125	3.00626842116815	7	4.06914458713342	5.23366754155988	3.43894460193207	5.60231418055649	7	5.79017620288545	7	5.94726856453496	5.05772960875077	5.26504229788753	6.16453832188832	6.3708496211593	6.95154578405553	4.10335547922761	1	1	1	1	7	7	7	7	4	7	2	7	4	7	5	7	7	7	2	2	2	7	7	74.5	0	3
76	7	6.12434549866602	6.23471911534259	2.83886135845039	6.45320899674987	4.04508941066421	3.79981165070664	5.53414980197749	6.68445957259943	5.66711124108516	6.32755866001128	5.37689101934463	6.68117876691183	4.350050625565	7	5.33472639229544	4.07537764714597	6.47828807395452	7	5.98269648572906	1	6.54997177966076	3.20336482344221	1	1	1	1	7	7	7	2	7	7	2	7	7	5	1	7	7	7	3	4	1	5	7	85.25	0	3
77	5.21707508225318	4.9079651262317	1	4.73542888124311	6.10057388870049	3.63295938373808	6.1220614167975	5.06912929328932	6.98438488267316	6.07590070530845	6.87965023561767	3.91514918705015	1	3.24744628300431	6.92009901753846	4.186466822033	5.51255974588213	6.25146850013486	3.6565266784956	7	7	6.71706544539843	4.89341808197987	1	1	7	7	7	7	7	1	5	7	2	7	7	5	7	7	5	7	1	3	3	3	7	79	0	3
78	5.73632275870444	7	4.47893399858658	1.36100061557338	5.73152151260646	5.75591806731843	7	4.43770581121084	4.60067107878075	5.96552290891696	5.53722406729083	6.06311955531696	4.93286229301417	5.10084560483557	2.75620501570505	5.62437247672973	6.33398916869497	3.5728358144559	4.66271933648003	6.22998715459817	3.99174003138088	6.7925296669699	6.71922791795876	1	1	4	1	7	7	7	4	7	1	1	7	7	7	7	7	7	7	1	7	7	7	7	64.75	0	3
79	6.05078352120811	2.4417064036718	5.72413133622974	6.93941673652764	4.89126075611556	5.55366288953819	5.3017965634846	4.97257891270652	2.88523482318476	6.92386255908939	7	6.44256338625142	6.73433500921194	4.37256122449871	5.60082773334024	6.4539435024146	4.65998668121746	6.63628672314312	5.41115805529254	5.46372411840953	2.95783218420413	5.14297625044375	4.0239173738388	3	1	1	7	7	7	7	7	3	2	3	7	7	7	7	7	7	7	2	7	1	7	7	69.5	0	3
80	2.93085272131838	3.69726279186871	5.35820403333836	2.35414461150081	6.9340586324797	6.36173641755186	5.78733015217127	4.6862331054046	7	5.49672928707062	3.54112986207025	3.90414853956679	3.46907961708258	5.10394735247504	7	6.89819842598527	5.41025059183113	5.28836654739339	5.56763044123172	2.48395594194218	4.66100772486872	7	7	7	1	7	7	7	7	7	7	7	2	2	7	7	3	7	7	7	7	1	7	2	7	7	77.25	0	3
81	6.08693637490474	7	4.06069249544592	3.46491031957827	4.67731606978603	6.01684100724057	7	6.35669356436265	4.84894322646951	6.43976762890682	4.46856981076762	4.03820255590492	7	7	1	6.42338592557145	6.95856522482153	5.56298144640792	6.81956166186051	4.25914845443176	3.96502738360555	4.75673514462806	7	7	2	1	2	7	7	7	1	4	3	1	7	3	7	1	7	5	7	1	3	7	7	1	62	0	3
82	6.66451620738417	6.84464116455736	3.52848837936096	3.43361471674741	5.7476834834215	4.8700462292165	7	5.32667052487515	6.7588300495229	4.5577863128441	7	3.62997918812688	4.7767159409604	4.67778214612925	1.31723361774866	6.87085024128169	6.48458222355335	5.2487201630265	6.26355082428889	5.22950555924358	6.19861087134189	5.40046033469786	3.96566942104603	2	1	1	1	7	7	7	3	7	7	7	7	7	7	7	4	3	7	3	7	1	7	7	78.75	0	3
83	5.95028719107144	6.64147268247189	3.12184564942651	4.07947766797192	6.82145382134519	6.02712323223364	7	4.99063862674591	6.88190768797499	4.83567343848051	6.08697723057515	3.2903934556526	5.6590195047479	4.0354400253487	1.14753162568598	4.48961921984121	7	7	2.92428049448515	5.57860871230162	5.49719917248416	5.9944549232576	5.64295316632617	1	1	1	1	7	7	7	2	7	7	7	7	7	7	7	7	4	7	2	7	1	7	7	83.5	0	3
84	3.27642830812966	6.32047026129738	3.67550803319766	5.08447977304896	7	2.56370227380775	7	6.93843787595599	3.06381307119173	6.7432219175953	7	2.6037204868446	3.43591953521726	3.62145799634567	6.89852584315629	3.11941522776628	5.48917184479089	5.71263388359254	6.9881602588498	4.47010303943069	2.44051270748795	6.80676840149206	4.48847197211186	3	1	7	7	7	7	7	1	4	1	1	5	7	7	7	7	3	7	1	7	1	7	1	79.25	0	3
85	5.06350663626406	6.2842622617534	7	3.33149692685398	6.10353029561064	6.92987938335364	7	6.509643587049	6.28789755588552	4.83023095345832	5.53646780810678	5.31522725452877	6.07665565106782	4.80236620210837	6.20975129925365	3.85050254147068	6.43255080501811	4.13922035775942	5.43348658601997	7	4.39401168573757	5.38376220881474	5.77034046818878	1	1	7	7	7	7	7	2	3	7	5	7	7	7	7	7	7	7	1	7	1	7	7	79	0	3
86	5.79919370610553	5.75154428106991	5.18930572574888	1.56683804067638	4.40740210664684	6.1190215387431	3.72056351287841	3.8251277434499	7	5.60754732907305	6.81016793347605	5.3551270683082	6.99385629016959	7	5.84687322286158	6.16253390814733	7	5.0493723411746	5.84048156900727	4.31867656696885	4.28065129839198	4.72451212738132	3.2772581869123	1	1	1	1	7	7	7	7	4	7	3	7	6	7	7	7	7	7	2	4	2	7	3	74.75	0	3
87	4.99059122014273	4.97141718644398	5.8758737686672	5.82877867905534	4.34358733725894	6.28866993411777	4.49327463792296	4.7678848339434	7	3.44764126660556	7	3.80635896172871	6.70387917788889	2.89511803580454	6.68903637102863	4.51580291977623	5.40129082502985	3.86326392543249	6.79242187463368	6.45351067446835	6.25848428794177	4.37745026055238	5.35303096772061	1	1	7	7	7	7	7	7	4	3	7	7	7	7	7	7	7	7	4	7	6	7	7	75.5	0	3
88	2.55231607816567	1.57033678194359	6.94443393843755	6.63357668761824	1	2.47134687699583	4.89567799787651	2.92138872685123	4.3886878560691	7	7	4.07009623977562	5.21698114037731	6.77274534671358	5.47147198081432	4.12402048099402	5.13379547630162	6.86305260964143	5.72038172023466	5.78129478711367	7	5.23865761513452	3.57573892991067	1	1	7	7	7	7	7	2	4	1	7	7	7	7	7	4	7	7	1	7	2	7	7	61.25	0	3
89	6.26230113554609	6.10791176994503	4.19747725021253	5.57599290760381	4.08318255361065	2.17731950120635	5.74814794436877	6.56777692742062	3.46890578498751	7	5.84465419852551	6.78324173266495	6.53637212677796	5.83652345888823	6.96796625709989	4.74860501779292	4.68177363879153	6.01372823591283	6.62234792260553	6.24099866311876	4.67518088869981	3.69816637043835	3.12057931149997	1	1	7	7	7	7	7	2	3	7	1	7	7	7	7	4	7	2	1	7	7	7	7	60	0	3
90	5.56983966761997	6.35505676886089	4.10651809649869	3.63764189645366	4.79006175027776	5.85571521542733	6.60487025825744	1.18886631607246	5.51966739321221	5.60014997517796	4.57388836227926	4.55918783695423	6.98774546753956	4.45566399442616	3.00330135946068	5.88087956703909	6.43776783786436	5.52426906863723	5.18667783993002	5.13776474227274	6.51990970431692	4.74638988333262	6.55764559187699	7	1	1	4	7	7	7	2	5	7	6	7	7	7	1	7	5	7	1	2	1	7	1	55.75	0	3
91	1.03665678495632	1.38756841330106	5.90074358266915	6.76966266004294	1	4.6428376774841	4.44783714275709	5.12097063835382	5.1631073333024	3.41013364065164	4.6705498749136	5.37318713284722	5.6722970757168	4.82645905740687	5.27264070166706	6.00615754871709	5.24988299213945	4.2017306659718	7	5.94603033486995	6.21630481227803	3.4656280104302	6.82448700251831	1	1	7	7	7	7	7	7	2	1	3	7	3	7	7	7	7	7	1	7	7	7	7	63.5	0	3
92	1.08449705807962	6.9023267565931	6.32070719719276	5.09768905114385	6.02823587013458	6.18692769424768	5.28236839042623	7	3.43131508799158	4.96442460389046	2.00037839466917	3.46634168948337	5.23728297957334	3.78760383686006	5.36578214627766	3.50120175896647	7	7	6.28135374295729	4.94603249889062	3.13833683736926	7	3.81423112444446	7	1	7	7	7	7	7	2	2	3	1	7	7	7	5	7	7	7	1	2	2	7	1	87.25	0	3
93	2.27023853046027	1.73273697869497	5.81996385792587	6.97351281796192	2.15813833275549	6.86050764469025	3.94753109294611	5.71151148645315	7	7	4.32094927667854	6.93948121798499	5.38270150767034	1.73520664805439	5.11782117018408	4.01229310057558	6.95461482329727	7	5.0564026227651	2.09648285574611	6.88527497574906	4.18770355794853	2.8178855304956	1	1	7	7	7	7	7	2	7	3	3	7	4	7	1	7	7	7	2	5	7	7	7	70	0	3
94	2.24484829649796	1.67739425926378	6.63296726267988	6.79117903850393	1.64361414001282	2.88518773760172	4.28903654171362	4.09787642856401	5.02430830712199	3.92249811246394	7	6.46509498593511	5.47588264731251	6.29372345606458	4.77455621769019	6.24882022095738	3.78499277306965	6.96895171351134	4.48619932094595	6.52455974300572	5.85520521340221	4.09723275987556	2.34770097332615	1	1	7	7	7	7	7	2	4	1	4	7	6	7	7	5	7	7	1	7	2	7	7	65.75	0	3
95	3.11694034732141	2.21454964943375	3.65458433674881	5.16186811937787	2.62388377501163	3.94087858249229	5.95138153654742	6.22674850014842	4.53061027849214	4.7419009728719	5.59532016722983	4.45506352426029	4.21901484239443	4.26864342442295	4.26727965714787	5.87707313387316	7	4.01803168971527	6.2317551491878	5.62055514554027	2.95699334389921	6.03156849306645	4.93824797156713	7	1	2	7	7	7	7	2	4	7	1	7	7	7	1	7	7	7	1	7	1	7	7	65.5	0	3
96	5.47462763433716	7	4.35943393366063	1	4.54071906300194	5.1881994000146	3.83453901227135	2.98032682313968	5.19973066073036	4.75603475601459	6.13977225097631	4.96658025820064	6.19294851753912	6.62085063115745	7	5.81259398522258	7	5.99784542661996	6.26359095716353	4.98310363505348	5.34715131595636	4.67717658729083	5.69427038412553	1	1	1	1	7	7	7	2	4	7	2	7	4	7	7	7	4	7	3	7	4	7	7	74.25	0	3
97	1	6.24329244406021	5.99841667418153	5.11156776521361	6.58882764757286	7	4.80360227038257	7	4.21127871865447	5.27304219305659	1.83953230295673	3.4953468041546	3.66225144254916	3.30471542990403	5.542700682834	2.46393428010198	6.15302638120164	6.46243760249875	6.80755388104502	5.37319680691956	3.67600960627034	7	3.10824523483357	7	1	7	5	7	7	7	1	3	3	1	7	7	7	7	7	3	7	1	2	2	7	1	87	0	3
98	3.32809669571987	1.68741899341356	5.99066873524162	4.62906511120043	4.37783778361148	5.99592716338611	6.78849951497192	6.79693862597921	6.91109368147401	6.87647897705188	7	6.62794264243476	5.67137779670049	7	7	7	5.54475042712973	7	7	6.49186614854568	6.96211228167001	6.56824277310352	4.23905904759792	7	1	7	7	7	7	7	3	7	5	3	7	7	7	7	5	7	7	1	7	1	7	7	94	1	3
99	3.28885108064597	2.36346651693227	7	7	3.94495610217634	7	7	6.53622806224923	5.88782745966619	6.81534793279375	7	7	6.88863621956467	7	7	4.9532157463251	7	7	5.9456744223979	6.84994631234089	5.07907578918675	5.72717539672089	6.40740551709952	7	1	7	7	7	7	7	7	7	7	3	7	7	7	7	7	2	7	1	7	1	7	7	100.75	1	3
100	5.75157528381416	5.65345331564482	4.3373118375662	5.71360528192911	5.33387113894815	5.87975705828159	6.66455193784184	6.59045185311576	5.99622231524173	7	4.47836463333157	7	6.86157879333012	5.07559597954845	7	5.35194454848091	7	6.55994736323379	5.06933293860292	7	4.58033976838937	6.81559609346844	7	7	2	7	7	7	7	7	6	7	7	1	7	6	7	1	7	2	7	6	6	1	7	2	95.5	1	3
101	2.95259499481537	2.32178482925779	7	5.53735561393486	4.67678415290818	6.11359840974586	6.57962960283064	7	6.45587536424835	7	7	4.69253711863711	5.88225791795371	7	6.46397477210682	7	4.93213049038203	7	6.84438211221013	6.67668828459362	6.370155436427	5.29178486492762	5.80744295807975	7	1	7	7	7	7	7	3	7	6	7	7	3	7	7	7	3	7	7	5	1	7	7	108.25	1	3
102	4.52376461555485	4.90267507034994	3.94585157161718	6.72871789293453	7	7	6.9676237407835	7	5.08700969119982	4.90505815072635	5.44043037620785	6.93902403804236	7	7	6.42268910014865	6.95186664186768	6.62585089516573	6.89089693836001	6.30702498082201	7	7	7	5.7024841630973	7	7	7	7	7	7	7	2	3	7	7	7	7	7	4	7	7	7	1	3	2	7	1	97	1	3
103	5.1042598682229	6.4488801643758	4.89700674319458	5.06281420240221	3.59681825077265	6.88016101185068	7	7	5.99256445764039	5.06367883279253	7	7	5.99292701278318	6.0492714616479	6.95614402132978	7	5.88398692212832	6.99208709818011	5.40027664306199	6.91788401073566	6.49581217664071	7	5.82586347493609	7	7	7	7	7	7	7	1	1	7	1	7	7	7	1	7	3	7	3	7	7	7	7	92.75	1	3
104	7	2.3137014981761	4.00461828003986	5.09770911356421	3.01297187979057	7	5.63450689074827	6.81929795028682	7	6.51620949108297	6.60920122331087	6.70107440692144	7	6.53676507621816	5.33107175438728	3.77758488511977	6.65684021157086	6.05104950892461	5.33978734098029	6.30578370810635	7	6.08235709653932	7	7	7	7	7	7	7	7	2	7	2	1	7	7	7	7	2	7	7	2	3	1	7	7	85.5	1	3
105	1	3.9457981005094	6.59273184615319	4.52119116541285	1.65254188624851	4.6235953380812	5.95569216478424	7	7	7	6.38697751250434	6.75222205495767	7	5.74406004331154	7	5.452763964367	7	7	6.31966481835763	4.56503172979653	4.30267627620168	5.82500203629686	6.14172072679486	7	2	7	7	7	7	7	7	7	7	7	7	7	7	7	3	7	7	7	1	1	7	7	94.25	1	3
106	3.96887695026547	3.68787821960671	5.59368192527268	6.78389427323347	6.60686334069532	5.73154166337929	5.92347074407524	6.1756313114057	7	6.74604421958776	3.78059314215359	7	7	7	5.49198384566084	7	7	5.91322167836801	5.53903621182683	7	7	6.5738417646859	7	7	7	7	7	7	7	7	2	5	1	1	7	7	7	7	7	4	7	6	2	7	7	7	88	1	3
107	5.78879379498887	1.92906398332259	7	3.55705104519533	1.69577419315585	4.7254807969319	6.51425471003827	7	6.5714374974753	5.31237759470803	6.37280930740751	5.86118178640385	5.23658082807469	7	4.02790794828666	4.10257298929395	3.32396193505178	7	6.97971490773182	7	6.49466948147128	7	5.48112144935533	7	1	7	7	7	4	7	2	7	7	1	7	7	7	7	7	7	7	7	7	7	7	1	101.75	1	3
108	7	4.23404489043562	5.31024319630377	4.25784983105652	1.75087591522292	3.16529092350195	7	5.9120864703234	6.22692784607617	5.27086632581142	6.18062864053391	7	6.87306013667912	2.64570121113144	6.75645729067186	6.66340307462336	6.66236980945105	5.95192919914774	5.59673505111981	6.26071035604631	7	7	6.15712551714814	7	2	7	7	7	7	7	2	5	3	1	7	7	7	7	7	7	7	2	7	7	7	7	91.5	1	3
109	3.40557322186287	1.88784941303982	5.96912410321667	5.62961020929016	4.40389819371186	7	7	6.70803834264377	5.18782215201629	6.94576207502945	5.41661146537053	7	5.79049703797258	5.98353525293413	6.73574524760315	6.98487724035759	5.12815450673204	7	6.14980007958913	5.95826787044979	6.60351694012585	5.47956831140041	6.112210730678	7	1	7	7	7	7	7	3	7	6	4	7	3	7	7	5	3	7	7	3	1	7	7	76.25	1	3
110	5.39106518328547	2.25175843928318	7	4.92592851935009	3.49303191729172	4.59430062040495	7	5.55150519735506	5.01020947429221	3.59693658342196	6.25962330396594	6.40479095979937	6.76583250977766	5.73054398494988	6.68078561358124	7	5.25429618591934	7	6.26515235393114	6.42703043383978	7	7	7	7	1	7	7	7	7	7	1	3	1	4	7	7	7	7	3	2	7	1	7	7	7	7	74	1	3
111	5.1095755336297	1.55228721723608	6.62810307663132	3.96016270978631	2.54297944279493	5.03499720582974	6.29572512048475	7	7	6.04322850672112	6.65385603436056	6.14363480313156	7	6.87240962188692	6.63621915539973	7	3.83037071460731	5.97735931599955	4.55239472097229	6.88236039695684	6.26094518132218	7	4.20391202824253	7	1	7	7	7	7	7	2	6	7	4	7	7	7	7	7	7	7	1	7	2	7	7	102.75	1	3
112	5.76312194993496	6.60272047534892	6.21061573606519	5.11423199699358	3.53538699135975	7	6.4724284473524	6.50843902686936	7	5.89019910744646	5.16795789453792	5.42641710268367	4.61205313750094	5.8205661084911	6.45040872056461	7	6.51618685514658	6.89666017549864	7	7	7	5.76401264169462	6.17026455878124	7	7	7	7	4	7	7	3	5	7	7	7	7	7	7	7	7	7	1	2	2	7	1	95.5	1	3
113	6.40625955323212	2.07383770730864	4.04202501230623	3.93512813016857	6.32448324190735	7	4.15931306619262	6.40235672003236	7	4.33606313991017	7	6.19884937931814	6.64536099433491	7	7	5.94997242306382	6.1087499434422	5.82385249373497	4.88593287342719	7	6.07995464916342	6.32131831511572	6.95361267757718	7	7	7	7	7	7	7	4	7	2	2	7	5	7	7	7	3	7	1	7	7	7	7	102.25	1	3
114	4.10925180362406	1.76160404134619	6.68672654350352	6.45240281950443	4.81585491072342	7	6.45159757098771	7	6.39750080198452	7	5.41310075942085	6.34418005481494	6.72729253633618	6.70435315106104	6.62241612407658	5.68534734512981	4.98702591757029	6.62065146361191	4.77467300185242	6.5751487225307	5.37559203980303	5.82615687018358	6.19513111523592	7	1	7	7	7	7	7	7	7	7	4	7	7	7	7	7	2	7	1	6	1	7	7	91	1	3
115	5.59082257464945	1.30795451680114	7	3.40660657296389	2.74854250968741	5.96251310190244	7	6.0813269206319	5.96600114170076	5.33325242029007	5.99244768628547	7	6.80873042041244	6.63279336830785	6.28647581278287	5.43992994906194	7	5.27963600402609	5.60134903800034	6.24341053267908	5.79796032209763	6.87871355384538	4.95603993444326	7	1	7	7	7	7	7	1	7	2	3	7	7	7	7	7	3	7	1	2	1	2	7	92.75	1	3
116	6.43449476765483	2.40516963311603	2.48048613331755	3.03638137681009	6.63955133198621	4.36460003540494	6.96508655012507	5.81177408541905	7	3.54468074625135	5.75080099575845	6.51537237375996	7	5.32687958988636	5.77781682032808	6.27816333222123	6.73196523863104	6.83405039274668	5.73785152235866	6.2773247417414	5.68006194787331	7	3.31776665824423	7	7	7	7	7	7	7	2	5	1	1	7	4	7	7	5	7	7	1	3	2	7	1	105.5	1	3
117	7	2.81901019019106	3.97864309730265	3.53103606719993	3.34907160822134	7	6.6454050345816	7	7	6.16858620078299	4.56399078078093	6.59106578878579	5.17810867064214	7	5.71075441858406	5.65343770156986	7	5.09049128058393	5.87101730240671	6.31188180519535	6.77838013814421	6.41989909745547	6.26621598655466	7	7	7	7	7	7	7	2	3	1	1	7	7	7	7	7	7	7	1	7	1	7	7	91.25	1	3
118	5.74063132826237	1	6.41787922008578	3.58538930909825	1.64988474617674	4.81039209989752	7	6.2784930442064	7	6.05190028421029	6.20525648888805	6.32014422991108	5.75268595822506	6.51965801994718	4.58330313864896	7	4.22582093532597	6.62622596590755	5.35815396689251	6.2433150428372	6.8837566285361	7	5.71269846414958	7	1	7	7	7	7	7	2	7	1	3	7	7	7	7	7	7	7	1	7	7	7	2	88	1	3
119	4.72380960581841	1	5.94535141991954	3.73049773847367	2.98534919051925	4.81249957916551	3.35166680241478	5.76455837823545	6.22420079364113	7	6.02077698696156	6.68330606428211	7	6.25898688317469	5.87703117568938	6.64308662739384	6.66926414014671	7	7	7	7	7	3.32209457660952	7	1	7	7	7	7	7	1	6	1	3	7	7	7	7	6	2	7	1	7	7	5	7	87.75	1	3
120	7	5.46669371500469	6.19473807766747	3.74573112970782	3.83250641196227	7	6.93637268145886	4.91332895632096	7	5.90268656357408	6.69753375123561	5.22697712943049	6.62809727760138	3.960441231791	6.71247550558827	3.98682857155636	7	6.83042246883703	7	3.10854209323144	6.40232728811901	7	4.88453712152014	7	7	7	7	7	7	7	7	2	2	1	7	7	7	7	3	3	7	1	7	1	7	3	93.5	1	3
121	6.52431341861118	4.24543578966423	5.29796712147241	5.01123042258542	1.61577862831271	5.62765099273627	7	6.31122183754014	7	4.1750897221064	5.60372473459365	4.32992309414219	6.9784805608587	7	6.23437776522673	5.14095422375633	4.75976201610752	6.76523165823658	4.15811534439771	5.56685324789271	6.2118953544295	6.7582664170253	7	7	7	7	7	7	7	7	2	7	1	3	7	7	7	7	7	5	7	1	7	2	7	7	81.25	1	3
122	5.29545926706781	1.78868192244271	6.52821104050238	4.85648728507288	3.59947294087445	3.44615433305534	3.60048166439677	5.38656672006121	7	7	5.3964625908622	6.35452906678977	7	3.85401345383697	6.64690234959607	7	6.9862390718045	6.75100149463547	6.3642475491469	7	5.6405285211463	7	6.27885835293668	7	1	7	7	7	7	7	1	7	1	5	7	7	7	7	5	2	7	1	7	7	6	7	96	1	3
123	7	1.56853677658122	3.38006720442925	3.59943015561914	6.84047696553917	5.58328946062989	6.42507383457618	4.0253968633916	6.87841859917849	3.48248618966129	7	6.96334898430166	6.88545542087485	4.88313170777033	5.2371791929563	6.02207613954686	6.70909098672786	6.7961632613001	6.90934649158699	6.62598448162283	5.79319394531818	5.1788525141893	5.91788724895327	7	7	7	7	7	7	7	6	7	2	1	7	3	7	7	5	7	7	1	3	2	7	7	97.75	1	3
124	4.8816261272334	3.75861835502394	6.32881545388291	5.97743805048063	1	3.51973934654456	5.16512818746629	3.83521034505606	6.43427196106956	6.9345392901378	6.64699183181178	5.46913047123695	7	6.35627196372362	7	4.09539608640309	4.58891823337188	6.95955013391413	7	5.25096725646476	7	6.86029034034138	6.38277564185131	7	7	7	7	3	7	7	2	7	2	4	7	7	7	7	7	7	7	1	7	1	7	7	74.5	1	3
125	1.93601109441308	1	7	6.0670600914726	4.72494894463209	6.44108850489383	6.15304331526738	7	4.9916820656386	3.71763098015382	6.64626127699284	7	7	3.95240711762644	7	5.71006653524486	5.81582116044037	5.3528560951039	4.60727066755078	7	5.36318124429139	6.93026755760972	3.12859020350166	7	1	7	7	7	7	7	7	7	7	3	7	7	7	7	7	3	7	1	3	2	7	7	90.25	1	3
126	5.89436098195386	5.86090292415802	4.90873468515508	5.95094954946186	1.82361205449016	6.54969789244134	5.88120312738974	7	7	4.2763415641989	5.27722412447447	4.85833341568519	6.60746061294885	6.88055721118017	5.4664362563055	5.21323171638818	4.17624461895839	6.21435305138038	6.49485785553706	5.64243195230959	6.96780797210634	6.34886772218359	7	7	7	7	7	6	7	7	2	7	7	2	7	7	7	7	4	2	7	1	7	1	7	7	77	1	3
127	5.47084436366483	6.61472513596619	4.4299576757761	5.20025862533217	5.46192824963819	4.49145909756095	6.72852158656137	5.14970169378171	6.05797665177812	7	7	6.97494907590966	6.02140430583276	3.47973563364493	6.28024080962838	6.14129719350568	5.51605220973495	7	6.34666706482672	5.57476487343203	5.54646575860089	7	7	7	3	7	7	7	7	7	2	2	7	1	7	7	7	7	7	3	7	2	7	2	7	7	86.75	1	3
128	6.31654015060535	2.39983635309757	2.14041616006197	3.31574643959133	4.64324237613046	6.327086500384	6.99901025884712	6.2602563658382	6.04738579619013	2.56470292079552	3.86150269974625	6.52242087176323	7	3.93320040317853	5.65545557340025	7	6.77668077344494	7	7	4.29137322899812	5.06067459363692	6.22659207286895	6.65148831162387	7	7	7	7	7	7	7	3	7	2	4	7	3	7	7	7	7	7	1	7	7	7	7	103.5	1	3
129	6.90225373087783	3.98519394794391	4.2657116810152	4.54048784116994	1	5.9241762114691	7	5.16162054238575	6.30450811902728	3.81212818803246	6.62718582972364	7	7	4.59109234625823	7	7	5.96260625286362	4.74676456507179	4.28159171050646	6.74196647747548	6.3978470845401	7	6.12140550457111	7	2	7	7	7	7	7	4	7	1	1	7	7	7	7	7	7	7	1	2	1	7	7	87.25	1	3
130	6.85140680162599	6.10615375922096	6.791358926422	5.36831994111057	2.23172402359798	6.48282223610053	7	6.69698705445999	6.78689389911084	6.45880978632735	7	5.53338043361961	6.58383926747285	3.31048494684504	5.53932303229648	6.25716752779875	6.49743392883297	5.48763378051431	6.34689026000155	5.75796349276047	6.41678900465726	5.52684627429042	4.7762154713512	7	7	7	7	1	7	7	7	5	7	7	7	7	7	7	7	3	7	5	6	7	7	1	99	1	3
131	4.08747659671003	1.81428917435367	7	5.78881904949858	2.317000901847	5.68275808133681	6.79435105001378	6.72631781392069	6.45733664129132	5.53089135921901	3.34888556437324	4.98116315014229	6.56058220370096	6.13529349558883	5.16866954666633	6.58963630303939	5.17290433216134	7	5.79352952912907	7	5.54759007131009	5.36334201192193	4.20964939301607	7	1	7	7	7	7	7	1	3	7	7	7	7	7	1	7	7	7	2	2	2	7	7	82.75	1	3
132	2.40531022142879	3.94901701217239	3.50410996888959	6.73497691152177	6.82957122868605	6.54269067053873	6.88528231722186	6.32857102345099	5.57268274181634	2.95149841998092	4.50163793376327	5.4391714430492	6.98531571384566	6.54277401399262	5.1816536061272	6.94391314123943	7	7	7	7	4.47294479742241	7	5.85396304417339	7	7	7	7	7	7	7	3	2	7	1	7	7	3	7	7	7	7	1	4	1	7	7	89.5	1	3
133	5.13213512958462	1	6.62255301821355	5.09659728160527	2.02435773654247	5.8713335799436	6.31423212170598	6.50154725979143	4.40189828904067	5.63421136121892	6.55914865769979	6.52869396695999	7	5.3120572453457	4.4564957406494	7	5.52317940894845	7	5.84551043732262	5.96113734459248	5.91954040627992	6.554388977485	5.74352971400772	7	1	7	7	7	7	7	1	2	2	1	7	7	7	7	5	7	7	7	4	7	7	7	92.25	1	3
134	6.34097198956375	4.63371662382147	4.91345043947332	5.68328362967419	2.12302814476122	6.96702710268941	5.80759553004855	6.88446051575338	6.9693048997455	3.46613528784451	5.7740454242435	7	6.43538743739539	7	6.38988218673127	4.01472080258119	4.84899906563234	6.1396650527019	6.30287552551888	5.73158364498673	5.99259499195743	6.24405822866442	3.68237336276844	7	2	7	7	3	7	7	2	7	7	3	7	7	7	7	6	3	7	1	7	2	7	7	82	1	3
135	3.53549075194028	4.08618211757098	5.15074445669253	6.38431643507552	6.84508336873144	6.61648307275893	5.89005118729581	5.25849663839383	6.85817322723463	7	4.49780423065938	6.31925567853318	6.34749700148766	6.67834199701826	6.41701427602832	4.67984417564974	6.2801660895666	6.62619367226365	4.80603206572958	6.37902403388328	7	6.27042208312058	6.67834372220132	7	4	7	7	7	7	7	2	7	1	6	7	7	7	7	7	3	7	3	2	7	7	7	69.75	1	3
136	6.3862698708224	1.57347324274662	7	3.56060971469787	2.23262871634755	5.86921910204032	5.48218821080799	4.51742688275503	6.80847137945146	4.66893312179872	6.50062196255608	6.77394414900119	6.05597693634542	5.0575618804027	6.43270647616078	6.69458634570742	6.93420747672251	7	5.31564746399374	6.77908124624058	6.84451247435426	5.21800475757939	5.68165721749581	7	1	7	7	7	7	7	1	7	2	3	7	7	7	7	7	7	7	7	3	1	2	7	110.5	1	3
137	4.94829269382721	3.09510120919477	5.77063373235129	5.58689277495681	3.37218241431102	3.33674357138218	4.2058933930683	7	4.64141587064565	1.30065522561479	6.16563267523661	5.27205474498107	6.66569460772967	6.12887012571097	3.68036452542604	6.43391842348854	6.94794955177223	6.90596179662817	6.68482046826587	6.46194857297511	4.73052154313568	6.97914046764328	5.97619313767563	7	7	7	7	7	7	7	2	7	7	7	7	7	7	7	7	7	7	2	2	1	7	7	68.25	1	3
138	3.78625665271175	6.48177733463939	4.66848566190937	6.74200075352743	3.21807188095345	5.27419103424918	7	5.99806776500391	6.74849005712757	6.81977183945375	6.2414538295681	5.33467495237627	5.07373267607758	6.8191791845041	4.82562154111537	6.97098769102216	4.20785834888387	7	6.88981284498569	5.70856555104872	3.83240515561724	5.60587665833596	4.52281694380675	7	7	7	7	7	7	7	1	7	1	2	7	7	7	7	2	3	7	3	3	2	7	4	78	1	3
139	3.44507118225492	1.24685115021988	7	4.15406732913086	2.7763911960779	4.95239138078088	6.20565194136425	5.63138431811676	5.4096175328204	5.56767441858289	7	6.63781432393928	6.17833008383573	2.19479049805274	4.44441496266436	7	5.69236275948774	5.73403612258324	7	6.05367114188149	4.83901698049216	7	6.27470038444205	7	1	7	7	7	7	7	1	7	1	7	7	7	7	7	4	7	7	5	3	7	7	7	91.75	1	3
140	4.6399096640236	4.96816286458156	2.64801693127426	6.86113544985852	6.30866713100827	7	3.56449725947737	6.61162132639339	4.57460641658155	4.47062370941328	6.1526494822114	5.52929062794944	5.85490079131995	7	7	5.68957267494277	5.83664202300004	6.25152942253857	5.02433033273707	6.54951668641244	6.07876715452454	6.64526045950238	5.25788016096564	7	7	7	7	7	7	7	3	2	7	7	7	7	7	7	7	7	7	1	3	2	7	7	86.5	1	3
141	5.19988629294045	1.9006093069518	6.81341211785254	3.28757784618612	3.47942599369208	5.18019763833428	5.77875468736013	7	6.2060464112833	5.63032633718568	7	7	7	6.82394855044275	6.4079058254631	4.97911136048958	6.19728698209622	6.09183887300151	4.85481632386689	6.09462118321157	5.87235301337727	4.32691266894132	4.54960454965609	7	1	7	7	7	7	7	7	7	7	7	7	7	7	7	7	7	7	1	7	1	7	7	86.25	1	3
142	7	7	4.93585825552099	5.56888779921142	3.10276060133614	7	4.28893735223635	6.68516717406976	6.76699157434472	5.35755375909476	3.57399872965267	5.81898385320279	6.29454438045143	5.23285095634679	5.45366696378114	7	4.51075313624259	5.66212710124683	6.14380545475133	7	5.08189237822025	6.30204433062312	4.05196531892715	7	7	7	7	4	7	7	3	7	7	2	7	7	7	6	7	7	7	2	7	2	7	7	96	1	3
143	7	4.61934345389994	4.14415574231619	5.41929986387183	1	5.52112501454931	6.6481798555239	5.22470404139736	6.50517776326922	4.58966809607473	5.02214188201523	4.28320346350425	6.49817696530998	7	5.66584176358513	7	6.46846907196226	4.58726277009865	7	6.01118979884291	6.55479691704515	6.48183427231131	6.60604584062946	7	2	7	7	7	7	7	4	7	1	1	7	7	7	7	7	7	7	1	2	1	7	7	86.75	1	3
144	6.08831840145158	1.19605796678175	7	3.05983053717398	1.97268929274131	3.92933713779014	2.77566875370292	6.42598335048701	6.3363850450385	6.56344144899027	5.22752245375031	4.73977305766282	6.44142557057078	5.39725712410262	4.93703655831934	7	3.81966206353938	7	6.07322771268098	6.40464308454276	6.97113859222936	7	6.79661463931378	7	1	7	7	7	7	7	3	7	1	2	7	7	7	7	7	7	7	1	4	2	7	7	97.5	1	3
145	7	1.07565676460315	4.64291615941756	6.9059792849302	6.10381438695251	5.30327210395165	4.99993297534683	6.68402919668561	7	6.23938860207716	7	5.64785045529719	5.98224101714618	6.22305975091881	6.84511895736883	6.85458279549112	5.65127497616705	7	5.82552195416382	6.43560222763071	3.5328395332079	6.43742607322987	3.17819746499509	7	7	7	7	7	7	7	7	4	1	6	7	7	7	7	7	7	7	1	3	1	7	7	92.25	1	3
146	4.79174791426413	1.96139929034889	7	4.57669152667337	2.61535388767105	3.85186590004831	5.63652063827303	5.84674886356002	6.23345161614399	4.75835275022756	7	6.74129805258002	5.66364329641657	6.06056260143366	7	6.89867010828919	5.98611987743224	7	4.29244949718011	7	5.4733159804811	5.46758544019557	3.15209823263348	7	1	7	7	7	7	7	7	2	7	7	7	7	7	7	7	7	7	7	7	2	7	7	92	1	3
147	6.78566828251324	5.9307415010332	6.3321071029905	5.41277064358621	1.16554434837683	5.78194052273808	6.11766433013023	6.04894843863014	6.76106735198846	6.32721672230457	3.00916815033162	4.26749896504087	3.48913713042781	3.32834784403373	6.39409404264128	5.57383918244356	6.84344315619334	7	6.75946688553722	3.96375873311075	6.92610887942113	6.70391176569864	6.74837748412141	7	7	7	7	2	7	7	7	2	1	1	7	7	5	1	7	2	7	7	3	2	7	7	83.75	1	3
148	4.42300299906953	1.85721867461546	6.90589604193462	1.50416099579442	2.31126328825657	6.51648684259759	6.89531796026417	6.11110044339934	6.35828574793348	6.07107520534777	6.92346478332555	6.10800604822264	6.18034634124879	7	5.50548959730952	7	6.22509947424498	3.97362070500041	4.05263918234798	6.79628159939515	2.5647294552543	6.79934113677105	4.39398888098859	7	2	7	7	1	6	7	2	3	7	2	7	7	7	1	7	3	7	1	7	1	7	1	89.5	1	3
149	6.49336770718175	4.00006213482898	5.39316857682801	5.64559679986022	1.74327101996601	5.63926318254088	5.93122891232047	7	6.47563787570677	3.84043231469469	4.00094411836667	4.30918564677574	5.91272566955831	6.9400345026745	7	3.83518266195742	5.30611927246264	5.96272438553633	5.55923495345866	6.32141823548655	4.83949434029379	6.31391824202977	6.87363361422755	7	7	7	7	7	4	7	2	7	1	3	7	7	7	7	5	4	7	1	7	2	7	7	79.25	1	3
150	5.57337295873449	2.92434070590227	2.87238244219691	2.46006635410265	3.931146079612	6.59770422378095	5.87168780038013	6.37658847357096	5.50847947749044	6.64662386860324	4.09127702202982	4.80056032745576	4.72175010265515	6.17970883047917	6.05663634071386	5.64450382190011	7	7	5.89837447587097	6.84631241565879	5.28503299792141	4.19061985026915	6.75911128781972	7	7	7	7	7	7	7	1	2	7	7	7	7	7	7	7	7	7	7	3	7	7	7	78	1	3
151	1.46769898219676	1.80755063407412	7	5.78810035652135	5.05288918482031	6.01143702751047	6.19558964919219	7	5.43740493703206	6.21566411460663	6.996263129531	7	6.58177569536657	4.68422714613444	5.54236564629329	5.45006891297172	5.34426704306229	5.59972534148745	4.67437651835419	6.37767205470685	4.41398444346537	6.52395451822643	6.17276700961582	7	1	7	7	7	7	7	7	7	7	7	7	7	7	7	5	7	7	7	7	2	7	7	85.75	1	3
152	7	1	3.82244530658987	5.06884780975036	5.99350571327058	6.51422555274493	4.47291955350802	7	6.59120397678904	6.39092551719465	5.65748436172798	4.97883232429605	5.88121048051447	7	5.48017216584035	3.43362797243877	5.89064681553457	6.95590285114028	5.9938860989157	4.88851582649637	5.03971522991873	7	4.24160629282831	7	7	7	7	7	7	7	7	7	5	1	7	7	7	7	7	7	7	1	7	2	7	7	95.5	1	3
153	6.12474697136716	3.05251420813735	2.14935242905708	2.96101928976257	4.7712252948379	7	5.59843429894656	4.8074080875722	5.73158363832889	5.20648408412141	4.03679282928728	4.36711917988287	6.81132307080153	7	5.26847219804161	5.81773431151927	5.23242479720877	7	6.63812036106653	5.09338998083101	5.29929174906958	7	6.46481033997207	7	7	7	7	7	7	7	2	4	3	1	7	7	7	7	4	2	7	1	2	7	7	7	80.25	1	3
154	5.88466765441357	6.59477596103479	7	6.71138794963404	2.56173866536336	6.28131680118964	6.13457226170664	4.74943953099516	5.97275128957803	6.4131517805262	6.07121933503335	6.58326650519058	7	3.12981163040739	6.68309342300331	3.7191776486281	6.61806519882286	6.7211408163609	6.32400788856424	6.26006971899783	4.46993133000603	7	3.68407996796775	7	7	7	7	2	7	7	1	4	1	3	7	7	7	7	2	7	7	5	7	2	7	1	70	1	3
155	5.54704728366975	2.51567257256635	5.21647191156044	4.23046908032754	3.06007610622782	5.63182477018392	5.50760621697869	5.85210364589506	6.72503859523138	5.44115984557484	6.16431242096287	5.08810388547399	6.23083023642493	4.16561007058477	7	4.75430117988408	4.46992284569763	6.9257013099359	7	4.24907086861228	5.56328113869225	6.926502856015	5.43627460493534	7	7	7	7	7	7	7	1	2	7	3	7	7	7	7	6	2	7	1	7	1	7	7	90.75	1	3
156	6.18923330102021	3.49132534047175	3.07425880013768	3.95457370129093	5.9018648303754	7	5.00555798700829	3.49278066345856	6.09405810514224	6.21630639482634	6.49627282205752	4.4446972585112	5.10559364462758	6.78057594628914	6.68216650413302	6.9797907579508	4.61949448110429	7	5.11722987025833	4.5848794890608	6.13640141888229	7	6.37513627067799	7	7	7	7	7	7	7	7	7	2	6	7	7	7	7	7	3	7	1	3	1	7	7	84.5	1	3
157	6.20703929358442	2.02003121357638	4.74095350158633	7	6.59032671815368	5.74192409042557	5.06657461481346	7	3.47779418104734	6.02185877593951	6.20346735587172	4.49355551388689	6.39649433961187	6.82661337488392	6.63054249379135	7	6.62047853457944	6.37175247941638	5.66470337367625	4.29763479107764	3.39350095389778	6.88950175211119	3.15592148479117	7	7	7	7	7	7	7	7	4	7	5	7	7	7	7	7	2	7	1	7	1	6	7	96.25	1	3
158	4.20452998255676	2.47827003545091	5.48481022681415	6.78514524041873	2.84961256693505	1.4406936034235	7	5.85653583348351	5.96594170264113	5.61835132148231	6.80417035891372	5.48174442185165	4.47989324030755	4.43398926338098	7	5.46328916409887	6.90166106405491	6.31564156713683	6.41146958498777	6.69668973703007	5.37220199796135	5.71120314387475	6.04406932540055	7	1	7	7	7	7	7	2	1	7	7	7	7	7	7	5	7	6	2	7	1	7	7	93	1	3
159	7	7	6.42971194805598	7	2.2785709885037	6.78053922422684	5.72057816661517	6.13386535870997	7	4.6881647591224	4.21920786016279	3.0369422899273	5.5872588774925	5.01963380087304	6.43562127445067	4.49046253746535	5.98632866703095	6.23282807166746	6.44646476404202	7	6.71351711045863	5.68279213990646	3.23171717350563	7	7	7	7	3	7	7	7	2	4	4	7	7	7	7	7	7	7	2	2	2	7	7	94.75	1	3
160	5.45407218442174	1.75647652681311	6.20906365921651	3.78803336466507	2.16134021055921	7	6.90608416153183	5.82047872905037	5.86804857451015	3.7571822092465	6.41197878594079	6.38715848958196	6.5583695186048	5.26862223823353	5.57746289734996	5.93296250139161	5.01046951407098	6.59337527519652	4.89939989785901	6.16097299711509	5.59828677789166	5.99634581611437	3.61839710073591	7	1	7	7	7	7	7	7	2	7	7	7	7	7	7	7	7	7	7	7	2	7	7	76.5	1	3
161	4.29810721358179	1	7	3.44093577344639	2.67136663366127	7	4.72388005150347	4.66229588485066	7	4.63842947384019	7	6.8740390788824	5.2979556831405	6.08608886964285	6.72496379947864	6.41231704606888	5.02849014804377	6.94728227525951	5.46487034429329	5.34185343815052	7	5.17384900520238	2.52074060878188	7	7	7	7	1	7	7	2	7	1	4	7	4	7	7	5	7	7	1	7	1	7	7	76.25	1	3
162	2.65106901351903	1.13602042729696	6.45058641540717	5.70092520376292	3.80146331362933	6.77002558656859	6.12021582613627	6.40919176501533	5.40876656630351	5.07673747527439	6.81715639447214	6.76967399076726	6.21572843573347	3.35533257833639	5.04379804140646	5.52291387669976	6.93820162575158	4.76125196287809	6.17012462255329	5.45025057205192	4.89058485518381	6.24905608909894	2.01941033151421	7	1	7	7	7	7	7	7	7	7	4	7	7	7	7	7	3	7	1	3	1	7	7	76	1	3
163	5.89640966756413	1.65699057557989	7	5.09256115621802	1.56002450655452	5.6650274673323	3.82370282281325	5.52907042011893	2.69093667776011	6.86939654436486	4.80802068914234	5.18684507302626	5.93897164510664	5.96494962213995	6.77418267288168	3.48901982441279	5.43111821264602	6.69715571908066	5.8496809199538	7	6.77417847556031	5.01962315721242	3.18260044342085	7	1	7	7	7	7	7	1	7	1	1	7	4	7	4	7	7	7	1	7	7	7	7	93.75	1	3
164	5.41308470245985	5.92007845904063	7	7	1.25663906224413	6.65205490450603	4.35115787262895	4.90482686704233	5.61941586993789	4.90810145727808	4.91471516629084	6.29623053069314	6.60304926748562	4.87696949889727	6.09379974586299	6.46781723555398	6.73397358186254	6.73838580458381	4.59423942117684	5.40304140261087	4.61519535774413	7	4.79196313237801	7	7	7	7	4	7	7	1	2	2	4	7	7	7	7	3	7	7	5	2	2	7	2	87.5	1	3
165	5.52888172663544	6.07913508428149	6.5435965496554	4.14199062804202	4.0935653350767	6.88573332947032	5.56431118949725	6.83975480437848	3.73746988453233	4.86666562037554	1.20544623761328	5.78267298553974	6.51138272118592	6.87414122394815	5.94553446105628	5.43410361890101	6.70673066783691	5.7005108537266	7	3.89078984973579	6.06780727399797	7	4.51675555620102	7	7	7	7	7	7	7	2	7	1	7	7	7	7	7	7	6	7	1	7	1	7	1	83.25	1	3
166	5.37268655996194	2.81158602091494	7	4.47357574014382	1.62036842457703	7	6.8083498182846	4.86002250010723	6.48827657935592	4.41984099202743	5.13065042328848	5.92554428550315	6.6927977746481	3.87173536140442	7	4.17090313250684	5.89573106440295	4.27216248885515	5.22266233529197	5.61022390576327	3.58738445416327	6.31753480951525	6.6089772478861	7	1	7	7	7	7	7	2	7	7	4	7	3	7	7	2	7	7	3	2	2	7	7	64	1	3
167	5.35120078966281	1.20033995963188	7	3.97767393554543	2.0030788061278	4.82210222354762	5.84628182261543	6.30078932096569	3.2418398639017	6.90081393698756	6.01516331130881	4.62767285162199	4.49686775937475	5.0547991665068	4.50015616343723	6.37480508846396	6.32265390191867	5.07076034214773	4.74376892619784	5.65619643253052	7	7	7	7	1	7	7	7	7	7	2	2	1	3	7	7	7	7	7	7	7	1	7	7	3	7	60.75	1	3
168	6.62942844877586	4.97288152826601	7	3.46925861414603	2.74016991381936	6.26291460221331	6.56228587273434	4.76330358602802	5.32911884472133	5.27489323590422	6.36400532883799	5.04243577897073	5.93157476383288	4.01721585705096	7	4.15636443838471	6.77230368687277	6.89142017218542	6.94073546456098	6.01364018716882	3.02784119676799	6.02386986660202	4.38696098566146	7	7	7	7	7	7	7	7	5	2	1	7	7	7	7	7	3	7	5	7	1	7	7	79.5	1	3
169	5.73282309279271	1.33807024254993	7	2.91833444202776	1.61161770839856	4.17090718992028	4.67387095064098	5.56617090519628	6.52711247840065	6.12169297957612	6.78275230663835	4.27974568325986	5.34413996327391	3.26296058375921	6.86345740240093	4.2984408762213	7	6.08791430112827	6.84257776513533	6.73341018435482	1	6.0257007004026	6.27339767052969	7	1	7	7	3	7	7	4	5	7	1	2	7	7	1	7	4	7	3	4	1	7	7	96.25	1	3
170	2.46625657908663	2.97448842557637	7	4.37893042237589	2.11114693056699	6.38050476548592	6.58721523984392	5.04202180774061	3.79179674220913	6.18014852791822	5.27910599094855	5.68273991359324	5.71742814639171	5.89905050529639	4.04159719502945	7	6.49367061177552	6.82477210628457	6.1956366554498	5.39250165218351	5.93391828589832	5.85281860303827	5.02288544317845	7	2	7	7	7	7	7	2	7	1	5	7	7	7	6	7	7	7	1	7	1	7	7	91	1	3
171	4.69013092835488	1.60633399147172	7	1.53011403759496	1	3.68767664408259	6.27481729431881	6.89043455331661	5.35658468891473	4.50281585815972	5.7676003262722	3.61107312410909	4.41647972784471	4.86367292858005	4.38151120822845	7	7	4.94092093268914	5.68496978320593	5.87432240417042	6.32326142717248	6.05005234968399	6.84385782541132	7	2	7	7	1	7	7	4	5	7	2	7	7	7	7	7	3	7	1	7	7	7	7	75.75	1	3
172	5.26037063958183	2.69486862936814	2.75132098406704	4.14986069729109	6.87594291191662	7	6.43692949966882	4.29527830987499	6.60047740363747	6.13226199035135	6.05722878411297	3.01122201122694	4.2553891996152	6.4980875945035	6.86187994391142	7	4.57220755753701	7	5.54857234522229	4.80680868088825	4.62243052043136	6.52682424906005	3.79047771662819	7	7	7	7	7	7	7	5	7	1	7	7	7	7	7	7	7	7	1	3	1	7	7	78.5	1	3
173	4.92644644730559	2.62948422900359	6.3705940182739	1	1	2.13127155491337	5.88641480846347	6.73524265087338	5.91598905665349	5.37114868983049	5.84903973720654	4.24096292709454	4.39673748972457	3.56525202715061	6.38289950862797	7	7	4.52275864272847	5.53360401746498	6.27313069866849	5.69700940301054	6.95205179800926	4.52562639244855	7	2	7	7	1	7	7	5	4	7	1	7	7	7	1	7	3	7	1	7	7	7	7	74.25	1	3
174	6.10803773237314	4.78234425386977	1.82336167400665	1.33875296796558	6.23313990461564	4.97421517402214	6.95085136820321	6.7179452241392	6.69891575209024	4.44473590053472	3.41887245203676	3.16982269796404	6.55472549157875	6.26556245423715	5.56792761659098	4.16579457875934	5.49106703395217	3.49420544431536	2.1280609415394	6.288235784426	7	6.89166861522581	6.29379693059457	7	7	7	7	7	7	7	4	3	7	3	7	4	7	7	2	7	7	1	7	2	7	7	65	1	3
175	7	7	6.57984999476375	3.95026112384816	2.32224841953313	5.97155358345012	4.07192916975378	6.30282136443754	4.64177562170435	5.47890009472631	4.37729128242285	4.78562518044988	4.89005310761959	5.51909957070037	6.5143341867551	7	5.29203434125973	6.13110969273637	6.53824927392731	5.39836455752017	4.85028398317643	5.86959427846016	5.73374110660939	7	7	7	7	7	7	7	4	3	2	2	7	7	7	7	7	7	7	2	7	2	7	7	89.75	1	3
176	5.50681605154186	6.47501193784334	6.9008034417733	7	1.08983853388857	5.41353261651995	4.36559761670734	5.10393136745613	5.61463297799315	5.45060740232745	5.39502095855323	5.79673241796138	6.63131046227321	5.14113248834852	6.46071619898873	6.24537028197745	6.3731339921015	6.79094226564464	5.36157810361514	4.81756189498036	5.53322105443443	5.07189716407206	6.23976215699313	7	7	7	7	2	7	7	1	1	2	3	7	7	7	7	3	7	7	7	7	2	7	7	78.5	1	3
177	7	3.65472793117103	6.63407150783227	4.06474336653706	3.42365363275702	4.00368284939621	4.70787467629617	6.59575191270816	6.09108584746818	3.30714673387205	4.45470411582454	4.69090562634493	2.97971634940533	5.07210010291448	7	5.62509041877755	6.76956044092312	6.75280321444626	2.37852151033393	5.05261791844167	6.60205917431949	6.91416435439935	4.63025796934046	7	2	7	7	7	7	7	2	7	2	1	7	3	7	7	7	7	7	2	3	1	4	7	92.25	1	3
178	5.50184780168965	1.9173216814582	6.63341487437425	3.58964705228199	1.70678333709229	4.88258039253408	2.48725197493925	6.81804492469754	4.22842984879234	6.65894955086806	6.18319257074594	4.49921695240181	4.13739355752291	6.54956254666264	5.86102265969378	6.14339733247634	6.50723209119606	4.84014097412098	4.73156072320291	6.01646001909504	6.51750754072285	4.86961448409152	6.19549316781648	7	1	7	7	7	7	7	4	7	1	3	7	7	7	7	7	3	7	1	7	7	2	7	69	1	3
179	4.8445208167685	1.95644121532837	4.04713364333517	5.43552110863612	4.31714392346429	6.28610278643636	4.62743028488765	5.57550641876839	6.35350438843203	6.13245743874473	3.541035578812	5.53757489693772	6.97086173289327	4.79705271054184	5.86799656640376	6.80057416759661	5.6613847951272	6.23460343482612	7	5.69954846593562	6.24115684801331	3.69474537466288	3.90317314183325	7	7	7	7	7	7	7	7	7	1	1	7	7	7	7	7	2	7	4	7	4	7	7	78.75	1	3
180	6.0818763200734	1.12535799879104	5.07772121416817	4.33357575678393	2.98108304074759	2.90843979591487	5.59404486034102	5.62455765740662	5.95990432388571	6.51038668695246	7	6.03349553920434	1.62693751280101	5.34558614149444	4.25717405754961	1.95418773355815	7	3.01915260799327	2.46410417481364	5.10518128676068	6.79846402136609	7	3.92087132405829	7	7	7	7	7	7	7	2	4	3	7	7	4	7	6	7	7	7	1	3	7	4	7	74.5	1	3
181	2.06703304422845	4.10004388999981	5.32734877126511	6.10178635403664	1.47027983636102	6.66194888168168	2.54122727175543	6.87146733266986	7	6.93158145268414	4.34055078021845	7	4.04913384401151	1.84315146295062	5.34366082800541	1.92140771833728	7	6.65804519101009	4.2604152114865	1.76429381493436	6.3045512238271	5.5354335646777	2.43701142383473	7	2	7	7	3	7	7	3	7	5	3	7	3	7	1	7	4	7	2	7	7	7	7	77.25	1	3
182	1	4.74995357839472	6.5119120683162	4.92223319411565	1.16064004721789	5.75155100955528	5.31953837181756	5.11566921662685	3.79119498217207	6.55289424268312	5.85231799515486	6.51869155658197	5.43364841844387	7	4.70599642682569	5.82496753972544	5.60028885120258	6.51122155022412	6.89195177376958	6.2628201330664	5.8230135830398	4.13215716114418	5.1792446239937	7	7	7	7	1	7	7	3	3	7	1	7	3	7	1	7	7	7	1	2	2	7	7	67	1	3
183	6.00985088585389	2.49002773480277	5.90105775743241	4.85727414115439	3.96465658700503	6.26462362981963	5.07682417503027	1	6.27833011330374	6.61402508573328	2.84178890968703	4.84134089761355	4.08915140687852	7	5.70540938275974	6.17497687347523	6.0709058729443	4.64754875741576	2.946703903855	4.48210312879337	4.11331766799696	4.71294241660191	5.83893683880893	7	7	7	7	7	7	7	2	7	2	1	7	4	7	7	7	4	6	1	7	7	5	7	63.75	1	3
184	3.06257415603204	6.06874001034476	4.60691332693486	6.45520479832054	1.22625958339159	6.78546586974648	4.42237397756614	1.16013554300304	5.62371772801963	6.95413551907046	1	5.86627094439913	5.77126526291576	6.43782330808423	4.40172758094183	5.14152128749582	6.69260672590126	6.32338774798041	6.92287543864217	3.72259231749595	6.97873473561326	5.57858505705548	2.68687523922385	7	1	7	7	7	7	7	4	5	7	1	7	4	7	1	7	7	6	1	3	7	7	1	60.5	1	3
185	1.77958240724824	2.77728475115374	6.85744666948706	6.0056893460771	1.32902346504077	4.85252178672065	2.58070014679799	3.70327768947917	6.29414341336202	6.38426374132771	5.49453641334809	6.01620351230362	5.66093335354115	4.19657875353759	6.52849834299967	5.25968505577176	3.3135612666412	6.75707007219965	4.85459823641298	5.3827214471892	1	6.26301886640315	6.30080930358069	7	1	7	7	7	7	7	7	4	2	1	4	7	7	7	7	7	7	2	7	1	7	7	71.25	1	3
186	5.04755801085958	1.94493712024953	3.60083998870478	5.30150721540645	4.4550515558972	6.79766481486547	5.28232926295557	5.37447875430111	4.34478364488742	5.88993597466181	3.73269861995006	5.63822278005297	6.96767076291339	5.18825499103413	5.93898434594346	6.16475216486879	5.69534023742327	4.34009367672952	4.27624885746906	5.13214399720144	5.87798044927719	5.45394199125802	4.79894548136946	7	7	7	7	7	7	7	7	7	7	1	7	7	7	7	7	7	7	7	7	7	7	7	69	1	3
187	4.48407697748844	3.7906509802601	5.85605417958492	6.62337147678427	1.86156745462501	6.93927191429736	3.38576952816361	1	4.96550860612028	6.58822755351893	5.3483391366485	5.34539340377361	7	6.34180919837452	1	5.26599883871994	7	6.1205865843754	4.73317230061541	4.79796048755837	3.43082940670666	5.0965928393966	6.68590687375049	7	7	7	7	7	7	7	1	7	2	1	7	7	7	7	7	6	7	1	2	7	7	1	53.75	1	3
188	6.29965218552735	4.44156514296888	2.55506903546718	1.58081746529059	6.33329792847732	3.73019108277381	6.57936311854308	6.10505656185043	4.31615393999871	4.34407089883344	6.72706569679184	4.14829548782979	6.80886669083126	5.34786992974123	5.35336506299804	5.03730155446218	4.77486017773774	4.7392427820813	1.25603693781149	6.07655629461418	7	5.21269857405048	5.5799262507963	7	7	7	7	7	7	7	4	2	1	3	7	3	7	7	3	2	7	1	7	2	7	7	56.5	1	3
189	6.99390945107563	3.68780599197158	6.00670610378056	5.8549489890988	2.14853380368572	4.06050659808625	5.84626220721244	2.69944293625403	3.5662150588248	2.5006417396561	5.24173754350816	3.63101528876335	6.21460482101438	5.45174577124945	5.59542618990372	4.69372646128484	7	5.59052178848668	4.51752241185498	2.55798438396817	6.69546923939202	6.32384215913159	5.76311080060173	7	4	7	7	7	7	7	7	7	7	7	7	2	7	7	7	7	7	1	2	4	7	7	74.25	1	3
190	1.06142678472317	3.72556368766083	6.43070402493232	6.16704331381193	1.66409637910493	5.43251802479165	4.33612489720024	5.17619685659218	6.23142067302869	6.30565613987693	3.09299019607669	6.71645865808169	6.82965871166174	1	3.80177104748318	4.78112407790046	6.60222980156225	4.77836801486155	5.76512326110133	2.35918622804886	6.55398214572257	3.46259091252782	3.38016879275416	7	2	7	7	7	7	7	7	7	6	3	7	3	7	1	7	4	7	2	4	7	7	7	60	1	3
191	1.36310723605742	4.91235189733115	6.84713992539463	6.38814728622205	1	6.69817862399924	4.55081651808866	5.45443785432104	5.12749510027004	6.50493007068616	4.9491559282544	5.78385679982103	4.87034976524465	6.79849080159801	4.04476915382944	6.30045598804375	5.96954677239135	4.37688036672672	3.53633311522092	3.33973028306413	5.08745634497564	6.05965528070458	5.68979969451731	7	7	7	7	1	7	7	3	7	7	7	7	3	7	7	7	7	7	1	4	2	7	7	56.75	1	3
192	7	7	7	6.187779027944	3.06276226782805	6.27456676359061	5.08962133813812	5.43035867153966	4.15996871871327	4.19960115162429	6.55806881252475	3.30914223357503	4.47699362028707	5.46368065150868	4.57502070095884	6.96359631346374	6.74825006910046	5.42490713892987	4.626535106145	2.25202693399097	5.09803828604856	5.75570521938522	6.55352804849759	7	7	7	7	1	7	7	7	2	2	1	7	7	7	7	6	7	7	1	7	1	7	7	73.5	1	3
193	5.13495946506293	5.28896822944045	6.60883666218153	5.00823341327752	1.95405282234171	6.8006319766936	4.35718007120841	1.46226164407603	5.55484967892583	6.3168349595724	1	5.35338866136093	2.992450958254	5.76329635182391	3.4635438757059	5.83195944027396	5.73973588542534	6.27783998076107	7	4.88203278975809	7	5.5914963979829	4.80553273049623	7	7	7	7	7	7	7	1	2	2	7	5	4	7	1	7	7	7	1	4	7	7	1	80.25	1	3
194	1.35957271264966	4.14505657899587	6.82478987073502	6.7234807231317	1.03270278343451	6.70197558615918	1.96803929718108	4.90249866751148	7	6.38592615447712	3.90412367901869	6.27776613428755	4.49268928652542	1.9986296201229	5.87642517643756	3.77060528268788	6.1854452626787	4.58460056576144	4.48119009390493	4.00422078037931	7	3.88199469005375	3.65550390134369	7	2	6	7	7	7	7	7	7	2	3	7	3	7	7	7	5	7	1	7	7	7	1	61	1	3
[truncated: 5 more columns]
