# Supplementary material for: How Are Mate Preferences Linked with Actual Mate Selection? Tests of Mate Preference Integration Algorithms Using Computer Simulations and Actual Mating Couples
Source: PLoS One. 2016 Jun 8;11(6):e0156078. doi: 10.1371/journal.pone.0156078 (PMC4898694; doi:10.1371/journal.pone.0156078)
Supplement: S2 Data — Long-term couple and agent-based model data analyzed in Study 3. (ZIP) [file pone.0156078.s002.zip › S10/Polynomial Model Data/Polynomial Couple Population 01152016 0553.csv]

	trait1	trait2	trait3	trait4	trait5	trait6	trait7	trait8	trait9	trait10	trait11	trait12	trait13	trait14	trait15	trait16	trait17	trait18	trait19	trait20	trait21	trait22	trait23	preference1	preference2	preference3	preference4	preference5	preference6	preference7	preference8	preference9	preference10	preference11	preference12	preference13	preference14	preference15	preference16	preference17	preference18	preference19	preference20	preference21	preference22	preference23	fitpoints	sex	algorithm
1	5.12936586047125	1.38164332723119	7	4.0687522153065	1.98093333665165	6.89751619062501	6.69570615127398	7	6.79894511165764	7	5.50457959932085	7	5.39182341859557	5.91249576832653	6.46112278208109	5.91300082507585	6.86559619593548	7	6.71261888941315	6.82115371591217	4.57161209987125	6.47684386678417	6.44667154799166	1	3	7	7	2	7	1	7	7	7	7	1	3	7	5	3	7	7	7	6	7	2	7	110	0	3
2	4.96844833841315	1.16099644532076	7	4.61001937055934	1.68230469808864	7	5.72898492798675	7	7	7	4.97172244487432	7	5.35105612188999	6.46664296218714	7	5.57256808570225	7	7	5.51887687751555	7	3.59812099604051	7	6.27105826650425	1	2	7	7	2	7	7	7	7	7	7	1	3	7	5	3	7	7	7	4	7	3	7	105.75	0	3
3	3.81370429834063	1	7	7	2.06184238418103	5.67333462875458	5.3316902699219	5.89828787723425	7	7	7	6.85624871377152	7	7	4.43476620374672	5.87257169286316	5.47155109002722	5.29885566226454	6.28766283288879	7	6.91389147236429	6.84576966732038	7	1	4	7	7	1	4	4	7	7	7	7	7	7	7	7	4	7	7	7	2	1	7	7	82.5	0	3
4	4.00521406795921	1.33918629698454	6.72189934293209	5.18014096159188	1	6.6338299080446	3.70901814579088	6.04412617056746	4.87550191920067	7	6.92222515935671	6.40587897457903	6.30548197117818	6.80477976250044	6.1911312394326	6.86985408373913	7	3.03255020013335	6.78143973706134	6.67396436264199	5.35290197802521	6.3407138045512	6.84532716300046	1	6	7	7	2	7	7	7	7	7	7	7	2	7	5	2	6	7	7	7	7	1	7	81.25	0	3
5	3.0052794234479	1.83030495739249	7	6.0559662799818	3.27367792094663	5.09024674516571	7	6.34367312663774	6.30778308030496	6.36253721018075	5.79248949227036	4.17763724642863	4.85974706201233	6.68944287821992	6.59024024926745	6.15260569000409	7	7	6.25319155408356	7	7	4.57375437866653	6.83614012978585	1	3	7	7	2	7	7	7	7	7	7	4	7	7	3	2	7	7	7	4	7	7	7	88	0	3
6	5.62574582621286	1.60177161271035	5.98788027532704	4.79827250149081	1.82177004890936	6.60745330315478	1.31227884570322	6.21461754484048	5.38229008656856	7	5.08651080368839	6.98622315107596	5.9472553803315	7	6.74402398428652	6.61833635085843	6.77038424370418	3.20037412881389	6.85299019695308	6.26981186270509	5.40094379603474	6.86140183960722	6.9120797280382	1	2	7	7	1	5	7	7	7	7	7	1	1	7	5	2	7	7	7	7	2	1	7	83.75	0	3
7	3.79109396166863	1.85051791054108	5.74278759452118	5.43407706700259	1.35082805481315	7	2.32485831021741	6.21294462726004	7	6.6727961948614	5.39234365353199	6.4668701684162	5.59211474911652	7	6.49802964603615	4.79517049092046	5.81111216017419	4.60164789608942	5.9724120588746	6.99249022493082	5.84500786739991	7	7	1	5	7	7	2	5	7	7	7	6	7	7	7	7	2	2	7	7	7	4	7	1	7	88.5	0	3
8	7	2.09479643882204	3.03524933134226	6.9662364390769	3.749881143003	7	2.47523675170908	5.60354018966128	5.15239533174187	4.73088152945926	5.67506156203294	5.93765246228058	5.57787973977106	6.00134321890724	6.28414096220444	6.62481501897502	7	7	7	6.00255913467295	6.45397672226383	6.82085672539185	7	7	4	7	7	1	7	7	7	7	7	7	1	7	2	1	3	7	7	7	2	7	3	7	83.25	0	3
9	6.2875813706514	2.30500463438227	6.22871074205714	5.1662311147289	1.84942518214817	6.12757354193816	6.45485727164833	7	6.87249766354744	5.96405712796942	3.67105943603718	7	4.39080195616079	6.29772905642853	6.67485200328284	5.62739159336726	5.7497721165407	5.20324588965878	7	7	6.12092807954586	6.67163827872886	6.15143835027838	1	2	7	7	1	6	7	7	7	7	7	1	7	3	3	7	5	7	7	3	7	7	7	116	0	3
10	5.14787083395536	2.40945324040455	7	6.74788340696887	1.01908946842897	5.8130261986948	5.65207201933227	6.65463168477781	5.86885248528566	7	6.67482165329513	6.79887167492036	5.97133781078702	6.28415387646534	6.66376339285927	5.88016212697338	6.68023321961324	2.96146472466062	2.62594947730447	6.80814641738642	7	2.7685917229441	6.68585884439795	1	2	7	7	2	7	7	7	5	5	7	7	6	7	2	3	7	7	7	4	7	1	7	87.75	0	3
11	6.61908605721756	1.70951144436022	5.01779944247496	6.46617044687138	3.42270574860383	7	5.69415318628776	6.1099112365227	4.16648191970491	5.39560480415738	6.63501554888808	7	2.18687195191249	5.95155601139226	6.39634745110319	7	7	5.94546215512804	5.52905716322977	6.28700667043698	6.10689260619968	7	5.5387153528307	1	2	7	7	1	7	7	7	7	7	7	7	7	7	7	3	7	7	7	1	4	7	7	93.5	0	3
12	4.26384407761634	1	6.14992962589622	5.76801065207837	1.39957694801384	5.85739560021634	3.61099750556268	6.64127978095055	5.26692372246391	5.86800915309467	6.28612012332659	5.87810819689688	6.73357989599472	7	5.71181671332195	6.23811658925562	5.82322243525109	3.57517254472231	5.70728830409687	6.56196905889689	7	4.63320319607664	7	1	5	7	7	2	4	7	7	4	7	7	7	7	7	2	2	6	7	7	4	1	1	7	87.25	0	3
13	6.11643338872278	4.20451073296166	6.56679482742812	6.01967380513717	2.38392814997625	5.77694951501946	6.61397987249085	5.96513290628086	7	3.65106434523431	6.6762171454279	7	7	6.24450152190692	6.79215215404711	6.6409687102227	3.95170066159482	4.4872705203066	6.31313699021203	5.2475706903034	4.36262925220542	6.71767263800198	7	1	4	7	7	3	7	5	7	7	7	7	7	7	7	2	3	4	7	7	3	7	7	7	91	0	3
14	6.6923699653791	3.06131777803771	3.11771338095603	2.67115879507303	2.22157682431441	6.99538148222138	6.40090678778333	6.86660767303141	4.71090864689713	4.30142879626581	7	5.13903982452396	5.85413430539817	6.91807450153471	5.81410396066897	5.33047857493418	7	4.8059644820682	4.7823406756501	6.36832839514158	7	6.3795310312274	6.53831864395972	7	7	7	7	1	2	7	7	7	7	7	4	7	7	2	4	7	7	7	2	7	1	7	79.75	0	3
15	3.76870547252052	1.09185947765066	6.48934206276847	7	5.64612534324087	6.50862171920444	1	5.69000970815989	6.50666264876809	5.59621070296416	6.90625330799124	7	6.17715191602162	6.83350274962905	5.31436470893358	5.74442538282063	6.68037374296116	7	1.77083469087935	7	6.92130839365607	1.95251671603473	6.06182838262973	1	5	7	7	2	7	7	7	7	7	7	7	4	7	1	3	7	7	7	4	2	7	7	80.5	0	3
16	5.33864198245207	4.50887979261516	6.432023239009	5.72137692939264	2.79855172229403	6.29477679326583	7	4.74810653643601	6.66647404213844	3.5933432422749	6.34279488848411	6.91655005973994	5.96409358922163	5.625324300476	5.99545861220068	7	5.15810743713197	4.24022465056403	7	6.05555088229884	4.23826937585298	6.51510060588083	6.8523086276936	1	4	7	7	3	7	7	7	7	7	7	7	7	7	2	2	4	7	7	3	7	7	7	88.25	0	3
17	6.60703626742198	7	6.16350301782422	4.25941760717252	1	5.69423311044367	3.67993777119434	5.25339115328844	7	3.38532815224045	6.26913563881471	6.97811453289466	5.3760083433031	6.41580567619177	6.17048316436229	3.78501885793721	6.41320051165545	6.90212920612493	7	5.17271751791676	6.84254599866955	2.41320926965538	6.94275441892848	7	7	7	7	2	7	7	7	6	7	7	1	7	7	4	5	7	7	7	4	7	7	7	96	0	3
18	5.11149194998158	3.97564323441621	5.16738697993995	6.29596660143452	1.95951879423094	5.59495369024204	5.72414133452392	6.90066503249387	4.33669138172325	7	6.52658668821478	6.91843497402132	5.07361274700275	6.06484625662963	7	6.1014088075035	7	4.85493292022949	7	6.50356831992002	6.28103433932038	6.1924616886659	4.27922519705645	1	3	7	7	2	7	7	7	7	7	7	7	3	2	1	1	7	7	7	4	7	7	7	100.75	0	3
19	4.8190018403511	1	7	5.37169792899005	3.47890160553323	6.1479220732615	5.37527364019126	6.86522416712236	3.80386699952166	6.81932739219716	5.82030239508214	6.80187850690276	4.46212270628467	5.38034014776675	6.68184426015039	5.97798162696671	5.88919219264888	3.45362733866588	7	6.22765611433265	4.87760393798301	6.75212874289471	7	1	2	7	7	2	3	7	7	7	7	7	7	7	7	6	3	7	7	7	4	7	7	7	98.5	0	3
20	3.5209242772292	1.78528286937526	6.30523318515427	7	1	5.51730794812719	1.84928391285189	6.47378363350578	7	6.15135611521556	5.78392637842132	6.47686360621573	3.30124216765239	6.22230575439169	5.90320197804974	5.71390475262326	7	2.86537701866608	6.58256062095962	7	3.93241345132183	7	5.37111684989943	1	6	7	7	2	7	7	7	7	7	7	1	7	7	3	3	7	7	7	6	1	7	7	84.25	0	3
21	6.73641240039966	1.08531047061209	6.25422329918096	6.0769103959161	4.61366509670952	6.55780601418597	6.37068312126273	4.64475414856584	3.98831732341676	6.45168439577827	5.45049973473775	2.97596017602351	3.88771797531082	6.89341326411142	6.63319907174897	7	1.47806617428667	6.50558849493741	6.40846014476352	6.6120805197592	6.9456190345481	7	6.21800355445121	7	2	7	7	1	7	7	7	2	2	7	3	7	7	2	5	7	7	7	4	3	1	7	105	0	3
22	4.57246725413319	5.91974537759671	6.94211014258697	4.64603197524132	5.80584369186337	6.24979540534892	5.56706831154677	5.86661029667197	6.77442424272333	6.88137572450999	6.94936977414623	7	6.54870248320091	4.09101463255891	6.8096465451365	5.79950883833781	5.11340872920933	2.81601614979671	4.78564786498011	7	6.56127895804479	1.21981307266587	5.92795369042885	7	2	7	7	3	7	1	7	7	7	7	2	3	7	1	2	7	7	7	3	4	7	7	82.75	0	3
23	5.34708226872602	6.29403614797632	3.75359234446922	5.2962432228463	1.16653043569326	5.36762905295334	6.203595598421	7	4.90005841509936	5.61867721007227	5.39692221251989	4.10387889921353	6.61410739306307	6.02572916519685	6.48543345165661	6.35528501920175	2.25119248064229	5.08140059742542	6.98448150937127	6.13712751897324	7	7	6.56255617748533	2	7	7	7	1	7	3	7	4	7	7	7	2	7	1	7	7	7	7	2	5	7	7	82.5	0	3
24	6.62426006893267	4.77812240015906	5.74828559962093	3.57171792351805	2.69839348173157	7	3.48626281488766	6.34864306850202	6.16751292259699	4.47779100274123	6.63488132966629	4.3383058676379	6.02676037534248	3.19525620385905	7	6.64784467782746	6.445503968473	6.01124525352321	6.43622318031401	6.64394240627187	6.04201278883806	6.18862608620318	5.78932923646711	1	1	7	7	4	7	7	7	6	7	7	7	7	2	1	1	7	7	6	6	1	7	7	102.25	0	3
25	7	2.14218747169648	3.34438908592887	1.11193704959834	1.43586751325552	5.66970113808353	4.62611015194314	6.35759022998504	6.65791372560811	4.03037777920744	3.8045637236068	5.4016011186364	5.79586559262396	7	6.30071602912409	5.90098299620473	6.30212368381708	2.37921236477011	6.41182753522853	7	6.42480622035017	4.32026791098016	7	7	7	7	7	1	2	7	7	7	7	7	7	7	7	1	6	7	7	7	2	7	7	7	84	0	3
26	5.4901313712258	3.6213283261167	6.78267386608117	6.83888277553168	1	3.87783892022562	6.32118622190117	4.97280468793852	4.7288077790932	7	7	6.47779804810798	6.42614560744458	3.86368894301097	5.13599042686582	7	6.73791327448132	3.39163642873637	6.13348570588297	7	7	4.38705473217316	4.85812177731991	1	2	7	7	2	5	7	7	7	7	7	2	7	7	2	7	7	7	7	5	7	7	7	82.75	0	3
27	5.26931802417947	1.74554609930776	6.25757844161799	4.85198591879425	2.62830460005875	5.83763275855421	6.36875367284973	5.92499782239064	6.23061057851547	5.97854344484947	5.09472946328432	5.64090581333143	3.86692888759508	7	5.64676485508655	6.34736631480333	6.56717482338023	4.59058846286045	6.27883226186401	6.81379241161853	2.79673453554107	7	5.41959448732108	1	2	7	7	7	5	7	7	7	3	7	7	7	7	2	7	7	7	7	6	7	7	7	92.5	0	3
28	5.86815085566457	1.8425506497633	5.56546455726095	4.1464100108265	2.93875204669233	6.32625117524667	2.0465283281104	6.31785843010568	7	4.49364649541304	2.94745430047097	6.72500939263217	4.76992523125038	4.95156729968713	7	5.62811899761067	7	4.28298638161037	6.98598984717744	4.56853576271044	3.62922533499121	2.99035439831101	7	1	3	7	7	3	7	7	7	7	7	7	6	5	7	1	5	4	7	7	3	7	7	7	95.25	0	3
29	3.3967346512085	1	5.6216801490097	5.79790658739162	2.16500529976107	5.4163236899912	3.60445819184084	7	4.13042676629251	7	4.31553216108755	5.2331345608915	1.19997523196094	6.01069753919628	6.60129068348439	6.92612478013757	6.20295095243353	6.88415110792822	6.15490927230377	3.08900250961574	5.93519202428127	6.38025755272894	6.64609451350901	1	7	7	7	3	7	7	7	7	7	2	7	3	2	1	6	4	7	7	2	1	7	7	97	0	3
30	4.40151134314889	3.82050403501366	6.55475891950111	6.04382170471477	2.1275824647883	6.97900720243611	5.8747080194937	4.94011039314788	5.06257251772019	3.64778544639749	5.0674640248708	6.92737094127906	4.49690935150622	5.86689173435572	7	6.62109522250573	5.98568686585601	5.27210446102749	6.68137148370802	5.29589746949289	6.12837504583554	6.63994821602812	5.63674023248752	1	2	7	7	2	7	7	7	7	7	7	7	7	7	1	1	7	7	7	2	7	7	7	99.75	0	3
31	6.73418088880903	6.20320229577002	4.66273559706051	2.40145053711167	1.84316862906512	6.35990349954537	5.75259836107742	3.47214015659546	5.31825988629398	6.91062761857984	4.21515610174836	5.80951832264349	6.85148867883719	6.14066800371275	6.11481535858946	7	7	6.53285646575509	5.72361221080492	6.22279057588601	3.63019693812984	6.27773316921493	6.3643413901702	7	1	7	7	2	7	7	7	7	7	7	7	3	7	1	2	2	7	7	7	7	7	7	86.5	0	3
32	5.63706533004226	2.4600951342348	2.62867326351488	5.60264286725726	2.92431798714424	6.19254974129579	5.68950486526867	4.84604942920435	6.45477078536122	4.13912771370567	3.18726916582204	6.61177242091086	5.05944549313545	7	5.90156207951433	6.92821888740061	6.93546532858493	4.94689338111313	4.32637172638391	5.41048961808109	5.79851615993021	6.40575226273434	7	1	2	7	7	7	7	7	7	6	7	7	7	7	2	1	2	7	7	7	3	7	7	7	105.25	0	3
33	5.16751665100287	5.93750043733655	6.59637409970391	5.04246476946328	4.91702019739212	4.10241083652233	6.18386671364215	4.71434270208118	5.92965896790854	6.85223507025767	7	6.72854904898106	6.14423483720405	4.25011254021024	7	6.94742461891218	5.22717969735562	5.3998264835351	2.97437932057973	7	7	5.84937138108963	4.22345799751665	7	2	7	7	2	7	3	7	7	7	7	2	3	7	1	7	7	7	7	7	7	2	7	94	0	3
34	7	1.58074430604746	4.67548440108938	5.19201902989831	4.20703528263507	4.51763221903444	5.36168555924112	6.67523468274199	3.92052346759455	4.51675892334512	5.23736570378655	5.36655905719248	5.72787382876188	4.61933195443506	6.42561971411792	5.95049328666932	6.35874027137385	6.57059326438212	4.20392677861816	6.88596533146864	7	6.63146706153279	6.17286512382546	1	2	7	7	6	5	7	7	2	7	7	6	7	2	3	2	7	7	7	2	3	7	7	83.75	0	3
35	5.79750886267666	1	6.47461700651977	4.01504783477172	5.32200469321292	7	7	6.92367312889957	7	6.557934039737	2.41393774153636	5.56693602983597	6.24036658131862	5.92216764106988	7	5.6567869057381	5.65263178355208	4.82074875299623	4.16718521787721	6.30899252015086	5.93660623001284	4.36689210536286	6.85291793512371	7	4	7	7	1	7	1	7	7	7	4	7	7	7	1	2	7	7	7	7	1	1	7	92.5	0	3
36	4.84924679288403	1.77533408492759	5.48442513853796	7	3.98084948375989	6.85928172433628	4.25814733370248	6.33898419212394	7	7	5.21457448540767	5.06772324214757	5.51570617878659	5.19860704885088	5.50094662410867	4.96527398599139	6.87234186043452	5.08571507688426	2.1746846836615	6.22952213342441	6.21541441552219	1.48166756888022	7	1	2	7	7	1	7	7	7	7	7	7	7	7	2	1	7	7	7	7	3	7	1	7	77.25	0	3
37	4.70396390156013	6.35653843370397	4.29296902918836	5.52051007552702	1	6.18455073302607	6.11890568471633	6.16911874620922	6.47991622876997	4.66956517801244	4.05771019339485	5.09537818157305	3.86142097603616	7	5.54746342815719	4.74274966984258	5.55252713023237	4.67677608582562	7	6.29705660408232	6.51363610183801	6.44779970550006	6.70207489913108	4	7	7	7	1	7	7	7	3	3	7	7	2	7	1	3	7	7	3	2	7	7	7	78	0	3
38	3.8040149728145	1.74332044379737	5.67582655118947	5.40420624159859	2.19557653009445	7	1	6.09632735655523	5.26734723880063	3.07083763200731	3.68695531442274	5.14576377026612	6.86857201700461	5.9283817738408	7	7	5.91766908487069	3.64869380010641	4.38841081538478	5.71522145049566	1.44116500298074	5.46006439469203	7	1	4	7	7	3	2	7	7	7	4	7	2	2	7	2	2	7	7	7	3	4	7	6	92.75	0	3
39	5.3875491665732	1	6.96964108087329	5.58674845357217	4.89933562579477	6.62669625220961	1.84993475114845	5.9977258699579	7	5.83149405838307	3.12604268386398	6.35413242640646	7	5.43422961259853	7	6.34524173169107	5.70277767845053	5.66644007459731	3.51625421647273	4.92180513584091	6.08768105267314	4.70673756860294	6.45117308016208	7	5	7	7	1	7	1	7	7	7	5	7	5	7	1	1	7	7	7	6	4	4	7	102.5	0	3
40	7	2.6938710747277	3.96921038986097	3.9510045572491	3.08709279745832	5.8157939207806	1.70175736835367	4.30969736752286	6.07474474665313	6.86668369987363	5.5234741910555	4.5268604426086	4.37640502771988	6.47036709053889	4.60363431928877	6.1290095112173	6.15675326029282	5.55361701557815	7	6.67643524301565	5.1684313202764	6.19093742742244	6.89086320771383	1	2	7	7	3	7	7	7	7	7	7	7	7	2	2	2	7	7	7	3	7	5	7	108.25	0	3
41	7	3.25616077320877	4.10728758490589	2.33091721688481	1.91480205685831	4.97173002598452	6.11935668187115	6.79241023504038	3.76608838737023	6.18075486774796	6.29946703678199	1.22807928388208	6.53571244709925	3.35525691640161	5.19181794741697	7	5.66677732934209	5.23716485956352	7	6.78473144764043	5.48868770617274	1.12103599561866	7	1	4	7	7	7	7	7	7	7	7	7	1	2	7	2	2	7	7	7	3	7	7	7	99	0	3
42	4.94100930683203	2.45381881454769	5.02006906052941	5.86908427145496	2.80047931227209	6.74357007237388	6.65047084824644	5.19871548746653	6.96222851000794	5.72332630347656	6.38141414456852	5.00621393660531	4.50207660880139	4.72347890664695	6.30012816340989	6.97518375612174	5.4887933652297	3.67718316551603	5.42801749511928	6.82884381037359	6.65866510185985	4.44591622070888	6.71701898229781	1	2	7	7	1	7	7	7	7	7	4	7	7	7	1	7	7	7	7	4	2	1	7	88.75	0	3
43	5.71968769728403	6.82634412956677	6.55204002031856	3.92802249935376	1	4.65614097090904	3.99306376943668	5.93912886402197	5.64620969605737	2.09253826054101	6.26598186284445	6.50785809935671	2.75460877089651	6.54836006460867	6.69504266007907	3.89505456508111	6.74535643956554	5.48775647399868	6.22521636685919	6.84093730051811	6.90002251768819	5.13325833729112	6.30772200099534	7	7	7	7	1	7	7	7	3	7	7	1	7	7	3	7	7	7	7	6	7	7	7	85.5	0	3
44	6.07325121917182	1	5.77460009611075	4.80819363799825	5.80342982044458	6.77097357964854	1	5.48327895400281	7	6.5094605106817	2.62383107791543	5.12848999285191	5.96035059129228	5.79186624230212	7	6.79035682390682	5.33656097870824	6.55461823011488	4.79184849756932	5.55738398870988	5.95255626120715	4.66874141830498	7	7	5	7	7	1	7	1	7	7	7	7	7	7	7	1	1	7	7	7	7	1	2	7	83.25	0	3
45	6.49502060593371	1.0758599985859	6.83141191088324	4.73883001022033	3.05563890901718	4.61799199027492	6.31223547722244	2.85886973372503	5.64755645541363	6.15811706943087	7	7	3.68360012564493	6.09825027261745	4.14548917732497	6.74247857219041	6.29709686802406	6.66295940725424	6.97879310008315	4.49016257155604	3.64284777682178	5.89611708121978	5.25131349463197	6	3	7	7	2	7	7	7	7	7	7	5	5	7	5	7	7	7	7	5	3	3	7	90	0	3
46	5.27319469592093	1.65015046452544	5.83842131718176	4.89945211500337	4.08937771906518	6.18704929687366	1	5.23412788056509	3.76606779661034	6.71284622041676	1	6.7691467855968	4.62890934867386	5.64107993854033	6.67720400864558	7	6.19561265625055	6.45318325672305	3.59530835803304	4.23480555012302	5.77715396078604	6.31295690092634	6.20676122832085	1	7	7	7	3	7	7	7	3	7	7	7	7	7	4	3	7	7	7	2	3	7	7	100.75	0	3
47	7	2.13916936665739	4.27220991692119	3.27619149213703	1	5.6982459715859	4.64183143624043	5.34131408978125	4.24393054274549	6.80487039200858	4.78408458580988	7	5.79555498730159	4.37681618778907	5.60907827435313	6.50230162342587	6.63603420014311	5.1359635551105	6.63291189310893	5.12337884478977	5.5205137887521	4.36661711492936	7	1	4	7	7	7	7	7	7	7	7	7	7	2	7	1	3	7	7	7	2	7	7	7	87.5	0	3
48	7	1	5.28579143803713	3.32571541707538	2.53815966082931	7	6.17858580736814	6.31930035499022	4.12908616228867	4.71775917535649	2.74492106451099	5.80654377730889	7	7	5.98217461044594	4.91286026882651	6.64651889247225	6.55749965870109	7	7	3.1484274109167	2.30756753677715	4.80567455571866	1	2	7	7	2	7	7	7	7	7	7	1	2	7	2	4	7	7	7	3	3	3	7	77.25	0	3
49	6.7917000184469	1	2.8605369717341	5.77123524443474	1.43201658685633	6.97447240600525	3.3356115769712	3.44066007646624	6.40088081398918	4.80321786653844	7	6.82648523187378	6.10477544041165	5.15266447429432	5.26673020623547	5.95601665195058	6.40995979348221	5.14512855895107	6.88183670477555	5.09136614537606	1	6.48914533786588	5.01190902442876	7	3	7	7	1	7	7	7	7	7	7	7	7	7	2	2	7	7	7	3	7	7	7	89	0	3
50	6.39532944521835	1.01754535862741	6.1990265476037	4.79558906331249	2.50816617199388	6.88152555301315	6.75882698933929	5.21531635153724	5.9281211184421	1.50821142677417	3.51938772839776	3.41530901631428	6.71019950911645	7	6.24544495757413	6.66691135382971	3.55551620947127	1.29571497877708	3.98861652389825	5.11016382074259	1.49913687116272	7	7	1	3	7	7	3	7	7	7	7	1	6	1	3	7	3	7	7	7	7	4	7	7	7	83.75	0	3
51	7	2.20638197396715	6.21444040157272	6.66538491269826	1.46367265828544	5.98753906063307	5.9342404959566	4.82325962537056	5.86159933910124	5.37301319188231	4.98203796705523	5.95755635369082	5.57765963745926	3.3773518678327	7	7	4.84522154224209	5.17490334139052	4.71034892748646	6.37296472391732	3.93336404100141	6.91113309230933	5.5679386018286	7	2	7	7	1	7	7	7	7	2	7	6	7	7	2	3	7	7	7	2	5	2	7	85.5	0	3
52	7	6.14737335477901	6.01128088593377	5.65053073379119	2.31029570364942	4.03075073494062	3.12606393290618	7	6.71030543877294	5.49297775893891	2.56349768488089	5.37257227120995	4.78497067461911	2.97380661320819	6.45129492726228	3.9906728306076	6.20174897667144	4.55022298556988	5.13895523466045	5.38820508563842	6.31916472123116	6.45323611791555	6.75309667431379	1	4	7	7	4	7	2	7	7	7	7	7	7	7	1	2	7	7	7	2	7	7	7	99.25	0	3
53	6.07055279759338	1.4214044331486	4.81031629428103	6.82801220083215	4.0285364854172	3.25219581041507	7	6.95967504336263	5.02180642337691	4.25716279736004	6.78350671829342	1	5.63955747783124	5.91943844208899	3.54254149479934	2.41845190883959	7	4.91612387283099	5.21034115370443	5.89120483008953	6.43717563435342	5.80992152591843	7	1	2	7	7	1	7	7	7	7	3	7	1	2	7	1	4	6	7	7	2	7	7	7	70	0	3
54	4.49650094820825	1.59612857091599	5.88288466061002	7	1	7	6.08053044854276	7	3.54218622029007	4.96376694565726	6.98092801004066	3.38750357188709	2.27744629177857	4.64500447742045	5.67596223833963	6.28958628811026	5.33524836457313	4.9256261265361	6.69781216278565	5.36196116045081	5.7841536473259	6.37680320506642	7	1	4	7	7	5	7	7	7	7	4	7	7	3	7	2	2	7	7	7	1	7	7	7	82.75	0	3
55	3.90310948922927	3.36377520461097	6.85675376493922	6.03362643811836	1.22714513853256	7	6.47946406728785	4.62211689739223	5.29910147590026	4.25446831005672	4.07037568031372	7	5.97914933389074	1.6581420238171	6.48517007658619	6.79945926105371	6.9178431869354	6.1761483003439	5.36106222250378	4.63467827201834	3.57506629117768	7	5.7639468256054	1	2	7	7	2	7	2	7	4	7	7	7	3	7	1	2	7	7	7	2	7	7	7	84.5	0	3
56	3.22373826388274	1.20695971356961	5.98909518386523	7	2.37875045499698	3.61826206830072	6.2344978896063	7	3.30581908142774	6.09735356324424	4.36358773413963	4.49491737770832	4.86034321475454	6.55021358564746	5.68999623033599	5.87466709889079	6.63240133074055	5.6559216912279	5.81449419127565	6.86031444747686	5.90216871199658	6.15545770030287	4.62981622077206	1	6	7	7	3	7	6	7	7	7	7	7	7	2	1	5	5	7	7	2	7	2	7	91.25	0	3
57	7	1	6.19902058555643	3.25786445441286	2.34592655631706	6.83102548291007	6.07624172164856	6.5487217276107	4.26234510069533	4.25044268854878	3.73925429251048	1.05419508397777	4.92717992072855	7	6.6944183279956	4.5365845559271	6.22117787530835	7	7	6.634485866223	3.98657149972861	3.70246115867534	3.71494386820112	1	2	7	7	2	7	5	7	7	7	7	2	7	7	2	3	7	7	7	7	7	7	7	80	0	3
58	4.96436838828651	5.64876917735205	6.8504187400993	4.74702879271534	5.28992213061321	4.73576896042636	6.12569578504904	7	7	6.415924945422	6.14648950259495	5.81723049963293	6.16071450731239	3.74736660881397	6.91755715656671	4.94349964665027	5.67420088649569	4.22078785904805	4.01887858196073	6.72176373854469	7	4.51752084755406	5.37176844718609	7	3	7	7	2	7	1	7	7	7	7	6	6	7	5	2	7	7	7	6	7	7	7	94.75	0	3
59	3.65943847081376	2.14187722460372	5.53269187977173	6.29219408609164	2.79261723765332	7	1.07176702245861	6.23336519522694	6.28616699206312	2.69937286852401	4.33704911217597	5.42890152210974	6.21411034559732	5.91610925964383	6.48353670273246	7	6.39719548629147	2.72669844210756	3.09882278541585	4.61912937914023	2.15196503219353	2.30882943543568	5.79303132017925	1	4	7	7	3	7	7	7	7	7	7	2	2	7	2	2	7	7	7	3	4	7	7	84.5	0	3
60	6.12242084834473	2.27586840666972	2.84900468463051	4.01931760972048	2.95357363153885	6.38753837156943	2.65373404593955	4.06698413246265	4.95971019297781	6.03945959646034	4.90740904361239	3.94518081114356	4.67634772348353	6.80903672438515	6.70256344461476	7	6.85181846915849	4.96810381761185	4.95120807363686	6.50100572992693	4.96418137873214	3.97827104290402	6.12112210814713	1	2	7	7	3	7	5	7	7	7	7	7	7	7	1	2	4	5	7	3	1	1	7	106.25	0	3
61	6.21093422523292	3.96347401438799	4.76421122583625	6.84876442332723	1.45663025375874	6.93631055423441	6.11017003799511	6.1086045211787	5.6379889310127	3.29474052845696	1.49071106030442	3.13071236009643	4.96752712251226	4.9012151787764	7	5.99846304849002	6.30637916983563	6.01406574305397	6.43502431751592	6.51703533000004	5.01103902516649	5.48306690828941	4.06977791749203	7	4	7	7	1	7	1	7	3	7	7	7	7	1	3	2	4	7	7	4	2	1	7	81	0	3
62	4.41021360579381	1.30564450054187	6.79840584562257	6.71213879075262	5.23228764182379	7	7	4.68276809574875	4.16451169215904	4.44024249865785	7	6.22530535365258	7	4.41346765194358	4.66923089959353	6.16624685321117	3.28854200432434	5.6320499890588	6.27739067597435	5.09803224004872	5.23021722792581	6.64591135895116	5.72821286387696	1	4	7	7	2	7	7	7	7	7	2	7	1	7	2	2	7	7	7	3	3	1	7	72.75	0	3
63	6.17169396787446	1	6.03169784332072	3.25886946225435	1	7	1.49767885141189	7	6.28919304992279	4.44208390647258	4.51705200565512	5.98793287775679	4.37011373978135	7	5.49057703198838	5.34580286799946	5.21340061470034	6.96527334085117	2.18473446602328	6.86576970600185	3.67208513109665	4.46053609905864	5.50388664466404	1	2	7	7	2	7	7	7	7	7	7	1	7	7	3	4	7	4	7	7	7	3	7	73.5	0	3
64	6.1110790697329	2.17436924474486	6.40584137997834	4.04612942191647	2.63208877480644	7	1.91668072282424	6.24801475953859	6.1211713049191	4.92814984597465	7	6.88847997549294	5.78045658873526	4.39494918365463	4.11428816158491	5.65762981317606	6.43723855625322	4.66154549602709	4.66156630717535	3.89975459653262	3.75934964129445	5.8033248390966	6.06304061058915	1	3	7	7	5	7	7	7	7	7	7	7	4	7	1	4	4	7	7	5	3	7	7	75.25	0	3
65	5.63559347223607	7	5.60629681470458	5.77318760908686	1	5.54996318801727	6.95089856953264	5.84392114838976	4.02915925965711	6.25733115578287	5.9745101133925	3.52189653479574	4.66904521358588	6.07650637522019	6.70384093948125	5.34577401713394	4.26066106772585	5.97887029678439	6.02579828729303	5.36315160354897	6.77199235483623	5.35930914623029	6.57961332424313	1	7	7	7	1	7	7	7	2	7	7	7	7	3	1	7	6	7	7	5	7	3	7	71	0	3
66	4.26432406802284	1.60697267530433	1.80519948055325	3.90638923189926	3.65407245531121	5.97568048283337	6.08199568814792	3.74377971373807	5.25027610198084	5.03656289368082	4.94021571001181	6.18319573544022	5.82070899832989	5.42764599305902	7	6.86017219412391	5.97414351057694	3.62071011352581	3.77678013423391	6.65597063639814	5.84400500105062	6.26479641016504	6.22929898850773	1	3	7	7	4	7	7	7	7	7	7	7	7	7	1	3	7	7	7	4	7	7	7	98.75	0	3
67	5.03854824534316	3.11941926046549	4.50631438322047	2.41446561613313	4.66957604993465	4.39647624435763	6.067507261807	6.50902583376735	7	6.02031249805728	4.5729250026046	4.17905079656825	5.24847518300873	4.82768329192296	6.30340380340074	4.8429925887312	4.95194804298937	5.37954409951158	6.84777781705098	4.94551021847691	6.27992780380385	6.49476256699538	6.72326753048698	7	2	7	7	3	7	7	7	7	7	7	5	7	7	2	5	7	7	7	3	1	7	7	88.5	0	3
68	5.97551100420035	6.02360812299293	4.11727624082909	5.60293416686905	1	5.86610645413068	7	6.25575927723484	5.82955220338014	6.56579714791358	6.20792875675196	3.76101737111699	4.11238390175397	6.47883406980054	4.322437967001	5.87792450591739	1	3.93222537955226	7	4.56967960969902	6.81977361029825	6.79386895335705	6.21069014817178	1	7	7	7	1	7	2	7	3	3	7	7	2	7	1	2	7	7	4	4	5	2	7	81.25	0	3
69	5.89164073140027	1	7	4.5493442106582	2.97287720587878	4.76708336518183	7	2.68832461085038	5.33136988093064	6.62355136952385	6.71030167072212	3.78638142483649	5.88289364661423	3.33027032836971	4.01248238767937	6.15942784428197	2.49113830747697	7	7	5.15396320054295	3.48013995646676	6.51177551670108	6.41505749500411	3	3	7	7	2	7	7	7	7	6	7	6	5	7	5	7	7	7	7	5	1	2	7	85	0	3
70	7	2.47611766703935	3.74451097495462	1.8386264924188	1.81283992348936	6.02975480368452	1.46952635492628	5.98118129629021	6.62154292945959	7	5.95301893532151	7	2.94711573370386	6.27002774582207	6.35565812998818	3.16669076074243	6.87026805924614	5.00584363144645	4.72095665964129	4.52770593407378	7	3.92723361629644	3.90830311570281	7	5	7	7	1	7	7	7	2	7	7	2	7	7	1	7	7	7	4	4	7	7	7	84.75	0	3
71	7	1.17275168533253	5.96468709437349	3.50939412905877	2.60517717958572	6.84158818114622	5.1973067342556	6.12975266982152	6.747360207723	6.36855926004247	2.00226120000197	7	1.26496201824486	6.75910372215478	4.78201834134298	4.90534468589191	5.54062352081759	5.89649832793766	2.81056903531946	5.99095929661821	3.37453946888274	4.79361036426881	2.68474630642211	1	2	7	7	2	7	7	7	2	7	7	7	7	7	2	3	5	7	7	7	7	5	7	80.5	0	3
72	1.39618469631697	1.96835342227891	5.21010345140091	7	2.62092895063823	6.08455040886652	1.38714697587443	1.49136890676394	6.34245694055254	4.85857059357529	2.91708235390852	3.02645087673349	6.57949449999344	5.9925258444062	6.21593973194818	5.23652442575356	6.07379050467128	6.21308298886933	4.44441779764442	7	6.11153409773932	2.50877839346393	5.90699145572234	1	4	7	7	3	7	1	7	7	7	7	7	7	7	2	2	7	7	7	2	3	7	6	83.25	0	3
73	3.78628306748409	2.35961923627771	4.7395117889107	3.95131707281444	4.08775212544909	5.92191130059289	1.28557928802256	3.35398879206494	7	3.01944784934173	6.66551874367274	1.91511939184046	6.16076429953	6.59419655564952	6.96579017921643	5.86330560328407	6.1960131108641	2.640919840411	2.43161739704119	7	5.47366060530517	5.04315187447312	5.14228629621235	1	2	7	7	7	7	2	7	7	2	7	4	7	7	1	2	4	7	7	3	7	7	5	80	0	3
74	5.67884127911181	3.00531884107461	6.72836946175771	7	3.26803711441165	6.50750599460332	1.78610130156639	7	3.76294252030189	6.08310534091751	3.81030451680625	4.22829048685998	6.99606721646579	3.28526679818694	4.47421853981181	5.7903443445334	4.6951344728801	5.59592738211964	4.55594183692139	6.83077958251844	1.16962286151501	5.19121929415281	5.61306519450871	2	7	7	7	3	7	3	7	6	7	7	7	7	7	2	2	7	7	7	4	3	1	7	92.75	0	3
75	5.59764889120607	1	7	4.75103842347101	3.8424842320602	4.280353335051	5.68524479139492	6.72397972409711	5.24283942679655	6.68771284725983	3.99884431237551	2.29810228385066	1.97333685229077	5.85674220569971	7	3.30371967207076	5.88269856178249	5.21047567708335	4.45563869121023	4.09956010112128	1.97531202391834	7	6.54623201592939	1	5	7	7	3	7	7	7	5	7	7	1	7	7	2	1	7	7	7	3	7	7	7	93.5	0	3
76	5.22186948765809	3.65765736369258	4.38009963903429	5.17990778436541	3.53139596370593	3.31541259460579	3.02880949320356	7	5.70483920679476	7	6.87778464390494	5.21108216809172	4.53407915544717	5.50514547959072	6.80066760127571	3.19580695550414	5.08757843435088	4.31268381127328	4.32286193248807	7	6.05884259271736	2.61275612697252	5.7357268957025	7	7	7	7	3	7	7	7	2	1	7	6	7	7	1	3	3	7	7	3	7	1	7	82.25	0	3
77	1.85519192798594	2.34596868267035	5.4112508866719	6.62100797253866	4.44508215758554	4.18830280524193	1.57078518697434	3.51591200913203	6.58321654347788	7	6.65995303334245	1.11171389216909	4.64595822228929	5.04750660459623	6.40238664967731	5.37935038697246	6.64165681446345	4.76746345799225	5.92017864013254	7	1.75340958222799	4.67957344348995	5.17948962149923	1	2	7	7	7	7	1	7	7	7	7	7	7	7	4	4	3	7	7	2	7	7	6	82	0	3
78	7	1	6.49827665138078	5.77064242530818	3.32265234571451	6.55491261793262	4.99963043875949	5.79185156936331	6.01111184531382	3.03547565004845	1.33447726919855	5.102520164231	5.09565737316541	4.54468790473354	3.48614217497988	6.16746696863362	5.21025514308567	4.85464980795427	4.39047926342041	7	2.4143294164991	6.29693569548735	4.95746871692393	1	3	7	7	4	7	3	7	7	7	7	1	1	2	1	3	7	7	7	4	1	1	7	83.75	0	3
79	2.75180440887221	5.64449842376687	2.23501139219622	6.8524137185993	2.97379848999971	1.95952278598421	5.80134175053215	3.40626958875126	4.84493024733464	3.97061416415421	5.93756685710236	4.74244119866044	5.67445704538906	6.31537501260034	3.96259750926256	6.57070451263222	7	2.11960507168275	5.023540770234	5.72532352760579	1.63438487683858	6.3360922727336	7	7	7	7	7	2	7	2	7	7	7	7	5	7	7	2	7	5	7	7	2	7	7	7	64.5	0	3
80	4.00221305882509	2.10577998989406	5.50709148999688	5.52488945305435	2.2111675939581	4.71357829809195	7	6.720128124923	5.55462310515993	2.90893657723952	3.04288526422158	2.31054094450016	4.77679220931101	5.68829402776145	7	7	6.98531576710044	2.60001705356756	2.46401118661978	4.07946274813627	1.84894876157555	5.05653182728795	6.45372355827027	1	4	7	7	3	2	7	7	7	4	3	2	3	7	2	2	7	7	7	4	4	7	6	82.25	0	3
81	6.03039461973259	1.46404934736077	6.33900780302883	5.71950028798107	3.0896151039644	5.88689994222006	5.34761238591573	5.02722649030048	7	4.91858955856102	5.36905177816784	4.85936047971208	3.63912902016102	5.6947761783502	4.6322052564298	4.7245341814021	3.15483500299193	5.4314257968485	4.90099877409705	4.62700645235123	4.73923922033977	6.79132169206453	4.91770704487191	7	2	7	7	1	7	7	7	6	7	7	7	7	2	3	2	7	7	7	2	2	2	7	88	0	3
82	3.00508119774628	3.06257653481848	4.02543248306734	6.17359464388968	3.62524660958999	1.90803026304473	2.15934495263286	7	3.80757964027198	3.93186725568584	3.10871426859428	5.80845952255845	6.23617583016926	6.17927874118687	3.7202241286931	6.54507099390851	4.85518070402946	4.6835243945144	5.0335046179956	5.44119992635359	7	6.05493786227589	5.94367809071915	1	3	7	7	3	7	7	7	7	7	7	2	3	2	4	2	7	7	7	3	4	3	7	71.75	0	3
83	3.80435409799197	2.56575840430054	4.39817055403484	4.53532179280434	1.55787828090421	3.06555612844834	2.42369546512123	3.6090225970031	3.94831745121756	4.49882701807683	5.47520872984266	4.8903449663294	5.9908235768974	5.16936774165735	6.7965913491145	6.59001159772452	6.51270626005246	4.7108919879504	3.17226068653776	4.48080822715118	7	7	4.66937113918346	1	2	7	7	7	4	1	7	7	7	6	7	4	7	1	7	6	7	7	3	7	3	7	79.5	0	3
84	3.94932050439711	2.70042341105981	5.4510797438303	4.33085801455349	3.75375437189778	6.54966733956774	1.04054185911161	1.85674909870961	6.75178949638553	2.89777017168357	4.78274180987473	2.14142873500387	3.77262925312209	3.79878581276236	6.83018669581096	5.63862703419264	5.71660934613172	5.25221350426938	6.49780374365809	7	5.38596892276157	5.71624003594045	4.02045012936537	1	2	7	7	5	7	2	7	3	2	7	5	7	7	1	2	3	7	5	3	2	7	5	79.25	0	3
85	4.28619310923881	1.98252024175637	5.99500943729332	5.48016905550219	4.26840712539136	4.1069606414521	6.38893289109612	7	5.90857599357291	5.85132530178118	4.74366418193214	6.48462442544909	5.11426552769276	2.09081507808076	6.59444848722894	4.15770770384199	5.50644130037667	5.11593411130363	1.65495046171574	4.64422476688286	2.34533825838532	5.04787530341192	6.7052432453312	1	6	7	7	3	7	7	7	4	7	7	7	4	7	3	1	7	7	7	2	7	7	7	87	0	3
86	5.44791228992778	2.73638054152765	4.62630732424084	5.17582935924025	3.9554081092061	2.79583718614999	5.61684094799391	4.43950441734637	7	5.82775424353516	6.57229440224787	5.86559317048479	4.24469695874332	5.03715943525222	6.18014475204792	7	3.51154732422836	3.36541415499154	4.13995450247385	6.89277434513892	5.39591351058605	5.47215033635864	5.3970165627206	7	7	7	7	6	7	7	7	7	7	7	7	7	2	1	2	7	7	7	4	7	1	7	79.75	0	3
87	6.98828544185686	2.47243754945936	5.86362440990914	6.96364135000348	4.05026283250211	5.56284581110956	7	4.69380445433792	3.80285884907022	1.47912856872561	4.80034034653999	3.26386989520421	7	5.3867547786452	6.96520306177361	4.6611617290818	5.2070992615038	6.74247014832862	3.3122640611343	7	6.29714199740878	3.6989945122142	5.07970733353349	7	4	7	7	1	7	7	7	2	7	7	5	7	7	2	2	4	7	3	7	7	7	7	84.5	0	3
88	4.65014016617373	2.1353042005648	5.4348425130138	4.78446459922279	2.58588884650517	5.05819058172513	5.17747577482874	2.53792799152485	4.22609226972223	3.60056562014434	1.35026461997496	6.76649347026606	4.35014750722419	4.65462974459389	5.59666591435642	6.56656385941271	5.019986109097	6.54915441074907	3.80060086031232	5.18744332286013	5.86852381735819	6.80630601433551	5.22353325818963	1	6	7	7	2	7	7	7	3	7	7	7	7	7	3	3	6	7	7	2	7	7	7	79.25	0	3
89	4.19110705541949	1.87662500759066	4.14765031984218	6.65934651571087	1.24523289072324	6.04600983566822	7	5.52802047891696	4.94075404142138	6.79375428321005	5.07313749731807	6.53676402176131	5.28743393844816	4.1384051690441	3.78432047789943	7	5.53049699952099	7	4.29757996551054	4.73065759757884	4.30134572378013	3.83422011612729	3.48493034686359	2	4	7	7	3	7	7	7	7	7	7	7	7	1	3	2	6	7	7	3	1	1	7	76	0	3
90	2.21781345722082	1.91005634086044	6.31303518338721	6.33678351796825	3.29305861450714	4.12412553328304	1	4.99704056620631	6.25574956799123	6.71428695533033	4.03791587649593	1	4.62464855542585	4.23244904690297	5.72622066862475	6.36889178130426	6.33058700798756	4.90210326277689	5.87760694062385	6.3983141120118	1.0915817466296	4.53497084773351	4.22920442645997	1	2	7	7	7	7	1	7	7	7	7	7	7	7	3	4	7	7	7	2	7	7	7	75.75	0	3
91	5.41910432417712	3.66761800407933	3.00542106251432	4.92842751558263	3.92820433532774	2.68693232092721	6.65122301498281	5.31253286264005	5.52686601733725	6.78886384079514	5.30671704114257	2.50336197976372	4.21949086797877	5.18616752197403	6.57850525933806	4.23456847230547	2.950623765903	4.30909267062868	4.7042963275215	7	5.43539498917887	4.99570459874134	6.02374982818932	7	7	7	7	4	7	7	7	2	7	7	7	7	7	2	2	7	7	7	3	7	1	7	96.5	0	3
92	5.32298989782639	1.88919514812175	6.08938082590014	4.06586827162931	4.66457387793127	4.51767761509117	5.82345469457673	5.5790764730083	4.93427882131146	2.77977613986754	1	6.0956669230909	4.80941205982516	4.86210461499052	5.16998376877837	7	5.71290187889425	5.74660990623979	3.49515361482768	3.48545138210894	1.50933211406813	6.8931267916719	5.72824190354464	1	5	7	7	2	7	7	7	7	7	7	7	7	7	2	3	7	7	7	3	7	7	7	81.25	0	3
93	6.09360723324183	4.4291702079104	4.89474426296793	6.92427382179329	2.10443857836788	3.52362498269723	6.06329497040564	4.72427112047388	5.30191354523268	6.57030539595332	6.22781986764371	5.25301034076186	1.155835524628	6.5201230116857	5.69324247006598	3.59712125575217	4.43457662573038	6.2891192630858	5.16847537801159	4.39448943275128	7	4.76888995183659	5.52741062909226	7	3	7	7	1	7	3	7	7	7	7	7	1	7	7	3	7	7	7	2	2	2	7	69	0	3
94	2.95272781548291	3.02124337513629	4.936191714604	4.62444327942303	2.09399549197251	3.94594074590537	1.75211058365515	7	5.7906036105647	5.28104449350276	5.22708810539252	2.64736526633973	5.81213319728634	4.83996722205135	3.68845366783486	5.25020343187378	4.72848330777587	5.09535858013285	3.86772294349109	5.3117025088046	7	6.88027127998129	5.70134562989687	1	2	7	7	7	4	1	7	7	7	3	7	3	2	2	3	7	7	7	3	3	2	7	73.75	0	3
95	5.51446393093872	3.01431621171688	6.34949888355157	4.73615489980713	3.54786934564634	4.07938166393567	6.99438176251656	6.09760944933972	5.82145685596711	5.68676178549004	4.06892103380683	5.24730423978623	4.74041733097221	2.78127201324592	6.86727503586799	2.43779185735135	5.58478814704573	5.68952736406793	2.48004640165382	3.55206631867217	1.29528603551962	6.46061493762896	6.06589478578734	1	5	7	7	4	7	7	7	5	7	7	7	7	7	3	2	7	7	7	2	7	7	7	81.5	0	3
96	4.65997022520899	2.0530439394592	4.4908978770196	5.13495049549603	2.03734257651551	3.38370850144177	6.55584154858042	5.11824024426911	4.94783668312735	6.07463985953574	3.07386378993238	4.7202396072574	2.79439324296632	2.31492134125396	3.34127051460592	5.3222194476247	6.03613458955775	5.27948614504326	3.59250789178923	5.58893003478819	6.67771915175484	6.7810625464441	6.54289769180473	1	1	7	7	7	7	7	7	7	7	7	7	7	7	2	7	7	7	7	2	1	7	7	61.25	0	3
97	4.39830118803282	3.24972214017568	4.36888285336671	4.84481295387063	3.97016502426936	6.45013889663226	1	3.67746405103688	7	3.70762326855488	5.6226052733857	4.69581747905657	3.9084513300007	4.19980396643188	5.96946080913203	2.9541079936591	3.89280771819367	2.3133936863531	6.02052084277944	6.99729577854016	4.66332539402269	5.20712203574	4.76466043340173	1	2	7	7	6	7	2	7	3	2	7	7	7	7	2	2	5	7	7	2	2	7	7	79	0	3
98	6.50828793403816	3.05821344723339	5.62860771861005	7	1.96530858031259	3.92910102391767	1.62798013557769	6.7485730801172	6.40590819784637	6.01465115605479	4.88694188809452	2.60020368895229	5.854280631236	3.61969830149498	4.11721319786986	2.33012986434498	4.69587565788934	6.57055651723521	1	7	1.53991521033477	4.24365621474376	5.87425306200557	3	7	7	7	2	7	1	7	5	7	7	3	7	7	2	2	7	7	7	3	2	7	7	76.75	0	3
99	5.64349087560295	5.36210291625561	4.88179572588884	5.31448287846952	1.58708065686593	6.16482234897734	3.76898510061074	2.99163934556372	5.45360678895068	3.78139130431561	6.41713246853713	2.50203508700413	6.43213163354784	5.56326859444803	3.61126760839571	5.81659956577563	6.32559841394455	5.03477820565408	5.35766094117422	4.36584608425672	4.56064639074222	4.36825871202295	5.28210145393138	7	7	7	7	4	7	7	7	7	7	7	2	2	7	1	6	7	7	4	2	6	7	7	66.5	0	3
100	6.42817547856436	5.08193595296176	4.21998337174397	4.55203487208277	1	4.15126922987228	1.82427467204586	6.60256292235822	5.03189002071975	1.81842338830066	4.73753651931516	2.98713439518704	3.3982574722553	5.54399632055277	5.40793735092076	5.73808430545489	6.71793676364528	6.12459003502286	6.32716435753544	2.57787309069218	5.20580047669731	4.94288187324851	2.64579788389455	7	4	7	7	4	7	1	7	7	7	7	7	7	2	2	2	6	7	6	2	5	2	7	78.25	0	3
101	1.50319127305816	5.6124234963437	6.71052685082948	6.59533269446125	7	6.35518412409345	6.29174869201537	5.23054040406391	6.50525168767489	7	5.4742550957573	6.86024935383595	5.5078854850822	6.65608620372969	5.43141007078754	6.56926073649891	6.89174685326687	7	5.95819341181017	6.99865600054636	3.11787985444147	7	7	7	1	1	7	7	7	7	7	7	7	7	6	7	2	2	7	7	7	7	5	7	4	7	109	1	3
102	1	7	6.07659305715158	6.0863713584494	4.60988809215436	6.47424943780019	2.86719890796936	7	6.16254530002219	6.77043451551109	4.65266567172702	6.54192135453341	5.03497833160105	7	6.51946147083599	6.31555940904695	7	7	5.31759445073839	7	5.63379961099473	7	6.80577647138636	7	1	2	7	7	7	7	7	7	7	7	1	2	7	5	2	7	7	7	6	6	2	7	98.75	1	3
103	1.29320767094915	6.81877486955035	6.79040601317824	5.88956393925991	5.51598727587086	4.945271229764	1.36806787397742	7	3.02869467410241	7	7	7	6.97887819409946	6.53025431605171	7	6.96404904351072	6.34660737753632	3.48237711605238	5.37106951253245	6.26208045154871	6.47119923163958	6.61109556845702	7	7	1	2	7	7	7	3	7	7	7	7	7	7	7	2	3	7	7	7	7	7	7	7	94.5	1	3
104	3.76040787503306	6.53805760365483	1.30061916098193	2.929084658865	6.50870602230583	6.80510600634139	6.42253596768717	6.26183187511728	7	6.08322413796505	6.09645337199091	5.38894591948393	4.20266332051495	7	5.64945139441964	6.67376977292245	6.66576357655889	5.9460698581815	6.075126172079	6.56802801541671	6.57523438001861	5.62032240495028	6.99939175513715	7	1	2	7	7	7	4	7	7	7	7	2	3	7	2	6	7	7	7	7	1	7	7	93.25	1	3
105	2.22970738004522	6.416937197175	6.4145950384594	4.06033254766901	5.97410429970093	7	3.9960072643257	6.28099427874319	6.70947118783388	3.96248937708387	7	1	5.61654665678005	5.60200063260834	6.77906451833532	1.29201296281496	7	7	7	5.70361920239941	7	6.7798506952391	7	7	1	2	7	7	7	7	7	7	4	3	2	3	7	4	4	4	7	7	4	2	7	7	78	1	3
106	4.09702277344008	6.50790298275547	2.9134593027812	3.72442414556106	7	4.00017337263665	6.53761872595236	5.74383273170805	7	6.32229388847379	4.28068457552257	6.15929721967474	3.24093741734159	7	6.96221437817856	7	6.92742892423345	5.86366352248423	7	6.53581983741834	6.39022284219365	5.94085221685041	7	7	1	2	7	7	7	3	7	7	7	7	1	3	7	3	7	6	7	7	7	7	1	7	91.75	1	3
107	1	5.75399687939956	3.03296140393076	6.47072752028963	6.27833254909919	7	5.13275888163081	5.74997566900082	3.00396906910226	7	7	6.13335082210824	5.13697674669181	6.80861510242068	6.59289860424242	6.29952267484823	6.70325799480023	4.04954173543624	5.4313274982312	6.98288638692668	7	6.53750606662195	7	7	1	1	7	7	3	7	7	7	7	7	7	7	7	1	2	7	7	7	5	7	7	7	78.5	1	3
108	1	6.90999846921156	6.28858658785557	7	5.30685849904322	7	7	7	6.85781866297244	6.45944982405206	4.13183527749001	7	4.37840167624577	6.23867475361568	6.0893572200922	6.47145733209502	7	2.60294967967018	4.87385630511975	6.05868896206837	7	2.90418894500945	6.28130533821016	7	1	2	7	7	7	7	7	7	7	7	2	2	7	4	2	7	7	7	7	7	7	7	83.25	1	3
109	1.58227495506838	6.80602347286894	6.59045649219226	4.49746120033409	6.37873769041574	6.39314261425117	4.61444716382532	7	4.70096069923551	5.43392105778382	3.95824100257978	7	2.28431587261391	6.88815648384092	5.48300399845597	7	6.22157021803186	7	6.69578126522134	7	6.28976477364325	4.68848895880919	6.4097210761697	7	1	3	7	7	4	5	7	4	7	7	7	7	7	4	3	7	7	7	2	4	6	7	102	1	3
110	1.6576567034468	6.79353713811296	6.54097449062213	5.06041876805106	6.59743905559682	6.04718556168812	5.19276087931761	5.80815410806451	4.9056253165804	5.84168004257683	6.04810556625887	7	7	7	7	6.88410615447312	6.34082097027405	4.83605957977006	6.39827979546304	7	5.34046827824964	5.54888625848745	5.70210237038134	7	1	2	7	7	7	4	7	7	7	7	7	7	7	7	3	7	7	7	4	3	7	7	104.75	1	3
111	2.70916271593675	5.74385942979499	5.51645616661872	7	7	6.16887379839041	2.26715364055865	7	6.45915292181145	7	6.9471361063368	6.62195382625617	7	4.6098612290019	7	7	5.91565874768479	7	3.67955042869217	5.47651808710844	6.09262131628996	7	4.0682826883176	7	1	1	7	7	7	7	7	7	7	7	7	2	2	2	2	7	7	7	2	7	7	7	113.5	1	3
112	2.33533081760409	4.77319892065649	3.35899015536419	6.33350757638976	6.13485501859014	6.60339412702936	3.19071256931656	7	6.75237395831	7	4.26844050342157	6.01472459063272	6.54914707350423	7	6.37429031294651	5.67794384364124	5.91121676872261	6.41907591389861	4.55778339033227	6.29937426120809	6.33534411484004	6.81565256966702	5.64003069678726	4	1	2	7	7	5	7	7	7	7	7	1	7	7	4	2	6	7	7	2	7	7	7	93.25	1	3
113	2.66680775844524	7	6.62909078919858	6.8237371739123	5.92841220467261	6.83892845121336	5.65112322591474	6.32800205350106	6.50858329882131	4.87116797537899	3.7472515892274	6.70036136733846	6.0366063899726	5.73651911146907	5.71957269376505	7	7	4.04316266434332	4.84221832048825	7	6.70977736701543	7	6.14429686702422	7	1	2	7	7	7	1	7	7	7	7	4	7	7	2	7	7	7	7	4	7	4	7	92	1	3
114	4.96080022629331	7	6.33816160886705	4.28210672236145	7	4.85647668309047	4.93932547162108	6.67275255253363	7	5.32753490667652	5.61595019018671	6.82133756163258	7	6.97109305238686	6.54326332822197	4.68970044534661	4.9789183020051	5.9299717831288	5.0840622887411	7	4.65884181600514	5.63509167279475	6.0544991845462	7	1	1	7	7	7	7	7	7	7	7	1	3	7	7	2	6	7	7	2	7	7	7	98.75	1	3
115	1.45487899919448	5.66710633623272	4.22153302636385	6.31659439930846	5.34685889851484	6.83919343170741	4.51633213390384	6.96198414007035	1.71091405617531	7	6.17453722455185	6.90302328807315	5.79533271114085	5.84757658367995	6.12110019214177	6.77119716970146	6.24594453163504	4.81093245754884	5.87400642411769	6.18189787041064	5.43121231508702	6.69654195038228	6.66525528192702	7	1	2	7	7	4	1	7	7	7	7	7	7	7	1	3	7	7	7	4	7	2	7	82.5	1	3
116	2.42248578697461	6.94727946082427	5.94659569637206	5.49943967847577	6.91164084399226	6.9029419930743	6.66033118858531	5.59788769794305	5.06705590728839	4.32806115841429	5.8603917735361	6.81250489295256	6.3394169509744	5.6686535109256	5.8898149916536	7	5.9708090973019	6.00267854371002	6.47245439444176	5.39732844875498	6.27544933572128	6.17516675213686	5.67699075421242	7	1	2	7	7	7	7	7	7	7	7	7	7	7	2	2	7	7	7	7	7	7	7	95.25	1	3
117	1.38891646650944	5.18170421346922	1.0529449325084	3.45273042461929	6.82520334893938	7	1.67478587613548	6.37142735838427	5.86779164799525	7	5.69026818387432	2.24087166400692	3.23220228512952	7	4.00845092005661	6.78500890639286	7	7	6.09262278991936	6.30426785532721	6.97633443208475	7	7	7	1	2	7	7	7	7	7	2	3	7	5	7	7	3	5	7	7	7	4	3	1	7	85	1	3
118	2.03948189676998	7	1.43135924692905	3.44939053085936	6.59331634395607	4.54715345693935	2.83921573328398	6.32757889613938	5.40206861078727	7	6.21515309238292	6.66178305885469	5.58099607586878	7	5.12667924595755	4.61941562900859	6.50241508567728	4.48514698249789	5.85073118059254	6.70412392795126	6.84237970488997	7	7	7	1	3	7	7	4	7	7	7	7	7	7	7	7	7	3	7	7	7	2	7	7	7	88.75	1	3
119	6.66579951958209	5.74743046031705	6.52371017651036	7	7	6.404580923256	6.58472586744692	5.51520749242937	6.6013800291271	6.31261879486267	6.12954005762505	6.28972072695618	4.74719141003123	6.97221889285973	5.05283916516553	5.3932247516938	6.90138507826675	5.71242613151982	7	6.40664518084437	1.92237574766709	7	4.69283300711072	1	1	2	7	7	4	7	7	7	2	7	7	7	7	3	7	7	7	7	6	7	7	7	86.5	1	3
120	1	6.89049610590601	6.07101801480794	4.88914096479643	6.30232462258614	4.88173059292905	3.76245218641809	7	4.99403687302586	7	3.5712240089933	7	2.38191380438772	4.18764709937841	7	6.70965155451352	6.2331526948662	7	5.89940998799508	6.77149280674637	4.803278199965	6.71574088381855	6.87479525629488	7	1	3	7	7	3	7	7	7	7	7	7	3	7	5	3	7	7	7	4	7	7	7	98.25	1	3
121	6.98154963081458	7	6.80775128354525	2.48941641001699	6.63601685475598	6.98806903265781	4.98369141253954	6.80006183184349	4.58970248102767	6.53696159747904	2.74711324789338	5.22159544476323	7	5.04669885471144	5.94634189862741	4.02399907483968	6.09310261965326	6.753253076153	7	7	7	6.67039898390374	6.70742005165614	7	1	7	1	7	7	1	7	3	7	7	7	7	2	2	7	7	7	5	7	7	5	7	89	1	3
122	1.49537053231071	6.48449727172269	3.64619011981895	3.48583596059526	5.00831951523799	7	6.85252481426302	2.73439530649115	5.9348775932146	6.97060456349245	6.44682399696677	6.86183062219213	5.52521681572871	4.62114550965972	7	7	6.89465132378868	5.21515589762187	5.39927714486272	6.49715081673769	6.82047599646773	6.09181790651259	4.19276104676597	7	1	1	7	7	7	2	7	7	7	7	2	3	7	1	7	5	7	7	7	7	2	7	91.75	1	3
123	1	5.10862703473665	3.81258725051568	7	2.98970980100562	5.40780159678861	7	6.43780491141281	6.84528023837856	5.4578913309572	6.14910392190444	5.00621369958784	6.90651854799585	7	6.95442753070722	5.50223042768507	7	6.3739260477894	1.97908094763027	6.47149313436537	5.08198272898026	5.64585746948523	7	7	1	2	7	7	7	7	7	7	7	7	1	7	7	1	2	7	7	7	3	7	7	7	82.5	1	3
124	1	5.607895063982	6.57904672158469	5.00973205753532	5.25831375574924	5.38948522790764	6.47011483106238	6.56277094807359	6.33315851275655	4.18213046805107	4.25206081414404	2.49953691824528	5.53435152942543	6.71527104800444	5.31380830957	7	6.52410393935766	5.10384212394326	4.51551191504745	6.21155124012344	6.25404844358451	6.43533110163485	7	7	1	3	7	7	7	3	7	7	7	7	1	2	7	3	3	7	7	7	2	4	7	7	99.25	1	3
125	1	6.80429182434206	6.6173396009264	5.46830615804599	6.64703673474482	5.97387325618595	6.47304221875614	4.57474555495554	5.10661128909561	4.14910343259731	6.33969030235022	6.33019800624121	6.63358495405034	6.49584493714609	6.16330974724239	5.19479251642655	4.88978464162581	6.9758524543947	6.82273359105329	7	5.58342189141695	6.74764506220945	5.92019005315034	7	1	2	7	7	7	7	7	4	7	7	1	7	7	2	7	7	7	7	2	3	3	7	90	1	3
126	1.20516448237681	7	5.64654987993531	5.74725429713985	7	6.97857220855762	6.61328831710013	4.51234794028502	7	5.91959996937343	5.95220842694027	7	5.2957325958411	6.10913156683077	7	6.75211386249808	6.93696347742365	5.91128081839388	7	5.17148216210852	5.48306710054178	7	5.00319451891647	7	1	3	7	7	7	5	7	5	7	7	7	7	2	1	1	7	7	7	2	7	7	7	99.75	1	3
127	1.43448111136242	6.58150950465721	5.99313873259443	6.24740996319687	6.11753482868646	6.423550827206	4.21654390455802	3.50470203535365	6.57461938907829	6.836751325816	4.15412682212282	4.79097225111167	3.9482019135233	5.54738989618574	5.28052716913705	5.05971549089808	7	7	4.56264950365397	6.93028959011651	5.31725443928425	6.81267735431549	7	7	1	2	7	7	7	1	7	3	7	7	7	1	7	1	7	5	7	7	7	7	3	5	100.5	1	3
128	5.86690975227745	6.14592704718107	6.68161936429968	7	7	5.7790931169209	7	5.50892417286382	5.07158413137534	5.78157484099041	6.81733886116436	5.94449295710499	3.91025380513516	5.21603691774604	7	6.55214095859571	6.36295764699723	4.28283898267899	7	6.59776759501727	3.48750070225079	4.7748174469685	6.84711763935726	7	1	2	7	7	3	7	7	7	2	7	7	7	7	3	1	7	7	7	7	7	7	7	93.25	1	3
129	1	4.49241411432764	2.87674361532657	7	4.01115510053955	5.27897539735278	6.62904876288486	5.92612109268255	3.68273572324899	6.18496142918937	5.05573609613613	6.53901237593453	7	4.37912101021052	7	6.23913189444312	7	6.98186078359494	5.7104382076008	7	7	5.25311765315601	7	7	1	2	7	7	7	7	7	7	7	7	4	7	7	1	2	7	7	7	7	7	2	7	79	1	3
130	1.91252315127973	6.15712374621251	4.3955205354948	6.53274483194892	6.70696692025035	6.72509023875611	5.66574704785185	5.02130692117261	3.50054274095449	5.73713604261888	5.09556166344703	5.64289928800951	3.68399476116109	5.8386054713751	4.90376386779759	6.02904811497227	6.35613560229282	7	6.66529766275194	4.45625106981995	6.30257395287753	6.93907792845949	5.68853786394189	7	1	3	7	7	7	7	7	7	7	7	2	2	7	2	7	7	7	7	2	3	7	7	87.75	1	3
131	3.56917289286548	7	2.38736767164454	4.58395617603414	5.28088576840487	5.27175129016915	6.65794439576448	4.95151270815982	6.12191601948002	3.98450331142864	6.96647866864428	7	7	5.59165945434288	5.28297870482778	7	4.60143036891802	5.84706323805515	6.8330294056321	6.80641551159477	4.93056529428995	6.38949972137523	4.31200028354856	7	1	3	7	7	7	7	7	7	7	7	7	7	7	2	3	5	7	7	2	7	7	7	80.5	1	3
132	1	5.24158567975715	7	4.61914784153699	6.38943320310378	7	5.96737173036481	5.99087446848493	6.49771578499243	3.98729279297649	6.23472748976868	1	5.62911449535615	5.15760104625097	3.63089505429684	2.17619417057209	6.82004070930756	5.52671810513174	6.5931694409764	6.91293268932843	7	6.61113846142034	5.86385680415958	7	1	2	7	7	7	7	7	7	7	4	1	7	7	1	5	7	7	7	2	1	7	7	82.25	1	3
133	1.7889106602822	7	7	6.64253552448845	7	6.38387623321544	4.35528495763752	3.10875034246349	5.89889137834328	6.6365243866575	6.04790013057453	5.51353528186801	4.50353395352526	5.10455068321394	6.5418622191499	4.74000231058321	6.36524155296112	2.00921799872659	4.81091849168234	6.87390894914538	6.04724236716599	7	6.3899926607774	7	1	2	7	7	7	1	7	7	7	7	7	7	7	1	7	5	7	7	7	7	1	5	101	1	3
134	1	6.30872111306296	5.71721355477868	5.93388199534641	7	4.94516956611377	7	4.41075191407639	4.81326774547594	4.03070153196149	6.52712109743778	5.4708985057855	6.06188937036846	6.05107355565118	6.68844502181596	5.15873602297787	5.0635295352688	6.71278888333218	6.68381906825001	6.50490581815628	6.19717907196069	1.94020813680525	7	7	1	2	7	7	7	7	7	3	3	7	1	7	7	2	7	7	7	7	2	3	2	7	84.75	1	3
135	5.65560470725779	7	5.42584676342532	3.94616634653775	6.23181481684554	6.79017033546225	6.84893932814918	5.86845143265258	4.38488017562242	4.87342106461385	5.03197254639283	3.16804940952763	7	6.71330723665655	6.21406982232473	4.34658123608943	6.00097691980654	5.60609175299866	6.78977896319574	6.80425204914943	6.38846092048056	2.57957953790822	5.17199850036869	7	1	7	1	7	7	7	7	2	4	7	7	7	7	1	7	7	7	7	7	7	2	7	76.5	1	3
136	1.40393482215267	2.79451535421168	4.0672089907657	4.26014986020563	6.50743567508215	5.40901066689576	3.4884886972144	7	5.08901557771016	6.07654558353086	5.25266385426057	6.0122957077534	6.3830977416504	6.68864980332969	6.31324542906384	4.46546118963587	4.90263436491199	7	7	6.1576763437874	1.99955115124361	6.51798714508283	6.92506451746393	7	1	2	7	7	7	7	7	7	7	5	2	2	7	3	4	7	7	7	5	3	7	7	66.25	1	3
137	3.40343023063694	6.45461306063655	1.12731598540101	2.20367396534924	6.37145895115748	5.72493396943187	7	6.64259217962726	5.28742017248942	2.62209372273507	4.18266564649432	2.24532523597654	4.89422729706296	7	6.89794502472589	7	6.5178644482334	2.81719448591075	2.93187764022772	6.04718193262631	6.58129433681447	6.24852371395369	7	7	1	2	7	7	3	7	7	7	7	4	2	3	7	3	2	7	7	3	4	4	7	5	86	1	3
138	1.86116471611948	6.78982851433278	1.88056783323578	3.98825040512815	4.60920707444004	7	6.80157796825808	7	4.02131798435824	5.40158211406729	7	5.31831304151538	6.07492260812818	6.73057640710778	6.57073596009518	7	6.82004534357499	5.06246900388379	4.28517034990958	6.84726593522907	3.49116093521602	4.64045809952697	4.97103645491166	7	1	1	7	7	7	1	7	7	7	7	7	7	7	2	7	2	7	7	7	7	7	7	87.75	1	3
139	7	6.59282050415628	5.60165256000885	1.91653632209215	6.31657229446591	7	4.15441181194027	6.96584530828111	4.34729175030089	4.89572173666876	2.98612851195369	5.74788752548498	3.9503311132953	5.20077431472085	6.90533561754687	4.51881643691781	5.10449415764466	6.85665422059744	6.16446784626762	7	7	6.5546946421126	7	7	1	7	1	7	7	3	7	3	7	7	1	7	7	2	2	7	7	7	1	7	1	7	73.5	1	3
140	2.05693636762152	6.98765352296683	3.52118453528671	4.45825422692682	6.44934919385912	5.10926038195288	6.20088393136765	5.42458064969421	7	5.67102415886958	6.48604639490163	6.77143365173902	3.92087860388117	4.74775905003126	3.83230270214566	7	6.23730790107478	5.39171385656695	4.98761789647907	6.08756966130212	4.58590111469342	6.35582644467383	4.63651531444857	7	1	3	7	7	7	7	7	7	7	7	2	7	7	2	4	7	7	7	2	5	7	7	99.25	1	3
141	2.89738751662649	6.43195389594957	1.59179999562917	2.11951293452461	6.81970491679916	3.92425418738634	6.20687811911141	5.75685507950194	3.8468144788019	7	4.07955502459771	4.46081059176899	6.35364293825448	6.56676373355843	5.49949860769791	6.6170223787081	4.87969033617199	6.62822421868312	7	7	5.9111892950797	7	3.67869859036706	7	1	2	7	7	7	4	7	7	5	7	7	7	7	2	5	6	7	7	2	1	2	7	96	1	3
142	6.06805430434073	4.48227123681285	5.11038649818825	5.03981161916729	6.17768012893223	6.87706579368767	5.90847401026765	6.27236150499711	6.29951448276357	7	6.73637619767876	7	5.31558810988913	6.05037387442521	7	4.68106545944425	4.53508226726167	1.60274938790356	4.97821645065665	5.29121779466762	7	4.85176056613008	5.44146351288172	7	1	3	7	7	7	2	7	7	7	7	2	2	7	1	7	7	7	7	5	3	7	7	78.75	1	3
143	2.21328096903052	7	3.00226255024931	4.28651806587956	6.37743997173751	5.9124455505518	2.60363393044436	5.82816291197521	4.96914191884802	5.17557239562326	2.93025026033349	5.47988595276707	4.040481845722	6.55635207711544	6.92664827105219	7	4.64014494622362	5.58654659160094	4.19114093026541	6.07699095613436	7	6.96436574310563	6.49801641410727	7	1	1	7	7	5	7	7	7	7	7	2	2	7	4	2	7	7	7	3	2	2	7	70.5	1	3
144	5.74485156408143	6.294613253374	5.53821777442681	5.41181562012869	5.51906985625989	6.39692959185435	4.68432319933044	5.77756752568745	7	6.90764036967854	6.55447163579434	3.73995502597739	7	3.01453689170563	7	5.05599369795527	6.07166227148458	5.02573034205571	6.82474497528175	6.46134831485631	5.11008567819396	1	5.70582921048187	2	1	3	7	7	7	1	7	7	7	7	7	4	7	3	7	7	7	7	3	1	7	7	87.25	1	3
145	1	6.59947619269784	3.57447079553246	4.37489004690955	5.83263350979656	4.86108870177839	5.4199938073431	2.59636173363515	6.02942662435012	5.78449001009409	7	7	5.27336333111846	6.01043555589536	5.01394915821111	6.6223816877938	6.93094613328292	6.23523345861143	4.29845105835609	7	6.31967967298472	5.11791136004726	4.7402098470823	7	1	1	7	7	7	7	7	7	7	7	2	3	7	1	7	7	7	7	7	7	3	7	84	1	3
146	1.14069005973911	7	5.49790152259917	5.50143905335083	4.28263765173398	5.33425618001547	6.42748002956251	6.90699833795998	6.17003119293664	5.52955679902581	1.80478616467187	5.15962381843485	5.88277320277996	3.80338081892838	6.97089433561398	5.47113979098179	6.52714365169199	4.82921214729108	4.13295310346709	6.54331720284372	6.68755847754531	7	5.45300598825291	7	1	2	7	7	7	7	7	7	7	7	7	7	7	1	1	7	7	7	4	1	7	7	85.75	1	3
147	1.13943924107684	3.90272447870218	2.86203662758812	2.15991735624744	5.82168070905589	5.64658461040753	1.56615242325396	5.99224123323093	5.23143229217219	5.75038148845891	6.31279396075333	7	6.91435107576013	4.59435550017814	4.14820579208766	7	4.91997029542044	7	6.57963351769953	6.56860098585035	3.35561807479012	6.10312398065848	5.32848783170536	7	1	3	7	7	7	7	7	5	7	3	7	6	7	2	2	7	7	7	2	5	7	7	93.5	1	3
148	5.11755955513814	7	4.99562733130918	4.55265483277326	2.32768598750827	5.73774965028815	5.67331387381919	5.53446622932664	7	2.10249669492826	5.15818831124387	1.65024600085585	5.93451677438159	6.35216294793249	7	5.32267310472142	3.94234891779008	7	3.22738643934148	7	6.46569680043252	3.13617132108073	4.98186882085136	7	1	1	7	7	7	5	7	7	7	3	7	7	7	2	2	5	7	7	7	3	7	7	80.25	1	3
149	1.20571712796863	6.60284911425765	6.66951885169504	6.58046414893534	7	5.79209057929292	4.18360629987245	2.89207590223666	2.70564877764827	6.43634425736453	4.31161323777121	6.18174912259053	3.75294874093094	3.52841052327757	6.14569236127444	5.57739653970717	7	2.70335709220766	4.68067423894659	7	6.28908803730051	7	6.52923060943354	7	1	2	7	7	7	1	7	4	7	7	7	7	7	1	7	7	7	7	3	5	3	5	80	1	3
150	1	6.18377437407671	5.79275883358568	5.63044909853702	6.89892734990357	4.32156278422343	6.03531902475457	6.33939373692871	6.12390883956372	3.48552452486245	5.93922570713432	7	3.86107989746944	5.89487905229479	6.11699475319975	5.27375866988117	3.17821420309779	4.85091826669868	3.66094135766157	7	2.90702913685017	7	5.85345835928194	7	1	2	7	7	2	7	7	7	7	7	2	5	2	3	4	7	7	7	3	7	7	7	106.75	1	3
151	1.81771869324949	6.95748038547927	5.64556997720137	6.20652391148189	5.67382512683261	5.82283690773324	5.74487099884751	4.83255542769983	6.90358321831327	3.96097863608291	4.77621107020362	5.1471625589186	3.69097156117329	7	6.70113199173961	6.43000388368214	5.45143253887259	3.63766079380411	4.58112201981427	6.23665319097859	5.25463838123073	7	5.51149283457577	7	1	2	7	7	7	7	7	7	7	7	7	7	2	1	3	7	7	7	4	7	2	7	89.5	1	3
152	1	4.48488254987789	1.10946826668376	3.1537686061116	7	5.61266101242141	1.68000057898828	6.77135912949327	6.0565915656124	4.29045272120106	6.06875764907328	5.62870095226124	4.59610890662724	5.02367629842655	2.92578553827519	7	5.8945500158258	6.15856246291401	7	5.06228806353466	4.39036287851198	6.10089410442663	6.49294109079043	7	1	2	7	7	7	7	7	7	7	7	6	7	7	5	4	4	7	7	5	7	7	7	103.25	1	3
153	1.70186892684759	5.16153224776247	5.56109997771977	5.18157601580365	5.33999638739724	6.41411163285249	6.2492341639413	6.20326885367557	6.51022608853506	3.86050741952698	3.43795678544938	1.37420569416415	6.04649789674138	7	5.33480047332278	3.37439917398467	5.14459957975964	3.98744301342705	4.83827747376106	4.34216931186614	6.1068900148849	6.78259506047478	7	7	1	2	7	7	7	6	7	7	7	7	1	7	7	4	3	7	7	7	2	2	7	7	74	1	3
154	1.38446293897722	6.56875452228234	2.67866622580371	4.78282697436058	7	2.58277208745652	7	5.29084308275029	4.61702836868607	3.68469418878818	7	5.97407966925584	6.30073321048189	3.66895267692214	6.29600779686402	6.91714781982171	6.93221298614684	3.40058872802028	6.78904775169616	6.80153505651712	3.49486873573079	2.57654266744231	5.25524188428277	7	1	1	2	7	6	7	7	7	7	7	2	2	7	1	7	7	7	7	7	7	2	7	65.75	1	3
155	3.52778301692935	6.51511337460229	3.63914184126407	4.13555258458721	6.57442098947033	6.69485898776608	2.61352820094955	7	7	6.1915565744213	5.59502236271561	2.55540143893507	4.4640659117963	5.41926596339111	4.3842884615453	4.49215886274686	5.99150011600533	4.00789578851116	4.89431451374554	3.37187403402256	5.98851142645794	1	6.35739845971217	5	1	3	7	7	7	7	7	6	7	7	5	7	7	3	7	7	7	7	7	7	2	7	95.5	1	3
156	1	4.22931307893236	2.49316462882365	1	6.93176635182967	5.62492453160445	1	6.4346133168325	4.90870762158655	5.84742920419552	4.65587167723817	1.40290737211384	3.78344915507412	6.3185783016124	4.64460102851256	6.20425836696806	7	6.95543215483741	6.49656516525727	5.68525540401167	5.91960264519795	6.06134281034902	6.86589520115269	7	1	3	7	7	5	7	7	7	7	7	7	1	7	2	7	7	7	7	4	3	7	7	77.25	1	3
157	1.1483674812556	6.23926045426311	5.66878702222618	5.29086510345866	5.31776673778924	6.29304274337046	5.51177474662705	6.43716656564757	3.9782092882059	6.21101486360871	5.43154820739654	5.71535096009686	5.32627276769961	3.19850721044507	6.04586605370894	5.05221270223969	5.20315132555422	6.55922795749414	3.86484279530849	6.04315198087256	5.21773469472536	6.45982152320674	5.92770928770586	7	1	2	7	7	7	6	7	3	7	7	7	4	2	3	7	7	7	7	2	1	7	7	86	1	3
158	1.26367985010457	4.35092247970483	5.86140124847334	3.74759366997109	6.43347816085802	5.14945367605367	2.06908924029059	5.06479635852328	5.91141305608951	4.24852687888119	7	2.86017753243387	5.02572207503997	4.44404046043963	7	7	5.53598293834954	2.82267738814706	4.20786797747054	6.66679443459461	7	1.35356918686443	6.57107930654318	7	1	2	7	7	7	7	7	7	3	7	7	7	2	2	3	7	7	7	3	7	1	7	84.75	1	3
159	2.02864505337456	6.03531862113698	6.26237233794101	6.19307638441484	4.39042651197948	6.57833075278867	6.38023954022476	7	6.32885932878875	3.64952910928394	5.1340178297173	5.29276267969202	4.67776364853975	4.45852199433019	2.92383377665	4.76639485208783	6.76281729660822	4.89970995097127	5.69564267488932	6.62949450378136	5.84905094044702	7	5.09092727530637	7	1	2	7	7	7	4	7	7	7	7	2	7	7	2	1	7	7	7	3	1	7	7	90.5	1	3
160	2.15954762023458	4.91712490264151	2.20912606003128	3.35838752487091	7	6.01818063855381	6.99207830908344	5.85545362054734	6.47848827633978	6.31106813087028	2.46351223519306	6.14920368313498	5.37265352102906	5.39605106878483	6.25044394604315	6.7219145585195	5.37798086260996	6.59645111803121	3.26131557092405	5.91634920410741	5.80893981551272	1.86392243582138	6.37321370078728	7	1	2	7	7	7	2	7	7	7	3	7	5	7	1	2	7	7	7	5	1	2	7	83.25	1	3
161	1.13141803007729	5.97914916997726	4.18732906745324	5.47229674603045	2.64107389844134	5.98160956246826	6.28591302352732	4.6097300284173	6.08718170967407	5.0304360122694	6.86612782902428	5.46034936601453	4.98336309050037	4.96204806624228	7	6.67232321222048	3.88847814534825	4.31448136149136	4.32917649382328	6.76844985324699	7	7	5.08215581996994	7	1	2	7	7	7	1	7	6	2	7	7	2	7	2	3	7	7	7	4	7	7	7	89	1	3
162	1	4.25660345185961	2.39934977649422	1.68771467477919	6.73890764779892	6.74762770622243	1	3.38463473439252	4.0966585989058	5.3703115812181	5.22255770152932	5.47840302752419	3.13924216662501	6.7835071085551	3.28277619790553	5.19232021813349	6.39011863314389	7	5.61497882463808	6.20018864902821	5.9423813310956	4.50840681102802	7	7	1	2	7	7	7	7	7	6	7	7	7	7	2	2	2	6	7	3	4	7	7	6	73.75	1	3
163	1.41864616621442	6.11737224900934	4.69712514217942	6.38347072931031	7	6.83442945074294	6.21268915443587	4.23889691047576	3.7997501241397	3.68101327400313	5.19514819760771	6.34623061687751	4.30589320527925	5.51277966182021	5.29223272724018	5.07236696128301	5.34449317593512	7	5.51790932464486	6.04326665495996	6.36575246053489	3.8333509983334	4.9738569557914	7	1	3	7	7	7	7	7	4	7	7	1	2	7	2	7	7	7	7	2	4	7	7	79.5	1	3
164	5.48106004159089	6.79277575490244	7	2.93494555127193	6.13021108859643	5.71401260246105	1.82312468998583	6.54061112548933	4.71856198432374	3.10055479628021	4.48497227707821	5.07624249098451	4.67873006138981	5.30334555879953	7	7	4.99089599236671	5.70274452941044	4.17413712873938	4.62631504786336	6.3325298951992	6.16676219299426	5.36630986668553	7	1	3	7	7	7	7	7	3	7	7	2	7	7	2	2	5	7	7	4	2	7	7	100.25	1	3
165	2.34699531806331	7	6.2240657633144	6.15717827671853	7	5.56531390745531	5.23675580592623	3.87276449987509	4.76537671106574	3.6763220704954	6.51182554313369	5.41896816855926	5.51635514838045	6.19485962329791	3.19024622368409	5.77413691568546	7	7	6.40916182569056	5.05146299295045	2.56246414620108	5.95753540801999	4.15581277290991	7	1	2	7	7	7	1	7	7	7	7	2	2	7	2	4	7	5	7	3	6	1	7	77	1	3
166	2.75622996654713	6.99632639023034	3.6320682584763	3.0585584436022	6.11100612842484	6.12420751195874	5.8109162778234	6.50707384706648	6.71792252845561	7	5.76188685943745	1.10171014369231	3.43916726963222	4.61904191539376	6.8018302248507	5.66240193593428	5.85037025119017	4.52746178556877	5.18183191244908	4.85152573470414	1.30202025839704	5.17473848131184	5.93483776608926	7	1	2	7	7	7	7	7	7	7	7	7	7	7	1	7	7	7	7	3	7	7	7	95.75	1	3
167	6.55521542238937	7	7	2.01325365214694	6.1101041569904	5.2085159054915	3.17518713120586	5.39756521673862	4.25922844020504	4.88643453513086	5.18870284051708	4.25484244219214	6.34100757686249	5.02689418606187	3.9348521126522	5.45929274827729	7	5.12451447217758	7	5.98009653009093	1.89681266864444	6.94225423722579	5.48795490309753	7	1	7	1	7	7	7	7	7	7	7	7	3	7	3	7	7	7	7	3	5	2	7	76.5	1	3
168	1.92333110710439	7	6.11418488621981	5.70981925087834	5.96107984185875	6.24807374528311	5.50812284743625	3.48830407398918	5.09588193969794	4.27868177655854	7	5.3375959507101	5.88404523383304	4.8557929712793	5.04250840801898	6.45060778934116	6.90347602677226	2.79656608592539	7	4.4660940327527	2.06377467273581	7	3.90422322622899	7	1	2	7	7	7	1	7	7	7	3	7	2	7	1	5	6	6	7	2	7	1	7	62.25	1	3
169	1	4.02289297575727	2.99840002787851	2.55774996870572	5.70830249753704	7	1.84271073120186	6.09629676630438	5.09697524636972	7	6.35833958643521	5.25786646781642	4.53763688032491	3.5623910544452	5.56222209097994	7	4.83361932403265	6.26390214969486	6.2651966472421	6.93026698300075	3.22729385903399	6.68281493813901	4.98284912559007	7	1	2	7	7	7	7	7	7	7	2	7	2	7	1	2	7	7	7	7	4	7	7	80	1	3
170	1	6.06020725020992	5.78935190981803	1.77425324363813	2.69236273456942	7	3.41873277737111	3.4752884361101	6.28579406876904	3.76802381572006	7	6.07929522519982	4.59348045807294	6.22271222840069	6.02580474116204	6.22377185476427	6.63049420332915	4.30945053229255	4.29356838969625	4.4454674258722	2.00789827735954	7	6.29471408807648	5	1	2	7	7	7	7	7	7	7	7	7	7	7	2	1	5	7	7	3	6	2	7	74.75	1	3
171	3.24952741261265	6.19260790083768	1.78333054167924	1.28101707415759	6.9655468460823	5.71252863358304	6.11802607504753	7	6.74705302106314	3.87536982088421	3.63914366557697	2.92615819518355	2.62078792408285	5.21920323407696	5.53765386082327	6.41489208165302	5.25532004791617	6.6525677546628	7	5.78307009113134	5.73435331280681	6.54075495435334	3.16816902243875	7	1	2	7	7	7	7	7	7	7	7	1	7	7	2	2	4	7	7	2	7	3	5	85.5	1	3
172	1.7902475297093	6.89846765976198	3.59766548381257	5.10777686586132	3.90363775163215	6.10662926348595	4.55713958492905	5.51029294042154	5.57683548465934	3.81397565853585	1.5926747846697	4.14022928303643	6.16267466028301	6.43193624697959	6.13950178371269	4.70178139738947	5.57422550927081	6.4276560207934	5.97044317864821	6.80280674149398	7	5.49276915082331	4.79911078901391	7	1	3	7	7	7	4	7	3	7	7	7	3	7	2	3	4	7	7	5	7	1	7	67.25	1	3
173	1.37597968423953	5.33002103477288	7	5.4401082924568	6.42712276745653	6.71224604393846	2.2951086456833	3.98446846685496	4.01702699263784	5.81084158273798	6.63190390859664	5.40739429921964	3.68447702095756	4.64209200667285	6.56894007968581	6.41952947700763	5.44271334844442	4.4266220228362	5.53063721844582	5.25903873687293	6.48648634841478	5.29962979203164	7	7	1	3	7	7	7	7	7	3	7	7	7	7	1	1	6	7	7	7	6	7	7	7	81	1	3
174	2.9631701250234	5.59911611026573	1	1.94438051478188	6.30698724558459	7	1	4.56689213017356	6.19306325048861	5.69958806383092	5.61075400644676	4.7108750261944	6.7167853332637	5.88697044218765	2.86566097700038	6.94859954764177	6.17110267068791	3.085341907426	6.19714911028713	3.80864435328453	4.47477314457704	4.71608398417199	6.58003314519658	7	1	2	7	7	5	7	7	7	7	7	2	7	7	3	2	7	7	7	3	4	7	5	69.75	1	3
175	1	5.51205987734567	2.57221823965971	2.88269433612603	6.53318038085011	5.23529630350103	6.15990153830696	6.45935803161387	3.90531314501275	5.05311450798103	4.872135651004	5.63180781959601	6.40910348433035	3.55230495817142	4.24141419095382	4.05871695336561	5.68695877983823	5.65095167717822	4.96467175063254	6.12511820084513	1.72289625993227	7	7	7	1	2	7	7	7	7	7	7	7	7	7	7	7	2	2	7	7	7	3	1	7	7	70.5	1	3
176	1.03350906838112	2.62457203949084	4.65572063251796	4.51008441458033	3.2127436553651	3.52915801501988	2.57961252781021	6.62326570358621	4.93915892574013	5.22620858646761	3.74704435565059	3.9607369959521	5.26797110099095	6.47653988015334	6.91749424150757	3.78115165452379	6.51107346417186	4.33525337283478	1	6.81969903398648	7	2.59642006533201	7	7	1	2	7	7	7	7	7	7	7	7	6	7	7	1	2	7	7	7	3	3	1	7	78.25	1	3
177	6.7683201833673	4.71881291323527	7	5.085125553539	6.46204250183831	5.63520114073772	1.15756139411435	5.86444348713286	5.6556863245289	5.35734178477939	3.0175741515097	6.18652978822209	1.82834842512877	6.73463231359852	5.33326920441375	4.46437187983557	4.34119347215133	5.79249987239987	5.23684659064759	7	6.77432232655977	5.33479022720507	3.91972685719302	2	1	3	7	7	7	7	7	7	7	7	7	7	7	7	7	3	7	7	2	7	3	7	72	1	3
178	2.48011961585765	4.95008255273864	1.91139102324467	3.07067740974479	5.79121176838872	5.12619046658237	1	4.36678180760889	7	5.00358861761142	4.66550594931039	4.84305792383091	3.70566897211694	5.87186989297969	5.47192292855533	6.52332258628976	4.01140363721176	6.99937004937162	6.08386111501958	5.14233306482826	4.96857913737419	4.7187492884072	7	7	1	2	7	7	7	7	7	7	7	7	1	7	7	2	2	7	7	7	3	7	3	7	85.75	1	3
179	1.0781118639527	7	6.42167244904288	5.47367189527961	6.71799393615116	3.95838308693694	1.62175248120742	2.63814800740846	5.42812753921002	4.75555691663184	4.85236846663404	6.69427288049877	3.70941952026257	3.35154423135693	5.62077270338062	4.78952452513583	2.81737535407891	5.69056770351095	3.7438918217072	7	2.73393530589247	6.64252223360667	5.92943912805657	7	1	2	7	7	7	7	7	6	7	7	7	7	7	3	2	7	7	4	3	7	7	7	90.5	1	3
180	6.3557106061575	5.5996650397548	5.79314244256939	4.75027152827865	3.49822552628911	3.72616264652528	1.22485222169871	6.97928815678959	4.99672224468741	4.13240616207569	6.28873266282242	3.81808222854123	6.01626284754649	4.67313698945598	6.40066407362978	5.88158873038167	4.64234392878466	3.88347247937566	4.53977034302316	6.14601462391132	7	6.35741440295809	5.80393552030267	7	1	7	1	7	4	7	7	7	7	4	7	2	2	1	2	4	7	7	3	3	3	7	78.25	1	3
181	4.34479182141732	3.32184749523905	5.36403801989659	6.79109242597512	6.08618417235963	5.24565242135682	1	4.80537364030346	4.97745684717281	2.03954868643732	5.84310485969058	5.20939659564235	6.50981354183622	4.94768904935216	6.26670514409279	5.87555478765115	5.91876953856246	5.19565586100296	3.53738729620778	6.41056378570431	5.21660386960485	6.48736136932475	5.05991266256347	7	1	2	7	7	7	7	7	7	7	7	1	2	7	2	2	7	7	7	3	7	5	7	69	1	3
182	2.58521373319842	5.77013585959788	1	2.21596810287191	6.76537522290538	5.50853736823816	5.91193247695035	3.84120711014445	6.35952884721463	6.58854920729736	5.77935773619317	2.31930404519252	5.88335152461758	5.89447816064277	6.43884927379353	6.67094239843126	3.91727502173176	7	5.92513552471699	4.94062891153501	4.64970089321927	4.32683922100555	5.98676901614784	7	1	2	7	7	6	7	7	7	7	7	7	7	7	2	2	7	7	7	6	7	3	7	91.75	1	3
183	3.72518140346315	3.71243326962179	4.77820915724958	6.3104879187717	7	4.82820962382555	1.23487786667431	4.47120669320676	5.66185600815051	1	6.27101056592493	4.52533503626604	7	4.95098011955805	6.05034800164221	4.60883995485322	5.82005369974972	4.29644545589191	4.94535417630413	6.20512079577108	6.283945651038	6.5483842759305	4.56003386046628	7	1	2	7	7	7	7	7	7	3	7	2	2	7	2	5	7	7	7	2	7	4	7	86.5	1	3
184	2.16790121916601	5.04045236268035	6.29266485410826	4.90602834425712	5.97807479991612	6.05560959219988	1	2.78113339001466	6.71888959536408	5.01468664291397	2.81662658360449	5.96719304437999	5.48975888305504	6.19888527231273	4.5053673901731	5.4715648331557	3.43498399351704	6.47360934948303	4.43377888594007	6.32598967433813	3.30190617137184	5.43401763842113	6.36624791122609	7	1	1	7	7	7	1	7	7	7	7	4	7	7	3	7	7	7	7	3	3	7	4	79.25	1	3
185	1.44381379680319	4.11487150072492	6.38167044866507	3.63095490851002	6.59754821633931	3.62785057742081	7	5.32030259344697	3.96929360211373	5.63317099401617	5.58862009908604	3.85534223550478	6.22727060238072	4.46127021181454	4.59209170415322	6.13395628137243	4.43886294500612	5.42137454310048	7	5.75244602636028	7	2.75195108473302	5.95282686893085	7	1	2	7	7	7	7	7	6	7	7	2	7	7	3	3	7	7	7	6	3	1	7	75	1	3
186	2.9668226276068	3.8173322750178	6.13198939816912	4.16407461360226	5.94342442407441	5.84905437795751	1.1831080734958	2.5816152535838	5.92853405606631	4.27244845648962	2.08690486999746	5.80291242980169	4.69244321846462	6.64592548708503	6.34988776300669	6.66493895852652	3.8608930045696	6.1106451325015	4.20257519546782	6.76825424947491	4.04038245868347	3.83072202261565	5.49221044136958	7	1	1	7	7	7	1	7	3	7	7	4	7	7	1	6	7	7	7	3	4	7	6	71.75	1	3
187	1.23371091194595	1.81006449987779	5.93827738177327	6.10122936553862	6.99841734843994	5.26115257483572	6.60136551587318	6.92335676487945	7	5.10729916051983	4.72470203513438	5.68614040798686	1.3960469737098	4.69041149836364	5.91018568403254	5.46572387725339	5.50981845976942	5.22046863973565	3.34603535592571	4.1741703469437	4.68783577629484	7	5.08562852867189	7	1	1	2	7	7	7	7	7	7	7	7	7	7	1	3	7	7	7	7	4	7	7	74.5	1	3
188	1	6.2900364044525	4.35541125324683	5.84942506893203	2.90008368487593	5.82561918725037	1.4263836552591	4.99277653242162	5.18586273865741	4.00339797950009	3.91453615744637	1.47869842527213	5.51251122976728	5.49837909207062	7	6.33262119451032	4.83010827275246	3.57393760512047	3.60284922610909	6.83828809576582	3.72797568128365	5.92375743804314	5.32309735992524	7	1	2	7	7	7	3	7	6	3	7	7	2	7	2	3	7	7	7	2	5	3	7	82.25	1	3
189	6.08204569148152	6.43471988914639	5.49505127714768	4.09623431757911	6.19723465144258	3.56070285758489	6.99973907950271	3.97442323589568	6.78676177682046	4.49364758795033	4.99109332144068	5.58845307588357	5.62687086165635	2.01438515674939	6.88709631027772	4.19193712771329	4.43774080533451	2.18368135277413	1.65969221981248	5.98738389862542	3.44995567638827	6.09960111724992	7	7	1	3	7	7	7	1	7	2	7	7	2	6	7	3	2	7	7	7	4	2	7	7	76	1	3
190	7	5.68787655954178	5.29327836492507	4.381722722362	6.07261387866315	2.56124136885431	7	5.84239851131919	6.74194931283592	5.30654541087328	3.74660149846949	5.30864856851506	6.55864979768876	1.89020307042542	7	3.72722711507393	4.73452813380326	3.65637548030181	4.64593224148444	5.76012557380884	6.25593373539219	3.09414000617569	4.70490754322173	7	1	3	7	7	7	5	7	3	7	7	1	7	7	3	2	7	7	7	4	2	6	7	75.75	1	3
191	1	3.8388914769891	4.77734916833682	4.86223468549384	6.40189488019205	5.5500758054499	5.73394282471999	6.60659585848994	5.70130772151507	3.95684516489209	6.10189651890585	5.79408579758374	4.98122561470751	5.29504783459171	6.4754794826383	3.52322511073566	2.60607244967713	3.54555883678911	1.80242854000567	5.99686998599976	6.79070790962715	1.60859150102474	6.15392199192884	7	1	2	7	7	7	7	7	2	3	7	7	5	7	2	2	5	7	7	3	7	1	7	81.5	1	3
192	3.49316429528849	6.63469376959697	6.92248099686501	3.45441972978131	6.22315672323037	6.09775309234186	2.95128848692417	5.85169381885618	5.60706564078176	3.95261723823983	4.36723950492755	3.71747851698172	5.71137571375693	5.18380518319113	7	4.73299774027142	5.54008311936139	5.6130914869048	2.9896217943433	5.77789093905717	1	6.80536739946117	3.26444358847305	7	1	3	7	7	7	7	7	3	7	7	4	7	7	2	2	7	7	7	3	3	7	7	76.25	1	3
193	7	5.36787939271103	7	2.71084666831128	7	1.65101789361595	4.09957784277991	7	5.33573151419556	5.06015698410834	4.99949571029658	5.1023927236134	5.57567595109539	6.45679506013492	4.28061801709582	5.4390515411519	2.89535508783001	6.23056959795957	4.88014328888196	6.17339567087973	6.23544636857307	5.94052283798619	3.74503014552235	7	1	4	7	7	7	1	7	2	7	7	2	7	2	7	2	7	7	7	2	7	2	7	71	1	3
194	1	6.76769291998554	5.29382672176499	6.24128903312677	7	7	6.59235862403606	2.82158567917918	4.66544108178904	5.40252638626743	5.49792657572189	4.10357358380517	4.16583296745208	6.31821151419382	4.68460785982516	3.57084483611029	3.85140111637059	5.55378479552746	3.85548230592794	6.48418943019425	1.54927674974083	6.485251193989	5.64014186649573	7	1	2	7	7	7	7	7	7	4	7	7	1	2	1	2	7	7	7	4	7	7	7	72.75	1	3
195	2.40861611247672	5.62605846691694	1	2.03072568466776	6.46628408344671	5.16453470140741	7	6.15315625393613	5.31754966134106	5.36053493184743	4.97936754974764	3.51891024984065	5.19676731771073	4.71098137994577	2.97128883391806	6.11362073694784	6.05468389787838	6.61188630869552	3.25580667848207	4.24626389150442	3.96630486200814	4.76141137282236	6.99532827086102	7	1	2	7	7	7	7	7	7	7	7	7	7	1	3	1	5	7	7	3	7	7	7	62.5	1	3
196	6.92973381749835	5.46522813469125	7	2.56924676352601	6.8393265129781	4.56698716477195	1.53573676486734	6.4084654738034	5.89572909451285	4.44904687215802	3.87712501697359	1.58762223572312	5.15144341661483	1.13790423630774	3.20106397155223	6.74604197001846	5.55374437710703	6.27234199201891	6.16876560719253	3.25312160567635	5.43959204877176	7	6.034274285457	7	1	3	7	7	7	2	7	7	7	7	2	7	2	1	7	7	7	7	2	2	7	7	86.25	1	3
197	1.69422270757865	6.16316357924496	5.15873101212559	7	7	6.58012509493243	6.67618640047328	3.05337227323537	3.80054004985804	1	5.57905263237431	1.85758152456611	4.29523935813675	3.13430212152297	5.14900786802704	5.7832895890721	3.87799408346101	3.59089836154459	5.20560468753445	5.88102360934627	2.12953299942138	6.12812910194638	5.92176270012986	7	1	2	7	7	7	7	7	6	7	7	2	1	7	3	3	7	7	7	5	7	2	7	81	1	3
198	6.51007126423855	6.07578273365341	4.90392912307798	5.25042037206075	5.11204481111051	6.45715709943202	5.08252086596615	6.71120141998386	4.22389436931128	6.35681725561228	3.72619693443651	1	5.74523097630051	2.44089761522372	5.11393492639916	1.67802064246144	4.94727853941199	5.55729956734982	1.78850902550265	6.28094938062138	2.17101110570022	3.90190607976883	4.86075955622961	7	1	2	7	7	7	1	7	5	7	7	7	7	2	2	3	7	7	7	3	3	7	7	69.75	1	3
199	7	4.80981074113329	6.86816420082978	2.60155268091701	7	4.50241528398101	1.31494010972908	3.50742787241242	4.56464025121377	5.45115773667805	6.19856968405501	5.73002108934808	5.83061655858396	1.14348442601549	5.4271781971071	5.83504951617086	4.72712815876031	6.03477717994903	4.49893755015112	2.5256142744841	6.38508186648485	6.37223567144232	4.12886159842239	7	1	4	7	7	7	1	7	7	7	7	2	7	2	1	5	7	7	7	3	2	2	7	74.5	1	3
200	3.27407610106117	6.48590276579972	1	3.98497211719346	4.14017154370476	5.66337414830634	2.13063762082127	1.5771230612081	5.6768856782421	2.12027544692602	2.27386010063301	3.3310674493644	3.41882982762558	6.10452465414982	6.49383607796114	1.03739148193526	3.65196066686982	4.45991568127551	4.99233341344406	7	4.74756649787427	6.02741669153344	3.89882956078012	7	1	1	7	7	7	1	7	2	7	7	4	7	7	6	4	7	7	7	3	6	3	7	75.25	1	3
[truncated: 5 more columns]
