# Supplementary material for: How Are Mate Preferences Linked with Actual Mate Selection? Tests of Mate Preference Integration Algorithms Using Computer Simulations and Actual Mating Couples
Source: PLoS One. 2016 Jun 8;11(6):e0156078. doi: 10.1371/journal.pone.0156078 (PMC4898694; doi:10.1371/journal.pone.0156078)
Supplement: S2 Data — Long-term couple and agent-based model data analyzed in Study 3. (ZIP) [file pone.0156078.s002.zip › S10/Polynomial Model Data/Polynomial Couple Population 01152016 0556.csv]

	trait1	trait2	trait3	trait4	trait5	trait6	trait7	trait8	trait9	trait10	trait11	trait12	trait13	trait14	trait15	trait16	trait17	trait18	trait19	trait20	trait21	trait22	trait23	preference1	preference2	preference3	preference4	preference5	preference6	preference7	preference8	preference9	preference10	preference11	preference12	preference13	preference14	preference15	preference16	preference17	preference18	preference19	preference20	preference21	preference22	preference23	fitpoints	sex	algorithm
1	3.95843538248543	2.74993076652083	2.62547983492999	7	7	6.92911981014583	6.4373416572175	6.86942829647118	6.43586077770836	5.02482507374037	6.35084355108794	6.59424419831939	6.61092182897038	6.99672814214964	6.51391020525385	6.9605482943973	6.87915022934838	7	6.90639427593991	6.77936153659463	7	5.75477767719212	5.83702222872113	7	1	1	3	7	7	7	1	7	7	7	7	7	7	3	7	4	4	1	4	7	7	7	100	0	3
2	4.24929655905944	5.68185890441386	5.264652519919	6.19038530839139	4.94966481946431	7	6.80681445709615	6.36587039334199	6.56841996545608	5.89615067763583	7	5.3424076372648	7	6.23758980984998	6.86912316029748	6.22345142084656	6.40322288859482	6.50495300932028	5.52298146127455	5.34194099686421	6.29182339329075	4.47992111297741	7	7	2	2	7	7	7	5	1	7	7	7	7	7	7	2	7	7	7	2	7	7	1	7	103.75	0	3
3	2.91418156492318	5.11129614574804	6.24928164283183	5.96439209388442	3.86575220367986	7	6.06914051975268	7	6.38786633280842	5.83978211365963	6.44729314750018	5.80076473413968	5.58370645701537	7	6.77297373492772	5.91667893871451	6.67379636736297	6.15969215787322	7	5.87325291214829	5.68095137569262	4.25202232331733	6.23146275886523	7	2	2	7	7	7	7	1	6	7	7	4	7	7	2	7	3	7	2	7	7	1	7	105.5	0	3
4	1.60170075376974	6.69071992694068	5.73494435859114	5.21410344867857	1.66996166828016	7	5.96965619703057	6.40358156796519	7	4.56945802310977	6.46531814088875	7	7	3.39643739699055	7	5.46253133974947	4.27545262530977	6.61091780497071	4.88058033318905	6.36357597277361	6.90170467032107	6.34294072997698	6.07413006767591	7	1	1	3	1	7	7	1	7	7	6	6	7	7	2	7	7	7	2	7	2	1	7	96.25	0	3
5	4.83385657360314	2.51827827134329	3.05380392394699	7	6.67776998473098	6.83560149721171	6.68327807705302	5.84002868301895	5.98834188116954	4.47406556031113	6.68996216259294	5.28490884553353	7	7	5.26207926462928	5.37945976743961	6.97152311694936	7	6.54634305473426	5.84444793724282	6.8489856418563	3.84306841254167	6.52167097587878	7	1	1	2	7	7	7	1	7	7	7	7	7	7	2	7	7	7	1	3	7	7	2	100	0	3
6	4.39284901731532	5.82166604495194	6.06861005142436	7	2.77404415596741	5.46466378748538	6.16588139975012	6.1318260694308	5.66249298347141	7	7	7	6.04113224607069	5.99247323314758	7	6.47172733052794	6.53299615872035	5.74122792360366	5.50669212732689	6.77624141226266	5.82483796562121	6.33637679747192	6.72945741348246	7	2	1	3	7	7	7	1	7	7	6	2	7	7	3	2	7	2	2	6	2	7	7	110.75	0	3
7	4.48611525365347	5.91848026361576	6.99683071787987	7	3.22967535122536	4.77306822316418	6.17479896883332	4.55348807893955	6.02267921857217	7	5.77281464984664	5.34048120314877	6.66447216485677	5.89201515660314	6.99452395980848	7	4.67269325138366	6.24035257735945	7	6.83566187017144	6.4280725471053	7	6.61728057160457	7	2	2	5	7	7	7	1	7	7	7	7	7	7	2	1	7	5	2	7	4	7	7	96.5	0	3
8	4.45130009960963	6.09203939601795	6.07289888644326	6.748885484842	3.45076312482655	6.10175243994775	6.73429479724107	6.12071809200715	6.51425408047675	6.67070441919715	6.94722895929551	5.25100256400971	6.70068628880554	7	7	5.70354672759564	6.70356739869395	2.84104006999731	6.79178123971254	6.97115649400176	5.31337471005768	4.3435251270235	6.39006190839969	7	2	2	7	7	7	6	1	5	7	7	4	7	7	3	7	7	7	2	7	7	1	7	107.25	0	3
9	2.37271345814011	4.1938431846523	7	6.93813427495599	3.1719066672143	6.1660094655176	7	7	5.91743370044628	5.67450242113545	6.03306129411623	6.46558699463565	6.15930123631443	6.47906624940199	6.06718951431811	5.07756116680302	6.45729881379603	5.53819726491292	7	3.88766806292225	6.86194398330738	4.60225178470658	4.42762172755628	7	1	1	3	7	7	4	1	7	7	2	7	7	7	2	7	7	7	1	2	1	7	7	106	0	3
10	2.49431343146698	6.91953012019095	6.38543246988944	6.53932015696091	4.04936468353005	7	7	7	4.72014505271873	6.19930995121919	5.05343864669316	6.54352201163439	6.28899123897639	5.79683595325577	7	7	4.20842275282479	6.40893583716262	3.84871199285773	6.26304598477248	6.1720342922679	3.77084646570081	7	7	2	2	7	7	7	7	1	7	7	7	7	7	7	3	7	7	7	2	4	7	7	7	94.75	0	3
11	6.99454084656599	6.84937182041483	5.98506119168108	1	7	6.3270484806358	6.76649154212222	7	4.96179043232702	5.6725012332384	7	7	6.74932658871859	6.36540607955041	5.84110469001823	7	6.1807654289753	6.30301831544112	4.30902600038838	7	6.94412403877458	6.0967698581404	4.71328571078078	7	1	1	3	1	7	5	3	7	7	7	7	7	1	7	7	7	2	2	1	3	7	7	97.5	0	3
12	1.54926565292796	6.62447179409181	4.30430008843871	7	1.35952294996873	7	7	6.26169561545493	6.30482577535407	7	5.53666888691667	6.44596089269302	6.39789942978425	6.4241479723043	7	6.28328916990934	5.45774129763018	5.60343396238724	6.16739536266071	6.69795330412615	6.8596707068205	4.49793008276877	5.80952999099918	7	1	1	7	2	7	7	1	7	7	7	3	7	2	2	7	7	7	3	7	3	7	7	103.25	0	3
13	1.84959542063619	2.55949205975188	7	5.31182678054783	2.07928467013715	6.6222861692698	6.14730840864369	6.61485516265677	5.51043223468804	4.586064823938	5.34356613646786	6.68811539241296	7	7	7	7	5.38871294444708	5.55477556905283	6.07653846450677	6.54068054798767	4.5494641200827	3.33533579784901	7	7	1	1	5	1	2	7	4	7	7	2	3	7	7	3	7	2	7	4	7	2	7	2	97	0	3
14	3.75826615882066	7	7	6.31241415204987	4.59013233854737	7	5.19782540616153	7	7	7	6.89772200328349	6.9344044730739	4.50441921710981	5.27069890843504	5.90801124467148	6.46509189433079	7	2.63639816863484	7	4.62434377584567	6.45967335032031	4.42846776200277	6.35224449182451	7	2	2	7	5	2	7	1	7	7	7	7	7	7	2	7	5	7	2	7	7	7	7	98.75	0	3
15	3.76771617044549	7	7	6.03186910283707	6.99414750578387	6.65361425813813	4.47519268964358	6.06923025671213	5.48770956495961	6.40318649553771	7	7	6.98546626679297	1	7	6.81295623974681	5.75535514452477	5.12128050565556	5.88191679574185	4.94832758511295	4.6472250295381	2.42986595081691	6.14356994933017	7	1	1	4	7	7	7	2	7	7	7	7	7	7	7	7	7	7	7	2	4	7	7	95.5	0	3
16	4.11018542539652	6.06896800929703	7	7	4.55401415561321	6.66212475606643	6.42619076648757	7	6.56454951119856	4.41784922180899	7	7	4.63614541489584	5.92389778873776	7	6.03359095518636	5.05853994033637	1.80599589833036	4.88752588286154	6.31342617862874	6.61229269706606	2.43413875095357	7	7	2	2	7	7	2	7	1	3	7	7	2	7	7	3	7	4	7	2	7	7	7	7	113.25	0	3
17	4.6281564035512	6.27061093798099	7	6.81225655493953	3.21235310059147	5.39645863826478	4.48150356530677	6.88513803743797	1	6.83644560670685	7	5.06945175928132	7	5.37807906546716	7	7	3.46832243655673	6.29622024729842	7	7	6.01467338593184	7	4.66957990284637	7	2	1	7	7	7	7	1	7	2	7	1	7	7	3	7	7	7	2	7	4	7	7	98	0	3
18	1.57198266416427	6.63288305130054	3.49175477436037	6.70717865685644	1.61318566297297	4.71283460753749	6.3812419676729	6.60880871983238	6.17107462417253	6.64351034454643	6.33327811882701	6.57040164008732	6.53700996476168	5.97139070800259	7	4.26876534115253	3.4910371710703	4.47453685355404	6.84742904354773	5.44048417809911	7	1	7	7	1	1	7	2	7	7	1	7	7	7	3	7	3	2	7	7	7	3	7	5	7	7	84.75	0	3
19	2.94082292333174	1.36788361743654	6.84515947654209	5.71005127150204	2.897862006461	6.93279747234854	7	7	4.248304231264	6.37916616367639	6.94701904966559	6.47776272288365	5.30989062819891	5.9784949693211	6.30041523266948	6.74573011579951	6.25009907458721	5.90014050577874	5.38712154632386	4.32295434490015	7	3.82377351204676	5.71274920489912	7	1	1	7	1	7	2	2	7	7	7	7	7	7	2	7	7	7	6	7	1	7	7	110.5	0	3
20	1.67450790274426	2.76393321916696	6.04052905483261	5.14046296723244	1	5.33011234843376	6.44304316624559	3.45537139494859	4.75189406713346	6.12268784648624	6.97023013013607	6.47606872453596	5.18263748024537	5.82036315214251	6.16933861168483	6.31835019342772	7	7	2.81789610800728	3.58351407707464	6.41167550674962	1.41473412497493	6.87296084398425	7	1	1	1	1	2	3	1	7	7	1	2	7	6	2	7	2	7	7	7	7	7	7	91.25	0	3
21	6.32355290021819	4.12498826643345	3.2793033034888	2.00742087030402	5.78135209050071	4.54855907982699	5.94397928656811	6.79454556873598	5.88349336428026	4.07803502757017	5.89774435877894	6.68671307032673	7	6.65267978733455	5.8692620959207	7	4.99865874598809	6.64702549875731	1.93609341378034	7	6.84607003006608	1.22600338043538	6.73835383982855	7	2	7	5	3	7	7	1	7	2	7	7	7	1	6	7	7	1	1	2	3	7	3	91	0	3
22	5.47741345728738	1.68022779963895	5.61844661892079	5.71274469311887	3.20855844751469	7	7	6.35489052039301	7	4.02042938728961	5.65433152835117	6.75956898966692	6.20522604937585	6.67194037642818	6.44398140568317	6.7364600298506	4.35653977338296	5.54828455436108	7	6.59964797522418	6.29957944216158	5.4268065412465	6.33256061680007	7	1	1	5	1	7	7	1	7	7	1	7	7	7	2	7	7	2	6	7	1	7	7	106.75	0	3
23	1.73683566496285	3.02645495313188	4.50978215299056	5.69909589701435	1.63056789608387	6.15246576355832	2.0737710618211	3.18076412473929	7	7	6.33072084732132	7	5.83129903183626	6.53252018237953	6.05355757959512	6.76259794518908	7	6.62049676989226	3.74074351952135	6.01992713353794	5.95734386788266	6.07120035632839	6.96078472638364	7	1	1	1	1	3	4	3	7	1	2	2	7	4	2	7	7	2	2	4	1	7	7	87.5	0	3
24	4.8483779202783	5.67658208730904	5.5961973423974	1.13558612583463	6.37089703400071	6.321820159209	5.55906177340715	6.15713899951471	2.78852414227706	6.09016346198863	6.465628748309	6.27468872498209	6.93861926802056	1	6.03020830714562	5.53648938996525	6.55552486716013	6.98435140568463	3.64526639178928	7	5.90319192621278	3.39020578914419	6.905947461937	7	2	7	3	2	7	7	1	7	7	7	3	7	7	3	7	7	7	2	7	7	7	7	97.25	0	3
25	4.59143991746643	5.6403532713199	6.6685647446396	7	3.50728250654481	6.65681137136562	4.80501101138562	6.06934441904909	6.36601342807302	7	5.22578885013704	6.53337566425882	6.31362931629545	6.22664320746599	3.6784916106501	6.65325126857497	6.80872012293606	6.02574075908078	5.61998022969232	4.4507323650236	5.89711033151422	4.93378736732835	6.62411640655896	7	2	1	5	7	7	4	3	7	7	2	7	7	3	7	7	2	7	2	2	1	7	7	105	0	3
26	6.43353283662587	4.1940300652499	6.39726450046726	2.4151809612219	6.45832405809303	6.75191893498952	6.23202003762439	6.26990454197305	5.0745346754547	6.10879022776617	6.83888114936653	4.79349584008475	6.29832078442235	5.32841368175881	6.75146953013861	5.61180840621241	7	7	3.76482613536634	3.88969682826822	7	3.49567966812291	5.83280279367869	7	1	4	3	1	7	7	2	7	7	7	7	7	7	1	7	7	7	7	7	2	7	7	102.75	0	3
27	1.09630771379183	5.31152707492764	3.49221169322151	3.96190903402361	1.10431311146115	4.73411077235543	7	4.15345465713368	6.60468796973538	5.50386685150318	6.24832031577363	6.18799092076057	7	4.28303595075242	5.59889402029498	5.82817243865888	6.25842543152621	7	6.9482771242209	6.60233817044352	7	5.23596993850042	5.77497054869634	7	1	1	1	1	7	7	3	7	7	2	5	7	7	7	7	7	7	1	7	2	7	7	103.5	0	3
28	4.46973579311154	1.6698916531245	3.85987591581917	3.45579054311454	6.68536054673846	6.68693140687647	6.74582121061237	5.96648336145301	2.2780150795267	4.0709222073277	6.591762498608	7	5.2032246225483	7	6.69288243402725	7	5.50023077486139	6.40500803349764	6.2679553677779	2.28515352058319	4.79669183253078	1	6.35786983452717	7	1	1	4	1	7	7	4	7	5	3	4	7	7	3	2	7	7	1	1	4	2	7	111.25	0	3
29	2.72340479783672	5.58983218496457	5.93543353166991	3.36965149664598	3.16721558728871	6.79952374743499	4.56952636738571	6.13280456702891	6.77005539443381	4.71401502960371	7	5.23205187540367	6.96852845266855	6.92524536636815	6.66373197580261	6.14989483266019	5.42660296702262	4.99855842902451	6.39605069792261	7	4.6516303822572	2.8850918941007	7	7	1	1	4	1	7	4	3	7	7	2	7	7	1	2	7	4	7	2	7	2	7	1	94	0	3
30	7	1.59005036132655	6.0212243349704	4.90982621590028	6.86281786060938	6.82109971653468	5.2343594743225	4.7047831812137	2.84567049569795	4.85965197860337	7	5.96072241431498	6.20180268244356	2.96148298029528	5.01894874573193	7	6.51828322304776	3.64590313242887	7	6.65530131350954	4.70952711599289	3.62459147233387	6.7059131833012	7	1	1	7	1	3	7	1	7	7	2	6	7	7	3	7	7	3	2	2	2	7	3	83.75	0	3
31	3.01904853632224	1.79038533503238	4.98811747144822	1.54675627561517	6.00306355260946	6.73609095973043	5.97673085280899	5.76612969167541	7	5.6782085621443	6.9379641769476	6.65465952250909	6.20938159801305	6.60420749827345	5.5141596103542	7	3.03263547066128	5.90028303273954	7	2.81834728630978	6.78441156493054	1.35664218471982	7	7	2	1	3	1	7	7	1	7	2	7	7	7	1	2	7	7	7	2	7	3	1	7	103.5	0	3
32	1.98610092371015	3.64341306825922	3.18803016058034	3.78168161377495	1.43289145444892	6.67692617908522	6.47879860337748	4.95484724573412	6.76273318264322	6.34724391047863	5.75331860247848	5.60390814450678	6.58618044290827	6.0298722975547	6.48572021097617	6.25001583442283	2.91936356962938	7	3.59351445693358	5.21366105956972	7	1.8577906661541	6.96139517278664	7	1	1	1	1	7	7	1	7	7	3	2	7	7	3	7	2	7	7	2	7	7	7	80.25	0	3
33	4.14008961571779	4.43530235462862	4.57817266449157	1	6.73609853063175	6.64370992843202	6.64015653479174	5.09134805018834	5.60389662157041	1	4.52426622709079	6.95391959995091	6.88725825747882	5.57651530910201	7	7	7	4.12126717953262	5.92045670409519	6.55536777996305	5.55183193701646	5.2788489831199	5.03283645175376	7	1	1	5	1	7	7	1	7	6	2	7	7	7	3	7	7	3	1	7	7	7	1	91	0	3
34	2.94797834866123	1	5.92307093349562	1.85979205716473	4.66764875636968	7	7	7	4.07828842673066	7	6.98558584495749	6.05484815104912	5.25699612020382	3.84480952993351	4.42111078575012	7	7	1.70597046600009	7	3.65156500073246	6.0866067406787	5.12429067457581	5.70561355634703	7	2	1	3	1	7	7	2	7	2	7	7	7	2	3	7	7	7	1	1	1	7	3	103.75	0	3
35	3.67938147316683	6.71550167831514	6.90926708622247	7	3.33887804162242	5.0306048011942	4.99121010959461	6.94666435226621	1.4537174906031	5.60833809953169	6.53190535925042	6.25594685828766	6.63486226465091	5.13575344915207	6.64775800985957	5.74819979795983	3.64322420949423	6.03703088956394	5.10078157279451	6.82023443479715	7	1	3.99837612200501	7	2	1	6	7	7	7	1	7	3	7	7	7	7	3	7	7	4	2	7	2	7	7	97.5	0	3
36	2.16887042020995	3.72515717404292	6.71223345952252	5.90291165347525	2.67203386426343	7	2.6139470095037	3.91494528411965	1.47618258744998	2.80430399875572	7	6.18332235032259	5.90214632324208	5.7864772278465	6.3932070214607	7	6.00799534886975	6.41773993584157	5.45209652744505	4.29792172341257	6.4210554556384	6.35428600324905	4.80049080265884	7	1	1	3	7	7	7	1	7	7	2	7	7	6	3	7	7	7	3	2	1	7	7	94.25	0	3
37	4.5074664351934	3.0714435953798	5.70749161905647	5.92013009577536	3.52375250076699	5.40532811710694	4.14051828179343	6.57519119635465	5.84574583780108	6.15660335056417	7	6.73642254929913	4.42571874910221	7	6.49414624720681	6.28658667651713	5.67513835970546	6.41662103530525	5.28115764543775	5.64893595263699	6.80582844236338	4.62896054320375	6.66045669619099	7	1	1	4	1	7	7	2	7	7	4	7	7	2	2	7	7	7	2	3	2	7	3	97	0	3
38	4.67139765551797	3.68067415033901	5.94647324786188	6.83853891678125	3.46332750192756	6.23790883932144	5.82675184086503	5.18272970833938	5.37622171679555	6.53426476025065	7	5.46103394914587	5.17737852655707	5.2107636376522	3.41839316640929	5.82954920814107	4.43929813611482	6.90781829673915	5.13529090682497	6.5642706420484	6.65994358764825	4.95551404088429	7	7	2	2	4	7	7	2	2	7	5	2	4	7	7	2	7	7	7	1	7	1	1	7	91.75	0	3
39	2.56630283931178	1.46761320912296	6.08355230185547	1.23019344473583	4.19040994917632	7	6.0253095648104	5.19160427890677	6.34383335325426	4.9250759333641	7	7	7	3.58103569638574	6.21779873558543	6.79098076001963	3.67373106727295	5.56861472047653	7	4.32413137570062	6.45341763106988	5.41902687937719	5.6398336277368	7	2	1	2	1	2	7	1	7	7	2	7	7	7	7	7	6	3	2	2	2	1	4	96.5	0	3
40	4.08494906797266	5.4819828149798	4.76687382223157	1.24958180147372	6.97639035792487	5.33966574499599	5.63992436090921	6.07343772628775	2.20491498450536	6.21504244698744	6.13422211902156	6.08519134148139	6.73789269140012	1	6.49938921629177	4.89700096867341	7	6.82542153344463	6.59479883555124	6.52184577273155	6.36901396769457	4.90432810930789	6.4294005576985	7	2	7	3	2	7	7	1	7	5	7	1	7	7	5	7	7	7	1	7	1	7	7	89.25	0	3
41	7	6.57022206242427	4.87883106231596	2.53411349030811	4.45498872268269	6.90423368592156	6.11194598741912	4.32040128665428	6.87222852301802	3.49222936110193	4.29424449213343	7	5.95300300762577	6.28741377074181	5.53589544353153	7	1.49648358599114	7	6.24484484428533	4.21010222377561	5.35083583405041	3.94444026006097	4.75311087537632	7	2	7	4	2	7	3	3	7	7	7	7	7	7	2	7	1	7	2	1	2	7	1	93	0	3
42	6.55627544090502	3.78545657585353	4.68367779002824	1.96070388318844	7	7	2.60104244037517	5.3036842665008	5.69944050783883	5.36054506021949	5.73026954446049	6.39592833856852	7	5.99415411791383	6.03752185169495	6.63126269980022	5.59023003547249	4.88897693137446	5.13413761095607	6.81912652050855	5.84795682881086	6.10022042516998	6.76099280890813	7	2	7	3	4	6	7	2	7	7	2	3	7	7	6	7	7	2	3	7	1	7	7	79.75	0	3
43	4.15865586430309	6.26372994606243	3.03499369228355	7	7	5.90417924792265	7	3.56043588498579	7	4.37508980947939	6.19160437165288	5.59222335259237	5.81150426595592	6.71677540275379	6.69716829200149	4.84179099220609	6.00187521393031	3.63311355003946	6.44842366095609	6.20085178666143	4.57363707949305	7	7	7	1	1	2	7	7	4	1	7	7	7	7	7	7	3	2	7	7	3	7	5	7	7	95.5	0	3
44	5.29907855402709	1	6.43364061616317	1.54159743900399	5.47047728365836	7	6.23118503153936	6.61770982856649	6.37164786592581	6.34832344434954	5.94191461955428	6.8142811439517	6.74813418910385	6.61282809381031	6.73006340558365	5.67588211648841	5.64566571440583	2.35893449733005	6.46877208644935	3.83722881212372	5.56788513970256	6.34778142529556	6.41311140756661	7	1	1	2	1	4	6	2	7	4	1	4	7	7	3	7	7	7	2	3	1	1	7	107.25	0	3
45	1.61818132757357	1.3530190428419	4.87557522609399	4.92458770513995	1.42123810843384	6.44434794347908	6.99326412619372	7	1.19936337127751	6.00294081499326	6.93967624599806	6.7261546253663	4.2533501779434	7	4.30021581387907	5.64649427329262	4.61542065656484	6.9193376092009	5.93407740498534	2.73579793342823	6.10770026696383	4.72785663234317	5.83537238281415	7	2	1	6	1	7	7	1	7	7	7	7	7	7	2	1	7	7	3	7	7	7	2	103	0	3
46	1	6.72355335668718	5.2194174712475	5.9577672136347	1.28568351933547	7	4.01550269821201	6.63626461392861	6.5053553658581	6.54490869787298	6.45286952057206	5.70779116124869	5.15110668068716	5.80044077494561	6.83645061998453	5.64691039714341	2.24210278357943	7	5.5309952023168	6.77346072348814	6.6224607099337	6.77102771767151	4.77963144353192	7	1	1	4	1	7	7	1	7	7	4	4	7	7	4	7	7	3	2	4	2	7	7	79.75	0	3
47	1	5.24472636841638	5.30076807683748	3.39130166419898	1.12697556915852	4.15051185603238	5.3399564263583	5.12872327326867	7	6.20335368357698	6.00897647563251	6.56893685851626	7	4.30856184105695	4.91666388611345	6.64355705441537	2.20051102580191	4.40103690339058	7	6.9506201577828	7	4.637812864323	7	7	1	1	1	1	7	7	4	7	7	2	7	7	7	3	7	7	7	7	7	1	7	7	89.5	0	3
48	5.09467732966989	2.48184796285158	5.17137477940237	5.13664052124976	3.0926418101597	6.16220543244123	4.7287354648984	6.1636238269108	6.57961544434422	4.21927557322376	7	6.07965379465128	5.59091948069941	6.80102181864214	4.99845167764496	4.69810672982382	6.83099438162494	6.88260980200825	6.09512143473957	5.1956997770714	7	5.08213177580791	6.19048296263961	7	1	1	4	1	7	7	2	7	2	1	7	7	2	2	7	3	7	3	4	1	1	7	99.25	0	3
49	1.0653857931033	4.23307961610451	4.0000846710628	5.1553951837001	5.99216558543939	5.20812681474095	6.68959601975392	5.41826351414984	7	5.03257484633449	5.74363074280296	5.64478459440545	5.85524614518603	6.69587724124755	6.06558062838095	5.84890532761133	7	6.98954203257552	5.33279201528299	6.54173734034147	4.60411952853083	7	4.18954108727307	7	1	1	3	7	1	7	1	7	7	1	7	7	7	2	5	5	3	7	7	1	1	1	85	0	3
50	4.13124561458454	1.69963462411028	7	1.00941150988847	5.79255652576805	6.49573395494461	6.30197975327529	5.91822131115686	6.12753926096156	6.83731719216225	5.96663368428015	5.03098261084015	6.66985576960632	4.29425604936397	7	5.75287013439159	7	5.85616893507511	5.84639975105698	4.02292598528182	6.36737200392808	5.71027550546764	5.78599871126938	7	1	1	2	1	7	7	2	7	3	1	5	7	7	7	7	4	7	1	4	1	7	7	99.75	0	3
51	6.84625994896546	5.39032581499144	5.4260934488642	2.96317171650472	6.71985292800165	5.54343284730673	3.75961205595227	6.97193383540225	7	4.07141150133701	5.65649718411607	5.38676883643031	6.7328191793412	6.96456966358531	6.20609099862841	6.5907534132937	6.0781258457695	5.14020326867891	4.28569564130982	4.29233294354602	7	3.57232770291454	5.45033092374666	7	2	7	3	2	7	7	1	7	1	3	2	7	7	7	7	7	7	1	7	1	7	3	86.5	0	3
52	4.48131259448563	7	5.03562063051837	3.85755113311299	4.8415676932154	6.04383142122024	4.67780351548712	5.52924308622965	7	4.83487953680851	6.12250985441641	5.59634613173723	2.08104950365487	6.73183464081352	7	6.72536967682427	6.42479585755759	5.61821112201623	4.11042829130864	5.74971922389418	6.01605909965272	4.68504702193298	6.50060865441997	7	1	1	4	1	7	7	1	7	7	5	7	7	7	7	7	7	3	1	7	7	7	7	90.25	0	3
53	3.62721491021139	1	5.50752678850886	1.44218923097229	4.56983085301115	6.60502395400417	5.95284802273859	6.24835582523643	7	6.47872425782244	7	5.08070921834301	5.74034921388117	5.52688943497626	4.1109850621089	6.8765547059506	4.91268196115714	2.02478141043902	6.50567671765403	4.49604700117071	5.7489472190027	4.80992540249242	7	7	2	1	3	1	7	7	2	7	2	7	7	7	3	2	2	4	7	1	1	2	7	5	94	0	3
54	2.00422699830978	7	6.14966198148356	2.460458438752	1	6.13536587715482	2.2652205257222	3.42116688471922	3.54570013773392	6.22541660316428	5.84040291513702	7	6.89794375496891	2.30502602157207	7	5.15775546278156	5.65128386552448	7	5.87425394064645	3.18672003600077	6.6647514467319	4.88051267387713	6.97544922152882	7	1	1	4	1	7	3	2	5	3	7	7	7	7	1	7	7	7	3	7	7	7	7	90.75	0	3
55	6.21190155932946	1.46138910689349	5.71402039936432	4.87626474166371	6.11283606658963	7	4.86498564543321	5.64727151633722	6.6926016989531	3.56869736090348	6.1778809658432	5.86593406928449	6.00905568458174	3.89739218735262	4.24485940055269	6.10442797954274	6.16716899120181	3.43961533490289	6.42536730717687	5.41747485018109	6.75828849924981	3.12851262745084	4.23350948599758	7	1	1	7	1	4	7	4	7	7	2	5	7	7	3	7	7	3	2	7	1	7	3	84.5	0	3
56	1.56740982740291	3.38720115295834	5.27786477199368	5.78743333502592	1	5.70067526711878	5.78503628875496	5.92474150775187	4.66659619687762	5.9838580390029	5.70455693339068	5.42464287683029	6.53893985805745	6.24522996972375	6.45759983090875	7	3.7720283373609	7	3.51637374816278	3.99597806728345	6.79316459202259	5.3635962688049	5.36906698784614	7	1	1	1	1	7	7	1	5	7	2	7	7	4	2	7	7	7	2	7	7	7	6	77.25	0	3
57	7	2.14983822999407	3.56612937856608	1.57592627479283	5.25738134996275	4.7083668682871	3.78020770618695	6.60305049475079	6.03143788426543	4.42598855739174	6.69374281614136	6.22822549944983	6.87973355721823	6.98922251546488	7	6.01216355215912	5.09145044617249	5.89486810344409	2.52315105998393	6.41873258824182	5.16100751664173	7	6.65436586260291	7	1	1	5	1	7	7	1	7	2	3	7	7	7	7	7	4	7	2	2	1	7	7	93	0	3
58	5.9716639025454	4.28787474027804	3.96790816449269	2.10362000256947	7	6.33936754990263	3.17396299194289	5.40874831696	4.51589256071073	4.77267145546764	5.6674732870786	5.839810291802	7	5.48286138842614	5.9217937228304	6.16240833948403	6.80926683867921	6.99203771286026	5.60636528770846	6.39640430856223	5.79598619939708	5.52596520817004	2.31189529955104	7	2	7	3	2	5	7	2	7	4	7	2	7	7	5	7	7	2	7	7	1	7	7	74.75	0	3
59	2.95570716182666	4.70339742386443	6.36301120400247	4.18269947921673	4.53043748613332	7	2.3559794399354	2.83884285268741	1	6.27462182084827	6.94994893093364	6.22255283068692	4.52388619991778	5.46256071047983	6.75015364376214	5.91173208044473	5.86167101933115	6.16222552796523	3.85746480581524	3.6677199383866	6.45226323278416	2.62842680829049	7	7	2	7	3	2	7	7	1	7	7	5	7	7	7	3	7	7	7	1	4	7	1	7	102.5	0	3
60	6.07771020090406	6.46136364788275	5.89768562176057	1.78464612835284	7	5.44289910216011	7	6.2619180133994	6.35106236363698	4.93759976208135	6.51945211405678	7	4.80275519281318	6.73583930653436	6.87195687230624	6.38598646013107	1.35949250880128	6.67643958273749	5.39932645015016	7	6.73880650636906	1.97734257550196	2.69023682064507	7	1	1	2	1	7	7	2	7	2	7	7	7	2	7	4	7	2	1	7	1	7	1	91.25	0	3
61	3.74693283358685	3.01996189637226	6.63354350590598	3.24608835986463	6.33933088547134	5.12000852341021	7	4.33167653342545	6.51331865645065	1.93314235547009	5.00378772984999	6.66731639314547	5.64671352261196	5.67757009633497	6.39267876093006	4.42803731123189	7	6.24414396222042	5.70890271508383	2.9097760190799	5.47744271068259	6.42904281491746	6.5404108678271	7	2	1	7	1	4	6	2	7	7	2	7	7	7	3	7	7	3	4	7	1	7	7	81	0	3
62	1.54577660654749	3.64695858908694	3.72356905104925	4.42841110456996	2.42862218456032	6.103600039838	5.91612396422662	5.02952239269259	7	6.60792811002136	5.8216829411103	5.42517744936718	5.61282876901616	5.5712246032842	5.60316891343043	7	5.29392185994279	6.28727903260981	3.79746978430747	5.04124058928382	6.12072154228919	1.32126085297075	5.55030660894146	7	1	1	1	1	7	7	1	7	7	7	1	7	4	2	7	7	7	7	2	7	1	7	79.75	0	3
63	2.58920015562341	4.00954739401202	5.69277362654269	3.52958947025285	3.0207901067141	1.6223601426062	6.44528098818917	7	6.69395574149359	1	5.78947193334474	1	6.60316995751165	6.73691897561744	5.69876877243785	6.37149720948278	7	4.50141920956329	7	6.37624720281223	5.2464721254917	4.60347900115873	4.76990445688547	7	1	1	5	1	7	7	3	7	2	2	1	7	3	2	7	7	7	1	7	7	7	7	75.5	0	3
64	6.03255937998451	5.81172938244992	5.98958263182712	2.82958936289185	7	4.49656156005054	6.58624359386129	5.79821248416896	7	6.91831124845141	5.43930481840418	6.55354939499754	6.19593227165208	4.08532488859044	6.42019131561152	6.44074702850384	6.78334214121551	1	5.93252755364435	5.1144261252965	6.67443367085259	2.84982842811739	3.01720600428208	7	1	1	3	1	1	7	2	7	2	7	7	7	2	7	7	7	2	1	7	2	5	7	91.25	0	3
65	1	5.17138774752893	4.12554575700306	1.84107135286829	5.08063502277144	6.66625478961009	3.70933609280545	5.0118125105744	7	6.65073730543938	4.80173935980848	6.83596854469948	5.85348157712668	4.14067538030705	3.85689788123242	6.58526863472778	6.61917651246563	4.7708460803256	7	6.98421816582734	6.25668991324552	6.50851639856548	1.73779085317484	7	1	1	4	7	1	7	4	7	7	7	7	7	1	7	5	7	3	2	1	1	1	3	83	0	3
66	1.33643110896674	6.50905671666538	6.89010008518255	5.04415934961182	3.56548065856419	6.42559021018638	7	4.91854636850719	6.44287767760167	5.59839186096212	6.90572089376027	5.90669628822185	5.77936200001656	6.45517994054983	6.18354152017447	6.68501811405696	5.89700296671054	6.71474917171453	2.57929250507663	5.49346734941933	5.18733563078074	3.79908517008576	5.12607058132231	7	1	1	4	1	7	7	1	7	2	7	7	7	7	2	5	1	7	7	7	1	7	7	86.75	0	3
67	1.23911771685163	4.79938889735031	3.88917389915027	2.59212742253797	4.73895623986169	6.5709501242785	3.76422989484682	4.73976163580373	6.56054715411728	5.70048056789024	5.39695527032636	7	7	3.57572328824097	6.1251953537592	7	6.49132724915245	4.07731675174133	4.65505421616262	4.91672716269413	6.22438929388346	5.70839882722822	1.72126848509792	7	1	1	3	7	2	7	2	7	7	2	7	7	3	2	7	7	7	2	2	1	1	7	88.5	0	3
68	2.66080507596313	1.88838611036872	6.3037493425536	1.71735703097415	5.32855666339842	6.14365231204573	6.77530534327353	7	3.7670705813743	4.50155108453158	6.56560850224305	6.57901383483338	4.50773897575849	5.42614385291065	5.7504984442332	6.47906206928792	7	5.2210356709239	5.64545851156572	4.75575776968812	6.2818640139334	5.10766262591986	7	7	2	1	6	1	7	7	1	7	4	1	4	7	2	7	7	3	7	3	7	1	1	7	97.25	0	3
69	4.70991492606519	4.30329296632066	5.1658542563449	1.65857873031845	6.79766657801648	4.17467107083298	3.87201018189554	5.06235576340943	7	6.22759831546219	6.39333706631894	7	5.71714756841891	6.33515297863921	5.73142364042343	6.16683475816514	7	6.66552325701807	3.91568623167021	1.03853190817798	6.41342298072084	2.78616756203229	5.42028376812884	7	1	1	3	1	7	7	2	7	7	4	7	7	2	7	7	7	7	2	1	4	7	3	85	0	3
70	3.28139304884909	1	5.70022803219824	3.2782160837063	4.46228357842804	3.58012013998427	6.98049871552467	5.65793875547172	5.70954019910373	3.96854843009283	4.27513214635061	6.53652733311927	6.90668976253091	5.62159102526983	7	7	6.05592984177663	5.23864965045225	4.73017311349072	4.95332001092805	5.68158986582265	4.72165457382889	5.60642946518943	7	2	1	3	1	7	7	2	7	7	1	3	7	1	1	7	7	7	2	7	2	7	5	91.75	0	3
71	4.7637136249537	2.40419042853974	7	2.70796716766733	5.98082457014043	6.47086447815188	1.82531843358968	6.29190671028341	7	4.55323192880399	5.123931516615	5.98353988958618	6.48693143902376	4.59187489588719	6.06905041130605	5.55685018424342	7	4.47292564468143	4.71092376483155	3.82685671642915	1.28326222424787	5.61639962754556	7	7	1	1	7	1	7	7	2	7	7	1	3	7	7	3	7	7	2	3	7	1	1	7	95.5	0	3
72	4.39332182141683	6.45266133079513	6.45144033634925	2.83797674043615	6.29696799615744	6.84408888613239	3.6009456148993	6.15634726670647	6.8005960483209	3.68608473135409	6.93971378441676	5.70393148539195	5.21798432810011	6.87816655797472	4.34888639487919	5.91188111170983	5.72097644422647	4.27681074282089	3.83569890745797	5.48737399287236	5.50027959002213	1	5.45849396212262	7	1	2	2	1	7	7	1	7	7	4	7	7	7	7	7	7	7	2	6	1	1	3	76.25	0	3
73	1.9591125992723	3.89200632781484	3.61847426433105	4.58881516319187	5.24869156911395	4.97870134369063	5.92915376431131	4.60209027118721	6.74317601465538	6.9692074776728	5.46317599012439	6.17267202411337	6.77933101730686	5.28219365047545	5.09354782937568	5.41957371956951	5.93394110217958	7	6.75405649610401	6.7137050395514	1.67845643920633	5.00318939853885	4.15107460158542	7	1	1	3	7	1	7	2	6	7	2	3	7	7	2	7	7	3	7	7	1	1	2	50	0	3
74	4.87693972944138	4.79468784908573	5.66138849679288	1.17013276128606	6.54071703649925	4.40295147972932	3.52770903025606	5.30343673593815	6.82505110047641	7	6.08228669236813	6.41681681426694	5.11455267155916	6.95620450532762	6.6471734869602	4.76819494815303	6.83830909831196	6.83053746573862	5.11424877794895	4.04861475574747	5.42477407870031	5.19985037975921	6.92248304090859	7	1	1	3	1	7	7	2	7	7	3	7	7	7	3	7	7	3	2	7	2	7	7	79.75	0	3
75	3.27462551237062	3.02087864616782	3.92678855796425	1.18031221516374	6.24155008946438	4.09455754299784	3.55600310398698	6.90533498378534	6.79515875129253	4.08207064730932	6.71834568191377	5.73913775026181	5.68034874663893	6.8105436788346	6.64732433897865	5.03499748529049	7	7	1.53890866128887	4.58081778352143	4.3481783432875	3.74300092309976	5.79505569977909	7	1	1	3	1	7	7	1	7	7	4	7	7	7	7	7	7	5	2	2	2	7	7	66.5	0	3
76	1	7	6.22731296963153	2.54679616019751	1	5.52266917762258	2.04124422143026	3.03990398042423	3.14763444734218	5.1731694909129	6.50871587640472	5.75973548753475	5.44777718608934	3.06369169827793	7	5.03800035817044	5.54542851098135	6.84778690201536	5.68493422416366	5.34564658869678	6.66238155555043	6.93021468654115	7	7	1	1	7	1	7	5	3	7	2	6	7	7	7	1	7	7	7	3	7	7	7	7	82.25	0	3
77	4.09084660688924	3.43540838567288	6.86147626388007	5.61076630970292	5.45949359205498	5.47763326161726	3.20888394608497	6.16126950567081	6.46788335571883	4.57395242959254	6.76845402636189	7	5.66600441689586	6.00660707424649	6.04122197962227	6.33568916626356	3.98058171049873	1.56883341775943	5.73922282290169	3.06950743421545	5.24268763206666	3.70422699063707	5.87134930491102	7	1	1	3	1	4	7	2	7	7	7	7	7	7	7	7	7	7	7	2	7	7	7	97	0	3
78	1.05119442621634	4.9788959388351	3.99052675012829	4.44307523190135	5.85380833811964	6.05795936282763	5.88849967516107	6.58273115856064	4.84887663155404	3.56933246892383	5.12745606008469	7	7	4.9738506811118	5.82972590516982	5.02363781884525	5.78820739071152	3.30929357110064	6.16888652889145	7	4.88522369313288	7	3.63054671544992	7	1	1	3	7	1	7	1	7	7	2	7	7	7	2	7	7	7	5	7	1	1	2	81.75	0	3
79	1.49542821615897	4.67623007226953	4.34099297098685	4.8734184908032	5.3097064062656	5.07338170535922	6.71790822486579	6.96879850142135	4.0855611905019	3.88512483904841	5.15088176584182	6.76078251427331	6.66651668873983	3.97034128983577	5.30515888061316	5.77008366222362	6.40673154599468	7	6.88732592253035	4.82060642643985	1.39277582938221	7	3.71264965698735	7	1	1	3	7	5	7	1	7	7	1	7	7	1	2	7	7	4	5	7	1	1	1	84.5	0	3
80	2.0080546879091	3.93912502568338	3.08989418005119	5.33116230901925	2.09475100760194	6.91341486620899	6.05682113771036	4.63808571850973	3.96933473084855	2.32614106882646	5.9857044537589	5.83939086666394	5.84194831590533	5.30788472336008	5.56477547037422	7	5.46648461904258	6.07028749546884	3.22983341089887	4.76669652959735	7	1.14784943113053	4.73973725128787	7	1	1	1	1	7	7	1	7	7	3	7	7	3	1	7	3	7	7	2	4	7	7	77.25	0	3
81	3.99299422957488	7	6.04422315749404	2.55571832363987	5.17133707737668	4.663657606754	5.03622044446835	5.63959377116439	7	3.13993073701618	3.91906637104829	4.86362835368886	2.77173392818028	6.57701051498705	6.27825138591703	6.57908128560994	4.07628693508456	6.02045648860429	6.78526929803933	5.40822205503192	5.06044739029789	5.10910735260559	6.51441426688974	7	1	1	3	1	7	7	1	7	7	4	7	7	3	7	7	7	4	1	7	7	7	3	73	0	3
82	1.64128820611764	2.29566173509895	6.71526005005269	7	3.16524197450367	2.74586622904667	6.44515083775433	6.47212912018972	4.80766869611119	5.27574447221992	4.6811858445354	2.66384287547327	3.62632418670282	6.25593563013412	6.99680837806239	4.66021860553534	6.94453608221193	4.78175253383976	3.51016110124284	6.24575381184564	6.39022278745487	4.94524473895865	4.86429471813683	7	1	1	2	7	7	7	1	7	2	2	4	7	7	2	7	7	7	7	7	4	7	7	68.75	0	3
83	3.8506917728871	1.4954028702909	5.21070813977217	2.25815615749554	5.1579433755446	6.72575560291365	5.84020801350339	4.94603088921491	3.83858300827117	6.33871054378929	6.48743165918373	6.40271900854494	5.42464780252709	6.94929089792874	3.990134052963	5.93139452619495	4.79419939665252	5.45555963995913	5.74157753024092	5.17329042175838	1	5.5932020348319	7	7	1	1	4	1	7	7	1	7	1	1	7	7	7	1	7	7	2	2	1	1	1	4	75.5	0	3
84	6.86003151148883	2.45339463272619	4.2067906424207	1.64678798396544	5.91857686583246	6.49956159303038	3.44876524760082	4.72219691724044	4.89226436197495	4.14349685487523	6.40272315078333	5.52314195822618	4.63554358605764	7	6.57787470020199	4.40267926328634	5.80079798772912	6.65611818002541	6.0931854842235	6.99710308585741	1.79984397005075	5.20095065237608	5.6390115426505	7	1	1	6	1	7	7	1	7	3	7	7	7	7	7	7	3	7	1	3	7	7	7	64.25	0	3
85	7	4.07750818781736	4.10258424780155	3.16117417241794	7	5.88997630401966	4.94203298462246	3.84591666414274	4.87283811321875	5.96089116353045	7	4.96188417697158	4.47387467653815	6.29073144708668	3.23748763592477	6.20367662226057	4.78938290275655	5.93564231764261	5.75772369972918	5.23472318333053	7	6.8257398310379	4.79672081556191	7	2	7	5	5	7	7	1	7	7	2	2	7	7	1	7	7	7	7	7	2	1	6	71	0	3
86	2.60485865976242	5.00693747482113	4.57661145218025	4.78639786641431	3.69114911996494	6.97676716473561	2.64241648160749	4.56432735925587	3.80295439570037	7	7	5.76908172864474	4.4249963812967	7	3.65113416757423	6.22129438333861	3.61259625704198	6.434965773634	6.3034988874143	6.92286636142209	4.04620420228815	3.81308749563624	6.05243679585637	7	2	1	4	1	7	7	2	7	1	2	7	7	7	7	2	7	7	1	7	2	7	5	74.75	0	3
87	6.58374128247381	6.75354750952028	2.70067043202231	1	5.27140476923851	3.41990793219277	4.61662831785127	4.05630052398008	6.7629878193127	6.50245880467621	6.20275415756718	5.10387719332003	6.22872752068108	1.53233895019328	6.22706151856726	6.87821392620891	5.31262689095403	6.99714980932165	3.06377430017518	4.22698181223521	4.36671403567354	1	5.37088165443834	7	2	7	3	2	7	7	2	7	7	7	7	7	7	3	7	7	7	1	2	7	7	7	75.5	0	3
88	7	5.47164487358607	1.84170712534195	2.22941814502781	4.0173105953644	4.89937217191582	3.60486780550452	6.22737349293922	3.33755800203642	3.65295168053698	6.16780948109706	6.89701409212325	7	2.39386238515486	3.46036453410339	4.16085217596003	5.3824507368268	5.12256312816022	7	4.73248139964689	7	6.57611126412682	6.53736024099211	7	2	7	4	2	7	7	2	6	7	7	2	7	7	2	7	7	7	2	1	2	7	7	69.25	0	3
89	2.11924719425784	1.38713537252509	6.85694878826045	2.92847737208245	4.87903421635065	3.29978971339622	4.79696079298622	6.6211516528824	5.5702838775322	2.89831034150392	7	6.14426198826188	3.13698769927381	5.54752806528897	5.07136808352933	6.35635463480673	6.23671441506888	2.47532028443087	5.53756498519718	5.95592543641204	6.17584440180972	4.8237908907017	5.45652560866503	7	1	1	3	1	7	7	4	7	7	1	7	7	1	1	7	7	7	5	2	1	7	3	80	0	3
90	4.71566017074568	2.81520054790614	6.12214518590666	3.8520580892114	5.5719076865161	6.33572150630494	2.09645788163309	5.07684345808567	7	4.32179486635431	4.47285799317152	7	6.47578756857579	3.865803443354	7	5.62864294215241	5.11643340715776	5.57068299350945	5.19287189094185	2.85027479836383	2.31560319689495	6.73039655879734	6.06024182588372	7	1	1	7	1	4	7	1	7	7	1	2	7	7	3	7	7	3	3	7	1	1	7	97.75	0	3
91	7	5.85090269755773	3.14984921617192	2.66953864909124	4.42125389006416	4.60365057062171	3.8533231357967	7	3.2084178299278	3.8703228837618	6.03278362688334	7	5.70391493630493	2.88914382552282	6.06673688347849	7	1.1157264170919	4.42562357241939	5.44792708432932	3.05284494633575	6.58788348172474	6.89528905854718	1.68692453147253	7	2	7	5	2	7	6	3	6	7	7	7	7	7	1	7	7	7	2	1	2	7	7	92.5	0	3
92	6.12260272954121	4.61568592511161	6.19493778320842	1.19190597362465	6.9356155577309	4.98375991604692	6.10745139622789	4.00617989038209	5.10231752156989	1.92930593521179	4.12508987700019	4.78347094187979	5.4718915930782	5.11753455154594	6.14908320477615	5.89839105715828	6.6568709620862	7	2.89258297342186	3.64276101776165	6.03098583635911	3.87804146169674	4.98064243192553	7	1	1	4	1	7	7	2	7	7	7	7	7	7	2	7	2	6	1	7	7	7	6	68.25	0	3
93	4.76079339111579	3.15451757762536	5.46601610097973	2.41732268300355	7	6.7737488431226	7	2.78258191655605	6.40962902175419	5.79158392568211	5.69430321630049	6.13588773892187	4.06550208369438	5.14008882820884	4.45227237436848	3.23908516844755	2.04722660379737	5.9657880021011	5.07468163615613	5.87176645314576	5.2853404247972	1	5.77294284820653	7	1	1	5	1	7	7	2	7	7	7	7	7	7	7	7	7	7	7	7	2	7	1	78	0	3
94	3.28437319559048	5.20454306765633	3.94424095579873	7	7	4.22787905562898	2.90770225772693	3.71540001508266	5.7147123663537	4.20954504253947	6.38461124641163	6.03013242482357	5.93292385968906	4.44828181625121	6.63722340766412	6.86580659222725	3.65987590309058	3.42475205060841	6.01755472510822	4.09809256970817	5.31188801069045	7	2.50021361471875	7	1	1	2	7	5	7	1	2	7	7	7	7	7	5	7	7	7	3	7	5	1	7	85.75	0	3
95	1.52410592231875	4.81021542288159	7	5.666827070127	4.39880473885386	4.03331348218958	2.68812546589547	3.10690274376639	1	4.532077484308	6.64109659358697	7	4.6613591235438	5.97989765380245	6.99992011923858	3.35171826365769	4.77105590757787	2.81364203176043	1.5735420569217	6.66704871477711	7	3.68655761118363	4.88780861314499	7	1	1	3	1	7	3	1	7	7	2	7	7	7	2	7	2	7	1	2	1	7	7	72.5	0	3
96	3.94169588371165	5.60408998418856	6.41709148951979	3.87017782230051	4.42804506547761	6.45868345108331	7	2.72433892926074	1.14043651940359	5.75003224439417	5.56477882145345	2.67493561661866	4.54709581561467	3.98816330345144	5.97079016898123	5.41497880428566	3.0204877738745	3.41557396104138	4.60846359435207	2.69745605328453	6.30050347638785	2.56469715035019	5.56028293379866	7	2	7	2	2	3	7	3	7	6	7	7	7	7	3	7	7	7	7	3	2	1	4	94.25	0	3
97	7	4.53611099689654	2.6308272155096	2.02143074084743	7	6.62273564047628	5.5061961829901	5.28206182290926	6.57175352781459	6.27993906015753	7	6.18154997667302	7	5.24521114023274	6.46970499228447	7	5.95834173614491	6.92030440943181	6.59394212311391	6.45318034289292	6.94474205721916	7	5.99795392946881	1	2	2	7	2	7	7	1	7	7	7	2	7	7	3	2	7	7	1	4	2	7	7	99	1	3
98	7	6.9120274396282	2.19631370528263	1.05296006498164	6.40566257416139	6.86438765571138	6.83565973591442	4.73239749919197	6.76267944095942	7	6.62147332167071	6.5729049170167	7	6.71446375459711	6.88294120400983	4.9341860611626	3.27454670458192	6.90181469759821	6.85847251327486	6.26710271112123	7	3.96164577384304	6.95963180888799	7	1	2	7	1	7	2	1	7	7	7	4	7	2	2	7	2	7	3	7	5	7	7	95.75	1	3
99	6.85284601050234	7	2.72597107142894	1	6.81103969425916	6.28676509828506	7	5.81995386518866	5.6491334122323	4.71317859672859	6.86395489755684	5.46014041308839	6.44591335392696	7	6.42364676493418	7	2.16341476638672	6.53324765067241	5.49101295087502	6.63969057916128	6.41240613264052	4.20439888456608	7	7	1	2	7	1	7	7	1	7	7	7	7	7	7	3	7	2	6	2	5	7	7	7	106.5	1	3
100	6.79379443903864	6.59108109931494	2.41948227406453	1.42369800179878	6.9200104206498	6.2568703731523	7	5.83385451136073	5.82775037236246	7	6.56693421195649	6.6222570586369	7	7	5.48830707255583	5.18339380556547	3.82110995722779	6.33826746485152	5.99777487486469	6.76890335340928	6.95277962737559	6.01563964566507	7	7	1	2	7	1	7	3	1	7	7	7	6	7	1	2	7	3	4	2	2	4	7	7	103.25	1	3
101	7	6.79481673563415	3.63419541599825	1	6.34408423592154	7	6.65881511762204	6.21997132108373	6.84790629264869	6.2639314310645	6.79106984856856	6.78658983875715	5.54596915326359	7	5.90838335882718	7	6.75784123143779	7	4.47727209031197	3.97042231960334	7	2.27630738846395	5.16579243302517	7	1	1	7	1	7	7	1	4	7	7	3	7	3	3	7	4	7	2	1	7	1	7	116	1	3
102	6.72665528363219	7	3.48092543694794	1.30268748004249	7	6.07069928100799	7	6.44022622956915	5.04979787957771	5.57081488433193	7	6.9278088341168	6.3398489207649	4.06075407688816	6.45171853762037	6.76156217799712	7	3.02991791425112	7	6.23208156459734	6.8563780810371	3.69146925521993	5.18747133205191	7	1	2	7	1	7	7	2	7	7	2	7	7	7	2	7	1	7	1	7	2	7	7	114.75	1	3
103	7	6.42600264981277	2.42891165747689	1.37016032569838	6.32042148372687	5.22241611838589	6.06264005171081	6.48543416399608	1	5.76255526934492	6.92664325320719	6.83169707236719	7	5.84632161986798	7	6.58865823663072	3.2993294070522	6.59644715362976	4.37559691231949	6.1484838755463	6.5747376849722	3.61049963197833	7	7	1	2	7	1	7	5	1	6	7	6	6	7	7	3	7	3	7	2	6	7	7	7	98.5	1	3
104	7	6.83848363688625	3.60591953322426	1.3960120405523	7	6.71050123337481	7	5.89139718235263	7	7	6.85786031383535	6.31047578257568	4.93919371066444	1.00572594616399	5.2503463947418	5.50446609394624	3.38760341115538	6.23549127971977	6.76740154504869	6.86095613198775	7	4.43524373974169	5.65010632811711	7	1	2	7	1	7	3	1	7	7	7	7	7	7	2	7	6	6	2	7	4	7	7	105.25	1	3
105	5.66229430048015	6.47890790668621	2.95474857195274	2.10262538061404	6.92524583647597	7	6.45799235716844	6.35544007786056	7	5.20579083043547	6.51572423753191	5.96766272908292	6.23989431199486	5.02016892521008	6.90029463818816	7	4.16652536102308	2.1310457034665	7	5.16701023859953	7	4.71358802751663	7	7	1	2	7	1	7	7	1	6	2	7	7	7	7	3	7	4	6	2	1	3	7	7	94	1	3
106	6.41410005425073	6.83978851710132	4.1189817406945	1.58248089427396	5.75342128813238	4.44925547294749	5.70970817737653	6.46878973851597	6.78622285645191	4.63408910440252	6.2848398795608	6.81667008654543	6.77714599448365	6.70664895529935	5.41132469143247	6.4120050403085	6.12338026400456	6.45866920001435	5.89655660835668	5.75393874530575	6.80141177228857	5.5919415800805	5.52527350663373	7	1	2	7	1	7	7	1	7	7	7	7	7	2	3	7	3	7	3	2	2	7	2	97.75	1	3
107	2.32644686594367	7	6.41085814169898	4.83251094148835	6.97897860823356	5.30008545332232	6.60261453606651	5.10052710048304	4.23055845114385	7	6.84142259541075	6.74891579488617	7	6.77723134573266	5.11171490509078	6.97256241007446	7	7	5.71654146548233	4.75465737880979	6.16587332738475	3.2334859981681	5.82289180919576	1	1	1	7	1	7	4	1	7	7	2	7	7	7	7	7	7	7	2	3	2	7	7	100.5	1	3
108	7	3.16359808230792	1.46499321348198	7	6.76981365896295	4.9066582628563	6.75285313987276	7	6.02804569549533	3.89160896054622	6.42692791035377	7	4.39636425738539	7	6.02891725867066	5.36299319118576	6.71087370334167	7	6.66911698377017	6.45467946890363	6.99583211473559	1.21557313976072	6.57524761032673	7	7	1	7	1	7	7	2	7	2	7	7	7	7	4	7	7	7	1	2	3	7	2	98.25	1	3
109	6.4318159607397	7	3.75561170798326	1.76203292690745	6.30299873811052	5.68669078700948	7	6.18576635309009	5.54343075827715	5.71160233133323	5.92266087415556	6.91345594542816	7	4.9449287851321	5.61738352993284	6.4052227773114	7	2.83088032647275	4.47040523282039	6.78912641116709	6.48061695257019	3.55905790736865	6.10529895721402	7	1	2	7	1	4	7	2	7	7	2	3	7	7	2	7	1	7	1	7	1	7	5	113	1	3
110	5.61557797472342	6.99179399095336	1.71937107968072	3.19353315844845	5.07392917098454	5.33817601935289	5.11768303818395	6.52255105203196	6.31756935282839	6.36588419231831	6.40169634173732	7	5.3465664610794	6.24218177376028	7	7	5.28572495438814	6.17836737874423	6.00726304882016	5.98320480927045	6.63675842968917	4.70907913744746	7	1	2	1	7	7	7	7	1	7	7	7	1	7	2	2	7	7	7	3	7	6	7	7	103.75	1	3
111	6.87280496358346	7	2.48509737869476	1.39565854522808	6.40281108763856	7	6.72241243176557	5.80807887253148	5.30530104571529	7	6.67050658001391	6.43061235519993	6.2726773804084	6.11491589267558	5.23661512804288	6.67473776449994	5.52245395220587	1.99288908846251	4.16310538967168	6.14206639500984	7	2.89656132061847	5.8278442368322	7	1	2	7	1	7	7	1	7	7	2	7	7	7	3	7	7	7	1	7	1	7	7	101.5	1	3
112	6.60655469223483	6.80428052137072	3.2017874778752	1.60012482119474	6.15414001608154	5.15315469549991	7	6.71572796758727	5.30519109416201	5.75438910184346	7	6.7409454261554	5.91756976652954	5.65941391483791	5.77760351502853	6.53426837606594	6.85881255847679	3.07390283136849	3.8783442816319	6.11637899745062	6.65859861163281	2.39225858829365	6.33352089017263	7	1	2	7	1	4	7	2	7	7	3	3	7	7	3	7	7	7	1	7	1	7	7	108.25	1	3
113	7	6.42341489221932	1.44704377120739	2.09934364388184	5.40126216757363	5.03876454340246	6.57915847512928	5.56051608860183	6.31003363855709	6.43854711045204	5.67122191986609	6.40285014786965	6.52444452130485	5.07555117150857	6.02784370721159	7	3.53310033275564	6.25060089396012	6.36246679842837	7	7	7	5.50599096620906	7	1	2	7	2	7	7	1	7	7	2	7	7	7	2	7	3	7	2	7	4	7	7	117	1	3
114	4.84937809440278	3.42263485226318	4.46306943533263	5.68390731733605	6.17118600879561	7	6.79149323516249	5.47108686352922	4.41756566420352	5.42092183299606	6.76446844748355	7	7	7	6.84848728434662	6.83475239075569	6.31794344764876	4.75048956425175	6.52702073498781	6.17656454390857	5.10911914483385	3.52214764168613	5.13218746304795	7	7	1	7	1	7	7	2	7	1	7	7	7	2	3	7	7	7	2	1	2	7	2	89.75	1	3
115	7	6.79130339021622	3.97496913628895	5.9731106541213	3.60427449349503	5.32479313993819	7	6.98116383517337	5.64941468540245	4.81913595878993	5.99670942135492	4.43613655180079	7	5.66583473693446	6.98033718693484	6.7358505830053	6.4616352459637	6.55378710231264	6.31735338001673	4.42384938829081	5.74621205568976	1	5.72210377473351	1	1	3	7	7	7	7	3	7	7	7	2	7	3	2	7	5	7	5	7	7	7	2	114.5	1	3
116	5.91242945317034	6.80870049300605	4.54407133510514	3.09248610060162	5.38366874037095	6.84516258808461	5.76605125168383	6.24811489002695	4.30997520383423	4.74207554697282	7	7	5.25399262948396	5.37917028732771	5.69270237017413	7	5.89970505189999	4.05927781032321	5.19365411085797	6.51861065946117	6.81676244640081	3.06680015286498	5.68100424212359	7	1	2	7	1	7	7	1	3	7	2	4	7	7	4	7	7	6	1	7	2	1	5	114.25	1	3
117	6.15715114156821	5.29040418389917	6.2798348923267	5.9547825854855	6.8596617884722	7	6.49062608893186	5.02386251236459	6.81228112466644	5.2250611413961	4.25274792251001	6.21783544049387	6.3426913921386	2.75279625838209	5.65887721185007	6.98667330980556	6.81059918124576	6.53822102452684	6.82737462543958	5.77229515878945	7	2.9641131546763	5.88798853871032	7	7	1	7	1	7	7	1	7	7	7	7	7	7	2	7	1	7	2	1	2	7	2	82	1	3
118	6.88678390738468	6.85298260798324	3.81002268758643	1.18770022286301	6.06702461923149	5.58456553663087	6.10940247723074	5.48561179635731	3.42042516678099	7	6.1611837504889	5.3213815843961	5.91570637361578	6.30689994041391	6.32430946114837	6.86194091087533	4.93260587504491	6.70325808040537	6.99684925809103	7	6.05723638684522	5.06451531728503	5.61756612558691	7	1	2	7	1	7	7	1	7	7	7	7	7	7	3	2	3	7	2	7	4	7	7	88.75	1	3
119	6.65598635104258	3.88293219634524	4.07464681829888	7	2.3867919976912	5.81597673243797	6.57205345895646	5.637265794561	5.95960757231228	4.16739896337533	7	6.94775233060936	6.98698919310844	5.56516051681062	6.93919709073078	6.77364741892466	6.93800396094032	5.50273348833449	5.86829035316196	5.2430564481728	6.42636118891003	2.28419456445523	5.92456464425844	1	1	1	7	1	7	7	2	7	7	7	2	7	1	2	7	4	7	4	2	1	7	5	111.5	1	3
120	6.99582399036895	6.51338624143472	1.85999481759241	5.4993444310167	6.97665613934337	6.34562106936437	4.56873624493566	6.82782173743662	5.79357481902515	6.26200721199139	6.29830228006713	6.38755852150038	6.08130148486196	1.2225049998148	6.65657439971643	6.25093267097454	6.27836045925365	2.2448502537623	6.72813924652051	4.56210062408914	6.03403165480191	1.21287901346123	6.56994080600495	1	1	1	7	7	7	3	2	7	7	7	7	7	7	3	7	7	7	2	4	5	7	7	106.25	1	3
121	4.18192249814708	6.27762977025177	4.34950812700352	6.17415618280126	3.94158848164787	6.86405168475739	5.22910354756341	6.01617691346218	5.0378236311468	7	5.08763729396014	7	6.04896440669371	6.66279767673614	6.73322874178175	7	6.97029351807779	7	4.62212771401474	5.15710350998492	4.94639436521509	5.19343584385999	7	1	1	2	7	7	7	7	2	7	7	3	2	7	7	4	7	2	7	2	2	1	7	7	99	1	3
122	5.75979414629108	4.88584946474841	5.60565076945237	6.09500526879828	6.0694524871784	6.16671965041186	6.77590348667472	6.46059066471507	7	4.53275028392168	4.43473307319995	4.90734678181855	7	3.17719235872636	4.28181468770613	7	7	5.71289170082226	5.73355445003512	4.29557899642632	6.92786759417649	3.418471690612	6.03065825045372	7	7	1	7	1	7	7	3	7	6	4	7	7	7	2	7	2	6	7	1	7	4	7	94.75	1	3
123	6.56742084028414	6.09910134748374	2.83154163437039	6.12247711527895	4.11209727538651	5.98481248205141	5.7278659832552	7	5.90021347689073	4.00721525515177	7	7	5.61986731811394	6.67485660187112	6.23051316040521	5.59926770337988	3.63173035535294	5.84871039833753	5.99745983250913	4.96256016309547	6.567724117471	4.23427669742513	7	1	1	4	7	7	7	5	2	7	7	5	2	7	7	7	7	7	7	3	4	7	7	7	107.5	1	3
124	6.49376323552674	6.4725042126307	1.92893323389568	4.65937501120386	2.88881815867676	4.41394302881639	6.51352491178863	6.54254757573594	1.14343214965738	2.40244820133131	6.10755237746925	7	6.14423707065813	5.4833126808727	6.88714802578359	7	6.06228731966023	5.59611995000838	5.88765256580363	3.29473642604373	7	3.42524771383717	7	1	1	1	7	1	3	7	3	7	7	3	6	7	3	5	7	7	7	1	2	3	7	4	107.25	1	3
125	6.28737510642307	7	4.85696546169105	6.15767032891723	1.81373111963557	6.10927484800271	7	5.97921990061223	5.64613752461919	6.60588709354477	6.29558151852031	6.8993351623991	3.70004269495893	4.25226604864314	7	5.09613566438619	5.84156317225968	6.50968641846815	7	7	5.96269072569147	3.25039156333813	4.68475948077879	1	1	1	7	1	7	7	3	7	6	1	6	7	7	2	7	7	3	2	7	1	7	5	97	1	3
126	6.9635182969683	5.14216362725839	3.27071421268415	2.35320133248301	6.19122866430767	5.69471761824768	6.63325339849339	6.13949617694179	5.58743864756023	5.25257366940201	7	5.38126791908805	6.1841951497312	5.40150724796299	5.87483244182635	6.68814247910947	6.28459630492117	3.85276501371768	4.48611092171485	6.69207157045893	6.02288228428449	3.33317865976601	6.39290691206775	7	1	2	7	2	7	4	1	5	7	3	3	7	7	5	7	7	4	2	7	3	1	7	105.75	1	3
127	6.15821909581683	6.88234124369764	2.83230667173461	4.64258403979813	1.46085402678721	6.33339464771852	7	5.38181437921633	6.35655283084971	2.71441713618292	6.52893349123128	6.59477176703859	5.82197385395699	6.58943001546315	7	7	6.93370862155964	4.61931740071134	5.66893337320309	1.13396555494053	5.90088015741173	7	7	1	1	1	7	1	7	7	1	7	7	7	2	7	7	5	7	7	7	7	5	1	7	7	112.5	1	3
128	6.52009551137119	4.23261395409207	2.91572215666886	7	5.21123729157727	3.45562210077058	3.63253335614387	6.30300342950811	7	5.08904567806668	6.48949633753551	7	6.23849350837523	5.3943250977648	6.28919580300356	7	5.749113732098	5.43452992749172	6.36013175805056	6.41817386165429	6.64412434552445	1	7	7	7	1	7	1	2	6	3	7	1	7	7	7	7	3	7	7	7	1	7	6	7	2	99.25	1	3
129	6.56097430898639	7	4.55932424703629	5.6050135968867	1.38576671014847	4.0483901953768	6.7683001162474	5.92555400239804	5.53474232404796	5.36487005495561	6.54066206142609	6.54620905128809	2.49739804544933	4.35304151295818	7	7	4.6550450532537	6.48419144054955	6.83339922156843	7	6.70300091976927	3.74097463936721	5.15969169080554	1	1	1	7	1	1	7	3	7	5	1	7	7	7	2	7	7	2	2	7	1	7	4	113	1	3
130	6.51693543571598	5.73675526377658	1	3.19434443819901	2.66789055735706	6.73762905731748	4.24845743992852	6.59312275906074	6.2208841781964	7	6.09398265872566	6.1316139781697	6.17891941491637	4.96075754335283	7	6.65009701700596	6.40420926047307	2.1186385945165	6.09799025638168	5.54504883474766	7	5.29209200445622	5.43902800741254	1	1	1	7	1	5	7	3	7	7	3	5	7	7	3	7	7	7	2	7	4	7	5	100.75	1	3
131	6.36249430403973	5.23852614586062	3.11525633374044	2.70963508627497	7	6.3595891977457	4.6761740807471	6.37714645293283	6.47933228996958	6.44492646409574	6.34221792898342	7	5.48693129685898	2.75364281196175	5.15274855064628	6.20914452814044	3.37223548202116	6.44546601986436	4.19118382087409	7	6.82207949102903	5.57456094250394	6.43543667847016	1	2	2	7	2	7	7	1	7	7	6	6	7	7	2	7	7	4	2	2	3	1	5	87.5	1	3
132	7	5.18953232312751	1.87767146623589	5.76560965200358	6.58005096714345	4.39733430467501	7	6.85190900356177	2.45903666160375	7	6.37800794240116	7	5.65188432734863	1	6.91655337230983	6.31337748778087	7	3.72771186638277	6.99687713933647	4.75291311026001	4.72019277820357	2.83329199091695	6.87016498971434	1	1	1	7	7	7	7	1	7	7	7	7	7	7	4	7	7	7	2	2	5	4	7	97.25	1	3
133	6.259090007572	5.96501820483392	1	3.4524226773463	4.02959559141467	6.65558042871893	5.56757811910483	7	6.27845530161968	6.63704431355736	5.85069256551346	6.33802964195163	5.23883434948784	6.16488039547871	7	4.00129834321292	4.30378546845614	5.7484710305994	5.80260869719021	6.94224006578201	7	1	6.73336640081539	1	2	1	7	7	7	7	1	7	7	7	1	7	3	2	7	7	7	3	7	4	7	7	86	1	3
134	6.23609443950536	4.47309536073603	6.4243608537918	4.20751559715598	6.84288893739715	5.58676051812646	6.6046195207089	6.66588098504547	4.94538069344373	5.86611443982475	6.47636532640741	6.07606020115005	5.93949130526629	5.84424099974437	3.51459467543701	6.61944702938898	5.42495263656068	7	4.72287790019898	5.81485940658325	7	4.26190397290553	6.09543014225553	1	1	1	7	1	7	2	2	7	7	2	6	7	7	2	7	7	7	2	7	3	1	7	86.75	1	3
135	6.71348983737091	4.55912952189413	7	4.48226175316934	3.31721997155541	6.98234615048751	6.87135484877385	4.38518135319985	4.61552676116462	4.14287923818352	7	6.27570834246287	6.44902970450832	6.52245413237594	6.72255555862436	6.01713023294898	6.08969311917509	5.59600672990718	7	3.9276546050465	6.45977313202629	2.83811124591547	6.84530973560179	1	1	1	7	1	7	7	2	7	1	2	7	7	2	1	7	5	7	4	7	1	1	7	95.5	1	3
136	6.90917478829838	4.12472148989501	5.070855280059	4.88719286437869	5.96107677946523	5.00848398598199	5.76648862554576	4.41026264141535	4.33854600914536	6.81285709371691	6.16668877130688	5.74824750411627	7	1	6.58103184131973	5.88480383495162	7	6.76467436964516	6.31691837110538	6.74159277589846	6.45589791052291	1.30010263000493	7	7	7	1	7	1	7	7	1	7	7	7	3	7	7	3	7	7	7	1	7	2	1	7	95.25	1	3
137	6.11461730237323	5.12182965716413	5.68923835297585	6.13999824328092	6.2820753340419	7	6.48277589868847	6.15361466199387	1.26443073769836	4.67326134073306	5.32748133688503	7	7	1.20647429721889	5.10726564714355	6.24842218313794	6.62490492571772	5.99699937067983	5.38869041771704	4.79799018225445	7	4.49456016475858	5.1125168823619	7	7	1	7	1	7	7	3	7	7	4	7	7	7	2	7	1	7	7	1	7	7	2	85	1	3
138	6.09282504857704	7	2.2077974017889	4.74983648396484	1	7	6.62451976040962	4.51428400616263	6.89887937282737	3.55456866823301	6.40452819305546	6.85885547134658	5.57055535642497	7	7	5.87865609119381	6.54475216707644	5.09747765019834	6.6029355023735	1.80810105163107	5.71989476988286	5.69698171371597	5.66240165525644	1	1	1	7	1	7	6	1	7	7	7	7	7	7	2	7	7	2	7	5	1	7	7	97.75	1	3
139	6.33705180297669	6.57970141383263	1	5.57878529215696	6.26422138050731	7	5.10145017783629	6.80316465923243	5.69242111711505	7	6.28946676520868	5.14255735467286	4.923010638835	5.18515462746609	6.09221123132317	6.60746848639275	7	5.5340877409521	3.40256540754164	5.68626789556436	5.7891699977554	4.76114916428949	6.30021506513819	1	1	1	7	7	2	7	2	7	7	7	7	7	7	7	7	7	2	7	4	5	7	2	97.5	1	3
140	6.61213987406283	6.56850139570088	3.03481420700822	4.03066240557216	1.68307988335844	7	3.94585461451643	7	4.58179094310837	6.97103113367407	7	5.10900791563653	7	4.4037658805778	5.94421771610121	5.89510914344196	6.45176620567924	5.56551255503297	6.98708952291662	3.68735608929613	5.95723783628023	4.9975868813979	5.69249919716728	1	1	1	7	1	7	7	2	7	3	7	7	7	5	3	7	3	7	1	1	2	7	6	90.25	1	3
141	6.19245994389756	5.57561767894629	2.80768454832162	1.43523641545498	7	6.07987701708752	6.44789916223681	6.11310258411201	5.89151358172736	6.14175943717129	5.63077879028404	5.90826380225904	4.33521993429163	7	5.46621721900359	5.90826111582605	3.51361961055545	6.80787258706308	5.84793762102731	6.25643951289094	6.33562243157344	5.79760166402854	7	7	1	2	7	1	7	7	1	7	7	7	7	7	2	3	7	3	4	2	7	5	7	7	72	1	3
142	6.03002526535889	5.35904362261994	4.26154339034763	7	4.68458484890928	6.37179152663114	6.57398792905927	2.64621776135318	3.2268744464523	6.13883070172987	5.26430198094941	6.27733995754803	5.87987880791682	7	7	5.71610868598435	4.8830720881917	6.93304902270877	4.41005065875841	5.62688520124741	7	4.60673104828834	4.58002353765017	1	1	4	7	7	7	5	3	7	4	5	2	7	7	1	7	7	6	2	7	7	7	7	82.75	1	3
143	6.12745395115378	4.62346385319922	3.80364598413065	5.65354288708002	4.65009588773349	6.61338053067487	4.55847215288565	6.07891570327239	6.72214715375133	5.69642486479287	6.91940840604187	7	3.78583625207239	6.79570139261745	5.33756388520825	3.65580765784071	4.74203885585838	5.64824294867733	6.33115174080084	5.8658022331482	5.98660680338175	4.43355036961594	7	1	1	2	7	7	7	5	1	3	7	7	7	7	7	3	7	7	7	4	5	1	7	7	85.5	1	3
144	6.35528785718537	6.68382556054309	2.09833536950728	4.0037351102809	7	5.2494170050787	6.09970381640693	7	6.17664536855387	6.27450177603444	6.96422116765059	6.61401735498171	6.68636234191301	6.49812684378703	5.42993367806642	6.50692978020753	5.65050687962326	3.8930224724537	5.51667648457352	5.88007039601317	2.50148840346573	4.42217651251459	2.9089939261853	1	1	1	7	1	7	7	3	7	7	2	3	7	7	3	7	6	7	1	7	1	7	7	80.25	1	3
145	5.92496677927233	3.32413096057713	4.83171913200763	6.06208306777989	6.88000017752631	7	5.30480637409394	5.62130753413463	6.65110578334786	6.00630537405347	6.20430341987582	5.50441840905881	6.82163484351141	4.27510241887535	7	5.83038998480556	6.27943444213062	5.09904730554082	7	6.75012427017629	7	2.31899934893716	4.83325317934517	7	7	1	7	1	7	7	1	7	2	2	7	7	7	2	7	7	7	2	7	2	7	7	77	1	3
146	6.58099445632462	6.56560574602948	2.81184596057388	4.68295909689615	1.62640336456174	6.29205099362739	7	4.94282733566777	6.50489533354095	4.45654393405504	7	7	5.65692258006763	5.58478752527731	6.950360911358	4.60499680556638	7	4.53282738549922	5.89987174951904	1.41341941868448	6.0111548077243	7	7	1	1	1	7	1	7	7	1	7	7	1	2	7	7	5	7	7	2	4	7	1	7	7	103.75	1	3
147	5.40998006289313	4.35503752943521	3.76531331781498	6.47394071824589	6.04430746257226	5.26305434559021	3.60437165509114	6.32047250055485	7	6.23301806297671	6.31927939027714	7	6.98934345735571	5.19643493312738	6.54373759563733	7	6.09998216380392	3.68714977469876	6.92292017231956	3.27134706917116	6.79338449166757	1	6.63607064812079	7	7	1	7	1	2	7	3	7	3	7	7	7	7	3	7	7	7	2	7	7	1	2	94.5	1	3
148	6.43605398904468	5.87202875741706	5.63916083088556	5.33522665602547	7	6.15073882428327	6.38075625437192	5.3522293907263	1	2.25774413398608	3.44602651346065	7	7	3.27043561829889	6.38085745408464	7	7	5.90024516686634	6.83603037494136	4.19501746276579	6.65998083397242	3.95407451829363	4.59322583947179	7	7	1	7	1	7	7	4	7	7	4	7	7	7	2	7	1	7	7	1	7	7	7	82.25	1	3
149	7	6.89533234530159	1.3747982189781	5.14954859594312	2.25693657889178	5.0421672848681	5.78027203889124	6.19350697416503	7	5.54291873405048	5.76866745782887	6.04087839111711	5.07086274812574	6.72617607504941	6.82018801997306	6.60979077314212	6.04634387254501	5.14058078308859	6.70116550585611	4.1695555301426	6.86174718826609	5.56306051975844	6.20275650603851	1	1	1	7	1	7	7	2	7	7	1	4	7	5	5	7	7	7	3	4	1	1	3	91	1	3
150	4.1319469890243	6.95663376479797	4.45515610143241	5.90979037975076	4.58969011003885	7	4.0912673073464	6.34426987112636	5.86603049678591	5.74611938407776	5.49435725366404	7	6.02323919703431	6.73351044496985	4.20458397331441	7	6.5005134610263	6.76476911868812	5.88733366045304	5.30191809099041	4.61811103060472	5.55449482208351	6.30249306795575	1	1	2	7	7	7	3	2	7	7	3	2	7	7	7	7	2	7	4	2	1	7	6	97.75	1	3
151	7	6.32317213959892	5.13826430931869	5.37771659574413	1.39263727686173	6.04357483804839	6.7143385922167	6.89770002563927	5.12350696519348	5.87079087712682	5.9514906375948	7	3.65831533849519	4.86936496920637	6.35906783681492	7	5.32874118246474	5.88682923019666	7	6.2187779753661	5.63811318568043	6.03597278131978	5.24911744537944	1	1	1	7	1	6	7	3	7	7	2	5	7	7	2	7	7	2	2	7	1	7	3	94.5	1	3
152	6.61296926825263	4.69844436732112	3.14494744580208	4.73113648090603	6.15917878691846	6.77996825924041	6.16670682552771	5.56231228791202	4.91878595704412	6.13092057933663	5.86675445402976	7	4.97091667971512	6.64084545524328	5.2031329069095	7	5.65214705816984	5.56116404907826	7	3.08327749701514	6.38793409239172	1.85113333153361	5.74944010175873	1	1	1	7	1	7	7	1	7	3	6	7	7	1	3	7	7	3	1	3	2	1	3	86.25	1	3
153	7	7	2.72462479895687	2.9799857434529	5.4437367223194	4.07007103500873	6.16498413687068	5.81119712502448	6.56216830779984	5.16532916528075	6.11957376778714	6.60695329819022	7	6.84200002504542	5.58982987663317	6.97599450942255	3.97543796261703	5.3787283801266	4.43966280348288	4.34192791561897	6.01775778999701	2.06236120775178	5.9330166128169	1	1	1	7	1	4	7	1	7	1	2	7	7	7	5	7	4	2	2	3	3	7	6	89	1	3
154	6.65386349926295	3.72473604157718	5.31014585336786	5.61292011402842	5.49385071229719	7	2.98874747436169	4.97872491943872	7	5.86096594744063	5.43447577109064	6.30662568685694	7	3.65708888760585	5.93776886486474	6.01971838114591	7	3.72781663175644	6.52291205638815	6.93739384892692	6.48491807483801	5.73050080258495	1.462519056948	7	7	1	7	1	1	7	6	7	7	7	7	7	1	7	5	4	7	2	3	2	1	2	87.75	1	3
155	6.95214390809282	4.7769477921516	1	3.53891395672796	5.13347619282614	6.54800340804071	6.71393411914889	6.08620107638215	5.02474263594513	4.1234977570812	7	6.73598341233785	5.87787058570141	7	6.12044410860309	4.13263166168613	3.40656136683423	7	5.94543867609366	2.41037712836611	4.06801464100448	1.08953804099068	6.58773591869174	1	1	1	7	3	7	7	5	7	5	2	4	7	7	3	7	7	7	7	1	4	7	7	97.5	1	3
156	4.50988408910823	2.7035132806347	5.91241549166748	6.47346293090195	6.08733384257264	7	5.87299674925116	5.9918956924201	3.58763225114147	6.2764820415175	6.89402842890671	5.22153607493858	7	4.67172691222699	6.00405191714107	5.46526441362654	6.5857656747936	4.64102596267935	6.37445873879228	7	5.4384158524067	3.32389442344213	4.87637674019263	7	7	1	7	1	7	3	3	7	2	7	7	7	2	2	7	7	7	2	1	2	7	1	81.25	1	3
157	6.13558555402559	6.30454365652721	1.02158043494138	4.61181054946202	3.87521972686989	5.89337948251756	1	4.84623507462476	7	3.65957410291383	3.80407269102076	6.25909394306303	7	6.40278847751191	6.50564976162152	7	6.12421660820043	6.7974489858215	5.66875418639368	4.45249529170406	5.34902909180394	5.97520538749061	7	1	1	1	7	1	5	7	3	7	7	1	3	7	7	2	7	6	3	4	6	1	1	7	81	1	3
158	7	5.15618292119916	2.35624273267848	6.10947310397906	3.36024019963435	7	5.55213241907437	4.70169998467446	4.95749295183857	6.69127869220026	6.2915141502646	5.58517467562705	5.76533315060541	5.00649486188081	6.97260250435959	6.5254852663655	5.54082373924808	6.2546365253075	4.95322925130894	4.8308980321618	7	1.8323602962397	4.26094365989709	7	7	1	7	1	7	7	1	7	7	7	2	7	4	2	6	7	7	7	1	3	1	7	79.75	1	3
159	6.04094747220092	5.57979650422028	6.7672058946835	4.12694524196318	6.19797687556803	5.9795946985638	6.57907847161619	5.36065517365342	4.98536292546012	6.63759608000616	5.85317808882151	6.19091874353372	5.78779237200865	5.71019215598586	3.54266211704711	7	5.19916165609883	5.39601952813957	4.89543020114933	5.89808215974215	7	3.66802736227975	6.4039125232539	1	1	1	7	1	7	3	2	7	7	2	7	7	7	2	7	7	7	2	7	4	1	7	76.5	1	3
160	6.19261906467229	6.78812333278123	2.87130770602095	4.41316145462135	1	6.04869719383082	6.32978181932507	6.07502690007908	7	3.87097401517812	6.62709389273856	7	5.76055517384195	6.14408885249364	7	5.95442065964984	5.89540003951308	4.70600527085261	5.83290383636484	1.16541825468947	6.32798902615177	6.85709157127297	6.04207333609951	1	1	1	7	1	7	7	1	7	7	7	2	7	7	4	7	3	1	5	6	1	7	7	96.25	1	3
161	6.27255892050791	6.66742719155166	1.25122148397422	3.86608828893245	7	3.99966002398746	6.64241857266655	5.05700959268256	6.31833010486146	5.22271077423415	6.5708126343588	6.05015728303317	6.84587519684596	5.90700544239587	4.91366472484464	6.13417355622047	6.00354807827763	2.02407563744124	7	7	2.90605455128877	6.85766697016612	5.11218707007446	1	1	1	7	1	2	7	2	7	7	1	7	7	2	2	7	5	2	3	7	1	7	7	74	1	3
162	6.90634213308619	5.08753019678478	2.95923256741048	6.03243110989394	4.46003173533919	5.5855504854259	6.82220256657482	5.53305682162603	7	5.39913393984996	6.10240368662696	3.51715748222361	6.81486239744731	3.7356648813703	5.11945514200281	6.77448965145515	5.93240605245426	6.20650561414787	5.80536923488176	3.48071685289715	6.18501836454732	2.58030131453588	5.29675794661743	1	1	3	7	7	2	7	1	7	1	7	7	7	2	2	7	7	7	2	7	7	7	7	96.75	1	3
163	6.68737573847026	5.76796500098016	5.55947896399902	5.69102559227027	6.57770063637349	6.52263411482464	5.3897838103321	5.2616034321199	6.47188583586717	4.60703671882285	6.85821616318686	6.70224556462207	5.49693459159607	3.67126160597946	4.28760854050482	4.86420739064516	5.93284013579083	7	6.53693132024134	4.10350615008403	5.47858396513954	3.93997033281304	1	7	7	1	7	1	7	4	2	7	7	7	7	7	7	2	7	7	7	7	1	2	1	7	85.5	1	3
164	5.79846178809469	7	1	5.556174597598	4.68769217982837	4.14002578006243	6.66467178178516	2.21638615624227	5.50584284170547	6.5270220099054	5.26801639231938	5.43031619677856	4.81799235684389	6.85658349930093	7	5.70992839963957	6.15160373044094	6.55525972025807	6.84961946380647	6.36980370668079	6.48380738006681	7	6.03838658651493	1	1	1	7	7	7	7	1	7	2	7	3	7	2	2	7	7	7	7	2	1	7	7	90.25	1	3
165	3.48261514261622	5.81732379454197	3.57206334870823	4.36369716623854	6.1777044461568	5.98724263797923	6.99213782786678	5.18463839583425	5.50181471220159	6.45345439997045	5.99016661602513	5.52191930715635	6.86298027349014	6.41155511602735	5.82468079819125	6.71171104489004	3.47545013944018	6.3346299246301	3.16985063224666	3.06076448974007	6.08607679686277	1.4511141843277	5.83231589558711	1	1	1	7	1	7	7	1	7	7	2	7	7	7	2	7	3	7	7	7	2	7	7	88	1	3
166	6.3005026830722	6.65891816392417	2.00682670900672	4.29904860493539	1.44451067005399	6.75299972094031	3.54395529685607	5.6213055414251	6.61109923140636	4.80926733904036	5.87517156263948	5.55206459225759	5.4407800496798	6.5261878841151	7	6.22245880283308	6.55118887905402	2.60488099817749	5.6523161371212	4.65242772039814	7	5.99749222290447	5.47183083853001	1	1	1	7	1	7	7	2	7	2	1	7	7	2	2	7	7	7	3	3	2	7	7	74.75	1	3
167	6.85312723793409	5.9952074448286	3.45463512362966	4.8761191851225	1.00085059460532	4.86915284399655	5.99028645374723	5.68700035744213	4.98663356047833	7	7	7	4.39501310093233	5.96227707607313	6.5414042538357	7	7	2.39958691281391	5.67866685250393	5.32220642019738	3.55839269924742	5.38125830821849	7	1	1	1	7	1	7	7	3	7	2	1	7	7	7	3	7	2	2	4	7	1	7	7	87.5	1	3
168	6.63892867653953	5.2183792261101	4.68023561907368	6.11900703931067	3.64067919570432	4.90952047215063	6.00571338075552	3.09033864118248	4.74966894163175	6.56081913151491	6.74736426613041	6.1786707577518	5.60445764252212	6.37983008405752	6.90456981195125	5.15929206394292	5.96732300194265	6.78117708338139	5.15800245227058	2.89736069543564	5.92746758108259	6.5569763889705	4.11658559560466	1	1	4	7	7	7	4	2	7	3	7	7	7	7	4	7	7	7	4	4	7	7	7	81.25	1	3
169	6.80669190075854	5.07736895521214	5.98657787291434	6.21613213487075	6.29224102232087	5.81080795814217	5.02943022198687	5.18687589232693	1	3.80192724404197	4.49334388216372	6.65615771623866	7	3.53987651936122	5.72365305337238	5.67383082077497	1.08727148052189	7	6.82960555854885	7	4.90821967205332	3.89383808582354	1	7	7	1	7	1	7	3	2	7	7	6	7	7	7	2	7	7	7	7	1	2	7	7	75	1	3
170	6.82209420364764	6.22752783956499	2.93876900605133	4.30607817925976	7	5.06367027825644	5.07175708934681	7	5.99598913495334	6.61060093911065	5.49309687252477	4.82567774393436	4.98123559079552	4.95676308579338	6.75975837872609	6.78480418649385	5.9493080307282	4.2534858858231	4.17891400798731	6.11278902675486	6.67065508910345	3.98668427517008	5.88853126759574	1	1	1	7	1	6	7	4	7	7	7	2	7	7	1	7	3	3	3	4	1	7	6	78.75	1	3
171	6.28433701114839	6.20591698621697	4.22094322332917	4.61824646793326	6.46392472315005	6.75618901791064	5.90940743636458	6.77619059182525	7	2.36749835371409	5.38295546051814	6.15746971999467	5.46611112988316	6.8679514192074	5.96738771176911	2.83077181692982	6.07213781393381	6.94569163616983	4.24003534578988	4.80604328538933	5.84716694886653	1.9522246583601	5.49625254904077	1	1	4	7	7	7	7	2	7	7	7	7	7	7	2	7	7	7	1	7	1	7	2	56.5	1	3
172	5.23773698857203	7	5.1993070152182	7	4.7985846573796	5.14631566083054	2.47261512226898	4.5696954735999	6.1889500940924	6.15271472952753	6.91829534352285	5.76155829517929	6.45236573495139	7	6.04608224015704	4.12446520589685	5.51335602745648	5.49819892912364	5.4794995988797	4.61192354511761	5.03369401364888	5.54076743137955	6.89491526094471	1	1	3	7	7	7	4	1	7	7	2	7	7	7	2	7	7	7	2	2	2	7	7	73.25	1	3
173	7	6.26822004414844	2.37961275106788	4.53136473929019	6.95174465913345	7	2.66729004920494	3.44384836701645	3.86475404318778	6.98208271010358	6.10248947794071	4.53917097792008	5.55325787590933	6.77635812466559	5.05538509552921	7	2.44298153464636	7	7	5.80062433178838	4.20910468965599	5.05969741776672	6.72675770475887	1	1	1	7	1	7	3	2	7	1	2	7	7	7	2	2	7	7	1	2	2	7	5	68	1	3
174	6.51118559125901	2.51542101340395	2.59329190808737	5.15406942881444	5.86159787321205	5.77643148279029	4.22528046225207	6.44219538501234	7	6.75619203649907	7	5.72631767228651	4.30124805781622	2.04436872110613	6.56915277288676	3.25144915899807	6.3824441814095	7	6.01213580772052	7	5.20215722066067	5.09014145242534	4.59532791413993	1	7	1	7	1	7	7	3	7	7	2	7	7	7	7	3	7	7	1	4	2	7	7	70.75	1	3
175	7	5.72766383648191	2.52041490787069	4.00086569410175	1.88321448726226	6.64953293595399	5.51234167000337	3.80684474420064	5.19475456991957	3.21903354908145	6.11212604674428	7	5.45022911422403	1	5.71424842363114	7	6.89892190333708	5.97190333993567	6.7099211554682	3.7443118263691	7	1.24224706302251	6.29437262968723	1	1	1	7	1	7	7	1	2	7	1	7	7	1	7	7	7	2	1	1	1	7	2	94.5	1	3
176	7	5.42610697781745	2.19412615047523	3.71005049132505	1.59714673949025	7	4.89910155220499	4.87003639865204	5.51605729451069	5.11999716267664	7	6.05974579491035	5.07955463677952	7	6.71562088959863	4.40338489303026	5.1564302004183	7	5.77778423808882	6.84378240999953	4.72300146901844	6.07843915569103	3.90430390016635	1	1	1	7	1	7	7	1	7	2	3	7	7	7	3	7	4	3	1	7	1	7	7	64.25	1	3
177	7	6.73284205723454	1.8342955299433	2.76222581636777	3.59859274157973	4.46589541730283	5.85447756102395	3.90429390998259	7	4.64811574214336	6.80634400029651	5.88759329104622	3.99215201714043	5.90210712632876	6.71835373555435	6.67858292516674	6.04364010918628	1.75685212447359	5.79407070535943	4.73242657343663	5.27347143479446	3.44144192016138	6.38575211603858	1	2	1	7	7	7	2	3	7	6	5	7	7	7	5	7	7	7	4	7	1	7	7	80	1	3
178	7	7	4.79427806376715	5.15914304106733	6.74009638837437	5.37846094768202	5.87588586683504	5.47216487349148	6.28733235862752	2.20687073809042	4.90589011547159	5.49131245800896	5.85149062075781	5.90342313505164	6.82480791061956	6.43835687514258	7	6.95765443669329	2.97029655646999	4.54801569722241	4.83853170843868	3.13807948005699	5.33993289574383	1	1	3	7	7	7	7	2	7	1	7	7	7	7	2	7	7	7	7	7	7	7	2	76.75	1	3
179	7	3.25253092955643	2.39483751563305	4.37794163131673	1	7	5.9188447055844	1.73291577312739	1	4.44557633337963	5.95780648759831	5.22790272546467	6.85996132475132	7	3.44065028093889	6.79507751032462	5.0707380933791	4.75869495934787	5.92089335942711	2.2654198584069	5.90549947474873	2.0677644862679	5.96617776067264	1	1	1	7	1	7	6	2	7	3	6	7	7	1	3	7	2	3	3	3	1	7	7	76.5	1	3
180	5.92991851111232	5.79883257331136	2.63055428313365	6.04063928827816	5.02094199808064	4.93858492566106	7	6.67662154689513	4.64268870809637	5.07929151994239	5.11891973614974	5.82181280989041	3.4864728815735	4.57362924005004	6.17440511278568	7	5.86155819484353	5.9697127578329	6.36609992094326	5.11590916365188	5.49800443580158	4.03554908312042	6.81406223547998	1	1	1	7	1	7	7	2	7	1	7	3	7	7	2	4	7	7	7	7	1	7	5	75.25	1	3
181	6.1672611966794	4.63358116702349	5.47355389934072	6.07214286945711	4.95232214568978	1	5.54462845326498	6.17243101462066	6.79332177489824	1	5.35820881406483	1.10732121160422	6.73881716702327	7	4.41379212085395	5.77881878643132	5.0828625070997	3.97556904720672	6.82533111552688	6.88703322114224	4.97120189377864	1.10360408747352	5.15167318695946	7	7	1	7	1	7	7	3	7	5	2	2	7	2	2	7	7	7	3	7	7	1	7	63	1	3
182	7	5.3443355602738	3.02014298933103	4.43638105959788	4.68706573364155	6.08326760690713	6.95823036755682	6.52147806359334	6.14457827665058	5.0133675300937	5.40176991788175	6.90934234005603	5.85565338052824	5.04585295090454	6.06328053995222	6.24793696668274	1	4.53209284006952	6.76755445664544	2.56787727421413	5.54972745743742	4.09910372673504	6.29593958212782	1	1	1	7	7	5	7	2	7	7	7	1	7	7	6	7	7	7	7	3	1	7	7	86.75	1	3
183	6.35786446565911	2.86045958209843	2.49725766870459	4.81697793402937	6.33355645346769	5.60610056102723	5.78574359725849	2.73062713142647	7	6.10232816456837	7	3.86525008942379	6.22254503322091	4.38699747340596	5.89957697483851	3.77557156363534	5.98815099538527	6.77203947505385	6.64824645955513	6.51609068544379	4.375843100335	1.34559755545226	7	7	7	1	7	1	7	4	2	3	4	7	1	7	7	4	7	7	3	2	2	1	7	7	72.5	1	3
184	6.88445320107699	6.39239944230746	3.43950511384806	3.74364385857334	5.86047871781442	4.9055854345245	6.15483935853115	5.12564274014014	6.57805774316836	4.97607982472711	6.7303987234179	6.08703183920098	6.80897359169325	6.63319267024588	4.86721847592183	6.314408868233	4.63021687730809	1.56785168262377	5.20990613148468	3.88913783457207	6.75054553660358	5.23293044650466	5.33952073906485	1	1	1	7	1	7	7	1	7	1	1	7	7	7	7	3	3	7	2	1	6	7	2	72.25	1	3
185	5.79291265168555	2.97065692766867	2.43397605072721	4.62830124128105	1	5.27696363406941	5.32661382490151	1.59554957962094	2.46613819859457	3.84251858355524	7	5.25359192761821	7	6.98881986259845	6.52211215722082	5.8003551886626	4.55720851230648	5.71479309846891	4.30742015209633	3.84707068474679	5.77573100043163	3.0920165791595	6.5540892802807	1	1	1	7	1	4	6	1	7	3	7	5	7	7	2	7	7	4	3	7	1	7	4	76	1	3
186	6.45590894086389	6.34250973762395	2.70545931730004	4.96254510433487	1.6819051423666	6.61090019610991	7	6.03698343637088	6.04025673040535	1.46017281695162	5.47758344186661	7	3.84737488146156	5.79929217539789	4.32731574091708	4.84172954099107	1.96524145737985	6.91914911047909	5.6810982593037	3.6891931131878	5.13542932053782	6.92559050781784	4.86806296269629	1	1	1	7	1	7	7	2	7	7	2	7	7	7	7	7	7	7	2	7	1	7	4	71.75	1	3
187	7	3.93242931139718	1	6.87908282550999	5.34272094465464	7	7	3.72361594441048	1.11364848220447	5.02706372077469	7	5.03066488428117	3.78967055542301	4.69076324517066	5.9364734529524	5.48094055391957	3.16194395573854	4.54873919162426	4.12247710122461	2.82520534839949	6.25792687057691	3.73533114059793	5.70472516702805	7	7	1	7	1	7	7	3	7	7	7	7	7	7	2	7	7	7	7	3	2	7	7	82.5	1	3
188	6.29572791015441	6.40814498314326	1	3.32945968881517	6.89713930305058	4.44751720497062	4.99855209982681	3.89145603556231	5.26572057663837	6.57218360438564	5.27600330431848	6.24445000128186	4.65463806181543	3.48404546843972	5.73128729672658	4.52142861040279	6.45328708751164	5.11110002597587	6.93119747104249	4.30809741852655	5.13847479117315	2.73784754589346	7	1	1	3	7	7	3	7	1	7	7	3	3	7	2	2	7	7	7	1	5	2	7	7	55.25	1	3
189	4.90441648792879	7	3.86629200454748	4.35426032592732	6.82744943205981	5.19128854467402	5.77033859478737	2.17159023826052	1	5.14472865545632	6.52215901414356	5.8553380935433	4.88914110997848	5.26072134990612	7	5.98313376508464	6.21411943141303	5.41987245647004	5.24546998954617	5.0417628263054	3.79863522030242	2.10517373129992	5.57759837307093	1	1	1	7	1	7	7	1	7	3	6	3	7	7	3	7	7	7	3	4	7	1	7	73	1	3
190	5.57396972714812	4.55245692190343	1.48886924486054	6.04976966017496	3.75674344595134	5.97219938737661	5.83653497898138	7	1.43873895988441	7	5.17598724576686	5.00677679978448	2.47901769636659	5.15614895311578	4.97848218053944	6.79732440057289	5.78937722071224	5.52158247393306	5.58623496540923	3.60888966387672	1.27073051517262	4.54632279664219	7	1	1	3	7	7	7	7	3	7	3	7	3	7	7	5	7	7	5	3	4	1	7	7	72.75	1	3
191	5.62336551871995	5.05626957181909	4.62366281892211	6.90517709562761	6.22165423859086	4.72295633295087	6.57646737779996	3.03303679681004	1	6.18611064483619	6.10922601080358	6.08611840690267	4.1774425037335	5.94857368322963	7	6.55026945760315	4.8633424936681	1.65597264017496	1.70127546415245	4.28697446028595	5.01364914802737	3.22806628828241	7	1	1	1	7	1	1	3	1	7	2	2	7	7	7	2	7	7	7	1	3	1	7	7	64.5	1	3
192	5.94281833099874	6.28056432990623	1	3.89244609598659	7	5.68783577716989	4.37165758440861	2.79523349880564	6.08356999125202	5.72492837882787	5.3158985327327	5.945238508045	5.52260960443893	1.94858901160501	6.08694140233457	5.25676450966778	5.21399604875714	4.59911953477563	6.42782752864877	5.37477005014508	3.62134497413788	2.71525807886218	7	1	1	3	7	7	7	7	2	7	7	3	4	7	7	2	7	2	6	7	6	2	7	7	63.25	1	3
[truncated: 5 more columns]
