# Supplementary material for: How Are Mate Preferences Linked with Actual Mate Selection? Tests of Mate Preference Integration Algorithms Using Computer Simulations and Actual Mating Couples
Source: PLoS One. 2016 Jun 8;11(6):e0156078. doi: 10.1371/journal.pone.0156078 (PMC4898694; doi:10.1371/journal.pone.0156078)
Supplement: S2 Data — Long-term couple and agent-based model data analyzed in Study 3. (ZIP) [file pone.0156078.s002.zip › S10/Polynomial Model Data/Polynomial Couple Population 01152016 0608.csv]

	trait1	trait2	trait3	trait4	trait5	trait6	trait7	trait8	trait9	trait10	trait11	trait12	trait13	trait14	trait15	trait16	trait17	trait18	trait19	trait20	trait21	trait22	trait23	preference1	preference2	preference3	preference4	preference5	preference6	preference7	preference8	preference9	preference10	preference11	preference12	preference13	preference14	preference15	preference16	preference17	preference18	preference19	preference20	preference21	preference22	preference23	fitpoints	sex	algorithm
1	5.1033963914889	6.02491574033109	6.52142440781947	5.38832904047479	6.22681380386934	7	6.92320339474712	6.64912282254875	6.23887464669385	6.9144793691456	7	7	6.28039729041983	7	6.27743782322867	6.78668926665131	6.68950622596043	5.35990606475133	6.35579344472946	5.56276479462914	6.16728205788635	6.89739920672963	6.79554814110784	3	6	7	1	7	7	7	5	7	2	5	2	2	7	5	7	1	7	1	7	7	7	7	108	0	3
2	5.07406569017464	6.94615100784047	7	4.48035337922773	6.29928344290033	7	6.05215217599716	6.60826463115579	6.98871675562571	6.42926595335169	7	6.79943603646024	6.67330412663272	7	5.37578756127637	7	7	5.31976902286969	5.76205103597487	6.56171689497341	5.10595071495297	7	2.79245067124152	3	7	7	1	7	7	7	7	2	2	2	4	7	7	7	7	2	7	1	6	7	7	7	97.75	0	3
3	5.17903310042144	6.95751034745079	6.81150124163494	5.66926993797581	6.53165763775663	6.35986419285985	6.07075957235556	7	7	6.41961427611526	6.97079203091908	6.9309470897533	5.45165513250107	4.16924145645749	6.62502253332109	7	6.65782196164943	6.95109166406359	5.94412870303625	6.48835940147331	7	4.76031626619771	3.69083105043606	3	7	7	1	7	7	7	5	2	5	7	1	3	7	6	7	2	7	7	7	7	5	7	96.5	0	3
4	4.60279838743546	6.81385090828986	7	5.83991278542446	5.75091258358871	5.7955158615452	6.84717768806883	7	3.96687264016213	5.6381027150233	6.83494399932429	7	6.51314166203593	6.26648810729284	6.38849982891174	6.99528898085113	7	6.73702558407464	6.03646265673589	6.65884175673973	5.59126051315769	5.82164544779416	2.96412104395036	4	7	7	1	7	5	7	5	2	6	7	1	2	7	2	1	1	7	7	6	7	6	7	100.25	0	3
5	2.62369545864195	6.29104944864627	7	7	3.28767838222683	5.96075743296102	5.97045151321428	6.31742653970816	6.10748103754313	6.89990702156111	5.9724870728543	7	7	6.89031072733352	5.93850468582034	6.94247762217777	5.64091312371807	7	6.62398861417139	6.99567280792487	6.58392897003759	7	2.40001440895629	3	3	7	1	7	7	7	5	1	7	7	1	2	7	2	7	1	7	2	7	2	7	7	100	0	3
6	3.49556361080384	6.66449908744129	7	6.38927760239925	6.63049261596224	5.94631002078958	3.56388745840955	6.98465653316854	6.52544994805789	4.92117826280817	7	6.10697263634255	5.97500283815569	5.95886496929811	6.43561228971534	6.6574060142338	7	5.39727494205568	7	6.7518309052607	5.75515268278189	6.89545978841394	6.48570508711396	5	7	7	1	7	7	7	2	6	7	7	1	7	7	3	7	2	7	7	5	7	7	7	108.75	0	3
7	2.40817309572058	7	2.63573083486473	6.42592228276669	7	7	6.72085144484521	6.95012965709523	4.19705274846097	6.14344658202912	7	6.95054303909289	6.16849592996672	6.18483109091652	6.25127974449325	6.96086581633313	6.96411988542756	7	5.92750796933966	7	4.19474772870683	5.51231245539412	7	3	7	7	1	2	5	7	7	1	5	7	7	7	7	2	7	1	3	1	7	5	5	7	100.5	0	3
8	6.59860551927016	7	5.71530254856364	5.10723575870563	6.05837896707223	6.38117295203114	3.54191340259607	6.65414344404822	6.14402838123753	7	7	6.97698242567552	7	5.25611628055418	5.45339536567759	4.1797659184549	6.99202066106676	6.07369852302262	7	7	6.37533704808993	5.94923562522206	7	3	7	7	1	7	7	7	2	7	7	7	7	7	7	1	7	1	7	1	6	7	5	7	97.25	0	3
9	3.29943859432659	7	5.98804165936447	6.86680786781182	6.2754818257701	6.35882807816473	6.34868809351029	7	5.99676001769613	6.4709562921128	6.76467372926478	6.76503352401768	6.71066278101732	6.7851141830472	4.58233389911892	7	6.08625458891152	5.59996059850713	6.98610367202941	6.10357700397354	5.83805364313245	7	3.58002056431427	2	7	7	1	7	7	7	7	4	7	2	6	2	7	2	2	1	7	1	7	7	7	7	94	0	3
10	1	7	5.06090095717613	7	7	7	5.9502870650887	7	5.84063036759837	6.25550026564441	6.94452084871532	6.53077229295471	6.26976018953784	7	6.44861077191322	5.42227772432336	6.36367935067033	3.45299778183397	5.45294179168137	6.6948121537018	5.12619732740522	5.9186620226118	2.90588951428433	1	7	7	1	2	7	7	7	2	2	7	7	4	7	7	7	1	7	1	7	7	7	7	100.75	0	3
11	5.57505175772673	7	6.65179634747484	5.33765461662378	3.88982337937977	6.38772680036198	5.07459449584344	5.93579843500197	6.65497852557584	7	6.95304039040947	5.0077406934967	6.99860396124562	6.02225987710228	4.97340937025776	7	5.7799712784769	2.35460838465241	6.00026413961453	6.41961414151266	5.16295842804471	7	6.66046266920822	7	7	7	1	7	7	7	3	7	7	7	7	7	7	1	2	2	7	7	7	4	7	7	112.5	0	3
12	3.97324284077006	5.81625820574252	7	6.05663957656761	6.15255629929809	7	4.41203612828262	7	4.61718844234564	4.83928187028647	6.79245195524064	4.73434605907975	6.51317733902889	6.26743365562751	6.29775827878156	7	7	7	6.44208147058652	5.8076353868505	5.51938638631009	5.31598732818995	7	4	7	7	1	7	7	7	7	6	7	7	1	7	7	3	2	2	7	1	6	7	7	7	104.25	0	3
13	3.41908064319456	7	5.39417728570369	7	5.44948367585785	5.44465965707492	6.41227182853852	6.46899282329969	6.72136873054215	7	7	7	6.35515119071043	5.73150855902464	6.23499330064103	5.59575886225193	5.41605531757557	6.7235277741125	5.8860506659381	5.12857680704985	6.3100800473764	5.70627827284818	5.08142465566739	3	7	7	1	7	2	7	7	2	2	2	1	7	7	2	7	2	7	1	2	7	7	7	87	0	3
14	5.24027908238949	6.01449279700094	5.91861515587589	6.54318498762304	4.8344145773681	6.40261349581257	6.75755332750626	7	6.25810712116874	7	6.05071420563994	5.58301604119622	6.73101377087433	3.07208214141484	6.46899932233275	6.46131368963344	7	6.49072582365339	7	7	5.78065637774513	5.99875476333985	5.92920764183918	4	7	7	1	7	7	7	4	4	7	7	7	6	7	4	7	1	7	1	7	5	7	7	84.75	0	3
15	3.02909032000105	7	2.8308304861156	6.2730840017927	6.88933969444165	7	6.50790534177757	4.79044357511887	7	7	6.95159662808994	7	5.84385528530242	6.15797692582772	6.46734528614737	6.51374802634917	7	6.46879301382388	4.82518484017896	7	4.31392644360389	5.82976242307151	6.84890662850064	4	7	7	1	2	2	7	7	1	7	7	7	2	7	1	2	1	7	1	7	4	7	7	95.5	0	3
16	3.0165282877476	7	6.89022913508941	4.84301598064454	3.82782588827996	7	6.34273190658176	5.92721030144661	6.86638891687439	4.75572488085822	6.30539893540614	5.79404018481706	4.73347379626079	6.32576142124738	6.30142090085531	6.13705932825917	7	6.68217947032867	6.86647790998435	7	7	5.91307388313951	6.68786115287807	2	7	5	1	5	7	7	7	2	7	7	7	2	7	1	7	1	7	1	7	6	7	7	95.25	0	3
17	3.44693803990578	6.9113060168163	6.69754908102974	6.58874225046771	7	7	5.62282043626598	6.31241082731637	7	6.62849248713573	5.66864657986101	4.27659832478879	6.18210928969182	6.4465137368314	5.38302823755691	6.12141348083229	4.97707410804456	6.66451691014298	6.43479163466746	6.89193823234232	5.54842424802967	7	2.87782982707209	2	7	7	1	7	7	7	7	4	2	2	7	2	7	2	7	1	7	1	2	7	7	7	91	0	3
18	2.32737722025964	7	5.19633050672608	6.6809842290509	5.06467095348576	6.92971282130852	4.95450134498929	7	6.33852159644787	3.86311925452006	7	5.56517313691593	6.9716420275535	4.74481526663654	7	7	6.57092318712831	3.95340626700937	5.22547308414361	7	5.5044101501318	7	7	3	7	7	1	7	4	7	2	5	4	6	7	2	1	1	7	1	7	1	7	7	7	7	91.75	0	3
19	4.37183744922943	6.0609826737445	5.55653328480493	6.40369791709848	4.45371612512876	3.99980543278006	6.72877520412569	6.77476021199121	6.98702089820559	6.24817978066328	5.5391095796195	6.63483871030209	6.76340509391237	3.92372690476292	5.63129994453928	6.26251981645864	6.59897355613109	7	7	6.51667364388952	5.63552054487203	6.64361496895623	3.47186026333957	6	7	7	1	7	3	7	5	7	7	7	7	3	7	3	7	1	7	7	7	3	4	7	100.5	0	3
20	3.95389674692217	7	7	5.14009226356461	6.12227063268195	6.71529879610704	4.9045638979398	7	6.17406155351541	5.06266733100534	5.76074799791798	7	7	6.95511036980695	2.20087323600745	6.84067114579194	6.0586820860616	6.09724526985194	6.77036975686241	4.7030251409026	6.31101493164669	6.92826977272214	6.55362194732276	2	3	7	1	7	7	7	7	7	2	7	1	5	7	2	2	7	7	1	2	6	6	7	94.25	0	3
21	5.63836108030404	6.64660205574262	6.82616520840089	7	3.86088878895995	4.02091030110414	4.76688933651453	5.50116878562993	7	6.89921701152819	7	6.80911044371487	6.71590090451967	1.1147736545198	6.28425322202861	7	5.30583810152412	7	4.68868841816462	7	4.90123285520251	6.68111411471884	6.36772362303202	4	7	7	1	7	7	7	2	4	7	7	2	5	7	7	2	7	7	1	4	7	7	7	103	0	3
22	1	4.85135241497205	3.25270884470564	6.81212272699746	6.04953505683642	6.94057307355607	6.39943650332934	6.02367654490174	5.38288866815639	4.31567499774725	6.20085756583497	7	6.44574279035578	5.7256032973534	6.29127479768053	4.67210030295478	6.891726948515	6.26166351624892	6.94515900841179	6.11183461920575	6.27016580758236	6.30007294592923	2.25415541159335	2	7	7	1	1	7	7	7	7	2	7	7	4	7	3	7	1	7	1	7	7	7	7	85.75	0	3
23	3.88245127545812	6.29531819880879	7	6.08580604488228	3.94419580536044	5.78876589384882	7	5.984135616786	3.10206003366858	7	5.29653672124167	7	5.68337438427628	2.43988429678853	5.76764093255338	6.42959509584003	6.15539981232616	7	6.95871496474703	6.03690446066528	5.0599401525212	6.45766639198909	3.1813577772579	2	7	7	1	3	7	7	4	2	7	7	2	3	7	2	7	1	7	2	2	3	7	7	108.5	0	3
24	6.20031821084258	6.57550409308565	5.43991136861732	7	6.68037802326129	5.15777952263271	6.33220512316383	6.67971733829162	7	6.67495875725748	6.33350263999962	6.46631022409143	7	7	6.9206047373505	6.44839405306745	2.79178615549564	5.11210307292196	7	5.56939872083819	4.87487674005887	6.51927347672416	6.95852159736009	5	7	7	1	7	2	7	7	7	7	7	7	2	7	1	7	1	7	1	1	7	7	7	89.25	0	3
25	3.05383888453365	7	4.45375555578235	7	7	6.80512010774007	7	4.46163529582916	4.89166739605768	7	6.9041373437191	7	5.40301647090691	6.5518769628131	7	3.81560312583146	5.32740874444057	3.7809465192364	4.74090898438257	5.16016905157891	6.85538597989554	5.07845188472822	6.08963814776969	7	7	7	1	7	2	7	2	3	5	4	7	3	7	1	7	1	7	2	3	7	7	7	89	0	3
26	5.127142214118	7	6.011569514385	6.76270001448175	4.01207516209595	6.81593009587125	5.30929712909803	6.2685021838417	6.95922180318885	5.4604661671594	6.37326250960994	5.22751890066333	4.90217565951467	3.21508326173999	4.55428059835119	5.52947616280452	7	6.34498441338883	7	6.09458620441339	4.98472202296218	6.96033283156227	7	2	7	7	1	4	7	7	7	7	2	3	7	7	7	2	7	1	7	7	3	2	7	7	86.75	0	3
27	2.62475867561371	6.65113132082285	6.89541577925104	5.3578070736558	7	7	5.57408898559534	7	7	7	6.62267278535494	4.24383696278558	4.56321967350184	6.18516920241775	4.34892669220496	5.92690910928112	6.61430580658918	3.12318665565201	7	6.53727323508516	6.35005539578848	6.77156025975889	4.75453731835154	7	5	7	1	7	3	7	4	1	7	7	7	7	7	6	7	7	7	2	7	7	7	1	95.5	0	3
28	1.22959628561476	5.24415599911733	2.69979962883862	6.35048005501123	6.20143533990638	6.68679464797224	7	7	6.26058526929938	5.01673847148153	6.46158630981991	6.15860136361266	6.76161401806471	3.68820294197018	6.51650863230049	7	6.96032985842641	4.48317381248347	6.95072001963306	6.67713735658268	7	6.62110854554978	6.57643260298879	2	7	7	1	1	7	6	6	7	1	7	7	7	7	7	7	1	7	7	7	7	7	7	92.25	0	3
29	1	6.26811941451979	6.47613045970888	5.42485327523889	6.5862477524603	4.76471131876817	7	5.70278529563536	6.97764089807503	6.88521884062427	4.14921813103617	6.23283757486669	6.72909087288136	2.54929559736849	6.45728459014332	6.59280998258522	6.69088618266243	6.30644867491761	3.15356446565724	7	4.94940803145071	5.57185965431158	6.37236647782672	2	7	7	1	3	7	7	7	1	7	7	7	7	7	2	3	1	7	2	2	7	7	7	88	0	3
30	2.54011205470783	7	6.86402531412013	5.37105448743491	2.73090017505744	7	6.61318820660491	5.10346759777985	6.57774097908744	3.38278507525899	6.64642004959132	5.19203459228309	5.07967793478263	6.51449738625671	4.62112970685394	6.74403907112869	6.89244995244136	7	5.60742105993641	6.7806330196254	6.17975423811456	6.05779854549375	6.9155564212639	2	7	7	1	6	7	7	7	1	7	7	7	2	7	2	7	1	7	1	2	7	7	7	88.75	0	3
31	1.61843190843483	4.55646933709006	5.90612778278632	6.50978166113829	4.44200125066039	6.39006990554237	4.20829822518878	6.6934236158006	5.91492161802424	6.68765766468974	5.3379003588085	7	7	5.59168219508752	6.31616125351619	6.20257219665021	4.90206353146719	5.38709534986107	6.21456184402319	6.07913937106155	5.69935827493576	7	5.11456083980018	1	7	1	1	7	2	7	7	2	6	7	7	2	7	7	7	1	7	2	7	5	4	7	87.5	0	3
32	5.50963172754847	5.23213620456406	5.83095846179	5.64651655658131	5.51234769841699	6.34968979616958	7	5.68148669699968	6.12710529486424	6.27982847753948	7	7	5.35943765034957	4.47249705284279	4.96616551398362	6.90156878782886	7	5.10718949282597	7	4.31409661806585	5.16948299860928	5.09471527531599	7	4	7	7	1	7	4	7	7	7	5	7	7	7	7	7	7	1	7	1	2	5	7	7	84.25	0	3
33	2.76263008577096	7	4.96281392312963	6.951401947433	5.94032188997857	1.92765709000825	7	5.31347319079047	7	6.65429603697832	4.73468149802813	4.07805031220299	6.34917335556481	6.5942963418617	2.70292978870943	4.53930825790954	6.54755500387946	2.36540568627269	6.52768810181825	7	7	7	6.34969413608177	4	7	7	1	7	7	7	3	1	2	7	7	3	7	7	7	1	7	7	7	7	7	1	106	0	3
34	3.31204515173533	7	7	6.7994731535766	3.87127772344618	7	6.0600541456879	6.04442052142374	7	3.4604567144976	4.85299915889377	6.28871006566389	6.19313289854077	2.25875494808845	6.81921049255691	6.8909318166504	5.91789069636144	6.89458528353201	6.43105734974318	4.80473611234205	6.81779227794024	4.59481908054662	7	7	7	7	1	7	2	7	7	2	2	7	2	7	7	7	2	1	7	2	1	7	7	7	84.75	0	3
35	5.05025261147598	5.34610952473308	6.42420873947325	6.74459906413342	3.76194017139519	6.96905079050241	5.38229921058043	5.70694944353447	6.92763952704914	6.92792863785957	5.55202552183012	6.64340856206074	7	4.30627059326887	6.04902933740028	6.53712113799279	5.64891982340483	5.94801932771521	4.6692515449246	6.02824898006736	4.9395871030967	6.89076715814819	5.01860395860813	5	7	7	1	7	3	7	2	6	7	7	2	2	7	7	2	1	7	1	7	7	7	7	82.5	0	3
36	2.6448656254466	7	7	6.07343384571781	3.57380720327026	6.91143762964439	6.16270855635329	4.93988262164694	6.92561280912958	3.60222149544635	6.70204455479781	6.21127347554777	4.58890945014788	6.44399100777173	7	5.24589934047641	6.88664937104197	5.65237989738876	7	5.45212991582973	6.72787317396885	5.32562351188013	6.88329962575234	2	7	7	1	6	5	7	7	1	7	7	7	2	4	1	7	1	7	2	7	7	7	7	79.25	0	3
37	3.61549961774326	7	6.62019088917177	5.25762567081766	6.31831176175242	5.9678234377957	4.23659828975408	5.77390394782303	6.47802150024414	5.39437504600861	6.90018424542652	7	5.61312591209954	5.15486643524921	4.97590531426242	7	4.67410333058944	7	6.76905744733579	6.59669464180551	5.54835861424515	6.5879456036144	7	2	5	7	1	7	7	7	2	6	2	7	7	2	7	2	7	2	7	1	7	1	7	7	101	0	3
38	6.48047130476055	6.75087499562208	6.08053381452864	6.08912119138455	5.29242126396136	6.7794613305244	6.5626034449547	3.6956502974569	6.25452132503878	5.23208288678483	6.64286914477121	5.02650283628629	7	5.32402133705137	3.45468960785878	6.75518636167112	5.41268209972343	4.37775113298331	7	5.79665258123224	4.93227360967625	6.63654790521863	7	7	7	7	1	7	7	7	7	7	4	3	7	3	7	4	7	2	7	1	6	7	7	7	102.75	0	3
39	4.65583846065643	6.60047342736157	4.5250581271447	6.41330375885554	7	6.80868570172911	6.75603054732978	5.39669262150527	7	7	5.48261409099595	6.62228255775486	7	6.4965626783633	4.82340346085051	5.89418100780945	2.17128209919411	3.04204786150574	5.90793257429863	6.00284526907774	6.06383797946636	4.37999944875878	5.51363313856299	7	3	7	1	7	7	7	7	7	7	7	7	3	7	1	5	1	7	1	7	6	4	1	94.5	0	3
40	6.21023101326441	6.73493113367861	7	6.29080007309412	4.42196343913341	3.37278593644528	7	7	5.82548340645663	4.44608613298001	6.5974804331035	7	7	4.71140356061374	5.60249297953344	5.65131142537951	5.93963497087154	3.71271766620215	4.06940601741217	7	5.34158522038461	6.73914397401688	6.8715076351627	7	5	7	1	7	7	7	7	2	7	2	7	2	7	2	7	2	7	1	4	7	5	1	97.25	0	3
41	2.4051187342364	7	5.40151922562053	6.49564532482511	4.80209286597239	6.66157529189281	6.2993145284166	6.28018990446357	6.10193680911521	4.63470298643766	6.63471634765816	6.58234555666754	5.5423226694043	5.26599882712943	5.53068363280858	5.17928007191317	6.63043822789887	2.51456765299526	6.22128666659563	3.82310270146898	6.86182432617781	6.50166273697287	6.90614803714427	3	7	7	1	1	4	7	2	7	7	7	7	7	7	7	7	7	4	7	7	7	6	7	106	0	3
42	1.08216458003162	4.20324832649169	2.37772749823969	7	6.42183845974135	6.34371482762157	6.90153653654872	6.24114841078949	5.87025459471858	4.6969571571472	6.37969674904435	5.54706018568633	7	5.65149110850948	6.24656738445243	5.95706188350461	6.78526531902713	5.39123862451099	5.47738366196362	6.73511044055695	7	6.02409331996631	7	2	7	7	1	1	6	7	5	7	7	7	7	7	7	7	7	1	7	2	7	7	7	7	84.75	0	3
43	5.99062724838614	5.3478153558548	5.30959783265693	6.93224818956021	5.4023806737867	6.35015780711657	5.75416322168098	5.31168052297118	5.76774969640297	6.26595073242265	7	7	4.63854910821271	4.74764864121848	5.99148459594851	7	6.33562492598457	4.95655878546669	5.68707437240133	5.08323976175656	6.28933802655159	6.80846502552809	6.33452141003408	4	7	7	1	7	3	7	7	7	5	7	7	2	7	1	4	1	7	2	2	7	7	7	90.5	0	3
44	7	6.22172986093254	6.03089811412863	5.44343109035599	5.35840490622047	6.82965251360691	5.83388368472465	5.14250272417347	6.92283541403506	4.65888960328484	6.1306215302875	7	6.77959661834558	5.71310200094683	4.59339682136612	6.55374975854311	6.87865244191939	4.77060269566037	6.69177381361524	7	5.09276957986043	4.9794983468709	7	7	7	7	1	7	7	7	7	4	7	2	7	4	7	1	7	7	7	1	4	7	7	7	83.25	0	3
45	1.92259330948705	5.80067960890275	5.28800039429581	6.66502886866056	5.97038332611598	5.41666954276713	7	5.34238241679805	3.68197384608416	6.46501740786418	5.82848669153215	1.80501387165163	6.73432895699998	5.66245892526878	6.19503136552363	5.77040115313211	7	6.46847013637759	5.00972980173904	6.18942855465949	4.90562119498191	6.77614146306503	7	3	7	7	1	1	3	7	7	1	3	7	7	2	7	2	7	1	6	1	7	5	7	7	82	0	3
46	7	6.11920303653024	7	7	6.12580152381099	6.73402090558219	7	5.88481818639497	5.66755060597901	6.74293718709737	5.99576370269009	5.56934820581799	6.04723365664113	5.66194942817793	3.65379519423057	6.08613229143724	6.09237071436568	4.00226432508032	6.59523910827164	5.24865364376914	5.36579519943567	5.45047518235684	7	5	7	7	1	7	7	7	4	7	3	7	7	5	7	1	7	1	7	1	7	4	6	7	80.75	0	3
47	1.21570760308737	6.70190644232562	4.47396300339424	7	5.90548551679123	5.49472274539286	6.70556455152278	5.76530499767796	3.65993048875525	6.16696886984647	5.62508010075091	5.75848996091666	5.88257221450911	5.51573118078934	4.91283153331594	6.37311967086557	6.07395680348511	7	4.36197174276518	5.8179545354058	4.30903048328503	6.64871714963919	7	3	7	7	1	1	4	7	7	1	1	7	7	3	7	2	7	1	7	7	7	5	7	7	86.5	0	3
48	6.08195600574015	5.49299415914114	6.82275709156948	6.54871792369979	6.16804070746981	2.93167106502142	7	7	2.48677345041544	6.33911687761838	7	4.89266402478611	5.93651907448066	5.07367369225532	6.50171633513362	2.12584806173409	7	3.72735151404226	6.55901958076023	5.19028649018403	6.52479717438729	6.94974397687481	6.04829461895225	3	7	7	1	7	3	7	4	7	7	7	7	4	7	1	5	1	3	2	3	7	7	7	104.25	0	3
49	3.36067766782506	6.18406735114921	4.92923432149533	7	6.6966557749865	3.89116475561074	6.62441197573604	6.53327923690495	4.85125862735531	6.5982083222723	5.98594507299928	7	5.70388280207883	4.63964369372282	6.04268868966227	5.98518917816573	7	4.55825299800427	5.37660964436674	6.22627041910504	6.03452014795839	5.96896932811969	5.17325850674647	7	7	7	1	7	7	7	3	4	1	7	7	2	7	2	2	1	4	1	1	7	7	7	87	0	3
50	3.36148717969861	6.46290971395818	4.22647830485907	6.69334411391366	7	5.67342736368462	4.23189083054984	5.28224151487062	4.96315795557521	4.40088911322341	6.37003331739565	5.49887698504359	5.78959982235166	5.08766471268703	6.87501368211265	4.55171620213124	6.64612222951877	4.1626769703319	6.0672986622785	6.7943960170033	5.3388274191794	5.99746464761551	6.75080651795957	4	7	7	1	6	4	7	5	6	5	7	7	3	7	2	7	1	7	1	4	7	6	7	93.75	0	3
51	3.95184259964361	7	5.8380810341642	5.81881705971488	6.41162422057086	7	7	7	5.85235901814316	6.93486725658599	3.26251883084925	4.76586282627989	5.98878849434312	5.88387754339883	4.28442018308011	7	4.16340907974728	5.6547114436437	6.09164837372866	5.20342731690118	4.77160334229202	6.65919710125199	5.10289055075768	4	7	7	1	7	7	7	3	7	2	7	2	3	7	1	7	1	7	1	7	7	7	1	81.5	0	3
52	3.26631048222549	6.97564764064083	7	6.45627316349741	3.90488272988382	5.86509127020283	6.78891737112976	5.56137507543618	5.56771711568439	4.28849342844198	6.69370234539511	6.44580331195138	6.11865424779401	6.57065386068902	6.28373520147719	5.7991642818236	5.750158425828	5.8697559627109	6.19836130234191	6.78532482390041	7	4.28375854768684	7	2	7	4	1	6	4	7	2	2	7	7	7	2	7	1	7	1	7	5	7	4	6	2	83.25	0	3
53	4.69437617683189	6.25577430514556	6.60737093381416	6.29503167646281	6.16290036991968	5.14745671980481	5.00068572672667	7	6.54812089150538	7	7	6.9402070876702	5.58557391765841	4.65391165211133	6.1003825342392	3.59380075231914	6.97178106016075	7	3.4976678633815	6.04796217295978	7	1.42858893834711	4.64844152317064	7	7	7	1	7	5	7	2	1	4	1	1	2	7	2	7	6	4	7	7	7	7	7	99	0	3
54	3.59549104154902	6.8710541958348	6.37930891769052	6.38382671930286	5.23752781122299	4.77061686358975	7	6.19229034584758	6.44775396991623	6.88356420376288	5.7326199743544	5.89362899121712	3.88332728627494	7	6.35476433432662	5.41969273953829	5.72600450176413	1.0635824149944	6.3711906067283	7	4.04622825585585	6.13359655770882	5.62916788289992	3	7	7	1	7	7	7	7	7	3	7	7	1	7	1	1	1	2	7	7	5	3	7	85.75	0	3
55	2.28689338406098	6.39990388416018	6.7595632914233	5.82030370048239	5.20480364071603	3.43837399607702	4.33247644169284	6.55193257104982	3.94980971658045	7	6.53154716390474	4.90876490992316	7	5.03134459774847	7	7	7	6.42569538289156	5.73173131607391	6.42363117603274	6.54991036510928	3.76035604242867	6.95235201396782	2	7	7	1	7	3	7	3	1	7	5	7	7	1	7	6	2	7	1	7	2	7	7	97.5	0	3
56	5.05842621506392	6.80320853406128	6.57943064286041	1.05312534497319	1.11753663956922	2.46981714858026	6.72473838697232	7	2.8174968107374	6.63969562903638	7	3.58123047144495	6.64006513866827	2.34905544053562	5.84005342911784	7	3.72290153744168	3.1674943194965	4.09764743252255	6.71298036156638	6.00265461119316	7	7	1	7	1	1	2	4	7	7	3	5	7	7	7	1	1	7	1	7	7	7	7	7	7	95.25	0	3
57	4.36247304927216	5.99497599130191	5.66639451063838	5.29308042210418	6.20684098372224	6.45756051053297	6.29615643546058	6.02508093918243	6.49373351159561	7	6.503547960596	6.74002910947945	6.7990937440861	5.2122831016876	2.16354947651656	6.90628790251962	6.07348041175301	6.06661013858279	6.12099072636971	5.55496366882538	5.26047439512245	4.74699767064627	7	3	7	7	1	7	7	7	2	7	2	7	7	3	7	7	7	7	7	1	1	6	7	7	84	0	3
58	1.27587282680346	6.09335138984109	5.25710083176615	7	4.51837608542447	7	7	4.8635167246728	4.68120199987243	7	7	2.43197246128572	5.40138513668318	3.50099481486917	5.46471603975304	5.88322644851607	7	4.77155549529675	5.20426639142821	4.88391577930814	4.35286494337236	7	6.42109844184984	3	7	7	1	2	7	7	2	1	2	7	7	7	7	7	7	1	3	4	7	6	7	1	81.75	0	3
59	5.16486950406623	6.72636487627303	7	1	1.22556117794363	3.04146675156905	6.87749173868464	5.7372664394971	3.5129888363102	6.3521454545643	6.87170283964947	4.42057802968905	6.75890561768484	3.73624885520209	6.12469499452882	7	5.26575298904892	3.57301967437753	4.80820775026446	6.26702114488473	6.12332131074469	7	6.77805364429062	1	7	1	1	2	4	7	7	4	4	7	7	7	1	2	7	1	7	7	7	7	7	7	78.5	0	3
60	6.48783349506675	7	6.80501023205269	5.97146349103454	4.288727097639	5.31918086536311	5.26264252129263	3.19275544371749	3.76273184227802	6.22606899448577	7	6.48169322181007	5.90667327128814	4.64119717730466	6.37038817811927	6.99127869936046	5.60128949213392	4.64066940299685	4.9386977292839	6.99945030436337	6.3273061309545	4.4875606779296	4.66481055685544	4	7	7	1	7	3	7	7	2	7	7	7	3	7	1	7	2	7	2	7	4	5	7	72.25	0	3
61	4.7531496819808	5.56732581062093	6.07812201458478	6.55098076107657	5.75125607781281	5.09568427787402	5.74722783198903	7	6.20446192598005	5.75559546646306	5.79226586549631	7	5.50329501245292	6.21730999244463	6.96699570351289	6.15154603093896	6.70639111781088	6.23123786153983	2.20571254311253	6.99011380428425	6.3149117783719	1.48041973266129	5.62338926958092	7	7	7	1	7	2	7	2	1	4	2	1	2	7	2	7	1	3	7	7	7	2	7	62	0	3
62	4.60660110931128	6.35245834556086	5.92022002642001	7	5.63409672985917	5.21378211126344	5.99942782179259	7	5.64688075460407	6.67248715520256	6.87226300206407	5.87596848919362	6.57987039407835	4.08167325833324	5.37987813417495	2.8933687655221	5.86650082899794	7	3.20205108449485	7	6.66224165682456	1.9132438236623	3.65918878299686	7	7	7	1	7	7	7	3	1	5	6	7	2	7	2	7	7	4	7	7	3	2	7	75.75	0	3
63	2.00994316648688	7	3.61732121784773	4.40394378263894	4.08274907798107	6.65806924060128	6.36045389568978	6.36237127781192	6.87611264322928	6.70782799367596	5.39400701675889	6.91676968205958	2.43740905269975	5.44810587247449	2.27702144639729	5.92505180601328	5.80756226500814	5.35923552988051	5.39022149692887	4.77548144365105	6.69843005764464	6.39164574467738	7	1	7	2	7	5	1	7	2	2	7	7	7	3	7	7	7	1	7	1	7	7	7	7	78.5	0	3
64	3.94100517616284	4.94420208572442	5.25561104921367	4.92815020386454	1.78609294883594	6.12069340732737	6.20705564682042	5.74105718583322	5.84323871426083	6.71169176594474	3.35490671648602	5.71214025620351	5.13022299840394	6.67615835908242	6.12276632665177	5.09068692012269	7	5.9182212276208	3.98769851638627	5.86400763327565	5.21797864248333	6.08888664645442	7	1	7	1	1	2	3	7	7	7	7	7	1	6	5	7	2	1	7	7	7	7	7	7	65.25	0	3
65	7	5.33100573427031	6.72381683075124	7	7	6.81271506619966	4.64596749429339	6.3974997730078	7	7	6.21205308753111	5.76072773788826	4.77994460421986	6.09371707121551	3.10105600321402	4.57311400712688	4.464595629379	3.09765878272747	4.92193889249865	7	4.60965407463063	7	4.75343203949336	6	7	7	1	7	7	7	3	7	2	7	7	2	7	1	7	1	7	2	7	7	3	7	72	0	3
66	3.64644187510001	7	6.88588124060556	6.90674744182776	3.84715130428041	6.75499626004968	5.38791520988261	5.84331594323526	6.73241360048732	6.42210794070994	5.51315088078371	6.74958128955153	5.1563510055946	2.79098487938564	7	6.69933687367412	5.60747172649032	4.5912277985248	4.54871541851956	4.66791393671051	6.20223022495135	4.49233726351796	6.58361414350864	7	7	7	1	7	2	7	7	2	3	7	2	2	7	7	2	2	7	7	1	7	3	7	69.75	0	3
67	4.42750358808492	6.81781256068595	4.51226116447856	6.02468001802639	6.02369774915109	7	2.69367115237332	4.19620843194553	4.23065397694912	4.14400630756438	1.66738772995799	7	5.4412817114012	3.26152512058007	5.68298801360841	5.04871556527626	6.89024846119773	3.6969312753191	5.1941065280837	6.78343265499527	7	5.5442091995842	7	6	5	7	1	7	3	7	5	5	5	4	2	7	7	7	7	1	7	1	3	7	7	7	91.5	0	3
68	5.61366269719093	5.49450555563572	5.81674429771603	6.07457368785783	6.45222973116148	3.92524699075831	3.99289325678853	5.41549508368225	5.85576075109968	6.85565638295735	7	6.28273917201559	7	4.58585102477081	3.2001801187692	7	6.73367454076351	5.49174400471625	6.19022198280649	6.4281791103245	5.51455059370551	6.35268578052907	5.16154093087838	3	6	7	1	7	7	7	2	4	4	7	7	4	7	1	3	7	5	1	7	7	4	7	78.25	0	3
69	1	5.43802172486686	3.68278146783863	7	6.06974267147001	5.15837170659659	5.0302337197123	5.29731257164865	7	6.31060252461535	6.35973238232827	5.34938718895381	7	6.22422866773683	7	6.70148124758599	6.24587693586404	5.95165033180691	5.68688987126337	2.44787682960671	3.80294798459642	4.79419011283478	5.967233455154	2	7	7	1	1	7	7	3	5	2	2	3	7	7	1	2	2	7	1	1	6	7	7	79	0	3
70	3.12763780464158	7	7	7	4.83878389681947	4.96933292272925	7	3.73319193935769	1.22857426527334	6.29741991867603	5.91430634595487	4.53609578025328	5.83283418457364	1	5.76445764063646	4.70793159190144	7	6.85500704804276	1.86035296216978	3.7265661498957	4.44319890963651	6.0302818926848	7	3	7	7	1	1	3	7	7	7	2	7	7	7	7	3	2	1	7	4	7	7	7	7	89.75	0	3
71	3.50086978115158	5.54515880006405	6.93927484324102	6.48460212562419	6.01415208820938	7	5.73312975347941	2.40873732333032	5.90887048928971	3.80173480085885	4.76621263960006	5.05181225118929	6.33599060750247	1.39523448124202	6.57729689379556	5.67341330657018	7	4.09484274348658	7	6.14329532368755	5.54692219701057	6.61738505570241	7	3	7	7	1	7	7	7	2	7	2	4	7	2	7	2	7	7	7	2	7	4	7	2	83.5	0	3
72	1	6.65125056466285	3.95046440065619	6.98886050636211	5.66779059872849	6.04962768384711	6.58441417485402	5.97480778912962	5.98476312706692	6.15284605802322	5.15313872849663	7	4.37926066981625	4.00242478410597	6.56464709008408	5.6385401757625	5.51583801219876	5.79619595094399	7	6.09723419237321	4.30544870781109	5.6003513374213	5.00107549271914	2	7	7	1	1	1	7	7	7	2	7	7	7	7	7	7	7	7	2	7	3	7	7	85.25	0	3
73	7	6.70156715924178	4.17550731055436	4.79240228870537	5.48219885604474	5.94745888871756	5.33112053147558	4.78561072195345	5.04946659970162	3.04241580888913	7	6.23362437957239	4.42002833889341	4.45567465533253	5.89855525061823	5.20217452145067	6.40022055568955	4.9668623132757	6.17325693494594	6.80237912748269	6.33200876471545	6.1142371205472	5.61989605366294	7	7	7	1	7	4	7	2	4	7	4	7	4	7	3	2	1	7	7	2	7	7	7	85	0	3
74	6.05336740281641	4.61217203108512	5.7918917247276	6.47752213980519	4.89790015177329	3.20736273799782	6.89547115147843	6.19031643806691	1.24830006097081	6.36791234115483	4.35033925273274	6.38115383442047	5.23309493297879	4.54758723866919	5.67318741451886	2.49064626872418	7	5.868744207933	5.94336937067931	5.64744904554079	6.32826362043962	6.8884921115556	6.33394759547727	5	7	7	1	7	7	7	4	7	7	7	7	7	7	2	7	1	7	2	7	7	7	7	75.75	0	3
75	2.60548259569817	4.77889462001712	7	6.07089029498558	4.07347535132307	6.83747956069068	4.21452369830678	4.45028652505899	2.45307462608326	4.97921851220296	5.52042777953061	6.58269966209367	5.80559998602198	6.56782212015448	4.97733547422715	5.00265491044342	6.00366702248752	4.47460476701792	6.77708272902264	5.57731360981908	6.22920156531943	5.98910837418279	4.3493385189024	2	7	7	1	7	3	7	4	3	7	4	2	2	7	4	2	2	3	2	6	3	7	7	85.5	0	3
76	1.19675702103442	6.55936449904643	5.28810083769081	4.08429943005241	4.95446095828985	5.20941926369214	5.37709278522019	4.71073374197692	6.59984288170667	6.34184668254006	6.67422513324032	4.00400328601982	6.08319511938715	4.80094733810919	6.22538976249543	5.76892273530142	3.94260776926148	2.80116074826884	6.21459776685815	5.643279510641	2.74455874424209	6.55770241466983	5.64881709833819	1	7	2	1	7	3	7	4	7	1	7	7	2	7	3	7	1	1	2	7	7	4	7	96.25	0	3
77	1.19961128225322	5.61089147113197	4.72841096826509	6.73851815825932	4.62278160674462	7	6.71955682573515	5.8474724106965	6.03636669709873	4.01661623744366	6.03157925104848	4.32100198958464	5.30554289373926	3.3041202235259	6.18858629834632	4.94121245897455	6.91711084919693	5.29846823151155	6.28036607243432	5.5295238669978	4.47708097797985	5.02767668692622	5.7415035085207	2	7	7	1	2	3	7	7	2	2	3	7	7	7	7	7	1	6	4	7	5	7	7	78	0	3
78	3.3835263993168	6.00289355686105	6.55018356257495	6.68393086927007	6.73423826910042	7	3.99905117325597	5.19547782993588	7	7	6.30595481328313	7	4.72085783675877	4.86819435638252	4.28095185271389	4.93803255602783	6.72073456223486	4.0882599943722	6.24952926796242	5.87589187603464	3.66357683062513	5.31759691104964	4.40750105711992	7	6	6	1	7	7	7	2	7	2	2	7	7	7	7	4	1	7	2	7	2	7	7	87.75	0	3
79	4.66742916525154	7	5.43552408451563	1.79375364028946	1.54173151233944	2.25432895358495	5.46929796842201	5.83628019252121	3.33325589886908	6.31842736479714	6.42595160552765	4.65944117499376	7	4.08794630033071	6.00233966952587	6.44296482742244	4.34659418036404	3.42326055159902	4.37540823806421	7	4.9742312243939	6.28070776944326	6.97201958403118	1	7	1	1	2	4	7	7	5	3	7	7	7	1	2	7	1	7	7	7	7	7	7	69.5	0	3
80	4.61310017846969	5.26249583724674	7	4.47475275734052	4.95291872982892	1.12987291462999	6.15597258669195	3.89316469655461	1	7	4.62491714097676	3.26608233093468	5.00995281864499	3.98053225593422	3.77560619107696	7	6.74784003531123	5.31130225271421	1.26539263737145	6.66686993460436	7	6.20060987012442	7	7	2	7	1	7	7	7	7	3	2	7	7	3	7	1	2	1	7	1	1	7	7	1	72.25	0	3
81	2.18097798709323	6.16771206961815	3.91172844784512	6.91621374406657	6.97678368142112	5.36857656827643	5.35509273960141	6.77628126033311	7	2.94574665610746	5.9411204493141	4.480664618154	4.74460590830001	5.11179661526263	5.59246577944657	7	7	3.63736759956914	5.99846997221928	3.33118952995975	3.69779688800359	3.38781818635253	6.33396042913665	2	7	7	1	1	1	7	7	2	7	7	7	2	7	7	7	1	2	2	7	7	7	7	96	0	3
82	3.08227044952712	5.55747332535606	4.98256441894689	5.65411588726158	5.1907326041099	7	7	6.64360331428017	4.92797511374668	5.71553341522295	6.08377928093407	5.79664545438435	4.38991780166096	2.75130719967768	3.16588708877107	5.62005526558734	4.8231180382106	7	7	5.53793672102115	2.16971780235863	6.29454330431613	5.10038890943634	5	7	7	1	1	7	7	3	3	7	7	2	4	7	1	2	2	7	7	1	7	4	7	68.75	0	3
83	5.74573615284325	5.25486917136985	6.70058717933827	5.58788953610302	6.24998670317844	5.85918846885951	6.59732424607378	4.77587796106807	1.40823453526251	4.69031062034434	4.24773892437576	2.63839899799573	6.18669588097951	2.90915431149228	7	4.16700788612757	7	5.06180516030868	1	6.50534956752075	6.74069373734937	5.65205163321078	5.76909071069344	7	2	7	1	7	7	7	2	7	2	7	7	3	7	1	7	1	7	1	1	7	7	1	71.5	0	3
84	2.5393088705895	6.70591688761704	5.49345216249801	7	4.63020755077568	6.09615892560026	2.84997307214026	4.81213239538613	4.63057371235346	4.37203430942194	7	4.61220482585839	5.29233671668269	4.53843894813517	7	4.1942441836442	4.68235820791389	6.7632740641043	4.25870149162775	6.83806715650841	5.14767732240304	5.39779482259708	5.93974798298689	7	7	7	1	3	7	7	7	2	7	7	7	2	7	2	7	2	6	1	7	7	7	2	74.25	0	3
85	1	7	7	6.74272109607097	4.47211730985635	7	4.98110054590358	1.53148278262857	5.29179865600585	6.9864771782336	5.4268201917892	6.37928601894921	6.41767006890902	2.53870947920534	4.78352967093471	5.41057008356178	7	3.13640662250778	4.58774317338671	4.75740864033316	5.939279397924	4.52940599164144	7	7	7	7	1	7	7	7	2	4	7	2	1	2	7	2	7	1	7	1	1	3	2	7	65	0	3
86	3.04718206860408	5.05429068725267	6.05098009603157	5.80881699383148	5.12030570999022	6.12599841254633	5.44108703408209	2.05925774533865	6.65862513894252	3.88361867825671	3.2695725812587	6.79682294246319	6.97832237159409	1.45656482463308	6.68082283167628	6.44174675609566	6.57778730734077	2.86468026303396	1.09981108848122	4.73432595077048	5.0712491074569	4.10708316029882	6.62608811480986	4	7	7	1	7	7	7	2	7	2	4	7	2	7	2	7	7	7	7	7	7	7	3	64.75	0	3
87	1.69067080499414	5.81784935703628	5.06782649540685	2.55731400443969	6.90851315420994	1.1170756775897	5.45311835039871	6.22280719150722	3.49426869274249	3.20524484827011	3.9751455444592	5.15921417377669	3.1937556610115	5.64708919533899	6.33898659283961	6.07556258356943	5.5100744122197	7	6.6630096948087	3.6449481404135	6.28819656157492	6.47566470423874	6.97751351121747	1	7	1	1	7	2	7	2	2	7	7	7	2	7	3	7	1	2	7	7	4	7	1	68.5	0	3
88	1	7	6.17278229041013	5.0093914834518	5.83099360370254	3.71663756123609	3.58937844666927	4.86146482024834	7	5.40302611772169	5.22869028255805	6.21961783615734	4.75205543086059	2.68203956431251	4.58389368404686	6.58596914820743	6.23406881888268	6.58427489838452	3.96195668907317	3.33720410102495	4.91209007863911	5.54512818891263	5.94544610204696	2	7	7	1	2	7	7	7	2	7	4	7	7	7	1	2	2	7	1	1	7	7	7	87.25	0	3
89	1	3.10295185128624	6.74538222699467	6.21848910632696	2.61041972208133	6.78676909662051	3.31702234377541	6.53370591444565	4.42529645601691	5.66506174895633	4.65883165428864	7	5.46910227943981	1	5.84719913022597	2.64285348918536	6.02364725539877	3.39176974765485	6.2497096588042	2.95496057936853	5.89070405249408	5.32266538604387	4.84805716832558	1	7	2	7	7	7	7	2	7	2	7	7	4	4	1	7	1	7	7	1	7	7	7	73	0	3
90	4.14379424877596	6.98024160544725	6.42422469219211	6.6480885838917	3.93934378227277	4.31009671194332	6.72593117209547	4.62031558476721	1.9738509392128	4.95312781412851	5.7180570953095	6.70773954243806	5.28348383728921	1.915562305356	5.55949186967393	4.76638737914377	6.61864935693559	6.9102442259928	2.04347975364324	3.76438848272468	4.32053218111471	5.68665170261983	6.44415813781432	3	7	7	1	1	7	7	7	7	2	7	7	7	7	3	2	2	7	5	7	7	7	7	88.75	0	3
91	4.28393912797777	6.30095555865008	5.34085552110457	5.39904655850397	6.97039247277391	6.29413585359047	5.69905041937378	4.22618204548927	5.00305750390649	6.91988247829133	4.44751705377174	6.8635977054882	5.82984473581929	3.24919083328755	5.65279712874653	5.43255345512863	4.7931776496605	4.23104587149829	6.36771695786944	5.73173475921515	5.67366724779758	2.92308960386555	4.34037368798324	7	6	6	1	7	4	7	2	2	7	7	7	5	7	5	5	1	4	1	4	7	3	7	77.5	0	3
92	4.65006493226252	5.61041048942407	6.44467393796486	1.9191789383247	7	7	7	7	7	6.87065856128826	7	6.43203377785793	6.43028708455498	4.51072938281369	5.61430555671107	7	6.48006566409729	6.58957479306427	6.70808914326364	6.85524256705355	7	7	2.95866286833715	1	7	1	1	1	7	7	7	2	2	2	7	7	7	1	7	2	7	2	2	7	7	7	117	1	3
93	5.86804713571743	7	3.95732879016658	3.62303474915301	6.21564265947335	5.68600007711544	6.31627442256829	6.69821318689069	6.57037506286064	5.91224007231867	5.86434000742327	6.09214789006945	7	6.72287597419864	5.82780999799909	5.51779696764508	7	5.8840535851035	3.58126960442531	7	7	6.5930960356352	3.05977852962434	1	7	1	1	2	7	7	6	2	2	7	7	4	7	3	7	1	7	1	7	7	7	7	95.75	1	3
94	1	3.85969395094561	6.56246201449752	2.4995977052385	6.80944614170004	6.30467532936407	6.68386071816206	7	7	6.46563884575706	7	6.0050484641407	7	3.39780864724725	6.05363597319266	5.56167360887187	7	7	7	6.86586884116942	5.97778616769695	7	7	1	7	1	1	1	4	7	4	5	5	7	7	6	7	3	7	1	7	7	7	4	6	7	91.5	1	3
95	3.51029811926583	6.14893428720491	5.87089540642058	1.1917367286042	7	6.07651898001121	5.51451155318681	6.70673876700896	6.60653761157959	7	7	6.73149667230897	6.69291448272019	5.83667988762632	1	6.22764825657447	6.22655159089393	6.54211955104738	7	7	6.31337085337536	7	5.21488448849659	1	7	1	1	1	3	7	7	4	2	2	7	2	7	2	7	2	7	1	7	7	7	7	97.25	1	3
96	6.23153110237544	6.35980241673973	6.64462658446366	3.53245970599015	7	7	5.84256841880275	7	7	6.57839253860274	6.31126662288923	7	5.88178697504015	7	5.27956843389076	6.55267979514625	6.37302081589272	6.14904206315658	6.08547109247502	6.51579892988505	6.45266954771316	6.15504475094553	5.40687400981857	1	7	1	1	1	7	7	4	1	2	2	7	5	7	2	7	1	7	1	3	7	6	7	102	1	3
97	3.21008905151377	6.22877787470422	5.85113045863891	1	4.41856959806578	6.85806335133243	6.51773532921056	6.27108185902156	6.39665973823691	6.31825468613917	6.88013877905131	7	7	7	4.88087147897955	6.10889492751607	6.28136923082623	6.4522257138006	4.55190091654005	5.28005744265312	6.98136633435208	7	7	1	7	1	1	1	7	7	7	7	2	3	6	2	7	5	7	1	7	1	6	7	7	7	81.75	1	3
98	1	4.54009287694621	5.66237839026158	1	7	7	7	5.13870572744605	6.59152730685951	6.80356388547285	5.99271760088649	5.6812006484574	7	2.93331960763756	7	7	6.48808087521794	6.9358364492847	7	6.79316249300639	5.89031825183478	5.67529496094214	7	1	7	1	1	1	7	7	7	2	6	7	7	3	7	3	7	1	7	1	7	3	7	7	85.5	1	3
99	7	7	7	3.66279001936639	7	7	6.34077645295902	6.87087578198355	5.52695196131378	6.65852687365637	6.73484316733289	5.99860889027648	5.25534252383734	5.97619725904279	5.05445079242082	7	5.43621610552069	4.27629847913563	6.77245419115768	6.36444454352975	6.51035240509473	6.26352082112285	3.85080292283265	1	7	1	1	1	7	7	7	1	4	2	7	5	7	2	7	1	5	1	3	7	3	7	95.25	1	3
100	4.96020564387246	5.19682034910263	4.22343073868586	3.41465698746491	5.99874296962423	6.63133221699618	5.9675538831031	6.55800715587704	6.30064964827916	7	6.87767767355837	6.6720817843945	7	6.5897311749905	6.96778734106442	6.04029701738953	7	7	5.84558460492625	6.41840589289756	5.64897652876071	5.15776849237	6.90720699552409	7	7	1	1	2	7	7	7	7	7	4	2	2	7	1	7	1	7	1	6	7	4	7	86	1	3
101	6.123235750013	7	3.77058809320422	2.4744099820999	5.45770816329566	6.79331755284611	5.57089530953103	6.52962888657986	6.61970444709022	6.0977850794276	5.59835779994857	5.9053661011448	6.8205428414589	6.56750640759159	6.30137673196321	4.80672738604632	6.7839169789003	4.06067954827458	4.58461356433202	6.91041823146429	5.94491996015945	7	6.6351773346899	1	7	1	1	3	6	7	6	2	5	7	4	2	7	2	2	2	7	1	7	7	7	7	82.75	1	3
102	4.01181671756226	7	6.62043812683701	1.92369708391521	5.47513927360385	5.94661809192867	6.39031157818013	6.08350294834295	6.64263653004366	7	6.87182760737593	7	6.64667030038757	7	1.03687320607469	6.59629488720296	6.64907749525812	6.05915682605403	7	5.75547103711039	5.32363185748011	6.41158670738053	5.38014531629695	1	7	1	1	1	7	7	4	4	2	2	7	7	7	2	7	2	7	1	2	7	7	7	83.5	1	3
103	5.49794706850328	6.77794729689346	1.32568122330051	2.07221455555805	7	7	3.99379121599445	6.13645173428814	6.53442314021154	6.79023263010178	6.69986706613228	6.38337008266056	7	5.90022020886786	5.48177407750083	6.037232219303	5.53146991870019	6.01648570507405	7	6.8218714658903	7	5.08163613066659	4.30118472484872	7	7	1	1	3	7	7	7	7	7	4	7	7	7	2	7	1	7	7	7	7	4	7	81.25	1	3
104	2.44696051823262	5.80227413690963	7	1.02030474416855	3.79581249468366	6.16558790239423	4.44130173935615	6.83760004627178	4.01375966504255	6.66694812904319	6.1806350132681	6.81322905159198	6.47947450474424	7	5.20835275931795	6.20162899106296	7	6.37062844307786	6.86874820477951	7	5.66435405368434	6.78514217089173	6.18008915622559	1	7	1	7	7	7	7	3	2	2	7	7	2	7	2	7	1	7	1	7	5	7	7	94	1	3
105	2.14522799169624	6.01505199264151	6.29796645489556	4.29350300325828	5.56645506005539	4.40769867106235	6.88691413509013	6.84402143549772	6.51781700136918	6.91441141572349	6.33832342084331	6.89293566741716	6.52305298995283	5.49533578255143	6.18471313102114	6.10171123318726	7	6.44994577013983	4.79146148428845	6.04885335246433	6.12926577981693	7	5.61748966066369	1	7	1	1	1	3	7	4	3	7	7	1	2	7	1	7	2	7	7	2	7	7	7	101.75	1	3
106	1	5.24699124979808	6.02221509477325	2.43761683419313	5.43405729461254	5.86300760548071	6.82290922355003	6.5548502581623	5.7316074686355	7	6.62926692527714	6.34751316330814	6.35982622014047	4.28696748993891	6.52795407726665	6.25874810794248	5.86643815387482	7	6.48766394015945	7	5.30171104406923	6.21302729238766	2.56202915819779	7	7	1	1	1	7	7	3	7	7	7	3	2	7	3	7	1	7	7	7	3	7	7	79.5	1	3
107	7	3.71451159430049	1.34404579831782	2.60130489312871	6.60372253321286	6.59154610985823	3.87881214992266	6.80810271499294	3.22663551477112	6.02653108621809	5.87929049379087	5.93669709876614	7	5.65574912794615	6.76036547387857	7	6.67920384832928	6.31021381098042	7	6.13721053448863	6.1041790700942	6.16547370817821	6.65329734467417	1	7	1	1	1	7	7	7	6	7	7	1	7	7	1	2	2	7	1	5	7	7	7	87.25	1	3
108	3.6304132672106	6.18236011852001	6.04169167517696	1.79533452091093	5.41034993545633	6.7980017020327	6.81201043461042	5.97151010619874	4.40692371341107	7	6.52862000812248	7	7	5.58166258057554	4.96254475926383	6.99906695102117	6.89885556339743	6.10397818544179	7	6.44762753207453	7	5.01006717659105	3.56143252069081	1	7	1	1	1	7	7	5	4	7	7	1	2	7	2	7	1	3	1	3	2	7	7	78	1	3
109	6.29406747749592	6.72171141966312	7	1.20757132596005	7	7	5.94425706095683	7	5.27865968582322	6.03766400529067	7	5.60920097946119	6.71662578793134	4.87125103449333	5.41689456831105	6.33318770116691	6.09091860522058	5.87576664666266	3.6529808448522	6.71992343361726	6.3342488278898	6.16548823393691	7	7	7	1	1	1	3	7	2	4	6	5	1	7	7	2	7	1	7	2	7	4	7	7	80.75	1	3
110	5.02449626118023	5.87853662225088	1.09801591837892	1	5.60578968733855	6.79187529603055	7	5.47223945498568	6.70178826538515	5.07192976820337	7	7	3.462466181137	6.33584803325713	6.93748156415464	7	6.55369473312263	5.79916972001497	6.53644604352901	6.84182728577781	6.99675068533076	4.54266997855001	7	7	7	1	1	3	6	7	7	1	7	7	7	2	3	1	7	1	7	1	3	5	7	7	90.5	1	3
111	1.8365127441588	5.66529219466828	6.52560570391869	2.00436065267979	7	5.38149878745314	7	6.13347669219901	6.65244146839271	7	4.96372731068954	5.15571635209455	7	6.3233620067021	6.93365511018374	7	6.10271988904061	4.89343380923586	6.60828015694657	5.13184680266341	5.63667596414447	7	6.69114723190435	7	7	1	1	1	7	7	2	6	3	7	7	2	7	1	6	1	7	7	7	3	4	7	95.25	1	3
112	1.14011953152514	7	5.31687804776136	1.83674368545142	6.28260301326091	5.08874004169553	6.67193163680416	6.07909697616245	6.23297514235537	7	5.75810475307153	5.17986857731016	6.7187648514682	4.3914206304153	5.76784739835654	6.15112984968127	6.81539055940337	4.62027167265076	6.8547711360512	5.80531703182187	6.40293861316848	5.9270533711289	5.3742104793628	7	7	1	1	3	7	7	7	7	7	7	1	3	7	7	7	1	7	1	3	6	3	7	74	1	3
113	1	6.70931008784478	5.99595381839082	2.40771347741622	6.00440162916143	7	5.82063782058825	5.77798397806623	6.25792789411883	7	5.64069742567995	6.42812908060665	6.48651585354929	6.96356526184558	5.79163092133041	5.62486043084142	2.40885531949092	3.57751688933241	5.86955998044527	6.56506982691851	6.49379291340713	6.73983864168498	4.7587720282253	7	7	1	1	3	6	7	2	2	7	7	1	3	7	7	7	1	7	7	7	6	4	7	70.75	1	3
114	5.76378231541522	6.52240520285151	4.0909808905228	3.37783413060111	4.90500912579944	6.58741115511945	7	6.81206779836635	5.75918860376178	6.43848795075469	6.76023596112263	5.84102807708158	6.9240229272052	1	4.55664936193502	5.83940833906172	5.73439703263234	4.86982374768222	6.3635881457862	7	6.50832854832033	5.960823795465	5.83745248675794	7	7	1	1	2	7	7	7	4	7	7	2	2	7	1	7	1	7	1	7	2	4	7	89.5	1	3
115	1	5.85387960902191	7	1	7	5.59185910913884	6.40079208308036	6.60756442102272	5.43972175006332	6.86485720411473	7	6.49451859591091	6.84684231043435	5.39678396319129	6.487819049771	6.70933593244653	6.40056063943017	3.78323211220058	7	4.47324766510089	4.46684816013207	7	5.34143539885135	1	7	1	1	1	7	7	3	7	4	7	7	4	7	2	7	1	7	2	2	3	4	7	102.25	1	3
116	5.71984779286704	6.28835239585244	6.80727262359842	2.44298856009964	5.72258541152753	7	6.0969754606562	5.8128796424897	7	4.53992179536713	6.72281558370702	5.31483489816025	6.72583647384943	7	2.83811533265749	5.80237561978579	6.93386776786563	6.51714111017546	6.83958209894074	5.75604022869567	4.5941883568256	6.91644505289477	6.11804999876825	1	7	1	1	1	6	7	7	7	2	7	7	1	7	1	2	1	7	5	7	5	6	7	94	1	3
117	6.44489665057428	2.01392261083135	4.24817145090095	1	5.98908057307266	5.54291029815118	7	5.38870481091987	5.04551559417223	4.19078106675234	6.61233820041549	6.96809902691302	6.49192538314187	7	6.77454852539699	6.61089855293247	6.82610911760727	4.67892551057182	5.85325763303782	6.7173916577389	6.76861500562433	4.83259574986447	6.4654625819334	1	7	1	1	1	4	7	2	7	7	7	7	2	7	1	7	1	7	2	7	5	7	7	91.75	1	3
118	6.46337792046983	6.44086234419314	2.56157587739886	3.47115660892959	5.26540665461541	6.04929750421816	7	5.28240093518606	5.92468585792642	7	5.52573937344236	4.92841307445742	7	6.23958317892635	6.01956777595642	7	5.08749936534589	5.23849986056788	6.88625662640612	7	6.21388479545777	4.48010735262792	5.29762204748042	1	7	1	1	2	7	7	4	4	7	7	7	7	7	1	1	1	7	7	7	7	7	7	88.5	1	3
119	1.79691221564837	6.08553315783587	7	4.14633345317719	5.82050282269322	3.16152854704614	6.43261805408791	7	7	3.6708300367394	7	5.34611244517319	6.33174107174444	6.26383626365218	6.37464494593455	4.74011815951439	6.29486165276341	6.56057284362661	6.09769162864771	5.72952452243518	7	7	7	1	7	1	1	1	2	7	4	4	7	5	1	2	7	7	7	1	7	2	7	7	7	7	114.25	1	3
120	5.76137921693643	6.64712660638182	7	2.29640285451772	5.76789942471104	4.06446363486003	6.90669371600772	6.78335659077979	6.56725453361913	6.49062696083837	4.0131369088089	7	6.99975337950797	1.19975278136446	5.7893510035862	5.83323604703113	7	3.46083523193992	4.75753918914997	7	4.97338247402111	6.02002736824094	4.58868447217924	1	7	1	1	1	7	7	7	2	7	5	7	2	7	1	7	1	7	1	3	7	4	1	85	1	3
121	5.04335952845245	5.39322385094764	6.56392904229206	2.04004297805356	6.14678140999273	6.47734997899693	5.03675025921925	4.60209692310736	4.14828244396109	7	6.46092873411797	7	6.27434151853453	1.19559090234706	5.63292379489705	5.97049670164642	5.36939548376548	7	4.31654353365114	6.86697851858248	4.50275538493367	7	6.13956929363463	7	7	1	1	1	7	7	2	2	2	2	2	2	7	3	2	7	7	1	7	7	6	7	87.75	1	3
122	1.53747177908764	7	3.64809789506193	1	6.87025800241153	6.92375855761862	6.99416084814854	5.75675713629213	5.26465973363302	7	6.78410400129219	5.95121023235313	4.8269033691395	4.63204073120462	6.84802004240311	5.87347595149016	6.54601153812274	7	6.58229296806129	5.2431095843913	5.05413127114755	4.04857091851131	6.45880062725777	7	7	1	1	6	7	7	7	7	7	7	2	4	7	5	6	1	7	7	7	5	5	7	78.5	1	3
123	6.36383812457965	3.17613853942381	4.15750183132246	2.92117258321206	7	5.67108819551116	7	6.66154121966214	7	6.10369191531636	4.26677750784231	5.35801878661219	5.98894840779064	1.86697416719094	6.34782407635906	7	7	5.11943767228831	4.15877733711433	6.3551863089845	7	4.98437486883664	7	7	7	1	1	1	3	7	3	1	7	2	7	7	7	3	7	1	7	2	1	7	5	7	106.25	1	3
124	3.47356383661203	6.20839633701458	6.6861313300061	3.24467997724291	5.72209339790419	5.86083761155642	6.66233291783327	5.15428391040591	6.94006925313565	5.15966784683278	6.07677222403876	5.62781852583916	6.86219060296642	5.50459600171353	7	4.16840675614156	6.03459448263679	2.21960839376862	7	6.85079400183804	7	6.03925093475304	6.8705221722642	7	7	1	1	1	1	7	3	1	2	7	2	2	7	7	7	1	7	7	7	7	7	1	96	1	3
125	1.6993901693797	6.79077002899193	5.18701189396649	1.18182087963466	6.790480667762	6.72815822582709	6.8985034565563	6.07250310473896	5.21596201665554	6.33283017749804	7	6.59971827503572	6.91569804627368	3.31859908605466	6.19034926642083	4.02467882524475	7	6.19167758971901	6.69681658325956	5.22095897027802	4.42470039694964	4.57259179172715	5.79576141050688	7	7	1	1	3	7	6	7	7	7	7	6	4	7	1	7	1	2	1	1	7	4	7	75.75	1	3
126	1.95111016693189	5.61795838120565	6.58843119259166	4.76385419976572	5.70504082788833	4.9332222970355	6.17212337184159	7	6.73622749555043	5.82938419381158	5.86812637830215	5.98445633983397	6.45389480070322	6.48569734740792	5.79988837046678	5.18595563472487	6.63779551425574	4.11719359231329	6.516863506814	5.88940502325055	6.82592438372236	7	5.85157602138016	1	7	1	1	1	3	7	2	3	7	4	1	2	7	7	2	2	7	3	2	5	7	7	103.5	1	3
127	5.98952841182731	3.40546739757841	6.54093640071756	1	2.36685131043849	6.20050784340606	6.32026216015204	7	6.65231178643677	3.94930599031398	6.63437433645472	6.89346149339739	6.59342643265038	6.0976257337701	6.75995360217059	5.35644104633388	3.79840733512499	4.90234610791899	7	5.37040731811645	7	6.45529698730208	5.2244565081885	1	3	1	1	1	2	7	4	2	7	7	1	7	7	7	7	1	3	1	7	7	7	7	84.25	1	3
128	6.20400544815934	6.4727428600943	7	1.58350703926992	6.98270871258695	6.66445564546542	6.16706565503867	7	6.92204355016356	5.43949727247473	4.64718954773346	5.15380447346208	5.59234372519703	5.25002286709891	5.75010152779794	6.11089688129575	6.30300402640516	5.70950117910176	7	7	4.60006888264582	5.82394091360892	6.73506585959817	7	7	1	1	1	3	7	2	6	7	7	1	2	7	3	7	1	7	3	7	4	7	7	101	1	3
129	2.01450608010766	5.00345235434642	4.95729610191585	1.179402555942	5.28120190504013	7	5.79886692156929	7	7	5.63370826091967	7	5.7938487565001	4.46989780654927	3.8417232271752	4.43644053053338	3.93827817606965	7	5.57735189319016	7	5.41938617894104	4.46340517761508	6.50021393281776	7	1	7	1	1	1	7	7	7	7	2	7	7	2	7	2	7	1	7	7	3	3	7	7	83.75	1	3
130	3.14672816337507	7	2.24351183475668	3.19493630074774	6.59807196392983	6.55288466280764	6.17294529632411	7	5.29717291283712	5.63861950748097	5.03634528069636	5.77427602031187	7	6.54112759684038	5.76392573890408	6.86721458530692	5.16013051145596	4.69174230531704	6.10711645022036	5.28872665708392	6.71217551825941	6.80908387304118	5.32404702165236	1	7	1	7	1	4	7	2	2	7	7	7	7	7	1	7	1	7	2	7	7	2	1	80.5	1	3
131	3.63574977954913	5.41628977022197	5.85112111944317	2.58015871879227	6.02241758972487	6.07355545585489	5.80577746444603	4.78118687546945	7	6.07653443120008	6.18972279365363	4.62951051413673	6.95737495953339	4.40104115719919	3.28378417022031	3.51925266166204	6.73370881975188	3.03824260789969	5.58525877919494	6.28207051554809	6.61415336647723	6.82238028200715	7	1	7	1	1	1	2	7	6	1	2	7	7	3	7	1	7	1	7	7	7	7	4	2	95.25	1	3
132	4.06780351775126	5.1061826071051	3.5738270569741	3.40528417839048	5.92711471347762	3.86801097850231	6.38723469216534	5.85231275509684	6.57663489904931	6.73575735315793	5.49851671425153	7	5.30199962884479	6.06078698409512	5.64545841498289	6.62588892245259	7	6.19131071661375	6.68507631801292	4.92872208242286	5.47896025009672	7	6.4311657273023	1	7	1	1	1	2	7	7	5	7	7	7	4	7	7	7	2	7	2	7	7	7	7	95	1	3
133	5.60163028290957	5.96859943183972	7	2.60628328392454	4.86452347495914	7	6.16448276191634	6.45049166207774	6.55544292780096	5.07485413778921	5.6233147936912	6.77791328129629	6.6331257491579	5.27384208917472	3.49556288318731	7	5.58251213797788	3.94719663625731	6.72617099408509	5.74976873643818	6.80033961894282	5.23588143565167	7	1	7	1	1	1	7	7	2	7	2	7	1	4	7	3	1	7	7	1	1	6	7	7	100.75	1	3
134	1	4.27085453882435	5.1069626551649	2.04736140803185	5.80644293185959	5.55675074352766	7	4.57045709438811	4.30068010764895	7	5.62385723499036	5.70340336788051	5.28268433902254	3.50966977581326	6.69192602977067	5.07445474006885	6.08262479514971	7	6.27295936561248	7	6.41591296823069	7	3.58171571156727	7	7	1	1	1	7	7	3	2	7	7	2	2	7	3	2	1	7	7	7	5	7	1	69.5	1	3
135	3.51148525736131	6.80596859318817	6.87175629771028	1.02584155069455	7	6.29056849942414	6.56072211355017	5.03718770516985	5.45438321810619	6.98129371962731	4.42750311451628	5.26040972554733	5.87351352241937	2.999269817282	7	6.20723409804106	7	4.05164052239842	6.8740502703545	7	6.23358558489966	6.73889568941177	6.07590533651449	7	7	1	1	1	7	7	3	2	7	4	7	3	7	2	7	4	7	2	7	7	7	2	78.25	1	3
136	1	6.6564954962968	5.69247938435772	1.91044123235887	6.41639476108297	5.82633781017991	6.47396597513835	4.47482554921261	6.40398760913372	7	5.54000662015435	6.33972086418232	6.36102129165845	7	5.36120351014992	5.80938136284816	5.65943389827277	4.47297811778897	5.02400250134994	7	6.6177146238717	4.28238435680801	5.06107519497048	7	7	1	1	2	7	7	3	2	7	7	7	2	7	7	7	1	7	1	7	3	3	1	66	1	3
137	2.16251692416253	6.43192369271069	6.23451805593131	2.92604757881897	6.46777487036716	5.05223473317722	6.674628939318	6.94007730430999	6.07847690061775	7	7	5.07082539056012	5.71851565998147	4.67238911528876	5.10252407624582	7	5.44786199337685	4.95714121056605	6.17036705691613	7	4.91132516449541	7	5.17490030339688	7	7	1	1	1	7	7	7	4	2	4	2	2	7	1	7	1	7	4	7	7	7	7	88.75	1	3
138	6.58529223185807	1.97961147106022	6.99495192148765	1	2.93188984805301	5.82674328414852	4.8259261669734	5.25604697428498	6.10617945399726	6.85478276215419	6.57195436213452	5.73716719413507	4.88336154412653	6.22085086268102	5.67049334845443	4.54945784230503	6.65840929957727	5.02210489220953	6.32052664557816	6.59141931561844	7	4.80331027685495	7	1	6	1	1	1	4	7	7	7	2	7	7	6	7	7	2	2	7	7	7	7	7	7	83.5	1	3
139	6.34903952053882	6.36123955370963	6.7175731904429	2.79575913848176	4.66372778810305	6.89957490991037	4.11955192325815	6.00748796774007	6.22780098602112	5.39677995650086	6.20539472764815	5.95753261137338	6.99668896485834	5.23648562015645	1.40909279783464	7	6.02710462275352	3.96558222598331	6.39088648195545	3.49422683752443	5.3537423061394	7	7	1	7	1	1	1	7	7	7	7	2	7	1	3	7	7	1	7	7	1	1	6	4	7	95.25	1	3
140	3.00232458253048	6.78263618245781	5.9361598010903	4.44473092214342	5.34271290991912	6.8939948168921	7	6.65173161704809	6.33125313987978	7	6.84907533715091	5.70082444095388	4.75050534741965	6.27758514588434	4.49172057772042	4.79016386484297	7	3.3043356561325	7	7	3.04227203542139	7	6.25819755473806	1	7	1	1	1	7	7	6	1	2	4	7	7	7	3	7	7	7	1	7	7	4	7	80	1	3
141	4.03092203649201	6.36986818811914	6.33978229203308	1.08894510115442	3.27305878990313	4.42244471568568	6.35273863733477	5.40258630109003	4.13885221909379	5.74210572323302	3.75289382097521	6.51096613940509	4.9484160933755	6.01539057465426	6.55449236960162	6.54432987949029	6.39492433197813	7	6.07063450700093	5.86527114870082	6.16860244416676	5.62451889083613	6.36908902563656	1	7	1	7	7	2	7	6	2	1	7	7	2	7	2	2	1	7	1	7	7	7	7	76.75	1	3
142	4.87750133631259	7	6.80714698666354	3.88402650563276	5.14761487427897	5.95048288261555	5.6204542923998	6.61757474241638	6.95634819351127	7	4.09295460528302	5.40918815347423	7	1.78350694601478	5.11619670403429	3.99808550762038	6.96311989734577	2.54207295728737	6.65201534221931	3.8043301757509	4.11866742132334	7	2.97483622990934	1	6	1	1	2	6	7	2	2	5	7	2	7	7	2	3	1	7	1	7	7	7	1	92.5	1	3
143	5.56146242611684	7	6.38082572794628	2.37420705446484	5.95411681063935	7	6.21019142805664	6.37580721163271	3.74866504454428	6.29133844902959	3.21836041052047	7	6.28762254776054	6.75063845980247	1.01557031883329	6.25960292216213	6.38706915663305	4.93444894928376	5.79225934780835	5.65293045418695	5.37691689674067	4.50545056321598	7	1	7	1	1	1	3	7	2	2	2	6	7	7	7	1	7	2	7	1	6	4	4	7	62.25	1	3
144	3.17313596503799	6.65360214735619	6.13800660012839	2.58055677105051	6.57312938706044	6.56107384679804	5.11459914984427	5.15938833543911	6.8389867032104	7	4.0123586478702	5.78740271854812	6.17451934599294	1.5723203624166	5.63041539065079	5.57972513687513	7	7	5.48183996219274	5.73210439292452	5.53505597251423	6.28782744439406	6.25509390801168	7	7	1	1	1	4	7	2	3	4	7	2	7	7	2	7	1	7	1	1	4	7	7	76	1	3
145	5.1013638404072	4.5472198278247	4.94224239827549	3.49497915635188	6.31486506157516	6.42451097148075	5.32995477380753	5.48071291882581	4.02395536595286	6.8590619021329	5.04911969152482	6.72257954449211	5.52576348326933	5.80870001147205	6.43288704373498	6.73768476765611	6.74792446370367	6.2573781339597	6.36518331961133	5.35259563944334	5.94023410286836	5.69364416673337	4.57793996529034	1	7	1	1	1	2	7	7	6	7	7	7	2	7	7	7	2	7	2	7	2	7	1	80.75	1	3
146	1.67066560221772	5.81650408455897	3.25290061244895	2.04177109563646	6.55133543826555	6.71187418953346	3.94030365638877	6.09531123917158	7	4.28532348743267	7	7	6.5408989069085	4.14761941808373	3.18624582808972	4.83895780297016	7	4.59260161395564	5.40875036929192	7	6.0085070170665	5.73425265245636	4.69966066881961	1	7	1	1	1	5	7	7	7	7	4	7	6	7	2	6	1	7	7	3	7	7	7	76.5	1	3
147	1.39947008276217	6.49106990579323	5.70853637464455	1.88330638346439	6.58616208458232	5.92275936158514	4.79065138137324	7	5.69523889879299	6.48595299387666	6.36372986900433	4.58129113575992	7	4.64580107725211	6.09511198950189	6.78541487377385	5.85004931237538	5.03804823675892	5.57807022544997	4.53105605611667	5.76930424548371	6.15509921707535	4.82941596888784	7	7	1	1	1	7	7	7	7	2	7	3	2	7	1	7	1	7	4	7	7	6	7	77.25	1	3
148	5.94152362840962	6.57003358479834	4.82643604954215	2.01633704040938	5.9747937074826	6.97780088167801	7	6.44137752815007	7	7	4.94892842615426	3.90936424330353	5.3341534155879	3.44181540490217	6.86341198855166	5.28486289120131	7	1.34674939057297	1.28200686523791	5.78685446870023	5.45240323192274	3.72786241758844	6.69175586191058	1	7	1	1	1	7	7	2	7	7	7	7	2	7	2	7	7	5	2	1	3	3	2	74	1	3
149	6.5013849842958	5.45715001467181	4.93997524217994	3.60837712812122	1	5.17723640517934	7	6.49045115586748	5.48231294679922	6.43166834091048	7	4.19320019035642	5.26810514388437	2.64195325340943	5.77710533212926	6.85241591587779	6.92176139347123	4.73295090452486	7	4.58022067420592	5.08642224876416	6.21038845018707	6.25186207520996	1	7	1	7	2	3	7	3	2	2	7	7	7	7	1	7	6	3	7	7	7	7	7	76.75	1	3
150	1	5.35037646161515	4.44614364784623	1.70844354664776	6.27195107944513	6.7362378151514	5.0846586074488	6.86462699951938	7	6.12696081823225	6.18889389133867	5.33614877124552	6.46183149393191	5.17894171023289	4.74448128973135	4.88989077768547	5.41728002220686	4.76567363293689	4.91209116935336	5.26843230856862	5.54584925317222	7	6.35068929791611	1	7	1	1	1	7	7	2	7	3	6	7	5	7	1	2	1	7	7	3	7	3	7	76.5	1	3
151	5.80233124753673	3.31173490129819	3.57448759505791	1.35433909035986	7	7	3.76200190724033	4.92502077734924	7	5.23722812115376	7	7	6.07111358440653	4.23630777429391	4.75739127454307	6.35132505642922	5.34940308598699	1	4.9975063412476	7	4.33679132784171	5.71178592052876	6.52056612461622	1	7	1	1	1	4	7	2	7	7	4	2	3	7	2	1	1	7	7	7	7	7	7	87.25	1	3
152	3.34009306414191	5.72164688205759	5.76149739211457	2.62541392883588	6.79432293794943	2.15508876196716	6.56628919879577	4.61793693500522	7	7	5.95878529539105	5.57890783438799	6.9977750764753	4.17363786786194	3.20037402020458	5.45297160189596	5.94613493408066	4.56887583712408	4.51657361824036	7	5.13607434012406	6.25996025757869	7	7	7	1	1	1	7	7	2	3	2	7	7	2	7	7	7	1	6	2	7	7	7	2	80	1	3
153	5.41047510250993	6.04247765909269	5.04754035286009	1.64457999120423	5.82836569222105	6.11012322468464	4.42294571486296	4.18630228455073	4.81973706992114	5.86938803256045	4.06886710973698	5.70630285738779	7	1.2277204554119	5.40854163493819	6.61304017040664	6.70621972453027	7	4.14857497727348	5.95927354016035	7	4.89915479539882	7	1	7	1	1	1	7	7	7	6	7	7	7	7	7	3	2	1	7	2	1	5	5	7	78.75	1	3
154	5.59436648719065	5.48968580697529	4.23141321128383	1.85971112182648	7	7	6.30071266316928	6.24104072759224	5.92798487724798	6.69020231868379	5.15227817806432	3.68197061395387	6.41715282364036	6.60448930325347	5.35640448380807	6.42970239483075	5.12807275173981	3.91218203900037	1.91781979977743	1.40258434725723	5.53658193069655	5.91674595550983	7	1	5	1	7	1	5	7	2	6	6	1	7	7	7	5	2	2	7	1	1	2	5	7	69.5	1	3
155	5.62770186280359	5.76514051764012	4.04595281886179	2.35639801260159	6.57860961143428	6.42540711603032	5.66613182006139	5.3226646339529	6.83285842641316	6.58915921733478	5.97916384459827	5.66288854123363	5.92644109152732	2.09518453445977	7	5.51276943283703	2.55974178598061	5.85135727969481	2.30372332243268	2.51236958328605	5.47175114580724	6.92466858858961	7	7	7	1	1	1	7	7	7	1	7	2	7	5	7	4	7	1	7	1	5	7	7	7	84.25	1	3
156	2.37421774242587	6.50094144384162	4.27471376485221	2.63104642689932	6.04034764907917	6.27966869428916	5.69276805099481	5.91076761961206	6.95763406841735	2.34777621873442	6.77503921779663	7	5.26903793723567	5.09623868942879	2.851455933893	4.90905360640843	6.81975180049131	3.61096802884549	5.48280517603913	7	6.58752402225603	6.83611157476232	4.711240739928	1	7	1	1	1	5	7	7	7	7	4	7	7	7	2	7	1	7	1	3	5	7	7	82	1	3
157	5.1504518381765	1.97298871568476	2.12448114112672	4.11546158126127	7	6.09101213592041	5.91516053359635	7	7	7	6.0827243826588	6.27322604087759	5.82200948572698	5.95283007545394	6.04913025489262	6.533319309428	2.92780135208563	2.38597370666997	5.4433659055241	3.73458651196141	3.459975092479	6.1516098407153	7	1	6	1	7	5	3	7	7	3	2	7	7	3	7	7	7	1	2	1	7	7	7	7	96.75	1	3
158	3.638106755672	7	1.6696489916467	3.79058467427124	6.75853313901629	6.52475129805149	5.90325741533867	5.81849014624533	5.72033150845749	6.20005475911533	5.10850635198958	6.73960444234765	6.51158033246433	7	6.28355381212136	6.4474106059209	4.26665806435362	5.22634827722981	7	4.70167177980225	6.22676440445516	6.91019850807707	4.35889784737521	1	6	1	7	1	4	7	2	2	7	7	7	7	7	1	7	1	7	2	7	6	3	1	65.5	1	3
159	5.64300584162006	5.99355942976017	2.93412632023676	1.73504176565897	6.47164613975061	6.97654854164847	5.9254583782943	5.38070534830375	6.63125153244019	5.45339822198191	5.55952346641944	5.07453423689538	7	6.50326954641252	5.47814778745111	7	3.71002602813236	4.95973784515126	5.35060097208259	1.40318962564691	4.54958867920725	6.45166417003518	7	1	5	1	7	1	3	7	7	6	7	7	7	7	7	1	2	2	7	1	1	2	5	7	72.25	1	3
160	6.41991031144131	7	3.22370020716324	2.91642240999997	5.43619063570009	6.41007428269184	6.17304078152675	3.59953295247019	4.42601301985561	6.12213473630222	1	7	4.81406416242204	3.30240546213106	6.27098883791528	5.79218277729125	6.90900256268736	3.47762394867572	7	5.66935580254775	5.66251808028536	5.83122148900504	7	7	6	1	1	2	3	7	3	2	6	4	2	7	7	7	7	1	7	1	5	7	6	7	75	1	3
161	6.77612479764514	6.57588375952037	2.4994510439545	1.97950444045482	6.51665799342566	7	5.84951229160267	7	2.00793028660308	5.03967673239769	6.53551955514797	4.29915631649879	5.1326599828382	1.92852226960046	3.29543998992703	5.79734921496997	5.51636479257371	7	4.6009062176669	4.8326694281638	6.25762763356519	7	6.9425712348451	1	7	1	1	1	7	7	7	4	2	7	3	4	7	7	7	1	7	1	7	7	7	7	75.75	1	3
162	6.25796909202711	1.86505686698251	1.91205106916819	1.36960193462277	5.94545856010799	6.14987924749431	6.28279766077552	4.60400063628353	3.29674435963348	4.27302105891525	6.51222382778059	6.0724996613303	6.43986044746568	1	7	6.54635817818419	7	4.03188298528334	5.52639699557206	4.9796221369062	6.35703424141699	4.53625802766711	6.14409575756025	1	7	1	1	1	7	7	7	5	7	7	7	7	7	1	7	2	7	7	7	7	7	7	75.5	1	3
163	6.53272220554582	1.45414761998634	1.13073746774737	4.72909138749841	7	6.04935560410251	4.8485872011301	6.72903158628465	6.34297986279961	5.80709763267542	3.97141713024814	7	5.13836649394269	6.57529205214174	5.77801437265426	7	3.44071295347267	2.92304025997194	7	3.88953692536895	5.80840862515096	5.14729900351608	6.88659064512906	1	7	1	7	7	1	7	7	2	7	7	7	2	7	7	7	1	7	7	7	7	7	7	78.25	1	3
164	2.18367676498144	6.29917822446774	4.41075632521476	2.3035988312116	5.48401368200332	5.98504426036813	4.74176249241066	6.3214403270772	5.16068166321597	5.48121111338212	4.8082246668251	7	5.04421599621459	5.61759153119983	5.86526708364598	6.06824901710785	4.83021922528781	6.45965014605782	7	6.95975535533544	4.60345705814672	7	4.36472170115815	7	7	1	1	1	2	7	7	7	3	7	1	2	7	1	7	1	7	4	7	4	4	7	72	1	3
165	6.9436308358332	4.91751951994451	4.29607296373609	1.31663670204769	6.98858376343302	6.84246860748848	5.90844722993527	4.95142171892532	3.47602232017589	7	5.4832066642845	5.67678957544339	6.75575075194674	2.16802190668152	6.66682473722064	4.87908035506538	5.09173325542926	4.72792902344131	4.96753994891182	4.962639202418	3.53010411306739	4.41374577665601	7	7	7	1	1	2	7	7	7	2	2	7	2	2	7	7	2	1	1	2	1	7	4	4	67.75	1	3
166	1.06214188612919	6.10743194804321	4.05853554344675	2.20026803036276	6.5889709246588	6.93552136953764	4.4453959394785	5.67941949707658	4.94480401427496	5.71090087705555	6.20894266723011	6.37077192406774	4.88538272611682	5.40619493892062	2.55492116556071	5.56727798116488	7	3.62469384653035	6.07433841557413	7	5.53244197284471	5.64871483469382	5.63402647962445	1	7	1	1	1	4	7	5	7	7	4	7	7	7	3	2	1	7	1	2	5	7	7	70.5	1	3
167	2.74927900824319	4.51991660163266	5.53819855872969	4.43422113172177	6.00655033947349	6.58532935925986	6.39568368958911	6.61155904243507	5.09324790021201	6.58352145396814	5.23874318121986	6.75634088275241	4.76565720863019	5.07209224509019	6.5908871651543	7	5.18386203920694	4.14029731532588	6.77829692237229	3.79850550802285	5.83372556092382	4.53713621953989	5.10047635670321	7	7	1	1	1	5	7	1	5	3	7	7	7	7	7	7	7	3	1	3	7	7	7	68.25	1	3
168	5.35373862356285	6.76719001429826	4.9165487999589	2.41991956004063	6.85491622584468	4.78230269490559	5.95509185310627	2.56469184981647	6.47322811389508	7	3.88949470581195	4.29862816535648	7	1.63534346989679	6.35168484804906	5.59768159362778	6.93435378201315	3.90508347931358	1	4.96953669224049	3.3573492741025	6.54850130772255	6.45401794244192	1	7	1	1	1	7	7	2	7	7	7	7	2	7	2	7	7	7	7	1	7	2	1	68	1	3
169	2.26505763823441	6.14034643280382	6.29969221806661	3.15752750408396	5.03076363285261	1.96751025174274	6.84672542841277	4.71159142349073	7	7	6.0746746656464	4.45124970769299	4.32627313214889	2.6469474814955	2.99291347175854	4.68310692605289	6.93574349577	4.48620975324848	5.8696032808024	7	7	5.32840405438148	5.72877988096258	7	7	1	1	1	3	7	7	7	2	7	7	4	7	7	3	7	7	4	7	7	3	7	84.75	1	3
170	6.54928119183097	3.53190243341237	2.62246366666763	1	5.63970436407395	6.94757320243835	6.60183275588912	4.27546229208291	3.22871570641686	3.52871030494732	6.16362047212938	6.24130658431063	5.76506352377983	1.60571322698619	1.39228172501244	6.93520802176032	4.81291472093996	3.5822506211741	4.80712995326698	4.25177953499705	6.3981065104663	5.94710651693575	6.84121542454248	1	7	1	1	1	5	7	7	6	7	7	7	4	7	1	7	7	7	7	7	7	7	7	76.5	1	3
171	4.37466837128808	6.32448632663351	7	1.02804759358485	6.8553983322534	6.44639439740469	6.39580462149914	5.26538170980176	7	7	4.21191545148957	4.60301234133182	5.43585923777911	2.13340091559201	4.73743091591365	4.14628271068806	7	6.02627151138237	6.14165377851579	4.84830403270579	5.63951328810301	6.27466054755204	2.54031069548647	7	7	1	1	1	7	7	2	3	7	5	7	3	7	3	7	4	7	1	7	7	7	2	76.25	1	3
172	6.42635091169927	2.67600854500356	2.05981310443757	5.01414790438811	6.64781405944642	6.72916337515254	5.42331770017549	5.22415157361129	6.95694591908291	2.54550200777456	3.46246949068179	4.15725948954665	5.54429985126203	7	6.45638239281647	6.6923727722637	7	4.81630386650082	7	3.57419166232529	5.09182266814902	3.04792494895775	7	1	7	1	7	7	2	7	7	7	6	7	7	2	7	7	7	1	1	7	7	7	3	7	83	1	3
173	2.13662558523817	3.91114624995989	5.08374357567529	3.48509737647109	7	6.24415144725359	5.85889182295916	6.13784268420998	6.2012150649319	7	3.80937584009079	6.79716163629213	4.44799936391623	3.64682413494974	6.8735014101371	5.69666084897622	4.3508640629887	5.11102941142911	6.44465885966544	6.24067351343613	4.97050165482362	4.17702868844789	5.45189393003534	7	7	1	1	1	3	7	7	7	2	7	7	7	7	1	7	1	7	1	7	3	7	7	68.75	1	3
174	3.83515833131007	5.75072843107643	4.87409589661916	1	6.14960431022983	1.7266339469652	6.88262567283514	1.38023072124249	1.85944733672049	4.20876865973236	6.68761342375499	6.03802121180379	4.24846224746346	4.61457007115971	6.53217408121898	6.99078179945989	7	5.63213565125608	5.65998024671979	4.88185823647808	6.54339214917164	5.51252586768662	6.26511636913556	1	7	1	1	1	2	7	7	7	7	2	7	5	7	2	7	1	7	1	7	7	7	7	82.5	1	3
175	6.88318610896269	3.53852696355087	7	1.08017787261857	1.72194051337031	5.27734939457759	4.21459816022572	6.57659789047733	5.06488990402508	3.29592371129243	5.95155698678216	6.55562362269685	6.00555306547052	6.94248906913263	5.68697917423087	3.87164843955517	3.74985297657849	2.59022341734837	7	6.89638234956706	6.07907341988407	5.99353373021515	3.12788499580854	1	3	1	1	1	5	7	4	2	3	7	1	7	7	7	7	1	2	1	7	7	7	7	73.25	1	3
176	1	6.15665533486465	3.40238938503059	4.41642015456643	6.69653002038197	1.68656489082385	7	4.73396850842644	6.63956468876703	4.71778784597683	6.57681255650446	2.98308079525182	5.73998756298825	6.18915590279236	4.57341360844527	6.98625595285174	7	4.65580399437609	7	7	3.66799146413816	3.75266070912214	5.9740616404451	7	7	1	1	1	7	7	3	7	2	2	3	7	7	3	7	1	7	1	7	2	7	7	85	1	3
177	2.18591996828005	5.51065797410996	4.50974481961938	2.13016266046532	5.9060488738858	5.30762169283026	4.9231818632326	5.57394621089687	4.75232336588689	5.38567584241217	5.49958464665298	7	4.32475273103673	5.90042062274226	4.9027426860971	5.130812605176	4.30260370512485	4.59968897005449	5.35346870398857	6.8984820189045	4.44880998429549	6.91826280546344	5.67069191715942	7	7	1	1	1	7	7	7	3	7	7	1	2	7	7	7	1	7	7	7	6	3	1	74.75	1	3
178	1.97484820326014	5.93115036233351	5.65497275889663	2.81537312042519	6.72845340341257	1	4.97720719568924	5.1352065296711	3.21861291053655	4.76564872474232	5.53524655869383	4.6071173238115	5.08572204338544	5.24839628260024	7	4.66186198186846	5.60388428171378	6.28652588738122	1	3.72661302427584	6.84487676047345	6.14797958237036	6.35732031278644	1	7	1	1	2	7	7	7	7	7	7	7	7	5	7	7	1	2	2	7	4	6	7	86.5	1	3
179	4.73674784788256	2.64622400688113	3.58011220208398	2.07932081182427	6.36761006225869	1.78239770151772	6.13126286520782	2.08167794595707	6.12284123687796	3.37683455478825	4.33463254752927	7	4.94019101528316	4.37599961778908	1.47245092335443	5.59672325660483	5.53345269441992	5.62630181569229	5.42205383442278	5.0322945993531	7	6.06019096339941	5.78624195708375	1	7	1	1	1	7	7	4	3	7	7	7	3	7	1	7	1	2	7	7	7	7	2	61.25	1	3
180	5.41967039216748	1.87924265037961	6.26035294710138	2.74871319594954	6.30011058112009	6.8659460182754	3.77494171303699	3.74369043385196	5.00574599648539	5.29108233964898	7	1.27123965645978	4.18276439157153	3.21825582758363	5.47882244594539	4.20106950845879	5.09008275889623	4.88873591111553	5.79592458160268	6.26838085452402	6.47241694722548	4.98290601199493	6.77512208995999	7	7	1	1	1	7	7	3	7	3	7	7	2	7	2	7	1	6	1	7	2	7	7	68	1	3
181	3.36387093951037	5.66522185946447	5.64346035827516	1	5.290923523754	4.50322376860615	7	2.51381138155465	1.5556748762659	5.0745263187995	5.11507857051912	5.82734419013719	4.49209877649467	1.27792525045888	3.82444960931043	3.86077564831432	7	6.47492709040046	2.85465198013613	4.11911128137524	4.46633121027462	6.01667842703593	6.96218484772658	1	7	1	1	1	4	7	7	7	2	7	7	7	7	7	2	2	7	7	7	7	7	7	67.75	1	3
182	6.26302809824079	5.73370006881758	2.53660659875407	3.32553171334565	6.14910977439912	6.0571609725523	5.84264971262001	3.75793294295785	4.77375486076628	4.60227433548027	6.06707879486735	6.28119877117472	3.96681143437293	5.38304642688595	6.78971811225319	4.19183670825632	2.76130390158714	5.44878649073758	2.75520025286751	5.6527278502892	4.27210893086439	5.19045338631526	5.86428355148908	1	7	1	1	1	4	7	3	6	7	7	7	3	7	2	7	1	7	3	7	7	7	7	83.5	1	3
[truncated: 5 more columns]
