# Supplementary material for: How Are Mate Preferences Linked with Actual Mate Selection? Tests of Mate Preference Integration Algorithms Using Computer Simulations and Actual Mating Couples
Source: PLoS One. 2016 Jun 8;11(6):e0156078. doi: 10.1371/journal.pone.0156078 (PMC4898694; doi:10.1371/journal.pone.0156078)
Supplement: S2 Data — Long-term couple and agent-based model data analyzed in Study 3. (ZIP) [file pone.0156078.s002.zip › S10/Polynomial Model Data/Polynomial Couple Population 01152016 0612.csv]

	trait1	trait2	trait3	trait4	trait5	trait6	trait7	trait8	trait9	trait10	trait11	trait12	trait13	trait14	trait15	trait16	trait17	trait18	trait19	trait20	trait21	trait22	trait23	preference1	preference2	preference3	preference4	preference5	preference6	preference7	preference8	preference9	preference10	preference11	preference12	preference13	preference14	preference15	preference16	preference17	preference18	preference19	preference20	preference21	preference22	preference23	fitpoints	sex	algorithm
1	7	1.96191193861744	1.53504662868571	5.65198612590331	1	5.78276016680852	6.43487429307609	6.59176381040658	7	5.92210100279329	6.53041425723863	5.98117205212233	6.45700350504639	7	6.17243059412535	6.54560258435184	6.98644819506546	7	5.74479249764311	6.45794577983381	6.89329189574668	6.581868161016	7	7	7	7	7	7	7	7	1	6	7	2	4	3	7	3	3	3	1	3	7	7	7	7	93	0	3
2	6.30750148067659	3.04050144635494	4.05958347058356	5.98075693473316	6.48401694196125	6.80297621567409	7	7	7	6.83687096076732	7	7	6.6036475513756	6.98924649334954	6.39406359937196	7	5.70886725526197	5.07311858763972	7	6.35774066240479	6.88165867165388	6.13751697361936	6.32265469386819	2	7	1	1	7	7	7	1	7	7	1	7	7	7	7	7	6	1	4	4	7	7	7	110.75	0	3
3	6.3062951485854	2.85831593929082	3.22242240452413	5.41622914236152	6.97036707685263	7	7	5.90159005679305	6.43019857073406	7	6.86980057687571	3.33319522956182	6.57443980088028	6.96510543885207	6.47804737081344	5.3938982355211	5.8889423555739	6.97232823486828	7	5.94233124533598	6.59281218946372	5.21415826190657	5.40915726247008	2	7	1	1	7	7	7	1	1	7	2	7	7	7	7	7	4	2	7	7	7	7	1	101.5	0	3
4	5.02843776183429	2.32009781792815	2.3779077537509	5.35114451980757	1.17149495456586	7	5.65410891866487	2.66838329676351	7	6.09643757624572	6.47809851851885	6.97396490301475	6.9592219123004	6.35006890996508	7	6.11967994088929	7	4.90448719841729	6.98506066459037	6.66425177311542	6.55392679928792	6.42262732297983	4.04822864478654	7	7	7	2	7	7	7	7	1	7	3	4	7	7	7	7	7	2	7	7	7	7	2	107.25	0	3
5	7	4.26922006691617	2.34165195126154	5.90636045076718	2.86527869958314	7	6.20176311167236	6.66426712331537	7	4.2368624812946	6.00881783925594	6.29877508838885	7	7	6.93105594336154	6.67147417237518	4.54428125864136	1.9975635258669	6.64684433477938	5.80907143695556	3.39164719137783	7	7	7	7	7	1	7	7	2	7	7	7	4	7	7	7	7	7	7	1	7	6	7	4	7	97	0	3
6	7	1.42049228700146	2.97055611309794	3.48686435293548	3.31903771249485	5.91405955014752	5.61862831558735	6.91324398460477	5.96201136848416	6.18732672743551	5.90745216035771	5.99514418946305	6.63893718326904	6.53339043121759	7	6.95086602462534	4.86901848147723	3.17266793566729	7	6.24340919317413	5.52460823477893	6.16469912109956	6.97412006472839	7	7	7	1	7	7	2	7	1	7	7	7	7	7	3	7	2	7	7	7	7	5	1	100.75	0	3
7	6.1308636815683	4.39992164706973	2.30875838197412	7	1	7	6.87125364521613	6.28586619266418	5.80029199609166	5.65995181031361	6.7051961124066	7	6.03855141139186	7	6.54904292669095	7	5.13572547852262	5.90923118785247	6.03925573227273	7	6.36704766527273	6.90828848607339	6.94465507690037	3	7	1	1	7	7	7	2	1	7	7	7	7	6	3	7	7	1	7	7	7	7	1	87.5	0	3
8	7	5.05665413887991	1.41895403551292	6.20939672440308	3.36578931462005	7	2.91553862748056	6.81174792474999	5.5301378897811	5.52418010747493	7	7	6.50087816382248	7	5.20975633962791	6.18839710921876	3.82479228492427	7	7	7	7	6.66715708952993	6.76896170499692	1	7	1	1	7	7	7	1	7	7	1	7	7	5	3	2	7	2	3	2	7	7	7	97.25	0	3
9	4.35941147807763	2.7808200913745	2.1478057847124	6.42471183926162	1.28892959088482	6.55628689178192	5.4203431819594	4.42470740417213	7	5.94885041812672	6.47643900325545	6.13286768837543	7	6.58033171038592	6.56100505457821	7	7	4.46036879395363	7	6.40718654713948	6.28295911756846	4.30056576940517	3.32264687249997	7	7	7	2	7	7	4	2	1	7	2	7	7	7	7	2	7	2	2	7	7	7	7	116	0	3
10	6.88234068208874	2.94104391892376	2.93156471009205	3.82681160374992	4.41309866196749	7	6.94736460606959	7	6.07066418060681	6.86165540811055	6.20774282896846	5.98689536173313	5.84099006984423	5.91590979573168	6.98678178531832	6.45315422483872	4.99203491458296	3.20778753543231	4.31390089490173	5.45958189668075	7	7	7	7	7	7	1	7	7	7	2	7	7	2	3	7	7	4	7	7	1	2	7	2	7	1	102.75	0	3
11	3.70921131788444	3.36505074776606	2.40900895635038	5.00046847879475	1.18432459838017	5.86727593282979	5.55922091967144	2.43035744364901	7	5.82946663640792	6.64069988244126	6.76996699957319	6.12122882092513	6.15668013601535	7	6.23119816357332	6.55061395284975	6.80322199971637	7	6.57505914330798	6.9163659720511	4.36214540520844	5.90192150538136	7	7	7	2	7	7	7	7	1	7	1	4	7	7	7	2	7	1	7	7	7	7	2	93.5	0	3
12	6.71909967608017	4.93749454520549	1	6.29141164073431	1.55250817627313	6.22126949148065	5.86736637901925	5.89027297256623	6.16343679891361	4.03169205976431	6.3845703571731	7	6.01771869594473	6.24682405595832	5.92409488022578	5.36721175561111	6.18667310298932	6.1731367948104	6.80847494128949	7	7	6.84463982802724	4.28813455193919	1	7	1	1	7	7	5	3	7	1	2	7	1	7	6	7	7	2	4	7	7	7	1	92.25	0	3
13	6.7933731431267	3.81553931580251	2.06249094700375	5.88443078697407	3.46495003053633	7	7	6.36655959105767	5.7853393877249	5.99048119458725	5.67705874202	7	4.24093102479622	6.84095728843512	6.36198843827817	7	4.71558836593728	4.0210546973353	6.68188765120459	5.36949428448098	3.26415620941193	7	7	7	7	7	1	7	7	7	7	1	7	2	7	7	7	5	7	6	7	5	5	7	6	7	89	0	3
14	6.31735785789879	4.47682447235796	3.32952116245619	6.95692137387262	1	7	6.68289080476263	6.32173384050913	7	5.2136259840173	7	6.61817903571539	7	4.94955644602106	7	6.2801867467028	5.41462188460777	3.97811830821306	6.6015768923134	5.56525794494908	6.26511908872057	7	6.44358043408334	2	7	1	1	7	7	2	2	1	7	7	7	7	7	6	7	7	1	7	7	7	7	1	92.75	0	3
15	7	1.56184142634497	1.06325050686589	4.79452567268577	6.42401292771768	4.5544258544649	5.42924495557777	6.8806962892769	6.23924596059933	6.5056610886285	6.78471327409322	4.46356936974628	6.79673012983779	6.26526914070396	6.66269568488766	6.3525282657062	6.69621091334025	6.78728318788258	6.28142529151557	7	6.02307726968261	5.84387618520894	5.83855763218115	7	7	7	1	7	7	7	7	7	7	1	4	4	7	5	7	2	2	7	7	5	7	1	102.5	0	3
16	6.8609654853603	3.67163939989477	3.33893411927957	5.21107830411346	3.91068537286176	6.71952054066193	4.43036408050691	6.8412992800629	6.17777307186683	1.41206196242267	6.81511911556039	6.0866935274244	5.7890553558439	7	6.06597220197302	7	7	6.50963210243667	6.64368973562232	4.60706465806949	6.89575710374423	5.19371395839932	5.65144511512769	7	7	7	1	7	7	7	1	5	7	2	7	2	7	7	7	7	2	7	7	3	7	7	91.25	0	3
17	6.34989649817107	4.96012129717464	2.71426790509032	6.15862085557044	1	6.73935055995067	7	6.14112386695119	6.77566950107347	6.88642856032985	6.3803994756526	6.90610123120967	6.44244011277639	4.29987762705646	6.23305553420981	5.90714886324455	7	3.75642251089034	5.30254062570299	6.16073595145298	6.72506821823166	7	6.46247679923955	2	7	1	1	7	7	7	1	7	7	7	7	2	7	2	7	7	1	2	7	3	7	1	93	0	3
18	4.62100984255631	7	2.40966131333085	3.71044585259831	5.54265173881782	7	5.30886809349091	6.90198908954504	6.28072509805114	3.89732799822125	6.90766188536741	6.51933250274653	6.50647182654218	7	3.69638265446157	6.51351959872721	6.67648409464763	5.56861665294189	6.59950501674754	7	5.01882213951836	7	6.41362785760338	7	7	7	1	7	7	7	1	7	7	7	6	7	5	6	7	7	7	7	2	7	7	1	101.75	0	3
19	6.7216084005167	1.31658409790879	1.4124596029769	4.56478431597216	6.38889004566732	6.46348716250231	6.27500614805026	7	5.90960818651674	6.41776830641902	2.68002735627352	5.74474284091247	6.62799419686798	5.37475012824959	4.88781127212202	6.08458534215111	7	5.34073194569444	5.32639773180509	5.70157102283677	7	6.99497806759672	4.75950674994364	7	7	7	1	7	7	7	7	1	7	1	3	2	7	4	7	7	2	7	7	6	7	1	89.5	0	3
20	4.43830884575609	4.07586850981483	1.79765797435576	6.56968139183515	1.40647071230229	5.92264355949313	5.2701207301203	7	6.39815191996203	7	7	6.04452672254524	5.55085286980276	6.3961581125703	6.79551665220536	5.96306100723072	3.18791636914025	4.81453034945803	7	6.8750399769622	7	4.95494802408056	2.77822946089925	3	7	1	1	7	7	7	2	1	7	2	7	7	5	7	7	7	1	7	7	7	7	7	105.25	0	3
21	6.27908784202594	6.75720847806721	3.52061906835411	3.9343172843418	6.14820944180264	5.3680590592063	6.44592674322574	7	7	4.93090322327616	5.61343133771577	6.39799943220743	6.03248896072521	5.28758896780778	7	5.93850259080398	6.25513435656434	7	5.99678685036097	6.64157698627996	3.00795150047555	6.61157093749241	6.84080213457912	7	7	1	2	7	7	7	1	7	2	3	4	3	7	7	7	2	4	7	7	2	7	1	78	0	3
22	5.70033430734185	1.45937167237851	2.04254804451616	6.26602711038595	2.46632144913563	7	4.10778988002631	4.329954935325	6.19019129790516	6.05147745733567	7	6.90374808538315	6.41726309100324	6.9069516348887	6.52734087049132	4.38809604665589	6.16434231476226	4.59541379035527	5.23245916761668	6.07830942787074	6.46967329933196	2.50502552467304	7	7	7	7	1	7	7	7	1	7	7	2	7	1	7	2	7	7	3	7	7	7	7	2	98.75	0	3
23	6.91991307849385	6.40242283722072	1.91471267201059	4.36609465027183	6.58297107976324	5.96265113054524	5.09052730071507	7	5.24072294792613	6.28706523946113	4.59765138249954	7	6.4935285424421	6.15418062475391	7	4.88210692823438	6.86732096811141	6.01139447336273	6.18002172189708	6.94941926795926	3.47223237457249	7	5.59283092174239	7	7	1	4	7	7	7	7	7	1	3	3	7	7	7	7	3	6	7	7	3	3	1	88.5	0	3
24	5.97327993830888	4.81478843414239	1	5.79909492935908	2.34476795835298	5.76403709464948	7	7	5.72218001312873	6.93116605768815	5.81221074194137	6.5251488952492	6.64320557231892	5.20759412557515	7	6.53824869294274	7	7	4.69537589465051	5.73859247696658	6.8824634265426	1.16471924816152	6.17328947143564	7	7	1	7	7	7	4	6	7	7	7	6	7	7	2	5	5	2	5	7	7	7	1	90.25	0	3
25	7	4.60678451494572	2.17350417511577	4.96006569275699	4.67269539961946	7	5.50397568584604	4.08823596397089	6.1803431919283	7	6.73566603736586	7	5.45701487732634	6.26836889715363	5.55107160012189	4.65849023692666	6.09481261373406	3.7443699945577	6.18342169364557	7	5.82037319625734	6.55178750636055	5.116999036169	3	7	1	1	7	7	7	7	1	7	2	6	7	7	5	7	7	1	2	7	4	7	1	88	0	3
26	5.61690240151764	2.94616808594803	4.90688908960682	4.27115449991593	6.34781615311391	6.28149059864031	6.01768019136207	5.14577870330383	4.62810820846034	6.53052986399458	6.24205271618321	6.63386140120349	6.45228523383681	5.92503278923511	6.8758848693142	6.92334508274458	6.72157713940609	6.56915827196467	5.72340533691721	6.45149150947111	5.31124588369355	5.92711794107615	5.29320960120745	7	7	7	1	7	7	7	7	1	4	3	7	7	7	7	7	7	2	3	2	7	7	1	83.75	0	3
27	4.40804906643996	6.88543340365753	3.14286836295192	5.33609084482785	6.70288067952543	5.54014725967357	4.951539761821	7	6.08056710250018	1.02448918083314	6.9444730229895	5.11148017693123	7	6.27144158066809	6.22008349553657	4.28198362959844	4.53061442409586	6.8824629427476	5.163192703866	6.73861570863765	7	7	6.38059491209279	7	7	1	1	7	7	7	7	7	3	3	7	2	7	7	7	4	4	7	2	7	7	1	76.5	0	3
28	5.87639906753911	3.05448000080513	2.71397776248029	4.6272106748314	7	5.51578048521343	7	6.75364624784957	6.64935752517945	5.26323151977978	6.60831934346965	3.46896277962901	6.64123252803139	7	5.85958085338078	4.80543762959937	6.11739459605494	6.60368385883483	6.98279261209486	5.84487490022858	7	1.81124682183014	5.08973170209682	2	7	1	1	7	7	7	1	1	7	1	7	7	7	7	7	4	2	7	7	7	7	1	82.25	0	3
29	6.88144995908966	1.74512956370373	1.27439560703079	5.81836932112767	1.80263056878649	6.22274929432357	6.01392821519995	6.15478171597707	5.95444603307785	5.64371914255675	5.65226841836655	7	5.05082217311507	5.96430837259383	6.52543952459223	6.38168388518861	6.53192901640436	4.9696137914887	5.99396482987965	6.47438288984946	4.20826753384978	5.90618181724785	7	7	7	7	3	7	7	6	7	1	3	1	7	1	7	4	1	7	7	7	7	7	7	1	96	0	3
30	6.21268783947472	5.71092823140558	1	5.55700493769988	2.96676234183248	7	5.05289398209329	3.97526238646882	5.94397911417306	4.14524815045445	7	6.37245124280437	5.3486273673728	4.44512492022702	5.05467734215348	6.53559489784334	7	4.68061067316866	7	4.46465281367818	6.56204809738697	6.85149459819825	5.7891418577577	1	7	1	1	7	7	7	1	3	7	1	7	7	7	5	3	7	2	7	4	7	7	1	105.75	0	3
31	5.82189716705678	4.16631044705825	2.88487040358275	5.64203767384606	7	6.70052921518979	6.61038335056166	5.64374727042999	6.48422916532771	6.81696950171025	5.38812595542891	6.63758225062244	5.72535730287526	7	4.87651863838674	5.72052860619465	2.31346751657232	4.61211633329298	6.83157700254197	6.8962775914945	6.53525478727289	4.02352237365831	6.54561881623729	2	7	1	1	7	7	4	4	7	7	2	7	1	7	3	7	7	1	3	3	7	7	7	82.5	0	3
32	7	1	2.37687892583682	5.83644316580276	3.39523020891101	7	6.00917653512167	6.6074828990327	7	6.61862260307975	5.816434113912	3.57234961366117	7	6.4432675185599	5.85564080478996	7	6.44511927290332	4.21585354804172	2.4515897677063	5.95156869926592	7	6.14414842725782	6.35879361082203	1	7	1	4	7	7	7	7	7	7	2	7	2	7	7	7	3	5	3	7	7	7	2	99.25	0	3
33	5.9787291493165	5.35101562538121	1.92076131369567	6.84164893651602	1	7	6.24536872681503	4.55848554484883	6.22414990404746	5.73055392386414	6.47262678688723	6.13758385622037	4.99909650481856	5.77609181138322	5.81015614021974	6.63164154968972	7	5.16158665007213	6.08912555776249	5.45031387574827	7	6.24511044860836	5.89134886981682	3	7	1	1	7	7	7	2	4	7	7	7	7	7	3	7	7	1	7	7	2	7	1	97	0	3
34	7	1.58732619213907	1	5.9421469231292	4.40811095233967	6.14759187223259	5.64891794067062	6.72144988248108	7	3.58525286429831	6.03900189384401	7	6.78653374450441	5.2979981963957	4.73044381076612	6.27083963916207	5.02144155358302	5.10078525791135	6.38848761963425	4.72664718513719	6.7983784054947	6.64898730741438	4.83458959087915	7	7	7	1	7	7	7	7	7	7	7	7	1	7	2	7	7	7	6	7	7	7	7	76.75	0	3
35	6.69216132689102	3.38131275972663	1	6.10821329835224	2.21488842812989	6.61475383900274	5.33569119868207	4.39835992359537	5.77273568570593	5.55465140686031	7	3.5800552772194	6.0171842393539	6.60677132600562	5.22799128592608	6.19037636392326	6.2712192399618	6.14711723946836	6.24163002718819	6.10945926442361	6.77671453788041	5.99296584061358	5.01963145460401	1	7	1	1	7	7	6	3	7	1	7	4	7	7	7	7	3	2	3	2	7	7	1	101.5	0	3
36	6.16432814071206	3.38678739000214	3.9332576501542	5.54395273323452	5.23534029817865	5.57881984909684	6.54525547474392	5.72795187056753	7	5.50928305063236	6.8327866004839	5.40458157715259	5.78048721594318	6.50427476311754	6.60918921021922	6.09767715032104	5.91507349510073	6.86784655411162	6.20802990013125	7	5.38917834226813	5.44691799840818	3.72814613063317	7	7	7	1	7	7	7	7	1	7	1	7	7	7	7	7	3	2	3	7	7	7	1	89.25	0	3
37	6.51457661892313	5.0415857350924	1.96827002388163	6.01308020057592	1.65555144112946	6.11745813685909	6.2469776864884	5.40213163814639	5.90717908010963	7	6.56403186046461	7	2.58769071999357	6.8446515473527	6.08793255364319	7	5.33166565737149	4.45099145203745	6.29905983028064	6.48526577460846	3.96775862856501	3.68161626502972	6.27428759967697	2	7	1	1	7	7	7	2	7	7	2	7	7	6	5	7	7	1	2	7	3	7	1	92	0	3
38	6.19547413211567	7	2.77091319699298	6.18052244143582	6.79218338364003	6.30243550448956	4.00220975326312	6.9370811111084	6.42560094990014	6.22165677562327	2.46353059565792	5.83638009744555	3.91635630173766	6.46338623861963	6.48020480913403	6.19192012088512	7	3.66335275598827	5.51416818368907	6.68529936894855	6.50890982022711	6.33654408750832	5.74947424002178	7	7	1	1	7	7	7	7	3	7	1	7	2	7	3	7	7	2	7	6	4	7	7	85.75	0	3
39	3.98767939494078	3.6593905542847	3.21636445368239	6.7465793448482	6.44798837450071	5.14222536280409	5.26168583482857	4.94264236252935	6.62808946340353	6.7221146170953	6.01978599141996	6.6646340877241	7	6.81305637244941	6.76703465160342	6.55885593447963	7	4.81139362768822	5.23390700650526	6.16117480678969	6.35895056614818	7	5.95536645581337	7	7	1	1	7	7	7	7	7	7	7	7	7	7	7	7	3	1	2	7	6	7	1	93.5	0	3
40	6.52704487660446	6.97319798591495	4.91920354613045	4.94618522792777	6.86924097140664	6.69620277565074	6.43199284323164	5.08611395665986	5.90974764948532	7	6.34769578113138	6.30075133977645	5.12332818481605	4.71251302742296	6.66063979001661	5.7862336723376	5.33693165715134	4.40552350478434	7	4.73112582572599	3.20181418909152	6.70440591677679	5.79759008294699	2	7	7	1	7	7	7	2	7	1	7	7	7	7	7	7	7	1	7	7	7	7	1	84.25	0	3
41	7	3.14845010552711	3.32690155906631	3.67206909697899	5.4106797967813	5.5409185213469	4.13252077444531	3.96184904395449	5.34343462507041	6.44831658874781	5.82719587540077	6.56036117194695	5.75319409166859	6.29989150459846	6.08953003684416	6.84080500348412	7	5.79095542087317	6.11666391767244	7	6.80638248595334	5.5781157508604	3.31359461542037	7	7	7	1	7	7	7	2	1	7	2	4	7	7	7	7	7	4	2	7	7	7	2	77	0	3
42	5.87961248421082	6.73969970348474	2.02273323324391	6.30875974712545	1.27412719950245	6.18694944002422	6.84029135522948	6.4086017814683	7	6.81683773572242	2.86827600550044	7	6.50708465801365	6.08584708226465	5.92907276666817	6.77585600447412	5.11753502227067	5.54518695736316	5.36222723792783	4.52182037720513	4.09672434728469	6.73176870477024	3.49020641939139	2	7	1	1	7	7	7	2	1	7	3	7	7	7	7	3	7	1	7	7	7	7	7	70.75	0	3
43	6.16858040035603	4.32085515524239	5.89410842574955	2.80515306807103	2.16047412416166	6.97345456291483	6.01253867014744	2.21967641779888	5.94852434567208	5.29486120099818	6.07026752597864	7	6.77793296706552	6.3488496718094	5.95615240888371	5.7642006489986	5.95209913816699	5.25406753289228	6.20823623914657	5.64536872087984	7	6.23014551876921	4.31891420046067	7	7	7	1	7	7	7	2	7	7	7	7	7	7	6	7	2	1	7	7	7	7	1	89.5	0	3
44	5.89399482395033	6.83999362205892	3.60583368309514	4.25124946623752	6.29368759522087	6.67637703864562	5.33139191927393	6.61583430696926	7	5.24474929088082	6.97749687560381	6.06396646808698	6.12319844922304	6.679287839849	4.79173633385334	2.70651091395687	6.31388118592753	3.14703456844362	6.20285633045026	7	3.1157666836542	7	5.92869674853719	7	7	1	1	7	7	7	7	4	7	2	7	7	7	7	7	2	1	7	2	7	7	1	87.25	0	3
45	5.22099530744661	5.98392316438589	2.92341679863759	3.55179244701653	5.27126429091274	6.00577040355078	4.87098664594023	6.4225276944075	6.79337972296936	3.656939385578	7	7	7	7	5.03006104848038	5.69172864290381	6.49517841156606	3.70152031729021	6.72386567279456	6.79534182863693	4.82246198977325	6.27427569507692	4.78202714254759	7	7	7	1	7	7	7	1	7	7	7	7	7	7	6	7	7	7	3	2	6	7	1	83	0	3
46	7	6.67206510183841	4.24413801638051	4.85464747427851	6.18210158153806	6.35119942938473	7	6.51551858062527	6.7738364328963	5.53981786071424	4.61128239037766	4.34718270991413	6.9647379361092	5.4773257157112	5.15488024811324	4.99890446537487	5.22603254885654	3.75274983209769	4.47194612041776	5.21396806115625	6.7888123121992	7	5.48846638022552	2	7	7	1	7	7	6	5	1	4	2	6	7	7	7	1	7	7	7	7	7	7	4	63.75	0	3
47	6.25135225609658	3.20744310963526	1	6.4466338648249	1.61379014053841	6.19157590471042	4.89749835554735	7	5.67082247057131	7	5.64330022955378	4.82764263915788	6.07823591074015	6.87627504151294	4.06976644920095	5.07139692293716	7	4.30415111511114	6.74995774378029	6.41363311456344	5.39309065870071	6.82702101877692	6.06156572018082	3	7	1	3	7	7	4	4	1	7	2	7	7	7	2	3	7	1	5	2	7	7	1	104.5	0	3
48	6.42536522238268	1	1.84751300677673	4.93131268644041	6.28526536016645	5.2038384105932	6.01987930416396	5.30910756288143	6.33283121251601	6.66784657040119	6.56441458564163	3.26752522365589	5.23449581870315	7	6.93004337157108	6.67790417839657	4.75824327940607	5.47591886644921	5.47223516659163	6.07504137990914	5.77516071716078	6.25295173035634	5.73811996098043	7	7	7	1	7	7	7	1	7	7	1	4	3	7	6	7	2	3	7	7	7	7	1	91.25	0	3
49	4.87840288826944	6.56347372118461	2.19555685443553	3.28469674504057	6.68719642144166	6.64313140911626	5.66455458987392	6.53193702212923	6.02290744598932	2.60562716054981	6.26752458441803	7	5.86761988570214	7	4.1543415222781	5.31105191763807	5.84399299273652	6.08161589664064	7	5.87408610770137	6.14534129811118	6.20642703836875	6.26910333574408	7	7	7	1	7	7	7	1	4	7	7	5	7	7	3	6	2	7	3	2	7	7	1	91	0	3
50	6.98574684440601	2.25013614780548	1	5.76064776916777	3.98005186538813	5.31027366218812	6.49196896879258	5.00343309261542	6.55071431465734	6.9815189724737	2.79443865799945	7	5.53666942426452	6.89145994763572	3.8955213954228	7	5.42012571936985	7	2.75785820088381	5.74958449918395	6.08117556333959	4.08556263392533	6.54073628383759	7	7	7	1	7	7	7	7	1	2	7	7	7	7	7	1	7	1	7	7	7	7	1	73.75	0	3
51	5.06117277372973	2.47991812025241	1.17759162792989	7	2.27248148770388	6.07540452354754	6.06126942989845	5.30951558437736	7	6.09943336406613	5.72802183982029	6.60104085437703	6.52080705928368	4.94339103410903	1.17597199205134	5.26417528509867	6.28643314432257	6.33229564537017	4.08583575644958	7	6.11214746856356	6.30119063238912	5.54774148768837	7	7	7	2	7	7	7	1	1	7	1	2	7	7	4	7	7	3	7	7	5	7	1	90.5	0	3
52	6.62807977306683	1.34862396624846	2.05959174781662	7	5.56154329148752	6.57509006212578	4.54308196326374	4.08879565638533	7	3.49358903039595	6.56604839520315	6.37404895405233	6.69684125449934	2.73255409845935	4.70955976707597	4.88336993383532	5.74677546738626	5.7027444974385	6.17322012282955	4.93545571624129	5.74142370334563	6.56830339876323	6.78592992925192	7	7	7	1	7	7	7	7	7	7	7	7	1	7	2	7	7	2	4	7	7	7	7	84.25	0	3
53	5.66094137115446	4.00793217168451	1.68782672970451	5.96164554920578	1.82167893548877	7	7	6.92532087080791	5.79611458710975	1	7	6.09536804844672	6.02176647411004	6.85352306141836	5.93344493745561	4.39728067137207	6.65399754338826	5.55453296446735	5.34957148818151	7	6.42901587109114	1.35004990246107	6.81918863942982	5	7	1	7	7	7	4	5	7	7	7	6	7	7	2	4	2	7	4	7	7	7	1	80	0	3
54	6.27574770760785	3.59939874009973	1.8926261530801	5.42041522687179	6.78754379389611	6.186637750896	5.8742266352065	6.44130063243461	6.04582884054147	6.58891518743881	6.14621081829693	7	5.52454569346799	6.73919587131487	4.32972468738212	3.33386735176808	2.80382970497627	7	7	6.80983123023198	3.50505867196189	3.82614766709941	6.74170525021847	2	7	1	1	7	7	7	1	7	3	1	7	7	5	2	7	7	1	7	7	7	7	7	71.75	0	3
55	6.59840427769363	4.06159546238917	3.20259727565704	4.39155205051537	5.26404604477516	6.5059934917306	5.61368510340104	7	4.42017591359614	6.5764936759516	6.881720496012	6.67044889629977	6.83594797962839	5.11000293963059	5.71164405010911	5.50930006844145	5.78333762960935	4.72312371132423	6.34451561751991	6.61893273474146	4.4034017333921	5.8405720880327	4.53908026147699	1	7	1	1	7	7	7	4	1	7	2	6	7	7	5	7	7	1	7	7	7	7	1	77.5	0	3
56	6.38974847650569	6.76688100623918	4.48368771021125	3.70845791676134	6.4576509851052	5.85349089192369	5.14881189886397	7	5.42866582012631	5.94597381380544	6.73183803312751	6.67481867997392	5.85440371675388	6.46889174867976	4.78931278918206	6.91067895075038	5.04948659005941	2.94349054696545	5.10692016911106	5.67234817171793	6.76248671580138	5.54651918136	5.30427167781195	7	7	1	2	7	7	7	7	4	7	2	7	7	7	2	7	2	5	7	7	3	7	2	71.25	0	3
57	7	5.4243220296924	2.43245561573858	6.18832282960814	1.23114349425779	6.92453877000865	5.94013111302079	6.87640872472941	6.05677706647013	6.45053813421583	6.15835721292286	6.51748881915912	4.20949879382979	7	5.90663460653211	6.45346766708931	4.82379293427574	3.31114183312949	5.34465903398818	5.9502402023924	4.61585005866425	3.22333623603616	4.8598069172677	2	7	1	1	7	7	7	2	7	7	2	7	1	7	7	7	7	1	7	7	4	7	1	77	0	3
58	7	3.80008009124279	2.54376590444635	5.65494011897855	2.68285884786281	6.35413202407574	5.86998620046384	4.96941194035957	5.73744937175053	7	6.25565800171253	3.90186446894405	6.85409789642186	7	6.67131714850846	5.62125202096691	4.83406698882215	6.01508337655416	6.12559738282272	5.87800989596389	3.38396874942471	5.59520989288114	6.10637522761716	4	7	1	1	7	7	7	1	7	7	2	7	1	7	5	7	7	2	4	7	6	7	1	89.75	0	3
59	6.82218067565988	5.04579830901772	3.11424969859327	5.27169746310649	1.84138177645832	6.40274410095297	6.67385550987825	5.36597748424584	4.50799157364065	3.17235213304462	6.58462282504811	4.87007074086629	4.92575230911501	5.92812901504478	5.21385183289376	2.79948535765259	6.2633302531252	6.71941137017215	6.87516496176745	6.58181685314908	5.0131680946233	7	7	7	7	1	1	7	7	7	1	2	7	1	7	1	7	7	7	3	1	2	7	7	7	2	65.5	0	3
60	6.95308112073063	6.22297962130574	1.86953974535018	6.34067441228715	2.16842587918049	5.61955225727994	6.34391680963565	5.84966770590247	7	7	5.30370145826546	2.51063495455873	7	6.30358040101707	5.50955039970374	3.24560425249893	6.41171709886698	6.74334239297676	5.40724704497999	6.11461276238671	4.18627669265555	4.91337042283493	5.69518019948145	7	7	1	1	7	7	7	1	1	4	1	7	3	4	3	7	7	1	7	7	7	3	1	86.25	0	3
61	3.95577502773927	3.62391367978592	3.28580346787135	6.04162532765397	6.60656322996212	5.54112878526841	4.79365304946497	4.15957261916649	7	6.98172908847732	5.5155577302191	6.15026612000573	7	6.33670736550026	6.73617673182498	7	4.39295985778373	5.8700141959687	4.21321838065599	5.41671153472213	7	6.4939244042016	5.45948468506675	7	7	1	1	7	7	7	7	7	7	2	7	7	7	5	7	7	6	2	7	6	7	1	82	0	3
62	4.40579666332554	6.4348865050803	1	6.39526095201794	5.13363701647405	4.32798050309034	6.9478079753257	5.5287156857624	5.05985510632787	6.1154476083092	5.635253863973	1.91714922687613	5.59966774808502	6.68996848796434	7	5.06251674410804	6.94709202502626	4.28793538750278	5.23798062916401	7	7	6.50963594952169	5.85273535995068	7	7	7	1	7	7	7	7	1	7	3	7	7	7	3	7	3	2	4	7	2	7	1	89.75	0	3
63	4.95430251712591	7	1.79910584036319	5.58142697482312	4.10722862213366	3.75867101004952	7	6.95304545395326	7	1.76480701918602	1.96026935453676	6.88644658610242	7	6.42050244820614	2.21205469660612	4.07547034195947	6.90366294496569	3.94277316481297	3.89211965631798	6.97006802933382	7	4.52769014591681	6.74253024826059	7	7	7	1	7	7	7	5	1	7	7	7	4	7	2	7	7	3	2	4	7	7	2	75.5	0	3
64	7	1	1	5.21050208221374	5.27466640634541	3.38275514275351	5.83154973615992	7	6.73480238175083	1.19189247583369	4.98527609294654	6.79740990059527	4.96065065048824	6.27618442786351	2.326654394446	5.9998951299998	6.66511075792323	7	4.86364000719537	5.98345502965631	7	5.95340792783463	6.65732894795782	1	7	1	7	7	7	7	7	7	7	7	5	2	7	2	4	7	3	7	7	7	7	2	67.25	0	3
65	7	6.24123649381789	4.87293413053423	4.97580851327766	6.91355486746058	5.18782362868345	7	6.14354579821096	4.49096245413504	6.41030652379548	6.28939220169032	5.69272989657482	5.76796662884397	6.46826492668906	5.38976780896099	6.44157897934038	5.43585224500212	4.59277518589047	6.9612885085791	4.72516417958618	2.86864946189491	6.67604094139978	6.05370341046075	2	7	7	1	7	7	7	2	7	7	7	7	7	7	7	7	7	1	7	2	7	7	1	76	0	3
66	6.72145798774194	2.99284427467259	1	5.56552601667823	4.05454875952677	4.09829880586694	6.90106847319309	3.79811712820707	6.9799835689407	7	2.32216110409992	6.24080701777983	5.89409695587714	3.6446156226345	3.07733899284559	5.61344828163461	7	6.69356133822465	6.35927528835009	5.41106568748102	6.05235353576364	4.00142655850587	7	7	7	7	1	7	7	7	7	1	3	7	7	1	7	2	7	7	1	7	7	7	7	1	73.75	0	3
67	6.58218174564466	2.49270090900758	3.2205702051374	5.59782600627676	4.86957811962021	4.80429420582746	6.5406442140638	4.53839315964528	7	5.81284947246635	4.83994547524749	4.81126782920011	5.86811311232845	5.32198983495978	5.38027178824732	6.6284649422909	5.21151532335584	5.82972211963398	6.3433683243169	6.75284062808044	7	5.24251023471022	5.93560860578812	1	7	1	4	7	7	7	4	7	7	7	6	7	7	7	7	7	1	7	7	7	7	1	76.5	0	3
68	5.12988117722563	3.51137916693457	3.88261858021544	2.20872075357609	2.97264593321318	5.99146405432737	6.67010716103521	3.05976526805916	6.560739905855	6.35321246008355	3.53414783132405	6.69000463863639	6.54121390201124	5.69028514322496	7	5.65782170589578	7	2.82578622048079	4.93721073313257	6.35979090781425	6.74218807668417	6.4558298730471	5.08732228922325	7	7	7	1	7	7	7	3	7	7	7	7	7	7	5	1	2	1	7	7	7	7	1	83.25	0	3
69	4.37994391196452	1.60885806644471	1.48071004196429	6.62148498584185	3.50748063472469	7	6.32734019160677	7	6.95655948324634	6.67168747221734	3.79013471878495	5.87325896220462	2.77785998173878	2.8569764760653	1	7	6.58695441050796	5.94294637268214	5.48584715346754	7	5.67010095604181	5.8282393758107	4.74023526995363	7	7	7	3	7	7	7	7	1	7	1	7	7	7	7	7	7	1	7	7	7	7	1	82	0	3
70	6.55307729048395	1.77292160862763	1.76035056104845	7	6.65568428141593	5.28004667989294	5.99562545102129	3.47542519595203	6.17262879169486	3.41089622155338	5.78644380930657	6.88179344989503	7	2.90354348151157	4.43900006112182	3.13375848758326	6.46801520483559	7	5.61545515725951	5.28950641629281	6.37027867771543	6.71027194480316	2.86315961151315	7	7	7	1	7	7	6	7	7	7	7	7	7	7	1	7	7	2	5	7	7	7	1	73.75	0	3
71	4.84914467021749	3.75243603434649	2.85097441841257	5.77930995204554	1	4.08718128822839	6.65625489459037	5.79566409146955	5.22508736959217	5.77363558759043	7	7	5.70986641425592	4.92991177357071	5.50269158916642	6.69013902775156	5.35411959489466	3.16971258857009	4.29015731421028	6.58132432940892	4.71790652879907	6.46404297842955	7	7	7	7	1	7	7	4	7	7	7	2	5	1	7	3	1	7	4	7	3	7	7	1	63.5	0	3
72	6.63214935303792	2.15120972442627	2.19621783384319	5.92978524549964	2.82471463753521	7	6.12704027445834	4.57465423909511	7	6.16223896432633	6.60375775008651	2.44781308607024	3.38081925946686	6.31946342195632	5.45794456992589	5.33144289729953	6.79133677246479	6.1375110392713	5.33868183734831	5.27493118498563	4.31828036048246	1	5.8334965574264	7	7	7	1	7	7	7	7	2	7	7	7	2	7	6	7	7	3	7	7	4	4	7	87.25	0	3
73	6.78698600782404	4.11218992168637	1	6.32379010436968	1.24318836810852	5.95146311228216	6.83642302219799	5.86871176762078	5.16243975385781	7	5.02534530006341	6.25345614128278	6.86394302055613	6.11042893854503	1.71293668791408	3.79740399492385	5.66126902507317	3.93649832855817	6.076434211725	4.6289096436325	5.60024333643167	6.78151291476795	6.60938454990225	2	7	1	4	7	7	3	4	1	7	7	7	7	7	2	3	7	7	5	3	7	7	1	74	0	3
74	3.38319516092316	1	4.33693292406166	3.91039919970986	6.4677446927125	6.43429961400147	5.67762272529112	5.49329331535009	6.46292930569251	7	5.25292529905363	3.36252091898206	6.44541074561331	6.13063036893021	5.32574008701801	6.79811713969315	5.40714102904675	6.07543049194237	4.6067127866632	7	6.93676408944922	4.06138781567874	6.99351093810708	7	7	7	1	7	7	4	7	1	1	3	3	1	7	2	7	7	2	7	7	7	7	7	67.75	0	3
75	4.5345021555305	6.37328827286074	2.2871077835376	7	5.04287366330067	4.98145570565819	6.34236424227299	7	5.69837641597071	6.63253363717273	6.2297273876591	4.59945327295283	5.045272509625	6.70206719920109	4.70638410162988	6.43074307624066	6.71416751298968	4.30334173157176	5.26687356976255	4.04411015346291	4.78662203762394	5.68742920538088	4.23407037182792	7	7	7	1	7	7	7	7	7	7	7	7	4	7	3	7	2	2	7	7	7	7	1	83.5	0	3
76	7	1.122080997247	1.96147274651104	5.95937521065254	3.96459980839216	6.43455453727547	6.20050559715818	7	4.97856463906656	3.14940162422937	2.57225523624555	1.66586928469147	5.53721342605651	5.96824079296642	6.1565312457334	4.39392158604543	6.53159795932863	5.59938549990053	7	6.45777298140507	7	6.3435177034423	4.60301200878228	1	7	1	3	7	7	7	3	7	1	2	2	2	7	3	7	7	6	4	7	7	7	2	74.25	0	3
77	6.29538751134098	1.02107489382403	2.10304619941445	4.05650275548995	4.42777313700846	5.38481019723818	6.19952778759127	6.02870490723099	5.65509302785867	2.46612841755433	6.7852747808148	6.3632242066849	7	5.79317393564454	6.19311356019699	4.0817886864247	4.37332998742155	4.17009856697158	6.32601091570545	6.54779376325239	5.8849866115891	3.73330522775455	5.75369726233026	1	7	1	7	7	7	7	2	1	7	3	3	2	7	1	7	7	2	7	7	3	7	1	80	0	3
78	6.67185919007908	1	1.4224524340037	5.68848529639598	4.83524500478763	7	5.50100151571217	7	5.63562795177088	5.16116061807792	5.89269324709577	5.64305314419583	5.64644256909998	6.44231311154834	6.58316378930262	4.64855727526694	5.58207830738259	7	4.32031236397795	5.23003318416141	4.61844414659448	5.19477813077368	7	1	7	1	5	7	7	7	7	1	7	1	7	7	7	2	7	7	2	3	7	7	7	7	79.75	0	3
79	6.35345252997003	6.89018984365783	3.78967769498911	5.58731139903085	7	5.38008043326359	6.06168443274629	4.98425192134912	4.94793149238493	6.27251111636816	6.86896493195517	4.02177226422808	5.07920222436796	5.76580217089718	3.99171550208831	6.33190357609959	7	4.22735442864335	6.92160938200274	6.45694629531214	3.53096280063543	4.7837052988315	5.5359009857953	2	7	7	1	7	7	7	2	7	2	7	7	7	7	7	7	7	7	7	2	7	7	1	91.5	0	3
80	6.26193475171153	2.11742199950149	1.28395883214346	5.79100861751332	5.66893293958126	6.17414368037674	6.34525864699838	5.02457663003749	6.1687634565687	6.09101592032261	3.31255952278745	6.68155422712008	5.02476343026363	6.18058951219882	3.85120144669418	6.38590676991652	6.74701695203605	4.86035295507197	2.68731221970091	5.79289179451595	6.0858790129437	5.64143164287582	6.70709520281859	7	7	7	1	7	7	7	7	1	3	1	7	1	7	3	7	7	2	7	7	7	2	1	85.25	0	3
81	5.02015093363985	7	1.73057916988231	5.15330798640491	6.51094073131995	4.84992391633997	6.64968166042551	6.47477018148324	6.88469440073711	6.58291357464845	5.69508014070502	5.84753363527904	6.37897933356669	6.81234692918188	1	5.17689673519038	2.41077939047576	3.89136859925553	6.555635770946	5.64610498536337	4.51300748689629	6.18635313933796	5.22194425596257	7	7	1	1	7	7	7	2	7	7	7	7	7	7	4	3	7	1	5	5	7	7	7	76	0	3
82	7	1.33413653380678	1	6.48789035613984	6.1301006091821	4.12268581729449	6.84397133779097	5.6497935105553	4.87245426317014	6.52766690415603	4.14550888041889	5.00555980569405	3.91630715053414	5.68122345112449	2.77439236064205	7	6.32480414513469	6.34131517367652	5.54415444166295	6.97614480278013	6.80753905509469	4.05225427203391	3.20697822765557	2	7	1	1	7	7	7	7	7	1	3	7	7	7	7	2	7	2	7	7	3	7	1	72.75	0	3
83	7	1.15910419605768	1	6.27211658417006	6.19096733803931	6.92259362995701	6.85139567294871	4.31979799099965	5.74908608558665	5.23277959567595	5.77283674296422	4.39979366757323	7	4.79592554806226	4.83893036002785	2.23219271894939	7	6.3538192739109	6.48494904449268	5.10802831107336	6.99425377702442	5.77022870584834	7	7	7	7	1	7	7	7	6	6	7	3	3	1	7	1	7	7	2	7	7	3	2	1	72.5	0	3
84	6.70295018914061	1.40599266592424	1	5.97452294790361	7	5.28532232411011	7	4.51001137802492	5.47428914922635	1.11697930882698	6.2705021084479	4.68973860370434	6.00920214326016	5.62376798456019	6.49661220308497	2.09455011279185	5.3911627308675	5.39683386522265	5.5817673101623	6.06244801310675	7	6.32695487982484	6.42216039137023	7	7	7	1	7	7	7	7	6	7	7	7	1	7	2	7	7	1	7	7	3	2	1	78.25	0	3
85	4.47860041429621	6.20828735367698	2.11468701680764	6.41773172063326	5.17429492383041	5.14784080945001	6.60778024090306	1.70618298267867	6.43780697506045	6.52086645946182	1.32463926906567	6.62990960405457	5.39369124282753	5.52407699498324	7	3.00726512702321	6.0041568466902	4.67343331033982	5.56564257120488	5.91828245222185	5.98831354966044	5.56292349959438	6.98703076196177	7	7	7	1	7	7	2	7	1	7	7	7	4	7	3	7	7	1	2	4	7	7	2	84	0	3
86	6.59220922845865	5.81922895445938	4.00248970464278	4.63961575451556	6.48555596958982	6.51159219140629	4.16744404753202	3.62299436267231	4.32662300757378	5.8362033950816	5.54268654274203	4.81649622360491	5.72131356799475	4.10421444723354	1.87909291431639	5.54759567363462	5.87886930481768	5.36197855421916	6.31878130072019	6.21582628405553	7	5.42556334121782	7	1	7	1	1	7	7	7	7	1	1	1	3	2	7	3	4	7	2	7	7	7	7	7	70.75	0	3
87	6.54962383408955	2.63515924718485	2.44713016743094	7	4.18253645718899	4.31643592143237	7	6.52915650685121	6.91609953850044	6.95735121600108	5.92173987478038	5.16756578080463	5.76676629707401	5.96347573077959	3.14792789768786	5.91878237004766	6.31458852975856	5.8891753108212	1	4.18396122262835	5.18686434649696	3.10592339552807	4.31257865651851	7	7	7	1	7	7	7	7	2	7	2	7	2	7	6	7	7	1	7	7	3	7	1	89.5	0	3
88	7	4.78862575942943	2.54455329990368	7	2.13408935855655	5.70460889869272	3.1916353189022	4.37580436745918	4.02469831346105	6.76305585022824	7	6.03601203337173	6.38835620333673	3.83425909222568	2.94791748281175	5.6987783726281	4.86895902710963	2.12930973252718	3.08921130507326	6.83769660686171	2.93044316826745	5.5757953333966	7	1	7	1	1	7	7	7	1	7	4	2	7	7	7	1	7	7	1	7	7	7	7	1	69.25	0	3
89	4.73891153710728	1.09795963605485	1.51433742848952	7	1	6.14925342324196	6.00348740603618	3.82805955169509	4.07885311375403	5.58720786882913	5.15535155475195	6.34346451463898	5.10087551942028	3.56816899451137	5.47471600785891	7	5.96013201684782	7	3.01982326168928	4.71180951024498	5.33421502317816	6.35309748738569	7	7	7	7	2	7	7	7	7	1	7	1	6	7	6	3	7	7	2	7	7	4	7	1	59	0	3
90	6.63628839712972	6.07880710683018	4.91146285278417	5.23826859122157	6.55273798786243	5.34552422018671	5.94501606421648	3.0304289035101	4.46850142045133	5.67112954453801	5.64899434924608	2.092763865961	4.9926418501302	4.74198295066622	2.34911752790304	6.11152655194618	5.48576813444414	6.64738156069274	6.74353497349915	6.38079746002555	6.86810366986239	5.18381356422525	6.50870711633268	1	7	1	1	7	7	7	4	5	1	7	7	1	7	2	7	7	2	7	7	7	7	1	60.75	0	3
91	5.68550657443719	1.77057995826245	1	3.63449954062093	2.80561675428929	5.34677225985356	6.38781862344558	3.63177544391631	3.47993011391037	4.21840437512243	5.79847808344395	6.82076966378695	5.6860690126987	6.70446703025441	5.45873408798395	5.94331804674369	6.04339643770379	3.64027094433597	6.13959113062288	5.82095661639181	4.09155058471047	4.79283132303069	6.76522847997157	2	7	1	3	7	7	7	2	1	1	1	7	7	7	5	7	3	2	5	7	3	6	1	80.5	0	3
92	7	6.80555630446361	2.75047583853505	6.96977609007003	2.25381462130293	6.95343461013992	3.06128670986089	3.58768963912309	4.12911330968753	6.51671493126033	5.55373426144338	6.16962020434338	6.71644213694581	3.41880976151814	2.7558685558974	7	6.31702476696358	2.85667429615934	2.74506794392374	4.32810595838397	2.96324583261914	5.53334476888932	6.50445095975532	2	7	7	1	7	7	7	1	7	7	2	7	7	7	2	7	7	1	7	7	7	7	1	84.25	0	3
93	7	2.01221076585484	1	6.63093034354205	3.75410945369672	5.42030118098762	7	3.6817617876332	6.18796503669228	2.81396573705466	5.60799868535981	4.38657137152166	4.76264966318743	4.06311671516358	6.59017625471875	2.37012607009862	4.91646614051716	3.29615013004516	5.74997306956784	6.12292875132676	7	5.6331485239354	6.49094622504463	1	7	1	2	7	7	7	3	7	7	2	7	7	7	5	7	7	1	3	7	3	7	7	74	0	3
94	4.54963756324807	6.82425631411336	1.29999844741222	6.63787551227552	5.52700447971164	6.50963761207871	6.88682892604944	5.37817091212429	6.05369064742441	5.77945002937276	5.29619561245124	3.47176671953547	6.12822333953735	6.84348138961445	5.57361761813599	4.22592214848659	6.33866241254494	3.73632993020952	4.47035532093175	6.35602719466179	4.63427487574715	4.65681470258898	5.61590935632542	7	7	7	1	7	7	7	7	7	7	7	7	7	7	7	7	7	2	7	7	7	3	1	88.75	0	3
95	6.00337407849796	1.03202991232624	1.11757427453528	6.6180019559912	4.60923173452406	4.323799336063	4.0397006593424	5.79178491270898	4.3895374482637	2.45092642040423	6.24081864586709	4.0307571572267	6.00557337182133	4.11910433442761	7	2.92619215342848	7	3.17805096190926	5.49365373335531	5.62150435354102	6.75134367936224	6.15291817965361	6.54057740470682	1	7	1	3	7	7	7	1	7	7	4	7	1	7	7	7	7	1	3	7	4	7	7	62.5	0	3
96	5.18443427846218	5.76785391311867	2.48171588012913	4.23920293551235	6.10125883908312	5.90148851303049	6.44439009854424	4.68905048605695	6.28812319706926	5.63318638678353	4.20901285633486	4.88533826465436	7	5.83943907589303	5.5914955127064	6.08228830030358	4.80781352600246	5.26733512728662	1.9193277195229	6.37502799475845	4.932204695458	3.90916551571621	5.10578313189466	2	7	7	1	7	7	7	2	2	7	7	7	7	6	3	7	7	1	7	2	7	7	1	70.25	0	3
97	4.82407096202744	1.40208901394979	1.03180181567452	6.21863674992208	1	6.0008303023649	6.63254020065026	5.79504194519355	5.8880219416804	6.33575373185748	4.78506761746128	6.25180658305228	6.04991513962659	2.68739288259297	6.95077989775097	3.74374368632253	6.33332992466645	4.2802295993842	5.34065436675224	5.05030567373057	3.9538999911507	4.93406186802633	6.00626038269638	7	7	7	2	7	7	7	1	1	7	1	7	1	7	2	7	7	2	5	7	4	7	1	88	0	3
98	4.88076365846376	6.04806932077637	2.36543888554816	3.51001368140711	5.84361301995093	5.49497280760243	5.74422326705214	5.79840395325488	7	7	4.06216803151044	4.71262447378271	7	6.20188829006296	4.99434264114573	5.5511339466755	6.51835268746043	4.44506429946451	1.7638765726055	4.13703130473738	4.22579187441497	3.69794280496366	4.82169096355484	2	7	7	1	7	7	7	3	2	7	3	7	7	6	2	7	7	1	7	7	7	2	1	72.75	0	3
99	6.15458793686778	6.35115627639947	2.03087478261899	1.89002844895925	3.18218995010894	7	6.92042161141978	5.84906032631141	6.54959200788566	5.91996241694572	6.88030110165024	6.68119382029853	7	7	6.14245814160997	6.3654328060596	6.00845413054119	6.67804069735097	5.89145716925838	6.87948122722121	6.82108570113245	6.97051483298553	6.98129583973401	1	7	7	1	1	7	7	2	1	7	7	7	7	7	3	7	7	1	7	7	3	7	1	94	1	3
100	5.63137907615722	7	1	1	4.53922137053614	7	6.725179167862	4.63778036522881	6.61153774467878	4.20979312897405	6.33149769223936	6.96801168190998	7	6.38092781937567	6.88485818509891	4.9583584285906	6.56533991174927	7	5.97414823413526	7	7	5.75553926130155	4.20413562575605	1	7	7	1	1	7	7	7	1	7	3	4	7	7	7	7	7	3	7	7	7	7	2	103.75	1	3
101	6.48260970709923	6.00636976480955	3.39305916924209	4.66681155273806	4.02097127796117	6.40816899261594	6.22775947119235	6.51297079394784	7	5.6044097324133	7	6.74337934100354	6.59018119992011	7	6.71975482681481	5.21327279385674	2.77768631899662	7	6.88775053243254	7	6.57082632995177	6.66840336199902	7	4	7	7	1	1	7	7	1	1	7	2	7	7	7	3	1	6	1	3	7	7	7	7	91.5	1	3
102	6.01146604392733	7	1	3.6817371416978	4.7102439993635	6.98065156221563	4.79931455260009	7	5.24063261338423	4.02941746012285	7	7	7	7	6.06066589992283	5.42082820562524	7	5.91076370020014	5.2888422679662	6.81804194570951	3.46715289965536	7	3.89379675795328	3	7	7	1	1	7	7	2	7	2	2	6	7	7	5	1	3	2	3	7	7	7	1	96.25	1	3
103	6.56487997785369	6.64657244778706	1.17902761713588	6.1133783535107	4.25243373557995	6.33933119868448	3.80676599566579	6.40627592421972	6.81452974367962	6.76175029324854	5.01593168647193	6.49203130822682	7	6.88603689770058	7	7	6.1920326029399	4.93670592529665	5.73584347605058	6.92212472472462	7	7	5.86190670816577	4	7	7	1	1	7	7	2	7	7	7	7	7	7	7	7	7	1	7	7	2	7	2	86	1	3
104	4.69168815030198	7	1	3.64280206108904	2.88386516111923	6.01608326095624	5.73062324668553	5.87949362373129	5.95826187791841	7	3.97088581458461	6.55365198962165	6.96186437308986	6.60218315231215	7	6.90570082142467	5.73452050187823	7	6.50410267658765	5.16479405752979	4.87428110965111	6.95508727389698	7	4	7	7	1	1	7	6	1	7	7	5	7	7	7	2	7	2	7	6	7	6	7	7	78.75	1	3
105	7	6.60911243050275	2.26156183092911	4.35872474774181	4.365273539188	6.90380379108168	6.91748901124092	5.73903579430952	6.37414828055459	5.93369144680251	6.59096729965619	4.4345962515559	6.88562279208344	6.09340777141981	6.40232210570002	6.77501423661483	4.33261499696655	5.524629072884	6.19592053568371	4.8939490347925	6.11975629087822	7	6.63778240494759	6	7	7	1	1	7	7	7	2	7	2	7	7	7	3	7	2	7	3	7	5	6	7	78.5	1	3
106	6.87564811943748	6.18216030237635	2.18891053311937	3.72354206559722	4.35584944064946	6.28897952354433	6.53344460543382	6.43644108455404	6.71236555520528	5.78987960526468	6.25396857949443	7	7	6.52851832649032	7	6.77063120743201	3.1578848160237	6.67690056918537	6.13607944675397	7	7	6.62435824166986	5.96682070846845	5	7	7	1	1	7	7	7	1	7	1	7	7	7	3	2	7	1	3	7	7	7	7	79.25	1	3
107	7	7	1.7979298466501	6.04658785208293	4.28636076242424	5.71699685947136	6.71525186897681	1.8911816092899	6.75868025704143	5.90563204876986	5.57898828865693	6.37198592750777	6.6117955597542	7	7	7	5.80329188765132	4.90821377523737	6.26248776340525	5.74480740091043	6.39092166063484	7	5.25356071846702	5	7	7	1	1	7	7	2	1	7	7	7	7	7	7	7	7	1	7	7	7	4	1	86	1	3
108	5.9133982471761	4.4592693422907	3.75166259718318	7	7	7	5.22906319593616	6.51393071514655	7	7	7	6.37410719513408	5.51071357590058	6.38846731418344	6.3366565741733	7	5.19784180566107	6.95672487191294	6.20818274217199	6.12018536606372	7	5.91040530098899	5.36441430618684	1	7	1	7	7	7	7	2	5	7	2	7	7	7	7	7	6	2	7	7	3	6	2	99.75	1	3
109	4.0507491229058	6.28630431865324	1.67711398324678	6.74867761823413	5.93691252905895	6.28195291186328	5.66754414651789	6.90151787387965	6.31301405894867	6.1021737102057	7	6.93396831128677	6.25150785233032	5.6118278075802	6.16122010633525	7	6.70668821976676	7	6.39025319798939	5.63113768411709	4.99310606661617	6.13440488318632	5.89206587707719	3	7	7	1	1	7	7	7	1	2	2	7	2	7	3	7	4	4	7	7	7	5	1	90.5	1	3
110	6.15950878343198	7	1	1.28239614158337	2.70585246181791	6.14833887931494	7	6.96270441340089	5.2633720384056	7	6.63456414061882	7	6.46770773904322	6.3599973248629	6.04726956290449	4.76611387750454	5.28503673042702	5.28871699466888	7	6.63824986956685	7	7	2.05565686269486	1	7	7	1	1	7	7	7	1	7	2	6	7	7	4	7	7	1	2	7	4	7	1	94.25	1	3
111	6.69484248983554	6.63979449546746	2.19617550763203	1	6.63753668765308	5.11086930309649	6.93590003799263	6.61170833668063	7	6.29638595935088	6.14373417789679	5.14832632307259	6.77567078386325	6.43082218538421	6.20898917846889	7	5.71316566791732	5.66876820069555	6.54960731626743	6.59838248986616	6.82244312995757	7	4.5682404366221	2	7	7	1	1	7	7	7	2	7	3	7	7	7	7	7	7	5	7	7	7	7	1	91	1	3
112	6.33512604526191	6.40436113924863	3.75027202254943	2.95490915135887	7	5.93581418562704	7	6.04467235651837	7	6.59603293664333	7	5.28141489839943	6.34377286150591	6.27639198672592	7	6.65048968563167	7	6.70623969452491	6.512850897693	6.40088599215555	5.82834884525657	6.20794110819186	5.8055690822978	2	7	7	1	1	7	7	7	7	7	2	4	7	6	5	7	2	1	2	7	7	7	1	101.75	1	3
113	2.10757168095914	5.1710541192475	3.72246668763191	4.12446505469774	3.62157617955806	6.07350792838927	6.63482645567351	7	5.80216607661436	6.76282801446395	6.94720212331601	6.75192946128986	7	6.88444384034009	6.41352689872395	6.47580552424001	7	4.39729165996874	6.00471841578518	6.20855104855224	5.57177527113304	5.67567640259317	5.98052138474222	1	7	1	7	7	7	6	1	7	7	1	7	1	7	7	7	7	2	5	7	7	7	1	101.5	1	3
114	6.15693051386311	5.18701401323974	1.24230040072528	5.76446281670155	4.93606729518851	6.49864550864846	5.90238383055818	2.67552945995972	6.29736159443132	6.39122212025503	5.31292759057379	6.11362624715477	7	6.61826538700673	7	6.97801922331125	6.77928736126881	5.99928129885787	7	7	6.13320116313916	3.95672880350332	3.76513944774539	4	7	7	1	1	7	4	7	7	7	3	7	7	7	7	2	7	2	2	7	7	7	7	103.25	1	3
115	5.9751786462772	7	1.60031665522254	1.84438603595196	2.74965974690608	7	7	3.4741490076018	5.13459624500227	3.69124589699069	6.33093721182259	6.78742070175697	7	6.48187914013614	6.03419523390225	4.75233682962868	5.59487259138856	7	6.51131483025148	7	6.85947668008305	7	4.83673001122856	1	7	7	2	1	7	7	7	7	7	7	4	7	7	7	7	7	3	7	7	6	7	1	92	1	3
116	6.7579995979661	7	3.67371392180394	4.92165573295199	5.46700552876146	6.7139524625652	5.31493784273522	5.85736496724509	7	1.10218129426231	5.90505899806105	6.83087747738062	7	5.83193356082405	5.83095664489626	5.09468516968775	6.92777248004967	4.00942395634807	4.9651423798843	6.94590127308463	7	6.33844277652926	6.01155945728781	1	7	1	1	1	7	7	2	7	7	7	7	7	7	6	7	7	1	7	7	2	7	2	98.75	1	3
117	1	7	5.87378834987645	2.82979153397638	3.28227166448861	6.63298817426995	6.45285372921148	7	6.12582007872645	5.64021989106369	4.95120431208398	6.43333927094311	6.50069431791194	5.55886122480585	6.80387953752277	7	7	6.11953341740407	4.57351933250519	5.4990701546159	4.8126095325446	6.71047480269079	5.46954193834016	1	7	1	7	7	7	7	1	7	7	2	2	7	7	4	4	7	7	3	7	7	7	1	84.5	1	3
118	6.34333335494822	6.14361732767119	2.44472880100616	4.2144278578164	3.1039424532883	6.59187882426772	6.61430168535172	5.92394773138433	6.02785517710429	5.85785982017445	7	4.26071132352729	7	5.85166681066952	5.64812486963281	6.73948283580645	5.10456625440866	5.95576606420907	6.3480277956379	4.90597815820248	5.96976050197871	7	6.84193732554936	5	7	7	1	1	7	7	5	2	7	5	7	7	7	4	7	2	7	7	7	7	7	7	84.25	1	3
119	4.40684991561058	6.88950086116224	1.00155320102713	5.47647115453504	4.60349699242239	7	7	7	5.60401547824288	6.33949965451571	4.69385842466267	3.44204262704187	6.63376552994723	7	5.49470479178581	5.13737030582467	5.54509737169966	5.38699881357017	6.74835539667222	6.54849780220656	7	3.02313593200525	6.18574111677767	2	7	7	1	7	7	7	2	7	7	2	7	7	7	7	7	3	2	7	7	7	7	1	109	1	3
120	6.04450833832927	5.04024985701494	1	5.72594503640516	4.93454328265268	6.55539464661197	5.9954660889886	2.74237230944681	6.13537801842425	6.23151147543355	5.80461719659434	6.44573675690965	7	6.27166658778113	5.77801287563209	6.55685890822496	6.70010191585399	4.03360891342935	7	5.14378056215923	6.62921347292955	4.78047386261813	6.26801489629287	4	7	7	1	1	7	4	7	7	7	3	5	7	7	7	7	7	1	7	7	3	7	2	112.75	1	3
121	6.88591080414232	4.58378281032848	2.0646906618587	1.72308770918612	6.29187985178334	5.35135534472712	6.45418410383983	5.88740595383209	6.65985569574401	4.23310919800707	7	5.54519052992121	6.36562049269205	5.72106345529491	6.96894433834459	7	5.60609389712699	5.38875584150623	6.53681373238859	5.65007666702629	6.44341951539421	5.10576001845753	6.06866601501122	2	7	7	1	1	7	5	2	3	1	2	7	7	7	7	3	2	2	3	7	7	7	1	101.5	1	3
122	2.19121066597185	5.64331944718298	1.71088900963817	4.68167389344448	4.41286319878396	6.96198414982477	5.11475119105031	6.17214864771153	6.31440913403073	6.21988718854709	6.03117087858918	6.0654191417039	6.64731225740526	4.80956260395852	7	5.53933365436914	7	5.91967446375497	5.93291883234846	3.43929692914798	6.46117838120765	6.78874214595577	7	7	7	7	1	1	7	4	1	1	7	2	7	7	7	7	7	7	7	2	7	6	7	7	97.25	1	3
123	5.08704609472865	7	1	1.11388755557965	4.53360942860628	6.76966598586785	6.43385746655805	4.89405572259473	6.71025822872008	4.98836873918644	6.33438134092793	6.27089984577824	6.11025411893651	7	6.49286696816079	5.61613731744312	5.80446422742488	3.66680278597596	6.16090383738476	5.91430119292892	6.79375527020692	5.36842908816574	7	1	7	7	1	1	7	7	7	1	7	7	4	7	7	7	7	7	3	7	7	5	7	1	101	1	3
124	1.96523238528096	5.86481647843738	4.48482474154547	2.72330128617472	4.71427065516406	6.9875915331416	6.72287280652922	6.84485824907568	4.98939298178052	7	7	6.6857402544792	6.07172750778319	6.40527583691508	5.8554525803878	6.4390399773889	4.30803791167052	5.31860012688896	5.9395930601117	6.39333812190572	4.12204078550077	4.43622476219568	6.75621386320136	1	7	1	7	7	7	7	2	1	7	1	7	1	7	6	7	7	2	2	7	5	7	1	92.75	1	3
125	6.80208958556605	6.55945587647381	5.44368465173916	4.94147836292016	7	6.14146188388668	5.41130562311085	6.55307675556556	5.29428202348899	6.75391019126958	5.67557758977092	6.22794410176918	7	5.6019114534226	1.99359934670774	3.70447808020274	7	6.69033814934406	6.20393996316876	6.79159223645435	4.88725302729269	6.6825202937292	7	2	7	7	1	7	7	3	7	1	7	2	7	1	7	2	3	7	2	4	6	6	7	1	78.5	1	3
126	5.81414613251466	5.00077874049999	4.05820557029575	6.59596781596888	7	7	5.28298889456472	5.78088320201864	7	7	6.00335196921253	6.67236625329494	5.61517253088793	7	5.54959765180664	7	5.1602801639586	5.46890580695545	7	5.73704152093435	5.66287050193957	5.83398029182265	5.3714157615387	1	7	1	7	7	7	7	1	5	7	7	7	7	7	7	7	7	5	7	7	3	7	7	92.25	1	3
127	4.55803834573612	6.64797599924314	1.5211327120772	5.87516027696924	3.76399487331503	5.97717637250032	5.46555391997759	5.20045679804191	6.05748073638791	7	7	5.8825024007615	5.81506471943164	5.7491960220765	5.90004038439018	4.70367071479901	6.13097916841775	2.9735069716107	6.34461816994432	7	7	6.80018106088592	7	3	7	7	1	1	7	7	7	1	7	2	7	1	7	5	7	7	1	7	7	4	7	1	91	1	3
128	6.83683583332116	5.36671902071494	5.42785791120755	3.41830783716254	6.59556478439011	6.73306765781225	5.79262606766567	6.459647475663	4.62916380343226	6.75118496077328	7	6.45604442935227	6.31050556650349	7	5.08988836735271	4.97176121962785	6.43354100785832	6.44597349872906	6.12309745626269	4.77764351771018	5.7524461262256	6.17407443618306	6.26428105109499	2	7	1	1	7	7	7	6	2	7	7	2	1	7	7	3	7	7	4	7	4	7	1	85.75	1	3
129	4.22200186621249	7	2.75729182762302	3.10422912719503	7	4.61936754079585	5.92365996262613	5.67244389912159	6.13262551173403	7	5.6843853103433	7	6.09360041820707	6.81207295532623	3.13968548594545	7	6.01690880467835	5.04080047912107	5.30519091378749	6.47010269149179	6.40694258856283	3.76798272572153	7	2	7	7	1	2	7	7	1	7	7	2	1	1	7	2	7	7	4	7	7	7	7	2	83.5	1	3
130	4.01652411986337	5.24223949470946	3.3357302415258	7	7	6.30763520151062	5.37448360631398	4.07519889489313	6.19702965506686	6.36329705597866	6.68500041152686	6.42078679501563	5.74724712885047	6.23190109908156	7	6.84385378712998	6.64030132933146	3.40706726539798	5.28558501946149	5.69695434902685	6.83502907470025	5.65679478046649	6.71870934929095	1	7	1	7	7	7	7	1	7	7	5	3	7	4	3	7	5	3	7	7	3	7	1	104.25	1	3
131	6.65921340656821	7	1	1.79668459523593	2.0267089919503	6.06885461853602	7	4.15231548865641	5.61786070012368	7	6.85302190020972	7	5.90140334586927	6.55030269374551	5.63726695213914	4.42016575110757	6.35240575655425	3.94810813688596	7	6.79203618885692	5.61239430286591	6.19125330337675	2.93781312298958	1	7	7	1	1	7	7	2	1	7	2	7	7	7	7	7	7	1	2	7	7	7	1	85	1	3
132	5.60992762027776	4.89484682123634	2.81201965843829	1.25993729482476	5.89254512922246	7	6.61200250354145	2.61168894503681	7	2.10327878341105	7	5.51631451911974	6.08127249030594	4.79831768672246	7	7	5.58820949876878	4.37533062449722	5.96242654369446	4.86982132096837	5.96197326418352	7	4.70941731101806	2	7	7	1	1	7	5	1	2	1	2	7	7	7	7	3	2	2	7	7	7	7	1	97.75	1	3
133	4.73647300373096	6.51711316152232	1.77045894996765	6.04528165404325	5.97843330170287	5.04226320787841	6.97723739280704	7	6.5010809422098	7	4.43308362622662	4.40348941668697	5.37011388042745	5.19560582002121	5.51356713508593	5.78900666215908	6.32125209904007	4.69469452845482	4.95172169684089	5.90955915361298	6.56260212604057	6.99496561621238	6.77568630641633	2	7	7	1	1	7	7	2	1	7	3	7	2	7	7	1	7	7	7	7	7	5	6	75.5	1	3
134	6.4400750576805	5.49401864384019	3.24949556911148	3.48909743716335	6.67972553592141	4.9655546457004	6.51050261301089	6.7866209237436	6.56263055998676	6.0539778280757	4.77267337462814	5.81595024289493	6.72244479601012	6.93618553190595	6.50261311958016	7	6.61539172715173	6.49402235870003	6.76208586363507	6.2918409673657	6.12030031577471	5.89329267874306	4.6771785756044	2	7	7	1	1	7	7	2	7	7	3	7	7	7	3	7	7	4	2	7	7	7	1	99.25	1	3
135	6.89495101797989	6.61821968760828	3.9363591315709	4.74778849774972	5.16917001616818	7	6.18062792427943	5.76493042896138	7	1	6.93875232077701	6.95207483324114	5.85635897009979	4.00937464950781	5.53460367822724	6.55722213808641	7	3.43020391790349	6.57566295088983	4.97299080789947	3.140224658614	6.2487294476723	6.91566373336242	1	7	1	1	1	7	7	1	7	7	7	6	7	7	5	7	7	1	7	7	3	7	2	79	1	3
136	6.15684434197157	6.05343446355016	4.95218502943453	1.85858971759954	6.55887646081276	5.69602880735485	5.65913712556296	7	7	7	5.30259227253737	6.55531653939724	4.17423541486752	4.7466991618055	4.69986860576006	7	6.19050684606567	5.34951466353644	5.49590080086858	7	4.1967823619982	6.7805551126237	7	2	7	7	1	1	7	2	1	1	7	3	3	7	7	7	3	7	2	5	7	7	6	1	69.75	1	3
137	6.44345186859175	6.45462316107363	5.79294897182308	1	6.3879058714601	5.6447065307009	2.84146445618889	7	6.70894569022666	6.72287617317485	7	5.42666041697436	5.39215834853435	5.44401104905029	6.39353634237874	6.34905599342041	6.06424599172063	5.55143662155775	7	6.67797251554354	6.76770379234314	5.99198714549105	5.30427090216626	2	7	7	4	1	7	7	1	1	1	2	7	7	4	7	7	5	1	7	7	7	7	1	92.5	1	3
138	5.96111169575119	6.33000005525833	1.89271490121866	1	2.71556482881974	7	4.11772970418986	6.88060914503165	6.76640319466873	5.21293906106224	7	6.18547590958506	6.9435321923372	4.42422664573113	6.77578638904668	6.6058349652175	5.17523814348387	6.22802483721679	5.64331347392846	6.15269531750719	5.41462814933002	7	5.72985540663308	1	7	7	1	1	7	7	2	1	7	7	7	7	7	5	7	7	1	7	7	2	7	1	84.25	1	3
139	4.09490298963897	5.72449030810405	1.82358051678418	5.99902974918929	5.40416592926408	7	6.83593548170072	6.68953891976346	4.79614010161171	6.03751470462837	6.18439530023962	5.82795562560761	6.37545773723874	6.18518365615436	5.27413427037428	4.35780861872692	5.32122283908644	5.49656323439028	6.54345478048661	6.32701934690106	6.84429773981384	5.98684988842562	5.06604157318893	2	7	7	1	7	7	7	1	1	7	2	7	7	7	6	7	5	2	5	7	7	7	1	87	1	3
140	4.29485279472791	7	3.87418630334544	5.28403642505423	2.424288198577	5.5396598124717	4.36449061356643	5.26053384879632	6.98886397128456	6.72129310109215	6.73958314801422	6.86339614014731	6.44146065838081	6.9056524962739	6.37166881957476	5.41635362707217	5.95889807624848	6.10747795323771	6.32490198349889	6.17686450899433	5.57601750519657	5.12993816015293	5.22332872321509	1	7	7	1	1	7	7	7	1	7	1	5	7	7	6	7	7	2	3	7	7	7	1	83.75	1	3
141	1.41931248934457	6.50458043513897	5.92939495722984	2.87635155809992	3.99058242859189	6.47009159115462	7	7	6.1129348324969	6.62792744121973	4.26985375623211	6.75764658476485	6.25261671604125	5.9986027188444	7	6.87173053524532	6.29075033729816	6.8145378344499	5.01115208188572	5.23574961076932	4.51232970377513	6.15436975685285	4.66513115674316	1	7	1	7	7	7	7	7	7	7	1	4	2	7	3	4	7	2	3	7	5	7	1	66.5	1	3
142	1.50559724393202	6.25852925349653	5.19705834278899	3.32578371891281	3.66875665047999	6.76987295802478	6.17655003957006	5.72311563249698	6.42714042743525	6.30813206567295	3.77522337168626	6.4956597230678	6.64825448806534	4.17605777244888	5.32446708853054	6.76384417908396	5.53040402887506	4.86893542793416	3.88263242024712	5.62730086094775	7	6.8291725397497	5.87260671838635	1	7	1	7	7	7	7	7	7	7	2	3	7	7	4	7	7	2	7	7	4	6	1	85.25	1	3
143	5.02798280303063	5.23780066859019	1.93802057084122	1.29989256943651	5.25627120157442	7	4.86631455967482	2.76653288183972	6.96437869371729	4.45999191991818	7	4.78513442278108	6.0484819959164	5.53387503919887	7	6.796321092409	6.37673686365829	5.3601034439362	7	5.33152439260111	5.83310912646703	5.21959039022025	4.50832617749093	2	7	7	1	1	7	7	1	7	7	1	7	7	7	7	3	2	2	7	3	7	7	1	97	1	3
144	5.36447458283569	6.05857294162479	2.26966558683634	2.97476834461927	7	4.12472919799395	4.1766499500911	4.45669199694599	7	6.77443501891547	6.58006361307685	7	5.97974978993738	6.23295322758649	6.73388369708825	6.98985267580917	5.87846518298904	5.38036209601249	4.96195855976899	6.21347381732877	5.78702108098855	1	6.3054733420046	2	7	7	1	3	7	7	2	7	7	2	1	7	7	1	7	7	2	2	7	6	7	7	79.75	1	3
145	6.89870936883914	6.52895777939189	4.98855210733313	1.45579765970172	6.45754300989367	5.43778618830575	6.75354893042714	6.15353007251252	7	6.8677878706932	6.81804927943262	3.84494344412126	6.1491576111392	6.98999245993249	3.52096310401277	6.25076909499941	7	5.41691998560076	1.43692008852924	6.58632376048396	5.10469921834509	1	4.32427234364841	2	7	7	2	1	7	7	7	2	7	2	7	7	7	5	7	7	3	2	2	7	3	1	78.5	1	3
146	5.74606720673068	7	4.5979955932986	2.59197883434006	4.0207201850345	3.80642929194902	5.16274036254597	6.61614656605163	7	7	7	4.02584978576874	5.77994633422437	7	7	3.90992320512309	5.20721533871991	6.43673033189879	5.95133304507491	3.95863028429345	6.2353592770978	5.58399851544929	6.01049851709931	2	7	7	1	1	7	7	6	7	7	1	4	3	7	7	7	2	2	7	7	7	7	1	75.25	1	3
147	5.89872944585934	5.58296545789547	5.51417404747147	2.38118555386785	4.73831500644573	5.14502770346628	5.28761478705408	4.08555033410374	5.2724780993367	1.85353219604939	6.69978322336986	5.13425038629445	5.99560917324703	6.94035004679952	7	6.64484892235045	6.61863104360331	7	6.74829479049085	6.29437011966773	5.86887354223198	7	3.24327699488506	2	7	7	1	1	7	4	4	7	1	2	4	1	7	3	2	7	2	4	2	7	7	1	88	1	3
148	1.18641069079672	6.66936783015116	6.2122404639833	3.30870865038322	4.42918847375816	6.85163254098762	7	5.25158374977015	4.98700672629995	6.48792561521571	3.11388912734072	6.95121459357353	7	5.54368204295428	6.9824321804339	7	5.35112179497426	5.79519396862564	4.00367443924876	5.71116158267109	5.01484963131191	6.64255935263492	5.82409827138917	1	7	1	7	7	7	7	7	1	7	1	3	7	7	3	4	7	7	2	7	5	2	1	78.75	1	3
149	6.84569197258646	4.49340259314813	3.96057788047911	1.66677575252834	7	6.8302161782331	6.86234360494245	6.87094811757937	5.16302567655212	4.81100758787951	5.71402908674324	6.39770985199177	5.59847260584153	7	6.03150376129482	2.7108769673463	6.7193807500467	3.89461920988861	5.66943200995683	6.87988891189263	2.72235525764843	7	5.34204976447849	3	7	7	2	1	7	7	7	2	2	7	7	7	7	7	7	3	4	7	7	2	7	1	87.5	1	3
150	7	6.65168364419369	2.69802395646544	1.33509106106907	4.23536463206338	4.60850790808016	6.81762612021691	5.7215469973602	5.47826509248228	4.20724248958457	6.04223720727411	6.4746286036824	5.73080350859594	6.18004537951508	6.83680177350912	2.99867060992472	3.45337549394445	5.91405863689179	6.73481458704357	5.06549109530088	5.77546887523096	6.70736818568169	5.75883085414227	2	7	7	1	1	6	3	3	7	7	2	7	7	7	3	4	3	2	5	7	7	7	1	83.25	1	3
151	5.21400727506353	5.76014946090233	6.68271345813289	3.69251437605181	5.42412438023448	6.12610748876537	6.09340239148573	5.13089110898518	5.14050519191345	7	7	3.73089233056275	6.61929498135699	7	6.82763563792654	6.50844071620121	6.94689134773794	4.7644175735769	6.87513925000743	6.71221584402752	4.08365868103783	5.92026613441247	5.84880985329902	7	7	1	7	1	7	7	7	1	1	7	3	1	7	3	7	3	1	2	7	7	7	1	97	1	3
152	4.68758090696504	5.61945927456315	2.28229322924013	3.93369819961672	3.66799906738405	7	6.78384658494082	6.03299027194069	4.56766736403715	6.16035779376648	4.08803887707235	7	4.95618349356041	5.11660923959426	6.5026093133924	5.41806409333461	6.17695392354393	5.41251690123878	5.80243379111723	5.97529185791532	5.99905906804519	6.51304348859586	5.91419404298572	2	7	7	1	4	7	7	1	1	7	7	7	7	7	7	7	7	6	7	3	2	7	1	78.75	1	3
153	7	6.82479491366448	3.9697379336426	2.5125208880783	4.0775446877855	5.68969116541802	5.91636848272206	4.8638562785537	6.52164985269792	6.87872241175688	6.39014199385179	4.00315182926167	6.36253313581406	7	5.49640856000671	3.78825606830781	4.2833542479702	5.67142399467832	5.25222828962556	6.31079502706451	6.00586526480675	5.2935583911105	6.95614959509292	2	7	7	1	1	7	7	7	7	7	1	7	4	7	3	7	2	3	7	7	7	7	1	62.5	1	3
154	5.39496306541374	6.3727546175337	6.97219759558656	3.59884320392102	6.87392395366024	6.28535485121993	6.1505938627816	1.29832010304193	7	1	1.9401661990161	5.65244075906445	7	7	7	3.82175630103737	6.74243942260398	4.29835763021809	4.55710835261602	7	6.52923106336686	6.16374027985619	7	1	7	1	1	1	7	7	7	1	7	7	7	7	7	2	5	7	2	3	7	7	7	2	80.25	1	3
155	4.24975503326974	5.86607699377391	1	4.75563502284156	4.13584503815754	6.78944086591433	4.80532156136873	5.73553825593581	6.73911617837398	5.8908029492983	5.37746847771615	6.26770483402986	5.83990580794168	5.22968883844173	5.90570820131367	5.80158304220307	6.80303887092363	5.77908405036211	4.35421710524633	5.70434914969325	5.51947758827745	5.3943439154587	7	7	7	7	1	1	7	6	2	1	7	2	7	7	7	7	6	7	7	2	7	7	7	1	86	1	3
156	7	6.61970065385801	5.19151424073291	1.53400670943894	6.23106709902741	6.50918138211192	6.24660519442197	5.77087434327543	6.04701315035502	6.30724337202606	7	2.83287468181056	6.66443075029966	6.75151070997311	6.04749601388946	5.64217271517244	5.61511815386761	6.10490650953784	6.49977682166663	5.35853367700627	3.35403574642883	4.80730699699184	5.61050746943917	2	7	7	2	1	7	7	7	2	7	7	7	2	7	6	7	7	2	7	7	7	7	7	86.75	1	3
157	5.27025559879112	5.34585659812369	6.51565205510315	3.53402885727335	5.13253064585142	5.78552592201745	5.38081504116938	6.13924374000113	5.01381488868566	6.58620600448127	4.47956660777066	6.29392731032517	7	7	7	6.79715487562247	6.03034778371005	4.43502438167344	6.00287860336858	7	7	7	5.93384545948445	7	7	1	7	1	7	7	2	2	1	2	4	1	7	3	7	3	1	2	7	3	7	1	96.5	1	3
158	6.65943802219825	5.68934710978452	5.36049815712295	1.67730255544903	7	5.84857932118716	5.72323612138753	5.21196707908453	6.67475398113985	6.49212320242863	7	5.59723710521813	6.61789413293291	6.6160312966854	6.22327149044	4.51946011634129	5.33017035134564	4.7188959704739	7	5.5370790523485	5.03918638598513	1.01593041170514	5.7411189097054	2	7	7	2	1	7	7	7	2	7	2	7	7	7	6	7	7	5	7	2	4	2	1	79.25	1	3
159	6.6656258974058	7	1.36479994277104	1.13752106677193	7	6.72431712199992	5.65828439931138	5.38009716117971	6.823823667042	6.14180321941548	5.13800685362376	4.45237911523782	7	4.67167367695221	7	5.11470690133835	3.96198724039809	6.39749078352658	1.37786052414424	6.18732739550954	5.41510786991612	6.2046869373227	4.45344877353803	2	7	7	1	1	7	7	2	2	7	3	7	7	7	3	7	7	1	7	7	7	4	1	77	1	3
160	3.28970127222526	6.07381954860149	2.45148645002786	6.03363538268518	6.14036378235383	7	6.39876860694952	6.35624597828924	5.15650095215427	6.10772536487034	5.58210238837842	3.03629511273401	3.93872909226913	6.49429786185152	6.86013134432775	6.50112101441774	6.97223340009152	3.74383441087572	6.09771400557424	6.98215460867808	4.56332178945728	5.71653116296782	5.79516477317032	1	7	1	1	1	7	7	7	1	7	3	7	7	7	7	7	7	2	7	7	3	3	1	80.75	1	3
161	6.09083228246314	7	6.38516093335522	4.10558224188379	6.95264976561337	4.00199850914759	5.76520518279618	1	7	1.38422374134747	3.62540493388691	5.78162287860637	6.26621876944066	6.29737556481864	7	3.90322043208639	6.88109903053485	4.91182055033881	5.14475221166436	6.59620772783019	6.05369392871399	5.45681673950275	6.43045817562897	1	7	1	1	1	7	7	7	1	7	7	7	7	7	2	5	7	2	2	7	7	7	2	78.5	1	3
162	5.32587073992792	7	2.30498986673513	6.56535559290662	4.34391455982737	3.75701196067796	6.9386358407816	7	6.19478988497736	3.72073776212855	5.9285425704155	5.9832431367243	7	6.11153866724794	6.57545586292459	1	7	1.54144753589957	4.91626757943381	5.54191334110994	7	4.82787830752292	4.89975484083396	3	7	7	1	1	7	7	7	7	7	7	7	1	7	3	7	7	4	7	3	7	7	2	84.25	1	3
163	3.29638413466571	6.48002015362107	3.46354654987802	6.68132576391008	5.80553527524947	6.06991103757884	5.24631190725797	6.42711308140897	7	6.22873658492755	5.7081311824187	5.22353303559603	5.6141782879658	4.79126986501052	6.06641960353264	5.63370656424623	6.48991213564486	7	6.48329540627323	6.26386677876564	5.64823314078763	3.66353122746251	6.65573581363423	1	7	7	1	2	7	7	7	1	7	1	7	7	7	2	5	7	2	7	7	7	7	1	77	1	3
164	4.03778911564312	7	1.63047291990917	1.4420106498142	6.54026582187317	7	6.40105846248965	5.42159333141253	6.41028652050915	6.29331244587472	5.62122990946414	2.90115066888873	5.51144313694702	5.55567367106012	6.53068118126396	6.33663435959525	4.45588903532629	6.30398310161331	6.78266602483141	5.0825603905517	4.79564829953874	4.17785493183352	6.15736410236869	1	7	7	1	1	7	7	7	2	7	2	7	7	5	3	7	7	2	7	7	7	7	1	85.75	1	3
165	6.00405340705372	6.48532264955008	2.10153582953758	4.02917584849291	4.40939753391795	4.90517580345447	6.7122364464328	5.36010541805453	4.9770853811967	6.38766884744166	7	2.76859480741665	4.5679575858813	5.39895577491887	6.3700391588196	4.90145863161969	6.09838571708304	2.96710088499484	7	5.96915321573328	4.33795881390712	5.86259275454394	6.98103606135454	3	7	7	1	1	7	4	5	7	7	7	7	7	7	4	2	7	1	7	3	7	7	1	85.5	1	3
166	5.41863182164497	6.66689585142479	1.11214479033761	1.55464198298398	6.47760895049466	6.25924982156619	6.05090845618196	6.39520126718682	7	5.41439354881942	5.87896753942635	3.71430254126293	5.50307908343611	5.14857189311127	6.04247760709975	7	3.82570167975026	6.48906244960743	6.50555647126275	4.71863048574452	3.69069580373954	7	5.10352312527347	1	7	7	1	1	7	7	2	1	4	1	7	7	7	3	7	7	1	7	7	7	3	1	62.25	1	3
167	2.6108946723205	5.00865223626301	1.13899944807446	6.9786334640898	6.40001314657487	6.98318501318891	5.44161417078943	3.51894663689067	4.4459049856815	6.17673366846296	6.38577142415362	5.16108559601708	5.41704314608403	5.90179069911437	2.04455178253089	6.53185367465632	4.62603608248828	5.90471421866579	6.31716931756957	6.15435002938464	5.74329413897356	3.57972686847748	7	1	7	7	2	3	7	7	2	5	2	1	7	7	7	2	7	7	1	7	7	7	7	1	82	1	3
168	4.62460715137471	4.7622152582363	5.63053659749202	2.14500932971979	1	6.41230225351899	7	6.95658325674987	5.03329100096143	2.18639350802444	6.71264974710962	2.32232935856243	6.68442732203144	6.05725340894796	6.39635285423169	5.92170009839502	6.02201858695965	3.57073123375861	2.22173312763659	6.53111185592689	6.91740842518845	7	3.96433368619122	1	7	7	7	1	7	7	7	7	1	7	3	2	7	5	7	3	5	7	7	7	7	2	88.75	1	3
169	6.67967480145259	5.46398658217452	4.0625593440716	1.233293905005	6.65095940795352	6.30471250045085	6.07714308918599	7	6.45230247710863	5.80980234418002	6.93859409217524	5.81024911278848	4.42937722640316	5.61167186760369	5.18337449314184	6.49118642096103	4.96307848084997	4.49565061847433	7	5.99044711492928	4.58552979137914	3.41307148791009	5.32338370010123	2	7	7	2	1	7	7	1	7	7	2	7	1	7	3	7	7	1	7	7	4	5	1	86.5	1	3
170	3.04193225196514	4.86596525258128	5.76506582706142	7	6.53007760253196	2.83094667351224	6.75719653140155	5.82271341639243	6.80846694182163	6.3067956380243	6.36181537643565	6.42276973290097	6.03501912620455	6.79444107909464	6.02621629273341	4.38376254961237	3.38065867115248	3.59326173510253	5.97689993638676	7	7	6.26148765070351	5.34349906579353	1	7	1	7	7	7	7	7	7	7	7	7	7	7	4	7	7	1	7	7	7	7	1	79.25	1	3
171	4.99701282327611	6.58528098870048	4.35671600188985	1.41767199157104	5.27247786085813	5.15999346552998	4.13286782168793	1	7	5.62701492817879	3.26978234822859	6.33890810906515	7	5.94617777422387	6.32204812049551	6.27536255956482	7	4.28531083836474	5.26103566724433	4.10807811564805	6.44040235873884	5.84745860616345	4.80041892461694	2	7	7	1	1	7	7	1	4	2	3	7	1	7	4	7	3	2	7	4	3	7	1	90	1	3
172	2.14188889541192	4.79107491446012	5.27627442249983	2.32580886038739	5.23251533535366	5.94291309356198	7	6.9492705630929	5.74344845991043	5.3805004764245	6.60190570127087	6.93810917529071	5.83044766396879	6.32430975005359	5.30858861679059	5.4356527633934	4.6640855097043	4.93946392252955	5.43996730060233	4.82368462217105	5.40690103947769	4.91208882823534	5.71766732885779	1	7	1	7	7	7	7	2	1	7	1	7	2	7	5	4	7	2	5	7	6	7	1	70.75	1	3
173	6.66816812769121	5.38019902106135	5.54933654445995	1	6.19094907851382	6.14315251787489	6.00040832725509	5.39594868414443	6.91287944954426	6.11743883606919	6.81848598129183	6.46332083399625	4.13911335255908	6.23072675303437	3.94498047214752	6.66596975286705	4.39585617494917	5.36924660192434	6.64859497925319	5.74081213790279	3.15064388108919	1	5.11283557050363	2	7	7	3	1	7	7	7	1	7	7	7	2	7	4	7	7	3	7	2	7	3	7	82.5	1	3
174	3.37569439167581	5.20088819447742	2.86128770757594	4.26980481930269	6.31175378492246	6.66109319197729	3.56948232990574	4.60626613847898	6.31443309512822	2.21485865968725	5.81865694641233	5.03920018318083	5.32513588734069	4.21161968463865	6.89044717643323	6.15023230019277	6.93690742334675	4.90896258757068	7	5.65036466244044	5.87679024024129	7	7	1	7	7	1	1	7	7	3	7	7	3	6	1	7	1	7	7	2	7	7	3	7	1	82.25	1	3
175	5.42354743959659	4.5425038009529	1	6.32397815592551	5.92308678811212	7	5.6356068442824	6.63867140674773	4.53548319844084	5.77052334653845	5.81607290320049	2.97241259627529	5.76843786489432	6.83620973260072	4.46419907314281	6.07053637064188	4.53165050204043	5.03734261109113	6.59443089566677	6.38229546442237	5.48161920247467	6.13711566425069	5.15772435711385	1	7	1	7	7	7	7	2	7	7	7	7	7	6	7	7	7	1	3	7	7	7	1	82	1	3
176	5.84911507484107	6.92709302495346	2.90087006546908	1.05116926476557	4.2008548038725	4.21779130542784	6.61997442814449	5.94677218914276	5.41772285748146	4.19185284688074	5.42206139368331	6.67090065191221	6.9016405342952	1.49389982964953	6.9315340815762	4.16647206163584	3.28343389335901	5.75669583227577	6.17487262839547	4.89343155111062	5.60738850176575	6.48685439263176	4.941090926504	2	7	7	1	1	7	4	7	7	7	1	7	7	7	3	3	7	2	5	7	7	7	1	63.75	1	3
177	6.36760611629655	5.99631776692886	3.80085221526642	4.08993041068492	5.71636488722498	6.63983146876265	6.62388880258854	6.83037146814953	7	5.62694701285321	5.81036733960934	6.07516707135512	4.35058068079118	4.80544809137543	5.82611854434089	5.88505831850517	4.70534368976354	4.11801330354141	3.73407867722943	4.39630955668993	6.66762816952934	4.62444991624155	6.31167006762896	1	7	1	1	1	7	5	3	7	7	2	3	7	7	3	7	7	1	2	7	7	7	7	90.5	1	3
178	4.64401922938315	5.655143755892	1.78088679353936	4.01292616173085	3.44066935544026	6.43324259455751	5.41572561432043	6.17320533592225	4.67916892688016	5.00123838809537	2.75604782442847	6.8424707903465	4.89515624901478	7	4.88201413600258	4.93763512311329	5.3458465718088	4.94544546539308	6.20423051117505	5.34039561393268	6.42809485640583	4.42870714423967	6.08290812945701	1	7	7	1	3	7	7	2	1	7	7	7	1	7	7	1	7	6	4	2	2	7	1	53.25	1	3
179	5.80008535878957	6.61010273123557	1.84136772735115	1	6.96121602695757	6.02545951054782	6.0251699095109	4.53129923674919	6.67474664202782	5.12501037364754	7	5.10385034943784	7	5.23750586764323	6.12837671561446	5.87193016589193	5.10605539622367	4.54929965154619	1.92545405372952	5.87287884941234	4.06234511097538	5.80008931674455	4.97331158596632	2	7	7	1	1	7	7	2	2	3	3	7	7	7	3	7	7	2	7	7	7	3	1	70	1	3
180	3.04058415709416	5.44708288260096	6.94365597094212	6.70046610463007	6.01335465525267	4.35754840767123	6.88411382957649	3.65730300751185	6.49011842250225	6.22161117329429	6.00228268356765	5.94230570067107	4.46801061076272	5.88851612888121	6.074612075002	7	3.60281270099575	5.97171885257818	5.94556886509552	5.3863443777846	5.64794545788246	5.62667969151262	6.09507018934769	1	7	1	7	7	7	7	5	2	3	1	7	7	7	7	7	7	2	7	7	5	7	1	82.75	1	3
181	2.30374272799483	4.9478799473597	7	1.4085377684676	5.62291081622415	6.58435916280823	3.85035432780134	6.72927835993258	3.72262619020547	3.11546153229802	5.70590246976066	6.03080665999559	4.83069178296144	7	5.93961393937639	3.90509771766119	7	6.54304305601499	7	5.07367582360182	6.72552950662807	2.85720162725441	4.15603475565378	1	7	1	7	7	7	7	1	2	1	2	7	7	6	4	7	7	7	2	7	3	7	7	75.5	1	3
182	2.27901308616536	4.98823908170672	5.66216426331368	7	6.05904448567908	3.67248734175115	6.82079377112781	5.52282904587361	5.37102339286252	2.84228759971793	4.7166278014936	2.87020915266228	6.46353577254353	7	6.52371812173283	6.71482262613725	3.53309568680543	6.15772929879889	6.44386304690267	7	6.50185495583109	6.23844383690403	5.56413057284648	1	7	1	7	7	7	7	1	7	7	1	7	7	7	3	7	7	1	7	7	7	7	1	66.25	1	3
183	5.20001859986101	4.70305050364866	6.85591336775763	3.18043198863533	5.22205514307352	6.86575202855385	4.49547580342749	7	5.63407928674313	5.21500471786439	5.38245557422241	6.79085228697115	4.79087013877384	2.83784965571449	6.9448637388251	6.21461351531083	5.75552218995339	4.0740483460566	5.53426456303123	4.89185124184538	6.29461866004206	6.91569254863199	6.04685070348525	7	7	7	7	1	7	7	7	1	2	1	7	2	7	3	7	7	4	7	7	3	7	1	83	1	3
184	6.34258267008936	1	1.96670099687371	2.85379581655072	4.66212856224038	5.98177561753138	5.74372898280577	5.42861520303798	5.39447597513346	3.29368475931575	3.33203760732659	6.31156579025602	5.61862344449607	7	5.22276243817601	2.78070681074614	6.12859207582649	7	6.26548128781198	4.7525588438686	5.00094281258615	6.67774299608611	6.43286251011927	1	7	7	1	7	7	7	1	1	7	2	7	7	7	7	7	7	4	2	7	7	7	2	67.75	1	3
185	7	5.42777686296681	3.70737572550798	1.31919585419184	7	5.20499840765035	5.29356539414819	6.75890390816416	4.95664192261064	6.82078662689554	6.30016401276342	3.84002868950668	6.11370020247006	6.84260742885345	2.83389864605974	5.75255438445883	6.26067672182962	5.20739242159588	4.72591885280083	4.233127025369	3.97299215624023	5.61682224607109	3.61721870852746	2	7	1	2	1	7	7	7	7	7	7	7	7	7	2	7	7	3	7	2	7	7	1	90.5	1	3
186	5.12670100224548	6.65712163838479	4.48276163923439	2.0918994209545	3.41682249039602	7	6.66211452092973	4.36745314966888	6.52768810491002	5.95328299735856	6.12458199506456	4.90095111956068	6.68502439263153	2.89391919918025	3.82259642729019	6.38476470314886	4.62900342402427	1.09713445498286	2.37793847791987	3.55441306055364	3.87973390994604	5.58039252354278	6.07108481817901	2	7	7	2	1	7	7	1	7	7	2	7	7	7	2	7	7	1	7	7	7	7	1	86.25	1	3
187	4.69488799442842	4.57298530263189	2.22870838434185	5.59010983563894	5.42316061187398	4.35799793857822	5.71989359062118	4.86367117023869	7	6.32080126488464	3.37208506480661	6.15508301611643	5.62925327200032	6.32781278908001	7	4.07986524657746	6.21919034217665	5.35946692335929	5.73861827278362	4.20872017180849	5.70012784847287	4.30324689874505	3.56804834812008	2	7	7	1	1	7	7	5	1	7	2	7	7	7	7	1	7	2	7	7	7	2	1	76	1	3
188	3.5126189628426	4.76407092777172	6.86929488629199	5.33452186150194	6.43191688887424	4.9332033703059	7	2.76901471027807	4.74383026393124	4.06743083753358	6.38244508024977	5.19313210670255	5.84705221802943	5.67653114178089	4.39655970349359	7	3.4522844255552	5.70522220380579	6.70734831941886	6.51061800299839	6.34972842516465	5.12407166340497	6.04695920736481	1	7	1	7	7	7	7	6	1	7	1	5	7	7	7	7	7	2	7	7	2	7	1	90.75	1	3
189	3.75536678118376	4.32934005370961	1.06992579440896	6.59940246833738	5.59460924393314	6.92509710439391	6.64590083673376	6.15468765343719	4.9614342099891	4.72252740704709	5.56095810583073	3.22435131124849	3.17948722832819	4.68475890642659	3.27752994207458	6.39940038615343	4.94917567635512	5.55404009493557	3.37504736801846	6.4871327098778	5.9463924195	3.72988897743752	6.53904748928911	1	7	1	7	7	7	7	7	7	2	7	7	2	7	2	2	7	7	3	7	7	7	1	68.5	1	3
190	3.01960461249595	5.54621515543096	7	3.30504592064011	5.73198204401144	5.44273131509955	4.21556686670928	3.39762971476997	1.96941447447504	4.18310631769631	5.53832941447968	6.13538555336406	6.69051726757753	3.26687613080805	6.31810636643089	7	6.99594182534276	4.52016209809555	7	5.85654305868143	4.51405545444728	6.5986788154915	2.71657557721833	1	7	1	7	7	7	7	2	1	7	1	7	1	3	2	7	7	1	2	7	5	7	1	85.25	1	3
191	2.61687870108564	2.81174586976489	6.25024702677876	4.13936358250216	5.51827770539145	7	5.80179461107775	4.82275579023232	6.15871958969593	6.39231114631038	6.82133958142375	5.87139855055198	6.17829071570743	2.33096784691179	5.81992582524485	3.84020407690928	6.52741509851528	3.1673776982642	5.5388518852472	3.22789728533155	3.61400317658824	6.78485562792773	6.63016275755129	2	7	1	7	7	7	7	7	1	7	2	4	1	7	3	7	7	2	5	7	4	7	1	79	1	3
192	2.87740437498429	4.66462768408526	6.79315407544404	6.17691162496765	6.45792429355753	7	6.13247302850343	3.76591828260348	6.21293998660888	4.53360147807265	6.5558488526422	5.71485289435539	5.37602561713771	5.43082022670344	5.57767436845874	4.21372176527031	3.06510317411189	5.47482348499651	6.40125786178397	5.50162064816528	6.75773019975071	3.31200778853176	6.03268334174437	1	7	1	7	7	7	7	7	1	7	1	7	7	7	2	7	7	2	7	7	4	7	1	81.75	1	3
193	3.29158524672034	5.70333024584426	6.59864412197662	7	5.23672706791496	2.77316720713286	4.47990751356722	5.17139081738371	4.69643443615417	6.29483445938299	5.44099049198038	5.84867455928718	6.00256255442043	6.66659328607716	5.62174201230833	3.74459695736686	3.57003673935282	3.7212145357381	7	6.08368248713764	6.53919947038407	3.78909118379337	6.22615715523678	1	7	1	7	7	7	7	1	7	7	1	7	7	7	2	7	7	1	7	7	7	7	1	84.5	1	3
194	2.53596538185219	5.10251261101908	6.4034652507069	5.23445366274673	6.71114811862028	6.78288599719399	7	4.12030346808818	4.89889220156241	3.32006665532264	6.71393906311798	1.74605378976687	6.81780098696486	4.01874487497227	3.42450088584757	4.33852003749758	4.81792408376536	5.71961298134827	7	6.65758385355628	4.58922540475028	3.64187082771799	3.59432440597532	1	7	1	7	7	7	7	7	7	2	1	6	2	7	7	1	7	7	7	7	4	7	1	72.25	1	3
195	3.09213963827962	3.93647379403186	5.73212371438518	3.79953683018068	5.1639538082644	5.9503649317972	6.30615121472163	3.95528737907479	6.30180395417796	6.20128216656284	6.49522085659657	6.04615087071065	4.81671952483182	3.03663685340858	5.4070800151192	7	5.54632473357183	2.723446754367	3.37675329674757	4.22005628106865	4.2351389030789	5.62246592774974	6.42543763540453	1	7	1	7	7	7	7	1	1	7	1	6	7	5	3	7	6	1	7	7	4	7	1	86	1	3
196	2.20213232630582	4.13745528079753	7	6.98954618509025	7	7	6.67532081505012	3.82513208066524	5.44583491123806	3.63082568729231	4.94658869356839	1.79290605997833	5.18011032737222	6.21611238180162	4.22468048502647	4.15126758201041	5.0771611321451	5.71763152042685	3.58575040875308	7	3.45636876273094	3.38021304964261	4.80388591725753	1	7	1	7	7	7	7	7	7	2	7	6	2	7	4	7	7	7	7	7	3	7	1	75.75	1	3
[truncated: 5 more columns]
