# Supplementary material for: How Are Mate Preferences Linked with Actual Mate Selection? Tests of Mate Preference Integration Algorithms Using Computer Simulations and Actual Mating Couples
Source: PLoS One. 2016 Jun 8;11(6):e0156078. doi: 10.1371/journal.pone.0156078 (PMC4898694; doi:10.1371/journal.pone.0156078)
Supplement: S2 Data — Long-term couple and agent-based model data analyzed in Study 3. (ZIP) [file pone.0156078.s002.zip › S10/Polynomial Model Data/Polynomial Couple Population 01152016 0624.csv]

	trait1	trait2	trait3	trait4	trait5	trait6	trait7	trait8	trait9	trait10	trait11	trait12	trait13	trait14	trait15	trait16	trait17	trait18	trait19	trait20	trait21	trait22	trait23	preference1	preference2	preference3	preference4	preference5	preference6	preference7	preference8	preference9	preference10	preference11	preference12	preference13	preference14	preference15	preference16	preference17	preference18	preference19	preference20	preference21	preference22	preference23	fitpoints	sex	algorithm
1	4.79404576271371	2.31654939758745	6.83549232129874	5.9579272222112	5.03271502703162	6.99229150777533	6.63429469810688	7	7	5.36553279916527	6.25266356687705	7	6.9610235735201	5.59827018826012	6.10950187029359	7	6.09578150017072	5.90062972131011	6.13428223463066	6.02719696798774	6.52170987037521	6.59327928761099	7	7	1	7	7	4	5	7	7	7	7	4	7	4	1	7	7	7	7	7	7	7	7	3	92	0	3
2	1.15823675349132	1	6.72376459588465	5.35217001139532	3.89724416424136	6.29649387533187	6.74227600350831	7	6.4921482942533	6.91786492073205	2.61460550537973	7	6.33284348369876	6.73181331881605	6.95017172351467	5.49906305804423	5.37594322584885	6.85743918822827	5.73999951830561	7	6.00765006385634	6.0805013814506	6.91716758926143	7	1	7	7	7	4	7	7	7	7	1	7	2	7	5	1	2	2	7	7	7	7	7	101.75	0	3
3	5.85205400436821	1.43673957831947	6.5291321864422	7	7	7	7	7	5.29652835850608	6.25013133136356	7	6.66761302572295	5.60167524748508	6.69475087698444	6.37540898532061	5.70314276356195	6.38074003928662	4.83434874175527	5.11684649158456	6.57241936703548	7	7	7	7	1	7	7	4	7	7	7	7	7	2	3	2	1	3	2	7	7	7	7	7	7	7	89.5	0	3
4	6.46935426550735	6.02784996992199	3.14973064233107	1.67121737499975	6.07766457751729	6.56774851822175	7	6.84298048792917	6.55636023532845	7	4.35699179701692	7	6.81352827397302	7	6.47086254232535	5.89032915173913	6.10626494142996	3.63006618618509	5.79573700712645	7	6.56749154360554	4.43422393319095	7	7	1	7	7	3	7	7	7	7	7	2	7	3	1	7	2	7	7	3	7	7	7	7	88.25	0	3
5	1.68324295818269	7	6.76646545938434	5.48675152351036	5.73980359979419	6.71609480655	7	5.78326411708513	6.24355792864419	6.64870792047527	6.52819080815582	5.90968933460906	6.74717886964549	5.82291019340655	5.99116086209042	3.9650512169757	6.18606808322413	5.37331057015449	7	6.49407187610845	5.54171801409401	6.8831201212372	4.97437319781471	7	1	7	7	6	7	7	7	7	7	7	7	3	1	2	2	7	2	7	7	7	7	7	89	0	3
6	6.53205307965527	4.51989221625464	6.61141554998987	1.87561563142091	4.50945239614184	4.79903526655404	7	5.88755012561628	6.42296028502386	5.36489353265992	6.5063764139472	5.59977038426536	7	6.4845099790545	6.26071836386793	5.72092894504657	6.69108469094398	5.47255757145809	6.28936251007585	6.63875906813513	6.85545811086066	7	6.43915276562901	7	1	7	7	7	7	7	7	7	7	7	7	4	1	5	2	7	7	7	7	7	7	7	94.75	0	3
7	2.51781195767592	2.12450999999377	4.25503064362965	5.70867384626161	5.97946948042505	7	5.58084585722044	6.80247496645856	7	6.72988505931257	7	6.4329600486697	7	3.75343666591151	5.18413781511016	6.1208015624168	7	7	4.93272678061027	6.62917608902338	6.84399115558087	6.50867901830851	4.53838860715092	7	1	7	7	7	7	7	7	7	7	3	7	3	1	7	3	7	2	7	7	7	7	7	92.5	0	3
8	1.39755896909439	2.52141016009389	4.49234705430811	5.98450665944971	5.28624518541167	7	5.09060499243434	6.32538058212077	6.71967027640973	6.08287349152002	7	3.93957513923301	7	4.44013922891176	7	6.12350536665389	7	7	5.89052579110539	6.44546484124048	6.94620402100562	6.97378102733546	3.8072098537866	7	1	7	7	7	6	7	7	7	7	7	7	7	1	7	7	7	3	7	7	7	7	7	101.25	0	3
9	5.29334599263051	5.33678402906291	3.48889431657882	3.31388958294074	5.96476180583587	7	5.58448946697587	6.30998091109531	4.40345076041543	6.15505355257899	5.41383513646308	7	7	7	3.83245842215467	6.8205769168538	7	7	6.51152976841969	5.57070592138138	4.42506952561705	6.76325444241437	4.38672384285265	7	1	7	7	2	7	7	7	7	7	4	7	4	1	4	7	7	7	7	7	1	7	7	98	0	3
10	6.60509615942215	7	3.05517307594468	2.34053894513271	7	6.956009193686	5.50853351510781	6.92242580811414	6.73095529702482	6.2532035327714	2.6030690149037	5.04005629098298	5.93808146300125	7	6.2489003525114	3.55551519106265	7	6.74510571464726	7	6.76748682750622	3.78305865726577	6.93528417281213	4.12180811759688	7	1	7	7	2	7	7	7	7	7	1	7	3	1	4	2	5	4	7	7	7	3	7	81.75	0	3
11	6.66313395951098	4.37734852941214	5.14441452052061	6.10851097851341	6.1811636409759	5.98788345904434	5.92741600798715	6.77495525874209	7	4.08465140525932	6.40303850695103	5.77772727700558	7	6.53438421323939	6.86994370691698	6.33666785816717	4.48739503885746	4.12447035626329	6.37337604221963	7	6.4862877444277	5.55381637080255	7	7	1	7	7	3	4	7	7	7	7	7	7	6	1	7	2	7	7	7	7	7	3	2	92.5	0	3
12	3.0437498892298	5.66811004546606	2.6640160999302	4.34568435220385	3.06231587350759	6.71786221914525	6.20833868215711	6.63862422781708	5.18217409783599	7	5.35739681924172	5.12478942820443	7	6.50084420692899	4.86534197062912	6.79977892690937	6.67898576047352	7	6.32414259550062	6.67314455671143	4.67179044107204	6.58565238644113	5.39033125885452	7	1	7	7	7	7	7	7	7	7	2	3	3	1	7	6	7	4	7	7	2	7	7	94.25	0	3
13	7	3.11653949057952	7	3.18282462679605	4.5277888612664	5.81077953579333	6.12116189929347	5.57180842540322	6.56446090660264	5.33684343643728	6.50629825172711	5.59441123015949	6.62981819378889	6.92003235942527	6.01536611840688	6.31602805661718	5.4738576091436	4.87309906850486	6.83502024114511	6.74829477234214	6.54128704182385	6.58073716965936	6.67470635936926	7	1	7	7	6	7	7	7	7	7	3	7	3	1	4	2	7	7	7	7	7	7	3	84	0	3
14	1.61554815815922	1.2745505832966	5.62231842371465	5.92354409160396	5.20871710336602	6.84902435324471	5.19439337020365	6.59399876246967	6.84283472599883	5.55230095747127	1.4090042795749	7	7	4.57824975462163	7	5.47808633943804	5.88524823130032	7	5.83705624556822	4.87527199246918	6.2734961382105	7	6.69738654590452	7	1	7	7	7	3	7	7	7	7	7	7	2	7	6	3	7	7	7	7	7	7	7	93.75	0	3
15	5.7004725172731	1.88339883120392	6.82966731463266	4.25996027235669	4.28365009568139	7	5.15873979979527	5.94659658829567	6.23542228856497	5.69233157684004	3.8274460723856	7	6.7087702050641	6.45693781384022	6.71337213407995	6.23571854365068	6.91048361812692	7	6.96185148519195	5.45485607713583	6.9802609743571	5.31345270051678	5.87541238382152	7	1	7	7	7	7	7	7	7	7	7	7	3	1	1	1	7	7	7	7	7	7	3	107.5	0	3
16	3.61683126851962	4.33336631021893	1	3.85803146028428	3.3264478989425	6.86577837433389	5.82282815319897	6.03401622020495	6.64171652662565	4.75044262723247	6.55113520903626	7	7	6.07725184119095	4.42835104355047	5.43387483598324	5.55049902314644	7	7	5.45974976747103	6.9572154002797	5.99103894909472	2.79670709803898	7	1	7	7	7	7	7	7	7	7	2	4	7	1	5	6	7	3	7	7	7	7	7	83.25	0	3
17	1.99024471712872	1	7	5.3719706690767	5.81947100176453	6.32095462770204	6.2699386809903	7	6.13615733647039	6.87843620736958	5.40608339021678	4.64701801622789	6.63804030932784	6.24944572670563	6.65745689261671	4.04027840537465	6.07726597800358	5.90678352085975	5.79962576366568	6.54842768891529	6.97920537241301	5.78140728031573	5.77644033320587	7	1	7	7	7	7	7	7	7	7	1	7	7	1	4	2	1	3	7	7	7	7	7	89	0	3
18	7	4.48012484259869	7	3.07512958057592	2.7718559214892	5.66661150846667	4.86447295707374	7	6.57735159515662	5.11675934495043	7	4.76920298878732	7	7	6.33583456241948	6.67398571852971	5.86318936189408	5.29628586835531	5.19010999795628	6.94550645875101	6.8975903649562	6.59677158063198	6.87665395385531	7	1	7	7	7	7	7	7	7	7	7	4	3	1	3	2	7	7	3	7	7	7	7	74.75	0	3
19	4.87297038887888	5.95107460158789	1.11527694367	3.17072624888541	6.52255146355061	5.94188040656319	5.00847343929099	5.24807762173499	5.54848202645922	6.41727862443119	5.36008103432595	5.0978494243543	5.24880824702575	7	4.97269815283892	5.54148815497267	7	6.29956998057741	7	7	7	6.75992888112311	6.17805476991103	7	1	7	7	2	7	7	7	7	7	3	7	1	1	7	3	7	3	7	7	7	7	1	96.5	0	3
20	5.09751660082809	3.47231385140091	6.19717173563002	6.57151720606306	7	4.87495656469572	5.93344107691127	6.60625841596873	5.65384273714703	6.78800747549088	3.90407227037815	6.6984439289752	4.72446053753035	5.81235389576991	7	7	4.89317468665296	4.03153856102152	5.97255213932361	7	6.86600641319836	6.06698734742891	7	7	1	7	7	4	5	7	7	7	7	2	7	7	1	3	2	7	3	7	7	7	4	7	100.25	0	3
21	7	7	3.35712785598587	1.48762258607475	6.20944341741411	6.64983451278485	3.57104538235196	6.59817258749537	6.60102409152748	6.08096817200852	7	5.80644016510441	5.29336451679139	6.1638989238355	5.17707219313933	3.35218428384963	5.81894410794399	7	6.8551018649321	6.32893162202061	7	7	4.95869304259568	7	1	7	7	2	7	7	7	7	7	3	7	2	7	7	1	7	7	7	7	7	7	5	86	0	3
22	7	4.68475199788049	2.91584218752243	2.78397104484345	5.50387940873651	7	5.17935078388623	7	4.80774274204548	3.83556615794402	5.09777778602862	5.80882147304317	4.41407902643674	7	5.7660850235515	6.67454986416835	5.18833496774373	6.4944498116703	6.90710794125304	7	7	4.91167168714704	7	7	1	7	7	2	6	7	7	7	7	3	7	7	3	7	2	3	6	7	7	7	4	7	95.75	0	3
23	6.9384059403212	7	3.63934649518833	2.06020420660497	6.49537940779854	6.48098943801285	6.12702254727961	6.88785763324298	6.89938407654143	3.45252536462268	3.71306269040311	6.20689498439005	5.33974007437219	5.20486386387352	6.43786599437369	2.92518386845204	7	7	7	7	5.77450332092226	6.90718622926267	4.97607975633561	7	1	7	7	2	7	7	7	7	7	2	7	7	7	4	1	7	7	2	7	7	7	4	92.5	0	3
24	6.15241529453403	1.06194529092795	6.93505246115676	4.08467375402136	6.83261059946685	4.19587227432593	6.08469065494247	6.16312781927682	5.51741381792105	7	5.96377036248816	6.21875923021605	7	5.4672152887596	7	6.36773613160543	6.42104461946066	5.12472135893759	6.4098720049677	7	6.13605593069138	6.08802156384849	3.67398538138862	7	1	7	7	7	7	7	7	7	7	7	7	5	1	3	7	7	7	7	7	7	7	4	86.25	0	3
25	6.4806939847656	3.09605968144448	6.98707658112101	3.40026906296519	2.99813292597	5.52956075659969	7	6.63252851872899	4.86413420753121	5.26863824801762	6.51478333100062	3.37718736138279	4.52405412745896	7	6.00037722923443	3.3654225540772	6.02794273686509	6.63582786103337	6.22278414663754	6.73938576517519	7	7	4.65782401802825	7	1	7	7	3	7	7	7	7	7	7	7	7	1	4	2	7	2	7	7	7	7	7	90	0	3
26	5.09388340430199	5.36337437143508	2.11454654016297	3.41271639161505	6.67861403938219	5.22995531891588	5.02480697350846	6.78601238602754	5.11980436551792	6.88671422352237	3.68056111502583	4.2617291514691	4.46779057466974	3.57623129716082	5.44720954084125	6.11344023805933	6.42448207447519	5.42242897655556	7	5.70010268381738	7	7	5.54827809409314	7	1	7	7	3	7	7	7	7	7	3	7	1	1	7	4	7	3	7	7	7	7	5	92.75	0	3
27	6.14695660499178	5.73707684986482	5.406619118573	2.35813170010688	6.89848156665392	4.246272391568	5.79241467526561	6.47086006862021	4.57606478734182	5.47137081296914	7	5.47851234159644	7	5.38551707161994	6.50131343180741	7	6.87222428581521	5.60562909386798	7	3.34354828826323	7	5.80958656601399	2.78671318382872	7	1	7	7	7	7	7	7	7	7	2	7	2	3	5	7	3	3	2	7	7	7	4	80.5	0	3
28	7	4.00853448526766	7	2.07328236888128	3.17495314344518	5.09717123438196	5.40376119745578	7	6.6284309635639	4.43308515367353	1	3.81180624008176	5.41762047644099	5.86143497473452	6.21762176550075	6.35699378443927	7	4.64602858809059	6.89117439775637	6.68090901213483	7	5.52752721418481	7	7	1	7	7	7	7	7	7	7	7	3	7	4	1	4	3	7	7	7	7	7	7	7	79.25	0	3
29	1.24580313088836	1.8920058714412	2.31957076934435	4.88175536821863	2.34480809901013	5.03066498316742	4.71691715248855	7	6.73498089291613	6.58952439073204	5.78718765972424	5.41756478940449	5.75992470388186	6.67116485414318	7	5.51967110141485	6.40745389597472	7	7	5.88405005554598	6.89651313296389	4.49999546885693	5.59907060179016	7	1	7	7	7	7	7	7	7	7	2	7	7	1	7	1	7	2	3	7	7	7	7	72	0	3
30	1	1.99301632524714	7	5.47924778455691	6.37296930258986	6.35503711149762	5.64483366144932	7	5.9575808336459	6.53448513009094	4.01759403330078	5.86068221126472	6.44250597833653	1.31236932153376	5.64530191274253	4.5489650015221	7	5.54174461471302	6.38105260592642	7	7	6.52171616698616	6.49246641330708	7	1	7	7	7	7	7	7	7	7	2	7	3	1	2	2	7	4	7	7	7	7	7	91.75	0	3
31	4.35651685697714	3.14210471205535	2.07492439460714	2.24504176091223	6.52644513551038	4.99249400974691	5.42654084108563	6.53970108482242	7	7	6.36280197055223	6.11488288425835	7	6.49772430033776	5.00770716430958	5.52929819197672	6.52825768172049	2.74199256383181	6.73995835132988	5.46128623866249	5.73260504118374	6.46376222352564	4.85734090601869	7	1	7	7	2	7	7	7	7	7	5	7	6	1	5	3	7	1	7	7	7	7	2	81.5	0	3
32	7	3.04683581529002	6.30586157795245	4.54351076925481	5.26743902029495	4.26035247647279	6.15790394406417	5.49405503607736	7	7	5.06943562744349	7	4.65431780014608	3.65878261472147	5.83559575617649	7	5.08315804583507	6.52034292264497	6.51138463546797	4.60095124595889	5.29922668228008	6.10473474350566	6.61260807056737	7	1	7	7	7	7	7	7	7	7	3	7	3	1	3	2	7	2	7	7	1	7	3	97.25	0	3
33	5.77886514590202	4.7733349270673	1.57236499099869	4.56414787816907	5.07415287729002	6.51203463982479	6.78968803449831	5.50090656545638	6.40417410366997	6.11079458122764	5.86687409437873	7	2.78157398135324	5.77424740558861	5.28583118899939	4.67311831130692	7	5.26701059767716	6.3032108264221	6.79283700839273	4.80872291084469	6.60537949046845	4.78963057601831	7	1	7	7	2	7	7	7	7	7	4	7	7	1	3	1	7	7	7	7	7	7	7	108	0	3
34	5.16945705724697	2.31354625908256	6.46937321510412	6.7996286889255	5.39860467825588	6.58352266779719	7	4.92149814609792	6.30086771079242	6.933506039059	4.08243097892395	7	5.52811877714562	6.9882823319787	4.53130277149657	6.89285252614077	6.23180301851633	5.58258143397271	4.86605175570556	7	4.86878725350735	5.20079146129477	4.51078355402719	7	1	7	7	7	2	7	7	7	7	7	7	7	1	3	2	7	3	2	7	7	7	7	88.75	0	3
35	7	5.38708460479557	3.24010400247777	2.57867421574248	7	6.70410652671437	4.98598014486387	3.05282923041548	4.74951644692675	4.57172032933861	4.04274011113019	3.2679252740206	5.79508094903562	7	6.48809513532159	6.60861635039521	6.20632400962191	7	6.92635513539963	6.86346830250748	6.66471710498845	5.70824545259128	4.68454340657767	7	1	7	7	2	7	7	7	7	7	4	7	7	3	5	2	4	5	3	7	7	7	7	88.5	0	3
36	5.79910046645958	3.6982432525313	7	7	3.77230975001668	5.84766101604961	4.28250426376785	4.71819080268653	4.85013646273762	4.73376630493902	6.98431481576248	6.74500767659452	6.19484559980485	2.60997826610238	7	5.31760363469733	7	5.63105635124576	5.4652859599016	7	7	6.581315119697	2.90130028650678	7	1	7	7	7	4	7	7	7	7	7	7	7	1	7	1	7	7	7	7	7	7	7	94.25	0	3
37	5.58403606863008	4.13937643691735	1.97629213256741	1.95109608771565	6.55927861256009	6.04934780648867	4.58161360946196	6.93722715301895	3.82893519874994	6.17885165239709	3.16163698355087	4.86141825424123	7	7	3.08319877901648	6.17724012588602	6.3141544954465	5.79616510801741	6.59632635733956	6.18921060787081	6.30625434766749	7	5.38570905247461	7	1	7	7	2	3	7	7	7	7	3	7	4	1	2	1	7	7	7	7	1	7	3	90	0	3
38	3.4531579858024	6.82601277053672	5.49846632997025	2.91484675175571	7	4.02552493096448	5.45972052532032	6.59128822243883	7	4.17230492408072	5.67634912417307	3.64255448920641	6.99039179214908	6.26971349374044	7	7	5.64209289488868	5.72754246102838	6.16844151092402	6.42950569564692	4.77517442951044	4.18651579856786	6.1442559321385	7	1	7	7	4	7	7	7	7	7	2	7	4	4	3	1	2	2	7	7	7	7	7	88.75	0	3
39	4.51285227660366	3.94906670633336	3.18480384844246	3.29526801305651	6.30900178587243	6.50545443815444	7	5.47769130226481	4.49641366906745	5.70243749364196	7	6.25852465897936	6.70940764257817	6.96989356223619	1.32068870400055	6.70545411255994	6.65567500983522	4.8971816043819	6.53758747448817	6.43957536171662	7	4.98490488768533	4.76219951259133	1	1	7	7	1	7	7	7	7	7	7	7	7	1	2	2	7	3	7	7	7	7	7	83.5	0	3
40	5.01327782524217	1.4483104286254	6.65145686879961	4.49580126915493	4.81994952363444	7	5.54895420787666	6.019448895293	4.2758523977617	6.19159477275857	3.47091478120859	4.85524378127442	6.66821530829248	6.18528626153893	5.23886043382192	6.4560174275746	6.82189909569391	6.76170964274955	3.90221265920574	7	4.62942024434787	6.69193109881611	7	7	1	7	7	7	7	7	7	7	7	2	7	2	1	2	7	7	7	7	7	7	7	7	90.25	0	3
41	6.50036403136065	2.135903378525	3.50152540951735	4.75329536213118	5.6875593969837	5.15381962343845	5.83652638072543	7	7	6.11649377606491	5.74657144138885	6.21204691266062	3.76119256841126	6.93752547966395	4.441212594528	7	5.77600594990426	7	7	4.85207911502989	5.74032508389925	2.65930588196435	5.01520674610978	7	1	7	7	1	3	7	7	7	7	7	4	7	1	5	2	5	7	7	7	1	7	3	73	0	3
42	6.55827477262625	5.78344192365012	4.73925358881534	1.89912899217548	6.58532697878482	4.86311581556454	7	6.48696828225577	4.54006752731548	7	3.94027594680664	6.29597213251283	6.04658178863211	1.24193412618293	5.28803008042052	5.92879995985905	6.7361188814617	4.46535321770514	7	6.60333911876859	6.11181137150656	6.14573282990298	4.86274109401887	7	1	7	7	7	7	7	7	7	7	1	7	2	1	4	5	7	7	7	7	3	4	2	91.75	0	3
43	6.12118573813189	6.9498773609392	7	7	1	6.93231686957312	5.44286426347227	4.89990911163342	4.87018017703209	6.66647646149155	7	6.399023040849	2.83906291347199	5.06774985810623	6.41357915963166	4.04977547320357	5.80420062809704	6.83318997458557	6.64887779592137	2.64457524475066	6.0826936851244	6.9298045913672	6.02992367250656	7	1	7	7	7	3	7	7	7	7	1	7	7	1	5	1	7	6	2	7	7	7	4	75.5	0	3
44	4.98722599927373	4.23178777233915	1.70631413633373	3.7933280441384	5.74133041320364	7	5.4909066664819	3.67970116921634	4.72423669177635	5.4653153774144	2.41150354523706	3.57804857893924	6.68138811491928	2.80431367085286	6.94398395922312	5.69438526179505	7	6.1806676054829	6.36325977990751	7	4.93525545304065	5.76275906819992	6.81393577269543	7	1	7	7	3	7	7	7	7	7	2	7	7	1	2	4	7	2	7	7	7	7	1	97.25	0	3
45	1.68129553073596	6.25272627691412	1.42717236699989	4.9963208267962	3.8546339707355	6.53791570365693	7	6.6495188319227	7	7	2.46891050179883	6.66036005716365	5.30414136108196	5.06301279427115	6.58635813047646	2.70447438268438	6.77990317780327	6.60679595113596	5.69816054973787	5.40688750790545	4.47001557948905	5.64368804576612	7	7	1	2	7	7	7	7	7	7	7	3	7	2	1	3	2	7	1	7	7	7	7	7	90	0	3
46	7	6.32046080529955	6.64012338764897	6.25215845738769	3.94847747867871	7	3.95813475812899	7	4.30205237354559	2.28229063294483	6.23556378015227	5.06561531795305	6.12899878785676	4.16621684932718	2.2642104628305	7	5.57683203842534	6.24425903815713	6.54524588205109	7	5.39816496026265	7	5.49640581353228	7	1	7	7	7	3	7	7	7	7	1	7	7	1	2	2	7	7	7	7	7	7	7	84.75	0	3
47	6.73040573237877	2.43046619565956	6.02028415467251	6.39355868223838	6.32386510506874	6.5436812907702	5.72555069332311	7	5.86771376000841	5.90873286612459	7	1.6636591052672	5.60769560962905	5.55501432829028	5.05102149630949	6.85264138663757	4.52901466311227	5.73696982807669	3.62358415390597	5.42859694572801	7	6.49583403554795	5.60542374438308	7	1	7	7	7	7	7	7	7	7	7	3	7	1	5	2	7	7	7	7	7	7	7	80.5	0	3
48	5.39733588438472	1	6.63444030792697	4.36848631980845	5.30231159370588	7	3.97856241159936	5.57065313903423	6.48473401639881	5.89191279911801	4.47904187374642	7	4.55665966323356	5.81328400916424	6.3927862396182	6.34813484995494	7	6.79822977328873	5.02524080452537	4.51495610854638	6.25657515062783	5.70007662422823	6.51059243052405	7	1	7	7	7	2	7	7	7	7	2	7	7	2	7	1	7	2	7	7	7	7	7	110.25	0	3
49	6.92115589871672	1.14574955346787	4.46617130905742	4.6208555504956	5.98081860397637	5.81715920187432	6.11903293878903	7	6.40844334961692	6.58376950333473	7	5.1923318474926	3.90571747103787	5.98220122329002	4.69335660628615	6.15022333693128	5.2270777965847	5.00711975019205	7	4.75710092474704	2.61226921212626	6.20275903886743	5.01937915772643	7	1	7	7	1	3	7	7	7	7	7	7	7	2	5	1	7	5	7	7	7	7	7	84	0	3
50	5.25980772348323	3.43691994867553	1.76279988358543	3.11672614959918	6.23969449352527	6.88547359140701	5.36366055115851	4.19519521897985	4.31976538172324	5.18605848674808	4.6552243202796	7	4.2806275020943	6.27055698064564	6.54316734939628	5.43565732991479	6.56856194528356	5.88293654728809	6.83518382349449	6.37633943349406	7	5.98207532534519	6.21193263363665	7	1	7	7	2	7	7	7	7	7	7	7	7	3	3	3	2	2	7	7	7	4	7	91.75	0	3
51	6.49662947034157	4.92320568191715	3.60043711602335	3.1324937197435	7	3.01696630970505	6.34421835908238	6.59057002648227	1.9370021465498	5.74997010565203	4.50237555917654	6.19497753017198	4.66201782801414	1.27154902522251	6.60210369648539	6.14288465745778	7	3.93141533009269	7	6.47123697479322	5.42907852011875	6.83024718448503	6.12221751197044	7	1	7	7	5	7	7	7	7	7	5	7	2	1	7	3	7	7	3	7	7	6	7	108.5	0	3
52	2.18636816665065	1.60606903659578	2.1158591113813	5.70995602959579	2.4903497790703	6.35975856770634	4.548080811157	7	5.51584210858639	5.72893618507958	4.2562480517757	6.12228450231315	2.73293882259691	4.9222225632117	6.72578326882289	6.50557576749628	7	6.6808277039249	6.96085049795402	6.59993012082978	3.28794306988302	4.64078779145513	4.26239575033056	7	1	7	7	7	7	7	7	7	7	3	7	4	1	4	2	7	3	7	7	7	7	7	90.25	0	3
53	1	4.56977762540853	2.76953349630444	5.31453567157218	3.87715300466226	6.08341837173399	6.68507996109937	5.34644307566001	6.38471465416126	6.58847070271462	2.01677601492655	7	7	2.77518798365273	6.92143862199385	5.34782148070215	6.10407980350056	7	4.20361373279047	6.06030337967111	6.12107745949979	5.92724536809916	7	7	1	3	7	7	7	7	7	7	7	6	7	2	1	3	3	7	7	7	7	7	7	7	91	0	3
54	6.17932989579009	3.95158783095515	1.17599700613625	2.16051900990647	6.87861993758096	3.85074493770328	6.58022910074272	5.17512185531892	5.27887169891761	6.5999800595812	2.16802873229574	6.25882939729054	5.48507950644165	3.08417163347829	7	6.37209269442363	5.53276158908686	7	5.81100368283469	6.31259954633854	5.3581203414738	5.28142757878453	6.20018729274524	7	1	7	7	2	7	7	7	7	7	3	7	2	1	7	2	7	3	7	7	7	7	7	96.75	0	3
55	5.63047847112784	4.08881129986368	1.36365183921012	4.53684870778222	5.20019624954703	6.07664574643474	5.45079357626325	6.17258753744781	5.20799536760929	6.87647005378894	5.53321987688132	4.19317313933121	3.20388293932933	5.88567848927443	5.12921663396956	4.42279156755319	6.16036647976614	5.77058448085865	6.63209108776062	7	5.46191642753217	6.05685541373963	5.40638008236307	7	1	7	7	2	7	7	7	7	7	5	7	7	1	3	2	7	7	7	7	7	7	7	87.5	0	3
56	5.93242235948314	4.74692678052544	5.70110135988828	2.56232175437972	6.41457857972555	6.44777906787012	4.07106277883683	7	6.8750327568844	3.29216068245599	7	7	3.59163473732987	6.60260534286673	6.77506905165173	5.31696975120207	5.9442441388879	6.6679864357708	6.04306441907369	7	3.97900251081954	5.38960586820352	6.76731099760959	7	1	7	7	5	7	7	7	7	7	3	7	7	1	6	4	7	4	7	7	7	7	7	85.25	0	3
57	1.84741912917855	1	7	3.20057750206732	5.88921901645733	6.02388482985345	4.00599201897056	6.13767021579562	6.61856012722908	6.16363114748855	3.8907159558629	6.32639597544501	5.34613498754146	6.72921229312293	7	4.71409559250973	5.04577311725465	5.6269047586534	4.97620544779536	5.96723601417154	6.18398447069887	6.23799626107897	5.14120432239303	7	1	7	7	7	7	7	7	7	7	3	7	7	1	6	1	7	4	7	7	7	7	3	93	0	3
58	6.07805871429548	7	7	5.41920985819989	4.23659271874293	7	5.76387727533564	6.48183762484069	6.12146394785963	5.88607265324076	5.72850117151815	3.55775472405584	4.60008850546314	5.82759091847078	6.73509364729165	4.50220239318556	6.31288919649325	5.59848032087259	6.70799590115191	4.9543611875396	5.28434535785035	3.18550597067836	6.15372434043016	7	1	7	7	7	7	7	7	7	1	5	7	7	1	4	4	7	3	7	7	7	7	7	86.75	0	3
59	6.2015118931116	4.62305646532433	3.51784171645282	2.88607865077349	6.52981079314962	6.01218873730924	4.76963860987781	3.19757430707538	4.75536165296087	4.2457382128765	4.01662992582397	5.51403725831529	4.08732810746892	4.84994310784916	6.1173421345459	7	6.07759931268095	5.33974769976349	6.90353647333051	6.88309538484164	7	6.36893417051359	4.2142965923433	7	1	7	7	2	7	7	7	7	7	6	7	5	3	7	1	3	7	3	7	7	3	7	82.5	0	3
60	2.31739353897817	5.84001820308935	5.03640303315635	5.03931551472339	4.9123542623182	5.70238541431478	4.48495343402377	6.9311288846304	5.16186591821783	5.6975490702227	5.03354803160533	5.53404660346152	7	5.86717190826959	7	7	5.63994670861495	5.15405355011647	5.87705896361924	5.54244871954567	4.18447465633701	6.28772728151398	6.5314789572611	7	1	7	7	7	3	7	7	7	7	7	7	7	2	3	2	7	1	2	7	7	7	7	78.25	0	3
61	4.69613578496125	6.77790788066098	5.54686414329901	3.22996369759912	6.86082358157223	2.30399542343751	5.61666208292724	6.90120920954466	6.19064746313832	3.78072640801847	6.80906600880413	1.10180574938377	6.30474222000595	5.48704810483946	6.62001888581311	7	7	4.91950869196357	6.04955414286452	6.10453235648502	5.75863051353029	2.94227720608268	6.38682734575216	7	1	7	7	5	6	7	7	7	7	2	7	3	3	3	2	7	2	7	7	7	7	7	83	0	3
62	7	5.676089300895	3.83644173848405	2.27274712338653	7	5.28903709227518	4.34125976458497	2.61372349806616	7	6.30886076597231	7	1	5.34308631689363	6.48475722443446	4.27037474003632	4.44400273636789	6.59296418899545	5.87472448130767	6.78959026594742	6.76101202451347	7	5.19003729836027	5.2827362968239	7	1	7	7	2	7	7	7	7	7	7	7	5	4	2	1	7	7	3	7	7	7	4	72.75	0	3
63	1.71058712509054	3.45292072697959	3.29406941666017	5.41200240419023	2.91117164425734	7	5.67809398810929	7	4.06441177415116	6.89517341429961	4.1516647357114	4.47711186209692	7	4.03445364413512	6.40506937920976	6.60010480426177	7	3.9421004799589	5.73598067454158	5.86328350230078	3.83513002477303	6.07272707522559	5.91901438477638	7	1	7	7	7	7	7	7	7	7	1	7	7	1	6	4	7	2	7	7	7	7	7	86.5	0	3
64	4.60799996759269	3.80995169923243	4.6134161141687	3.44567716329403	6.79404241565472	7	5.55580780195781	6.42805263251076	6.93146084622016	6.06395163097326	3.65235574227667	6.71742913612414	2.95012218185338	5.37414064990622	3.93055462182227	7	5.73093157846944	4.77890262198468	6.63120170123267	6.08828608359158	4.83417912952909	6.07062638502871	6.63657595386406	7	1	7	7	4	7	7	7	7	7	3	7	7	1	6	6	7	1	7	7	7	7	1	83.25	0	3
65	6.76424905763401	4.9934609326732	2.38935177482601	1.07282173116335	5.04593752121849	6.43480149873343	5.46245711948137	6.8648739279382	5.58638619445047	6.64670123734921	7	1	1.84194249342362	6.30589770163051	5.59133127795547	5.28504933951568	6.02268907679874	4.53367328033104	6.420894773071	5.95173665485452	6.3935048168432	4.35038881527791	3.86583366359507	7	1	7	7	2	2	7	7	7	7	2	7	7	1	2	2	7	2	7	7	7	7	7	81	0	3
66	6.10534499507009	3.12943607269431	6.26998275944927	5.29988764377793	3.822576427797	5.20943166748121	6.1006818598646	5.32165237317925	5.19815381225718	6.3473040909271	6.29650361248148	7	7	4.21898141154147	6.87036775106614	4.98502930339813	6.43301136271207	5.58989846222776	4.26596420569425	6.14126769481945	5.53739994172774	5.34816108052376	6.63489456548382	7	1	7	7	7	7	7	7	7	7	7	7	7	1	7	2	7	3	7	7	7	7	7	75.75	0	3
67	5.1825202922392	5.30112314673459	2.88691060639279	2.88623468779803	6.68735858956273	5.27859718786617	6.80735463253183	2.67075163484913	5.75967617460916	6.2418470688057	6.8815753590253	6.77760552272008	5.66791194840039	7	3.0085403217813	5.56151658090644	6.08991373294951	7	3.7165394080053	5.5693548284654	5.38459622560919	5.42055942331908	5.5617963015172	7	1	7	7	2	7	7	7	7	7	7	7	3	1	3	2	7	7	7	7	7	7	5	85.5	0	3
68	5.47759030138569	1.40864693575957	7	6.41678976660198	4.23775414606918	6.96092066122707	4.62979002908438	6.69735141128665	4.70103894872271	5.92927641814503	6.97010913137171	1	6.57868191817817	4.23943592651523	5.42005723659072	6.52699564396235	6.80368817095289	6.96531452729757	6.60445264685798	4.75395952307994	5.1174521995362	6.19166048720652	5.90638777155468	7	1	7	7	7	7	7	7	7	7	7	7	2	1	7	4	7	2	4	7	7	7	7	85.25	0	3
69	5.92315940228656	2.28270711611681	7	4.76199989610418	2.89017806419646	4.90536586011146	6.08693928361295	5.80026439470094	7	4.48778431389965	4.02215273756593	5.90884172787316	5.27099179485073	5.74251357781948	7	5.55702355219292	3.46558222864938	4.60219862956016	7	3.88678034976271	6.68480845377334	4.84330517407441	5.79694106045183	7	1	7	7	6	7	7	7	7	7	1	7	2	1	4	2	7	7	7	7	7	7	7	69	0	3
70	6.65504155355876	2.81519825063645	6.46011805577693	4.10574178393461	1.61812735148508	5.78984247539846	4.10896640216056	4.90219260799256	6.59388514999143	5.6905810789984	7	6.16309751322117	6.44290869445888	5.01206297441697	6.25756735303432	4.01072941504613	6.00336897085955	7	6.07083197275279	6.00075817871305	2.94563894585375	6.44963301409455	5.33769978424876	7	1	7	7	7	7	7	7	7	7	7	7	3	1	4	2	7	2	7	7	1	7	3	81.75	0	3
71	3.16004041782139	6.09448658243495	4.8173030826527	3.79934925608542	7	4.66077232088206	4.63309228915938	3.39405767357163	5.17201233943815	7	6.16672892093733	3.99041747499056	6.49723268488055	5.91828180803758	6.57003132292824	6.11888931207567	5.72908915510475	5.51562546377479	6.51102209118192	7	1.30574825834649	3.73461638207226	6.23179118542841	7	1	7	7	4	2	7	7	7	7	2	7	7	1	2	2	7	2	7	7	5	7	7	67.5	0	3
72	5.52651619510552	4.55147647160718	1.60162824025612	2.02625188036672	7	6.46467321336093	4.79661439801024	3.91172373054243	5.36613131114	5.24172984352944	5.95928395092583	4.84551197845041	3.43275942150984	3.60050114510973	6.17705613798939	7	6.32059345380691	5.97252460858964	5.8050380823569	6.0712699464081	7	4.95729022685257	6.96934126599561	7	1	7	7	2	7	7	7	7	7	7	7	7	1	7	1	7	3	2	7	7	7	7	75.25	0	3
73	4.36687587188846	3.36986887707148	1.47812025974562	2.39440670670835	6.60600541438709	4.77023896126555	5.59156219793255	6.5606269020107	5.76095114198989	7	6.10943897640576	6.47130574561986	6.06278579751724	5.54156085036593	5.61826307839205	4.32578582962077	6.40425133581824	6.35073362347487	3.46540610569973	5.06881820136651	5.36602088823528	6.40183085141686	4.41974020150947	7	1	7	7	2	7	7	7	7	7	3	7	7	1	2	2	7	3	7	7	7	6	3	65	0	3
74	7	5.00650012008527	3.27114690783856	2.48275216337811	6.00542182315124	6.91534013578676	4.77487623094307	2.62589607740101	6.86289945618681	6.44497685583697	7	1.38664132826525	5.71284528102277	6.28699786806558	4.46861371123964	5.76719650743001	7	5.65625805204421	6.42683192329334	6.95478178543362	1.94761871009338	4.35077057654576	4.94752164506639	7	1	7	7	2	4	7	7	7	7	4	7	7	4	7	2	4	7	3	7	7	7	4	75.75	0	3
75	6.52967307820393	2.41155123804239	6.48643465528133	5.11116499929698	3.66508410339937	6.14611423004567	5.97374252623822	6.81256126127761	4.66093058587056	1.68545683583915	5.18536646062737	1.19803100465741	7	2.31945860449403	6.2459595593736	4.75105493859537	6.65427449960059	7	5.54449125954157	5.98736144734371	6.6132696953722	6.92546944129831	6.85871753173282	7	1	7	7	7	3	7	7	7	7	7	7	7	1	7	4	7	2	2	7	7	7	7	88.5	0	3
76	6.88749448951568	2.08317312814156	3.42361883624995	4.59984987983054	7	1.90403985975682	4.09325423099697	5.76993115871534	5.21874306131545	3.33690844552606	6.7587159765174	4.8008199738987	6.06522086783021	6.13456782054158	6.55665711235713	6.40232532633979	5.53117330274817	6.07836447562806	6.54741415754856	5.05189876909517	6.1177046153073	7	5.50161536375338	7	1	7	7	1	2	7	7	7	7	3	7	7	1	2	1	7	7	5	7	4	7	7	85.25	0	3
77	7	1	3.77993990237727	4.24971301474919	5.75396810030709	5.31831995057351	6.16245879137625	6.31669169144654	4.34378143155944	6.19218420628158	6.81271386441444	5.88245059975893	4.60502630617299	3.46066707247342	6.3716924786672	6.73159591424286	5.99371601525469	4.66543230237797	5.92483396624973	5.43287793631357	2.76269290491858	6.00706289451407	5.94621271740329	7	1	7	7	1	3	7	7	7	7	7	7	7	2	5	7	7	5	7	7	1	7	7	79	0	3
78	6.72714510622255	2.74421484109462	6.96406806458289	3.98627472049998	4.73769705312372	6.32526302164514	6.25132251108311	3.86588526025207	5.12573433859408	7	6.38435831319508	2.08538981491653	5.84291748519646	4.84245919278513	5.2396258195999	5.3202038997807	7	5.02338487885346	5.28919844510891	6.18562665879456	5.70347400087294	4.43099930921842	3.88947702935615	7	1	7	7	3	4	7	7	7	1	3	7	2	1	4	1	7	7	7	7	7	7	7	56.75	0	3
79	5.34293522003369	4.76607782242539	2.37548119708618	2.80524552711205	6.42952768476222	5.18175678676732	4.88705139669675	4.19451961893854	4.19436746923987	6.92702556636527	5.57466562395332	5.29134798147691	5.45815909131837	6.52735262133973	4.47110048757794	5.49768301430358	5.79094204074685	5.27976110336207	6.41724894117672	7	4.94366428842873	6.514435620252	4.78385972375359	7	1	7	7	2	7	7	7	7	1	3	7	5	1	2	1	7	7	7	7	7	7	7	73.5	0	3
80	1.41190420748155	4.38855004551261	1.04718765667088	5.6262596970695	6.74651403810635	4.06688890456172	5.9865461414785	3.4790325255184	6.98056295045767	2.67538949497777	6.36741064369786	6.67912948962014	5.73293872861073	6.43805252102044	4.81517629667456	2.56287818603184	5.10638193568705	5.67688616528093	6.77436837376712	7	5.347432664239	5.31693413698435	6.51387604730395	1	2	7	7	2	7	7	7	7	7	2	7	7	1	4	2	7	2	7	7	1	7	2	64.25	0	3
81	6.36010957675858	1.45347616514269	2.03891378628491	3.29680064643328	5.55475690371897	6.53291535428473	4.73778171989669	6.79190420749237	6.17753841837654	4.53252926452814	6.38824985428515	5.84314246489587	4.43821524199249	6.24670491839585	1.34933348293403	5.79385681397739	6.11025950640822	6.92144280857197	6.27762597633993	5.51651309723329	5.23102116677512	5.28702467306369	1.5669687776071	7	1	7	7	1	3	7	7	7	7	7	7	7	2	5	2	7	1	7	7	7	7	5	92	0	3
82	6.26669924968564	4.77797084763557	6.37734943391266	3.49863496161508	3.74345757109711	6.35571403922938	5.93810337896438	4.4105208763595	4.74486540270076	5.05477835682728	4.53479163973889	5.99643788722988	4.93075421985588	6.08232510565646	7	6.73046913261735	6.67579023821005	3.24898392292426	6.35611469224856	4.30514740770209	6.3138931747313	4.26710036359883	4.98147997405615	7	1	7	7	6	7	7	7	7	1	1	7	7	2	2	1	7	3	7	7	1	7	7	87.75	0	3
83	1.19679336640121	4.23989944347235	2.37089932599127	4.59842208967207	4.21394591258808	4.19277214215382	6.7606198989014	5.07943571447735	5.90800729047388	6.90364795865305	5.5890041019888	7	1.85038419826826	3.37455694254061	4.82518241945673	6.75394981409649	2.53160942401961	6.89392891078711	2.51969913512112	5.3239394277915	6.30720125656167	6.3218243029153	5.01017288022332	7	1	3	7	7	7	7	7	7	7	7	7	1	1	2	4	7	7	2	7	7	7	7	79.5	0	3
84	3.90491277858791	3.73290546298993	6.8212680222268	3.08594625807971	3.4030638585961	3.33157037475761	5.64584328670316	5.19132776102311	5.75636538619429	6.90466939334204	4.35712001656671	2.14729456584142	3.94932734323642	2.76350415521699	5.47647095495544	5.74067892069863	5.57149467513788	5.235213487031	5.763040987696	2.02735256119392	6.58943845173066	6.4486406587622	5.66046715298671	7	1	7	7	7	7	7	7	7	7	7	7	7	1	2	3	7	3	7	7	7	7	7	68.25	0	3
85	2.85485189076198	4.48059530036001	5.50477202297456	3.86463292827182	6.45445575581191	5.7352759714628	4.75965357608041	7	4.87534923253936	2.14924362783275	6.36299654388645	1.2866429439761	5.8325707677063	5.16651417773081	6.44865971396036	6.55941782183199	3.95293535923714	5.94486201504902	6.94956485037221	7	5.76841721361519	4.80404359253115	3.08645647936618	7	1	7	7	7	7	7	7	7	7	2	7	7	1	2	1	7	6	7	7	7	7	7	77	0	3
86	5.50779459301963	2.76854923247947	5.13413628566737	2.9465559348213	5.22539788971342	6.47594346406082	5.23197879017616	4.42858346615699	5.84926315843728	6.19072009942853	5.79905494126972	6.80757343764889	3.88711229018256	5.71365253946612	5.12086908520432	1.89567874788496	7	5.49968148472001	4.11944967756033	4.58118884504271	5.6235906363017	4.50417650525424	6.02780948790192	7	1	7	7	7	3	7	7	7	7	7	7	7	1	3	2	2	1	7	7	7	7	7	86.75	0	3
87	6.35048170896869	4.6595925481975	6.91377124618443	2.06679123616761	4.5650846708607	4.82106791630031	4.36665999469181	4.8594316574333	5.03832333581157	5.16041465573396	4.609602473315	4.95289159122355	5.46124134666465	6.83338835979099	5.97917974552067	6.7114644950844	6.16058011574668	3.95235815653732	5.63487153821177	5.29130030395088	6.76265441272294	4.60474777864483	5.23032675893836	7	1	7	7	7	4	7	7	7	7	7	7	7	2	3	1	7	3	7	7	7	7	7	79.5	0	3
88	4.06283373200718	2.32995743102376	6.82512666622939	2.73436776054669	3.89875372767532	5.62070667887747	4.05526637176516	6.87675810327508	4.6962366264433	5.2496955281741	6.26112771845834	5.11208612620164	2.75356829872755	3.21755594590621	7	3.63439240547422	3.63827251068356	4.41079160309402	6.01551783679969	6.50712715307349	6.10727340307003	4.71660120167422	7	7	1	7	7	7	5	7	7	7	7	1	7	7	1	4	1	7	1	2	7	1	7	4	80.25	0	3
89	5.38307594041634	4.48916853347567	3.01537862966329	4.09133225542008	5.07618062934114	5.37987787573238	4.80179007958092	7	5.17369097046444	7	5.54962365288931	3.51297129317218	2.41507914116055	1.85154324773302	6.13392691113153	6.15883582132714	3.16051027438224	2.01386002244406	6.27216991170293	4.93600560661418	5.70216087947531	5.09308476793098	5.97598941099426	1	1	7	7	1	2	7	7	7	7	1	7	7	1	7	4	4	7	2	7	7	7	4	73	0	3
90	6.07751497030845	1.77246532666311	3.12287719591957	3.34186831162672	5.04677918428429	6.58182039473867	4.88368190047895	5.5288514177668	2.84942540907033	4.91998123069513	3.78823637399101	5.56388775938716	4.84778355943097	5.25239067415043	1.47898833226676	6.15724889786386	6.18576806371576	6.63589101668988	5.37798802537946	7	4.8590752437407	3.68353277005505	3.30508922254044	7	1	7	7	1	7	7	7	7	7	3	6	7	2	3	5	7	1	7	7	7	7	4	81.75	0	3
91	1.57015577557344	5.22579377829762	4.29442189904936	4.16029920502666	6.11982929397597	4.56006230825211	6.09735127330027	6.17876213362908	7	2.71602756266353	4.35558233193382	4.93243873312023	7	1	4.9681614041792	5.37441642559388	4.70055238029174	6.62634211212354	3.07517305869266	4.57670988824858	5.2212457359453	5.6025687299228	4.87531831867829	7	1	7	7	7	7	7	7	7	7	1	7	2	1	1	5	7	7	7	7	1	7	3	79.5	0	3
92	4.28995026445758	7	4.18515240018342	4.5733474298786	6.92946568068276	2.50421757845561	5.72023188907428	5.73190940836754	4.56451610394395	6.24114359412755	4.99848400554561	5.42705138366665	6.33268643427353	5.15653309566737	3.97265843374733	5.53048116002118	5.20088886191245	5.90316469768361	4.78662649136418	4.95575073194295	2.63428371849496	5.17529606365612	6.27170224769223	7	1	7	7	5	7	7	7	7	7	2	7	7	3	1	2	4	6	7	7	7	7	2	81.25	0	3
93	6.05628957081921	4.80695023095904	1.43956679644631	1	5.15743205259093	3.85266328015791	5.17344099766528	1.78537606333664	5.33981674031628	2.34876619689659	5.97019834356335	1.22761343218192	6.08066134369366	6.32462186801951	6.01512411192009	6.48784293991076	6.98697877929797	2.90269239182035	4.48491938520069	6.29473418732633	5.96810608123545	5.00655108828608	4.9984479983595	7	1	7	7	2	7	7	7	7	7	2	7	7	2	3	6	7	1	3	7	7	7	7	98	0	3
94	1.82056802566273	2.21648220082185	4.27324793973489	6.17026055641632	2.55464416033118	6.20533056224717	2.58038375540091	4.57388372978145	3.44499118772211	3.63978027481229	3.86339821954848	6.25631912738012	6.67396855391588	4.87139360986131	1.13899250513565	6.44290156309847	3.80545460160789	7	4.54297693952397	6.12084574056872	4.10108017854272	4.75160945259999	6.00288577470689	7	1	7	7	7	5	7	7	7	7	7	7	7	5	3	4	7	1	7	7	7	7	7	62.75	0	3
95	1.37268835642617	1.47283951844872	6.59199380170631	5.98112242184247	6.40594334147038	6.33651567910601	6.65495390603189	6.5414279074152	6.3113312142587	5.56694731290419	6.20508203626599	6.56954987302578	7	6.95973277370488	7	7	5.25758185131649	6.18754715919802	7	5.92915776805237	7	6.54277378793591	7	7	7	2	3	1	7	7	7	7	7	3	7	5	1	7	7	5	7	7	7	7	7	3	87	1	3
96	1.34648803625436	6.52985282293463	6.41665316401528	6.16273794799586	6.64302429847161	6.567028031084	7	7	6.92659770737283	6.42699324409603	6.35955636394159	6.6980814766756	7	4.39803045163583	7	5.24231349750417	7	1.77186613946278	6.16065507579838	6.671464420926	7	5.45805970460505	6.43772581993101	7	6	7	1	2	7	7	7	7	7	3	7	7	1	3	2	7	2	7	7	2	7	7	95.75	1	3
97	1	6.26276555531166	5.5560293241855	6.44156860532775	6.86160581897785	6.93450726840534	6.43064894194064	6.62989376441205	6.90348518050538	6.93760139681875	6.21944139245927	6.906790834187	6.7287106802029	2.56800075854425	7	5.77672704998236	6.3101473791436	4.00585951347461	7	6.34961352612665	5.938589259279	6.20135838725383	6.85097662837906	7	7	7	1	2	5	7	7	7	7	7	7	1	1	7	3	7	7	7	7	7	7	7	92.5	1	3
98	1.62233374257434	6.59508802327731	6.99886875051961	6.93837731150977	6.62033905626536	5.57318786025282	7	5.83216935423155	7	6.94438164180506	4.21767201816928	6.23310955837233	7	2.83465717515174	7	4.01049271039606	5.96329415028792	4.42069156431387	6.69893010795265	7	6.37980617901001	6.02938641954812	6.0333196544142	7	4	7	1	2	7	7	7	7	7	2	7	7	1	3	2	7	3	7	7	7	7	7	95.25	1	3
99	2.42442235028325	6.7478090843515	6.17466240380022	4.81233309830874	6.7585263580323	5.86038087842274	6.41241873646451	6.96990298270557	6.74581950784313	6.35935174369293	4.01748514025578	5.50010735156817	5.46446232807931	7	7	5.35011626540761	4.81978603023502	6.91214923627095	6.83724128952146	6.03740677709508	6.58396043727879	5.97543572178753	7	7	5	7	1	3	4	7	7	7	7	2	5	7	1	7	3	7	7	7	7	7	7	7	90	1	3
100	2.04734507718978	6.71742351709177	5.77922848725653	6.22127902590108	6.57793075595554	6.85924779518873	5.07928655322658	6.62949581133574	5.24866467760993	6.46086638526407	6.93078425568701	6.17854696215372	6.10104365553044	7	6.64993035815605	7	7	4.67606703068898	5.75481515473703	6.80266251183268	7	6.36013294122257	7	7	4	7	1	4	7	7	7	7	7	3	2	2	1	3	2	7	7	3	7	7	7	2	85.75	1	3
101	1.09127001346085	7	6.49514954633874	6.45265902066749	6.97183656966009	7	6.98719342395261	4.51402277307261	5.36118481065057	6.90375582763966	4.31694986729399	7	5.23196954604033	3.17004280562565	5.32732620554596	6.68443762999614	4.86733383695502	6.28271743963451	7	7	7	5.67160383697784	7	7	7	7	1	2	7	7	7	7	7	5	7	2	1	7	4	7	5	7	7	7	7	7	101.5	1	3
102	2.02917737025511	6.88972866758915	7	7	7	6.29032548207644	7	7	5.4777370728048	6.42198328235725	4.45503361208055	5.91026510092419	6.86108264784199	2.38221899643946	6.75081281136258	5.26803441945091	6.1417927814018	6.51834903589663	6.3882651703954	7	7	6.5456581337518	3.15340563294776	7	4	7	1	2	7	7	7	7	7	1	7	2	1	3	3	7	4	3	7	7	7	7	94.25	1	3
103	1.35776354136777	6.66766378184327	7	5.97349971472573	6.04698452786481	7	6.19366467695737	7	7	5.83231800603756	2.43073325168068	7	5.53589104402008	6.90566253405426	7	3.85452121786763	4.1467752544797	6.68811069186571	5.96517065137659	7	3.02573807128002	6.6444843320655	7	4	7	7	1	2	5	7	7	7	7	7	7	2	1	4	2	7	3	7	7	7	7	7	89	1	3
104	1.66322525645381	4.10507287964738	4.57299241052343	6.74722912674235	5.88525810221832	6.30455854636876	4.9181518406603	6.45834186679503	6.99129593580015	5.17271908831116	3.2508935290414	2.86489177104674	6.89449955468786	6.06322220800029	4.97969720821112	4.9766451867944	6.87612506125344	7	7	6.91830837052385	7	6.33204412909454	6.99353899504021	2	4	7	1	6	2	7	7	7	7	4	7	7	7	3	2	7	7	7	7	7	7	7	77.75	1	3
105	2.71142426895638	6.4101511722223	6.55753397562869	5.09164927166881	6.38504203456144	6.8204928550067	6.49338707493084	7	4.34236214537342	5.67728241102384	5.53561434642956	7	5.80749831569979	4.88295957146153	4.30067715162367	7	4.96289125939377	6.91980184764276	5.84954895126616	6.28990491480683	6.63706982916511	6.14831657086544	7	7	3	7	1	2	7	7	7	7	7	2	5	2	1	7	3	7	3	7	7	7	7	7	87.5	1	3
106	1.74304330561266	7	5.77672301091387	6.41246823573171	5.96514589956365	6.78700747571666	6.65742356879036	4.98000036014797	7	5.35474676465246	4.150464662654	7	1.48711763875688	5.14187320944794	6.39270176329453	7	4.31121709185754	6.7941927323113	7	6.76071052242086	5.12572165290508	6.72925362776686	7	7	7	7	1	2	7	7	7	7	7	2	7	2	1	7	5	4	7	7	7	7	7	7	88.25	1	3
107	1.54104014739316	6.13062192006862	6.88456442835857	5.54767329122704	6.45583839014541	5.28192922609739	7	6.16887160420447	6.79040576422941	5.57126150841292	7	6.6613116000465	5.67993272736332	3.1650266249902	5.19371216907492	2.72965843062848	6.90086174170492	6.20698170490329	5.92134712148591	7	6.59874330805655	6.81075171682956	6.93353119601814	7	7	7	1	2	7	7	7	7	7	7	7	3	1	2	2	7	4	7	7	7	7	7	81	1	3
108	1	7	6.37249441116741	5.91094258306731	6.08378052774666	6.17102291235267	7	6.5122396444884	6.89332707000237	4.80598471271966	7	6.7493989665811	7	5.81407393695049	5.52637942467386	6.54982077844234	5.52490839503387	4.24659393793575	5.72379200828988	6.02872444464702	5.79672192855431	6.82318474682198	5.84615238788959	7	3	7	1	2	7	7	7	7	7	7	7	7	1	4	3	7	2	7	7	7	7	7	94.75	1	3
109	2.0175895884277	6.54209811963963	6.43431626250828	6.04069935650582	6.99186889078078	6.7060677730105	5.68200134415037	6.7559857137057	6.64563531938109	6.46782650336014	6.88039235573168	3.74234069674546	6.64754023837908	4.16752156113346	5.77021064435787	6.26318904725537	6.81663323471234	7	4.67884858353226	6.16147451673052	7	6.65625578609798	3.85053445902676	7	7	7	1	2	3	7	7	7	7	7	7	7	1	7	2	7	3	7	7	7	7	7	92.5	1	3
110	1.18821917334886	6.6413832456415	6.84957830282221	6.94859990220207	6.00135623436033	6.61836680561428	6.3501802134412	5.80882208208495	6.324939810706	4.83887480251589	3.42840718017409	5.92478377915346	6.82688884174462	3.3667979545962	6.71552637925717	6.18190718277036	7	7	7	5.49898801392826	7	4.73902550637251	5.78262731440209	7	3	7	1	7	7	7	7	7	7	7	7	3	1	3	2	7	7	7	7	7	7	3	94.25	1	3
111	3.4213846635826	6.46333629777812	7	6.62184724508998	5.08467289157813	7	6.68516216877993	5.78302527168015	6.57310865553406	5.56433549365846	6.67213555902173	6.10526717777555	6.49042756346451	6.17794284481351	6.53264336545783	5.91216301792408	5.48245085219736	5.12991547998344	5.58672968477558	6.08301113957287	6.96877410579653	7	7	7	3	7	1	3	4	7	7	7	7	2	7	6	1	7	1	7	2	7	7	7	7	3	96	1	3
112	1	2.72431055276117	4.9606155028056	5.82864705194521	7	5.91607137108619	5.12099201939525	6.11819184195591	6.13800302824768	3.98009421672753	4.35361422911756	6.24363876691118	6.76105893220946	5.68030370096153	6.49210921428661	7	6.71279011602727	7	6.43315062273168	5.79708886561386	7	7	5.59394383715204	7	7	2	3	2	7	7	7	7	7	3	7	3	1	7	7	7	4	7	7	7	7	7	107.75	1	3
113	2.05619484243305	7	6.00421880400634	6.88598663611896	6.71097017808883	5.90422887978079	7	6.66431743762417	7	6.18277373889298	3.80252158396038	5.32274516121536	6.14340917321734	1.2980313417546	6.16702108979172	3.57256606054612	3.65652727206814	6.62603057183999	5.55500591046785	7	7	7	7	7	3	7	1	2	7	7	7	7	7	2	7	4	1	2	3	2	1	7	7	7	7	7	99.5	1	3
114	1.45166132590632	5.53939804145681	6.18433271268627	7	6.32777418935519	6.80016997432051	6.90702644933349	5.29788078839727	4.0889082159873	7	4.74793031436008	6.64318439897051	6.89673001264288	2.32908284517578	7	7	6.64527710173904	2.3343916905719	6.92663263036213	5.49462686411042	5.00807044279723	6.48050524122729	4.62277315245094	7	7	7	1	7	7	7	7	7	7	1	7	3	1	2	4	7	7	7	7	7	7	7	98.25	1	3
115	1.13827222280501	4.20856508090495	6.85971197761353	7	5.56114435428587	5.89639617422071	5.54928523773925	4.48103958264763	5.57718161521756	6.9051409457605	6.42302706284769	2.62309477925902	6.41300003498898	6.25807410412991	6.54303194065168	6.48388267594358	6.91331145376544	6.45397058533566	6.76298352557081	5.97327111115639	6.55088412704451	7	4.61512943914527	2	7	7	1	6	7	7	7	7	1	2	7	7	1	7	2	6	2	2	7	7	7	7	80	1	3
116	6.35542224185622	3.71823481694805	2.19759535690238	1.10958539457696	6.87754363989581	7	5.70765015178512	6.85076166088914	6.26874963599474	5.68055870526144	7	5.03060527988278	6.58514011662694	3.37579582517802	3.27561572534811	6.94384566157657	6.59189036611896	6.67638037186986	6.20161806344795	6.33120281373847	7	4.83631232836219	6.69297032235885	7	7	7	1	1	7	7	7	7	7	2	7	7	1	5	3	7	3	7	7	7	7	7	96.75	1	3
117	1	4.16220314585986	1.44051235404965	1	6.7201046796123	7	6.93801396080897	6.95738204256895	6.06814648190001	6.52264763670125	6.31588283695028	5.59332500853078	5.08265066075953	2.54846263904778	6.64652114599001	6.35890476940045	6.02829623402093	5.15851807944689	6.285245204728	5.88269046375353	6.90250736769169	6.82864111520017	6.18457739227011	7	7	7	1	1	7	7	7	7	7	7	7	7	1	7	4	7	2	7	7	2	7	4	93.5	1	3
118	1.59692770574358	1	5.61470820595036	5.86744433946019	5.38294039272135	5.89883055201743	7	7	6.35920511052009	7	5.39391211771225	3.4603434040189	5.33502687191337	6.39727467743921	6.95605498446142	3.19502772828454	5.45435354748496	7	7	6.89158897836229	6.27477194332837	7	4.90891660799919	7	7	2	3	3	7	7	7	7	7	7	7	2	1	7	2	7	7	7	7	7	7	7	101.25	1	3
119	4.03538061461662	1.63135719273466	7	5.52567955095639	4.35059732368678	7	5.64862612134616	6.70927886032973	7	5.52254692743325	3.1310048146559	7	3.89752413508494	7	6.9521779750019	4.47708167051266	5.11092285698463	7	6.92998275738416	6.45829457725815	6.87260518106439	6.53805527577311	7	7	7	2	3	3	7	7	7	7	7	3	7	7	1	7	2	7	2	7	7	7	7	7	82	1	3
120	1	3.71329430432518	6.69343415701778	6.24260733620036	5.12682175732654	5.75282242093289	6.42589798037381	6.55005361614755	6.18579131627095	6.6176239861429	6.98319568922073	7	6.62372172451403	6.06528521200411	4.55842695117697	6.80702585720559	6.78140215533602	6.53672455252534	6.47605103525749	6.27080191524971	6.43217961977052	4.87504743212275	3.69939323398162	2	5	7	1	7	7	7	7	7	7	1	7	2	1	7	2	4	7	2	7	7	7	7	86.75	1	3
121	4.64593426381279	3.875954696832	6.84072983985658	6.8069954532004	6.03716351785315	7	5.9361650833298	6.59917694926802	4.25108262442677	7	6.57918997517573	5.22601868500919	6.71275783108701	6.19726738505698	6.31808569637299	6.96577693589309	6.81696298005613	5.47190591703955	7	4.48302105301698	6.39013527347811	6.39360379927477	5.34965667737346	7	7	7	4	7	7	7	7	7	7	2	7	7	1	2	1	7	1	6	7	7	7	5	80.5	1	3
122	3.12636256353253	5.99993217868565	7	5.4448510662848	6.3788449147986	6.77390529745566	7	6.39738658537606	5.7295571592857	5.60760573663038	6.22459042646143	6.91227245276882	6.0078130321712	2.32729121320668	6.23777218594728	6.17626263291512	7	7	6.29594094575941	5.08209122527026	6.50837927469398	4.07150084377879	6.47471791379802	7	5	7	1	4	7	7	7	7	7	1	7	7	1	3	2	7	7	2	7	7	7	7	94.25	1	3
123	1	2.05605771552026	5.52161341412828	5.78262737700834	6.54110539711163	6.40583136885304	4.76967394576692	6.63703756289425	6.13831465057393	6.02552764684281	3.61632963342424	6.00387541597217	7	6.87331337945406	6.6716741020699	4.79118595140081	6.02371872738671	6.92304020102208	7	3.98883096414567	3.26734548230673	6.26279848802826	6.40010661052317	7	7	2	2	3	7	7	7	7	7	3	7	7	1	7	3	7	4	7	7	7	7	7	90	1	3
124	1.27765352421764	6.52185250243772	6.17087592298641	6.68945406636068	5.61756326541983	6.66165251917839	6.95721213660721	6.35500343073575	6.06990114315863	6.68845492685625	5.2511246351523	7	6.827058552769	4.90890778004752	3.14625811171748	4.62718458945573	6.47520986571005	2.39406392646157	6.75002053759231	5.59829507867883	5.71643478536012	7	4.85927240724174	7	7	7	1	5	7	7	7	7	7	7	7	5	1	7	2	7	7	7	7	7	7	7	97.75	1	3
125	1.23857924523097	4.72866192088736	6.5959460453542	7	4.58179743981708	6.82119692264273	5.18621060540156	5.1078173509701	5.80763464911248	7	6.6804999415909	1.3623736713872	5.77822618124794	6.55355105098118	4.74517106765462	7	6.96302064532186	6.77389829336393	6.77918456539766	6.42911706750867	6.3528071071377	4.35035460464446	4.32096188796108	1	6	7	1	7	4	7	7	7	1	2	7	2	1	7	5	3	2	2	7	7	7	6	84.5	1	3
126	2.71171074931367	6.01111281709428	4.46298057671875	6.54821712249014	6.40997978269798	6.70628943669738	6.13228714154153	6.63113587485458	7	6.22510872856945	7	6.76503495936968	3.52414091121726	5.12761770484169	4.04948797335275	3.56737438196923	6.10978137198719	5.79733451931459	5.92407305436522	6.49143584885969	7	7	5.34506424284367	7	4	7	1	2	2	7	7	7	7	7	7	2	1	3	3	7	3	7	7	7	7	7	83.25	1	3
127	1.37269277625491	4.01649421722168	4.98783244841051	7	5.49877459051691	5.77243005476708	5.98868809384136	5.93552196046606	6.107904234153	6.5462946062124	6.22986545828197	5.20565909995893	6.62436606950718	3.74699384908696	6.20071774085114	4.77424604332405	7	6.3316428573861	4.2793204046092	5.59540203768635	6.8797778204595	6.23175212472456	6.20885742242397	1	6	7	1	6	6	7	7	7	7	6	7	7	1	4	2	7	7	7	7	7	7	3	87	1	3
128	3.72572182299209	6.32312033768564	6.65313663615422	4.03242527097417	5.39587415728236	7	6.84501719268759	6.7838494883433	4.16381413493119	4.9193516844389	5.1454544407494	3.9279731717842	6.71057972418402	5.64183381977846	7	4.50806083418628	7	6.51740184453384	6.82875000612446	6.68798284536266	7	5.1239688598776	5.95691583380839	1	7	1	7	1	6	7	7	7	1	1	7	7	1	3	3	7	2	7	7	7	7	7	90.75	1	3
129	1.73311328430263	7	4.7367869240163	7	6.40218765559673	6.7653280719031	5.69093067188878	7	6.89834849468046	6.48705172225686	4.91669156900854	5.03995442728207	5.8087667093646	1	6.37525465930725	3.8543661204091	4.36466453195094	5.39464270914902	5.96252317418607	7	7	6.79347822546091	6.84299849709377	7	4	7	1	2	7	7	7	7	7	2	7	4	1	2	1	7	1	7	7	7	7	7	82.5	1	3
130	1.61031690621555	1	4.29809032951125	6.55455880149036	6.666950501917	6.2692881639961	7	5.74517189711147	5.86990106835735	6.35084210352471	6.03987394115595	7	5.51860540137486	5.65221151754233	5.42996802770305	4.42554942882649	6.41496569919364	5.93850631914624	6.75298337108203	5.9268669994087	4.23412528004861	6.99209512014911	4.29918041682979	7	7	2	2	1	7	7	7	7	7	5	7	6	1	3	2	6	7	7	7	7	7	7	78.25	1	3
131	3.88099004566875	4.84365555799365	5.80895534525621	7	4.17943634574573	6.52924029807498	5.83920520247825	6.05028237456828	5.11777647776028	6.8423513646196	5.83303283338402	4.83289261106838	7	6.87227161581554	5.68394038664863	5.08383285893959	7	6.07554847092739	6.93518595691364	6.51028192606413	6.97964392863441	6.77865626194641	6.43013229164051	7	7	5	3	7	7	7	7	7	7	2	7	1	1	2	2	7	2	7	7	2	7	4	87	1	3
132	3.69894326760199	4.82552521076837	5.71701196625365	6.05595902961552	4.61085036296573	5.71227965206343	5.55179444387244	5.89239982866957	5.77734206837578	5.08316688935952	7	5.67845679181738	6.60141230841925	6.35891132215021	7	5.60261584180526	6.08044955065338	4.83647286081032	5.60770727353361	7	7	6.95511390555272	6.19144192436748	7	4	7	1	4	7	7	7	7	7	2	7	7	1	3	2	7	7	7	7	7	7	3	84.75	1	3
133	3.91880679240072	5.61432106024839	6.87541362444558	2.623756052233	6.43401603820821	5.63802839830779	6.44167059295083	6.59212158794808	5.3977655878903	5.52788540650396	5.92366480202972	6.48249123651034	5.69949465885512	3.49168731914697	4.62055169067225	6.12694574602574	6.1880627008932	3.60865491277395	7	6.707145880602	6.95377695219388	6.72002234070839	2.75218730147662	1	7	7	1	7	7	7	7	7	7	2	7	7	1	5	2	7	1	7	7	7	7	7	77.5	1	3
134	4.69188159329233	5.38629999617232	1	6.20100628404431	2.62395094359581	6.41797823109822	4.31536831706998	7	6.2729764547813	7	6.38545007384416	5.04394288546303	5.66043781205023	6.13067948267921	6.62509749592547	3.47044073777867	5.51682894447162	6.3004872814672	5.92838093081829	6.47904831273434	6.98115206643326	7	7	7	4	7	1	1	5	7	7	7	7	7	7	3	2	2	2	7	1	7	7	7	7	6	78.25	1	3
135	2.8103312959061	1.87292469656217	6.78552212958282	4.92674718030748	5.30682268493996	6.66067660287926	5.28611447499292	7	6.43494762906066	6.10219885836575	3.95212671733198	6.61486915010899	6.29233437597786	5.05664825095931	7	4.34952250634232	4.89615063082993	7	5.72695143304478	7	5.56797131154783	6.02334143010094	6.86831814560416	7	7	2	3	5	7	7	7	7	7	3	7	7	1	6	3	7	3	7	7	7	7	7	100	1	3
136	3.96521013399638	7	6.91199029350692	3.24183422898374	6.8103102332011	5.48490002657649	6.12625921783466	6.61988067812419	4.93778237142657	2.73831304796057	5.57536278713923	6.04619716246325	7	4.11301352487903	2.60922184852328	6.08897789569857	6.12633610174512	2.13014489709257	6.30927285656946	7	6.9096827872578	6.80527906725523	4.42620913942911	1	7	7	1	7	7	7	7	7	7	2	7	2	1	1	2	7	2	7	7	7	7	7	79.75	1	3
137	2.82758661553138	1.54825957527941	6.46446839305974	4.24231939657424	4.14255151590236	7	4.68096129465319	6.38433541438157	6.03084007831889	5.00634900598174	2.36348259531329	6.23723980690002	6.00320736392466	7	7	3.9390004624448	5.63022767346072	6.44696165004495	6.65481463471981	7	6.83615240356572	6.46109425843529	4.66142064321672	7	7	2	4	2	7	7	7	7	7	5	7	7	1	7	2	7	4	7	7	7	7	3	86.5	1	3
138	1.8667516289215	5.19661889379252	5.18017625311383	7	5.18256893980887	6.49057169967106	7	6.44653138758765	4.56468044957653	5.4803610533753	2.88930659050548	6.84812911233817	4.38813183555944	6.25971676783776	5.87127286908678	5.44365571219017	7	4.10922216589941	5.96407921951315	6.86839018938544	6.22947496165233	6.82097231098063	4.31891177472286	5	6	7	1	4	7	7	7	7	7	1	7	2	1	3	4	7	7	7	7	5	5	7	99.25	1	3
139	2.27528420708072	4.49185213804192	3.79661083350277	6.07448975861972	6.19113646263848	6.42257794749683	3.66381440007333	5.95134447472134	6.31080236633578	5.47596795144671	3.17382881980414	5.43033630394751	6.96705484442889	5.93468338203987	5.23085397933211	7	5.96657591301681	7	3.81934909197997	6.97819802898102	6.13370336720013	6.8046408091281	7	3	6	7	1	5	7	7	7	7	7	7	7	7	7	3	2	7	7	7	7	7	7	3	77	1	3
140	2.98686330409274	6.40963230772125	7	5.57123687561775	5.51642043178784	6.82937780717349	4.70204960393178	6.88466317248738	4.80856244949988	7	5.11352273016342	6.80408434120966	7	2.51971074217447	7	4.29669155019591	6.58968444280156	2.82759723751795	5.05321449525592	5.20262515055049	4.77071329087743	4.35350609501446	6.92216363140043	7	5	7	1	4	7	7	7	7	7	2	7	7	1	7	2	7	7	3	7	7	7	3	80.75	1	3
141	1.36291007088165	2.35547583191733	4.78186199214565	5.80589851015475	5.17435731897048	4.92516234627239	7	7	4.51722153184584	5.47480869927023	4.31137158070367	6.78657860740683	5.76686201947412	6.3960402961666	6.10370309756882	3.80833483678722	6.06453507411922	6.7661684174888	5.6427972995522	6.7131697615449	7	6.26300189860932	5.40004467286559	7	7	2	2	4	7	7	7	7	7	2	7	7	1	5	2	5	7	2	7	7	7	7	91.5	1	3
142	1.30970647181606	1.84925460519086	6.17212832102357	7	3.68210314945061	7	2.89154207896433	6.9794202416725	7	4.11529221769449	5.45588875100217	5.935351466011	2.67555680467837	3.9750123206745	7	7	4.79819836672331	6.46970973243685	6.59371681422201	6.61791537964868	6.28812837322674	5.28287231851345	6.07900397396708	7	7	3	2	7	7	7	7	7	4	7	7	2	2	7	2	7	2	6	7	7	7	7	96.25	1	3
143	6.14649499731106	1.68831868864924	5.20642329454586	4.59111423851308	7	6.87536109834123	6.6025542834637	7	4.28134735082515	1.17425541290629	6.09261839353059	7	3.78230312685743	7	1.79564598152828	2.10591261384002	5.60761818439913	5.2008627660461	7	6.96402095834913	6.47118828578973	5.73007486208882	4.42907327446541	7	7	1	7	7	3	7	7	7	7	3	7	7	1	2	3	2	1	7	7	7	7	7	79	1	3
144	1.53704966050666	4.27432545466977	6.05277209479141	5.9118777056686	5.42511889930725	5.67150829490122	6.17222596469564	5.22641483111275	5.37779973711563	5.94626403181353	3.39191060557365	3.64259175893904	7	5.49404846560706	6.80524386961105	6.1786554177215	2.90454982915533	4.8852314649217	6.45734795494824	6.21585200251956	7	5.31698060922725	5.11877518981499	7	7	2	3	7	7	7	7	7	7	3	7	7	1	3	2	7	7	7	7	7	7	7	72.75	1	3
145	1.45709903772878	1.37678548962482	3.5015025254356	1	6.68295060156017	6.06948206204384	7	6.01161280487035	5.42076485928236	5.5937856020716	6.68764278850738	6.50181821399183	3.92065667291325	1	5.12682844820578	7	5.20310651726488	4.76843895160501	7	6.07300949864375	5.49935578072916	6.22325654427727	5.71089349248068	7	7	7	1	1	2	7	7	7	7	7	7	6	1	6	7	7	1	7	7	7	7	7	82.5	1	3
146	6.07868941737945	1.38190717702505	5.15447755089142	6.67818552136119	5.34216450705526	6.77868314498354	5.3016100267128	5.36320744376758	6.16322333575479	6.01894836121921	5.44167286738094	6.26400763789236	4.28454108158512	5.34610998994541	4.85436826457328	6.13694149503972	7	6.64519021403779	5.14855697563051	6.06534402134341	5.68719084317512	7	5.33371233283802	7	7	1	2	7	7	7	7	7	7	1	7	7	2	2	1	7	3	7	7	7	7	7	100.25	1	3
147	6.82954517443005	2.61801932017684	2.64871101124247	4.59461288524322	6.87198560011236	5.27774433658801	6.1104790695151	5.11961651802118	5.50279469745801	7	4.57767314506163	4.43193916287373	6.89477465288469	6.60629658719211	4.30080849100975	7	6.23704107070918	5.23694486539925	7	2.07983690935516	7	5.27210123159551	5.71288835536409	7	7	2	7	7	7	7	7	7	7	1	7	7	1	2	3	7	1	2	7	7	7	7	69	1	3
148	1	4.14048760256112	6.68976535529213	6.21357117009389	5.97925852527627	6.14241374242155	6.24949107108478	4.67442709185136	6.03848076937049	5.8426775366351	3.40423094399704	2.70000203610195	6.26036897335788	6.42999459568819	5.14102996820526	6.88286023439224	2.82184947559043	4.60349075275747	6.72384060507753	5.07565098651151	6.97969861386904	4.47297694963292	6.32979674582157	7	7	2	3	7	5	7	7	7	7	1	7	2	1	3	2	1	3	2	7	7	7	7	54.75	1	3
149	6.32447750363675	3.02525853623171	4.73400906901903	6.84725863711946	5.07096040526086	6.91738421241437	4.34146511029405	4.53375680673632	5.90366584296799	6.16881555385611	7	6.2444855775145	6.43259391768477	4.12019250669531	6.8003139043299	4.39976000097054	6.84046239839851	6.38357019846193	6.48778314293335	4.1755416843976	4.86148200975252	6.32136905182401	6.26206739030905	7	7	1	2	7	3	7	7	7	7	7	7	2	1	2	2	1	2	7	7	2	7	7	96.5	1	3
150	1	1	3.94389067766531	1.60152588360191	7	6.06050602318494	6.10809025839439	7	7	6.5331683246261	7	6.65103710979794	5.44558223347938	6.27445364797979	7	6.64046069855266	6.30906762496207	5.06298838235325	5.49725337155745	7	3.89816083322892	5.19751441312608	4.74807551023563	7	3	7	1	1	7	7	7	7	7	3	7	7	1	6	4	7	1	7	7	7	7	2	76.25	1	3
151	4.01103822268669	4.16414873248186	6.77629568525937	6.81856812332938	4.92113644649588	6.46380256700381	5.9018019462011	6.40423333189134	4.7692185920649	6.3463757650475	4.82139774201953	5.48868355181615	4.48671850293356	6.77693419449248	5.3946023492766	5.11127144688913	7	7	7	5.95554708105248	7	6.6592966824818	4.68055844781244	7	7	7	2	7	7	7	7	7	7	2	7	1	1	7	3	2	2	7	7	2	7	1	80	1	3
152	1.09931127035534	1	2.77367388895648	1	7	6.20191145413534	6.50336144083503	6.49539640554258	7	6.16032580772538	3.80680928027302	7	3.11449000903123	6.10170793780627	7	6.63341312108042	6.25938258225451	5.54914719872565	5.72733534026619	6.46995758115843	5.29884119221459	4.53661888035063	4.86411485785242	7	3	7	1	1	7	7	7	7	7	7	7	7	1	5	5	7	4	7	7	7	7	7	92.75	1	3
153	4.62036861466935	3.22165398559387	5.70632054477912	1	2.54306356697478	3.78812013471522	5.23225974643996	4.45685777750553	4.64300033830482	6.57465425308731	4.30983307463829	5.64904817258489	6.4764283222912	5.89200677908358	4.84411322074388	6.639394062058	6.7505079974831	6.72106679882882	6.13149898388083	6.91402240282246	5.43733889494129	6.91531411461386	6.57656003467597	7	7	7	1	4	5	7	7	7	7	2	7	6	1	3	7	7	7	7	7	7	7	4	83.5	1	3
154	6.41751332419774	3.82667842465099	4.09300298906037	1.45260774248312	2.05429108415106	5.4498324605689	6.68292996931488	6.19478003678178	6.76768479925121	7	3.79411705644181	4.42903237482322	5.29376200150383	5.26378486652128	7	6.67603190647025	7	5.91493909721908	5.34634718006351	5.55036689861572	5.6705582751149	6.59166686370524	3.49441467941825	7	7	7	1	3	7	7	7	7	7	2	7	7	2	3	3	7	1	7	7	1	7	3	89.25	1	3
155	4.9185529695231	4.19480242810829	5.07181163770516	1.07759494453223	2.7526826563985	5.79069126295802	5.92666230570189	5.77942576839992	6.79481232558688	7	3.30228939842054	4.36438641197897	1.62684810824343	6.90739393819343	7	7	6.0928709600005	5.21618630205112	5.55946396769728	5.38503083112968	4.71557394403514	6.47728058146945	6.71656550058529	7	7	5	1	5	7	7	7	7	7	2	7	7	4	4	4	7	1	7	7	7	7	2	60	1	3
156	1	3.91876162622373	4.04544864577427	1.68924238725229	6.28048206423692	6.13245517443952	5.12579083384505	5.9422454325314	5.42010212283797	6.86125198409428	6.47054416686927	6.57376315425889	6.73060842584919	6.10553832150328	5.42444125146144	4.89685242719233	5.8478953959115	3.077943247938	4.84461911017741	6.88232376250605	6.02679127022496	5.2827743746416	5.16755673443626	7	7	7	1	2	7	7	7	7	7	6	7	5	1	2	1	7	1	7	7	7	7	2	73.75	1	3
157	6.39842367755558	5.86111289064822	2.37354809556881	1.52646313113956	7	6.63587800976097	6.47488623606355	6.61237824609244	3.70865869426653	4.42341869703609	6.14386908937694	7	7	6.34680408116819	2.28435445969952	4.9684029145706	6.83442993702979	6.58914102210974	5.88097551299615	4.26934903779852	6.67453911267876	5.03369388102095	2.94418663768344	7	7	7	1	1	7	7	7	7	7	2	7	7	1	3	2	7	3	7	7	7	7	7	85.5	1	3
158	2.82767486602582	1	4.57624155368606	6.92983629460501	7	5.25717357079505	6.74046410846407	6.49041870445092	4.27879469816424	7	6.01481738657702	5.73055762997456	2.67303241476934	3.73986860085363	5.39536973878377	5.83634487664134	6.22064674027676	6.78197812126754	6.29307189999638	5.03839339968557	4.98674100047406	3.30783267882178	6.27902469372831	7	7	2	1	3	4	7	7	7	7	7	7	7	2	5	7	5	5	7	7	7	7	7	83.25	1	3
159	2.40210777908421	5.30678234519868	2.54991447793118	1	6.12107376226679	6.39402439411689	6.49693714192171	4.4640040440025	5.04972811145449	6.00104760165043	2.73917677633108	3.22036504494654	5.8335613066234	3.21587071799153	6.50986969351613	6.14229097273921	6.95168173787268	5.4420014992512	5.39555428647527	6.75698932184407	4.62669079688935	6.71195469773988	6.26052749992083	7	3	7	1	1	7	7	7	7	7	1	7	7	2	4	3	4	3	7	7	7	7	1	72	1	3
160	3.73889191784935	4.72496079478915	2.83611784753526	3.73999333319284	6.12958633447564	5.22851690866375	5.57468927116975	7	5.44612335315072	3.61604012432366	7	1.31133984098658	5.17134019791919	5.85405695228883	6.275946384663	6.24708626373466	6.60679884067061	6.0550570939966	4.99084083681696	6.55348188173705	7	5.84686368990238	4.86090258841395	7	7	7	1	1	3	7	7	7	7	3	7	5	1	2	2	3	2	7	7	7	7	7	86.75	1	3
161	1	4.54617327608008	6.84840953748474	7	3.36572890618755	6.2628274924099	6.19619128800311	1.45868736562849	5.5243411416638	4.64497731332384	4.28593092648495	5.94646755548716	6.01287290187058	1.68105224516933	2.32326895662852	6.43099632856759	7	6.7615834310096	4.95139425694525	7	6.09298900445881	6.48159294896697	3.81015076223316	1	3	7	1	5	7	7	7	7	7	1	7	2	1	7	1	7	7	7	7	7	7	5	83.5	1	3
162	6.25721790043548	1	5.71012020068949	4.53911592933719	5.16006522326858	6.37361911203698	4.063667550615	6.70680542929455	4.90341180275066	5.59662649218653	7	6.31084567490477	3.26647807265948	6.01855909028834	7	4.14133701361069	3.63127151330846	7	5.08317344900478	5.94724159550203	6.14597648704147	6.10204376276343	6.6403312377365	7	7	1	2	7	3	7	7	7	7	7	7	7	1	3	1	7	1	2	7	7	7	7	90.25	1	3
163	2.17457146257088	2.1474289450325	4.98750208685457	5.89412569237792	6.43664356025895	5.18988317772058	5.24695829323592	5.53467668786884	7	6.0645863142732	5.26532262450052	6.16411478284803	3.74403462361926	4.32113294030531	4.94139924339288	5.56728028086041	5.73460798980474	6.02929767386653	3.98398954684426	6.55068938635281	5.8111423452755	6.33181129892352	6.09721327944554	7	7	1	1	4	3	7	7	7	7	7	7	7	2	5	3	7	1	7	7	7	7	3	74	1	3
164	7	5.29236308109791	1.82991222685526	1	7	4.55974898837011	3.93679629646966	6.59161120679534	5.40308320478168	5.24031404739801	5.83697436672463	7	4.35835423869962	3.64483656862873	1.19860153345819	6.66913734558319	6.07573748869621	6.28143149228081	7	5.56473997557134	5.68665319048383	4.35597997644024	6.80489594903727	7	6	7	1	1	7	7	7	7	7	3	5	7	1	3	1	7	2	7	7	7	7	7	71.75	1	3
165	1	5.30600510392905	5.81862649134168	6.7434543199212	4.61877597445042	5.19775628843537	6.67570995123397	5.45389252904331	4.0018934725172	2.34791096585151	4.37397143373658	7	5.608392251572	5.19486171100349	6.05152664412685	4.6656604476882	6.37771290299344	4.06359933755176	7	6.21024267772429	6.22783091580177	5.94221388111292	5.07104169683005	4	5	7	1	7	7	7	7	7	1	1	7	2	1	6	5	7	7	1	7	7	6	1	88.5	1	3
166	1.09269814751168	4.48240541706027	6.49086162505134	6.72614084726298	4.37014304438056	4.95069770515921	5.7480791780132	5.67234538058956	5.2893453018261	3.05929444261521	3.35392690716017	6.92416808310721	4.93615635842874	5.45384794797846	5.78965090514777	6.04363208226149	6.55358485790624	3.58949523074111	7	6.07232332164676	6.42518799434597	6.6644621134327	3.16080484226732	7	7	7	1	6	7	7	7	7	1	1	7	2	1	5	1	7	7	1	7	7	7	7	87.25	1	3
167	1	4.18059113231378	4.45109015548602	2.87493251533115	7	6.079384826989	5.42195691690258	4.71414434962922	6.67718922403684	7	5.66358119800648	7	3.58836220098404	4.85701380905081	5.0116232991285	2.79409040431115	5.36872261134485	5.21066054158714	5.01630907021322	6.19103701484713	6.29536280919647	6.13119202667758	5.82888657377544	7	7	7	1	3	7	7	7	7	7	5	7	1	2	3	1	7	2	3	7	7	7	6	67	1	3
168	3.30471677211441	5.15379027275184	2.79021091067973	3.34292422345289	5.7783966606893	4.95630054656924	6.2332355150346	6.4584387872109	7	3.60373876705705	6.45067797967552	1.25582856342661	2.47538016431497	6.82018078045257	6.06733147695014	4.70022076685742	6.93701847524512	3.92803230911441	3.88466178314141	7	6.51995054887596	6.45562085321445	4.35426407178512	7	7	7	1	1	3	7	7	7	7	2	7	7	1	4	7	7	1	7	7	7	7	7	73.75	1	3
169	2.96569850475514	2.2866908313705	1	5.36334897942273	3.83201286826174	5.8554691935531	5.40613802349021	5.31010342043067	6.93602606131671	6.11335944129281	2.04566301286639	6.10901836673339	3.97118359196653	5.78098428795679	6.46659378816329	6.38910917316791	4.52355289048032	6.16397740254873	7	7	7	6.67084216346746	4.27484148302045	7	7	7	1	2	7	7	7	7	7	2	7	3	1	7	4	7	2	2	7	7	7	7	84.5	1	3
170	5.0084327029438	3.2157403752854	4.04855105871883	2.88357206487134	6.516128900398	6.36187304756293	4.43428873953027	6.69294951096914	3.78072801263696	4.57805253624709	5.74557701207272	6.33256580224245	6.24434315196881	6.43358809025221	3.6272070190681	6.07098097206432	5.41699524617729	6.12995096013405	5.44831999045037	7	5.90143475499122	4.98306229720745	6.00505808245787	7	7	7	1	2	7	7	7	7	7	2	7	7	2	1	1	7	7	7	7	7	7	6	84.25	1	3
171	1.30021987639575	4.38697483837365	1.90253316678032	2.02759549353698	6.733987212994	4.17433502732168	4.97380797739175	7	5.81379375008657	5.61734171568878	3.19315156121499	6.07291763625525	5.25068628450121	1	6.3746712694366	5.61756796829404	7	4.98094848521888	5.34326981158296	7	5.18054617549373	5.1199384021576	5.64452417075837	7	7	7	1	1	4	7	7	7	7	1	7	7	1	7	3	7	1	7	7	2	7	5	85	1	3
172	4.48582913229456	2.74278350232005	7	7	6.55909944747581	5.19789261819864	6.72881393682387	5.88053208125977	4.88393331975091	6.81086084727915	6.74668711781135	1	1.74002129191764	4.85023710989029	4.85617755691566	6.26890330820888	4.36186275966463	5.3771431735066	5.7968441791913	3.79027107686882	4.14994245674221	7	6.84038155014521	7	7	2	7	3	7	7	7	7	7	2	7	7	1	1	2	4	1	7	7	7	7	7	66.75	1	3
173	6.38546381642911	1.29879097996397	5.52326768062989	6.86875656636176	3.4275858433441	4.51761035574428	3.88411681385296	3.46700884716936	4.33490219439149	5.75480612558902	4.19671771314176	6.84495005928015	4.30315033585623	6.59726840507755	7	6.16107182958801	6.4472525736705	6.13785374402743	7	5.34190024800732	7	6.34621457343056	5.04994580099774	7	7	1	1	7	7	7	7	7	2	2	7	7	2	6	1	7	3	7	7	7	7	7	79.5	1	3
174	1	3.7633788766683	3.51487392731985	1.81030996427059	7	5.43988028049863	5.29551179593536	5.49028293322262	6.90949246702661	5.7774961703909	7	7	3.65385480410682	6.35696450759924	3.42796687754353	2.56289440607897	5.45164143033794	6.29568977045676	6.3250121415264	6.55444482315685	5.29332159064656	4.90317013887214	4.84436094426064	7	7	7	1	3	7	7	7	7	7	7	7	2	1	3	2	3	2	3	7	7	7	6	76.25	1	3
175	5.30579152675088	1.29715948848784	5.71669413291548	6.08795611963302	5.15572287845718	6.29038623625961	3.78110630874967	6.49872891292936	6.5214283620059	7	5.74553415610966	5.96399752343753	5.62051768862574	4.46682200590224	6.01387486206028	3.07336506230367	6.37766026153969	6.17938040725979	5.83663869706616	4.10100876568271	4.92761708083322	6.27607807016088	5.94815360924646	7	7	1	2	7	7	7	7	7	7	7	7	3	2	1	2	7	2	7	7	2	7	7	74	1	3
176	5.82663091123587	2.08555377943023	1	3.43452441453816	5.80952607035585	6.05839399370615	5.33200402739422	7	4.35588672361883	6.73884395238144	7	6.29488523597545	4.69015499714319	4.56368274304859	5.02995632795956	5.82630652125546	4.13653014311957	7	5.26520413026341	5.43512418665479	4.74817074928785	6.94619283659262	6.30142449474465	7	7	2	7	7	7	7	7	7	7	1	7	2	1	2	2	7	1	7	7	7	7	7	86.75	1	3
177	7	3.80056845245239	3.93668831968232	4.12146610978299	7	6.87476060060711	4.55323024386128	3.52920499826889	3.41475003998178	4.3003718818137	3.04512553907715	6.21697920003431	4.43897624904073	4.96221596734793	3.55254359274572	6.98925708511816	5.45578374714238	6.53623404637317	4.73970357263463	5.42072029455571	6.14181560712463	6.42159879337946	6.70404835577477	7	7	7	1	2	7	7	7	7	7	2	7	7	2	2	1	3	7	7	7	7	5	7	75.5	1	3
178	5.26834892450934	1.66720114974037	5.34572590419446	4.65060653343006	4.38990419045853	5.29483118243694	4.03123484166978	4.32673439400092	5.50354517810284	5.53036954553438	3.32915859612918	4.79962715662616	3.08901926066924	5.93651281640295	6.59057554099382	6.2977558802303	6.5495829074748	6.13768677999173	6.7330828076675	4.46427379677607	7	6.265219335754	6.34483411219649	7	7	1	2	7	7	7	7	7	7	1	7	7	1	2	2	7	2	7	7	7	7	7	73.25	1	3
179	6.45342719762574	2.81416588886302	2.3551102286077	3.66496396745745	6.60975587222179	5.86477403609367	5.95470698166132	7	5.43151175514912	5.75380538637151	7	4.95960294933817	4.77551125692951	5.11798116078405	4.01124099732024	5.357360091155	4.68964541946834	5.86423457388006	5.698697222019	4.95466950376885	5.92119739836955	6.79337770106137	5.74736253628599	7	7	2	7	7	4	7	7	7	7	7	7	2	1	4	2	7	1	7	7	7	7	7	90	1	3
180	6.34396436587519	5.72619581331913	2.08991445138671	1.563954556959	7	4.01095117218741	4.97700746485024	6.76610239289412	4.65859552345578	7	7	7	5.96885660317167	3.57451453961232	4.23371817057807	5.49531315117847	6.59629292411706	5.7465813021042	5.51835949913305	5.04809249116868	7	2.14711815107969	3.53234830327639	7	7	7	1	1	7	7	7	7	7	3	7	7	1	6	1	7	2	7	7	7	7	7	77.75	1	3
181	6.384335745002	1	4.37030936050478	5.12353798727151	6.59044718537525	6.27678121516619	3.61556232044188	6.14412823966856	4.36710053514481	2.37600813924494	3.84550048088831	7	3.50309388055248	6.86556735880936	6.37367953460746	7	5.77649758620149	6.03397462200382	6.81440225431771	5.87666012382025	6.38195193646418	5.44045413932942	4.18746377949289	7	7	1	7	7	3	7	7	7	7	7	7	7	2	7	3	7	1	7	7	7	7	7	82.5	1	3
182	5.1929502741202	1.5578918503958	4.27924688243279	4.90415252157007	4.51193813866646	6.51274765820768	3.73675940519265	6.92954766676381	5.64300840604499	5.59143512008481	7	6.27956385239242	4.09193147715093	4.68103179043568	5.79592969174872	5.10000747625546	5.60784779908029	5.27304981461072	6.05297084965316	6.3738088040471	3.85154106804438	6.63171527500658	4.59569412788529	7	7	1	2	7	2	7	7	7	7	2	7	7	2	4	1	7	3	2	7	2	7	7	72.25	1	3
183	2.81034213914124	1.19861914686523	2.82500520767572	2.42001177310016	5.64685033821485	1.91623334444252	6.66052091333147	7	5.07962839906572	2.46098275165822	6.02470083377621	5.39293872471966	5.75134260263198	5.64973965272441	6.56969643024065	5.75116089744351	2.4200760989677	6.55487186227731	3.60749601062243	4.9671278757423	6.53391814213965	7	5.1195030946192	7	6	7	1	2	7	7	7	7	7	4	7	7	2	7	1	7	7	7	7	6	7	7	84	1	3
184	1	4.06139880188454	2.62734853742874	2.51206538873655	6.64057678700644	4.27365742109203	5.54699889361678	5.60997436424151	5.70438837827004	6.30509393664002	6.71302471039828	7	3.27097411012458	6.10153306198366	3.51636619822562	4.13456385839394	5.80529162187674	5.30631552782781	6.22407038198403	6.77879299323904	4.99604909460367	5.66619697229879	4.94166712802093	7	7	7	1	3	7	7	7	7	7	3	7	1	1	2	1	7	2	3	7	7	7	7	76.75	1	3
185	5.26756919270632	3.99983613873952	5.04599067873554	2.0703306291892	3.60783407274247	4.04538005597931	7	6.16863855268816	6.57390054335577	5.64565438945686	6.85651494973565	6.58279105648339	3.84146716477062	5.21816737889886	4.28949153719585	6.57619758758593	7	3.2776612199509	4.12566394659914	3.57914232505011	5.38494872702073	6.09076542898508	5.16329210309466	7	7	7	2	3	3	7	7	7	7	6	7	7	2	2	2	7	1	7	7	7	7	7	70.5	1	3
186	6.19537322691804	3.38946399528731	3.71009841417917	3.06700918050179	6.2287245258734	6.88127770231236	6.69196866230629	4.5097712959427	3.24463838990091	4.95904986687715	2.53010312010037	6.15790083772647	4.00533725690452	6.16431891268652	3.29813792015367	5.84365844652855	1.9259652096403	7	4.91712066866396	6.88040445615483	5.02115466343526	6.09388818863435	6.24147256396372	7	7	7	1	2	7	7	7	7	7	2	7	7	2	1	1	7	7	7	7	7	7	7	85.25	1	3
187	3.70803593039108	6.07970737139296	5.43023014326029	2.562878104898	4.9379323913671	4.30741332767808	4.46522451616009	3.94633566322429	5.48266931444947	5.7817283726096	4.91748060603047	7	5.53927125745811	6.66297656328135	5.8273166562693	4.38738332713843	5.85754468250248	5.42980303120478	3.28117039537584	7	5.85732343341007	6.54795447964353	6.28886174098216	1	7	1	7	1	2	7	7	7	7	7	7	3	1	7	7	7	3	7	7	7	7	7	72	1	3
188	6.57182393188889	1.74075450593674	5.94642609874679	5.89239335654211	5.25432303585427	5.79646819407654	4.0421971452033	5.7527128645346	6.23565891224634	4.53431779560453	4.88379821583303	5.29934205199686	6.36079844088356	5.50613173513715	5.70919211778703	4.28261405535491	5.81545622653738	5.63732385801925	7	5.96506121552127	4.53915648943582	5.74915023814005	5.81305481747785	7	7	1	2	7	3	7	7	7	7	7	7	5	2	3	1	1	3	7	7	7	7	3	83.75	1	3
[truncated: 5 more columns]
