# Supplementary material for: How Are Mate Preferences Linked with Actual Mate Selection? Tests of Mate Preference Integration Algorithms Using Computer Simulations and Actual Mating Couples
Source: PLoS One. 2016 Jun 8;11(6):e0156078. doi: 10.1371/journal.pone.0156078 (PMC4898694; doi:10.1371/journal.pone.0156078)
Supplement: S2 Data — Long-term couple and agent-based model data analyzed in Study 3. (ZIP) [file pone.0156078.s002.zip › S10/Polynomial Model Data/Polynomial Couple Population 01152016 0628.csv]

	trait1	trait2	trait3	trait4	trait5	trait6	trait7	trait8	trait9	trait10	trait11	trait12	trait13	trait14	trait15	trait16	trait17	trait18	trait19	trait20	trait21	trait22	trait23	preference1	preference2	preference3	preference4	preference5	preference6	preference7	preference8	preference9	preference10	preference11	preference12	preference13	preference14	preference15	preference16	preference17	preference18	preference19	preference20	preference21	preference22	preference23	fitpoints	sex	algorithm
1	3.85907437901082	7	6.98538462396821	6.54965910051668	3.68578708763848	6.79441480378612	5.79425382239596	4.47381895738842	6.5548685733839	6.89224269604436	4.95744467196641	6.56273937836671	7	5.15629846205483	6.3873054324276	6.88415617534011	7	7	6.48409375329237	6.20976567101851	7	7	6.01074395686161	7	7	1	1	1	7	5	7	7	1	7	4	6	7	7	7	3	7	7	7	7	7	7	84	0	3
2	6.31876242212745	7	4.58948162185654	6.61295678817344	5.63324830213564	5.31852297958902	6.07133777528409	7	5.83550962708233	7	5.64666243656574	6.97441555680845	6.95024316255445	5.64444139386281	6.15987420910809	7	6.37635236966784	6.72266518109948	4.48648096731938	5.82613868113319	7	6.3615786375399	7	7	1	7	7	6	7	7	3	7	2	7	3	6	7	7	7	7	7	3	7	7	6	3	94.75	0	3
3	1.40972415102943	7	6.29341911605471	1.08648107486607	3.15894006690445	6.68174936372614	5.33786578202754	7	6.15347562680739	6.74870985789046	7	6.48704609114962	6.33495055361639	1.78562316484021	6.92594803196059	6.69170048247589	7	6.056069852472	7	5.5023293916676	6.65746489612961	6.27473235956224	6.28047168255188	7	7	7	2	6	7	3	3	5	2	7	5	4	7	7	7	4	7	2	7	7	4	1	92.5	0	3
4	4.32151588918678	6.8616012277387	3.7966405116234	7	4.10089657453783	7	5.50047911185212	6.60801235767193	5.88025985810965	6.11948742396172	4.78965351994584	6.12858281240757	6.55866502623034	6.82090213734963	6.69548078727792	6.57997803369026	6.67615812384812	7	6.11522496324132	7	6.37353404327253	6.27344090523494	7	7	1	7	7	7	7	7	4	7	2	7	6	6	7	7	7	7	7	2	7	7	6	4	98.25	0	3
5	5.1778367831288	7	4.60428998519093	6.88987467812104	6.17138784129509	6.942875610731	5.45067209189735	7	5.16150726331133	6.67403223886332	4.86393350742921	6.32091323697342	6.59959787184147	6.90344623173568	6.10621505420729	6.01812691404257	7	7	4.70534404373114	7	6.75729462989723	5.64280890136945	6.76133984275902	7	1	7	7	7	7	2	3	7	1	7	6	7	7	7	7	7	7	2	7	7	3	4	89	0	3
6	6.88317012213671	6.58313526339626	6.99943485320482	6.9355133408502	6.28153838499625	4.76881097958501	3.37579456959895	5.39033607083756	7	6.42439531536565	6.68932365029697	7	6.36627254074579	6.20434589062476	7	6.06447567822076	7	6.90020571253246	6.54977236972021	4.98601038236979	5.59591151469824	7	6.86306696262559	4	1	1	5	4	7	7	7	7	1	7	3	7	7	7	7	7	3	5	2	7	3	7	99.75	0	3
7	3.40903192946267	6.84871100012844	6.39762153486481	7	3.66422828991541	7	6.71278033963696	5.35296487333425	7	5.64221610732253	5.69272935693726	7	6.41359781321156	5.92807726446501	7	7	6.60824260757931	5.96070965711197	6.87689875584318	5.64159934642744	6.69715156984188	5.44792865131605	6.85961082132111	7	7	1	1	2	7	7	7	7	1	7	4	7	7	7	7	3	7	7	7	7	7	7	108.5	0	3
8	5.7427165087841	6.96317813938179	4.05215129408141	7	4.52800802408003	6.84485281559802	7	6.31630131776694	5.78025073744605	6.44769845847732	7	6.46259861866992	4.4506891906954	6.27922569918802	6.70667220875518	5.65487893288867	6.35266542241255	7	5.52209637036384	6.90792959089198	7	6.54992279116901	7	7	1	7	5	5	7	7	5	7	1	7	3	4	7	7	7	7	7	3	7	7	5	3	109.25	0	3
9	1.18396499195806	7	6.18527867785415	2.12034288767935	2.82268459728704	7	6.98411354158718	6.10273485592224	6.33600437631838	7	6.05499293217993	5.54613972250941	6.74959597017189	4.8396901124737	6.99887011802241	6.75544882287257	6.10872224053363	5.99958188515759	6.35163202317981	5.87469880852517	7	5.98354884672591	6.85380521806812	7	5	7	2	7	5	4	3	7	2	7	4	5	7	7	7	7	7	2	7	7	3	7	89	0	3
10	2.80034995510648	7	6.61825710416914	3.95516704470531	2.98000316774102	6.6271200856806	7	5.6432535915288	6.51536632428047	4.62849040778371	6.84147707985913	6.46025244919055	6.67596137911	4.74555484753983	6.86766306763864	6.41268947408369	7	7	7	6.58607373008892	6.26639674913984	5.14385909704372	6.69102507116139	7	4	7	2	3	7	7	7	6	1	7	7	7	7	7	7	7	7	2	7	7	4	7	89.75	0	3
11	1.53788125949249	7	6.34100588960013	1.20042440333111	2.06501468602604	6.86831089182836	5.97723164267425	6.66098932491307	6.93046052068983	7	6.87804745078407	2.01314995891726	6.73568844791587	5.5048865748468	7	7	6.72885334359718	6.41574869319369	6.82227882376699	6.20422390762684	6.03077343668807	5.8609982241487	5.42210755361075	7	7	7	3	6	7	7	3	7	1	7	6	3	7	7	7	4	7	2	7	7	4	7	92.5	0	3
12	3.23952141532786	7	6.5884160476738	3.12200664807829	3.42136702203713	7	7	5.74242991812925	7	5.30020466637895	6.57833380169476	5.98254496930093	6.72220544755834	4.3028403672253	6.79840047921078	7	6.78568243364529	7	7	4.91552089390571	7	5.52564151050675	6.39998329484889	7	4	7	2	3	7	3	2	7	2	7	6	7	7	7	7	7	7	2	7	7	2	7	82.25	0	3
13	6.11406983299005	6.51700890251219	4.85482877775301	7	6.62610687646657	7	4.35919486438213	6.16178762903123	6.43664896054736	6.73622364525894	5.00771823522597	6.33673522475823	6.70296113659597	7	5.90969692002794	6.98836048796617	6.01360535306504	6.68070456918415	4.96535358861614	5.7022225476368	7	5.950126069466	7	6	1	7	7	7	7	7	5	7	1	7	3	7	7	7	7	7	7	7	7	7	7	3	86	0	3
14	6.47772713435646	6.42088400905171	6.22701934082499	6.52705368930737	1	6.98421443427194	4.19645678650854	6.5284040860749	6.69245149492319	6.67562224837979	3.6122960291177	6.88566420896762	6.34854488349253	6.60900845887027	6.77622169468909	6.40577349194563	7	6.83759059426198	7	4.43453089845039	5.63361652337959	6.36031411169187	6.4321934229942	3	1	7	7	7	7	7	5	7	1	7	2	7	7	7	7	6	4	3	7	7	1	2	93.75	0	3
15	1	7	5.69540850651437	4.41245480922665	3.75839477639935	7	5.35045153275906	6.58745240357577	4.49677856834562	6.63318258893658	7	5.46757747266346	6.57748596687634	5.11252714232306	5.63233323400781	6.35681304250248	6.46540938964357	6.85991808999037	5.55826943329909	6.18377617810132	6.77621914867798	7	6.7233233146631	7	3	7	2	1	7	7	7	7	2	7	6	7	7	7	7	6	3	3	7	7	7	7	88.5	0	3
16	1.56152651307501	6.73293175998765	6.91682776473362	1.627625708504	5.52937343348149	6.94726616504251	6.63840652747321	5.71708952696641	6.9457420272476	6.66727876270933	6.28845345127949	3.68025956207749	6.84242725472377	5.19301474314727	5.06980403087805	5.61603672637731	7	7	5.59071774588047	6.56314290157197	6.71470927525746	6.7567233284815	5.21364354841363	7	4	7	1	7	7	5	7	7	1	4	2	7	7	7	7	7	7	5	5	7	7	3	85.25	0	3
17	1	7	6.91400292341141	4.46893462255175	4.13778535602809	7	6.29062965154342	7	6.39002748116729	6.19214603646784	4.78762540975483	6.15755349250657	6.49849489749873	6.36889454052971	6.20959497259367	6.12225127033464	6.3856055348996	4.1356321895819	7	6.31334507969923	7	4.47881757851993	5.83467431202916	7	7	7	1	1	7	7	7	7	1	7	5	7	7	7	7	4	3	2	2	7	7	7	95	0	3
18	1.33647316473994	7	5.24707835395785	2.75247293227445	4.24117684148141	6.06427520757822	6.63140334248371	7	7	7	5.1529604081931	6.30134719556312	7	5.777158885463	6.21491927185406	3.11768324732167	6.29701028926827	7	5.82209755480243	5.96418031151364	7	4.15328754081417	3.97190330274714	7	7	7	3	7	7	7	7	7	2	7	2	7	7	7	7	5	7	7	7	7	3	2	82.75	0	3
19	1	6.75473796356434	7	1	3.90861472202132	5.07368328546166	6.1252752399393	7	6.22770462019704	6.69937949303164	4.95333444019458	6.96981736957739	6.84348343197865	2.07667981949671	3.2146475488174	5.82922287135207	6.82806880154434	6.58647856877685	6.90299731854562	7	6.29198292531276	5.43791361017646	6.51793481034788	7	7	7	2	7	7	7	7	7	1	7	3	5	7	7	7	7	7	2	7	7	7	3	96.5	0	3
20	6.72812748163765	6.01585119818988	5.78138060016286	6.38457764035323	1.81092726784797	6.87404933662706	4.74865050900529	6.70967731933172	6.93667960643829	7	3.67091836243396	6.05921293289119	7	3.82778143359705	7	6.5789777324001	6.71790602655848	7	5.84255893216906	5.15692117685459	6.30326111754734	5.88971941505332	7	3	2	7	7	7	7	7	3	7	1	7	5	4	7	3	7	6	3	7	7	7	7	3	88.25	0	3
21	7	7	7	5.7365006891035	6.354270233303	7	6.84221607205744	6.34963481472799	6.06169089997471	6.40307928918553	4.13012167087223	4.34152195822011	4.35162178868394	1.79434153287889	6.3271033905646	6.87490974642625	6.67649250214191	6.44800639548049	6.50389415970916	5.08710364926892	6.66283212235933	7	7	3	1	7	1	7	7	2	3	7	2	7	2	3	7	7	7	4	7	1	7	7	7	7	89	0	3
22	6.61702695610874	7	5.53721294542283	6.63875026396807	1.86186994904924	7	4.78156135601063	6.60850001718282	4.61934795293499	6.61646901898109	4.37643785446382	6.25736946458695	7	4.91793375706283	6.33317421926429	6.98700903816233	7	6.64834647896397	7	6.83362099069033	5.59964887136928	6.01732227653585	6.43970669121472	3	2	7	7	7	7	7	6	7	3	7	5	4	7	2	7	7	3	7	7	7	1	2	84.75	0	3
23	5.61399315154391	6.53796217525623	6.89158472679134	6.16345623818931	7	6.10016865493352	6.40820792078026	7	6.03178876533851	6.33759347462532	5.51986275723963	3.41328577956069	6.22604352771212	5.81772291177165	5.29609998014874	2.72635226498603	6.40836181763383	6.89833210427087	7	6.28812736106555	5.88404860726176	7	6.52747778082224	4	1	1	2	7	7	7	7	5	1	7	7	7	1	7	7	7	7	2	2	7	2	7	108.5	0	3
24	5.53508200174232	6.27517489645805	6.53005841407977	5.93040904917181	4.41397236477655	6.1586359158015	7	6.90665491526026	6.70116687520022	5.97492573841223	7	6.24154964116926	5.73352551952434	5.50707815861439	7	6.55829967014881	4.53402014467634	6.32228766492157	7	4.6467310400487	6.43853353764522	4.11115493694689	6.26399753888235	7	7	1	1	1	7	7	4	7	2	7	7	7	7	7	7	7	7	2	7	7	3	7	93.25	0	3
25	1.50027130575843	7	7	4.14882022945965	4.89113477465326	7	4.76715120576055	6.41820118408926	5.35163422778165	5.14894671684115	4.56789042866495	7	6.49960927343636	6.63647439614758	7	4.10789187405679	5.92273822195053	6.90781833092425	5.98798987326725	6.44942582965743	6.83157035089456	5.23715520696192	5.73686989440467	7	5	7	1	7	7	7	5	7	1	7	5	7	7	7	7	7	7	1	7	7	7	7	91	0	3
26	5.94170064571938	6.04562462069052	3.99612962076337	7	5.02067722958931	5.98473511011311	6.82892742315243	6.28679870381574	7	5.52477024965417	3.92149129555263	5.80854084069391	6.58784676355956	6.71561374171764	6.40440572340228	7	6.12422947160519	4.87015462984729	4.77854915239854	6.88151094568377	6.40859521186205	5.79023315306233	6.14467695253489	7	1	7	7	7	7	2	3	7	2	7	4	7	7	7	7	7	7	3	7	7	4	5	70.75	0	3
27	7	6.72214808924642	4.56550516083397	6.61144951823713	6.71312893958455	6.23221810386284	5.44707340519859	6.06330645143094	7	6.85941967105999	5.75740006339637	4.38942244350433	5.52507912251987	6.66440440372577	7	4.36051935830509	5.88905087736619	6.71160842014105	6.6675354013696	6.89836881322873	5.84890562435341	4.05837409251498	6.02887767714028	7	1	7	7	4	7	2	6	7	1	7	3	7	7	4	7	7	7	3	2	7	7	7	92.5	0	3
28	1	6.73270433659787	7	2.78688402983275	2.90994635775211	7	4.29892969870582	6.89541034039493	6.33218290644647	5.39066132427509	7	5.50603544593932	4.56945502899334	7	5.94375572220154	5.98734973197756	5.38645778923737	6.39217412628675	6.97075246620508	7	5.74929831564492	5.15705767819485	5.68756458741644	7	7	7	1	1	7	7	7	7	7	7	5	7	7	7	7	7	7	2	6	6	5	1	90.25	0	3
29	6.86029693373279	5.92278431836344	5.13177144534836	6.01912980935422	6.82870657201114	7	5.92324866472025	6.09177208637849	5.5376057438703	2.20601902088189	5.62143213908501	6.5012615212804	7	5.82354753196469	6.40722652603071	5.94144027155763	7	7	5.74687284149747	7	5.24107290223702	6.43831762223196	4.22141899367574	7	1	7	7	7	7	7	4	7	2	7	6	7	7	7	7	7	7	1	7	7	3	7	87	0	3
30	4.0731573568499	6.82877831046597	5.6727548858865	6.85711786664354	3.97737778717903	6.34682278149098	7	6.4123929808244	6.58375812004308	7	4.90608067427312	5.43285755027579	7	3.15924153707475	6.54602372010379	5.09838527309499	5.28707713396236	5.5678420164439	6.72119117388166	6.6827819302478	6.56308835488801	4.78186625986935	6.43516367651324	7	7	1	1	1	7	7	7	7	1	7	3	7	1	7	7	3	7	1	7	7	3	7	84.75	0	3
31	6.21201642464397	7	4.17551119884248	6.20513924638141	6.50054477106982	7	3.97870166985792	6.2183766457918	6.68280808088027	6.18952025341602	6.83858358024304	5.66835534760327	6.17579011153007	5.86019875275433	6.8101547705361	5.71381021407498	7	3.77377622029517	6.86637132612198	6.11244498506209	6.76585239253988	6.6593531241478	2.86412204319608	7	1	7	7	7	7	7	7	7	2	7	2	5	7	7	7	7	2	2	3	7	4	7	92.5	0	3
32	2.29550104898222	7	5.92345795097254	3.70572651727109	4.35669479917521	6.99409313991386	4.05880715417608	6.72638845734508	6.54857488105717	5.4389898395507	5.26207858315247	5.96183187560087	5.75329936950184	5.51183359792943	7	5.2843069844258	5.88695666943488	6.64893188058769	7	4.38719651612623	6.49191693138041	4.33836472514845	7	7	7	7	2	1	7	7	7	7	3	7	3	7	2	7	7	5	7	1	2	7	7	5	104.25	0	3
33	1	5.98972229132356	7	2.12044312976775	2.3482563190204	5.34428801935078	6.23208735705304	7	2.27179202729076	6.88834751997351	6.97326651943572	6.37024456253576	7	1.5794211480924	5.32436912618426	7	6.89218109848946	7	6.2633814537347	6.91523814362769	6.20618036320374	1.54029191096731	6.78185748013449	7	6	7	2	7	7	7	7	7	1	7	3	7	7	7	7	7	2	2	2	7	6	7	75	0	3
34	3.11187709961064	6.63798734316727	5.93461227021158	3.0492247662615	5.10694263100162	6.24410991138357	4.56506313457534	4.07723328386831	6.70085988025678	4.44012727570554	5.89939186281529	7	6.2126180944834	7	6.85356532190889	5.04769882086807	6.62219283782476	5.60814290844195	6.23499773751093	6.66673960862953	5.72190927623981	6.3595301990711	6.26692423184076	7	5	7	2	4	7	7	7	7	1	7	3	3	7	7	7	7	7	3	7	7	7	7	91.75	0	3
35	6.04626704453349	6.07147317883972	5.75170227233157	6.08462207058587	6.57641021098201	4.30810337438275	6.39477628211538	5.15348115808513	6.75243445078367	3.15783679888984	6.17641807142795	6.83886094330316	6.38634867416414	1	5.31771230774612	4.71163701928224	6.91077126989631	7	6.44634055513475	5.97189122986972	6.65202153963174	6.32275303032134	6.71373471192327	7	1	1	2	6	7	7	7	7	1	7	3	7	7	7	7	7	7	2	7	7	2	3	81.5	0	3
36	1.58253541585137	6.37558015169847	7	3.51966768375233	4.80871310414151	6.47260119049745	6.24258704334933	5.7411322142238	5.04587962518749	5.71653076397572	4.69697868960548	6.89051472452919	7	6.99809370496156	7	3.76737175597818	5.69223131512355	7	4.95952359356247	6.55414555586242	6.24195239151187	5.90876307776969	5.77066222438571	7	5	7	1	7	7	7	7	7	1	7	5	7	7	7	7	7	7	2	7	7	7	7	78.25	0	3
37	2.90570967720184	6.40445311072942	6.59184483189138	2.67060689764762	4.8487176042079	6.88452812707052	3.51962353060989	3.68956942560424	6.42791857934548	7	4.87867386696389	5.29630958677651	6.24791008599942	5.86527889274331	5.76405466009177	6.76587338700159	6.48597418431269	5.94131322599063	6.6888266413706	4.91411950926477	6.39636125373215	5.95659461725166	7	7	6	7	1	5	7	2	7	7	1	7	3	4	7	7	7	7	7	3	2	7	7	5	89	0	3
38	1.58934934805832	5.8718892796115	3.8373716583519	6.99185095824839	5.62327585031267	5.76703557460945	4.48472553046168	6.20228410752021	5.90256092845194	6.12477171228457	6.17076524419791	6.69065924844891	6.54339504468919	6.16092417601332	7	2.23484927053343	5.8239466882446	5.7007362986118	4.29514380161773	6.12004343751148	7	5.06708538917817	7	7	2	1	2	7	7	7	7	7	2	7	3	7	7	7	7	7	7	2	7	7	7	7	98.75	0	3
39	6.93727392070257	7	6.40619077333889	6.32118102274661	6.38102132277307	6.61123183367113	7	3.18647187550502	5.13970222944301	6.42966404634406	4.94745721283106	5.1003452088998	6.78412138481457	1.21493130468286	7	5.5359971391404	6.11864757279337	6.05650785154838	6.01375014663234	4.62363918725083	7	1.7219991386289	5.11810571041084	4	1	7	1	7	7	2	3	7	1	7	1	7	7	7	7	4	7	2	7	7	7	7	86.5	0	3
40	5.86680671009043	6.59967074077721	5.02895103646622	6.915731593432	6.55593899538526	3.90044479890771	6.52431491667341	6.65462193552648	6.49615218371392	6.06152383341811	7	4.86929025683282	6.60989975201493	1.89957159007474	6.58261325729311	6.4486426842687	3.5818993327255	6.80658949137465	3.38100495060782	5.92217065538285	6.46029269742221	7	5.50042461931492	7	2	7	1	3	7	2	5	7	1	7	4	5	7	7	7	5	3	1	7	7	6	7	87.25	0	3
41	2.79143446493987	4.96361023939253	6.18571007981463	6.02499454982029	5.80097655968137	7	5.99004194266879	6.14743471837657	5.92953384107993	7	4.60526704406391	7	6.37232171877098	6.30154607360522	7	6.74979441793757	6.75001078915535	5.22040238230406	3.99185852479334	6.59974369297472	7	4.82539491423012	7	4	1	7	6	4	7	7	6	7	2	7	2	7	7	7	7	6	7	4	7	7	7	7	77	0	3
42	3.02238909957435	5.92744189262943	7	5.45247677298449	6.5617345132238	6.94256801526402	3.54060451214133	7	6.9676749507974	3.05531369707377	6.35397982793123	6.08787024161722	5.97065761764897	5.49584810121555	7	4.38314529862467	3.93541636504193	5.83804304559254	6.31883921028828	5.04325817374899	6.16916825292266	6.28547447428406	7	3	1	7	2	7	7	7	7	7	1	7	7	7	7	7	7	7	7	3	7	7	6	1	91.75	0	3
43	1.04244705956085	6.36197096431568	6.52408990463572	4.36347366923728	4.38582560312161	5.92789469881666	6.13973569187535	4.73715969359046	5.27820705623029	6.7301932823915	7	5.23696514539534	6.97836582605099	5.47161190629688	6.48924589051969	6.80624327621243	7	6.48423722163264	6.28672673729524	4.45800654798915	6.46740231080342	4.20075574217596	5.90460224153972	7	2	7	1	1	7	7	7	7	2	7	2	7	7	7	7	7	4	7	7	7	7	7	73.5	0	3
44	1	5.83511055483674	5.63582634076087	2.52768953211008	2.5747523751016	6.79755180269808	6.31294497021286	3.45620801418424	5.62087332455301	6.8608297163425	6.40681450121869	5.67736025501641	7	1	4.90414515460464	6.29757705643465	7	6.81968903371546	6.00822954257614	6.625055212647	6.11426246563339	6.62494272239642	7	7	4	7	2	7	7	7	7	7	1	7	7	7	7	3	7	7	2	1	2	7	7	7	84.25	0	3
45	1.69151899411824	6.26577480921455	6.67289403670096	3.33904844471542	3.17246957065671	7	7	6.41427531461279	3.69567408570615	5.34326514309556	6.5452673604539	6.31785664657592	6.29411866715571	6.60828148847542	4.17346976833745	6.67687076195879	6.21192018566749	6.93506452132966	5.96406266888389	5.69899102254828	5.49604678202996	6.95628558448221	6.03600721284922	7	7	7	2	7	7	7	7	7	3	7	2	7	7	7	7	7	2	2	7	7	1	7	69	0	3
46	2.35616312297229	5.08343513855417	6.66149336658816	6.77730600839332	6.78362125137335	5.97382963362206	4.89231573103031	6.95743645033125	7	7	3.52546812297271	5.52539523878871	4.26127898350417	6.12828587960286	1.67673327613077	7	6.1374616548072	7	5.40302095898744	6.35308668627865	6.19772358682796	3.84676678718033	6.39146729440432	3	1	7	4	6	7	7	7	7	2	7	2	7	7	7	7	7	7	3	3	7	7	7	93.75	0	3
47	2.70508664220832	7	4.90796935881386	3.42167292701634	4.73445689339643	5.18812333678919	4.88575047001844	5.10753776635668	5.77153659532646	5.34623579765307	7	6.32977241638842	7	6.37887596422715	6.4948041281096	6.72689071526408	5.46848132191279	6.55576807984718	6.96070118474116	5.58150973661086	7	5.00147782290505	5.44782154865384	7	7	7	1	2	7	7	2	7	1	7	7	7	7	4	7	7	7	3	7	7	7	7	78.5	0	3
48	6.76602231054144	6.4033930887268	5.3138805168236	6.66711885831469	1	6.59342895477474	5.05792275805694	6.73151615094419	6.45594771909875	7	5.07377713540846	6.8600831964697	6.48162668776731	7	4.14101966544963	4.7199742929347	5.17443245231667	7	5.99351204828646	6.26403427447929	5.91466301164396	4.79496875010298	7	4	2	7	7	7	7	3	3	7	1	7	3	7	7	7	7	4	7	2	7	7	7	7	93.25	0	3
49	3.4886584353324	7	5.97726112913177	5.00858890704492	3.22732389104242	6.35960366751511	3.50876903441162	6.49101705196515	7	5.24065814390941	5.90474380019886	4.86210626254058	6.41762398958104	3.08208004941673	7	6.83306889491977	7	5.68380075249149	5.70745285142926	6.54858159676178	7	4.61350579446674	4.74468184433938	7	7	7	1	2	7	7	2	7	2	7	2	7	7	7	7	7	7	3	7	7	7	7	81	0	3
50	1	6.95944701689282	5.63297316814107	4.00263230506074	6.50392020103591	6.50069650837143	7	4.06529131940799	5.16399993934484	7	4.70693041147745	7	7	2.97995158585426	5.65051513935658	5.95741098442997	6.42054650752871	6.83020639024875	6.88211896460737	5.640246023205	7	6.33629838700302	7	7	7	7	1	1	7	7	7	7	1	7	6	7	7	7	7	3	7	2	7	7	4	5	84.75	0	3
51	5.82706985715592	7	6.45928879600048	5.11010674195233	4.85226743578196	6.73409581452976	7	5.40349837799404	5.66025997143109	6.35006533456146	6.89247375670517	7	4.64352659470731	2.3131960265565	7	6.1756398404082	5.45192625799639	5.7307431181654	6.32826794724996	7	5.84725111765793	6.22723141253801	5.54646799445143	2	2	7	5	7	7	7	7	7	7	7	3	7	7	7	7	7	7	1	1	7	7	5	86.5	0	3
52	1	7	7	3.58451129953323	4.16521468555116	6.54878383634445	5.6116396351348	7	6.79974299955022	5.59290996713704	3.32599420621593	4.2519852860815	6.14143908431002	7	7	6.73516389800328	5.97751883867888	5.53495061610793	6.06897180719147	6.20071431422437	6.91862742093492	3.7391981996915	5.99546876479015	7	7	7	1	1	7	7	7	7	1	7	5	7	7	7	7	7	3	2	7	7	3	7	84.25	0	3
53	1	6.16500710802642	6.55664111763093	4.36972794399063	5.16814698312594	5.53296402125421	5.75058388410252	5.20519042844175	5.03629942651904	7	6.96440387468782	4.78990790882151	5.26110167597057	2.78009986639826	6.57996623185417	6.13288003311059	6.0690530587336	7	7	5.53332569195109	6.76717566144597	3.20675311175964	6.17573431616955	7	4	7	2	2	7	7	7	7	2	7	2	7	7	7	7	7	7	7	7	7	7	7	72	0	3
54	7	4.97800590004123	5.51609347375132	6.02000669827779	7	6.71900380014556	6.22655853292266	7	2.95841742282933	6.51322671346673	5.92359328789892	6.62659370206844	5.64644549605385	5.93473254995515	4.29830121923886	7	6.05445059048251	6.83861608109663	5.67270013866397	5.51253673699541	4.31247834686614	5.47820734081421	7	4	1	1	3	7	7	7	7	7	4	7	3	7	7	7	7	7	7	1	7	7	6	2	90.75	0	3
55	2.34347945651421	7	5.74529270412822	3.13174663427465	5.11788769876468	5.38540913630244	2.876312666256	6.03289063130905	5.70076477830742	4.61701811882935	7	4.88920892973417	6.84656492897663	4.76357043839489	6.64392556560777	5.76955783594741	4.96906028874844	7	6.35655084139618	5.61961118176948	7	6.74262767374695	5.8207771720499	7	7	7	2	1	7	7	7	7	1	7	7	7	7	3	7	7	7	2	7	7	7	7	67.5	0	3
56	3.22819250828209	6.78667333926655	5.09183193533774	6.57416995688688	5.04653425126859	5.0675442216509	6.35216546965172	5.34979511657561	4.83456188697857	7	5.56232268132641	6.23472701411226	7	2.81353111137427	5.80992792822658	7	5.95953451741636	4.97746051728251	6.1539122902613	6.88943436701978	6.91340921682748	6.46802892253092	7	7	7	1	1	1	7	2	7	7	1	7	4	7	1	7	7	3	7	2	7	7	1	1	81.25	0	3
57	6.39110665894659	6.07967746284954	4.67026233496825	6.43946252252742	1.37310713403005	7	4.38634118130456	5.08300191179618	5.07979349136484	6.68220026750026	5.64263774323399	7	6.20296250810986	6.60022806448963	6.08275971931585	4.87564163391186	7	5.57307112407208	5.56891611180365	6.06879847255417	6.027889672323	4.2656557834514	7	4	2	7	7	7	7	3	5	7	2	7	1	7	7	7	7	6	7	2	7	7	7	2	89	0	3
58	2.91366742411639	5.8687615996851	4.03632940365999	4.71471003600486	4.26321220719209	6.48083585137666	5.05319395052234	6.22621858929151	5.65785264432253	5.65118239986058	5.65605945239213	6.16550074185035	6.75595443248242	7	6.18792645557813	6.56218692040005	7	3.85706327838475	6.14447910278297	7	7	5.99786096554377	5.54556721844208	7	4	7	6	7	7	7	7	7	1	7	5	7	7	7	7	7	7	7	7	7	2	7	72.75	0	3
59	1	7	6.69162381726988	3.83988773168294	4.538358070337	6.16033148836068	6.35276128203652	6.46459012251393	5.85712846761694	5.96993114782674	2.4217509513791	3.68433003245097	6.52974017095364	6.16520382253525	5.83136039652408	6.66684464891458	6.30579408600708	4.36886353104534	6.51233476886958	6.78999012430591	7	5.82965542200688	6.15050013249364	7	7	7	2	1	7	7	7	7	1	7	6	7	7	7	7	4	3	4	7	7	5	7	72.5	0	3
60	1.47458289701487	6.34233031466787	6.02328463747087	2.30204680388248	5.95044916017131	6.97020223536468	2.57050965485244	6.08655038563283	4.47540813462306	4.24510364755247	6.24515243001137	6.69544261748864	6.69774523317402	2.72413126704218	6.39610506080403	6.32120797665534	5.80990806801204	6.82528610101474	5.73089097795337	5.63743108572666	7	5.60139953781977	7	7	7	7	2	1	7	7	7	7	1	7	5	7	7	7	7	4	7	1	7	7	6	4	70.25	0	3
61	4.98934497305446	5.82459094770772	4.46414851117069	3.90082452928451	6.5515366882104	5.14905116996547	6.71811226158064	5.56770328413629	5.15365926284189	6.33066815540436	3.94912213785057	5.16936851999226	7	1.90869870043693	4.07415795746524	7	6.5251276946874	6.59762115883027	6.10077563554004	7	5.94018665269725	5.01983907853006	6.95768268160689	7	1	1	2	7	7	7	7	7	1	7	3	4	7	7	7	7	7	1	7	7	7	2	71	0	3
62	7	6.07999611388781	5.56614346831799	6.54016983503793	6.77355337907451	5.57181992906462	4.55404800748866	7	2.43924526449274	7	2.67866165283113	5.1880720076959	5.47511880383387	5.99278357586863	6.9076621558255	3.79891103032716	6.14579862819493	4.26788928937979	6.75216935225081	7	6.50111060497215	7	7	5	1	1	3	7	7	7	7	4	1	7	4	7	1	7	7	7	3	2	7	7	3	7	82.75	0	3
63	4.4902845573136	5.84761063150174	5.96639071827614	5.55159361940455	5.29624479647209	6.41831600857131	6.02084967874374	3.97120900684043	6.93580903635079	4.41953923118326	5.37502383824775	4.89074050609825	5.6192953589656	6.9372622786031	6.64787276214901	6.03362551384059	5.70043218562319	7	6.27224872280313	3.60836926378544	7	6.17454818724809	5.434363062861	4	1	7	2	7	7	4	2	6	1	7	6	7	7	7	7	7	7	2	2	7	1	4	60.5	0	3
64	6.02521053427913	6.9110459232416	5.67225974336636	4.52507496662687	1.07007589321422	7	5.02141075885898	7	5.54756890797109	7	5.75567202089589	5.8168074402202	5.90141272497651	3.65780575173238	7	4.96632938115226	7	5.65737423848836	6.02839101613939	6.14612272132478	5.12457709706487	3.9478447734237	5.58705948821656	3	2	7	7	7	7	7	3	7	4	7	6	7	2	2	7	4	7	1	3	7	7	3	98.25	0	3
65	3.24262931380124	6.97753416446737	5.54706283448154	3.390592945494	4.96421476821943	6.28543065950945	3.97657474640482	7	6.05794114281732	6.69117881826795	4.03492786107563	6.13938819217441	4.31132440821382	4.91328454658772	7	6.69378331878732	5.96794638913929	6.75228981797743	5.44653391460767	4.50318549288048	6.3579946585344	5.96492745723648	6.93317004154686	7	6	7	2	1	7	7	7	7	1	7	4	7	7	7	7	6	7	1	1	7	3	5	87	0	3
66	5.42850413178428	5.53364484521871	5.8072896452394	4.95118232186416	4.99392333961137	7	6.15827880063562	5.32433492885018	5.9140711342075	5.04236901860814	6.39120592854406	5.31128484656125	7	6.72750468932489	7	5.93317561034055	6.90495422732899	5.91263340210112	1.71107601893042	6.31090211455837	5.73891120395812	5.21853664939518	6.21585121910812	7	2	7	3	1	7	5	7	7	1	7	7	5	7	7	7	7	7	1	7	7	1	3	77.75	0	3
67	7	7	6.29051447798584	7	5.7910008245568	4.62208208528143	6.97503178143621	3.71802233224166	7	5.17190939449013	3.66394449514175	6.36618075285769	5.54153474717453	1	6.37274481957561	5.33773253018296	4.92151802020095	6.24235704825548	2.68540905445015	5.35845633137049	7	5.18895716760066	7	3	1	7	2	6	7	7	4	7	1	7	2	7	6	7	7	5	7	1	7	7	2	7	87.5	0	3
68	2.04537068667793	5.7809548555283	3.53558706136731	7	5.25712659157179	7	4.94312392331179	6.72356736948778	7	6.91426648264674	4.46098441042638	6.18245589235015	5.30447568047511	5.74534898313347	6.75704311876705	1.3904181225331	6.44887360382713	5.5865729147507	4.62821464250181	6.4590015647363	6.2623492743691	5.71557687657457	6.16155534150653	7	2	1	2	7	7	7	6	7	1	7	4	7	7	7	7	7	7	1	2	7	7	7	84.25	0	3
69	3.08526617138835	7	6.87296257034397	3.6505837143306	4.17286743147928	4.32458641979443	2.80645205999259	6.52965724653879	6.45528756811702	5.69579577031163	5.74175371194848	5.10370214559865	6.12446181015708	6.87083267035674	6.14385804599872	7	6.05299802957257	6.6376276745406	5.27806808703418	5.46484299851551	7	2.84355809196301	6.63659027564528	7	7	7	1	1	7	7	7	7	1	7	2	7	7	7	7	3	7	3	7	7	7	7	76	0	3
70	3.36017571928308	6.25039478634034	3.93817818244757	5.14264859811073	3.6994546909584	5.95606959245263	6.90806162735129	3.85955589976723	6.71107532802146	6.54851827314053	5.56662877884584	6.18937883123944	6.10876158494684	4.07951375909853	4.67786227713585	4.97611091986825	4.95420204503944	6.97884562926461	7	6.14402239458824	7	6.43467502498777	7	7	7	1	1	1	7	2	7	7	2	7	3	7	7	7	7	7	7	2	7	7	7	1	78.75	0	3
71	1.28009124731572	6.77620420905428	6.80284360381827	2.66112455774191	3.49063829588018	6.89536254882777	5.69014895832207	2.61208949754855	5.98737437236451	5.44370914403354	5.59961442415001	6.2401855366662	6.04112045888766	1.3932056376293	6.4330132847582	5.74357802825144	5.29247594825217	6.02316347805403	6.61214362970659	5.57056886754651	6.80969135372814	4.77648988940518	5.51719281447243	7	7	7	1	2	7	7	7	7	1	7	4	6	7	7	7	7	7	2	5	7	7	2	80.5	0	3
72	3.96466049387394	6.72010401204636	7	3.81000372822756	3.8993868746245	4.75650540587946	5.72582288247323	6.31614900860593	6.77100933396878	5.81891519418103	4.71322604719838	6.42788704148436	6.90634938782921	6.49931829375057	6.61480971739147	6.21862372565923	7	5.61268135544594	5.78400604081179	4.67663524571046	6.90276688843898	4.59928906174985	5.78764183840537	7	7	7	1	1	7	7	7	7	2	7	7	7	1	7	7	7	3	2	1	7	1	2	78.25	0	3
73	5.74603709962908	5.7854270226592	3.34072388430746	7	5.91556443897772	5.18434433955992	6.47929338919341	6.04671817701248	6.44482702139786	6.83919429691912	6.66559882336088	5.13584202627271	4.82130942180254	7	3.84643821058478	6.33300490593107	7	5.18288514071966	6.0390641366191	7	6.84747205268714	2.52048687617795	5.13581318229376	7	1	1	7	7	7	7	3	7	1	7	3	5	7	7	7	7	7	3	2	7	4	2	51	0	3
74	4.46272614519445	6.28652291659104	5.46155274319843	5.99180602181189	2.85250355182494	7	5.32676225095519	5.03899959997436	6.63438773342079	6.7518873661146	6.74564078130909	4.23648748337612	6.70202877039796	5.42189441207419	4.47777332008562	5.65154990187596	7	6.05752180990744	5.12063739011906	6.76497855649321	7	4.37716840654735	7	7	7	2	1	1	7	7	4	7	2	7	3	7	7	7	7	4	7	1	7	7	1	1	63.75	0	3
75	6.10699148697667	7	5.22455990974814	5.72674501266085	1.66785269875767	5.57936322448676	7	7	4.28359651647165	6.59632148849283	5.21317356298169	4.93372122973125	6.72835938935842	1.45100999971157	3.59139082303635	7	6.29247323858028	5.86810925227568	5.90092044524374	7	6.08916974929648	4.25452035117106	4.59987814687465	3	1	7	4	7	7	7	7	7	1	7	2	7	7	7	7	7	7	4	2	7	3	7	63.5	0	3
76	6.43513411723157	6.87914670584705	5.99870758033681	5.6161442283445	5.09188434383704	6.8460380243921	2.73287480057446	5.68900669279907	5.82031743965495	4.20719116619227	3.48099820054897	7	4.8405676369408	2.98667556018067	7	4.19935954823681	6.08083001866382	6.77762695782331	6.65488087916292	2.99068044403853	6.15820854795032	5.82287412383232	6.64981527758138	2	2	7	4	5	7	7	7	7	7	7	3	7	7	7	7	7	7	2	7	7	7	2	81.25	0	3
77	1	6.75746562003063	7	1	4.21422966285653	5.78256608659888	5.38036864490099	7	6.25111281960653	6.39038313368543	4.64379785569713	3.965421354627	6.61139412427035	2.27085497903004	3.61830427571735	5.65815641805714	6.62824939556574	5.49106585475082	6.44693839712314	5.22928734058966	5.78170201296502	4.28497803497865	6.51968597858085	7	6	7	3	7	7	7	7	7	1	7	7	7	7	7	7	3	7	2	3	7	7	3	89	0	3
78	1.41157396860938	5.89527071989064	6.95212418996135	2.07084185392251	5.26706934653243	7	5.48330531780788	5.71989850653828	5.81054257842711	2.45837447842577	4.6468780542235	6.10847052139523	6.11160948550768	2.23544109514712	6.73900644502464	5.90698492813469	5.81833133289297	6.57339948338446	5.43197509917359	4.64833599586967	5.99920828777231	7	7	7	5	7	1	1	7	7	7	7	1	7	2	7	7	3	7	3	7	2	2	7	6	7	78.75	0	3
79	3.146551020992	5.2874456365276	5.66757098262315	5.630094240672	5.65413475121398	6.61949541595474	4.7917767205712	6.7939296044922	6.63457099228762	6.41697999168026	5.08028403369221	4.92586391242855	6.47494742362069	3.24834614633375	5.3312381745567	6.59460149517087	6.61438229343282	7	4.81405277938334	6.71385870514734	5.52092970245341	1.31837247566661	6.59291442826961	7	1	7	7	7	7	7	7	7	1	7	1	5	7	7	7	7	7	7	7	7	7	7	72.5	0	3
80	1	6.79300638377252	4.00008554187776	5.32109674666096	5.07424659234592	7	5.89374457729668	6.55210710252475	2.6224286103498	5.36526314804257	5.38203402161901	6.52451006197132	6.42212441579942	5.98401244007252	7	7	7	4.31462385536348	5.66261805087929	3.72871322266976	6.83205147822393	5.54394562966672	5.20165372014788	7	7	7	5	7	7	7	4	7	1	7	2	7	7	7	7	5	5	2	2	7	3	7	73.25	0	3
81	5.14857228298053	6.40937891084395	2.19221622606115	4.10435901095869	3.23039173510981	4.86700275757684	5.08904990587091	4.60989351770091	6.85789832388207	5.69381099012799	5.3286538754934	6.87809101537609	6.20612350284557	5.52780807174467	6.93042773806073	3.96968384200075	6.26699872963378	6.3132522860194	7	5.29368001766761	5.67335859801919	3.36726809407601	6.45447432294923	4	1	7	7	7	6	2	7	7	2	7	3	7	1	7	7	7	3	2	7	7	7	2	71	0	3
82	1	6.89825786411093	6.62029353883413	3.19297090287446	5.38608933998007	6.90946704866961	3.24491877567204	4.95620065996681	6.22067194100077	3.15961350039164	3.51995911324652	7	6.67112261642968	5.88894917032343	6.18066560414652	5.84849489843802	4.50718518911393	5.68962643121886	6.26011405723748	7	7	5.8536665795952	6.764520758422	7	7	7	1	1	7	7	7	7	1	7	6	7	7	7	7	4	7	1	7	7	2	4	72.75	0	3
83	2.33242070314355	6.70532339708632	5.45230741289295	3.66523697076565	4.10059636788917	6.39876315191825	3.78926113879256	5.61272980718644	6.84980209353232	5.6381163559166	6.24352554687303	5.38213824331935	7	3.60312722943004	6.47760233511394	6.91987175469004	4.634705045433	7	5.73591506428814	2.07244526538431	5.98428347953546	5.28538773998785	4.93638899368366	7	7	7	1	3	7	7	2	7	1	7	2	7	7	3	7	7	7	3	7	7	7	2	77.5	0	3
84	6.53321624505617	6.80933030613177	7	6.51403286959252	7	6.15200690625314	6.52890435719559	4.8762117716611	6.3209559957548	3.28870714510789	6.21683491093383	4.91408349607587	6.29133083311804	4.70835905400442	6.52817930176599	6.21978871214756	4.66218048777685	2.57219535118968	5.58317091476401	5.16484690399212	6.07045016758845	6.51071903561225	4.24586960448821	3	1	7	1	7	7	7	3	7	1	7	7	3	7	7	7	4	4	1	7	7	7	7	74.25	0	3
85	6.81113739663902	6.76541185744331	5.66783845228127	5.64582705615048	3.45519023469227	5.02175707038917	2.53863549206506	3.72573930227823	5.81229470852946	7	6.77954925077069	4.7879453537428	7	6.23980668522256	6.42354209870657	6.94416182272101	6.57615777592012	4.31514536038655	4.56320924138702	6.36180832192323	6.10118656892281	1	5.06513722462347	3	2	7	7	7	7	7	7	7	7	7	3	7	3	7	7	7	7	3	7	7	7	2	60	0	3
86	3.46316950193855	5.50636479869645	6.85641555531183	7	7	6.0541721152887	5.5878024848369	5.71445471265036	6.32179841839789	7	3.62726932089206	7	4.99004259429073	5.34737915896954	1.52224989526961	7	4.30128497633824	7	6.59435047625411	5.10537673499719	5.03073208809768	4.7714858409795	6.30768463794303	2	1	7	3	5	7	7	7	7	1	7	2	5	7	7	7	4	7	2	2	7	7	7	74.75	0	3
87	6.66822927940625	5.52147791966805	7	6.65221431508335	6.72860716324052	5.12005478077683	5.76456524599048	5.63490990030227	4.85143201835403	6.11911154969429	4.19158444648493	3.79026229432847	5.95785886791183	4.70632838575927	4.39289122772014	2.76725119929752	7	6.72464746070217	4.91912976829716	6.42459570512692	6.78011917851361	6.44647084119487	6.01295435378257	4	1	1	7	7	7	7	7	5	1	7	3	7	1	7	7	7	7	2	2	7	7	7	62.5	0	3
88	1	5.35426637399073	7	3.78992934238231	4.93046672493503	6.65297174518802	6.86634699290001	6.81602153881002	5.59635939194053	6.23113999131638	5.29738581389932	6.64842723346213	6.88885301387801	5.66524359477732	6.29360601855888	2.60403721709873	3.31094349936174	5.06308863242375	6.5718125297722	5.24157831352767	5.97350563786422	6.02132481429553	5.25120373485652	7	4	6	1	3	7	7	7	7	1	7	2	7	7	5	7	7	7	2	7	7	5	4	69.25	0	3
89	7	5.44997057681871	1.83509669840163	1.95033706362495	6.34283477953266	6.60209225708463	5.12989117192763	5.97475957972301	7	6.84987970305637	4.31051039225248	6.53399113348477	7	5.31081519582198	7	6.83181693215796	6.95195526633946	6.7938858537812	7	6.85878717975543	6.32985079353314	6.17420514535939	7	1	7	7	7	1	7	7	7	7	1	7	3	7	7	7	7	4	7	2	3	7	7	4	93	1	3
90	3.83117280983362	6.867168858586	1.40111013183539	3.77499991880539	2.62458512532863	6.35697033534342	5.30540296732896	6.71014451265155	7	6.8280659531405	6.7345709432476	3.92220076685858	6.017589231958	5.82837115267902	6.20430244082519	7	5.67216959094457	7	7	6.78664012387907	6.54405167164833	6.6370931375397	6.20370647433937	1	7	7	7	1	7	7	5	7	3	7	5	3	7	7	7	4	7	2	5	7	4	7	80.75	1	3
91	4.24912952878676	7	2.57740524076748	3.65580971762396	2.18200095974051	6.74094970442687	7	5.5792268511615	6.34220902429638	6.17665314245508	6.71484315164513	3.88166830316259	6.171236794627	3.87693668384577	6.66940387778102	7	7	6.51227093272826	7	6.39802804375415	7	5.89976767670738	7	1	7	7	7	1	7	3	2	7	1	7	7	4	7	7	7	7	7	2	7	7	5	7	84.5	1	3
92	7	5.13190346420072	2.42400831714664	3.50297447247912	1	5.85160205850965	6.35351153409805	6.91645208266099	7	7	3.72112354680685	6.7404261595664	7	4.30859499491678	6.99163024310369	7	7	7	5.64108137082298	6.18209832326782	7	6.0671693440088	5.96771898507965	2	7	7	7	1	7	7	3	7	3	7	6	7	7	2	7	3	7	7	7	7	7	4	90.25	1	3
93	4.64697734005285	6.9686335023124	3.00385409631879	4.08239207008238	1.74169499417938	7	4.53365100175719	6.79450684312166	7	6.0076419534522	6.6520852351331	5.33530626684663	6.54988591666636	5.3352614306786	7	5.91181648967093	6.90188758872816	5.89005611864491	7	6.22538809284497	6.25880641929819	4.96540047574614	6.34556501102675	1	7	7	7	1	5	7	5	4	2	7	4	3	7	7	7	7	7	2	7	7	1	7	90	1	3
94	7	5.35238180980444	2.37820694298706	1.82205735439557	6.03905537508955	7	5.59551732628753	5.15771237624836	6.13055087363908	6.69615012681441	3.9642288566679	7	7	4.89438112219349	7	4.96493530583889	6.72020967356272	7	5.99471524968436	4.57902988973103	7	4.91063536474443	6.86796668841728	1	7	7	7	1	7	7	7	7	7	7	3	7	7	7	7	7	7	7	2	7	7	4	109.75	1	3
95	6.81605651811966	5.97465182620565	3.5970623380044	2.22286630632384	6.40359268573505	7	3.74146482722379	6.60603338544245	6.79411233524511	3.29614952317752	7	6.91294953747251	7	6.38042555875333	7	5.07300632264281	7	4.9037412880267	6.43877674515934	5.76662859331806	5.43772245104771	6.75137139896306	6.08180342697608	1	7	7	7	1	7	7	7	7	1	7	4	7	7	7	7	7	2	2	7	7	7	7	92.5	1	3
96	4.68193458954315	6.46525711087054	2.97817192241101	2.72163192866721	6.50437564492686	5.54079041653235	4.52063910795512	6.97093218011535	7	6.97510051580954	5.66227989633516	7	6.89983839504264	6.48521254407919	6.22040588425294	2.62636825560246	6.48132748095179	4.89568323863539	4.06859912673729	6.87659723060085	6.66883748275979	6.12814229318026	7	1	7	7	7	1	7	7	7	7	1	7	4	7	7	7	7	7	7	1	7	7	7	7	92.25	1	3
97	2.95416499072253	3.36436844742958	6.5830910383738	3.13001832074539	6.15973128341972	7	6.80411921694938	6.40315140426966	6.30630226816417	5.18052505025348	5.41633506384745	6.97784527978764	6.74347504417307	6.76256425322103	7	5.76193337368369	7	5.83527134279295	5.63402915537468	6.8958595367352	5.22945482846545	6.28941115632122	6.66819887885505	1	7	7	7	1	7	7	3	7	2	7	7	7	7	7	7	7	7	2	4	7	7	7	96	1	3
98	5.99937586439467	3.97557772354415	1.21654125248343	6.66565619051099	4.39980740668177	6.6356517446975	7	5.39362627751048	7	6.76410490687792	5.01021553155597	6.51852450424288	6.83603708062112	4.32209073987205	6.4742862757518	4.83428484098967	6.3414793657372	6.50416371390481	7	5.50757620389874	6.87718027817516	7	5.43754950178028	1	7	7	7	1	7	2	7	7	2	7	3	7	7	7	7	7	7	4	2	7	7	7	86.75	1	3
99	7	4.4942975077733	3.30137553900415	2.21671940429453	2.31896210013401	6.63691718979688	4.27515557031917	6.23967827122919	5.77196226347284	6.4728243704469	6.84236524938348	6.40471386656385	6.93231028522534	7	6.29798860115671	6.63796193118027	7	5.9740622553421	4.00817756980681	5.36977617233404	7	6.46564539747768	7	1	7	7	7	1	7	7	7	7	1	7	3	7	7	7	7	7	3	3	7	7	7	4	91.5	1	3
100	6.17224549934825	4.50588115790651	1.59691976423358	7	4.18579873220545	6.70933020614473	5.52449470748162	3.96125069234476	7	6.04969839388789	6.213483243068	6.77136356113242	6.63041171823272	5.70475309257487	5.69991023193179	5.80232156677392	5.96213062594828	6.06107992832459	6.62492824527823	4.2806326089891	6.60181729054859	5.91070927929021	6.84130591442748	1	7	7	7	1	7	3	7	7	2	7	3	7	2	7	7	7	7	2	2	7	7	7	108.25	1	3
101	6.38045541210289	7	2.32848961746569	1.27026193800983	2.01995422298523	6.46503202817476	5.74744820635637	6.40478153451204	5.8368894937139	5.66537771733145	5.95431618056684	6.38448333958561	7	5.90456565141114	6.14817489839527	6.87333250941633	6.22028295074872	5.33552636066246	5.13392407479416	6.65946066044773	6.1973729212255	7	6.79415015487959	1	7	7	7	1	6	7	3	7	1	7	3	5	7	7	7	7	7	3	1	7	7	3	89	1	3
102	3.47108484641148	3.63435360687092	6.63288389919145	3.11256692043822	5.23325007571128	6.10945863456538	4.74166209857073	6.67184594130722	4.82945480299579	5.84017394607411	6.0442980837142	6.73283473007563	7	5.25963018060853	6.78597888788113	3.79815849029942	7	7	6.82052419040802	6.31856164328872	5.94886966245518	7	5.97555877537185	1	7	7	7	1	7	7	5	7	7	7	5	7	7	7	7	7	7	3	3	7	7	2	106.75	1	3
103	6.31304843902573	4.89508285027809	2.60242345069886	1.34423930223651	5.32560629745643	7	4.29971814258658	5.13678711638566	6.77751376577293	6.92518816338566	4.74207118791442	6.56816725128145	7	3.18364968727911	7	4.02764038304163	6.27532462495988	6.63903297484073	5.86041151595116	4.60417513253964	5.98596809140555	5.84505087430586	6.82167350550798	1	7	7	7	1	7	7	7	7	7	7	3	7	7	7	7	7	7	7	2	7	7	7	106.5	1	3
104	5.25659296105044	4.43456974824868	3.55278939553591	6.7178355482379	4.07827948266683	5.83859025313821	6.41359306040456	5.38576470281851	7	5.69482423915891	7	6.4888969276981	6.27691138621889	3.62131238952553	6.6248397879709	4.25871459003612	6.01611726955459	6.1761677806232	7	5.41048900177156	7	5.62447645218019	6.64648246944578	1	7	6	7	1	7	3	7	7	1	7	3	7	7	7	7	7	7	1	2	7	2	4	94.25	1	3
105	6.56600267673711	1.18615064348903	1.63226388058286	6.76041447043573	5.90463130432588	5.71965112733634	3.18918804624696	3.44641020099044	5.45149626525509	5.90534463676251	6.72424376019338	6.88016195042381	5.202457983258	6.92732580668718	6.64465497595835	6.21924636279028	6.7681085225472	4.99463320329819	5.32692389694659	6.79751968799452	6.81890097728816	6.37981888815998	7	1	7	4	7	1	7	7	7	7	1	7	3	7	7	7	7	2	7	3	7	7	7	7	81	1	3
106	6.0580575674337	6.32897287165605	3.30079689113724	1.15342527241465	5.84305736739853	6.13678333395489	5.74634813878757	5.37953507749616	7	5.91558786674615	6.30337831813949	7	5.58282234030567	1.14881179913017	4.40714992092165	3.93113468851174	6.91351814095251	7	6.62659346329072	3.04907394032279	6.9167196285472	7	6.31031001172166	1	7	7	7	1	7	7	7	7	1	7	2	7	2	2	7	7	7	7	7	7	2	7	90.75	1	3
107	5.57019797537468	1.29956970036351	1.22761238193885	2.92449853377842	7	6.51866623616298	7	4.61811301138497	7	6.80736505931871	5.67664770975406	6.48787511389981	6.05518404631516	6.23748349689977	6.85941049247141	4.90438882160746	6.4514708069882	7	4.98198658370293	5.74260807879253	6.47272490958382	5.37715419274512	6.54286979262336	1	7	7	7	1	7	7	7	4	2	7	1	7	7	7	7	7	7	4	7	7	7	7	104.5	1	3
108	7	5.17163576256808	3.98224888764913	1.55729930705637	7	6.86864861637416	6.46336551869952	6.01548517841581	4.33703625074706	5.68811959850883	7	5.49545464985483	4.24680574627612	5.6918232334894	6.91434078323286	3.64345664794668	7	5.81888826741687	7	5.26101132543861	7	5.32181857101576	4.90956733972659	1	7	7	7	1	7	3	2	7	1	7	7	7	7	7	7	7	7	2	2	7	5	1	100.25	1	3
109	4.05715807212912	6.67915253800523	6.19387586317151	3.77816332825416	4.41824568999568	6.522971322641	6.42746893234212	4.65887588551344	5.45525353375757	7	5.18575880051459	4.08128268401058	7	1.5499421331616	7	6.94559587702496	5.36296762723796	6.53285878887359	6.37761016624884	7	6.74889455540737	4.48597773265085	6.1696756678422	2	7	7	7	1	7	1	3	7	2	7	7	3	7	7	7	7	7	7	7	7	7	7	78	1	3
110	6.41777490419037	5.18850114506264	2.63397441035661	4.04338818354969	1.85015269087932	7	4.45980663865976	6.3850381626635	4.86018107767106	6.59195882792662	3.70961392048898	6.19909133510767	6.97682850836164	6.95813247497503	5.61306473181055	6.23441744206256	5.42547761693208	7	6.90396973560894	5.64875868875166	6.1298782894672	2.62985982054126	5.83708106185568	2	7	7	7	1	7	7	5	7	3	7	6	7	3	7	7	3	7	3	7	7	7	3	82.75	1	3
111	5.5932250864993	3.04008570127985	1.78975710456716	3.29600835137013	6.20023361704579	6.3091676330066	6.7525078817309	6.7964134307455	7	7	5.16282004835149	6.20087478468668	5.30128071488987	6.2970576098029	6.28273415984164	3.73425412863135	6.81910950981104	5.82988396955533	4.43710485349619	6.90817997122429	7	6.93724020564738	6.18505273738287	1	7	7	7	1	7	7	7	5	1	7	7	7	7	7	7	6	7	5	2	7	7	7	81.5	1	3
112	4.34613785427629	2.1508134805113	5.71849670469768	4.16783386298097	3.85862002771358	6.70359448435946	5.37266949587733	6.59402876201111	6.40158917620955	6.59975678836245	6.09253144823508	6.66345646915613	4.31008436573966	2.06748784939725	7	5.45929389095231	5.82292040175415	5.36781546114585	5.68189576757614	6.8712253995026	7	4.63451023197319	7	1	7	7	7	1	7	7	7	7	1	7	2	7	7	7	7	7	3	1	7	7	3	1	106.25	1	3
113	5.4888838937416	5.38440070300682	5.90137762793302	6.68657078446684	5.43833990605694	6.97920370215014	4.62327583452197	5.61307866840968	3.42111176224852	5.49167846348427	3.81500920319034	5.77914776367996	6.40355098038959	6.46488428964957	5.23873800949595	6.37347952727673	6.53598386849021	6.98589370486025	5.75085281403209	6.9047250928744	5.53258662995848	7	6.75762450505465	1	7	7	7	1	7	7	7	7	1	7	2	7	7	7	7	7	7	1	7	7	1	7	83	1	3
114	6.89818892745113	7	2.19400578883644	2.43937015337093	2.26289728039302	6.60946961461907	6.94396753792332	5.60668980225232	6.09542520053458	5.61625180280859	6.99804495944207	4.57600665665249	5.77153138817451	6.69183022236983	4.64036978935763	5.43422489777782	6.28474096509097	5.98530450717193	5.63576164369866	6.80475302177663	7	1	6.53943987439242	1	7	7	7	1	7	7	2	7	1	7	3	7	7	7	7	5	7	3	2	7	3	3	89.75	1	3
115	6.10914475991678	3.9091416021713	3.23480163218174	2.20484465340275	2.19801010358579	5.78496397559523	6.50439162355536	7	7	5.70032297716423	7	5.52927781552723	6.86649886479166	6.59471840237894	5.9910315215622	6.09100271703493	5.89941948330523	6.01742102379522	4.14368035949134	4.68359133790804	5.80952626020964	5.83379371952544	7	1	7	7	7	1	7	7	6	7	2	7	2	6	7	7	7	7	3	3	7	7	3	3	93.5	1	3
116	6.93895072798405	1.36767166628153	1.16475376277949	6.44840926711208	5.18169152391181	5.87734149458342	5.56253386352575	3.85576435027184	5.69718119977752	5.64367537492604	7	6.18224095739216	6.82718616517851	5.88742755398311	5.6802278613621	5.28517157598005	5.75428522884894	4.98580063864194	5.34661183989421	6.47518510270282	6.76669981943075	6.3985377571758	6.53450342323292	1	7	5	7	1	7	7	7	7	1	7	3	7	7	7	7	5	7	3	7	7	7	7	93.25	1	3
117	6.69127467851453	5.55913465281561	3.94785082164263	1.21899208389018	6.30897146115965	7	5.79467675267769	6.53905495597501	5.02630587789236	6.70499296972499	5.41062776438177	4.97990091971984	7	5.91099282401429	7	3.28810204944458	5.48230946956584	7	5.33591066267397	6.79114249566979	5.76621814511991	6.0350878677859	6.127264116969	1	7	7	7	1	7	7	3	7	2	7	7	7	7	7	7	5	7	1	2	7	7	7	82	1	3
118	3.44275401220803	1	5.24878607187749	3.85287852779963	4.71292294481072	7	5.39422106912541	6.20645885730348	5.11533523950921	4.51697605106864	6.63635579670917	6.70712866332457	4.85660089171197	1.67936311342595	6.21237282480618	6.89940463728731	6.14746045560028	6.90680941766957	4.68856856249429	7	5.7432345007132	5.91124654717493	7	1	7	7	7	1	7	7	7	7	1	7	2	7	7	7	7	7	2	3	7	7	7	1	79.75	1	3
119	6.71868894680054	5.3176337411207	1	1	4.86602166963035	6.89503509761254	3.7620980277233	6.22919048378319	6.15933050864003	5.8529843897026	5.76242070916541	5.9058709914019	7	7	5.58822069271711	4.47802181260947	6.45795382982394	3.82319192993845	3.81466375281154	7	5.33464137191162	6.43209931402325	6.73897542444606	1	7	7	7	1	7	7	7	7	2	7	3	7	7	7	7	3	2	3	4	7	7	7	92.5	1	3
120	4.55872322566815	3.72748051357956	5.51144570087472	6.52497943467103	5.09325152926267	5.84879786371437	5.79929785287668	7	4.24650987884101	6.64378851558617	7	5.26849080813578	7	5.46346144032299	5.58933876280566	5.90394493675163	7	6.581808246207	6.25876709304775	5.23517749590847	6.64871675952577	3.56780281254249	6.10949003787131	1	7	7	7	1	7	7	7	7	1	7	2	7	7	7	7	7	7	4	7	7	7	7	77.25	1	3
121	3.19765111533359	5.54940437575941	5.60016032554612	1	3.61159056909082	7	4.95057156536852	5.84105716566058	6.37291150603227	6.28670668548294	4.76018061658265	7	6.2360813575252	5.33012856052393	6.00198567355533	6.18029654911231	6.67762696318629	7	5.44764736333737	5.52786024278129	6.29238950460024	6.46660375233593	6.86593795162569	2	7	7	7	1	7	7	7	7	7	7	5	7	7	7	7	7	7	1	7	7	7	7	80	1	3
122	6.43439764539468	6.41905576805186	1.35381103458625	3.39583157061642	5.64688831387562	7	3.24510179461153	6.82333554648562	6.38918024435807	3.47833675846903	5.7508148653317	5.77443375950394	4.42117183138278	6.75064739530034	5.75894136608252	5.64624983152851	3.47465220604947	6.62340377916139	6.62920539919946	5.28653279219512	7	6.57400430777322	6.40631779554906	1	7	3	7	1	7	7	7	7	1	7	4	7	7	7	7	7	7	3	2	7	7	7	82.75	1	3
123	6.1107811259429	5.39581600865599	3.47342614526753	2.35527651233383	6.9887343840028	5.19024684773798	6.59551356029238	5.32046106777566	5.89622236093096	2.26484018345195	6.2079508268456	7	4.90950878310538	6.57663350669283	5.3735093994987	4.66883739323785	7	7	6.48012902079561	3.39063480808846	6.7610074149707	6.42832291699213	6.86866269425879	1	7	7	7	1	7	7	7	7	1	7	1	7	2	2	7	7	7	2	7	7	4	3	94.5	1	3
124	4.68290287076882	4.53380672467517	2.36782422526551	2.51013027277205	5.35072814487226	6.13720494911377	5.23526576410955	4.86900011676878	6.21946301149313	5.67609645712795	3.03683930659098	7	4.85310099102786	3.7539757777538	5.69846770589285	6.054096635825	7	6.35185186360123	5.55922167970972	7	7	6.48625840678613	6.92650058123468	1	7	7	7	1	7	7	5	7	3	7	7	7	7	7	7	7	7	2	2	7	7	7	97.25	1	3
125	7	7	1	3.68470277605373	6.18514379370181	7	3.92824399584931	7	7	6.13933247886363	4.25050724771847	7	6.47249044315177	5.71560175285747	5.4146426198007	6.99111437122744	5.10718581851068	3.94307430010089	6.17181971156353	4.57435974323543	6.07079259675293	6.09953669973954	6.09465325319878	1	7	3	7	1	6	7	7	7	3	7	2	7	7	7	7	5	7	3	1	7	2	7	88	1	3
126	3.36786572770467	1	4.57181556769195	3.39840541985145	4.12425992300222	6.51864906479113	5.26028258482932	7	4.64753330271658	7	5.09059185167993	5.97253807487256	5.19215410186883	1.64422727960285	7	6.32456703057866	5.58923770622908	6.67802181929673	6.18360906811283	6.99249665254241	5.99247995598424	5.29886759360862	7	1	7	7	7	1	7	7	7	7	1	7	2	7	7	7	7	4	7	2	7	7	7	3	97.75	1	3
127	4.62657653672869	2.64922176015859	5.20130695334568	3.26923115180879	2.2631378251866	7	7	6.82577781419315	4.12333674641911	5.26650532649174	7	7	6.3358976615257	5.56712518140598	6.58886143323731	6.78350410973276	7	4.61644577723792	4.64570784692298	4.81817157541909	6.32283771037157	4.88683145761628	6.91635410465617	1	7	7	7	1	7	7	5	7	1	7	2	6	7	7	7	3	5	2	7	7	4	7	87.5	1	3
128	3.90978022557524	6.16166400683838	7	2.13872292829836	4.97490960131086	6.69193706837157	7	2.98286693821259	5.35451143781285	6.95670218133579	6.02397985546835	5.05178663379985	6.92945097659084	2.23965652136681	4.53890380029841	5.74032922677032	5.83397860888203	7	7	6.04863250950106	7	3.06440376024503	7	1	7	7	7	1	6	1	7	7	2	7	2	5	7	7	7	7	7	7	7	7	7	1	84.25	1	3
129	6.05997651929154	5.20670556041844	2.01430514625221	1.44526065482542	5.51458052414595	4.89424366529382	7	5.58498020432862	6.79472092260966	5.39082663311508	5.94095694958641	6.25048063690774	5.14125439846516	3.55567415920315	5.67375586827454	6.26519306380379	7	5.80075692322811	4.51455542622273	5.89135978600838	7	6.9385202988234	6.69176376652559	1	7	7	7	1	7	7	5	7	2	7	6	7	7	7	7	7	7	2	7	7	7	4	79	1	3
130	4.87391882104076	5.02395052212414	2.67470865952844	3.2406001286473	4.80777061591983	6.51303225636241	7	7	6.60737672582202	5.17165080930337	6.16886026392493	6.39065519500823	6.33365975177487	6.89741236884444	5.03609730010609	6.14999642850247	5.80032744147387	6.7662007275108	7	5.48534275217416	3.16697562442402	6.92679180528112	5.5460192633802	1	7	7	7	1	7	7	7	7	1	7	2	7	7	5	7	7	7	2	7	7	3	4	87.75	1	3
131	2.60289603078625	4.96688695548292	4.91061694396178	5.81025041889848	6.06266272391873	5.31832875615398	5.21038977666475	6.45228363296811	4.26883735931307	6.38505289707043	5.74452070526891	7	5.56586677495719	5.20560011048035	5.91362259115461	6.58327283723512	7	6.65429292007613	5.49410173365843	5.94646309631172	7	4.7590594579243	6.8531273006693	1	7	3	7	1	7	7	7	7	1	7	3	7	7	7	7	5	7	3	7	7	7	7	82.5	1	3
132	1.53502393131852	1.42366802488832	6.22329332525698	4.78176290756282	5.11760632400096	5.32153983677319	6.08983803302588	5.28150679936774	3.7768133425202	4.86887769570031	6.78519106336586	7	6.87560137816789	1.10547121218093	6.18708575901255	4.9286789533154	6.84561403619416	6.39001631329837	6.79844353404648	6.67167977517803	5.44132069244911	3.99254079222872	6.6547606629671	1	7	7	7	1	7	7	6	7	2	7	1	7	7	7	7	7	7	4	7	7	1	4	83.25	1	3
133	6.44464207885776	6.76336749078236	1	1.59472866089798	5.4401845373615	4.6272386434818	3.65049688937297	6.13384670693038	6.66668707875442	5.34122764223626	3.6439705385086	6.16242880491626	5.0895161294109	6.93229376554089	5.67154753562339	4.9264266550241	6.70986130627508	5.31643792663472	4.90715333419155	7	6.17522160243797	6.92908657970165	7	1	7	3	7	1	5	7	7	7	2	7	3	7	7	7	7	5	7	2	2	7	5	1	70	1	3
134	6.37549492035099	6.2572902875808	1.71180528225963	2.83977525246235	6.28691924978416	4.31284577959962	7	7	7	2.8220216860488	5.99587451035195	6.66377112971958	5.66463177575162	5.45696730212561	7	5.21149964343159	3.97126025958558	2.87065642734847	6.78072328778657	3.73746500433882	5.41353235384797	7	7	1	7	2	7	1	7	7	3	7	1	7	4	7	7	7	7	7	7	2	2	7	1	7	84.75	1	3
135	3.92717144998284	2.97192097164028	4.5527611930221	5.74858882602578	5.56217450210526	5.72455684189523	5.79734149374971	3.28046990280436	6.43088950748921	6.940122096454	6.28811326575311	4.21864261214242	6.97648255288185	5.47467727035504	5.98096357061412	5.80641882898147	5.10235938260204	5.98757522094931	5.81029890732408	6.47027532380704	6.30363969610376	7	6.66299573288126	1	7	7	7	1	7	7	1	7	2	7	3	7	7	7	7	7	7	2	7	7	7	7	83.5	1	3
136	4.23103153291611	4.7856895279543	1.86346421205537	5.09815668844581	7	6.56904577491393	5.75135444604518	2.09309337659442	7	5.58819361798626	6.23084268092158	5.09954028091448	6.61735480259008	2.08080790276915	5.95528005497935	6.64740432701949	5.59058886945566	7	6.12424893425095	6.46103683967744	5.9675067199067	5.2552648770532	6.61150883025206	1	7	4	7	1	7	7	7	7	7	7	2	7	7	7	7	7	7	2	3	7	4	4	84.25	1	3
137	4.70094025743473	1	6.12749049468869	4.50911480934162	5.08977458969118	5.69576921004133	3.4692549970217	6.46455104446514	7	5.58479386580877	5.50695609455177	6.61057945557533	6.69738309124361	3.46890351523973	6.32390026155627	6.79220767312244	6.93383806342582	6.76199384680428	4.16125342280319	5.87527517308805	6.69983598757147	1.70383954457069	6.28266517151115	1	7	7	7	7	7	7	7	7	1	7	2	7	7	7	7	7	7	2	7	5	7	7	67	1	3
138	2.00991393978857	3.84395743774527	6.14365096734461	6.14377194854624	6.55513446309117	7	6.50541949061951	6.57707285910489	6.01849987273784	4.31818378784132	6.87009928221019	5.49862696306531	4.39523031217883	1.16781787819841	4.28783382965125	6.9751688083319	6.79713250814556	6.35470699764398	5.44483769297288	6.52538608170446	5.77848201833513	6.75510473001795	6.96225941764955	1	7	4	7	1	7	7	2	7	1	7	3	7	7	7	7	7	7	7	1	7	7	7	79.75	1	3
139	3.82797086273091	7	4.42413251757603	1	6.29323760580349	6.72097419761692	6.20005653875277	4.97727857204159	6.0669130934568	6.54971594512829	6.67954562346768	4.54528320463657	5.49970810600999	2.08345471176068	6.2461247924519	6.7358176870498	4.25599021030436	7	4.42475556018695	4.73299204643196	7	6.97250797050269	5.75871450405562	1	7	7	7	1	7	1	7	7	1	5	4	7	1	7	7	7	4	2	7	7	3	1	62.5	1	3
140	5.06317069924949	4.81922830970662	5.03288695396356	5.68225180525813	4.8853734807483	6.77160963284947	7	5.83106801896538	5.1167835556136	5.10354374268857	5.85168401314261	5.13197663620169	7	5.30668881539776	6.09540031336139	5.98668481308633	6.62717790678034	5.32900651331153	5.61190418663387	6.3876946854463	6.97447447338751	7	5.35601127313334	1	7	7	7	1	7	7	7	7	1	7	2	7	7	7	7	7	3	2	7	7	7	7	68.25	1	3
141	1.3868476164922	1.81271804506845	6.89540886710105	3.99837985606817	4.28318115339486	6.51621409028973	6.72460301585445	6.94264738591397	6.89483585529593	4.97959430848031	5.27745422551512	5.84766383550752	6.52223341917398	5.70303796947728	5.99475217625105	4.99606744478442	6.3630152509237	5.80967782668915	6.60965335753227	5.74326397053839	5.2327950731237	3.165799038799	6.43751824229811	1	7	7	7	1	7	7	7	7	1	7	6	7	7	7	7	7	7	3	7	7	6	4	78	1	3
142	6.2535688693553	6.57911784754149	2.74170368852302	2.78300727562223	1.79926609303971	6.07298205448644	5.89785860963634	6.35267205457353	5.58724524278832	6.24493800422414	4.68468905185998	5.40473605732435	6.49210489679034	7	4.13519599683395	5.78494090061505	5.9520633640193	6.31952573451087	6.07329657020163	5.82408428004273	5.24889864449948	5.30612799528835	7	1	7	7	7	1	7	2	6	7	2	7	3	7	7	7	7	4	7	2	5	7	7	7	83.75	1	3
143	1.64005460401213	5.57821058791067	6.02419764272015	5.84759689078032	5.24318556951697	6.33146182195568	2.57353762207902	5.83185099608148	5.88317783133788	4.52573965395848	5.46431843332794	5.77427377261565	5.55799328632833	4.9329599164267	6.51129538810953	6.34343285755412	5.07320590094642	6.89866589470486	6.56670643759295	5.980597759182	7	5.98846434600931	5.52215225756976	1	7	2	7	1	7	7	7	7	1	7	7	7	7	3	7	7	7	2	7	7	7	7	62.5	1	3
144	2.2614589684869	2.47469394963036	4.43051271231931	2.38928780174903	3.26604920435633	6.19216647077067	7	5.17739500436346	4.08913148965306	7	5.8687169948758	5.22374234250882	7	1.13671878440404	6.84587120090051	7	4.71145314470706	5.75125375505205	5.71223186668186	6.09431683931659	7	7	7	1	7	7	7	1	7	7	7	7	1	7	4	7	1	7	7	3	7	1	7	7	2	7	73.25	1	3
145	4.70003170452421	7	5.98072823087868	3.51792908116459	7	5.96822477964381	4.54675366091223	5.73939765885888	3.86000379082577	7	3.84025684427568	5.56230947165865	6.45998402465758	4.35862551861859	4.17744855904131	6.21711759297345	6.60409559861703	5.85757674672157	7	4.89807180912039	7	2.2758493021444	6.78462259715724	1	7	7	7	1	7	7	7	7	1	7	2	4	7	7	7	7	7	2	3	7	7	1	74	1	3
146	3.28035667293905	2.82764258112032	4.35076026443916	5.18553252417493	4.76758691120401	6.65951675940215	6.71368386957269	5.66039384079762	7	7	6.08208698586305	4.882690437838	5.69783123911647	5.49559090970762	6.991229460688	5.00518776841383	6.20680994906612	6.52339054658312	6.45778806571521	6.02143144649334	5.45032032723751	3.27132315076178	5.93602340890946	1	7	7	7	1	7	7	7	7	2	5	2	7	7	7	7	7	7	2	7	7	7	7	76.75	1	3
147	3.7222140743289	1.67187635292297	5.35800396601901	4.05291992859552	4.33666286898278	6.04123659521137	5.93404493783223	6.97628278544799	4.87832349561097	4.9050362035109	6.14100282193018	4.49958938230996	6.09925661855102	1.16206455665115	5.59520844662546	7	5.59391217102394	6.76704427703247	5.31919160778473	6.43958097146442	7	5.79578672000221	7	1	7	7	7	1	7	7	7	7	1	7	2	7	1	4	7	7	7	2	7	7	3	1	73.5	1	3
148	1.1598218764594	1.65521087950439	6.50514427975748	4.4589844707	4.57242601043308	6.59281848895783	6.18207614146074	5.42188482400232	4.6760642069289	4.73991969280883	6.29613199864131	3.79339090766518	7	5.09622217236498	6.64190539745293	5.5712046661824	6.50580451263292	7	7	7	5.2052165877757	3.2307397336317	6.0192639454404	1	7	7	7	1	7	7	5	7	1	7	2	7	7	7	7	7	7	4	7	7	7	5	81.25	1	3
149	7	4.81980920535133	4.08375061854139	1	7	5.68576260210568	6.6307456285284	4.78116017513354	6.690036491438	4.32333500188983	6.88731352740092	4.65543514870687	4.79036872533455	5.12701485887029	6.0926248949889	5.76637763307636	6.2075082338803	6.01753608821257	6.13800652916409	5.18849961570569	7	5.72134787878235	6.34589286357444	1	7	7	7	1	7	4	2	7	1	7	2	7	7	7	7	7	7	2	7	7	7	1	67	1	3
150	6.25636235364144	7	1.91316005572039	1	5.86901888508984	4.33086704341842	3.28365989247244	3.97585400533042	6.19982851175383	6.77340957405222	1.66642542445218	6.75747931757196	7	2.48859440223268	7	4.40842354363732	5.22819050334663	7	6.7572719497209	6.32806914500224	5.30794057247789	7	4.61135559298303	1	7	7	7	1	7	7	7	7	1	7	3	7	7	7	7	3	7	2	4	7	7	7	72.75	1	3
151	4.48593388689301	5.30556927981374	1	1.63817367578926	5.39236860689875	7	4.04797763740293	6.43856823301338	5.78725351900608	5.6335940170037	6.20152233677222	3.02827993789685	5.38872171016662	6.79044947468564	6.82139058996788	6.36443971790602	7	4.30389449708034	6.93255620197865	4.75780130581919	6.3647058059546	6.24059608988196	3.29521944482433	1	7	7	7	1	7	7	7	7	1	7	3	7	7	7	7	3	2	3	7	7	7	7	89.5	1	3
152	4.09589860017695	5.44880858195339	1.8763083673572	3.17308399268383	4.185919997317	4.51797000125914	7	6.41107883703785	7	7	5.45496140529421	7	6.99792354853982	3.16400063055547	5.30671940589612	6.20754079567794	3.87527923813543	5.49891596587385	7	4.41777875203247	2.74079717032834	5.91388611763884	6.94163261544065	1	7	7	7	1	7	7	7	7	1	5	2	7	7	7	7	7	7	2	7	7	5	7	72.25	1	3
153	6.33075829120737	2.75615532713951	1.61380270645093	1.33767354040787	5.79747049965973	5.01932219885183	5.0004382090094	5.91579322400704	5.42940944521136	7	3.77063720075525	6.28866586837813	4.71914621381492	1.84856273675613	5.6693700561274	5.75009090867003	7	6.63230016322094	5.40412584043964	7	5.91418592812121	7	5.98296016443577	1	7	7	7	1	7	7	6	7	3	3	7	7	7	7	7	6	7	2	7	7	3	7	70	1	3
154	5.8070531063616	4.34090794031521	1.58620917132434	1	4.30898444843656	6.25953852381562	6.39492083121305	4.02561176845022	7	4.19780592081467	4.47139317950613	6.63122074200852	5.73040694847456	2.01982977076909	6.27867224134211	6.79069718496305	4.12611595135349	7	3.12188299877237	5.65621603824391	7	6.79162099426876	7	1	7	7	7	1	7	7	4	7	1	7	2	7	7	7	7	4	7	1	7	7	7	7	76.75	1	3
155	3.34525463331564	7	4.29092814967006	1.9265528758829	6.52302465952353	6.61056806481808	7	4.16383824930722	6.83447907064077	6.43521038305848	3.06740562566147	4.78084650969447	3.64047339215731	5.08164380317277	5.70223790942195	6.82286852387401	5.33360545183835	6.41140935163115	4.76745791323337	4.76737554273691	7	6.67035575181687	3.88224231360532	2	7	7	7	1	7	2	2	7	1	7	3	7	7	7	7	5	3	1	7	7	3	7	69.5	1	3
156	4.30351039782754	5.22192454369442	6.269712373738	6.16705919916429	4.68683817700873	6.38101662357947	5.41070278295319	5.29755087982476	6.51908631858386	6.09624597048689	4.77584778521714	6.07559550732453	6.81573046833116	5.90597706364985	4.8782142328963	5.38391966376157	5.08907036023677	6.0177078386505	3.8414590551276	4.95835019786248	6.67136705413013	5.4890511626904	6.60133811492832	1	7	7	7	1	7	7	7	7	2	7	2	7	7	7	7	7	4	1	2	7	7	3	90.25	1	3
157	5.32321573285815	4.53143087566026	6.59525183334055	5.09666109250864	4.47254697341386	7	5.80895218808642	7	3.48141304183135	6.30611356984516	6.03630370602674	6.89702226495729	5.13752419931869	4.71926026632395	4.99118135311873	4.46081169695525	6.32669707200495	6.5826830773679	6.8389862763816	4.54329794544903	4.08314468931685	6.60742725221232	6.26459488342626	1	7	7	7	1	7	7	6	7	2	7	4	7	2	7	7	7	4	1	2	7	7	2	82	1	3
158	1.91598260203863	1.62132512472231	5.50777653468534	5.06368132391734	4.17124406171967	6.46506431583532	6.60944631412921	7	5.4455481408994	4.58727470604055	4.58486999100149	6.20430018002394	7	4.01880116622856	6.73751015279877	5.48721969160434	4.37076755080927	6.40873919556795	5.93061135568805	4.83722846305062	6.56445717847903	6.02791647838428	4.77908418548305	1	7	7	7	1	7	7	4	7	1	7	2	7	7	7	7	5	7	7	7	7	7	7	74.75	1	3
159	6.64064575270274	2.24989405923948	1	6.37155595303161	5.66742512477134	5.95065065639895	3.90176670632552	4.62731146299261	6.28719660034536	7	5.67338867669386	3.96124081696495	5.46158976525196	5.99254364903964	6.84870387649485	5.84753536951503	6.84096895664657	4.05816408731063	5.23218662895893	6.49427614196277	6.30105156955749	7	4.00247513511155	1	7	4	7	1	7	7	7	7	1	7	2	7	7	7	7	2	7	2	2	7	7	7	78.5	1	3
160	2.10852212101803	2.34629525744229	5.18411601539862	5.27862501869359	6.87233452589619	4.91679656441522	5.45386760683781	7	6.46601044262841	6.26963227160362	3.60781057405959	6.85270424725426	3.84030459476789	5.44319609325555	6.28122840723308	6.65989170950014	6.40394630355334	6.66108483332707	4.13561005147244	5.36738213322363	5.50285988853546	4.2082403640523	6.66606724548922	1	7	2	7	1	7	7	7	7	1	7	2	7	7	7	7	4	7	4	7	7	4	7	78.25	1	3
161	2.17402755360124	3.24514865720774	3.61277841031353	2.77208888136421	6.51512490511185	6.25870144446296	6.84626428358713	4.07907897217554	5.52729375341542	5.82600495150884	6.08984368205798	5.88316848224779	6.111158248252	4.06893848763123	7	4.19028403575941	7	5.20134305949544	7	6.84698375462574	5.87560318633543	4.32292861609295	6.08550120509794	1	7	4	7	1	7	7	2	7	3	7	7	7	2	2	7	5	7	2	3	7	7	4	82	1	3
162	6.80337491000415	1.4134695737338	7	4.39486125308203	5.11460879280774	6.96380229794157	6.72898049005469	6.12691239222971	4.62748625616835	6.90500436285227	5.92383590529759	4.06178519669286	5.58526971611635	7	5.33107613185214	6.89777798277495	6.1870977149637	6.03392718352451	5.27114332600488	5.12377003401794	4.43678725860573	7	7	1	7	5	7	7	7	7	7	7	2	7	3	7	7	7	7	7	7	2	7	7	4	7	83.75	1	3
163	6.35343973517584	6.33849974831279	2.44429044294323	2.24250765589162	1	6.26596834467688	5.53730767685211	6.68953416534565	6.78611694480333	6.4958392966742	4.90566407960235	5.56375989190479	7	3.37871200215672	3.33516216571369	5.61675874549374	6.31353997918599	5.04274258022595	5.87084252209876	4.78623393659802	5.95187407961273	3.38903261625287	6.41366215159411	1	7	7	7	1	7	7	5	7	1	7	2	7	7	7	7	7	7	2	7	7	7	2	80.5	1	3
164	7	6.22574113928889	4.08344392490224	1	5.10253128190307	3.77046415587839	7	5.96351068409864	6.6119095091977	4.33078493098191	4.1008216397915	7	6.48692122433626	4.69800922205515	6.32986819898646	4.43816354630014	5.74877243927176	2.7400745529684	5.64039503916044	7	6.78447149456485	3.46190824842692	5.49668036362545	1	7	7	7	1	7	7	7	7	1	7	1	7	7	7	7	7	7	4	2	7	7	7	53.25	1	3
165	5.79881596677905	2.77334948269903	1.91831763989452	1.35751856494528	5.9293337299862	5.44562342812368	6.50080174549568	6.73741447204875	6.30094889614969	6.45646640927319	2.77819827635046	6.81983309865939	3.83954459201228	2.09552210226453	6.34016293777687	5.58414465820914	4.70456932583969	6.58197651794845	5.45329695417066	6.95277571646222	4.05643356318174	7	4.55242359273225	1	7	7	7	1	7	7	5	7	1	3	7	7	7	7	7	3	7	2	2	7	2	7	81	1	3
166	1.71149318068889	2.54641881970799	6.1419632911078	5.98688912068201	3.20214198394931	3.71419229221536	4.13816768262248	5.71002681349672	5.65903140371329	5.87363725775706	4.82439294242802	6.03555080720386	5.51549207526114	3.27303651079483	7	3.09598542285852	7	4.69678625234014	6.82874577188138	5.99023048351864	6.33224408312413	3.49712125641426	6.85376201835506	1	7	7	7	1	7	7	7	7	1	7	2	7	7	7	7	7	7	1	4	7	7	7	72.75	1	3
167	6.0436131077203	5.99569430661596	3.56921875488933	2.69013891347831	6.27997315281377	5.03770836691553	7	6.20401681321205	6.24158786632682	4.27405669049252	4.01367676880159	6.82197689885388	5.00182094995678	3.99486917173037	5.62512524972342	5.67372493673396	5.17760023888908	7	5.25822226318018	6.25942414417975	5.71008215867297	4.85311375798624	5.545095836077	1	7	7	7	1	7	7	7	7	1	7	7	7	7	7	7	7	7	1	2	7	7	7	66.5	1	3
168	1.04237095493625	5.13193638864827	5.50965899206804	5.96721366081889	5.04511207790972	6.36037302768487	5.43605652490187	6.53603262130528	3.75225229213712	4.55553942307609	6.56303716581115	6.4166990011223	5.86334460439669	4.61939078431067	5.07096238125932	4.84388808907618	6.84392601606494	6.70989691835228	5.44183761237228	5.06232304970194	5.23615955556374	5.1097387842856	6.84181939158182	1	7	3	7	1	7	1	2	7	1	7	3	7	7	7	7	4	7	3	1	7	7	7	85.25	1	3
169	5.62590110016019	3.13415441637626	2.50531823561722	1.77993304616224	6.55359537780852	5.34457081504127	4.79005916592158	5.71222906617	4.35392093180458	7	4.20624629228419	3.16467861976033	7	3.31332297834209	6.88087212189616	2.46663407459665	6.73034713222972	7	4.32000351733885	5.0224064500319	5.54648847037851	7	7	1	7	7	7	1	7	7	7	3	3	7	3	7	7	7	7	7	7	2	1	7	2	7	80	1	3
170	5.26418349820557	1.76335561103362	6.72489006187579	4.74542027344451	4.17317423863335	6.62831673951619	5.01771282236518	6.04007178282235	6.512119164447	6.13067214403746	6.19352974707724	7	5.21709708084499	2.46581387904494	5.39403612222992	6.52210229864717	4.52173353791539	6.25477844434875	6.07807416933276	6.86199160450021	4.76566685029544	3.43168975109591	6.12085729661145	1	7	7	7	7	7	7	7	7	1	7	3	7	7	7	7	7	7	1	7	7	7	7	73.75	1	3
171	4.18745484346766	3.78834371560011	5.59282677411364	6.11728933134982	4.40308209814176	4.17399308947718	6.0826113734767	5.24106482583989	6.40486712264005	7	5.23362345526318	4.34805998324632	4.7047680041005	2.47760302472128	5.11869247494953	5.9592664923809	7	7	5.2227445603701	5.84905191827463	6.11761450502262	5.78306060466271	5.59479483171831	1	7	7	7	1	7	7	7	7	2	7	2	7	7	7	7	7	7	2	1	7	7	7	60.5	1	3
172	2.20418480887892	1	5.91171300303878	2.1598652121548	5.07743225419437	5.80714695634967	5.50973049694074	3.80403810825349	5.14710938282034	7	6.38906765877358	4.66705989464589	4.22199275331065	5.9786919765979	6.66849107987485	6.19220791310975	5.10088979096363	6.80969793466504	6.05206103376312	5.99030209984438	4.34507795273846	4.14887211583374	7	1	7	7	7	1	7	7	7	7	1	7	3	7	7	3	7	7	7	1	7	7	4	2	87.25	1	3
173	4.62086709420473	6.34342597373953	1	2.45154397118248	5.30113614594015	7	4.72561946077973	6.43117284707366	3.28087206557596	6.35024951794402	3.18338879027254	3.61994223010157	6.11027831123224	5.32722474409387	6.25796020235055	5.96429317613074	6.39244991245321	5.61605815657082	5.34687959736193	4.25356582618316	4.77891970964856	4.97525591321634	5.84635281234999	1	7	7	7	1	7	2	7	5	1	7	1	7	7	7	7	7	7	1	4	7	7	1	77	1	3
174	2.34095347936682	1.77063565676216	5.83955415135597	2.26669013377935	5.32934673652828	6.25094928890985	4.01730890870556	3.22173071580376	6.85749969457259	4.24299424594968	6.35949867086703	5.16492467219252	5.16981983365537	5.62939723706496	6.53554506985781	5.14394806608314	4.42370795382403	6.29340446390425	6.63312720803566	6.95971173874087	4.3622566743223	3.70107290924673	5.98475391036901	1	7	7	7	1	7	7	3	7	2	7	2	7	7	3	7	7	7	2	7	7	3	2	69.75	1	3
175	3.67451681821299	1	5.92617415327028	2.72636871654392	4.48658421974191	5.29405166997631	5.55255102545105	3.92298686182072	5.5448268299857	4.6785031924901	6.08643351469342	4.64082679493257	4.25657256041998	5.66492387402336	6.97682439391547	7	4.60447768252537	7	5.66755851354733	6.48796052267386	4.84752933312008	3.53811706861286	6.14439428886932	1	7	7	7	1	7	7	2	7	2	7	7	7	7	7	7	7	7	2	7	7	3	2	74.5	1	3
176	3.06359859858	1.92891415740492	5.90293229749246	4.62877071891108	4.57509726332996	6.00104067761909	3.88427710394574	6.37168521599251	3.38667654318975	6.83574410618349	5.01425456472445	5.28669210184298	4.6588546647367	5.92198029504478	5.14595887708811	3.37448637616889	7	4.90473263445641	6.3190123135608	3.73669702904817	6.09198847778795	7	6.09296834542715	1	7	7	7	1	7	7	7	7	1	7	3	7	1	7	7	7	7	2	7	7	1	7	54.25	1	3
[truncated: 5 more columns]
