# Supplementary material for: How Are Mate Preferences Linked with Actual Mate Selection? Tests of Mate Preference Integration Algorithms Using Computer Simulations and Actual Mating Couples
Source: PLoS One. 2016 Jun 8;11(6):e0156078. doi: 10.1371/journal.pone.0156078 (PMC4898694; doi:10.1371/journal.pone.0156078)
Supplement: S2 Data — Long-term couple and agent-based model data analyzed in Study 3. (ZIP) [file pone.0156078.s002.zip › S10/Polynomial Model Data/Polynomial Couple Population 01152016 0639.csv]

	trait1	trait2	trait3	trait4	trait5	trait6	trait7	trait8	trait9	trait10	trait11	trait12	trait13	trait14	trait15	trait16	trait17	trait18	trait19	trait20	trait21	trait22	trait23	preference1	preference2	preference3	preference4	preference5	preference6	preference7	preference8	preference9	preference10	preference11	preference12	preference13	preference14	preference15	preference16	preference17	preference18	preference19	preference20	preference21	preference22	preference23	fitpoints	sex	algorithm
1	1	7	3.87472170929897	4.07137196808121	7	6.95646476564655	5.84956407250991	6.29045834000383	7	7	6.47461338324182	4.30540235562024	6.607424361747	5.02604099860285	6.51122474027449	7	6.06452180351985	7	6.4054120107689	4.71721384580377	6.99194130547881	6.93033620684171	6.91377955816483	3	7	7	7	2	7	1	7	5	1	3	7	7	7	7	7	7	7	7	6	7	1	7	86	0	3
2	3.47802269635566	4.28626126957147	6.28779931576316	6.53605758853367	6.15270101605289	7	5.03060947951951	5.90516211060393	5.08184161600146	6.37819141051007	7	7	6.58516361489078	7	7	7	6.64303864716569	5.66484101523864	5.66248623749306	6.58460811340723	6.63223284633362	7	7	7	1	5	7	4	7	2	7	1	3	4	2	4	3	2	7	7	7	7	7	7	2	7	74.75	0	3
3	3.5096640929949	4.16345401221745	7	5.75563412767797	6.87937819283506	6.12559766885159	7	6.24981670489392	4.65937687997232	5.0852617131385	6.32843546545998	6.35763613681932	7	7	7	7	5.66448357371118	6.14051106030057	4.82865846771686	7	6.96320937332444	6.84833311177311	6.99635349619386	7	1	5	7	2	7	1	1	1	1	4	1	4	3	1	7	7	7	7	7	7	2	7	87.5	0	3
4	4.01339138207452	6.62238765476913	6.02545001508509	5.98890949397363	7	7	5.60812032937274	7	7	6.90151461208135	6.48845748601741	7	7	6.85818522433526	4.9018431535003	5.0970314180013	7	6.30974210269483	5.3342579501707	6.61126892729558	5.62021716534635	6.31886324612682	1	6	7	7	7	1	7	7	7	7	3	7	1	7	7	1	7	7	7	7	2	7	3	7	88.25	0	3
5	2.79350088443205	5.43456494523294	5.75919952835556	6.03130228225741	7	6.13083282301484	6.15415695887942	5.55639450581133	6.68941042960251	4.24681942914083	5.55034469940751	3.49249736801784	6.80263354189509	6.12953444901826	7	6.30154668246133	7	6.09667045674453	6.72522935107674	6.98956985077458	6.83041636053289	3.29331178127571	6.88917374791741	3	7	3	7	1	7	2	4	7	1	7	2	7	7	5	7	7	7	7	7	7	1	7	78	0	3
6	7	4.7195243210327	7	4.10641274046679	3.56482109868546	4.90343915663781	6.21499629248058	6.83874148263988	5.69590449744413	6.5501488322778	6.61108598277671	4.94450395097548	6.00815251846801	6.82220783051899	6.81944653002566	7	7	6.56008219003499	7	5.37170199656647	6.75654794953219	6.67215530417584	6.28008008685096	1	7	1	7	1	5	1	2	1	3	7	7	5	2	4	7	6	7	7	7	7	2	7	83.75	0	3
7	1.77406722698963	7	7	6.26705858385128	6.21164991378143	5.67116861276503	6.44883083666305	6.89964584819814	4.86576437071671	6.38965407215013	7	5.64838981886743	7	6.93849302051246	7	6.67120067750003	7	5.26558061934311	6.00010421753861	1.01341043236081	6.38863204044357	7	5.0802374217154	2	7	5	7	3	7	1	1	7	1	7	7	7	5	2	5	3	7	7	7	7	3	7	79.5	0	3
8	1.70204817508671	4.63418193268729	6.47135413647099	5.92910665326969	5.02030184947175	5.49324259525621	4.9749849717841	5.39628039454039	5.83425703807151	7	7	6.5370274276337	6.02443235599896	7	5.21117783664714	6.36481765581042	6.16648345456057	6.20420318487185	7	7	6.91441795992914	6.33199883996563	1	5	1	1	7	2	7	1	1	7	2	2	7	2	5	2	7	7	7	7	7	7	2	7	70.25	0	3
9	3.34287832720044	3.72985271712095	7	6.32502816294071	7	5.00094572092157	5.61107107442794	6.28261915825789	5.49714025310079	5.38900011045016	6.70684590074186	7	7	7	5.99909931337798	7	6.20913647683559	6.06378658177247	5.88245382466348	7	7	2.93582684978666	4.85783191459466	7	1	5	7	3	7	2	1	7	3	7	2	5	3	1	7	7	7	7	7	7	2	7	75	0	3
10	2.69093584597835	7	6.64432159150573	5.4723201006616	6.52401862272027	7	5.37766625723393	6.68673337261149	4.97985818800232	5.52069625299843	6.14289373813432	5.38100407487937	5.48010158450399	4.23134503204753	2.10422434147948	7	5.95362955525115	6.1705169978078	6.96864639189382	6.49142368086669	7	5.86873488290916	4.33661984300517	7	7	3	7	3	7	2	5	7	2	2	4	7	7	1	7	6	7	7	7	7	1	7	104.75	0	3
11	5.21457165400231	6.96946258043979	5.86861372256914	6.43693022630373	5.79166273844721	6.05660359500642	5.76563607787197	6.89340200993951	4.38264735664766	5.24779828524273	6.90269945254138	2.74604720338876	6.80952937474936	5.79386646904292	6.70401271484469	6.62526971721837	6.71518772931954	5.37114680150972	6.69749940919452	5.15239188064087	6.91639263591556	7	4.26434153991073	7	1	4	7	1	7	7	7	1	1	2	3	7	7	1	4	7	7	7	7	7	1	7	67.5	0	3
12	3.10861007759653	7	7	4.7906180970081	4.94603153353241	7	6.67047002944473	6.93310398880465	6.65815675237525	6.41896142234391	5.00908200963794	1	6.42602880872939	6.25944301704667	6.69637977267865	6.13822244851296	7	6.22411329059823	5.91776370224743	1	4.71679477577874	6.69390040976518	5.56617580527424	5	7	2	7	2	7	1	2	7	2	4	7	7	7	4	7	7	7	7	7	7	3	1	73.25	0	3
13	2.02183969168403	6.62581181975203	5.19885778476863	6.72078100774321	5.33135614627579	5.56050396090514	4.35065549475065	6.37234167224209	5.73555049848862	7	7	7	2.89642721447715	6.346244645893	6.58229106424509	6.73458160523657	7	6.00426248886526	6.75803249199379	6.26586348900725	6.14059582096931	4.44189577354372	2.671000478871	4	1	2	7	3	7	2	2	7	1	3	7	1	6	2	7	7	4	7	7	7	1	7	82	0	3
14	1.8814043894773	6.11506013250846	6.07214639392784	5.12679738212713	6.66873646037458	4.68199965797507	7	6.99315596702638	4.19394293668793	6.33727302529715	7	5.72222278533604	6.38568719175701	5.75891831897462	5.71701536061653	7	5.69293702977603	5.02523694756062	4.67822029305105	7	5.36331516682015	7	6.30289841284143	1	1	3	7	3	7	2	1	7	1	7	7	4	7	2	5	7	7	7	7	7	2	7	70.75	0	3
15	1.6571608713097	6.85458001870912	4.90454916396845	2.53101528347806	6.80618410721522	5.56809593179454	5.41070537261667	6.06233175028004	5.83129613599498	7	7	7	6.00952048043201	4.34593310572949	6.28915073425008	7	6.27525985945243	3.20945376387939	7	7	4.64100128287131	3.94480053575702	7	2	7	7	7	2	7	1	7	4	1	2	7	7	7	4	7	7	5	7	5	7	1	7	75.5	0	3
16	1.36053367074085	6.92433346498247	5.58479376357459	2.92272681623077	6.98142142807068	5.82315160041931	7	6.4064376037876	7	3.76665184621369	5.91077970745088	3.34854844198623	5.34766831828105	7	5.83230439386833	7	4.87926488826213	6.34761097763046	6.47344283870217	6.36271771834992	5.29531709684662	6.4934132662579	7	2	7	7	7	2	7	1	2	7	1	7	3	3	7	2	2	7	4	7	7	7	3	7	80.25	0	3
17	2.35384545432943	4.45405976179299	6.74954948488203	3.81404229133518	6.70424904444801	6.91209392277179	2.0084541130062	7	4.83202341798307	7	6.12893634542191	5.02319721452963	7	6.92952574367634	4.36218724913578	6.00534670886247	7	6.28178418497883	5.50502077792131	6.50627468269464	6.80171824400832	4.35194566919577	5.96397800767225	2	7	7	7	5	7	1	2	7	2	2	7	7	7	2	7	4	7	7	7	7	7	7	86	0	3
18	5.33221783038503	7	6.05128333895476	7	5.11735864145632	4.76292871681338	1.96403900220662	7	6.15129563112268	6.60306737734262	6.87869433898628	6.24159366993475	7	5.42838322705552	2.66394684006322	6.49622094223137	5.93142122733263	5.64297477730568	5.30072759610565	5.84462764303744	7	6.25762434901171	6.21913202746062	4	7	2	7	1	3	2	3	7	1	2	4	3	7	2	2	7	7	7	7	7	4	7	66.75	0	3
19	3.40982907006433	4.58661186030457	6.90662623879939	6.35125628948332	1	7	6.68516997530932	3.35668407368686	1.4516294020406	4.72849786608905	6.56105306162322	6.55876482818631	4.56481825044852	6.94431430922506	6.79619313484953	7	5.87319366922868	5.93091506816473	6.61546632957972	6.24400928418479	5.99164350524116	5.81391396006619	5.27689838533744	7	7	4	7	1	7	1	2	1	1	7	1	7	7	2	7	7	7	7	7	7	2	7	84.5	0	3
20	3.54852917648669	6.02636146097577	5.08539494179735	3.37703467736772	7	6.16201111759285	5.97208004139415	4.905322717489	4.01705871875427	6.5613815316293	6.52937827988439	4.25357776761104	6.57976458130925	7	4.19725261368367	7	6.62272297777358	5.91527982876581	6.38100006431834	6.89532931554179	5.41456476017821	3.70394129952015	5.51441164703996	7	7	7	7	5	7	1	2	7	2	1	1	7	7	3	7	7	7	7	5	7	7	7	86.25	0	3
21	3.27594016177255	4.99524104293262	6.38260158333359	4.87976273957189	6.14727596963595	4.64357125155567	6.36569151132515	6.40814353093498	4.22250008619699	6.09403933631599	4.48676857136526	6.25231173945393	7	6.00626950909329	5.96895185405016	4.85013173597337	7	4.38537273393417	6.67064594477445	5.1942348574853	7	4.37304375599142	6.95871321458382	5	7	7	7	7	7	2	3	7	1	7	2	7	7	3	7	7	7	7	7	7	1	2	74	0	3
22	2.68476046338208	7	7	4.618532439514	5.1214538163311	6.137860013341	6.20164679369659	7	6.32493751684734	6.26610060303588	6.76534057630415	5.47185627288004	7	5.04888836818632	6.56339673728474	6.28251787276583	5.31502263670632	6.38366882058064	5.84309838670035	3.66658504696928	4.36335002829115	7	6.84684698057479	6	7	2	7	1	7	1	2	7	1	5	7	7	7	3	7	7	5	7	7	7	2	7	65.75	0	3
23	2.92100119197672	5.85623019035268	6.38492829246708	7	6.89141637491205	5.45957802121554	5.6936219305677	7	5.36327691608639	6.2333793329697	7	5.68959611444617	7	7	6.18330500699698	5.67545948483491	6.50126803414597	7	4.29670929956729	6.02343815065316	5.52015385062291	6.31456541769465	5.80235815380944	7	7	3	7	3	7	1	2	1	1	2	7	7	7	2	7	7	7	7	7	7	4	7	73.5	0	3
24	3.70789387415823	6.88253206369195	6.47274300895894	4.00213981722049	6.11472185466871	4.63472896625503	2.60316267744093	6.96124867996313	5.24172764091591	2.22255937148015	6.15877488794191	7	6.86309358564442	7	2.26981828447286	6.62254492237684	6.544292210798	6.88678321658676	4.03663323029724	6.66999562541541	5.5497062625406	6.73984046596556	6.29623594122798	7	7	7	7	5	7	2	7	7	2	7	6	7	3	2	2	7	7	7	4	7	7	7	81.25	0	3
25	1.84252427247356	4.57607789798277	6.5851055014457	3.63702258836448	6.35775054046471	6.13140550242097	6.28488143282689	6.37739951681493	7	5.3281967838737	7	6.66516807490761	5.11426879274052	6.93571901193791	6.28311933758429	6.13601066639489	5.72342555398605	7	5.43336485959908	6.35812304654432	6.00033531242272	6.18582253769982	5.98620859831378	1	7	7	7	3	7	2	2	7	2	7	3	5	7	2	7	7	7	7	7	7	2	7	72	0	3
26	1.23803010767543	5.00195258954651	2.8940531870223	6.85407425071778	4.49679904669096	4.7017972615562	5.01314800146806	7	6.57301599424526	4.58728001858104	5.74756284605479	7	2.39816095260284	5.36442319626155	6.71638719810713	7	6.57476306871671	7	5.7442747432251	6.7237669401641	7	5.89100153540949	6.34433463203909	7	1	2	7	1	7	1	7	2	4	6	2	7	7	3	7	5	7	7	7	7	3	7	73.75	0	3
27	2.41872798260999	5.57867023583174	6.84572854088758	1.21377877865689	7	5.63390115500403	6.12749737708621	6.32947390531286	3.25518053945717	4.94841239818935	6.6273870383688	6.41105136055502	7	7	6.09153964651194	6.04455194579401	5.67876535382779	4.44286930466796	6.45231409220824	6.67523230428302	6.76488809837601	5.80533875906592	4.75310342300429	1	7	7	7	2	7	1	1	7	4	7	4	7	7	1	7	3	7	7	7	7	7	7	69.5	0	3
28	2.4868966286488	4.09808153671981	6.0392967569472	5.73944882232713	1.28559430316402	7	6.30728375543838	6.73387179444007	5.81264351817335	7	5.72974872811434	4.11401005151997	6.34873193009791	7	5.97984069296192	6.84312717819198	4.35626838926021	4.57711374613328	5.59965082063517	5.66694249659473	6.24219400142924	6.96859892866165	5.08123623708563	7	7	3	7	1	7	1	3	1	1	2	1	7	7	3	7	7	7	7	7	7	2	7	78.25	0	3
29	1	7	5.95792105828051	4.39192829337275	7	5.45362322930208	6.85189051570461	4.31069214780367	7	7	6.28851502529039	4.40362698317767	4.19260451599538	5.47024618576258	5.95839861319939	4.20112005471264	3.3430048211516	6.30664576069232	7	6.79791300338087	6.61524621803693	2.80079795197364	6.79967896851571	7	7	3	7	4	6	1	2	1	2	6	1	7	7	1	7	7	7	7	7	7	2	7	76	0	3
30	5.93989320659126	6.69922404066356	6.04900248510894	6.39837890892232	1.20799112086174	5.50169201515165	6.32845312514645	7	4.28110088585245	7	6.43506994855881	2.11536615295557	6.88383622366181	5.61548841977349	5.95589020310128	5.54751778244691	6.27647832383163	6.71641562447234	6.71673672429568	4.85559097342067	6.76175015758846	3.99094725847762	4.43013259200726	1	7	1	7	3	7	1	4	7	1	4	3	7	3	2	7	7	7	7	7	7	1	7	74.75	0	3
31	2.26628352553256	4.21678174021028	6.73615156204928	3.70151161804547	7	6.89438000310879	5.2737154328468	7	4.60931907694452	7	5.91169683662999	6.33275474877616	7	5.62115170341313	3.86231501389805	5.82782291466668	7	6.06308779794038	4.91416699310591	7	4.49239429611208	3.72074886224686	5.07956130413073	1	7	7	7	6	7	1	4	7	2	1	4	7	7	2	7	4	7	7	7	7	1	7	92.5	0	3
32	1.39520432555148	4.25947362809752	1.31465256302664	6.33377090298508	3.20693976008237	6.87797500891889	6.38526696244167	6.73340779059495	1	6.46640472549012	7	6.88453239656056	6.70771764188839	6.17703078554752	5.15682734383503	6.40066759495591	5.58573886383304	6.47541704723192	4.27203300360957	4.91855806943066	6.67309601669667	3.58812260723772	5.56337436478317	7	7	6	7	1	7	2	2	7	1	2	1	2	2	3	2	6	7	7	7	7	1	7	79.25	0	3
33	2.67134566355371	6.69743822879399	6.15151118070431	4.45895807548938	5.64328040444027	7	3.71694627304971	7	6.83091063119706	6.55345434857119	6.62466856483881	5.66772765761554	6.10082934887512	3.47202717743194	6.52748202238428	5.43542417921349	6.66690650629575	5.17660109037698	5.51760589135736	4.25282233268996	4.54859964102479	6.39990603026459	5.35992659096167	5	7	2	7	2	7	1	2	7	1	4	7	7	5	3	3	7	7	7	7	7	2	7	68	0	3
34	6.44285011300119	5.05554705604185	4.30456846553668	4.38367076145779	5.09512165658092	4.68631188868758	5.60937232356137	7	6.72164522002931	5.3370841590806	7	3.06390455644189	6.39102276811827	6.74096504562146	5.38683620876975	6.92752771544011	5.17265828214598	7	7	6.34883246759205	4.70608201981164	4.7337621687254	5.28366041755582	5	1	1	7	4	5	1	7	2	2	7	7	6	3	7	7	5	7	7	7	7	2	7	72.75	0	3
35	1.46999336399712	6.43944768793797	6.34302690582464	6.4541069581196	4.61954787996854	6.90320770494807	7	6.66821510925094	3.73885869087795	5.43092452837988	6.06506955459206	7	6.41956522330458	6.12062318523585	7	5.7084953516679	6.96407379707462	4.9867428245779	6.00758146754558	2.32975722801171	5.11576181970756	6.50769352071847	5.49361113473087	7	1	2	7	6	7	2	1	1	1	7	1	7	7	6	7	7	7	7	7	7	1	7	61.5	0	3
36	6.1178263206656	5.08164486677812	7	4.11503645982185	3.40111949416803	6.93709167372091	4.63871436231919	5.8186274496312	2.26956005704147	6.24219788062118	6.00685350165665	5.03303030102451	3.63138205591084	4.90800152372061	6.07445002649688	7	6.36199310692469	6.2106639949288	6.85829172295897	5.89510576923281	6.66714027057157	6.9512828977924	7	1	7	1	7	1	7	7	3	1	2	2	7	2	2	4	7	6	6	7	7	6	3	7	87.25	0	3
37	2.33539595305278	5.50433516241169	5.85462682120568	6.74124380320495	1.34519757368922	7	7	2.69043312842319	6.27692879640454	4.88022617368242	6.14091883894071	6.62291134884053	6.70871402918053	6.07023402490696	6.6957394265702	6.89546876694109	5.56669279875546	5.01252698204005	5.36527857567777	4.32562974419372	5.12987206797313	6.24865811544968	5.76037733460628	7	7	3	7	1	7	1	5	7	2	2	1	7	7	2	6	7	7	7	7	7	1	7	75	0	3
38	6.95581218553029	4.6438153883514	4.20989964257889	2.99351462473304	4.30870905512078	5.54986983371885	5.44754228664189	7	6.23044584250105	5.78295306223107	7	4.36992169408527	4.68394876418645	6.44715640565755	5.51206483704225	7	4.29761139005237	6.70503797111912	6.80090404026058	7	3.58273833937879	5.7031858088289	4.83247994259909	3	7	1	7	3	7	1	7	7	2	7	7	5	7	4	7	7	7	7	2	7	2	7	91.75	0	3
39	6.01827383680576	5.77534242226226	5.88540067559581	4.99577576901307	3.40926404738953	7	6.05416733044095	6.35543190735051	6.24855162476384	6.72077223714845	6.56445002396916	5.19153932375121	7	7	3.12369496753502	3.59107697575079	3.46080676435533	5.44707713490129	6.98824644868174	1.67493651054762	3.51058445220383	5.89205491557588	5.41933660701634	7	1	1	7	2	7	3	7	3	2	2	7	7	7	1	5	7	7	7	7	7	4	7	93.5	0	3
40	3.04111686295404	5.59612689261731	6.45596664571885	3.9061328890803	6.09220224215654	6.3727582256155	4.81457435571606	5.26762279456182	3.33943626242545	3.90965242386728	7	7	5.09286676513532	7	4.06471151222798	4.68478656428127	7	6.54326703537054	6.04496012433859	6.74355459367871	6.82525081979337	5.31228966680335	4.90696260045868	7	7	7	7	4	7	1	3	2	1	7	7	1	7	3	7	6	7	7	7	7	2	3	79.25	0	3
41	1.45434746075349	5.09555405676261	3.67009747244143	6.96624018295671	3.32468973471314	6.21133498825791	4.03828236236195	6.62555730815221	1.57613724819165	6.8307508696102	6.27010293726993	6.27952378070038	6.38788331016899	5.11951011252227	5.2287914551001	6.0637305470093	4.50835066922551	5.97538794347716	7	5.54766876041949	6.42212005575842	3.52309957972837	6.4067942763768	7	1	2	7	1	7	1	4	7	2	7	1	7	7	3	7	7	4	7	7	7	1	7	83	0	3
42	1.34886502262159	6.44811665457469	3.34888805554358	3.3377578774287	6.47074098625585	7	7	5.98211912242993	5.54369152306024	5.56858155546606	6.82973754423586	7	5.51543442925348	5.03969997082313	5.94708900702174	5.81598502344687	6.75479066063485	6.0367137709803	4.72919546210587	4.68273900125487	6.82521197502281	3.46904213066136	7	2	7	7	7	7	7	1	7	1	2	4	5	1	5	3	2	7	7	7	5	7	2	7	54.75	0	3
43	1.27203036408118	3.68322291983937	1.68252691047485	6.27183300377647	3.29705917012358	4.78725626670577	5.1522791805784	6.46845620165032	5.12443696661675	5.6783012917533	6.96025809444378	7	6.82263739731416	4.84839660047701	7	6.74986457004675	6.73186757432037	7	6.02251299366211	4.28498244676299	5.68693947630802	3.83078341175975	5.31016285813547	7	7	4	7	1	7	2	2	7	2	2	1	1	2	3	7	4	7	7	7	7	1	7	72.5	0	3
44	4.60752438472703	6.61300660012569	6.79097288031906	4.95837486626354	4.41430957317526	7	2.79994376227862	7	6.66993468214858	3.61097428558075	4.71762460930797	1.00571223671621	7	5.3364082071506	7	6.90375467241819	2.85638932470247	5.83628837570024	5.56505203907984	6.8029233179492	4.84937363751132	4.02388453098623	5.47582763783036	4	7	1	7	1	7	7	1	7	1	3	7	7	7	2	7	7	7	7	3	7	3	7	80.25	0	3
45	3.52923038103421	6.34818707808058	7	5.30597811831173	5.35896482120616	7	5.86372402987818	3.9575182289758	7	5.76612780512525	5.62963807842976	5.88159523102448	4.37846631391025	6.81288654052802	6.12778870071128	7	4.5519393365875	6.64179653975196	4.62397622146109	5.46477633557792	5.2486306791333	2.60280290453886	6.35424025006666	6	7	2	7	1	7	1	7	7	2	2	3	1	4	7	2	7	7	7	1	7	5	7	87	0	3
46	1	5.87672630672601	7	7	5.15097066445304	6.74570604701121	5.59590086565901	6.88798863761976	3.46645568058331	6.43809411018333	4.66433436623661	6.05947561411021	4.70161965570356	6.19958198991144	7	6.42565277767948	6.15744395846649	4.87054210847618	5.08428943064553	2.44901644592661	7	7	4.63389148710573	4	1	2	7	6	7	1	1	7	6	7	1	4	7	7	7	5	6	7	6	7	1	7	77.75	0	3
47	4.77257809692237	4.77552383137947	6.62123688630324	4.67811672571678	3.38410217082672	5.25465726281146	7	7	1.94177419865378	4.22168862339922	7	5.62239488464789	3.56940916440867	5.84658594511898	3.62766931365668	5.51707331273339	4.84709830258615	6.67460168417877	7	7	6.61375094389641	5.56127728299064	5.87830855585136	7	1	7	7	1	7	2	3	7	3	7	2	7	7	1	7	7	4	7	7	7	7	7	76.5	0	3
48	6.83370327093919	3.91343045991357	5.36780011549797	4.26800309953067	4.27446795395002	5.88047203304732	4.76330018897064	7	7	4.51792747956629	7	5.30104355569216	5.1186162956893	6.1140268919764	6.00953891916111	7	3.28171393671113	7	6.25026549051141	2.76396462304271	5.22563507290838	6.06300707203767	5.66646378355813	2	1	1	7	4	5	2	7	7	1	7	1	2	7	3	5	5	7	7	7	7	2	7	87.25	0	3
49	3.31100845318256	5.42887668606676	4.69320429809597	4.01143123161829	7	7	7	4.61146764629974	6.00760020971242	6.06616898451789	6.15555181880304	6.39804720107939	3.66291016959369	7	4.07152678542188	5.86987741006384	6.34652086862474	6.67108052114993	4.05373071857632	4.61697051448178	3.78057599475887	6.56849047367734	5.23352234490174	7	1	1	7	1	7	2	1	4	2	7	2	7	2	2	3	5	6	7	7	7	1	7	86	0	3
50	2.10530393541809	6.77780128468114	6.63173379825012	4.31056115428261	3.35374937183312	6.15974128731044	1	5.86809069436865	6.2804606503432	5.70200623677729	3.89144178103505	6.01796245906441	6.60515652372378	5.14719751007474	6.89604931391989	6.21209658892676	6.16674791452184	5.76524759908002	6.77623340086382	6.99863249512305	6.09736598703063	5.86381218774848	3.48558733701674	1	1	7	7	2	7	7	1	7	2	1	1	7	7	3	7	7	7	7	1	7	7	7	73.75	0	3
51	1.72093323242131	6.53967372644937	5.59894126541553	5.53565163543277	6.36975622725225	5.58730602277929	4.53017922016943	6.20368051495917	5.18589526945235	7	4.48672153702113	6.95533681669409	3.61745164054638	5.88987033190805	4.96895836871356	6.59422388055297	6.19114003975759	4.38863783863543	7	5.59000705948558	6.96939674533651	4.95398761421895	1.83156407788169	7	1	2	7	3	7	2	2	7	1	7	1	7	7	2	7	5	7	1	7	7	1	7	75.5	0	3
52	4.23109432327284	5.12850280100127	5.49938551359638	3.79466380777374	5.2196376475956	5.31276817270989	4.48265263729116	6.93712739819855	5.74086485241664	3.54537699389958	7	7	4.16934357233261	6.4063983203167	4.71672584039915	4.67096165125417	5.65379365947836	6.07929801812037	6.04002379257028	7	6.69136855832923	5.22952191073976	6.73007302417816	5	7	7	7	4	7	2	3	1	2	7	7	1	6	1	7	6	5	7	7	7	3	3	69.25	0	3
53	2.04992342003028	4.80331482499111	1.78816606515209	7	1.01103344156032	4.91350526181709	7	3.8200643600646	6.30201528185729	6.06048703635723	7	2.65357812610906	5.6887531635773	6.63847231716562	5.81265804969948	7	5.34461308201359	6.12263510225814	5.79646980686341	5.73839193015105	5.97754897469453	6.73711584926579	5.40021597175329	2	7	2	7	1	7	1	2	7	5	2	3	7	7	4	7	7	7	7	7	7	1	7	56	0	3
54	3.64045236667197	6.84552709347606	7	3.97702578986126	6.16441767666179	5.78844599027708	1.05354346583388	7	6.32380181341018	2.767062379235	6.64023602640125	5.77703151226937	5.58151258111246	6.64938046014405	5.19923336486182	6.1941507993371	5.41725903626982	5.66730864888725	2.07993127005989	6.31250792966137	5.31745270931737	6.70811657343664	5.41922330450298	7	7	5	7	6	7	1	7	7	1	3	2	1	6	2	7	7	7	7	7	7	2	7	70.75	0	3
55	5.52267723324051	6.21928855580725	5.10302719426701	3.63178775064311	3.14310699909626	7	6.52865605587215	6.06249922400705	6.00924864578359	6.41472381567561	6.02023467967771	2.26298009321463	6.54017324346867	7	6.51197721125708	3.72699233229549	5.70063536847919	5.35938719756478	7	2.22244578265628	4.0766676461813	5.29425781147495	5.93733530283898	7	1	1	7	2	7	3	7	2	1	7	2	7	7	1	2	7	7	7	7	7	4	7	77.5	0	3
56	1.69489949371018	6.07749503174801	4.71000726229115	3.02940399294038	5.46790927275913	7	6.84132445009632	7	2.0678003229698	5.29398808136832	7	7	4.90944117240503	5.58135397041557	5.7538933377401	5.71839939916432	6.34209126460854	6.29130251001472	5.60252143670375	5.39197349717903	6.72641835308972	6.31278168369746	5.01735671873626	1	7	5	7	7	7	1	7	1	7	2	5	1	7	3	7	7	7	7	4	7	2	7	54.25	0	3
57	2.97290071384807	6.07487784187296	6.02111146801314	6.85284634124168	6.09040026456222	6.21592565563139	1.97954615332024	7	5.34881901685126	5.94807362080025	7	5.60969263768485	3.20865369646896	7	6.60779185706889	4.81849415093706	6.24181767199911	4.26548515078034	4.5753187979055	6.93354828548666	5.29699905946664	6.3451337550348	7	7	7	3	7	3	7	2	2	7	1	2	7	7	7	2	7	7	7	7	7	7	2	7	58	0	3
58	1.72621928838757	7	5.24888983974986	2.29784836409584	6.57717775861345	7	3.88836340045104	7	2.30129261266412	6.56023504987218	5.39881821540027	1.42872958419606	5.31611764354831	3.4116358180189	6.10088251457068	5.09409066135992	5.83736189214696	6.57134110307729	5.5213289592946	6.08588523265347	6.23685719959314	4.83836083714272	3.25929162292733	3	7	7	7	2	7	1	7	2	1	4	7	7	7	4	7	7	7	7	3	7	3	7	68.75	0	3
59	6.04775381455276	6.59890023340511	5.27487916786039	4.32111483538372	4.33075613513501	7	6.38340517791769	5.5004468126154	5.61511931004607	4.29636420227991	6.50019110302021	5.2396210225815	6.70314904678454	6.65991669816735	2.80015443923646	7	6.17237410144242	6.69855669684854	7	1	4.94510431154013	5.0964500450894	5.34634355734705	7	1	2	7	1	7	1	7	1	2	2	7	7	7	1	7	7	7	7	7	7	2	7	92.5	0	3
60	5.01814866767388	5.78744146377791	6.70153350376384	2.64102458438009	6.70801483898725	5.97785437239739	7	4.54060171279901	6.066008580076	1.75547401522349	5.36792387015471	5.11958889620393	5.38663211726376	7	2.51605332797611	5.49667845374242	4.73570769799132	7	5.62183362949564	6.22706957769789	7	4.26359397007706	6.06321954521351	4	7	3	7	7	7	1	7	7	1	3	1	4	7	1	7	7	7	7	7	7	4	7	84.25	0	3
61	1.50425448252741	4.73850265665245	2.55249372834469	7	2.87723569742735	5.62808345030436	3.32553356938917	6.66437843564624	1.7146188167894	7	5.47958717130616	5.55744359129697	6.00482147172943	5.34035482306212	6.19443610686079	6.31067619736197	5.28330966989789	7	6.20293382226112	4.44473768928377	5.70911382295409	3.29730209348541	6.90454508897718	7	1	2	7	1	7	1	3	7	2	7	7	7	7	2	2	7	4	7	7	7	3	7	61	0	3
62	5.59812064652539	6.04922178519938	6.25568837683485	4.75291292556647	5.08087718628951	6.79781106907344	5.91330574821211	6.44713093116437	5.809933222827	5.78297179729182	3.89811415419843	6.38968613640613	6.35267619766428	5.45455176928788	6.73209918846249	5.89055150479438	6.13363321661195	6.55767538307188	4.47091051435113	1	5.22103621471901	6.20795904749721	5.79849260984679	7	1	1	7	1	7	2	5	1	2	2	1	7	7	1	7	1	7	7	7	7	2	7	73.75	0	3
63	5.23014933184706	7	6.31560099872141	5.55058207561872	2.32629342793421	5.28076007961203	6.35713379536184	6.36730836743696	4.55464194510444	7	5.72295884746398	4.05490241724712	5.76510526092298	6.10071989643416	3.39192963591232	5.77697274645197	5.77183272954069	5.22662363451381	7	2.01257509133498	6.74215454853237	3.27159733541092	4.93563268774735	1	7	1	7	2	7	1	3	7	2	4	3	7	7	2	7	7	7	7	7	7	1	7	72.5	0	3
64	1	6.46598584167416	7	5.93779976042531	4.42699076693805	7	4.60236760624453	5.74577438917524	2.75490546654314	7	5.21297509611338	6.84465506877667	4.21353809995213	5.50122547111476	6.17989242282309	5.49761065571525	3.67275683014979	4.18337808891747	5.02442964478602	5.80792634008003	4.68114874521875	5.69697355971841	5.58755455889444	5	1	2	7	2	7	1	2	7	2	7	1	3	6	7	7	7	7	7	2	6	3	7	77.25	0	3
65	4.20571586655552	7	6.85785915276089	3.98568225768685	3.77099747210713	7	5.56039978252504	6.08352252079008	7	5.84759262649078	3.86369522568331	5.30882988477872	4.3668011042873	6.83185027333975	3.70102310059597	6.59206705715543	6.82370053255607	4.31321226466671	3.10615329144836	1.57213136934486	5.86486995376067	6.70377136817893	5.30158188176296	7	1	1	7	1	7	2	2	1	2	2	2	7	7	5	7	6	7	7	7	7	2	7	89	0	3
66	2.97524581428992	4.84257001948197	6.70242194406415	5.18045620001549	5.22553404791694	7	3.46641630388294	6.60809323558968	2.56686474305886	4.19662603677917	7	4.95364537798272	6.26369851583536	4.98134641853419	6.47337602108078	4.85700661189208	6.38253681705578	6.3765630493981	3.58103357729435	6.35006167567126	4.65889326585408	6.11201585610019	6.62538482652544	5	1	7	7	1	7	7	7	7	2	2	3	7	3	2	7	7	7	7	7	7	6	7	69.75	0	3
67	1.72311415145332	5.68535449244052	5.22135314985746	2.67536929622384	6.68722019037416	4.59581215918496	6.51655926157931	5.50202878671923	5.88113181691632	3.5255142263314	5.07595884930061	6.84429459566909	2.18135617238685	7	6.49376935747278	4.80669602470291	6.38428992106745	6.49697322840233	6.29178840962661	6.16142153357546	3.72332362485561	5.31576340563561	3.29354339582766	2	7	7	7	7	7	5	3	7	1	2	7	7	7	2	7	7	7	7	7	7	5	7	66.5	0	3
68	7	5.27596738380657	7	1.61572725058123	4.61076714134212	5.80030065915768	2.66973432382126	6.65138088479221	7	7	3.97769745305622	3.18769890473001	1	6.82248465439105	5.9751918456615	6.29726954967837	7	6.08297875382877	2.96325772070377	6.43996905614209	4.68377541839568	6.80789127997793	2.55372674155564	2	7	1	7	4	6	1	1	7	1	7	7	3	7	1	7	7	7	7	4	7	4	7	60.25	0	3
69	2.84923667245887	5.2775077915203	1.62951955609053	7	1	7	3.99069470369725	6.49979592607214	6.59997284359993	5.62125950355606	4.98562280246215	2.68844216293384	5.14592790097644	6.48080326364616	5.82476979133895	6.11337401510327	5.14629466800744	6.03994406284186	5.63361597842314	5.23144152780234	6.14864525151469	5.44380166276345	2.74696114227516	2	7	2	7	1	7	1	1	7	4	2	2	7	7	7	7	7	7	7	7	7	2	7	64	0	3
70	4.48296323824784	6.98291419936705	7	1.61273273743145	6.22307823139285	5.68167778703987	6.08172183067629	5.79542969493058	5.22357372155972	5.2515736464668	5.76723921485023	4.00065682859877	6.24912481122769	5.59079079869537	3.44923963439578	5.77908591142283	7	5.08030748046874	5.78747924872906	5.21948850494102	5.77045906452213	4.66971603649475	3.92780359560396	5	7	3	7	7	7	1	1	2	1	7	7	7	7	1	7	7	7	7	7	7	3	7	74.75	0	3
71	1.98622772499322	7	4.53873791952902	5.18840804741426	3.82854534629748	7	6.51001311555347	6.71369922410465	5.91599094421	5.93219434543652	6.77425489460707	4.85379034359281	5.10550742671841	4.73175803510665	3.67432629850364	4.55703498827795	1.13469449513126	3.98732829273386	2.0416761975591	5.91704948740647	6.15312173038009	2.52503378653383	6.78198984202659	7	7	2	7	2	7	1	4	7	1	7	7	7	6	3	3	7	7	7	7	7	1	7	68.5	0	3
72	3.94870951244689	6.34688957381265	5.47041036315249	6.61654683286557	6.02622712149576	7	6.21419056222335	3.54670618621542	6.19446356369059	5.98418312405519	7	3.58458464669045	3.39917175341423	4.39698714859401	4.15179835668767	5.42617952371583	5.17697856074578	6.49695886684845	4.30433219343964	4.81551975509327	5.56951792899262	2.48166426137838	5.43778751723609	7	1	4	7	1	7	7	1	7	1	5	1	7	7	2	7	7	7	7	7	7	3	7	71.25	0	3
73	2.04858775181988	7	5.87025704904698	5.11420535947597	6.8429496909182	3.10898072347699	4.97337977427797	7	2.25105270046374	6.32613116516716	5.60750253457414	2.14201029213117	6.11483980017211	2.21461642637983	4.8820818852252	6.83604816854387	2.80001310495618	7	4.8826882475828	5.19011108230568	5.10980680072852	5.83975528308081	5.28384685913316	1	7	3	7	7	7	2	2	1	1	1	7	7	7	1	7	7	7	7	7	7	4	7	76	0	3
74	1.99517617845413	5.77713378755322	5.36409328660279	4.08376157390919	5.36153045122038	7	3.1697494641262	7	5.77749851907299	6.27170100167395	5.98173100324361	5.63234708273312	4.31735858927014	7	1	5.15244669601894	3.9800058488742	4.99567805767678	5.3392753860293	5.44863426732771	5.74375102534919	5.40409507632066	4.58874331226964	1	1	4	7	7	7	1	7	1	1	3	1	7	3	1	7	7	7	7	7	7	4	3	79.75	0	3
75	1.69407659001632	6.0541696660775	2.55795831776424	6.98316614758943	3.71977835883209	6.65011933411069	5.89077720630353	6.06047083617866	7	4.21225879824449	7	4.01231917594694	3.93739001253275	5.18380920633673	5.95962436200352	5.70712179305373	5.12899101535455	6.53379723199637	7	5.2090793166172	5.85906632878627	1.63024999415452	7	7	1	3	7	1	7	3	7	7	2	5	2	3	7	2	7	7	7	3	4	7	3	7	66.5	0	3
76	3.96502934190447	3.55184368619418	5.66816336425294	5.69022192168054	4.89759796590278	6.49925720203098	3.70475223630231	6.12257431328846	5.55782492029007	4.08482288870607	6.87231046852227	6.84928556232809	6.94478747348597	4.23670607363998	1.21989193982937	5.5461295900935	5.28870423106412	7	4.12692946913288	5.71847376297661	4.84365242757499	5.84400508920204	7	7	1	7	7	1	7	7	7	7	2	3	7	7	7	2	2	7	7	7	7	7	5	7	62.25	0	3
77	5.66878375439225	5.94101321058585	6.52681383576976	4.24494654355037	5.14217438963967	6.57627367637391	5.15569603331503	2.97296652280282	6.00877064451899	4.6059993770691	5.9529077697433	4.14766727328635	5.70444934012181	6.86366655740448	3.01026631247445	6.71744425912954	4.17183745680826	5.19923215647051	6.6673418632618	1.56817879003907	7	5.78164203622925	6.79119718177107	7	1	1	7	1	7	1	7	1	3	2	1	7	7	1	3	7	4	7	7	7	2	7	84	0	3
78	4.79925390712893	4.77073930285691	4.73514739950881	3.9431012216052	4.96231965415148	7	7	7	6.59109021853083	4.64880642464185	6.3357712276723	5.02980809535916	2.53302833015128	5.9009709814255	4.65533248193703	5.93203011863152	5.5499163098422	6.81408447948757	5.84958334151237	4.54680210115384	2.4177620327264	5.24404830641399	5.21494789768627	1	1	1	7	1	7	1	7	7	1	7	5	1	7	6	7	7	7	7	7	7	5	5	60.75	0	3
79	6.29801730965733	4.99592088339464	4.25585496451762	3.24185785587621	2.78587083491617	6.24426350810303	1	6.26474449102272	4.07453552348939	4.13907020223845	4.66475445956469	7	6.52295462262783	7	3.66022796123716	6.51144141622404	5.85226126765001	5.02238702578178	4.00548284167414	6.34744700708175	6.30348423316227	4.32052386482126	4.90114451577046	3	1	1	1	7	7	3	7	1	1	5	2	4	7	2	4	7	7	7	7	4	3	7	77.5	0	3
80	1	4.51674771461882	3.26756081533639	5.39288644734079	3.25281036121056	6.2226751174894	4.69179668734968	6.07683946011854	5.737716924691	6.10270382978957	5.49707181548013	6.93753187995597	4.22443386511785	3.0397535628979	7	6.64243476536385	5.38960716120058	4.48024026970765	6.19440011853787	3.41789162007559	5.51434666180039	3.99299725992681	5.15142255605885	7	1	5	7	1	7	1	1	1	2	2	7	7	5	7	7	5	2	7	7	7	5	7	74.25	0	3
81	4.6241813443214	6.10124791172347	4.19729232258664	5.58570974180764	6.78368597292125	5.18071489512811	4.74776380406241	5.38709029688735	6.45583850346628	4.11457025712214	5.91294168454131	4.75019819559225	5.52493163674935	6.48113260004187	6.52024444547196	5.43557248189324	5.95006526017041	3.17054752818594	4.94224712323106	2.51633119813201	5.41923841948207	6.74056966973243	6.32556719620353	7	1	1	7	1	7	1	3	1	1	2	1	2	7	3	6	7	7	7	7	7	1	7	79	0	3
82	5.58490168092733	5.07389167155624	5.35978864926583	4.06043739395851	4.47246294489837	7	5.94279915122807	6.94369531273151	7	4.48482570685969	5.69482353024138	2.87281718142828	6.56196133313187	5.01022504808094	3.08707575523929	3.40066321150531	5.36336466801307	4.97234085982349	6.90394691107723	1.60066260866871	2.90428176242584	5.57474531314012	5.76014752910467	7	1	1	7	1	7	3	7	1	2	7	1	7	7	1	7	7	7	2	7	7	3	7	75.75	0	3
83	2.82592623809821	5.96792787833766	6.31224007239405	3.49133632695435	7	6.52284023678385	6.2932586317991	6.88531850607288	6.04943677173771	5.57555298351734	5.80875762846374	7	4.32782606447913	7	4.72248035095704	5.45692737294783	5.48437348154205	5.47925839297657	4.33774812746005	4.32756649029426	4.48970451818304	4.43030032009925	5.35757570784903	7	1	1	7	1	7	1	1	3	2	2	1	7	2	7	3	4	7	7	7	7	1	7	72.5	0	3
84	2.45871498988963	6.77662453293013	5.73718361019436	3.4320541145444	7	3.47355280943458	6.12367120330983	4.2366452887294	1.92220777629186	3.61477595037815	7	7	5.98731848479114	5.28265450943189	6.88718818684969	5.30245010792251	7	4.82558847515877	2.88942398838233	3.35103398337702	4.27427974011959	6.04196833198674	4.93843441763048	1	7	6	7	2	7	1	1	7	1	2	7	1	7	2	5	7	7	6	3	7	3	7	67.25	0	3
85	4.78963095061035	4.73710315620511	5.96241493770036	1.70096384070162	6.05170682841164	5.75459735760658	6.99093340576993	6.97873149706814	7	5.56744910770668	4.53757010207822	5.65265077646605	1.98990157900311	5.15154277851518	4.58808274411313	4.74323770615714	5.43581724036262	6.08518333857076	6.46159504166781	3.10297537737556	3.1079604374797	5.46192768023777	4.54675398997293	7	7	3	7	7	7	1	7	1	1	2	1	4	7	2	1	7	7	7	4	7	4	7	61	0	3
86	1.50059550847876	6.09400083951922	5.18787979241264	5.68775263912743	1.47477375467747	5.32551944939738	5.43279003943028	4.58854835972237	1.17489089516958	4.05138454809827	5.80339440315508	6.4227270389583	5.51871126166813	3.75406125842466	5.74695298419622	6.23909335611281	7	4.90102204967449	4.121374846225	5.60340453709206	6.87217579512576	5.70100873408812	5.75802503621313	7	1	3	7	1	3	1	7	1	1	2	7	4	2	7	7	7	7	7	7	7	3	7	64.75	0	3
87	5.65031049905389	5.20960623080997	5.34472301348795	3.08819155793884	4.07939494512756	5.94547968254694	4.78938730001077	4.90609045216764	1.33776705561156	5.76333581545964	5.81862667923602	5.28763580629442	5.86959786674002	6.60185274425811	6.05506821867573	5.36865178093944	6.27895165437563	7	5.69196769810025	5.5110412591535	2.13374542434544	5.57629077583452	4.77112511869695	1	1	1	7	1	7	1	7	7	1	7	1	1	7	3	7	7	7	7	7	7	4	7	83.5	0	3
88	2.7988135954582	6.84416453892083	6.11424887823784	3.31229278459192	7	4.45585681763662	5.43523062779997	4.10391635508155	2.96628855919417	3.30764906790831	6.91619590576089	6.32722737456243	7	5.55720842935237	4.97900726980406	6.31791858976694	6.83400288919921	4.85721945340204	3.49789055812654	3.37326897638541	4.17060057687519	5.21543512419257	4.2175207137308	1	7	7	7	2	7	1	1	1	1	2	2	5	7	2	7	7	7	5	5	7	2	2	70.25	0	3
89	6.22852151430823	6.09956946807218	5.39473562496071	3.69983012205801	4.74047107804366	5.68744537255886	5.89517993656532	2.39303046936646	5.89911557579635	4.22600611983708	5.33594419917581	4.26973923443513	5.49852069098502	3.38292772243881	4.81954379063569	3.01055449747902	4.94131924736645	7	6.44114496247403	1.69643081323222	6.58051678340104	6.02711137578337	5.9247318196728	7	1	1	7	1	4	1	7	7	3	7	7	7	7	1	4	7	3	7	7	7	2	7	68	0	3
90	4.27326548857743	6.57484868813166	4.79494433461762	4.72222652964945	7	5.44197862696816	4.88283060202258	4.00706704531777	6.61605390585082	5.55764537926369	7	3.2527694417559	5.30810344185632	5.20778135062734	6.66222509538951	3.32572997297481	6.25511413190672	3.49182256121651	6.31018961207022	2.25905491313497	3.87908669463394	6.87706873895928	2.53127458778968	7	1	1	7	1	7	1	2	1	1	3	7	1	7	4	5	7	4	7	7	7	1	7	61.75	0	3
91	5.2164307202093	6.15819847238424	7	3.53367068094743	4.39500730900502	6.5343267881117	4.03804598433017	3.74633513187295	4.71095080144613	4.16208895867995	4.02564138283359	5.47564840830806	4.26154704698075	6.75141168723898	3.50850443162548	4.95036085124157	2.99793672934168	6.77405013675354	4.46898953935341	1.79577381251066	1.34242907956487	6.96746205047059	6.71301765753858	7	1	1	7	1	7	1	4	7	7	2	1	1	4	1	7	5	7	7	7	7	2	7	88.5	0	3
92	4.77345590692868	6.62785379141926	6.24292689512748	1.93175782197834	6.77983259032444	6.02343834970665	5.82902678238448	4.69862318035603	6.00795667990808	1.66425186269997	6.46968881949178	4.80919006303889	3.97293494448511	4.10209284548077	3.2270594483544	4.17436057684128	5.02928917958947	5.72004540924729	5.44234976162149	3.74482647232927	7	3.38663169537628	5.22931995171694	4	7	5	7	7	7	1	7	1	1	7	1	2	7	1	7	7	7	7	3	7	7	5	84.25	0	3
93	4.71356918979029	5.94778090318975	6.91668862490274	3.47058700589894	4.47472249901382	5.10923583752031	6.92711062222199	3.31860091970834	7	4.33456702218243	6.42329397350076	5.28613392096296	4.09397565664499	6.03256955272168	2.84960923631504	5.25245771761555	2.44725647576749	5.74626931419464	2.28949604965834	2.68389890045966	1.73930013437233	4.13394940384509	7	7	1	1	7	1	7	1	7	7	1	2	2	1	4	1	2	7	7	7	7	7	3	7	80	0	3
94	4.77453586258629	1.88873418983367	6.6717400034091	1.29682784457383	6.8231535237057	6.42591412981008	6.56705726990469	6.77097626563249	7	7	6.90500209619932	1	6.38882513447276	6.54819019004517	7	7	6.14614346770172	5.93621496003423	6.96613777222904	6.1329968356318	6.99117287420092	5.72329359671257	5.79789469635109	1	7	7	1	7	7	1	1	1	1	2	4	7	7	7	7	7	7	7	7	7	4	7	82	1	3
95	6.64284990002033	2.20706799471082	6.90423868997179	1.6052900159425	6.21515346267399	6.52980423964465	5.94751594989264	7	3.41170366602695	7	6.79474803672964	6.63849479456176	5.54368238711947	7	5.57956609997562	6.42737859900946	6.3147334469869	5.95069054475749	6.05203655767893	5.42650091510608	7	7	7	1	7	7	1	7	7	2	1	7	3	2	7	7	7	2	7	5	7	7	7	7	3	7	78.75	1	3
96	5.11574389057286	1	6.47320711283987	2.48257727898269	5.86727309632873	6.6126610687566	7	6.78694125351042	5.26698870432838	6.02741786649994	6.90053602384694	1	7	7	6.17555840247813	5.57523389813175	7	5.17682460986725	7	6.75274996668521	5.83898762988055	5.36632653021149	5.33425590931965	1	7	7	1	7	7	1	1	1	1	2	5	7	7	7	7	7	7	7	7	7	4	7	70.5	1	3
97	5.8695122284569	6.75044039474377	5.95653716578557	2.52131129400319	4.79703995128296	5.3278569568524	7	6.93368571738283	3.47251574654164	6.92460538508722	6.97527154038789	2.12598872467989	6.71226493840433	5.08645652942044	6.91242889142125	7	6.85966413010088	5.70947351299745	6.96858630527334	6.22455769246866	5.32056482397849	7	5.98774850734458	1	7	7	1	7	7	7	3	7	2	2	3	7	7	2	7	7	7	7	7	7	1	7	65.25	1	3
98	4.75821558975118	5.21285210346092	6.94022778037488	1.88570123617174	4.9080382110155	7	5.32332604254935	7	6.28779223871553	6.9282757060433	6.98111631588394	6.9825810539523	7	6.31058607419048	4.51878051387663	5.06406673949316	6.18831869437851	7	5.2928570242485	7	6.57197382736689	6.23666372986426	2.19811755659307	1	7	7	1	7	7	1	3	7	4	7	6	7	7	2	7	7	7	7	1	7	4	7	88	1	3
99	6.78349404241511	3.06037330773365	7	1.00391388369342	4.74390265211741	7	6.17043270962216	6.29452411473614	6.16814279430289	7	6.43025697910133	3.8771628869464	4.6571053120976	6.54695623565115	4.70001522005757	6.28592742110241	5.27643159162167	5.60241325346298	7	7	6.23551319727176	5.47027912736017	6.37651173080803	1	7	7	1	7	7	7	3	7	2	3	1	7	7	1	7	7	7	7	6	7	3	7	88.75	1	3
100	7	1.2301331747335	5.92846751967073	1.41988513561492	7	6.89986926500486	6.19730431458641	5.15192538133162	2.55454669993646	6.26553203430163	6.31868744206621	5.40494277258528	6.47148706554587	5.82496852466547	6.08892027976038	6.21452396143786	7	6.10890246257603	7	6.93378247110114	6.74813066560517	6.34420483092512	6.10295927786527	1	7	7	1	7	7	1	3	7	1	2	7	1	7	1	7	6	7	7	7	7	2	7	92.5	1	3
101	5.14966813526722	3.79604419444673	4.887691071982	1.98339066641018	4.83941100028766	6.24432746724347	6.87256081383078	6.1534271356641	6.93386373617094	3.33042270685255	6.97687904020261	6.96558868418648	6.32214722152708	6.86239247472389	5.77899917793701	7	6.50140531541928	6.35611562480328	6.65159838153904	5.73749959234646	7	6.94264350642638	2.19293452424257	1	7	7	1	7	7	7	3	7	1	7	3	7	7	2	3	7	7	7	2	7	3	7	79.25	1	3
102	4.44377871697835	2.00157157104647	5.65652490095665	1	6.89515754653162	4.87547405208727	5.57084790425799	6.08032005830282	5.62583848315144	5.42673180663223	7	5.59274907792822	7	6.52484828979486	6.84705695743065	7	7	6.22434814904969	5.43196412675211	6.32379157107513	6.63711876975954	6.89547809073615	4.06139843019323	1	7	7	1	7	7	2	7	1	4	5	1	7	2	2	7	7	7	7	7	7	1	7	74	1	3
103	4.91832042523449	2.13320011281169	6.03467383208491	5.54080375843364	5.91993859233447	6.10745600112806	7	6.97959231238787	2.51983518577856	6.83701722036872	7	6.3316097191066	6.14114229543966	7	3.26166590760607	5.25802415787192	5.95147566490602	7	6.94533980552796	6.46281646094878	7	6.164151240869	5.93875488296664	2	7	7	7	7	6	1	3	7	1	2	2	7	7	2	4	7	4	7	2	7	1	7	86.75	1	3
104	3.91757502855193	1.01885339773244	4.77768735444913	1	6.66122466363603	7	6.73161329411299	7	1.81922986029448	7	7	3.69912152915525	5.70585720545841	5.85136090169669	5.98462040111649	7	5.62151963318986	6.64107414924387	7	7	5.17332168101204	6.27238372960928	6.96726546198847	1	7	7	1	7	3	1	6	7	7	7	1	7	7	3	7	7	5	7	7	7	3	7	82.5	1	3
105	5.02899422759885	3.50042352455228	6.10300168031705	3.78805882453511	6.99063819099415	6.51724042621747	5.07058042259399	6.20436536497639	4.80951418367821	7	6.44959169532977	6.09786491571692	7	6.87283624178941	7	7	5.93580816030867	5.46661136913544	6.62408987508838	5.27700154103114	7	5.91253505242916	5.14698575593526	1	7	7	5	7	7	1	1	7	1	2	2	7	7	1	7	7	7	7	2	7	2	7	97.25	1	3
106	4.79055874342036	4.2078183076871	5.92059461753182	1.03593409827801	6.73144041099868	5.87952561996781	3.83389760785642	6.43599110868826	2.41158697644969	6.87062452116362	5.57443567146039	7	6.8292022007309	7	5.61356653006306	7	7	7	6.15236941944116	5.65720914866516	6.85857758645561	3.30884691313726	5.60945258457481	7	7	7	6	7	7	1	7	7	2	7	2	7	7	2	3	7	7	7	7	7	1	6	81	1	3
107	4.3131385069931	2.89809571435753	4.28188873904812	1	6.70783560246992	7	2.88626675093471	7	1.72180870723307	6.69600019349227	7	6.56872035809908	6.42310164514757	6.06122119921601	4.35196120334692	6.32795604666485	6.45068194716432	5.90784409902175	6.85121239543962	5.20923388096016	6.65742503378916	5.3653633847615	7	7	7	7	5	7	7	1	4	1	2	7	5	4	7	7	3	7	7	7	6	7	3	7	78.75	1	3
108	7	1.71141665003963	6.68843147905772	1.62803804704121	5.11089731332837	6.12480309982025	6.871897033241	5.13627073777752	7	5.26616647374239	6.38827825372431	1	5.16853061713447	7	7	5.53423147713685	5.62536692686462	5.30671588188957	6.36852757257134	7	7	4.94971101943816	6.02236822527435	1	7	7	1	7	7	7	2	7	2	3	1	7	7	2	7	7	7	7	6	7	1	7	76.5	1	3
109	6.45484656067046	1	6.79029114911688	1	5.89033850799794	5.76372101496897	5.25987032045569	6.80766814512174	6.61974357641617	6.10207647888651	6.86237182108501	6.16365149744141	4.44084235194805	6.06337715183754	5.03062611197781	7	6.90369264223986	3.13304560407207	7	4.50811169482659	7	7	7	1	7	7	7	7	7	1	7	3	1	2	7	7	7	7	7	7	7	7	7	7	1	7	78.25	1	3
110	5.3830972730348	2.01428344564979	5.65260053467081	4.00905152583942	6.37743578290944	7	4.82974606700324	5.78004842145025	2.95517012638553	7	5.48421973729096	6.9332800233952	5.77695827222376	6.03542175280839	7	5.61809597506074	7	5.04560186309235	6.94432865287997	6.28679897472811	5.18738198535472	7	6.40775263101126	7	7	7	7	7	7	1	3	1	2	7	1	7	7	7	7	6	7	7	2	7	4	7	80	1	3
111	5.15613108192966	2.12289704366693	6.94237860124689	4.50779620833162	5.90924567670988	4.95390999485455	5.93535554466186	4.56198347359719	6.06985120782127	6.77085116503018	5.90397060004954	6.28541387929502	6.04633057634893	6.04946495725606	6.05452874247104	6.65143316685381	7	7	5.71301775662249	7	7	6.83643568639248	3.12289197573307	7	7	7	6	7	7	2	1	7	2	7	2	7	5	1	7	7	7	7	5	7	2	7	83.75	1	3
112	4.39753918594758	4.37613358270829	6.41919008917609	2.16069114432606	7	7	1	7	4.33979475161175	6.09135752799674	3.43118532022123	6.51901132326332	6.4741389913225	7	7	5.63761280948464	6.8120524555265	5.72259682895428	6.83092704894064	7	6.09449239466339	4.70078030885402	4.3792573051194	1	7	7	1	7	7	7	2	1	2	1	3	2	6	3	7	7	7	7	7	7	2	7	77.5	1	3
113	5.96096043203494	2.28006741658876	6.22182416359437	1	6.2107117218024	5.6758401834986	5.99525745485435	7	6.5962543650428	7	6.72531482818447	3.84447610691126	4.46737519114433	6.63511085344515	7	6.34254655649919	5.7515936405674	6.05935709161807	7	6.36341075315806	6.80145495565969	7	4.09998655678185	1	7	7	1	7	7	2	1	1	3	3	7	7	7	1	7	7	3	7	7	7	2	7	72.25	1	3
114	6.31490143348245	4.3049244611215	4.5248358643158	2.35264379666606	4.84845723837075	7	6.43867049486367	5.00509116837737	4.48451664298613	3.25535996281978	6.51097732927514	7	5.58914023782074	7	4.53696515625217	5.16220591862248	6.56237056676459	6.52994344141133	6.98748956199028	5.93784796328617	6.5591463545268	7	5.50160469575665	1	7	7	1	7	7	7	1	7	5	2	7	7	7	2	7	7	7	7	7	7	3	7	90	1	3
115	5.86731487149669	1.75168840455052	7	4.27392523423587	7	6.66931265136499	5.15153142148119	4.9275565148084	5.26218180575607	6.76808567557733	6.13131522152777	5.45156974667819	7	5.64362668013061	6.32211248967999	6.62416425098094	6.89967294762806	6.63421052849879	5.64399146137792	4.08491232875441	6.4309177005545	5.71484816793941	2.91860473171043	2	7	7	7	7	7	1	1	7	2	7	2	7	7	1	7	7	7	7	1	7	3	7	111.75	1	3
116	3.65481498783316	1.43015164508305	7	1.67294368225073	6.54366705725655	6.55172433922132	5.48802234109835	6.30716189664403	5.66961421509301	5.87715077888985	5.99502808812962	6.97343317560161	2.81507004768131	4.80755663387279	6.23045232106899	6.76431270209931	7	7	5.90183579974391	3.1188406109431	7	5.92116858313772	6.51527723501322	1	7	7	1	7	7	1	3	7	5	7	1	7	7	2	7	5	7	7	7	7	3	7	87.5	1	3
117	4.78548150246957	1.57525300164153	5.30197189027538	1	7	5.81102498843629	6.81840019911523	5.0778402185658	1.8296565693653	6.53095253347273	7	6.91782957472142	5.89404524480047	4.67719891852696	6.14861049615527	7	5.59220581998859	7	5.53980658099739	6.97955277820551	5.52055747836378	6.7991765721708	7	1	7	7	1	7	4	2	1	1	7	7	1	1	7	2	7	7	7	7	7	7	3	7	75.25	1	3
118	7	2.62225022936571	7	2.11410849360258	6.79796023869351	6.61920144244344	2.25755886879659	5.14390208531869	2.84683308116725	4.96150961618398	7	4.5408032720608	4.61317446598851	6.60460915908382	5.818165085726	6.34126387282999	7	5.74779338262756	6.96804329334535	5.46824768644097	6.32378187545726	6.61138284012745	4.39131297059242	1	7	7	2	7	7	7	1	7	1	7	1	7	7	4	5	7	7	7	7	7	7	6	91	1	3
119	4.50089673519438	3.07972299365849	4.38673961476214	1.11371497883683	6.4020849790813	6.37310016027089	1.57824614481104	6.71640431969705	2.61175937410912	6.06048288405881	6.36977964384056	5.24463176412211	6.15312610552001	6.57198362426573	5.56002945750039	6.4657777307492	5.69276971739206	6.67940077428913	6.01960882442759	5.75993877430364	6.70801982626242	5.25414438926828	6.52414432735225	7	7	7	7	7	3	1	3	1	1	7	2	4	7	2	3	7	3	7	7	7	1	7	77.75	1	3
120	5.55628504293942	1	7	3.4281850299164	5.87441619816264	6.07539271040741	4.59871351890942	6.56339824844896	7	6.76683558066134	5.30914279524728	6.73754185652957	3.66152844353886	6.2036171768367	5.11687576432608	5.0217697660816	7	6.41632663687395	6.74200093132807	6.91863235587712	6.5916601222702	4.78108969396624	6.81181244283956	1	7	7	7	7	7	1	3	1	2	3	7	4	7	3	7	7	7	7	3	7	1	7	81.5	1	3
121	4.10768200644332	4.44656566360974	6.39195140453307	2.7944596392978	7	6.51786527732428	6.82970422828483	7	3.46644274531618	6.94194177844365	5.54266373113915	5.82297664530748	3.69631229650611	6.85138497357162	6.00278916746823	7	4.85597676819343	5.97771489231835	6.38432578015275	4.51979524882112	5.22931677048794	6.16692392543318	5.20522487333515	1	7	7	7	7	7	1	3	7	2	2	1	7	7	2	5	7	7	7	7	7	2	7	92.25	1	3
122	4.114273832948	1	5.07938395758557	2.30421888128591	5.8553797636959	7	5.4018916950936	4.91398100379953	6.14180666327984	4.52581639037453	6.22524801337592	4.14467467367001	7	4.85682490429356	4.49506643200964	5.23720185219305	7	5.82936151851223	7	7	5.73580455005171	4.36970793709502	6.7791199507953	1	7	7	1	7	7	2	3	7	2	7	2	7	7	2	7	7	7	7	7	7	1	7	88	1	3
123	5.75204073206403	4.94417929736112	6.02251932214488	1.95325256064301	4.51643042851002	6.24963131121306	5.70777973805659	5.90177413291738	5.7230572903538	6.6120261793131	6.5744177105597	6.49643773083919	6.40872839464964	6.24353694274352	3.91129873160875	5.53731155311611	6.67485283995424	7	7	4.80017100810241	6.95171587062226	6.60107702466443	2.71738829131541	1	7	7	1	7	7	1	1	7	1	7	7	1	4	2	7	7	7	7	7	7	3	7	76.75	1	3
124	7	3.87074115861824	6.11571658006617	2.1091494589179	6.84777855726995	6.72717304526307	7	5.6725255313322	6.01729568491702	6.25577539282779	5.81294724648385	5.0469347027365	7	6.84208845202861	6.82204656533136	7	4.68859984427862	7	2.77330149793707	4.43958131315761	6.49021254701437	4.4646134934699	2.40291672473066	1	7	7	1	7	7	1	1	1	2	2	1	7	3	1	7	7	7	7	7	7	5	3	97.5	1	3
125	4.57041384313238	4.00722362398057	4.875164877163	1.74961157601603	5.44918837366955	6.36571057857112	5.71183790812569	6.39948672454079	5.107138224804	6.82945934238175	6.42908009282979	6.42111868282413	6.00305353009845	7	5.49820499709554	5.66728127333341	7	6.60143887005998	7	5.03365202706524	5.27858534567069	2.87758818324676	5.75587810500424	7	7	7	5	7	7	1	3	7	2	7	7	7	7	2	3	7	3	7	3	7	1	7	89.25	1	3
126	3.28671511542424	2.68094772635425	7	1	7	6.90956790651121	5.65839332924847	6.77636627150982	6.82834583821764	4.81295467120242	6.16691092832863	5.98208493407478	3.35098932472308	5.43535849733641	6.65844760159579	6.5127414961394	6.55655245169783	6.1104173757563	5.81140471365035	3.73685262935177	7	5.83169379017019	4.85888654431263	1	7	7	2	7	7	2	7	7	5	5	1	7	7	2	7	4	7	7	6	7	3	7	87	1	3
127	7	2.98674744698378	6.65466772797658	1.88951946310787	6.15943556351126	6.34566438422336	6.99981866094992	5.86619143829126	6.80418087332516	5.05367966393745	7	1	6.76466225065497	6.95721841132413	7	5.79982837500961	2.93052712384773	6.19042488574708	4.71557124584692	7	4.55709342076954	4.25746044099244	4.84044196221262	1	7	7	2	7	7	7	1	7	1	3	4	7	7	2	7	7	7	7	7	7	3	7	72.75	1	3
128	5.65863852477793	1.77239418424536	5.6100694679045	2.43519369591578	5.85356746795017	6.95905125699332	6.14214713754243	6.65467806791919	2.69555191692179	5.68399475523399	6.59491392002975	3.89804079059488	3.43718909983913	7	6.63422316515886	7	6.76029370082182	4.25229883159035	7	5.91418336622685	5.7430059796417	7	5.87865941238899	2	7	7	7	7	4	1	1	1	2	2	7	4	2	4	2	7	7	7	7	4	3	7	77.5	1	3
129	2.61327856099826	1	6.61838450795114	1	6.20638152204857	6.70302454192548	5.79893944636215	7	7	5.16830883016305	7	4.46156351869735	3.75528380087591	6.82251087126157	5.08702737930676	5.32948700764958	5.50707115619778	5.65222243490665	6.76482255886825	6.53778499156722	7	6.32103964042861	4.37035564416376	1	7	7	1	7	3	1	3	1	1	3	1	7	7	2	7	7	7	7	7	7	1	7	77.25	1	3
130	3.574585819858	4.66708029813489	5.77650942310283	1	6.97857636785933	7	6.69559220982672	5.40389681221955	6.13586801555913	6.54006503784993	3.94268158480286	5.24100631981401	6.39686711811672	5.51664045844639	6.85183778230862	6.36786274566289	5.43320307291398	5.19153400572658	7	6.52790916168618	3.251600719035	5.61282520840976	7	1	7	7	1	7	7	7	2	1	2	1	1	7	7	3	2	7	7	7	3	7	3	7	79	1	3
131	3.10729751202441	3.20104396919963	6.0402954284903	1.51812354932966	6.47611444724035	6.04342179107362	4.84739784352935	5.67166142225041	5.88882303472526	6.46911276896168	4.69554738084521	6.14508576476674	5.88880263282657	6.94526172789422	4.34107451225218	6.73114051498478	6.47839474361913	7	5.76653563198132	5.56203041022697	6.93619349089889	5.97007995418524	6.08195257922129	1	7	7	1	7	7	1	2	7	2	2	1	7	7	2	7	7	7	7	7	7	6	7	89.75	1	3
132	6.31082915053157	4.1122385043655	5.73020598365035	3.04653596857272	2.46548648936513	5.18430146252877	6.89542919657309	5.78767063585626	5.9613194220957	4.3042722684127	6.95606833406898	2.51642394537922	6.39980020779658	7	2.68669036978836	7	5.79194828397269	4.81941963753867	5.90657828495942	6.84714618007666	6.75473842365018	6.84116636327364	6.70381045269811	1	7	7	1	7	7	1	7	7	2	3	7	7	2	2	7	7	3	7	7	7	7	7	71.5	1	3
133	1.71711643141823	1.23804024389561	7	1.19805542980906	5.2228362124465	4.43062693642627	6.58712112045506	7	6.12954171927209	4.27372600565982	7	3.87366875817793	2.65419425837072	5.34648518231768	6.03470546288267	6.20277958710599	6.04088784897961	6.89678578925023	6.91704806526245	6.21470337545986	6.8766474847444	6.08051637141128	6.46325262216032	1	7	7	1	7	7	3	2	7	7	5	3	7	7	1	7	7	7	7	7	7	7	7	64.25	1	3
134	6.19024586421308	5.23800382705939	7	2.09764427013661	6.43087804724345	7	2.73673000133907	6.37982784944815	5.63027587194804	5.30568131776869	6.91091545324471	6.07507958549309	6.52152208212573	5.16586259362005	7	6.31155395529058	6.3198623431245	7	3.57797180110283	6.27744043199699	5.26551503866112	5.40300224950237	7	1	7	7	2	7	7	7	7	1	1	2	7	2	3	2	2	7	7	7	7	7	5	7	68	1	3
135	7	2.08530957573233	5.94436061198525	2.23133401516636	6.8023806315608	7	6.41177622766648	5.91903017305181	3.0716096592593	6.46740521359448	5.55610595757126	5.79925579504733	6.80877222990771	6.07662100929783	7	6.72533337633165	5.85289354495517	3.85860592729324	5.66660405434437	4.11860225406678	5.40568737149892	6.62489637789229	5.44213400083886	1	6	7	7	7	7	2	2	7	2	7	7	3	3	7	7	6	5	7	7	7	1	7	87.75	1	3
136	5.73477964535569	2.21465980626032	6.44746019488331	2.08367008293905	5.56728772194321	7	4.46395952628335	6.86471479652521	5.14702542620101	3.94451674763612	6.56443673135254	7	6.81099308909866	6.66874691316877	4.09514690794611	4.94011649929516	7	5.06657084642332	6.30260782361925	7	6.60164144339924	3.69701682267578	3.25923354379167	1	7	7	1	7	7	1	1	7	1	5	1	7	7	2	6	7	7	7	7	7	3	7	80.5	1	3
137	6.99810434745824	3.57908559927038	6.1369949555363	1.9263401636982	5.45987597374935	7	6.8480262718321	5.79398257621801	5.73468235310951	4.43864907061629	6.34844377953	3.10475803516177	4.8955409098433	7	5.34604412591068	7	1.19530842748358	7	2.75974032609226	5.31328262293696	6.71967300284672	4.52079446263592	7	1	7	7	1	7	7	2	4	7	1	7	2	7	7	3	2	7	7	7	7	7	3	7	85.25	1	3
138	1.96203562194861	2.57547127371712	5.5241314618418	1.43886903313971	4.06136734537749	6.3374536159867	7	7	5.76175970766362	6.84668689113606	6.33585195399922	6.06123862337376	5.32356767488722	6.97561908326542	4.17644325896699	5.67604548137125	4.05524161457805	5.77037951622034	4.35526003814459	4.83563015324864	4.90295282051616	7	5.58220919086565	1	7	7	1	7	7	3	1	1	2	3	7	7	2	2	3	7	5	7	7	7	1	7	80	1	3
139	5.84945013064287	4.01086783792272	5.68224806708767	2.53453084024449	4.17504592502219	5.81303310740704	5.13063777965971	6.60937929006981	5.18413188042491	6.31829580027581	7	6.37149597614767	7	6.73946936575714	5.16708908070387	5.93511871113718	6.37977200670296	5.80094143562129	5.3457201781695	5.70979998000145	6.25542108260327	4.87083282127763	6.73321006930219	2	7	7	1	7	7	2	2	7	4	2	7	1	7	2	7	7	7	7	7	7	2	7	79.75	1	3
140	6.41540555944808	1.72776798920146	6.5595281091571	3.47795017382416	5.53843621713643	6.52057047309185	6.16300041152911	5.93467777180732	2.65483825570399	6.68176297145861	6.51120849566392	2.57200592755732	5.18396772172057	6.8608242905495	4.95347934702522	4.83826514416466	6.47042030235269	6.9096466504451	5.33703803915878	5.81448132193358	5.87069296979137	6.46273912184963	1.51047683542572	1	7	7	7	7	7	2	7	7	2	3	1	7	7	1	3	7	7	7	7	7	3	1	95.5	1	3
141	3.03979251233938	4.64261907753925	5.54408935951379	4.08776755909297	6.75552496787477	7	7	6.78999091839073	6.94143762217856	5.9412035418797	6.53113604632827	3.91185286914577	7	3.54826615558608	6.21106715185661	6.79293186090065	5.24310499532896	7	7	3.52339579494519	3.40216777149549	3.16884062055539	6.41266785221266	7	7	7	6	7	7	3	7	1	1	7	7	2	7	4	5	7	7	7	7	7	2	7	75.25	1	3
142	3.59390443309658	1.32550128667833	7	1.83918902092669	5.61379336704503	6.31008804877563	5.13956399302742	7	6.32556943256679	5.04999136238023	6.50757544158664	3.60323758841612	4.95097746273895	6.29308248336427	5.87274191725119	5.27522777551613	4.81772873439435	6.81669149007044	5.83788657738522	6.03525179760921	7	6.28711396792606	4.78887504371965	1	7	7	1	7	5	2	2	1	1	2	1	7	7	7	4	7	7	7	7	7	2	7	73	1	3
143	1.93758628267048	1.12648294237527	6.37317274462257	2.82310236003504	4.42498739216802	4.0844262405555	6.42115387234048	5.06973156384311	5.31163571621877	4.87540788918708	5.65206009388534	6.48380469695963	2.82571673961636	5.61450774685222	6.02594420080038	6.76888038880999	7	5.99564512383388	7	6.30377402760219	6.07814788858971	4.78381412090759	6.40742143945268	1	7	7	1	7	7	1	5	7	3	4	7	7	7	2	7	7	7	7	7	7	6	7	83.75	1	3
144	5.93495303978569	4.90985596778568	4.07065691140875	3.60614420647356	3.85625122332791	6.52053707629072	6.25798485105606	6.3706410662246	5.65081409942774	6.99617198641096	5.90447060237859	6.27084444549301	7	6.81178617787445	4.92407589228906	4.32667980202068	6.48992850461165	5.56134084410799	7	2.92378934590361	5.50967906249459	7	6.00426664077652	1	7	7	1	7	7	1	6	1	7	1	4	7	6	1	7	7	7	2	7	7	2	7	89.5	1	3
145	5.45929488143295	2.32277682032718	4.74863250165892	1.91207329719448	6.55315971247307	5.57111766479855	6.32634097511677	5.89828432702776	5.6381419016688	5.64719913265607	5.65009259562255	6.89437232159408	5.2629442023334	5.6190813645334	4.5524141769043	5.59254220861812	6.3465581458451	6.41777235502456	6.40347885694873	5.6329514218829	7	6.10026911959924	5.99560145487961	1	7	7	7	7	7	1	4	7	1	4	1	7	4	1	2	7	7	7	7	7	1	7	84.25	1	3
146	7	2.22620703943002	3.43734326416206	2.64391622298179	2.62568422693034	5.98379184557397	3.3641661519621	6.18441399921534	5.60377430725035	7	6.88396212321206	5.61269419898883	6.91525573933982	6.21310412828525	4.9799031542828	5.66780511628729	6.41060432955588	5.47981429036938	6.92371213232746	5.03013385809992	5.52880359168824	5.60540998840451	5.18210621949027	2	7	7	2	7	7	2	1	7	1	7	1	7	7	3	7	3	7	2	7	7	2	7	80	1	3
147	1.66720769371657	4.72696375422568	7	2.02581836905669	4.73611297574282	6.62261029346034	3.9265552919583	5.42011145492789	6.34517638146304	6.81849167980236	7	4.36812650647945	5.39599603235358	5.87020106664635	3.48988545160394	6.8308576021648	6.92157703298838	5.77215585276533	5.00191610314576	7	6.52862658432109	4.95529043450454	6.00190279112624	1	7	7	1	7	7	1	3	7	1	7	1	7	5	3	7	7	5	7	7	7	7	7	82.75	1	3
148	4.3631572276606	1	3.00986751855821	2.21623606245823	6.23523271353902	7	6.47600135349901	6.15051515386209	5.85858131696756	6.20614239155836	3.75571410285381	7	2.69776717895645	6.7816146020986	5.02536699133221	6.02326995364531	7	6.01537292196541	7	5.54444628437178	6.24815079246054	6.75410650543812	5.66847286996343	2	7	7	1	7	6	1	7	1	2	5	1	7	7	1	2	7	7	7	7	7	2	7	68.5	1	3
149	6.35385371546507	3.31498877352769	5.39386058669181	2.47630621170561	5.41263049838292	6.82159140343298	5.47080378501039	7	2.36935017018332	6.65351672762158	4.66695500753041	3.59857613087719	5.2097958564783	5.75939240092443	5.44985851244028	6.13884186576975	7	6.38947025551653	5.35424746231294	5.5781538792367	7	6.83891245255603	4.93140668146827	1	7	7	7	7	7	7	7	7	7	2	1	4	7	1	2	7	7	7	7	7	2	2	79.25	1	3
150	4.78027364308241	3.82986543471486	4.72993804916232	1	4.11535844670031	6.9090645555308	5.12652637880843	5.10205868436526	6.86810683437566	5.3403357455153	5.72837862239075	6.41923028874284	7	4.32471656761023	7	7	6.3703623180643	7	5.68876913204844	6.21980808563659	5.23617807612951	2.72115568801637	5.39965239509475	7	7	7	7	7	7	1	3	7	1	2	3	7	3	7	3	7	7	7	2	7	5	7	85	1	3
151	5.92169909686472	1.5218699056328	7	4.54853237878252	5.35115821356747	6.21460350259508	6.68009002315905	6.20820384883768	6.25332869062086	5.41028871293864	5.05176777994094	3.08595698782216	3.40247070734455	6.05877607913199	6.69743744663591	6.71185983282649	6.37368223596014	6.56277571314963	5.17607174569791	6.31640360914637	6.68735527882662	2.89575752003989	6.59378440492526	1	7	7	7	7	7	1	1	7	1	5	1	7	5	1	7	7	7	7	7	7	1	7	65.75	1	3
152	4.34313670573354	1	3.10001377654445	1.16317123036326	7	4.67336570644204	6.25358945970804	4.60319329308404	6.03006882503294	5.83414789405643	7	3.66497347780914	7	6.38836655326202	5.78300899848673	6.46845007679818	5.38565522158069	7	6.29576313467356	5.32289761555947	5.87903819142451	6.61204904974845	7	1	7	7	1	7	7	1	1	1	2	7	7	7	3	2	7	7	7	1	6	7	2	7	60.5	1	3
153	4.18307851080798	1	5.57990919976885	1.64446630927243	5.16581275294308	6.62496798458948	5.24341031874083	6.44650798274832	7	5.11475872097588	6.40089819125591	2.88671304895041	2.64864535691069	6.46475669254416	7	5.0145298389751	6.94661129702481	7	3.13700536795774	6.7718463492795	6.90535389032194	6.00824756380992	1	1	7	7	7	7	7	1	7	7	1	7	7	3	7	1	7	3	7	2	7	7	2	7	70.25	1	3
154	2.81093252771446	4.42833130620863	5.0834936865717	5.03076011912727	6.73331470335309	6.63452115585366	5.6628532887128	6.49791767743276	6.48814495810595	5.94746724255572	6.43584452417387	3.46883990248901	6.35089856087461	5.26122868874473	6.68651014041533	6.1774941489505	4.31146794417235	7	6.50466540066562	5.03976585329996	5.61479308721516	6.13058803631635	6.5654532047089	7	7	7	6	7	7	3	7	1	2	7	7	2	7	1	7	7	7	3	2	7	2	7	86	1	3
155	6.79428879425301	1.1092270784916	5.22714766017585	2.72998611559333	4.59404300836674	3.77526406728598	4.30757955503525	7	6.16305718312941	5.85986317436664	5.50791908189862	4.73437434812305	5.57125252285074	5.66885715177818	6.57151985081693	6.96470433662878	6.364768435538	6.38849656226076	6.41934192610823	5.91767136833399	5.92407580856064	6.87064683665816	5.42405775561841	2	4	7	3	7	6	1	1	4	3	2	7	7	2	5	7	6	7	7	2	7	2	7	76.75	1	3
156	4.12758007937541	6.19275148164726	4.09324613415696	4.88988675984899	4.82586265062002	4.73637053034247	6.59320170829561	7	1.27840238074784	5.38762608099895	6.70761740799412	5.00535384559355	6.54487098096683	6.47739020488192	3.75342289644879	5.8015808011657	7	6.47390795512503	6.44722693555592	4.68226557862777	6.7938505004845	2.842702741187	5.10104431618243	1	7	7	1	7	7	1	7	1	7	1	7	7	7	1	7	7	7	7	7	7	4	7	55.5	1	3
157	1.78359796535384	1.55934917039788	6.20894886163801	4.29774846764311	4.31866969490967	4.02625060307308	6.43608815176065	7	6.55029157533323	6.47286741481995	6.45777489553557	5.93006304300877	4.40893006180836	6.8052141666788	5.02065695565973	6.81927298734602	6.55395949834274	4.78621998997133	4.03109797303789	6.98871760915499	6.11565713808048	5.58620115413558	3.87025147356507	1	7	7	1	7	7	7	2	7	7	2	7	1	7	4	4	7	7	1	7	7	1	7	81.25	1	3
158	6.48923212337993	3.70842981201961	3.70364625875643	2.30126863423091	3.69320631326264	4.97027993081212	6.30256995382345	6.96655771276938	4.41840070316042	5.62090011080863	3.86612446358517	6.10271653715219	3.69717113571496	4.16319134048628	7	6.97983837793872	6.79191383582184	6.4881329074056	6.79434420035049	6.31145291750589	3.57586617423911	6.98270396530144	4.95761678625385	1	7	7	5	7	7	2	4	7	2	1	1	3	7	7	7	7	7	7	7	7	7	7	79	1	3
159	6.39537808290997	4.83853326562959	5.61270077307367	2.21467754313976	5.59212345274907	6.69722475472035	4.31721779957419	4.6089515023903	6.54287180835594	6.0674641058568	6.62836422090283	6.72247261500679	6.2240158985774	6.74475875107724	6.8294127115136	7	4.9901057502745	5.35171748175217	2.11406247997583	5.55852876436745	6.38567466164983	5.38450199230666	5.31904113352799	1	7	7	1	7	7	1	7	1	1	3	1	7	3	1	7	7	7	7	7	7	7	6	73.75	1	3
160	5.89789208808395	2.04391722926454	5.04043265998368	4.24500836458199	5.77463898757425	6.81726894771603	7	6.01786747979883	7	5.57684290457112	6.20229603766484	5.10133143669371	7	3.63019058121962	6.54744900661184	4.85954781323856	5.53928242838994	6.29309304937537	4.34851400335043	4.76908296587268	6.23335525531815	6.45898466149231	4.91087602523587	1	7	7	7	7	7	1	2	7	5	5	7	7	6	2	2	7	7	7	7	7	4	7	81.5	1	3
161	1.18543171258731	7	6.34902433938307	3.28553874536537	6.4525997121992	5.94524895354977	3.01397993023611	7	6.02347083390961	7	4.84163027081082	2.49997281531589	1.23358746739576	7	5.57536261271865	6.65874677075025	6.69042752963829	4.3093518536181	4.52484792207725	5.87215369496042	5.3437469445752	7	3.4640615066861	1	7	7	1	7	7	1	1	7	2	7	7	2	7	2	7	7	7	7	7	7	3	7	56.25	1	3
162	5.87379559243315	1.77093485769122	7	2.55558546497469	6.04065546596883	7	4.32344978308716	5.06481262789195	7	3.35100487765845	6.4757200463017	6.35776368653762	6.6662358781038	6.95877341502625	5.26217536730628	4.04344734676501	3.78468395940496	4.53140077735437	6.32680883124703	5.91658692601473	7	6.5773654933659	4.11456573540059	1	7	7	1	7	7	1	1	7	1	4	1	7	7	2	6	7	7	7	7	7	2	7	85	1	3
163	1.94666184947836	1.03269368399413	6.01232311390803	5.09403702596912	4.83604242198175	6.4218923008953	3.09649165075799	6.64082804942871	5.94706676684401	5.08520893067458	5.60446955978418	4.75549639236384	1.21607753277653	6.63214722564814	6.89152154955688	6.92417653937502	7	5.10648300299873	7	5.6711582664378	2.64466236531589	4.19985724021879	5.9934311775394	1	7	7	1	7	7	1	3	7	1	4	7	1	7	1	7	7	7	7	6	7	2	7	67.75	1	3
164	2.60502472870686	2.67328741683699	6.64307517139449	2.76114969485299	5.89032596526615	5.9904272803282	6.80830670178159	5.76744846525456	6.24720162873266	7	6.05372335753383	3.63775817784422	4.59984016444158	5.61084694362516	7	7	5.24067859678232	1.87206613212358	4.68999274110587	1.37981443421307	5.45096945826768	4.82808929146587	6.94406857912525	7	7	7	4	7	7	1	7	1	5	7	2	5	7	2	7	7	3	7	7	7	7	7	78.5	1	3
165	6.22626962289737	1.28661146312706	6.43566421241076	2.97431790560549	2.8150393250764	7	5.43469877653336	4.0181624835802	7	1.14949827784047	6.819927301347	2.42898121357281	5.58394996278586	5.18551271314712	7	7	5.30375274697035	6.42520190708107	6.60913112658789	5.21588973671749	6.87291913939615	5.07733110206784	4.15874452691931	2	7	7	7	7	7	1	5	1	1	7	7	7	7	7	7	7	7	7	7	7	6	7	62.25	1	3
166	7	2.26673943064746	6.59361580138347	1.0830329804303	5.6840188147429	5.94066036707181	5.93364672483027	7	7	3.28722606723844	6.46241250797759	1	7	5.42371244985351	6.75261672395156	6.12673251416462	2.88020766092841	5.55943501855605	6.33051032500995	5.12081641849351	5.75636538398425	3.30613267850651	4.73620563719853	1	7	7	1	7	7	1	1	7	1	3	7	7	7	2	6	7	7	7	7	7	4	7	67	1	3
167	6.08934083957513	2.74550059672745	6.13724727085655	3.92587877962205	3.65081668438694	6.88629281608435	5.95872966921937	4.37462482179359	2.42385232640255	2.21270678611161	6.2140699080808	1.66360668112747	7	5.84825115034038	7	7	5.51750428624506	5.36329788920182	5.35809277103149	7	5.94495455182854	5.73719149707748	4.39200868889487	3	7	7	7	7	7	1	7	7	1	7	7	7	7	6	7	7	7	7	6	7	3	7	77.75	1	3
168	3.92524466237695	1.6319359209678	7	1.46241877181451	4.38061811709618	5.42509244045175	5.94165746892407	5.1228461578806	5.75837815907936	6.58336651934008	4.98798869291546	4.90191704545674	4.72342010793274	3.66004955846879	4.70565149159462	5.3089203193079	7	6.59866152610715	5.01092145929876	6.16923408693079	5.14380588881418	7	5.74475927448061	1	7	7	1	7	7	3	1	1	4	3	1	7	4	7	7	7	6	7	7	7	1	7	76.5	1	3
169	4.5009417943571	2.36978593165032	6.10553536157649	3.15399123248142	6.5023590197676	6.39757978945654	5.4258753117093	5.83943542524529	5.32626876702551	7	6.11949815464454	7	5.46446962271976	5.3137930058176	7	5.84133488687601	2.9946825418306	6.16205938206874	4.99150791875546	5.47911401920078	3.8085266693971	6.3991464002943	5.25179523969892	7	7	7	7	7	7	1	3	7	1	7	1	7	5	7	7	7	7	7	7	7	2	7	80.25	1	3
170	5.20957602523874	1	4.95773185418643	1.75017144378638	6.51809144309898	6.40860004295355	6.51891415015629	5.74429758991015	6.77247583897071	6.02373021260957	4.3565241350628	4.53409176383401	3.2531508029636	5.91970832214776	5.31553713072133	4.68311110827252	5.79627668332399	6.96269360629782	6.47505960903374	6.59182583572304	6.17108823090285	3.64724024944562	5.62449246198155	2	7	7	1	7	7	1	1	2	2	4	7	7	7	7	2	7	3	7	6	7	2	7	74	1	3
171	2.01534139568402	3.55473592516754	6.77999623086766	2.38074717253205	5.41934233206877	7	5.7128428867236	6.42273847125121	6.63521965514033	3.96866119349115	6.71421959826831	3.81421029501066	4.28584642700655	4.88003932024581	6.35719417276222	4.19079321440201	5.98168274697757	6.22599931375583	6.12322118488704	4.49475407548473	7	5.70513383764606	6.23812640118718	7	7	7	5	7	7	1	2	1	1	2	7	7	7	2	6	7	5	7	7	7	7	7	74.75	1	3
172	5.91008890400971	2.25713772824273	6.23324386302085	2.19530440494482	2.71809588912423	3.88247346015304	4.34835902656975	5.62610548812686	3.87736923947969	6.22610516435987	6.11916525636258	6.51344686065072	4.97307927795579	6.25559428737749	6.55685713937673	7	4.90702392824209	5.68088740637451	3.66413422013101	6.66837968690511	5.82981929320949	5.4391578389018	4.00895362758881	2	7	7	7	7	7	7	7	1	1	7	2	7	7	2	7	7	7	7	7	7	3	7	71.5	1	3
173	6.625063437325	2.6504648481574	6.6080856349588	2.9274670943598	5.89798063523044	5.40837501722415	3.46982642239552	6.78332762928757	5.36147186438685	6.20728667395534	5.92977679558685	2.36952318842829	5.58238417230752	3.59786279050077	7	5.83722663971698	6.11607556297602	6.81291344211461	4.29731392228746	2.84895849172942	6.05674395818336	6.24768740518435	4.04658767969229	1	7	7	7	7	3	1	1	1	2	7	7	3	7	7	7	7	7	7	7	7	3	7	74.25	1	3
174	5.70990708183423	2.13944686518684	5.98438117892144	2.58708646184399	4.54614948492545	6.96084875930815	3.41457716128534	5.30982943228334	3.06302129834243	6.24082221989314	5.85550846056138	6.43967407955803	6.18870790705305	5.84801576956358	6.62877547261769	6.74711964296445	4.84910230266297	5.78266724386869	4.65627647720004	5.57951021809153	5.91972498422531	5.68534314588582	3.63670943217291	2	7	7	7	7	7	6	1	1	1	5	2	7	7	3	7	7	7	7	7	7	2	7	82	1	3
175	5.80993491349919	1.16329587204579	5.26292717356218	1.10835369362626	6.59873079076577	5.95601071344965	6.01986795097313	3.26346810693205	6.33785501881213	6.34512133957352	3.72087632730856	4.15667586651471	6.72709601404421	5.71778871195524	3.00648385807706	3.41557193400441	3.00549608043445	7	6.3730928964834	6.03103456903732	7	2.96946125189708	7	1	7	7	1	7	7	1	7	1	2	5	1	7	7	1	7	7	7	2	7	7	1	7	74.75	1	3
176	6.78319245946701	1.41503231516002	3.96401007412336	1	3.17795985528967	6.49875804596937	4.26465133217331	2.81234899517549	7	5.66436210375476	5.47953577148299	2.36306116256217	4.6605775791427	6.69746856212385	5.84785317657516	6.28960344048376	5.15462333787524	6.73721965927867	5.28527690760284	6.41427762357155	7	4.56152111004547	5.00157569977334	2	7	7	2	7	7	1	2	5	4	2	7	7	7	1	7	7	7	7	3	7	2	7	55.5	1	3
177	3.74557792425751	1.51650876571131	4.47915496581871	1	6.26625921055105	5.68810035081221	5.14256358623813	4.84622190621864	6.2802204062037	5.24074750761893	6.53174246179847	4.43887056957383	6.61273205309098	6.82945532418724	5.59714884899022	3.86079863498148	6.9492864019558	7	4.77442429274614	4.719250102698	3.91571849186332	5.18526013655642	6.66460523233312	1	7	7	1	7	7	1	1	7	1	2	7	7	5	2	7	7	7	7	7	7	2	7	67.25	1	3
178	2.8928008764635	5.36973577301398	5.18029584932248	4.55484993871382	6.57087169816645	6.99840924907258	6.61744441322299	6.74132923084653	6.62499090659449	3.9542707301819	5.18156479698286	4.5318819865198	6.67389935314498	3.59622678391248	6.76387630160524	6.68600430045092	4.89895912685147	7	5.81012077055559	5.95815403157747	5.82206945142019	2.49412981197627	7	7	7	7	4	7	7	2	7	7	1	3	7	2	7	2	5	6	7	7	7	7	3	7	72	1	3
179	6.73510339255836	2.35491436860546	7	2.1354734991483	5.78399660736395	6.69002270757944	5.27829139751335	5.1329051804208	4.83570513965445	2.21736508805276	6.82499036046301	6.98864643284006	6.10985638298463	6.16236303067558	4.85433121998932	6.56064902985876	3.42463585018894	4.394170288541	5.96012844957102	5.99085873113307	5.89490720580825	3.30853895221865	3.05010925554737	1	7	7	1	7	7	1	1	7	1	7	1	7	7	2	2	7	7	7	7	7	2	7	84.75	1	3
180	3.90305715931138	2.64016981973355	7	2.89441216112666	3.56434817294807	7	5.72547558793406	4.76957905018126	3.67846486741691	5.91245145236162	5.60957898327186	6.59388612242154	2.03237415800134	7	4.19081677661408	5.65419001714555	6.18034936238635	4.93761801738392	5.27250360280147	7	3.89284561806585	4.34124801614115	5.7811136530462	1	7	7	1	7	5	1	5	7	4	1	7	7	7	2	7	4	7	7	7	7	1	7	85.5	1	3
181	5.19277100422838	1.9231781106141	5.54890385211462	3.57909388349139	3.76081895935208	4.07432429200643	4.91194600896977	5.54019242754405	5.19806261775791	5.48771274189749	6.78460016462043	6.16994885595039	4.88491073112438	5.98005669142008	6.89918397180433	6.98682169442081	4.17971344167318	5.02307064909688	4.46801169894579	6.10927411477175	6.32662609518488	5.88172895931454	5.36543038842645	2	7	7	7	7	7	7	7	1	1	7	1	7	7	2	7	7	7	7	7	7	2	7	75.25	1	3
182	3.71555573092931	1.51639300748875	4.5102323336438	4.14649471067236	6.81694795789009	6.13244830295148	6.81332003814394	5.82029487456299	6.64574192673315	3.45874886770143	4.54508542909815	4.44295168124338	5.81714133751065	4.87600344349633	3.85089770652963	7	5.22829196434213	5.0270569474578	5.19153834113529	3.3191828047438	7	4.66960395814456	6.21340614820815	1	7	7	1	7	7	1	7	1	4	3	1	7	7	1	7	7	7	7	7	7	7	3	70	1	3
183	6.96909042442679	1.74134569747805	5.97751718808748	2.61900941867462	3.2369214884162	7	5.30537017319575	4.95590201494436	2.01761393041381	4.20704654813246	7	3.05438579340569	6.44876646874324	5.87792984917794	5.12809992068845	5.57524420719122	7	5.84472495665784	2.59206922809646	7	5.61079346917454	6.52613518141988	4.56681424983429	1	7	7	2	7	7	7	7	2	7	2	7	3	7	2	2	7	7	7	7	7	2	7	75.75	1	3
184	1	2.16806177883332	6.04230369582229	2.39120461130272	4.75878542636334	4.44863789575037	6.57426449088634	5.54045307352317	6.11638052491023	4.9978578830039	6.67770055580554	7	6.03571625074048	3.41319696568789	5.81545151121593	6.46654795752857	6.22956358993042	6.63903868352552	4.69995311717719	5.33826896541058	6.52815925444177	5.98011952896799	4.52045280517743	1	7	7	1	7	3	7	7	7	1	1	7	1	3	2	7	7	7	7	7	7	3	7	47.5	1	3
185	3.68913089918687	1	3.83166908578738	2.12343789794879	6.65091221562385	6.53506642482332	7	6.20170788025615	6.72099069133352	5.16136550241303	4.53068272523077	4.13636096051437	6.26823347355713	6.60665471551662	5.47896621622237	5.75643226004069	5.16005099750714	5.07337420522776	6.72400278625414	5.54031200015289	5.61643246279749	6.57577505403418	1.16935889105354	2	7	7	1	7	7	1	1	1	2	7	7	7	7	2	2	7	7	7	7	7	2	7	57.25	1	3
186	5.56733417848998	1.70701530319389	5.20563411603224	1	6.54868725623274	6.71889669676592	5.63528659939336	4.38264505294507	7	5.92827527171341	4.90415526756022	3.55120736149243	4.28933852560583	6.02295436470733	5.56719097970115	4.53533521973139	3.14763831269542	7	7	6.2285229243235	6.23298178434109	2.87138264701588	4.73493025544392	2	7	7	1	7	4	7	2	1	3	7	5	7	7	1	3	3	3	7	7	7	3	7	86	1	3
[truncated: 5 more columns]
