# Supplementary material for: How Are Mate Preferences Linked with Actual Mate Selection? Tests of Mate Preference Integration Algorithms Using Computer Simulations and Actual Mating Couples
Source: PLoS One. 2016 Jun 8;11(6):e0156078. doi: 10.1371/journal.pone.0156078 (PMC4898694; doi:10.1371/journal.pone.0156078)
Supplement: S2 Data — Long-term couple and agent-based model data analyzed in Study 3. (ZIP) [file pone.0156078.s002.zip › S10/Polynomial Model Data/Polynomial Couple Population 01152016 0644.csv]

	trait1	trait2	trait3	trait4	trait5	trait6	trait7	trait8	trait9	trait10	trait11	trait12	trait13	trait14	trait15	trait16	trait17	trait18	trait19	trait20	trait21	trait22	trait23	preference1	preference2	preference3	preference4	preference5	preference6	preference7	preference8	preference9	preference10	preference11	preference12	preference13	preference14	preference15	preference16	preference17	preference18	preference19	preference20	preference21	preference22	preference23	fitpoints	sex	algorithm
1	3.44569977803675	3.5252652237187	5.5531423324952	7	6.52378437181245	6.42373873586697	7	6.95269486182374	7	5.75164065511898	6.63918082492584	6.88143756849236	7	4.26982345643008	6.99907055985071	5.95713305893952	5.05055783143179	6.80057293788609	3.25708790910726	5.9064679231451	6.23201421419531	5.78741923683206	6.82146213062588	7	7	2	1	2	4	3	7	7	7	2	7	1	3	7	1	3	2	7	7	4	7	7	76	0	3
2	4.21595306665689	3.03402631511316	5.3764996845934	5.39362039284142	6.75483889246647	7	7	5.55407132803808	5.89939896801451	7	6.51641175597115	5.38736255545731	6.13242103774614	7	6.83623308776192	7	7	7	4.96536501978219	6.49879929634678	7	5.856109845623	7	7	7	6	1	4	7	1	2	7	7	1	7	1	1	7	7	1	2	1	7	3	7	7	86.75	0	3
3	1.6753848295827	3.43974829937096	4.82393058524785	4.34512544470161	6.47787524144264	5.15918386851859	2.48978834829621	5.8254042274287	6.17076614874047	6.81282313216701	6.66253783039913	6.12030160513154	5.78408968542504	6.31587914669126	6.47416532041979	7	5.42459829941639	7	6.37857524879257	6.57152879258031	7	6.81830613673959	6.71015775223095	7	7	2	1	5	3	1	1	7	2	7	7	1	6	7	1	2	2	1	7	3	7	7	89.5	0	3
4	2.0661162676523	3.91112055290249	4.89745633831463	6.24702483748403	5.13123383433214	7	6.43081201729278	5.16746512517831	5.90189457601241	5.20759445017938	5.19563708885448	5.69430612901697	4.07112835821868	4.42093489230468	7	6.44255415025129	6.87073535429107	6.82384582056736	6.76700767729383	5.76235773789011	6.97256338201147	7	7	7	7	6	1	2	1	1	5	7	7	7	7	7	2	7	1	7	2	1	7	6	7	7	81.25	0	3
5	1.79448608574741	3.10698183461172	5.61939440658425	7	6.12627118443212	7	6.29287214253504	6.56784968249271	7	6.16287069725825	1.263642669843	6.72500667073373	6.46234746499668	7	6.23708588873011	6.6468914909811	6.01072282328045	6.6860881222265	5.61862685632421	5.30960777286344	7	6.49155143536046	6.61057766661138	7	7	2	1	3	6	1	1	7	2	7	7	7	1	4	1	2	2	4	7	7	7	7	82	0	3
6	6.61086285671594	3.5963922392577	3.82150242536043	6.06141922286857	6.47077188669668	6.74014241728313	6.62087730224297	6.16195267268197	5.72938914090985	6.84880528250509	3.67098836526432	6.28472898280526	7	5.1517605061261	6.65094396967769	6.73598074115585	1	6.5983732824649	6.90146940812462	7	4.28768648626898	6.70579824628474	6.64679359233897	7	7	2	1	2	6	1	7	7	7	7	7	1	2	7	5	1	3	7	7	6	7	7	89.75	0	3
7	3.26290045083039	1.0995631449503	4.39513464897836	5.39875231506361	7	6.72302231898861	5.88610583083403	6.04571077563739	6.46391138096841	5.79613244619329	4.36412123457675	6.15362949197302	5.33337205963651	6.28303904869008	6.50898376074467	5.75018377324123	7	6.93878890688529	4.77229452362787	7	5.91955985372407	4.68856161682673	6.76161143621332	7	7	2	1	2	2	1	2	7	7	3	7	7	1	7	1	2	7	1	7	7	7	7	89.5	0	3
8	3.69854223105649	1.36637906439233	4.75792625883885	7	7	7	2.5085875827571	3.54688920118038	7	7	5.48915321146467	7	6.00349529545268	5.97560831857685	6.06097491563772	4.84104322479971	5.82180638139087	7	7	5.59891508640542	5.99014141978581	6.85483067305592	6.51609704166053	7	7	7	1	1	7	3	3	7	7	7	7	4	4	7	1	7	1	7	7	3	7	7	95.25	0	3
9	5.26033521137488	2.83097639209161	2.83199822823391	4.59216411106797	7	7	6.51872125085063	6.2616121669009	5.00301735871366	7	5.79287088987113	5.5846524011229	7	5.21504063140305	6.47020998280785	6.93108614079369	5.95510711480683	5.85694092723512	4.48363064156747	6.32780018190277	6.71722736969039	6.39935809850183	6.97343598826088	1	7	1	1	7	7	1	7	7	7	7	7	2	7	7	1	1	1	7	5	2	7	7	102	0	3
10	1.65686919148647	3.77357053872482	6.09995202501413	6.93068649441018	5.97987893280504	7	7	5.33492128761754	5.1625244498733	6.7549462631975	3.92920350764953	6.00024402867333	5.40678459999651	7	5.72850438657099	5.85692620730182	7	6.46128141165041	7	5.4401548721284	5.09754556456394	6.55848104769334	6.86769465498344	7	7	2	1	2	3	1	7	7	7	1	7	7	5	4	7	7	2	7	7	7	7	7	92.75	0	3
11	7	1	5.41478517440024	4.51892712793097	6.98680984295052	5.66321652172798	6.89305623697076	7	6.61928185101025	4.6402715848109	6.75981758446393	3.68095504652721	6.38138182895569	7	7	5.46705874088103	5.12023897317598	7	6.54067713798261	7	6.22792336271621	6.84580549533263	6.83976553248226	7	7	7	1	2	3	1	5	7	7	1	7	1	7	7	2	2	1	3	7	5	7	7	73.5	0	3
12	3.11851403546827	3.44582028325878	5.24332805200587	5.80553095311755	5.8795934564227	6.98819432153108	6.67711579384155	6.40976988700559	7	7	6.73956050042117	5.84523444980547	5.27965368336847	7	5.20429639740857	2.66528109210192	5.45218185998834	5.82946710657581	5.3958139821426	6.25004901047736	4.68827966589816	7	7	7	7	4	1	3	5	1	2	7	7	1	7	1	7	7	1	1	7	1	7	4	7	7	99.25	0	3
13	1.85458333557345	4.25384760187433	6.20389377049175	7	5.60076930617621	6.85241565259243	7	5.10503580181732	1.26115107297754	7	3.91073589765029	6.73366788723188	6.04370075589953	6.72079783948195	6.04982506650647	6.49753278988804	6.69406236776061	4.68119710683746	6.70235002257251	4.84701607751335	7	6.75560326731412	5.55596215702975	7	7	2	1	3	3	4	6	7	7	1	7	7	5	7	7	7	2	7	7	7	7	7	93	0	3
14	2.43364467410154	3.58569191031983	6.52359017087539	6.02601081322484	6.42602609560733	7	6.80249464218223	6.72363088389332	5.58463372652784	6.64242684687491	6.29763604224519	6.46245427124956	2.75832134071903	6.81800922279994	6.60786616883196	2.97725387493458	4.61115945539941	7	6.96321895412989	5.50470952047022	7	7	5.39861632380068	7	7	2	1	2	2	3	2	7	7	2	7	3	1	7	1	4	7	4	7	7	7	7	91.75	0	3
15	5.1451236115663	2.8282050704386	4.92928971068904	4.8018026276651	6.94770590740019	7	6.48670233652717	6.18941937438648	6.53411778695868	6.62106578278128	5.78517790034651	5.23574004204148	5.08767230301158	4.96626207994147	5.20764348641229	6.56094100981772	5.27127063564674	7	5.39877847970677	6.58634208133827	6.45982567356132	6.07625317882921	6.23515701437959	1	7	1	1	7	2	4	7	7	7	7	7	7	7	7	1	1	1	2	4	6	7	7	92.5	0	3
16	5.74083448595209	3.29441207071778	4.20532638311182	6.42120791443033	5.38393078681232	6.34627203158301	4.23576716411519	6.0582128838475	6.16233183973427	5.41288690394286	4.29247168799305	7	7	5.5969034782333	6.90169135847931	6.2085014029723	4.01235870913848	6.31662984227401	6.23614922458832	6.66601057304544	5.14928524631147	7	6.22827187086898	7	7	2	1	2	4	1	7	7	7	7	7	7	2	7	4	2	4	7	7	6	7	7	84.25	0	3
17	3.83879827455039	3.79999052773384	6.60166428335898	6.31133982786876	6.24431741271029	6.09520042772393	6.22565202698216	6.29021239772235	7	6.37582567200757	7	6.76920112650853	7	6.96279114136823	6.29416513273639	4.8940037127391	4.77438439662627	6.32279822698122	2.42946500695436	3.50726923011422	6.23268116679792	5.81975339424092	7	7	7	3	1	2	4	4	7	7	7	1	7	1	4	7	1	2	2	5	7	3	7	7	83	0	3
18	4.11559253912317	4.27197605118011	6.87490282893631	6.61059155957075	6.57349626444496	7	4.49304267314859	7	7	5.77568456223733	5.01305723876129	5.99408503844926	7	6.81348156475498	4.85526171552498	5.41954397127078	6.4600469520912	5.06902525797375	5.62100230427818	4.97469438720986	5.6367370868345	6.71241985021849	7	7	7	5	1	1	6	2	1	7	7	7	7	1	3	7	7	1	1	1	7	2	7	7	87.75	0	3
19	6.47075641793305	2.49366521869165	4.4744946549404	5.61238108177205	6.4202446655787	5.96015069270456	6.18671045228489	7	4.15851800288457	5.92110831546165	3.00951812388443	7	6.90959303794066	6.94977324080757	5.08559919948465	4.21347365832256	4.56403484997989	7	3.39067612586261	5.90146291233523	6.62707403221113	6.00035472664862	6.68922870539403	7	7	1	1	7	2	2	3	7	7	7	7	7	4	3	1	1	1	6	7	3	7	7	82.5	0	3
20	4.8615115670071	4.83450436355927	5.10745762595666	6.53539092142633	7	6.74516926258564	4.4642146421125	6.44876459363448	7	7	4.3752807480805	7	4.30485092976454	6.20196191805192	7	4.47626370202041	7	7	5.17328812676339	6.18077039602288	4.30201367108154	7	5.74995682189409	7	7	3	1	1	1	2	2	7	7	7	7	3	7	7	7	7	1	1	7	7	7	7	88.25	0	3
21	1.79149755867777	1.14439428805283	2.35995737223519	3.85362072780814	5.68031929718259	6.67846475794763	7	6.13361806850801	6.41978912142896	5.59943650827209	4.13530978015661	5.74968389215907	4.15980076841984	6.98253027895692	6.4296989740924	5.94829544751857	5.70579877935824	6.71843551426866	2.86654335585438	7	6.24909528013638	3.9312192861381	6.9293747445914	7	7	1	1	2	1	2	3	7	5	7	7	1	7	7	1	7	1	7	7	3	7	7	107	0	3
22	4.99557971781916	1	2.67292886905545	5.43829790152058	3.83384581763662	4.72157902405257	7	6.37911841453577	7	6.52388051872029	6.53974278848019	5.05453427057306	6.54757599515525	4.93400959989461	7	6.57780174371403	7	4.63268028562712	6.65855065640987	6.64380189122132	7	4.11199551282113	6.06459527594205	7	7	2	1	7	3	2	1	7	7	1	7	5	2	7	7	1	5	7	7	7	7	7	94.75	0	3
23	6.30558327831923	5.58127768076072	4.93201825704372	6.96917571876001	2.92648299650015	7	6.94608907790962	6.58974627439625	6.24655700832799	4.92217826660802	2.75622735554725	6.32227178149012	2.46616699100334	7	7	3.65394854087992	6.15753558856113	6.0113682709481	4.96585909426064	7	7	5.33262564624834	5.66593207373786	7	7	2	1	7	2	3	4	7	7	7	7	7	7	7	4	7	1	2	7	7	7	7	79.5	0	3
24	3.91968394228077	2.34889355129309	4.8679998886903	6.95277932304135	7	6.44291512867457	6.61137018195707	7	6.11151789280067	7	6.20799872670409	5.9201512585762	6.61676862528882	3.96480176233287	5.52080157437416	4.90265881707852	4.0202175561243	7	7	6.25171787987731	6.48684071514575	6.12247969521352	5.50816757802642	7	7	6	1	1	3	3	1	7	7	7	7	5	3	7	3	7	1	7	7	3	7	7	94.25	0	3
25	4.38334652314022	1.69300115296471	2.44886532581376	5.62703672442439	4.16359280473386	5.86006187279215	6.76977413662826	5.29990284549864	5.01070835445092	5.79655698835508	6.20065162825721	6.45810085796516	6.80105679767824	6.42346004598534	6.64665461881083	5.91781899631908	6.91882526670175	5.37741245172667	7	7	5.7668078238876	5.0758053662168	5.82957976041538	7	7	3	1	7	4	2	2	7	7	1	7	7	2	7	4	7	3	1	7	7	7	7	87	0	3
26	5.1230937985583	2.30995655068322	6.58112408073213	5.87088811034142	7	6.94879162928949	1	7	7	4.66061109071849	5.40756911154955	6.97033047186751	6.24521509318201	3.21543021081454	6.958325728521	2.41268110280167	6.28904188368962	1	4.27557571817707	5.52972618483971	6.13718763327559	7	7	7	6	2	1	7	7	1	7	7	7	7	7	7	3	7	7	1	3	7	7	7	7	7	81.75	0	3
27	6.17038398653	3.64349606826787	4.18108718919156	5.95659997224318	5.4662252456182	7	6.00661896489651	6.94395988837004	5.01463065241524	6.24701183011197	3.55715835317091	5.228605190623	7	5.09276635718194	5.5988006503096	6.53411472639563	1.49829165482347	6.56259495331362	5.97837054629791	5.65124259951451	3.95436600091797	5.98894210200434	7	7	7	2	1	2	2	1	5	7	7	7	7	7	2	7	5	1	4	6	7	5	7	7	84.5	0	3
28	3.84008465237752	4.43851371684047	2.98266083481852	3.49187082512934	6.66991608461522	6.32798871328278	6.19036638140777	4.85842676253686	6.18203681062448	6.8458005692952	4.02236136615342	6.9742342865715	4.8387810173012	7	7	5.66260298199945	5.34658507762023	4.98986250549174	5.40058631437109	6.29237874747916	5.3151003757274	5.5739419952084	6.22021996304663	2	7	1	1	7	2	1	1	7	7	1	7	2	7	3	1	7	2	7	7	4	7	7	81.25	0	3
29	6.66087852999451	3.73775918955857	3.92783494056502	6.14132940402059	5.78346847233194	7	5.05316360834352	6.7159165992753	6.18362203318417	4.757980949483	4.96055240575704	6.99042143940559	5.86245707471811	5.69757475421155	5.92197769086667	4.09661770690632	3.36555708942409	3.59952479731055	7	7	4.60507134247585	6.35304082114984	6.03890826488699	7	7	2	1	2	4	3	7	7	7	7	7	1	2	7	7	1	1	7	7	4	7	7	77	0	3
30	7	4.32849292596556	6.5522479992678	5.75000638369021	2.3120434890894	7	5.2430153467856	5.93013250479252	4.68310066288413	6.9343394755648	3.6173695550883	3.41315543802535	6.01399309036854	5.96087619211091	6.56063236627246	6.56447474085174	5.12367330528732	2.13607759771625	4.88866134773481	7	6.68992959604534	6.61951754092962	6.8290636532053	7	7	4	1	3	7	2	2	7	7	7	7	7	2	7	5	1	4	1	5	7	7	7	76.75	0	3
31	2.90776980662847	4.01386835371706	6.06085225693953	6.48634256412375	6.23854954901185	6.73938373397141	5.5843196328281	6.46208748901497	6.5309297324348	6.84407392814307	4.38280141917121	6.59256717790565	3.94530058843169	7	7	6.68717994005215	6.77896257937463	6.24208939764785	3.93299948441162	2.76678217334283	6.49360962387031	6.71539993540049	5.87749332116814	7	7	7	1	2	7	3	2	7	7	7	7	5	7	3	1	7	1	1	4	4	7	7	70.5	0	3
32	3.77434039436579	5.34005130152679	3.50924497349796	5.64687691015411	7	7	6.46092338655583	6.11639667788845	6.60288548086298	6.2789047498987	3.63179859762433	6.33465457309072	6.01604135197823	5.42312935081764	6.27800115940644	5.94986401838523	6.55091466112238	6.45565730500946	1	4.47897501826147	5.91617798106951	6.9342095843723	6.33362999607675	7	7	7	1	2	4	4	7	7	7	1	7	4	7	2	4	7	2	3	5	5	7	7	98.25	0	3
33	2.84853723631262	1.17078533351604	4.62810069545513	7	6.59534848820018	7	6.82760697217547	6.43615670470943	6.77174640102975	7	2.86932808364432	5.16108251764612	3.27543367791322	5.79205375554548	6.19310347463273	4.67670749091142	5.10843503116317	5.19799160977933	6.55327590011467	7	6.56149452556564	2.96583050219981	6.5495065141928	7	7	3	1	3	2	1	4	7	3	7	7	7	7	7	7	1	7	4	7	3	7	7	90	0	3
34	3.02954656013372	2.5381132851658	5.05093910937622	5.60852271694163	7	6.51361004551328	6.94539473340753	4.23161296811793	5.20357457245748	6.97291336300592	6.54629073240528	6.68536374335873	5.77425690605337	6.09344386225811	5.96879894723493	3.6845928049691	7	5.20866769162531	4.320570980893	7	4.45243723936316	6.81782227911659	6.44567633859056	7	7	3	1	2	7	1	1	7	7	7	7	2	7	7	1	3	3	7	7	6	7	7	78.75	0	3
35	3.46857749588782	5.69166966257409	4.26312271540805	5.32830565443208	6.46087596942502	6.28641612081081	4.80469620818844	6.48569647859605	6.95677392490203	5.79807220446936	3.98983279327191	6.34184924374502	6.58516652164101	4.74891460915848	6.56677080494118	6.78419618771373	7	4.05377891925013	2.09565446628861	2.91509972467558	5.19381671700121	6.0779319383223	7	7	7	7	1	2	5	3	7	7	7	1	7	3	7	2	3	7	2	4	7	7	7	7	94.5	0	3
36	1.2919395582158	3.42180530708219	5.83685161207869	6.431290373309	5.74126602382459	6.61032911944466	5.01085421037404	5.87358047555539	4.62053454590643	6.5793049329826	4.9630450133133	6.79683251520369	5.65968762057668	6.53764569191896	4.67215710468208	6.55433636436498	5.61474174950478	5.79075442893544	5.59829936228052	4.8370074648376	7	6.50529698600066	5.82547112351263	7	7	2	1	2	4	3	1	7	3	7	7	1	7	7	2	1	2	7	7	3	7	7	73.25	0	3
37	4.45031967503887	6.12691608177035	3.56174312811571	5.45823475813313	6.48139494971786	6.98432752716413	7	7	6.62016610524404	6.10081865845385	1	5.77287698122283	5.18964484481587	5.7714242700179	5.51127146474678	5.65707751012742	6.35753305375691	6.73153434818276	5.13671465886146	5.85532801296651	5.96741765419998	1	6.40278989289123	7	7	7	1	2	5	1	2	7	7	7	7	1	2	7	2	1	1	7	7	3	7	7	99	0	3
38	4.92408520443206	6.77563380068224	3.85152093986141	5.86597658612022	7	7	7	4.1625824397614	6.39247820359621	5.27275745137249	3.99085486119896	6.91374113325368	5.56176692111955	5.8108465503618	7	5.9865373247794	3.22517526759615	6.11681874959218	6.17760137090958	5.8093714357992	6.64373804199846	3.73645117432169	6.3040138136784	7	7	7	1	2	5	1	1	7	7	1	7	1	2	7	1	2	2	2	6	6	7	7	81.75	0	3
39	6.62855392559569	3.15677467817072	6.46945945714458	4.91947086752468	5.89850963309024	6.40497958202679	6.65538823815462	7	5.05807886491535	6.4677573311481	4.07601719090604	5.9348919437478	6.37148334789909	3.08195728452471	5.91360171512432	5.43358571912147	5.96092128265515	5.61867265411214	5.51183555269001	6.19060155572665	7	4.81262485660729	7	7	7	2	1	7	3	2	5	7	4	7	7	1	7	7	7	1	6	7	7	4	7	7	84.5	0	3
40	6.60103557747439	1.19084733128182	7	5.10693811691497	5.99943685905907	5.62415573192041	6.36686310424037	5.67710281713694	5.52014255950111	4.32430606274583	6.79782668230064	5.89578170726417	4.85970122510721	6.25751609340202	5.9381226733924	6.73859267393379	6.71065227212898	7	5.33189304808224	3.91105286464827	5.980668878167	6.52720544587923	5.20800319008238	7	7	7	1	1	3	2	6	7	7	7	7	1	7	7	2	7	2	3	7	4	7	7	76.25	0	3
41	5.79825940537297	1.42921735536024	5.18540857891858	5.82113457855524	5.85402205825993	4.98097604192399	6.69035296466138	6.6308057310635	6.43650107927918	7	6.79625637402464	5.80706700450593	5.09999182354845	6.23388278011608	5.81264773178696	5.12203665903185	5.27137925785195	5.26666407996701	6.77779687305102	7	6.87433397721438	6.58630691925245	7	7	7	1	1	7	7	1	1	7	3	1	7	7	5	7	1	1	4	1	7	4	7	7	83	0	3
42	4.26514218018543	4.99156529667592	5.0175338912324	4.61654642989694	7	6.79327158968636	4.91786848782926	4.8776254861923	6.12647956718019	5.79519202006345	3.68500028587663	6.43190817984226	5.55521596063037	4.65060656529637	6.25876612637794	6.56674276620645	5.8049943146356	3.88634883892966	1.02634637408534	4.03233420173927	5.85051780604581	6.25080450736212	6.95837880204397	7	7	7	1	2	5	5	3	7	7	1	7	4	7	3	4	7	3	4	4	7	5	7	97.75	0	3
43	6.30538421432894	1	1.83781513287844	5.91109891846173	3.62237140330239	4.8938365494405	6.77414107113928	6.24299563577714	3.8816961202724	6.20217079930633	6.59567631584487	5.31842230031624	6.299491099013	4.56613260565309	6.72050058925667	4.33721035414357	7	5.05641183667523	6.38526158623489	6.65360412563985	7	5.6121597784488	5.50381822817124	7	7	2	1	7	2	1	2	7	7	1	7	7	1	5	1	4	7	1	7	3	7	7	85.5	0	3
44	5.5121508166965	2.8663868752512	6.3630271507043	6.09667809831061	6.07915335286848	5.99125873403702	1.32190349705303	7	6.90846256401406	3.94771521835521	4.02318085965416	7	5.46025598291322	4.87404995627645	6.40797100893337	5.17107492766931	7	1.93869498681812	5.46887924315046	6.05975204506966	6.61498768977324	6.56025857359144	5.26970691324163	7	7	2	1	7	5	1	6	7	7	7	7	7	7	7	7	1	2	7	7	7	7	7	82.25	0	3
45	2.21088511381996	1.34387543490611	5.85546926783781	6.84175730245385	5.17500176573312	5.848237226372	6.13557531496703	6.6969784284289	6.59822734435361	6.1866602360174	1.26712326602356	3.86296181740197	6.93881511582554	3.91356681097981	6.28467096250557	6.97844286897887	4.57664120350455	6.96158680800405	6.84989343930421	5.87875356647221	5.50235780078609	6.32331056529674	5.3572283976525	7	7	1	1	7	3	1	7	7	1	7	7	1	3	7	1	1	3	1	7	3	7	7	67	0	3
46	5.19875114117031	2.75887952209257	5.88368322824863	5.4727612441754	5.97679521221101	6.27909484460649	4.33012315238336	7	6.50730133591744	4.78205996593949	3.32462846612602	5.45030609823503	5.61054460315804	5.77951887477937	6.46683331225739	6.86454207841216	6.12646009185442	3.19431705043374	6.45178764074323	6.34827852456845	6.7989762413006	6.72379301213792	5.41906996158614	7	7	1	1	2	4	1	2	7	7	7	7	7	7	7	2	2	1	7	7	7	6	7	72.75	0	3
47	6.03922362985331	4.90366932462727	3.12654034763995	6.80105431841936	6.05125726569958	5.72887483347008	6.89536146081638	6.23937785872459	5.92812511892919	4.90764494533479	4.49372765257232	6.95569285798051	7	5.05351349082906	7	6.09560396331459	3.87880716870701	6.54434417989406	3.827543930946	7	7	1.19819301267239	5.09079756158053	7	7	7	1	2	3	7	1	7	7	7	7	7	2	5	2	7	2	7	7	2	7	7	83.5	0	3
48	6.84578721958576	2.74037550296347	5.66049657704236	4.97057788505466	7	6.47724677586005	3.60022579247812	5.56203549561135	7	6.15212024927429	2.23625016564638	2.58892566644196	4.22813742586636	5.17080257240621	5.55850789337459	6.92000110152918	7	6.75414334255639	3.89136368054282	7	4.76530661519778	6.06570226239104	6.90783686792116	7	7	7	1	1	2	3	2	7	7	1	7	4	1	7	7	1	2	1	7	4	7	5	69.25	0	3
49	2.44057078260831	2.61787583613165	4.46648110438558	5.00577690075703	4.79956259456257	7	5.29271824711002	5.22668053760405	6.57571313427544	7	7	6.01210684416693	5.1457029778453	4.44942738250988	5.85728446013427	5.40733178631992	3.17877390869816	5.84294934492857	7	6.29534900296613	5.92825734928672	4.47777243853615	3.77752966243853	7	7	1	1	7	7	2	2	7	3	1	7	1	7	7	1	1	2	3	7	5	7	7	81	0	3
50	1.34631496774454	3.27156746980965	1.02740227821141	3.57688468336733	6.33372284009889	6.68034280265028	7	6.92591971782106	1.86247427698305	3.11176183498601	4.76305761603275	6.54306847461021	6.59810777963798	4.53167828204492	7	6.72050150443107	6.8132038659945	6.78844131748872	2.61691574769086	7	5.9453521915143	6.26979141083196	5.53684971833771	7	7	2	7	1	1	7	7	7	7	7	7	7	7	7	2	7	7	7	7	5	7	7	72.75	0	3
51	1.96656013811502	2.5904595218793	4.64777572071654	6.56487042415356	6.13268266309461	4.87389150287451	6.38885507347953	4.75773732480879	6.17300255739898	6.34032875553464	2.93329420365361	5.91269656631197	1.66775743839606	7	5.44209819415033	4.65459410087872	4.33567104863829	5.36199004378437	6.77603861633222	7	6.38587741062876	2.28760457727351	5.77402095077593	7	7	3	1	2	2	1	3	7	2	7	7	7	7	7	7	2	1	5	7	3	7	7	96.5	0	3
52	2.45264102266081	2.45772637813369	4.96022764184417	4.04867942873085	4.14546290625066	7	5.23071297035718	6.77995438530284	6.00785610724571	7	6.452614686143	6.2029216341416	4.51010605004858	5.59831168192258	6.90952549600952	5.21273083835433	3.17564413438287	6.06584050199317	6.93440452672913	6.32439216285539	5.9256338546473	3.71862210251451	2.88947589458447	7	7	1	1	7	4	2	2	7	3	1	7	1	7	7	1	1	1	3	7	7	4	7	89.25	0	3
53	5.69686478048523	2.59796567112247	6.83108842679221	6.0804041734979	6.10672805547381	5.27609437283967	4.99418431794066	6.97181236539717	6.84726136326633	5.9272434821782	2.89960055480472	4.22721858745298	5.78279267371061	4.76504108975448	6.52916851300123	6.59100166167803	4.32681015624734	3.16651183545524	5.50937450041726	6.0209898314658	7	5.57116805174722	5.16838115015127	7	7	1	1	1	3	2	3	7	7	1	7	7	7	7	2	1	1	7	7	7	7	7	70	0	3
54	2.23180226893803	5.82607033465544	4.10646587014488	3.23749443860554	5.96855104140996	7	5.18751970100082	3.02190576710549	5.16062725026378	6.24463991076522	3.51652565052619	6.20595338565397	6.40925733659163	5.66406127739661	5.70479230566881	5.93462967634452	6.81160405153159	4.22216615387311	7	5.34349788525778	4.86380014506527	1.96839372749427	6.34870084378959	1	7	1	1	7	7	1	1	7	7	7	7	2	4	7	7	3	1	3	7	1	7	7	95.75	0	3
55	5.40957091753168	5.19944310741533	3.23759527883672	5.69077760448021	6.36727370347528	5.76598003949642	7	6.45385051055113	7	6.395924304551	3.86918328485894	7	4.81893748600851	7	4.12732175166038	3.25200752801711	1.56899497135884	4.04811612531075	5.46930641350354	5.71405689864378	6.4231778678191	4.58606003115647	5.26400844402461	7	7	7	7	2	2	7	2	7	7	7	7	7	2	7	2	1	4	3	7	4	7	7	94.5	0	3
56	3.85200419167997	4.28565548810859	2.37821223203643	4.78519434688086	6.92898443139704	5.94300855753236	5.91778702566916	1.55284134641654	4.67984589155461	7	3.0042429896462	6.71964397795258	4.48239100275459	7	6.3082895485033	6.07007137704024	5.97516016672278	1	5.77203748884341	5.51451749628782	6.71677808320543	2.73546835389816	6.59249811994203	1	7	1	1	7	1	7	2	7	7	1	7	2	7	7	7	1	2	7	7	7	7	7	64.25	0	3
57	3.47796389877273	3.15572274685064	5.07592404337117	6.93146600331992	6.99478058337481	7	6.23591404572361	5.30343221016853	6.05200796871839	6.56531303497915	6.79373998296455	4.99967113554639	6.71692719702946	5.70692751313012	3.03003422015246	5.07734026086934	5.12209147856534	5.66005797502389	3.80982749332062	5.94959670080251	3.8998991980981	6.22767822699069	7	7	7	4	1	3	3	7	7	7	7	7	7	2	7	7	1	1	4	6	7	3	7	7	64	0	3
58	4.37839912766063	5.4697936056027	4.00381393711514	5.0340741201197	6.69043378454877	6.80271518499338	6.59500093101894	3.8567005272405	7	6.04229668585589	5.2294914558976	6.51085071255848	5.11869416387308	4.81379768411564	7	4.2549924679842	2.39924185230146	4.37210337756211	5.62670576908053	6.16995558593706	6.02167510520276	3.80265692266512	7	7	7	7	1	2	4	7	2	7	7	1	7	1	1	7	2	1	1	7	7	5	7	7	90.75	0	3
59	7	1.81656820104324	5.51534271663769	4.24965617527339	5.85187215353744	6.89688897922644	3.94357611006539	6.0615004997443	7	6.50570965872619	3.42202563014117	3.41091209204575	5.5531885585011	4.43352020447972	5.69577019623083	6.82690512410727	6.83520509757438	6.41320758406995	3.73631611092654	5.35170086297736	5.19953242223675	6.04614726819381	6.76275656458407	7	7	6	1	1	2	2	1	7	7	1	7	6	1	7	7	1	3	2	7	4	7	5	68.5	0	3
60	3.29066611814117	3.37128692102878	5.59478533054743	5.82348104044257	2.42111697429542	6.46066442212608	6.76783588869653	6.72729224436471	6.74819999898813	4.97965572053156	3.38950509586859	6.43598809829832	5.97421481869727	4.02532590761319	5.79145767743083	6.27486374238011	2.6857120849692	6.25419432210814	3.92534234809713	4.1916354878692	5.35716662009129	6.81748448544571	5.11337275261392	7	7	1	1	7	3	2	3	7	2	1	7	7	7	7	2	1	7	2	7	7	7	7	66.25	0	3
61	2.98563979221198	2.79308268529025	3.99549773707408	4.44946417843884	4.1565414959328	6.97616713811349	4.68479540420889	4.0404005403125	5.88463615722959	6.12114499224788	6.91299687575301	6.53443248602217	3.74210824625749	5.79177476006873	6.79746950011999	5.74810270021049	3.23807877333089	6.68450810416037	6.75250137877585	1	5.40007312563065	5.24390065386079	4.08199607349693	7	7	1	1	7	7	2	2	7	3	1	7	1	7	7	1	1	7	3	7	6	7	7	73	0	3
62	6.49269557490922	1.5791391112538	3.82465490412691	5.9053906466465	7	5.64932194679205	6.80576742228887	5.34230509526277	5.61352504553429	6.52979924598567	3.63251913343888	7	6.64064849833083	5.25862815487349	4.55950685597425	7	4.42495107690338	6.35814876476948	2.48874791985575	5.07927480015785	6.61813658337246	6.70995155014261	5.33121583631794	7	7	1	1	7	3	1	2	7	7	7	7	7	7	3	1	1	2	1	7	3	7	4	74.75	0	3
63	1	1.69631843344698	3.32987848730065	4.35879231030576	5.63088307378512	4.35933585082415	5.54528900445359	7	5.51292585115421	4.6424084612275	6.21949705578422	6.90077174508463	3.74908293609631	5.40107970801342	6.43305730587458	5.67368085057016	6.81299561408334	6.32158147791896	6.1602390592646	7	6.88988388313622	4.86540062156202	5.99208259779256	7	7	1	1	2	1	7	4	7	7	7	7	7	6	7	7	1	3	7	7	6	7	7	61.5	0	3
64	2.31842589141134	5.37161558630768	4.2167416749038	3.90827654491617	7	6.76926909605738	6.23532817424934	3.40491864309514	5.0086798045204	6.60714144982668	3.62628139971913	7	5.58468247613363	6.74753015217187	4.94681481404216	5.3787417797919	7	4.54690365339932	3.70734977819466	6.54682259801691	3.77916036511733	2.28810469436156	6.12983503493602	1	7	1	1	7	7	2	1	7	7	1	7	7	2	7	7	7	1	7	7	2	7	7	77.25	0	3
65	3.3127203758489	1	3.89111042516346	6.61086970791525	7	6.59865624584101	2.82820242459601	4.34817356848301	5.80057525462529	4.60483354961276	5.43036185589113	4.66077507881691	4.99889444551608	7	5.49122050878082	6.99141604099791	6.52449446197319	5.99305490061263	4.30594200776324	6.33710642416028	4.80665510945348	6.58642575264011	5.92135135886541	7	7	2	1	2	4	2	4	7	7	7	7	3	7	7	7	3	4	3	7	7	7	7	80	0	3
66	7	5.1260979599944	3.74829366867158	4.06959315522189	7	7	7	4.96358860142035	2.06049659753908	5.10010577073447	1.47792181085928	3.13099521468301	6.88333368563018	6.1348554948688	5.09286978462512	5.39936957901068	4.57077822085849	1.89412409599055	7	6.29489832166823	4.62854888293453	5.05653559039439	7	7	7	1	1	7	2	2	2	7	7	7	7	2	7	7	1	1	3	3	7	3	6	7	82.75	0	3
67	5.38334713367897	1.65708451792085	2.49767787384211	5.48434196389785	4.01466820764114	5.90368482441609	6.11426518420117	6.08100486198678	4.06251219210437	6.52151530583933	5.42541155304303	6.43611981881416	5.42140543572365	5.30372865131883	5.76872132444591	4.03105156565057	6.74603062655289	3.66939822422635	6.58550643766496	6.73232987696224	4.68988437014383	5.71230206939591	5.8183058693083	7	7	2	1	7	2	1	2	7	7	1	7	7	2	7	7	5	3	1	7	1	7	7	78.5	0	3
68	1	2.15211798772711	3.89754076099564	4.22962835144921	6.40618234580928	5.96289629211338	6.43186849947882	3.88178495106596	7	6.08300031406044	6.25734806054555	7	5.99118945376166	4.11279021010296	5.44593525946581	6.02695773843764	6.5773245873105	2.63780654640748	5.70291984299488	7	7	3.06930907759834	4.3802453216741	7	7	1	1	2	1	7	6	7	3	7	7	7	7	7	7	1	2	5	7	6	7	7	70.25	0	3
69	7	1.86780336206189	4.74860702468918	5.27362789019872	4.50423041696554	4.97735578073218	4.96858727277642	4.71462006053694	3.78752349277317	6.25731002543255	5.43263162286439	4.05664119341736	1.99878695427589	6.32935188498058	5.49337193723221	6.22645319201466	3.74891141152122	6.13075518965059	7	7	6.30904872607937	6.8028222693432	6.18231535150209	2	7	1	1	7	1	1	7	7	7	7	7	7	2	7	1	1	3	7	7	7	7	5	74	0	3
70	4.12485317490333	5.10005597974747	3.55056022735063	5.60617900970949	6.56681857690805	5.68871678917193	6.29720290704052	5.80814468333099	4.51649476358065	7	4.62603531451006	7	4.99485894016542	7	4.65558829032074	4.39602678591958	1.04397709294906	4.34369553229453	6.18504689197398	6.4660901761539	6.08088330850393	6.85820127187479	4.70195380284122	7	7	7	1	2	7	1	2	7	7	7	7	7	1	7	1	7	5	5	7	4	7	7	70.75	0	3
71	6.4969298159804	3.70498001206337	4.05653700064827	5.94367289043021	3.01993494868792	4.80637537984694	6.64998639078724	5.48689276636533	5.10408483482579	6.89638116165288	5.44899705647057	5.92436698424121	5.66034965937854	4.98745487425192	5.79086642928789	2.91893348694794	5.04769539236928	7	4.35649822930552	5.19548100418339	6.94862148935192	5.06275014042634	5.2475648606614	1	7	1	1	5	3	4	1	7	7	7	7	7	1	3	7	7	5	2	7	7	7	7	72.5	0	3
72	5.5557324736984	3.40921589100315	2.56187348625957	3.98924242077972	7	4.55861576684177	7	5.55832339314733	6.42931291055349	4.19220581101525	1.85149291801154	4.91613167567741	5.48691415174322	2.95301245185051	6.48995609564386	3.4218992166761	4.74564186737167	1.90542936533319	6.6031029172169	7	6.77459449118635	5.10698799368699	6.26703735186231	7	7	1	1	7	7	1	2	7	7	1	7	7	4	7	1	7	7	1	7	7	7	7	83.25	0	3
73	1.44581018402791	1.31454502728524	2.62739816980397	3.17293208271795	7	5.33225541037875	6.310717245001	6.9739030534767	6.35031151254091	6.2265893093811	6.13395370488678	6.5423828459313	5.25843827821298	4.01122181004422	6.00182495018478	5.69896071157083	7	2.22850278450106	5.72021491134428	7	6.68225797071842	5.05412733879211	3.68298217821609	7	7	1	1	2	1	7	4	7	3	7	7	7	7	3	1	2	1	7	7	4	7	7	62	0	3
74	7	4.04714004923614	3.82585302002183	4.27594924929073	7	5.96729505647695	6.86594169741214	4.3694645842633	6.98424380664024	6.31031139680297	5.83207994418799	5.34961868474	1.44560996410383	6.96948533593286	7	4.50653099085832	1	5.43231889856637	4.65880145744562	5.37701868031965	3.9516701301463	4.63090062751814	7	7	7	7	1	2	2	1	4	7	7	7	7	7	7	3	3	1	1	1	7	5	7	7	73.75	0	3
75	4.4431421725213	3.91794716052925	3.59873654326718	3.19550929753095	6.75392805562356	6.50602327677535	7	1.64733461621323	5.64918942421733	7	2.09413519362244	7	6.62098519887305	5.64489024599225	5.57443359754976	4.46085217473902	4.82904879698705	1	2.41822372325358	6.06797217716693	6.05748219006047	4.79125500440038	5.86842827058159	1	7	1	1	7	2	7	2	7	7	1	7	7	7	7	7	1	1	7	7	7	7	7	73.5	0	3
76	5.48786183991163	1	6.10105171156273	5.86094871304085	7	5.31721454354244	1.56095071280887	1.96187168837395	5.79576478613948	6.590826833507	6.51838833930957	6.85119997241474	6.88303153729273	4.8344848697827	6.02040091856444	6.12278277247152	2.84788017673507	1	5.93272165326455	5.43527314011863	6.11890008535524	6.81330576665999	5.5190661442051	7	7	2	1	1	3	7	3	7	7	7	7	7	7	7	1	7	2	3	7	7	7	7	70.25	0	3
77	5.89281435330783	1.83639451113199	4.39167966309634	6.5130302681267	6.84977536594983	6.21151099328282	6.84088026886236	6.29270336662421	5.66355780722666	5.47828458018603	3.0714114169737	5.83876826448394	6.07545811155981	5.91047468396024	4.61893957986788	2.56538004775482	5.07061681573129	6.51092905689731	2.9144020721158	5.49116185197698	5.51056740594845	6.71000019865954	6.47949406917221	7	7	1	1	7	3	1	1	7	1	1	7	1	7	7	4	7	2	2	7	7	7	6	82	0	3
78	7	1.5649695650403	5.60319915362218	5.04461903221988	6.26693422520453	4.72649292541839	6.20377683528914	5.12021928309953	6.60790139231669	3.3749995852611	3.93340367558848	3.67588355665338	5.8925952771154	5.64525366778592	5.4543290394597	5.85607748321791	6.36747927523658	1	5.68262757571518	7	6.83568995873928	5.49327753389748	4.70072267006247	7	7	7	1	2	2	5	6	7	7	1	7	2	7	7	2	7	2	3	7	4	7	7	51.75	0	3
79	7	4.08943944617507	3.5832078329802	4.6712918493436	7	3.87587452989799	7	6.28712666512003	3.99784508024203	6.79326605560293	5.07349690330147	6.72987159593131	6.19855174468064	7	5.07244764098567	4.31097286247539	1.86545886122143	5.41805623101421	4.03885092411743	2.94778964308559	5.77533537939611	6.53956264062397	4.90523258703144	7	7	1	1	7	7	3	2	7	7	7	7	7	1	7	1	7	1	3	7	7	7	7	72.5	0	3
80	7	3.0987918453967	4.00011525912007	5.52107521879196	6.37232527000817	5.1310634615028	6.81637750315912	5.51147912454721	3.89898107723464	5.09225485884546	2.77892954952827	6.38038265266653	7	4.46350165822177	3.34582333462948	3.86536098658483	7	5.66295738915153	2.60471753067629	5.14470534454018	6.54806803353454	5.67725563923711	6.56856220689041	7	7	1	1	7	5	1	7	7	1	7	7	7	4	2	1	7	7	7	7	2	7	6	72.25	0	3
81	4.72578611530692	6.21864914416441	3.72828597344953	5.88275226705613	5.14098516153193	7	6.92379605709739	6.76885849885368	4.11218503517675	6.78077544599422	4.36062657986899	5.09558823490754	5.27128030511463	3.42503252383785	7	5.80713311036317	6.83355645603545	1.96338578062145	3.17620854902956	2.55037158444571	4.65592825129128	6.53899928942859	4.4265527598961	1	7	2	1	7	7	7	7	7	7	7	7	7	3	7	1	1	2	1	7	3	7	7	76	0	3
82	5.44618473547033	2.27253749975745	3.68161576340612	6.16538695803204	5.4641590601034	7	4.61259329925684	5.66438362125464	6.73560626194092	5.04329659535997	4.30931916735561	7	2.08832383484587	4.1273070208293	1.51430383490447	6.19043467942194	3.83127091039148	3.64938096895669	5.72380248942188	7	5.4718655808312	6.75508871486315	4.97270082836888	7	7	1	1	7	2	7	3	7	7	1	7	7	7	7	2	1	3	7	7	2	7	3	70.75	0	3
83	5.96327345594807	3.61349198689521	3.36299651604691	3.90786024447054	7	4.1731127617334	7	4.68731506429735	4.26484821837804	4.36911442295722	1.11252148730693	5.09211988186072	5.56949169740234	2.92032622191474	6.40491603378725	2.82752529837967	4.48585474045993	2.3568535839856	6.99796966007055	7	6.62211400770151	5.03385551848144	6.43828438163072	7	7	1	1	7	2	3	2	7	7	1	7	7	7	3	1	7	7	1	7	6	7	7	79.5	0	3
84	6.5306957323661	6.09950667917267	2.11310004019412	6.88834979896441	7	6.28735095148812	6.60578687094983	6.16797348743785	5.69768735266272	5.09465788899897	7	3.62137692587326	4.62477444799407	3.41850172623488	6.35945160321171	4.89369541697743	3.85647092040341	3.80708672200831	2.16696027891031	7	6.82534347111708	5.10764237128279	5.93471446076535	7	7	7	1	2	3	2	4	7	4	7	7	1	7	7	3	7	7	7	7	7	7	7	64.25	0	3
85	5.60451729325658	2.10935504301211	3.24076427201523	4.8792435392248	3.72025159897188	5.08326261740778	6.88553375894196	5.13212794300565	5.02495956954343	7	4.61891578576514	6.45197420364544	6.26852092110876	4.87311741148588	6.33397088591859	2.78663349735195	6.44619062909394	7	4.05189532454465	5.30808171575554	5.72014427435581	6.76081556283095	5.18975093854334	2	7	1	1	4	7	1	2	7	7	7	7	7	1	3	7	7	6	2	7	7	7	7	86	0	3
86	5.72108331970675	3.6716820243204	3.70032385616541	6.76521422945305	3.6450136687951	4.84025470573205	4.5672614888903	6.38754286245859	2.30180388628634	2.86961324321157	6.06498568834711	5.25457681358502	6.19008601927973	1.95561155883035	6.53705807179653	4.83395492409943	4.12855266950564	5.76793672568136	6.09728652441513	5.57982363021819	7	1	6.68180850962531	4	7	1	1	7	1	7	1	7	7	1	7	7	7	4	1	7	7	2	7	2	7	7	79.75	0	3
87	7	3.96792865644782	3.50529680090589	4.2509343061875	5.77029749005454	6.67887330456883	7	5.32170399133324	1.82669566359115	3.71542538947726	1.89360876889957	5.57552749065597	6.97646322359525	5.27967026274385	6.09713490227444	5.92355648953533	2.70214640884842	2.26063182557339	1	5.94341531562648	5.07260759295636	5.6587146106617	7	7	7	1	1	7	2	1	5	7	7	1	7	2	2	7	1	1	3	7	7	7	7	7	86.5	0	3
88	4.26449538870014	1.209935945478	2.26208507581373	5.9414306725392	6.86840888901958	6.04338786471385	5.56785686042112	4.42865470414737	5.62120452143084	5.18613049973952	5.51434984964909	5.71836092364006	4.55962257680349	4.26351313759863	2.74124777182922	4.8832254353346	6.13207993506051	5.533326911021	3.93226151170496	6.62162309943757	2.95183771074509	5.53105242081978	5.21984572065653	2	7	1	1	7	6	1	1	7	7	7	7	1	7	7	2	7	4	7	7	7	7	7	57.25	0	3
89	4.23005211535265	1	1.84190791126559	5.93409182669407	6.34811245212216	7	6.40415513276675	3.54406479821434	4.03024710594294	5.65015911530965	3.8428670544065	5.57044357888575	3.99638320546294	6.10622266746271	4.3116338673613	5.39367137872503	4.29610498283193	2.88833141130817	4.52226220611065	6.92517443956849	3.33809605041994	5.94401041692243	1.93665151371615	2	7	1	1	7	3	1	4	7	7	7	7	1	7	7	1	7	3	7	7	7	5	7	77	0	3
90	4.78985501583497	1.42835511670471	3.09077042147492	4.91747250637093	5.54997394734918	5.24768311340991	5.22032891973416	7	4.32279998304555	4.82220411703762	3.2953191033039	5.89228470050853	3.51160097005411	6.77847511265474	6.48595649264506	3.32719471955095	1	2.23219789648598	2.70310721037315	5.90422837187131	5.61869798311941	6.67722185401942	6.55382945579649	7	7	2	1	4	1	7	7	7	7	7	7	7	3	7	3	1	3	1	7	4	7	7	88.75	0	3
91	6.85002518086286	3.29751075773888	2.712341434139	5.9497447710074	6.64681219177426	3.57442585025853	7	4.9083288630554	5.5292010944373	4.81036120619043	6.63135737827328	4.68287552052506	2.94759806395064	3.73983213485672	7	3.90128612422555	6.04036452371672	2.89307726980767	6.41549134053397	5.38215370535455	5.37550585382892	5.33456826309656	1.51647042452089	7	7	3	1	1	3	7	5	7	7	7	7	1	7	7	2	2	7	7	7	7	7	7	60.5	0	3
92	3.28636124599247	1.70155289055766	3.65857613642704	3.40613402693829	5.89315455241888	5.12650096326971	3.21416990228967	6.58848674069858	7	1.87023722266419	3.5246824856167	6.50584311588236	1.87960533111367	6.77441024770911	4.73194460126508	4.67419248223984	1.27693407159012	4.80292689337924	3.59976579884302	6.72662313141851	4.56594177014616	1.18980600014601	5.81389894038767	7	7	1	7	1	2	7	1	7	1	7	7	7	4	7	2	2	1	7	7	4	7	7	78.25	0	3
93	6.66820528754239	3.90163354553563	2.84567757467012	3.91412781442019	6.53956757033551	6.24101115343014	7	4.99523914471717	3.34880222912225	5.29960362950505	5.09346148850623	3.92475391100705	6.26071911637043	4.96672994567275	4.52294595050555	4.48633298165092	3.72494322320165	1.16054480675684	6.4262587812554	5.90141669287644	4.70925630585186	5.49606439753318	4.75677794462268	7	7	1	1	7	2	1	6	7	7	1	7	1	2	7	1	1	4	3	7	7	3	7	59	0	3
94	3.3307703705106	7	3.7460280671193	6.92476317020405	6.92536622507442	6.78925676474275	5.89280712963081	7	6.50751772795679	6.78421950382746	6.39159495889247	6.46222842899707	3.32590727982052	6.64044847581474	7	7	4.90722868536077	6.65852547446677	7	7	6.8003902198741	5.44775011902125	6.25778935143182	3	7	1	1	7	4	1	2	7	7	3	7	1	7	7	1	1	4	7	7	2	7	7	80	1	3
95	4.02416437299874	6.28378850339005	2.95835514874341	5.86231563562211	5.42224464791832	6.35936628589621	5.50001324627464	4.31978517960611	6.96850731235139	6.97237532096652	7	2.96419329110591	6.31605916133362	7	6.14756854956299	7	6.78263281862704	6.58812364223586	6.46692685844048	7	6.57260759763057	7	7	2	7	1	1	7	7	2	2	7	7	7	7	1	2	4	1	1	2	6	7	3	7	7	67.75	1	3
96	3.37959758050461	5.62812315873182	4.39226704030642	6.85745126497108	5.77302239324154	6.73068116573964	5.24845326695902	6.76243075408382	6.11037491404235	6.9242296727922	6.1530104155848	5.88660339410637	6.16985711751587	5.24348000057138	7	7	5.62898035510333	4.03354488514182	7	5.70324173159181	6.92543769387852	6.74043632052954	6.42363674237556	2	7	1	1	7	3	3	1	7	7	1	7	1	7	7	1	1	5	7	7	3	7	7	89.5	1	3
97	6.23729348434903	3.98049530993522	5.2624626549862	1.56185822837942	3.22077626822156	5.82488635636936	7	6.85604258977797	5.70611467858727	4.57738089123264	2.38910728972542	5.3563074170228	2.96996337573312	6.10451476566396	7	7	7	6.521560283451	7	6.24317342820711	6.82865590595228	7	6.89355883306137	1	2	1	7	7	3	1	7	7	7	7	7	7	1	7	2	7	1	4	7	4	7	7	79.25	1	3
98	5.61488659588618	1	7	1	3.34635685190932	7	6.96452122476535	6.29117563299457	5.69690722983475	6.66983181718158	6.30869027548184	6.07877149018027	7	7	6.98049755565986	4.73619843784196	4.76137344797917	6.5624299633966	3.32921615044908	3.39144733369352	6.83668288461122	5.96174095573552	6.56033958555268	1	5	1	1	7	5	3	7	7	7	2	7	1	4	7	1	4	3	7	7	6	7	7	89	1	3
99	5.55554358172593	3.18618054359777	6.09799505179084	6.28385010464279	3.40673930799604	6.82380325994687	6.847065994959	6.92838193761643	5.39157204030796	6.35510522446976	3.769069883792	3.956814305547	7	5.33143468038503	5.98505190975708	6.68810473531305	1.24186487120017	6.91394161607091	7	7	5.64372142384897	6.09628200247528	7	1	7	1	1	7	2	2	2	7	2	1	7	7	3	7	1	1	2	1	7	4	7	7	84.75	1	3
100	6.163369442069	4.05502343534699	7	5.23078234899239	3.33019112151672	6.32693633601206	4.0064639585103	6.93795870776839	6.96944795229423	6.45040891769211	6.51322432908706	6.60290440477816	5.33108313111528	4.41840585979105	5.96730560296039	5.28876783967465	1.83748600066071	6.42172897994336	4.98555062543884	6.45506771065557	7	5.79112140967224	5.39979544216614	1	5	1	1	7	3	2	3	7	2	7	7	1	7	7	1	2	1	7	7	4	7	7	82.5	1	3
101	5.52212762622223	5.55590308171116	5.66234747164028	1.10168956335619	4.0808371992707	5.75606311797246	5.04788292573845	6.19435012606307	5.97477307357852	6.67633876650007	5.39185568792369	7	5.97301276648537	4.80481473268476	6.42195396659602	7	3.90106138272937	6.01002599777976	6.45582357862526	7	6.34925692206853	5.15918018164489	6.26222478170103	1	2	1	6	7	6	1	7	7	7	3	7	7	1	7	1	2	2	7	7	7	7	7	78.25	1	3
102	4.97758436558763	2.88558541190822	6.51019118272046	4.84722272607122	5.48114310680748	7	6.71844995312956	7	5.48737985308803	5.96395043817739	6.50124485226846	7	4.04716641945888	3.82913347769301	5.80867657032317	6.29983313473154	5.57912468104917	7	5.16750985699362	7	7	6.0356065502306	6.98510591499354	1	7	1	1	7	2	6	2	7	7	7	7	2	6	7	1	7	1	7	4	7	7	7	84	1	3
103	5.90219348277324	4.03479897151434	5.46874291143451	1	4.17405622613026	5.00851262377037	6.47434627007561	6.17860314939208	6.60488137921612	4.49722121573024	2.2134619219353	4.9898355567475	5.30835314802929	4.72378293500731	6.99723567383381	6.37654436089138	7	6.54924706728405	6.4853326240919	7	6.52057669192858	6.65369597617633	6.10385199219025	1	2	1	5	7	7	1	7	7	7	7	7	7	1	7	1	5	1	1	7	3	7	7	78.75	1	3
104	4.19713215059619	6.86092607820228	4.71519730289887	5.59674947151279	7	7	4.56306053225935	5.15050852095851	6.5881099615756	5.95157866793357	7	5.48778448542469	6.48154004824815	6.42843908682529	6.22032519666017	6.56665038808029	6.85551760647696	5.92265841287453	5.27834117939274	4.34192732177771	6.66161857838916	4.94288175447239	6.495322821417	1	1	2	7	7	6	2	2	7	7	3	7	7	2	7	1	2	4	1	7	3	7	7	84.5	1	3
105	5.67723570137976	3.86063808878334	7	5.72972328169436	3.11938775312614	7	6.66303643692265	6.03155827172792	6.0863748234165	6.49386269465199	4.44505366168362	4.97507754608523	6.51320179787463	6.47673166121009	7	6.65341325989129	1.27844423928739	7	5.77775492765849	4.16487978132151	5.68838709701486	6.41507752881305	6.15780329809857	1	7	1	1	7	3	7	7	7	3	7	7	7	4	7	1	1	3	7	7	4	7	7	90.25	1	3
106	3.76216828391403	7	1	4.54616708446241	6.7110032643941	7	6.83301691827756	5.6807987222608	6.27809199695517	6.31604894716947	4.5139466830323	6.90344367039336	3.40832525881761	6.83458280317244	7	4.53469336182919	7	6.79226270809094	5.55070319611319	5.12135110884194	6.99106420536147	5.8194698827959	5.27675036921114	1	1	2	7	7	4	2	6	7	7	7	7	7	7	3	1	7	1	3	7	5	7	7	92	1	3
107	2.66570192983579	6.46725588794245	7	4.37200226278037	4.98393357580754	5.9944262142609	2.09631964996845	6.34936811751991	6.95073910180752	7	4.70552841225357	7	5.83225197945432	7	5.74597565007289	3.45025390494011	3.93826221627699	7	6.2432981309131	6.69549714141576	5.82355583391977	6.43112697283601	5.94966708434851	1	5	1	2	7	7	2	1	7	7	3	7	2	3	7	1	7	2	7	7	3	7	7	86.75	1	3
108	6.94748961311621	2.67821129010953	6.52107851219885	5.2754318152217	3.67985416108421	6.97443506377483	6.28068929954692	5.76573076438828	5.41636532699951	5.58921958271883	5.16189610664738	5.22371815411637	7	4.6344120196715	4.81215397030796	3.97096246530972	6.83436396429255	7	6.55025071338793	5.00151333213498	6.90486936275348	4.14367725970842	7	1	7	1	1	7	2	2	2	7	7	3	7	7	1	7	1	1	1	5	7	4	7	7	94.5	1	3
109	3.69119914904776	5.35162255811818	6.48997791095097	1	5.1251483250157	5.35399697181145	4.62761102009608	7	7	7	3.22125872289915	5.8404190434154	5.70161732156086	6.64720532516798	5.21628425659966	6.40922618776626	7	2.39288878845494	7	6.75092206256483	7	2.11297196458617	7	1	2	1	2	7	1	1	4	7	7	7	7	2	7	7	1	7	3	5	7	7	7	7	78.25	1	3
110	3.2705678982468	7	5.92920529338735	4.14713125825678	4.77607842293356	5.02626434112649	7	5.41760931698003	7	7	4.70153950560249	7	6.19174076342953	6.24085455792563	5.02877952108287	3.85615871402268	3.32678017260775	7	5.30785008014534	6.31102637482047	6.17062552239888	6.52764960566235	7	1	4	1	2	7	2	1	2	7	7	3	7	1	5	7	3	7	1	7	7	3	7	7	93	1	3
111	4.16790096785575	7	1	4.56163050479896	6.95025687686015	6.02227299850183	6.00039352100243	7	5.82403907999902	6.83334517982298	3.33972457332563	7	6.13288180740404	5.48749401363099	6.54928932568182	4.48557621550936	6.19085781307564	6.32969347050949	3.69501138752536	2.04445671635027	6.44372508000249	6.45343378934513	7	1	1	2	7	7	7	4	7	7	7	7	7	1	7	7	1	7	1	2	4	6	7	7	79.75	1	3
112	5.77428991618769	1.69124776414333	5.3415930541516	1.84681443868872	3.75763989486925	6.83336381779537	6.95113131595459	5.04444467194597	5.73703563559698	5.68912329043707	2.88051962639292	7	5.94325065906257	7	6.0510800057348	7	6.6122862888726	5.9833231842067	2.72961097682724	3.22965367117856	6.65160470011882	6.28787867245297	7	1	3	1	1	7	5	3	7	7	7	7	7	7	5	2	1	7	1	6	3	2	7	7	81.5	1	3
113	3.88504361670464	6.57883185168395	2.48788734509275	5.35467224689784	4.86534300522056	5.55760524522595	6.23027883663509	6.93206419625437	5.21445103524265	7	1	7	6.69913572028231	5.61442018833308	7	4.89596960973063	6.88919435762428	4.30039851038492	4.99492410655393	6.35051241860449	5.42802658696235	6.49076432855149	6.68227478727726	2	7	1	1	7	3	2	1	7	7	7	7	2	7	4	1	4	1	7	7	7	7	7	92.25	1	3
114	2.66765814930634	4.32372220424066	1.426673324973	5.36259595443557	6.9501960330226	4.60471519863061	6.70391086893621	6.8741594557257	6.69525720144804	7	4.01010643267256	1	5.10333579505309	6.35029586589597	5.20180103552337	6.1520481915773	6.37737133076679	3.46966802345368	7	7	7	6.85913817135388	7	2	7	1	1	7	4	1	7	7	7	7	7	7	7	7	2	1	1	7	7	7	7	6	80	1	3
115	2.97785924841736	1	5.9066950262226	1.43384834135336	6.22638931450058	5.78330614524718	6.89059541161506	5.26002711252685	6.21721156693846	7	5.40335822209632	5.8862361213357	5.71190699727705	7	6.02345974911016	6.69098427197064	5.18544148034296	4.98846542644852	7	6.27819492543967	6.0294557930617	3.10318181586632	6.3736890482686	1	7	1	1	7	2	2	1	7	7	1	7	7	2	7	4	1	7	1	7	6	7	7	87.75	1	3
116	5.58090760921395	5.00021650401766	5.13748549635259	4.29828623237394	6.00521346356263	5.99214769291019	5.98360877838115	4.7011504046785	5.85617863386607	6.95300130250853	4.46883166884799	7	2.32014462806572	7	4.66066371608262	5.56466039123077	7	5.50288501971719	6.13353703211948	6.77079266820249	6.40354558597516	5.73946931588766	5.1901565393524	1	3	1	1	7	7	2	6	7	7	1	7	1	7	7	7	1	1	7	6	4	7	7	64.5	1	3
117	7	4.1949399444258	6.75600848687587	4.77811997110583	3.38237976979497	6.28442069905669	3.46234378283314	6.00393217585159	6.07504077159384	5.967087183986	5.49893275269141	5.52787820773932	5.26656341117459	4.6416066939611	6.59825243274527	4.4441937776636	3.01139967152507	5.2429223703219	7	7	7	7	7	2	7	1	1	7	1	3	6	7	7	1	7	1	7	7	1	1	2	5	7	2	7	7	89.25	1	3
118	2.46554041888874	6.11573863869334	1.85913219977289	5.63704228690491	5.16748350029359	7	6.55313925138733	3.84765898961932	7	5.99506225996032	5.58482723465644	6.38211576229988	5.63334245212265	6.05304151635714	5.00494030220819	5.34290329103402	6.45743664268315	6.6713029470836	6.63435188819663	5.18398131138322	6.0271941598687	7	6.15791137765886	1	1	2	7	7	6	2	1	7	7	7	7	1	7	7	1	1	1	1	7	2	7	7	98	1	3
119	2.89886725242553	6.24211577373285	1.22885699129801	5.96846949806866	4.54744284226615	6.28935551966955	3.94920022953856	7	6.76107788209204	6.73061391293024	7	3.33238611843495	5.47300711405163	6.93633245971116	4.96215890755104	4.95706615510517	6.25686010898521	6.24971426179827	6.10610154946901	6.85406266304049	7	5.87777580553837	6.65310946673445	1	1	2	7	7	2	2	1	7	7	7	7	2	3	7	1	6	1	1	7	3	7	7	59.75	1	3
120	1	6.53301656875818	3.54557952903993	3.33273477998172	4.71274032173285	6.37969405791501	5.70280375831482	6.98277377621941	6.82478671986102	6.51350724554715	3.17698330478181	3.03508508563538	5.28270609469386	5.63568280543138	6.26519340692815	7	4.69528856113674	7	5.39544295250729	6.36433998351003	4.9139916750132	5.22725618308152	6.3296440500431	2	1	2	7	7	2	4	2	7	7	1	7	3	1	7	7	1	3	2	7	3	7	4	69.5	1	3
121	7	1	5.65497465569586	1.17332456602916	3.18376651488797	6.56548556569716	5.39725224586455	5.84404116661788	6.25285481383212	5.38994457200336	1	5.8143092221444	6.57223656799519	6.93937986151445	7	7	5.12101381400814	6.32320709880941	1.6123288021676	4.66781015914022	6.09779974932166	7	6.61807644762635	1	4	1	1	7	5	1	2	7	2	7	7	7	4	7	1	7	2	5	7	7	7	7	83.25	1	3
122	4.36975764730583	6.16864202385693	2.87314524220737	5.65183962520083	5.25707097096511	6.26231931560125	6.07487815698421	4.73361944121638	5.70180411554374	7	7	6.18653512491101	6.50870902765166	6.93050889982342	6.01135660871192	6.08952743300687	3.77369947986317	6.00068753519299	5.46457114389213	5.80307785883302	5.15560610874851	6.87847586175558	5.87233130294895	2	7	1	1	7	4	2	7	7	7	7	7	1	1	3	1	7	1	1	7	4	7	7	87	1	3
123	3.48665924027324	6.77638578404893	1	4.92274955503354	6.98594672191935	6.00756168074883	6.0653105651567	5.97396511197255	6.3445890296628	5.2537923128174	4.69727132432233	6.96131360972099	5.92004045067725	6.62764694487529	6.08212712854928	6.88008313613467	5.73771794439586	5.53474421010761	5.86787885636889	2.18806683640102	6.34923929863593	3.68425383182551	5.069125093149	1	1	3	7	7	7	3	7	7	7	7	7	1	7	3	1	3	1	1	7	4	7	7	82.75	1	3
124	3.20296220930624	7	3.32160135969324	1.96513915576676	6.36359648093765	5.29009609534393	5.70432427721662	7	5.91492718317185	7	3.72384325402714	6.28209357242375	6.50316859744741	6.96308843801308	6.75062409664756	4.92985535453876	5.40555641643923	6.81451637566243	4.1533915211327	5.95707410951401	7	4.32746597396756	4.72391301227213	7	7	1	1	7	7	7	1	7	7	7	7	7	7	7	2	7	2	1	7	5	7	7	82.5	1	3
125	5.28010144920658	1.29982549128475	7	1	4.12358998405928	5.31343964817534	6.17049359350944	4.54244712286179	5.38567849937891	5.73092398918042	3.94785013792926	7	6.75119703424135	6.67399837399535	6.34495470104388	7	6.35281342661935	6.22790045757966	3.53268345996607	3.14680408097628	5.81834626018908	6.65324970415625	7	1	2	1	1	7	7	2	7	7	7	7	7	7	6	2	1	7	1	7	4	2	7	7	87.25	1	3
126	7	1.19059896663709	6.34669562032648	1.40682991628594	4.14046121130345	6.2013305871845	5.77933682536808	5.43170098754123	1.48279158375812	4.51945005404846	4.34110845440646	6.57219614901161	7	7	6.1644397341904	6.11630314333672	4.99011713555242	6.98712508576059	5.72946014235823	4.07224783451777	6.39164199542806	6.183571363934	6.69275127803926	1	3	1	1	7	6	1	1	7	3	1	7	7	6	7	1	7	1	4	7	7	7	7	73	1	3
127	7	1	7	1	2.90688830523707	7	6.12691996249701	5.602538677414	2.63289729270278	6.31905500189259	1	6.73177618855678	5.81654029544635	3.9579132184563	6.58483404625884	6.66530116137275	5.28667669302208	6.79384159570864	5.21947293729003	4.12635189751055	7	5.9515647966032	6.86059467641606	1	5	1	1	7	7	7	1	7	7	1	7	7	6	3	1	7	1	5	7	7	7	7	72.75	1	3
128	3.92027889906054	3.25922802800537	1.96066372478809	1.2716839031274	6.6631213642593	7	6.57844904352062	5.90661496226611	6.25617869410619	7	1	5.93372211263518	3.68005254685838	4.9509159088231	4.63568529811648	5.9342501425322	5.24616405584199	6.12647620763104	6.86043147683346	5.06166567072672	5.901367504524	6.94657672538244	4.83500457990133	1	7	1	1	7	5	2	2	7	2	7	7	7	7	3	2	7	4	3	7	7	7	7	90.5	1	3
129	5.43477721377051	4.94431178222975	5.79116118688064	2.01883330503119	4.76969145379917	6.20938528385322	6.59751889476834	4.76520810886097	6.65539791503558	5.34762831374858	5.34263456159483	7	5.07725827869595	5.94499759221159	4.59377416077937	4.86998860895604	4.32081298914999	6.3171325026043	5.00472982272686	6.58546805314345	6.14496199976146	5.57077690507316	6.32809800441207	1	2	1	5	7	7	1	1	7	7	2	7	7	1	7	1	2	7	7	7	7	7	7	78.25	1	3
130	2.12436946287135	5.99884341946132	5.66640272885779	3.45868497837189	6.26248741350368	5.98397246395056	5.57039473424059	4.5315001000528	4.88334055054906	6.77590211164252	6.30168776007123	6.66312772878771	6.77049548196978	6.51739712218573	3.68708925745804	6.03500709492916	6.09355821427968	4.87313382714706	4.23756869808317	3.02247516157998	6.59953857382432	6.36621627347537	6.74845925716974	1	3	1	1	4	7	7	1	7	7	7	7	1	7	7	1	3	4	7	7	5	7	7	76	1	3
131	1.94353467580433	4.97158733966648	5.44558591696781	3.02164140953587	6.1061243449982	5.99340607345715	6.0324526625717	2.8552653186996	4.98516766334819	6.44038758073208	5.63427241464623	4.28920953692388	6.80886423938426	6.71876793413135	6.44214291125285	6.53156192711809	1.99541340864083	5.80780161026307	6.04814690555573	5.28033714547085	5.99260762734379	5.72489264380027	7	1	6	1	1	4	1	3	2	7	7	7	7	7	3	7	2	2	1	3	7	7	2	7	76.75	1	3
132	2.95727201458859	5.13338080657846	3.56193177381686	7	5.60486757302525	6.47632364783006	5.147576720952	5.87590970318125	7	6.9460880708476	5.76004813285578	6.83113914492522	6.35390590657809	3.74974389378149	7	3.85085891544865	4.77021747258909	6.69236042247892	5.75385804423775	5.25883740231462	3.65043488598392	6.56484076897501	5.19623858446292	1	1	2	7	7	2	5	3	7	7	1	7	4	1	7	1	3	7	7	7	7	7	7	61.5	1	3
133	1.59760595776264	6.29276855802048	3.79008127227466	4.88428732177392	6.56149610644884	4.80216154917805	6.18194644199481	6.86023427611218	4.96924228827158	4.58835948878802	3.362809299534	7	4.94336161728225	5.28980087073763	3.76514720467334	6.34256047277589	6.68755645500573	7	5.26953888449707	6.80224036701578	5.43206458208935	4.49426725530055	5.82037779422614	1	1	2	7	7	2	2	1	7	5	7	7	7	7	7	2	1	5	7	7	7	7	7	83.25	1	3
134	2.00305676899514	7	3.78544300208512	7	5.04937077117273	4.17465629410858	7	5.53529544251792	4.04782869721935	7	4.34028162883252	6.34949784008819	6.36088530762626	6.10956383740091	6.84142820280706	2.45026175642825	5.41302222073969	5.4663264835041	3.06276265916223	7	7	7	5.76039821160172	1	3	1	1	7	7	3	1	7	7	7	7	7	1	2	1	7	7	5	7	7	7	7	79	1	3
135	5.55668643685677	1	6.29637681798465	1	3.30603937879975	5.24649506787473	7	5.01320084220601	5.48820659060935	5.51341036700882	5.06951819822384	6.18988284830193	4.79354138037727	7	4.85697753779547	6.47575731052471	6.19093093194223	6.90709484524635	3.52572260948628	2.87029279559686	6.42401934471329	7	7	1	2	1	1	7	7	2	7	7	7	7	7	7	6	2	1	7	1	7	7	2	7	7	85.75	1	3
136	1.75078499466904	6.25042056712672	2.56250655633398	3.15108547183384	4.31453731063474	3.99690612642512	5.1204769727657	4.9384373091446	6.7242056960838	6.55874449898634	5.48715448106891	5.12127119856572	5.93991970408268	4.90712914063259	5.81223514822153	4.12386263954736	5.77320575629622	6.33503536813336	6.68309424193057	6.75955883203837	5.38345459367085	6.05579807354859	6.59419361793356	1	1	2	7	7	1	1	2	7	7	7	7	7	1	7	1	3	7	1	7	2	7	7	70.5	1	3
137	1.89295759478044	5.93820642706313	3.85842405145485	7	5.75406056155422	6.42322067775749	1	3.50073117943548	6.44484231199184	4.78007733507876	6.22637226915826	7	6.1088517411047	4.52157460610908	6.86403855744646	6.88224690574132	6.61288297762448	6.09479666591851	6.15426987415452	3.11213029385025	5.78965869965155	6.95319192970033	6.33150874794913	1	1	1	7	7	7	7	2	7	2	1	7	3	3	7	3	7	3	3	7	5	7	7	74.25	1	3
138	5.80150846719172	4.72566317203375	6.40125099663129	1.67774546016915	4.01718083354916	5.08531086606511	6.00359433422822	5.92803221034064	6.53704309201895	5.78716626404325	4.69355148020869	7	5.84588083973127	6.25996998781398	4.80164237347216	5.56379212032329	7	6.06373755715393	4.29884652688101	5.5228806926179	4.9825691527355	4.73600100835252	6.43083756708197	1	1	1	5	7	6	2	7	7	7	7	7	7	1	7	1	2	2	7	7	4	7	7	81	1	3
139	3.06821727787198	1	6.6462307268174	2.22324422671529	5.36140617336361	6.23106146982294	6.85813211380801	1.50059201905415	6.5131585576768	7	6.21369990411191	6.98555755829435	4.69109354371628	6.14321204649	5.58972348633452	5.10562860229118	7	3.87342223211496	3.93842916539247	6.21543549290535	6.65042777369418	5.84373598386433	6.61521940447469	1	7	1	1	7	2	7	2	7	7	1	7	2	2	7	4	7	2	7	7	7	7	7	73.75	1	3
140	1.72621652832369	6.21855424440476	4.19259129070207	3.5183572122545	6.5969863397542	6.81640928503749	4.91810353134764	4.57611382391608	4.5251440606887	6.50554628259813	5.01486828373924	6.40321523544708	3.55185140179826	3.94299125780542	6.2383289429738	6.66824116141952	6.07247038183268	6.37672203107486	4.51605102631808	6.90528583714312	3.83885943682962	6.04694758778324	5.33671180598687	1	3	1	1	5	2	4	7	7	7	1	7	7	7	7	2	1	7	2	7	7	7	7	67.5	1	3
141	1.47586913923103	6.02281505121983	2.27880284348106	2.50417843693583	4.54074252594594	5.63163317068358	6.74455240670087	5.53579565776068	7	5.64518477562088	4.46121750860575	7	3.11216577585967	6.11597239521648	5.89668583379217	5.0306716017613	5.33539704339329	7	5.30436733758136	5.36732186876865	4.18281485895532	6.3240165751788	5.9275685636701	2	1	2	7	7	2	7	1	7	7	1	7	7	1	7	7	1	2	1	7	4	7	7	80.25	1	3
142	6.55462903931335	3.32971638214112	3.48015457070779	6.37756783824839	3.42680772202336	6.38660122539765	5.9910773380962	3.77045580616485	6.24124934362131	7	7	5.84881717835632	1.03722573011723	6.03208195978504	6.19094043651963	6.62060469044894	6.10925715969457	4.83903880732403	6.39872485918505	6.17628227817514	6.5832156445315	5.29749041862854	5.94642812780859	1	6	1	1	7	2	2	4	7	7	7	7	7	3	7	3	1	2	2	7	4	7	7	61	1	3
143	5.0467727287362	4.12240021917394	3.00593362826812	6.81862342905456	5.63572347788415	5.81272119213428	6.15706624586487	7	5.97922242672801	3.71907502432678	1	7	5.34329471063563	6.45302169493198	6.47793480117744	5.98561678871483	5.99039482459163	7	3.55756739938263	7	5.2691820138001	6.22713325958102	5.91558057783015	1	7	1	1	7	1	7	1	7	7	7	7	7	7	7	1	7	7	7	7	3	3	7	64.75	1	3
144	5.77947917023901	2.79431627777175	1.28016052803458	5.77646032580539	5.75804547262908	3.24758586619383	5.43189950547761	6.8548329890475	4.0490883178304	7	5.68276767176448	7	5.07021248432783	6.82059413328735	6.72220038697905	5.86744878588244	1.61787167097139	7	6.98751604631606	6.52409224371733	4.65386573223016	6.44345483613619	4.73566682523936	7	7	1	1	7	7	1	1	7	7	7	7	7	7	7	1	7	1	3	7	7	7	3	59.5	1	3
145	4.71971601520809	4.68801096815983	5.74912171794644	5.32111314675839	5.90219730372954	6.06975390911207	4.69586426733585	4.33030531147783	5.45592702779724	6.1608189933642	5.41737967196502	5.82105974294334	2.49574277929241	6.46452919368843	7	6.62238099070033	6.66856188918582	4.06314196036826	6.08476098317967	6.87982501563553	5.76181996159041	6.69077492600583	4.69463589949598	1	4	1	1	7	4	2	7	7	7	7	7	7	7	7	7	1	2	6	7	6	7	7	73.25	1	3
146	5.28565422410758	1.95045171252781	1.99217236136638	1.67586465891309	6.02245930890371	7	6.6202491861005	6.33571783339996	5.99410561942437	6.30136480885723	3.24119598654206	3.12858342021405	6.77692098141332	4.59230851985983	6.18345417887921	6.6117191414319	6.19177759700528	3.66994024341741	1.00341040479672	4.08846440221487	5.66822256246285	6.52450511757327	7	1	7	1	1	7	4	5	7	7	7	1	7	7	7	1	3	7	2	4	7	7	7	7	100	1	3
147	2.42648589062148	5.20315735633325	1.05432950810966	6.69551479354717	4.72397184764849	5.17020084172274	5.53823077250596	4.37511801137195	6.06083520870691	6.82264027000998	4.54191210658546	6.37580532860438	7	6.09658262744008	5.5192224545473	6.49273203102365	7	3.76151338336763	5.25454970094918	6.33126127257156	3.9748471863549	4.43268939564114	7	7	2	1	1	7	3	7	3	7	7	2	7	5	2	7	1	1	3	1	7	2	7	7	82.75	1	3
148	3.29778516377004	3.95214877046988	4.79841170517559	1.28469962552812	6.18829287404978	5.89079160142309	6.77134771003259	5.33686969314137	6.21872085789727	6.23230418009143	3.91126076643531	7	5.62686300022711	6.8075433645965	5.60732437028392	4.28791949724731	4.98839725510815	4.70674052413159	5.79915793225414	6.07247703715378	6.67779460677847	4.6808266202696	5.84316360693515	1	7	1	1	7	2	7	2	7	3	7	7	5	7	7	1	7	5	6	7	4	7	7	73.5	1	3
149	2.65708445270366	4.48890913795407	6.53404112352765	1.07011349807701	5.69693739192576	6.80905544327001	3.77135409293322	3.24928416272733	7	4.73306312329349	6.07654147608955	6.20702722228085	4.88674682489929	6.26955685430713	5.2878499606036	5.76574846322265	6.82173931867042	2.66980683970043	5.32042638962872	6.01648154456041	6.84223081108876	3.13138968263213	7	1	2	1	2	7	1	1	3	7	7	7	7	1	7	7	7	1	6	6	7	4	7	7	79.25	1	3
150	4.82464956298415	2.50115510003997	3.60610419990181	6.63984374325196	5.32941920167885	7	2.35762201225835	7	6.02238167972356	5.04173007049829	1.26894203704484	7	5.23823201371777	7	5.51788084493937	5.64518299553314	6.87246139235307	6.03786195814868	2.67958918551985	5.76797391728043	5.59051783381282	4.81180117626594	6.91071772111136	1	7	1	1	7	2	7	3	7	7	7	7	3	7	7	7	7	1	7	7	2	7	7	64	1	3
151	3.05128838501255	1.08807757977826	6.99248893416153	1.37097597466082	5.81663511146598	6.16145266784176	6.06969329192752	5.05724618431642	6.09574919480918	7	3.51579996851683	6.53850602808936	4.5521888399651	6.00102764131702	5.37289743009572	5.26717742732312	6.50054328703718	3.84782496604713	3.32539486829689	7	6.47585063007697	3.33058056998037	6.58918911043962	1	5	1	1	7	1	2	2	7	7	1	7	2	5	7	7	7	2	7	7	2	7	7	62.75	1	3
152	1.35780229295004	7	3.56708893152035	3.43544916627234	6.05958112485279	5.09923722784401	6.7657002584371	5.65091787074245	3.40065054424523	5.82780770271483	4.975714231658	6.92677600513356	6.70098575186318	5.03515631048028	5.17514999515972	2.91765782165523	7	5.67084953982889	7	4.84940795758736	4.3371785478346	4.83218772262575	5.59698424098633	1	1	2	4	7	2	1	1	7	7	7	7	7	1	7	1	4	7	1	7	1	7	7	73.5	1	3
153	6.90212270993949	5.15081203463433	4.56380979425733	3.79828690508785	3.38267412252827	6.42662379084382	5.71437272507404	5.56109486789185	6.05843864869174	4.85472335999086	3.84482598086269	6.39705511112363	4.07576006819025	5.59936347875406	6.39630625279154	5.59420069566307	3.26885345887758	6.57864540905028	3.87386866327175	2.10185711936344	7	5.81095343875812	7	7	6	1	1	7	2	2	3	7	7	7	7	7	7	4	7	7	2	5	7	7	7	7	67.25	1	3
154	3.93459973304432	2.42595256067808	2.22576243814442	6.36139526082421	6.46387207617985	6.72775121067057	4.4276921345346	7	6.00402360162779	6.8635885432792	7	6.32810244142862	4.16293409961446	5.55891303904484	7	4.76432473748504	3.32724634232046	5.65995051077762	6.82162755318335	1.48344181369129	4.78376352528089	4.4298702664864	3.66053293564701	1	7	1	1	7	7	2	2	7	2	1	7	1	7	7	1	1	2	3	7	6	7	7	69	1	3
155	1	6.72229165258295	3.93514711750182	7	5.24045298524604	5.70264339856243	7	7	4.72339568434672	5.49102414926748	1.38907305962507	5.77021135431459	6.94054992658927	5.58223178823043	4.2737624736292	7	3.66798692579127	4.34691790275945	5.21811724663346	5.10957577945195	6.8740178275027	6.03672773366451	5.54095771564615	2	3	1	1	7	2	1	7	7	7	7	7	3	7	7	1	7	7	7	7	7	7	4	75.75	1	3
156	4.69857697537189	6.81095215645259	6.38790647284558	2.87619248667466	6.6148749045171	6.00187439541347	7	4.86461286663039	5.16857879426074	5.76126508865128	4.69983290124777	6.20240325185665	5.57661429695576	5.44748947064454	6.65704405743706	4.97042834533261	5.25491093994351	3.42091498800213	5.41850859044345	6.10882681867905	5.93545489628242	4.24649996201475	6.83436108689174	7	7	1	1	7	4	4	1	7	7	7	7	7	7	3	1	7	3	7	7	2	7	7	97.5	1	3
157	6.84082523409148	4.48152079858967	5.78945928191453	3.97922411084399	4.93503769694966	6.08176498787099	5.83760404225741	5.90376697794618	5.34430873619407	5.12888748197911	4.0678227208483	6.88948097282696	3.49043618930881	5.31280671180034	5.65681770084844	6.32790259532767	4.44762515062585	5.80854850565163	6.47894631190826	3.97806525500893	7	3.65660552933322	6.35635210211327	7	4	1	1	7	2	2	1	7	7	1	7	2	7	7	4	7	1	7	7	7	7	7	88.25	1	3
158	2.78752879536015	6.08361903362152	3.35410678864649	6.4008729605853	3.4271878720195	5.60482201820609	6.39781398108184	7	3.68747327232479	5.06551411271678	1.1065808673826	7	5.47478151366711	6.09405139563858	5.9956880113447	6.21514190190491	6.6202305474849	6.65826890533907	2.0667048427136	4.95315109854	6.12946234457998	4.684651369637	5.21017227689018	1	3	1	1	7	7	7	7	7	7	7	7	1	7	7	7	7	6	7	7	7	7	4	60	1	3
159	5.94967373076496	1	5.5999943558527	1.78340140618635	3.57284215016361	5.41540146622985	7	6.02807160615633	5.05897696745355	5.3868506970817	3.42557773759795	7	5.95604408975816	5.31062015604392	5.1939457255742	6.60934474620375	6.46205864525183	5.75344046169989	3.0264131653216	2.9383579489284	5.71927402600038	6.00323068269858	6.51338202731503	1	3	1	1	7	6	2	7	7	7	7	7	7	3	2	1	7	1	5	6	2	7	7	84.75	1	3
160	4.63484393632035	3.58362795005792	3.85489403369089	6.54568007621039	5.94388329666568	6.16862889320093	6.25073563445484	5.54938276169277	1.3310732848165	6.81448629721879	3.8416919498303	7	7	6.80364980463851	6.01940135006649	5.62086576284593	5.36649155445465	7	3.46468759316522	6.85678081105383	5.3331419313269	5.22555931257309	5.27697574515074	1	7	1	1	7	1	7	1	7	7	7	7	7	7	7	1	7	7	7	7	2	7	7	60.5	1	3
161	2.61236642440677	6.48616161900925	2.71891783584673	6.62123639534979	4.68446485713822	4.38732709441865	6.211780438076	6.11345221666209	5.0973427006156	4.54587604113514	3.79495149194148	6.60020385105744	6.42197198694019	4.56664682636934	6.17977013065498	5.18968428232773	7	6.48888932085888	5.01368838164367	5.81437500355127	5.95657901497864	6.78998779754014	5.03861982113137	1	3	1	1	7	6	4	2	7	7	7	7	7	1	2	7	7	7	4	7	7	7	7	78.25	1	3
162	6.89439872846667	2.15470960266752	1.91036437454963	6.70139208480235	6.12035732121617	4.59264657701554	6.30656079162116	7	4.27344785308311	7	3.18578786265345	7	5.16780899881763	7	6.99386138587084	3.757782869338	1	6.39231326643983	6.89075913950094	6.83293957387346	3.64119858512297	5.71004982031603	4.31682133194098	7	7	1	1	7	7	2	1	7	7	7	7	7	2	3	1	1	4	3	7	7	7	5	50	1	3
163	2.45868921641161	4.88629446114302	4.17448468224721	4.30652700434181	6.70601010517866	4.51916326314725	7	5.95612062214782	5.15758012408969	4.985949801203	4.85503056862925	6.38564123127176	5.86823926323228	4.39084692850098	6.48365433286474	4.94385712230309	7	3.21675464581886	6.36341641681985	6.51802070074899	4.58683649231932	3.85362988514439	5.64336839541334	1	5	1	1	4	1	7	3	7	7	1	7	7	7	7	1	1	4	4	7	5	7	7	90.75	1	3
164	2.00509351942978	7	1.85754459862943	4.72685954121848	7	4.51135830204686	2.03667038264972	5.6620078853201	6.78526677724037	4.5865726588712	3.92223354750075	5.65051020324733	5.02585367759596	4.85921855375364	5.91028228234016	5.95349655301368	6.21542802635273	6.25738194109187	5.60100844542928	5.94369462654134	6.50762613367705	5.67081203765686	4.85267262331586	1	1	2	7	7	2	2	5	7	6	7	7	7	5	7	7	1	5	7	7	5	7	7	86.5	1	3
165	1.76785478188953	7	3.39711048502892	7	4.53245407525232	6.6936646552904	5.73600329422997	4.66997107592663	6.75919596676714	5.53180693481688	5.34049026258056	6.60341974265656	5.09727407114152	5.99246296993821	7	5.23460216512763	5.31771801242375	1	3.60022282278062	5.9356904954422	5.7281618767301	3.06933476737707	5.06968463396419	1	7	1	1	7	4	7	1	7	7	7	7	2	7	3	1	4	7	7	7	4	7	7	64.25	1	3
166	4.66562923079211	3.85220567159571	4.85662096392138	1.56060988116231	5.99464310190149	4.88874344366096	6.21453430014197	4.94880933654428	5.90267689173986	5.18337047447511	3.97300611181008	6.64329353454181	2.6259872915666	6.91751923805111	5.76107917633882	5.2725535961759	6.34259633452737	6.26558700030857	3.4081264487526	6.44054438399955	6.74674255937435	4.34966151700577	6.8258695753488	1	5	1	1	7	2	2	1	7	1	7	7	2	7	7	3	7	1	4	7	2	7	7	77	1	3
167	2.14702057324005	4.497468555289	1.08205470088141	6.85937857238475	5.47654231336913	5.71159745229408	1.26496920185731	4.70038290282076	5.12836534544857	6.36960768731113	6.81624237831745	5.74453871309124	5.80838207307007	6.31137058748036	5.69395986277311	6.39526412235306	7	2.71049338715102	5.33432541904562	5.25845625528932	6.37138001200772	3.89856291974688	7	5	2	1	1	7	2	2	5	7	7	7	7	3	7	7	1	1	2	7	7	2	7	7	81.75	1	3
168	5.19346901276374	1	1.67324123570593	1.84456347328391	7	5.90716143181002	6.07652406512983	6.66004250843014	7	6.76393422553559	5.85957522266897	6.70280112345981	7	6.33159390715276	1.45950360320447	7	5.79659745486945	1	3.84156891299958	4.6916930796217	5.52730438750375	5.33582197567119	5.38674682729273	1	7	1	1	7	5	1	7	7	7	7	7	2	7	5	7	1	1	6	7	3	7	5	60.5	1	3
169	4.09220124937015	3.32632147178547	2.7162198920908	5.11770567541233	5.59243757084086	7	5.90516913386608	4.66107239006909	3.44197303146548	6.57151670865742	6.88793363985696	5.16827213749328	4.52904261808045	3.91430536198079	6.16844341559099	5.93478170483873	2.95810187636076	4.64764173654107	6.70760418365469	2.55938079523303	6.42418161956322	7	7	1	7	1	1	7	4	1	1	7	7	1	7	1	2	7	2	1	1	6	7	6	7	7	68.25	1	3
170	3.49272380348208	3.06831232394583	5.17395787564348	1.00101743394851	5.81229062591817	6.61734590317223	6.5549118250552	4.93583580412719	7	7	3.01302116053988	5.76917996081285	2.79156312868937	7	6.02438673983252	4.0267999076732	3.4530163383394	5.67531191444772	3.08504267607684	7	6.30783591098388	4.87354282317338	5.06421929316998	1	6	1	1	7	2	1	3	7	1	7	7	7	6	7	3	3	1	1	7	7	7	7	56	1	3
171	2.32904342028957	7	3.27181710022341	6.86477715452226	3.88690393140032	5.15235004289059	6.71775274513891	5.91472603326978	2.83730546093726	6.13940643949001	1	3.58588958624698	5.1273536850366	6.61219871898968	5.06592736597135	6.3592391042727	4.99085081561165	6.89152524236039	1.70829868249868	7	5.65925671895376	6.0676656343634	4.97757120623357	2	5	1	1	7	7	7	7	7	7	1	7	1	7	7	1	7	5	7	7	7	7	4	76.75	1	3
172	2.7874451863364	7	3.10257947080477	7	3.63005389087997	4.26747558716118	7	5.78954999561351	4.03381642647853	7	5.22893413996235	4.72034256042606	5.39139253287609	6.14917958390176	6.51353777034529	6.21866367218867	2.08523489374813	4.88704020436309	3.92015962736026	2.92754895696515	7	5.06095519769579	6.87046669448471	1	3	1	1	7	2	4	7	7	7	1	7	7	4	7	1	7	1	3	7	7	7	7	72.5	1	3
173	1.44153164772538	6.54993667886776	5.87167419251116	3.56252293609476	6.42363253772959	7	7	4.04070493360912	6.33629555798801	4.72947555603764	5.77448795235241	7	5.43643504081217	5.32723819742898	6.25926947212566	5.386225953626	2.33274197535101	4.06796885813022	5.42692471039232	2.23873561236679	5.9179212797128	1.07518041748537	5.28287899496521	1	7	1	2	7	4	7	1	7	7	1	7	3	1	7	2	3	1	3	7	3	7	7	88.25	1	3
174	5.08031874254981	2.45603357470094	3.1826884375152	1.15928559848779	7	6.24101404255097	6.10406221566978	7	4.83751206751423	5.17264554544316	3.53971774183049	2.99029757824805	6.50646142826754	5.26449107103595	5.59616402308463	5.94187627595513	7	4.86566044636427	2.92341082487259	2.38484771103015	4.99180150783442	5.48067771640334	7	1	7	1	1	7	5	4	7	7	7	1	7	3	7	4	3	7	2	4	7	6	5	7	73	1	3
175	5.65370999164825	4.31349301346909	4.68745352171439	4.82616094623476	4.88406395425177	4.41165559972575	6.27057966741075	5.65716428667466	5.28248999576906	6.2136250070873	2.16273328597083	4.27257374362609	6.18761060953067	2.62397573387782	6.26201266947651	2.34212486202266	4.92179173947098	1.93301620631015	6.75390297580748	7	6.01365084584563	5.96636689074242	6.68548812220453	7	6	1	1	7	7	1	2	7	7	1	7	7	4	5	3	7	7	3	7	7	7	7	65.75	1	3
176	4.86443796684858	6.51448763499548	6.12971235052306	2.22685810050374	6.81628465831168	5.60096534425171	5.72113139168486	4.60101868537823	4.74520115706605	3.54866763652573	3.34117033421852	4.84847354305079	6.17444975604484	5.02176447344996	5.43350254678261	6.96448785587743	1	5.7058771965272	5.54745543582982	3.81404350898111	5.95017822360205	4.53478274949836	6.89398544995281	7	7	1	1	7	3	7	7	7	7	7	7	4	7	7	1	7	1	7	7	7	7	7	70.5	1	3
177	3.49481552517918	1.71183126108642	2.04312133666678	1.05271172223723	5.46569723079948	7	6.14695293590814	6.89950648134749	3.7673212366065	6.55257099215772	5.21447878466662	6.20882231326874	5.00497593163885	5.15840335765776	7	4.85309910437855	1.64678159436286	5.35490507462688	5.00737008698307	4.53889462282292	6.7546282043332	2.11707917375864	5.97415088850522	1	7	1	1	7	5	2	1	7	7	7	7	1	3	7	1	7	1	7	7	3	7	7	78.25	1	3
178	3.53818325565714	3.57064585969059	1.95611349627169	4.18994008535175	5.47825800165701	6.82220861935224	7	3.85698305823687	4.50909989060193	5.11040870721053	5.33850228818889	5.96393506894262	6.90332098675049	5.05501437485184	5.5848583354325	3.37089399530079	6.46532891690565	4.22870511591874	3.35988919351224	5.18414196672614	7	6.36563675142279	7	7	7	1	1	7	2	2	3	7	7	1	7	7	3	7	1	1	1	1	7	4	7	7	95	1	3
179	3.11489084178338	3.25544986120195	3.5494476207437	4.63578417448061	6.80094196325761	5.43059526083186	6.71682686616307	7	3.4851970192247	1.48280998785864	5.9779188379446	6.90773508596729	7	1.9684094907574	6.40922474876098	4.5191279168169	3.74226713256058	4.69047257051025	4.82815176759432	6.21233509713339	6.25111411212336	1	6.94275639284843	1	3	1	7	7	2	7	1	7	7	1	7	7	7	4	1	7	7	2	7	2	7	7	88.75	1	3
180	4.47332846597364	6.10926151845782	4.7809932873901	2.49501742189402	6.4745857857846	5.94249048936831	5.86924177215485	4.14068291826527	4.9051142216716	6.42238641185635	4.54382383223812	4.93721555576739	6.33358872307194	4.17940988467301	7	4.78318526971876	1	3.70832727255234	5.0630407930164	5.54506457156604	5.87840534977903	5.48254976933242	7	7	7	1	1	7	3	6	7	7	7	7	7	7	7	2	1	7	1	7	7	2	7	7	73.5	1	3
181	1	5.75592362115025	4.98542504417312	3.88496515040517	5.89738242209913	6.35716124424798	5.06084187233156	3.81617072462224	4.21291975366607	6.52934243093308	4.40949908349722	2.81255080642236	4.03714911636643	7	5.55188359192071	6.79711036575792	5.69982460280618	5.38355749070554	4.25690074405248	3.61606180755701	5.22932348422587	6.14147505453055	6.89648564463077	1	4	1	1	5	2	7	7	7	7	7	7	7	7	7	2	1	7	2	7	7	2	7	63.25	1	3
182	2.10316355801531	4.88701618554261	1.42009949475985	6.26695725393346	4.79527137306264	5.47596440625062	4.34139424330195	4.81419238093648	4.78532053073556	4.61070516371272	5.20573675215141	5.92666848750436	6.83008677153645	5.74190511007782	5.71119704842174	6.19275347689109	6.93701109173236	3.79298510490028	5.77118407509345	5.60665010184436	6.14758830763973	2.20348478766659	6.09344804262948	2	2	1	1	7	2	2	3	7	7	2	7	5	2	7	1	7	2	7	7	2	7	7	77	1	3
183	5.4844537180029	1.93026839344646	6.02953190586829	3.65765367200785	2.9558169664913	6.48862716819939	7	5.58379449274213	4.7433554052455	5.0716633858474	2.09154143604901	6.80684787207944	4.89089632398049	7	5.45717745075726	3.34196862769637	6.45480130284322	6.34217895733131	4.9782836558261	3.42028472299162	4.40342780161313	6.57492843754742	6.01456294838809	1	1	1	1	7	1	1	2	7	7	2	7	1	4	7	3	5	1	1	7	6	7	7	80.75	1	3
184	4.01967854826334	2.39150911000934	1.68219320830893	4.58905902390197	4.68913669553996	6.42342497496197	2.82960567578188	5.1390250850503	3.73996693939432	6.60523229667182	4.71845727960597	5.99413748221032	6.32264843199505	6.26848372475325	4.60614030499191	6.30214952001791	2.73291624286235	4.10539384408328	4.2239548081031	4.70587598223764	6.64445322196671	7	7	1	7	1	1	7	3	1	2	7	7	3	7	1	1	7	2	7	7	4	7	5	7	7	70.5	1	3
185	6.73222555064156	2.87996743093774	2.30960254555286	5.93159037300979	5.77259741707591	3.24807216460663	5.07388652193677	6.24863011637918	3.7275093080528	7	4.11916067704659	4.4499788077341	4.88036086160565	6.55424364283575	4.39515631677685	3.86095364956548	2.72152434267208	7	6.07322061355395	7	5.93922279568373	1.22622151783875	6.82384652433126	7	7	1	1	7	7	1	1	7	7	7	7	5	3	7	1	1	4	3	7	7	7	4	51.25	1	3
186	5.10382004624319	6.66916687889904	5.6438973774028	2.18695318032188	6.35155511869651	5.88773051817272	6.21052503848816	4.62810815907599	5.55251188274159	3.5220903901672	3.75881404173296	5.73688491825568	6.62538156738492	5.89849067684543	4.14219199368331	5.66218507192327	5.90878698673138	3.31531383335204	4.488419231802	6.065295474852	5.909452636955	5.08035113883488	6.66998952905407	7	7	1	1	7	3	3	1	7	7	7	7	7	7	7	1	7	2	7	7	7	7	7	67	1	3
[truncated: 5 more columns]
