# Supplementary material for: How Are Mate Preferences Linked with Actual Mate Selection? Tests of Mate Preference Integration Algorithms Using Computer Simulations and Actual Mating Couples
Source: PLoS One. 2016 Jun 8;11(6):e0156078. doi: 10.1371/journal.pone.0156078 (PMC4898694; doi:10.1371/journal.pone.0156078)
Supplement: S2 Data — Long-term couple and agent-based model data analyzed in Study 3. (ZIP) [file pone.0156078.s002.zip › S10/Polynomial Model Data/Polynomial Couple Population 01152016 0655.csv]

	trait1	trait2	trait3	trait4	trait5	trait6	trait7	trait8	trait9	trait10	trait11	trait12	trait13	trait14	trait15	trait16	trait17	trait18	trait19	trait20	trait21	trait22	trait23	preference1	preference2	preference3	preference4	preference5	preference6	preference7	preference8	preference9	preference10	preference11	preference12	preference13	preference14	preference15	preference16	preference17	preference18	preference19	preference20	preference21	preference22	preference23	fitpoints	sex	algorithm
1	5.71108551417579	3.18311361795928	5.67183604504599	7	6.80457606357203	7	6.8056757211602	6.90242060111485	5.91521511695237	7	6.79030391198589	6.10093286000277	6.66027749965098	7	7	7	6.42931215983451	6.0569090133787	6.67698342648743	5.3696650855459	6.05283458641981	6.67997691433294	6.54852855092337	1	1	7	7	7	7	1	7	4	4	1	7	2	2	2	7	7	7	2	7	2	7	6	105	0	3
2	4.82553929300898	4.57047175386612	4.20132314110635	6.96953037455666	5.93276078387467	7	7	6.62575904038763	6.22021751616334	4.35923618703648	6.7769130180556	6.75822017906858	6.88794860584536	4.26015288530098	6.67974957656742	7	6.7578146864124	5.69658636133108	6.83851100523477	6.86504795767359	7	6.02817945619309	7	1	1	7	7	7	7	7	3	1	7	2	7	2	3	2	1	7	7	2	7	3	7	3	93.75	0	3
3	5.65603834994895	2.71993020961599	5.5699933902805	6.52225789376041	6.71285876720345	5.56693497633267	6.16930306227665	7	6.42257075305541	7	6.39185270586973	7	7	6.1931547264169	6.70499103200376	7	6.10974869008816	7	6.62435993247815	6.78276459530404	6.2542218174024	6.70691877836405	7	1	1	7	7	7	7	7	7	1	5	1	7	1	2	1	7	7	7	2	7	2	7	6	94.5	0	3
4	6.21048085070231	7	5.67345854869084	4.30450925708732	6.37896380816601	4.52757653985025	4.26937350597251	3.06247470950245	7	6.80248317568999	7	6.47848779475253	5.67478380313939	7	7	6.73297960098554	5.92573185575209	6.19605085564622	5.5108672893729	7	6.09386395161993	6.88078759691509	7	7	1	7	7	7	7	7	7	3	7	2	7	2	7	1	7	7	7	3	7	1	7	3	97.25	0	3
5	4.82215225002848	3.00869330708952	4.81708685296649	7	5.79476867082053	5.05057169577422	3.1768741808538	4.31306008516416	5.77992438903868	6.81374381498376	4.8473045286827	7	5.28126283923985	6.3664763448914	7	7	5.76909667747524	7	7	6.20327693581611	7	5.70240321824337	7	1	1	7	7	7	7	2	7	1	7	1	7	2	2	1	7	7	7	3	7	2	7	3	114	0	3
6	6.76187985286701	4.76484697097143	4.10784574561884	6.03886823618822	4.6193672894232	6.60906816091248	7	6.53101129786589	6.21891430745598	5.85414531030353	5.69276110544147	7	6.65359889145457	5.3931038568428	6.04154738668839	5.78230212328899	5.82418269989851	4.52157682836015	7	6.59576050294011	6.95887632002119	6.29695218227002	6.46018854677948	1	1	7	7	7	3	7	2	1	7	2	7	2	2	2	1	7	7	2	7	1	7	4	95.75	0	3
7	4.88420760503284	3.1473608304076	5.44948668886393	6.93894839375791	6.44540011514195	6.00810854221734	7	4.76710541961753	5.63621244699974	6.8812091860811	6.65601713870265	6.64321495653984	7	6.29344695343492	7	7	5.6714842688553	6.33545044965264	7	6.60323467503823	7	6.43286205341395	6.39686897026562	1	1	7	7	7	7	2	7	5	7	1	7	2	2	1	7	7	7	3	7	2	7	4	112.5	0	3
8	5.86644009130439	3.77100519831775	7	4.86436938539167	1	5.71090108962565	7	6.73989692841715	7	6.46009357382271	7	6.27134423307339	7	7	6.53032761545067	6.44538425154917	5.16457789074382	6.34047207213888	7	6.19773693616554	6.13420658997274	5.94524425856336	5.5835917564502	1	1	7	7	3	7	2	3	5	7	3	7	2	2	2	6	7	7	3	7	1	7	2	101.25	0	3
9	5.83828224899227	4.14681261545552	4.05627685883277	6.42734344117049	5.51089456919303	6.00956700198073	6.61662891792001	6.93661257020833	6.87741575199241	5.48167698007287	5.87169254614156	6.85764986672671	5.04530046354641	5.33409990186457	7	6.18113040750707	6.39774985468044	6.37479694457306	6.92047996028366	7	6.53657438102126	6.3709637775282	5.71788741877884	1	1	7	7	7	3	7	7	1	7	1	7	2	3	1	2	7	7	2	7	4	7	2	113	0	3
10	5.68701054723174	6.67758363312523	4.13918609019053	7	4.51468898967301	5.36861377384148	5.16700825342857	5.05439987565624	7	6.67576059258493	7	7	6.19042143216629	7	6.02671700284693	4.54057293154559	7	5.87428397716189	6.76549941951699	6.73439173455108	5.82808957421495	4.32811825665666	7	1	1	7	7	7	7	5	7	1	7	2	7	4	7	2	7	7	7	3	7	7	7	7	81.75	0	3
11	5.56667319770578	4.26502339137145	7	4.28511781847124	1	6.20257119557957	7	5.92937181774827	7	6.1181580147514	7	5.36163484886302	6.31111764583631	7	7	5.9750592366401	7	6.83928287789702	7	5.87154900226124	7	5.90649634867045	6.71670259317869	1	1	7	7	5	3	7	4	5	7	1	7	2	7	3	7	7	7	2	7	1	7	3	110.5	0	3
12	6.64266638575972	6.73303472053549	5.74634467706357	4.42041032603824	6.01251141981182	5.44629775658211	5.42434726082139	4.46841643249243	7	7	7	6.1455708863978	6.73159446125692	7	6.40936267316933	6.50761400204076	6.71700065732316	5.32354018233604	6.18113402316783	6.27728079547807	5.56596485102589	6.36156554914826	6.97170346649043	7	1	7	7	7	7	3	7	2	7	2	5	2	2	2	7	7	7	3	7	1	7	3	95.25	0	3
13	4.42147730387596	4.27326760402119	4.00252472355301	6.32481173721235	5.78718827458123	6.0963759411785	5.41138060789711	7	6.47155824177573	6.00235957320145	5.59723870597136	7	5.32974781545512	6.46435501145719	6.67229243530607	6.1534533068084	6.35544253039213	6.71541057851356	6.02106588057436	5.48805955315212	6.87698902229101	6.3505713122073	6.98628651600376	7	2	7	7	7	7	2	7	6	7	2	7	4	7	4	7	7	7	3	7	1	7	3	109	0	3
14	5.2818234025452	3.83881253095013	6.29061424621037	4.21760969392082	1.48733595021727	7	5.27626517789526	6.96596055682295	6.55686448618838	6.67901535905755	5.94490457239453	7	6.1009355051828	7	4.12014803262826	5.50455849971591	6.95352753245976	6.98393635487804	6.91334729198717	4.37927341383866	6.83887313494534	5.47538916136749	6.94725224181272	1	1	7	7	7	7	2	1	3	7	3	7	2	1	1	2	7	7	3	7	1	7	2	105.75	0	3
15	6.34848231949376	6.46571020008121	5.40157436476466	4.08682017756554	4.61698691615619	7	5.65214423143867	2.07922167439054	7	6.96254936915633	6.501383998581	6.74421190293476	7	5.09947776908369	4.98492040669023	6.45005753243572	4.71407639056077	6.6233714434468	6.49533231091066	6.47230210075601	7	6.50305643922088	6.654245229318	7	1	7	7	7	7	1	3	2	7	1	7	1	7	1	7	7	7	1	3	2	7	3	99.5	0	3
16	5.98019387506226	5.03869093864501	2.49821221203781	5.4786580399569	4.213229483221	2.99137870654264	7	4.17759234953322	6.10941908680266	6.86031903308633	3.94540037939987	5.74282775857487	5.25654736908304	6.03849290202717	6.9474160556018	7	5.70050853618878	6.50084959284986	7	5.70412569100372	7	7	6.63169824048416	7	1	7	7	7	7	7	7	2	7	1	7	1	7	2	7	7	7	2	5	4	7	3	100.25	0	3
17	4.1306957077535	5.99215056606942	5.03410294791669	4.15248859783377	6.00588941221478	6.73878598390191	6.55945260834461	5.37350907709659	3.81303472542959	6.55743393044146	5.92323051076443	7	6.92048560900738	6.39159572233277	5.51533756355932	5.91692960424975	4.97325354796093	6.39722875473452	7	5.81441551009707	6.17768071914181	4.22409731003552	6.48483935863865	7	1	7	7	7	2	7	7	3	4	1	7	1	2	2	7	7	7	2	7	1	7	7	84	0	3
18	5.44291983076969	7	5.41120004515497	7	4.68320390159219	4.43848162402396	5.54162953682295	4.33234807346994	7	6.91037037102239	7	7	5.51746015507285	6.69903195724434	5.7674878517906	4.88946974647788	6.01950501177368	6.77870060714038	5.43232976050324	5.75464360333409	6.15287740686343	7	5.94321408737965	1	1	7	7	7	7	7	7	5	7	1	7	2	7	2	7	7	7	2	7	1	7	7	85.75	0	3
19	4.55982238325983	4.67470258116305	6.0848882259203	4.28237305912345	6.71078589363461	7	6.69055542112221	4.65497869937358	6.05077978264225	6.60277861049368	4.39876436376177	6.99767128175321	6.09735745057922	7	4.01118184631077	6.12955252452461	7	7	7	5.28701070707484	7	6.2942365316906	7	1	1	7	7	7	7	7	2	7	7	4	7	1	1	1	7	7	7	2	4	2	7	3	113.5	0	3
20	5.2607829731688	5.20922715722152	3.83055080786589	6.79486915331313	5.50161618464907	5.99770829141251	4.92124149474882	7	5.92318002030366	6.0325355353065	4.6295980966441	6.67426320736834	6.46218808414869	6.12817339938539	6.60780414033774	6.74932857695694	4.78911084911689	5.1486348127235	7	4.34502449036351	6.040253331918	5.69580006500227	6.68759650310405	7	1	7	7	7	7	7	2	1	7	1	7	2	7	1	7	7	7	3	7	2	7	4	92.25	0	3
21	5.57070206494207	5.02145005553037	2.51936667434091	6.53538451963336	4.43773648510039	6.04242036881646	5.35204327767785	1.44105459462677	6.45410607887137	6.95169397842116	6.370643419666	7	7	1.74212629337725	5.28968140168748	6.45336103566892	5.4626631358627	7	6.78192481601306	5.44154086828919	6.71205587881421	7	6.83730009207087	7	1	7	7	7	7	3	7	3	7	1	7	1	7	2	7	7	7	2	7	1	7	4	98	0	3
22	3.23994429589905	6.77430071547496	5.68256771531848	4.46180272004874	5.05687111907499	7	5.80340621161899	3.91166400136687	6.99550651974393	7	7	1.94822167938729	6.39225626103264	6.08968300871933	7	7	6.76018980599327	4.80545069500989	6.21426203910208	5.11934814024638	7	4.71817264256412	6.95004351208192	7	1	7	7	7	2	1	7	1	7	1	7	2	7	2	7	7	7	2	7	2	7	7	90.75	0	3
23	6.03294845826736	5.67145034064926	3.61081383657569	5.6317567303791	5.51885774165919	6.09631738465767	6.35715183799072	1.42145516254887	6.8102699875209	6.767859706578	5.62992948507456	7	6.54370375984737	5.46141892534325	4.3464312359175	5.4124619279293	6.3155818726378	2.92154576648236	7	5.43325430319956	7	5.7672298758124	6.74125415975404	7	1	7	7	7	7	1	2	7	5	1	7	2	7	2	7	7	7	2	7	2	7	4	103.5	0	3
24	4.12443024667874	3.91389589894289	5.96980520142223	6.75531321115255	6.07465663288261	7	6.60336399159939	6.32177390123601	7	5.76244787906861	6.57328469522952	5.54787976558948	6.39969559785047	5.0772766491822	7	7	2.05026309130665	4.62165602499913	6.72334862871741	6.82376469376384	6.5490144553872	6.4797507947415	6.04691871118959	1	1	7	7	7	7	2	7	2	3	3	7	2	7	2	7	7	7	4	7	3	7	5	96.25	0	3
25	6.90378516552951	3.74159865349863	4.5986785289193	5.4009906164282	1.4321530129939	6.92824779956857	7	6.41678341169772	6.58980164384525	5.5552851330476	5.85615690164434	7	6.64165367350107	6.0226137529377	6.45305803701413	6.36523329247669	7	6.27901995269825	5.74220904473475	4.34803124999185	6.33617344684749	5.12977997908027	5.64215988226984	1	1	7	7	7	7	3	7	1	7	2	7	5	7	4	2	7	7	1	7	1	7	3	73	0	3
26	6.57372058175933	6.16353053476181	3.69602621340935	5.10513467544167	5.19579900017987	6.13500613738265	6.67186799557034	2.08786433060275	6.67896303216566	7	6.53418206231159	4.73267699101456	5.33517840380429	6.95746547152758	4.22834540998562	2.82715377932817	7	7	6.62799655457669	6.26026671519193	7	5.30206560440346	5.59937833102194	7	1	7	7	7	7	2	2	6	7	3	7	2	7	2	7	7	7	3	7	1	7	6	110.75	0	3
27	6.04173612996251	7	6.26458261656884	4.85386843261708	6.27457780745643	4.38710787299581	4.55216520155084	5.18717912641127	7	6.28512999316585	6.43148177554735	4.63064984513453	6.52257027828757	6.68762853018583	6.98881919326322	7	3.53814528150992	6.89067519117246	4.73298339112205	6.44450509170737	5.70533301928187	6.72703115604322	6.272864256296	7	1	7	7	7	7	7	7	2	7	1	7	2	7	1	7	7	7	2	7	1	7	7	94.5	0	3
28	5.01095578324152	5.56498969130144	3.88527827939001	6.12225835065461	5.04086145368013	5.53933408757698	5.15620636579994	4.76708047994299	7	6.72376889361229	5.95616303676376	2.98550750755851	5.38453417412111	5.37995568063154	7	5.78833357010922	6.04788503419215	6.90420834777455	7	6.84719417071459	5.31576164275601	6.33089509242318	5.16907736382714	1	1	7	7	7	7	2	7	1	7	1	7	2	1	4	7	7	7	3	7	2	7	7	108.25	0	3
29	5.11042333206672	7	4.59328394458845	6.76986382253408	2.6526293271526	6.84458298840157	6.90357730503353	1.99427949921145	7	5.52607138570354	6.92513848774099	5.11513750530437	4.77059553640709	6.88506593958102	6.98859612749171	5.36182088983426	6.59459850501568	5.54752233201928	7	3.12316978028846	7	4.79750670330731	6.41033778243306	1	1	7	7	7	7	7	2	4	7	2	7	7	7	1	2	7	7	2	4	2	7	5	99	0	3
30	4.38131648716494	7	5.49431163383624	5.19086442706093	4.87163270984221	6.58338690659403	2.50490611409619	4.80299448581683	6.67828628121921	4.6742909496749	6.54685394697692	5.21641995473366	5.90337897474698	6.31604254574167	6.10100561043359	7	6.08203171740627	6.11993667721564	7	6.64440276454953	7	5.07183301792115	7	1	1	7	7	7	7	1	7	1	7	7	7	1	7	3	7	2	7	2	7	6	5	2	89.75	0	3
31	5.49702410773499	7	5.57680254866436	1.80133998004707	2.88277467731749	6.88349176974	4.67792349685515	5.4875157894497	3.37138464739477	5.95695201033017	4.61617638970706	5.00976383585646	3.80789647139416	7	6.16313774832054	7	7	6.74877037326145	7	6.96364346681411	3.18610651265546	6.92350395677325	6.58184639231052	7	1	7	7	7	2	1	7	2	4	1	7	2	3	1	4	7	7	1	7	2	7	6	89.5	0	3
32	6.33872982753556	7	6.35703913262709	4.64016027208573	5.31913047541386	5.21908718314526	4.62616579975588	5.92793565310955	7	6.14271785318418	6.75869792210619	3.84099555215098	6.4574395746051	7	5.92677332716946	7	4.50607150707358	6.75949007269262	4.58271125173162	6.59773181818074	5.58199130676598	5.94547412464619	7	7	1	7	7	7	7	7	7	2	7	2	7	3	7	1	7	7	7	2	7	2	7	7	84.25	0	3
33	1.15812282645062	4.43338706503027	6.71569485081937	6.98801615732176	7	4.55151174921504	7	3.19924900998615	5.83820186998041	7	5.66834116664027	6.69473263859443	5.49551115048861	4.92303735674138	6.79267124422009	6.50295271766318	5.98621412072822	6.95091985583736	6.20831446737064	6.36181368195092	5.41311542404213	4.14242716156472	6.03403236065233	1	1	7	7	7	7	2	2	7	6	1	7	1	7	2	2	7	7	2	7	2	7	3	104	0	3
34	4.07215440965419	5.76070147966049	4.02905704519767	4.7067644688739	5.58337610271766	6.45332338677088	4.41255908794703	7	3.95821331172763	4.88307565224197	5.89522502172688	4.76674386713411	7	6.48061995989209	7	5.95988571506745	4.37334366585596	6.85938213332237	3.87274035979827	7	7	4.30956423153917	7	7	1	7	7	7	7	1	7	1	4	2	7	2	7	3	7	7	7	3	7	2	7	4	79.75	0	3
35	4.621670960199	5.53780005218139	4.49679044660203	5.13737867891368	4.57939862196795	6.46410726746767	5.11161536975961	6.20707882104218	3.72713722155967	4.22977673361869	5.17793218760515	2.04741148902732	6.2212457679247	6.81472182870873	7	6.85813408926353	6.80106291458227	7	6.73587756417867	6.88338163318299	6.59297254837597	3.91321278816978	7	7	1	7	7	7	7	1	7	1	4	2	7	1	7	4	7	7	7	1	7	2	7	7	95.5	0	3
36	7	4.16330103475576	5.02197061704025	4.71896787921706	1.53321367116413	7	5.99779409810224	6.55929553360556	6.25626078947316	6.4449069318652	3.8159691392208	7	6.43408670194057	5.5980996559436	5.43969677757013	5.96562607664063	7	6.37654839598212	5.53289998467202	4.97591762003236	6.19822756170906	5.84173783198447	6.34352981212117	1	1	7	7	7	7	3	3	1	7	1	7	2	3	1	2	7	7	2	7	1	7	3	71.25	0	3
37	7	7	2.52756883276552	6.67266169522769	6.46583994672538	5.48821151775691	6.39714597513652	6.14429147451372	6.10089588655207	6.50826741920725	6.06941416670851	3.56273816362944	3.53855040459621	6.13597869621221	5.34565104204558	7	6.03430048165682	4.57246703498164	6.78298532583757	6.14565286734474	5.8423597035335	6.01859070927125	6.81534477933279	1	1	7	7	7	7	1	6	2	7	2	7	2	3	1	3	7	7	2	4	1	7	2	79	0	3
38	7	5.92059833050156	3.83179340644372	4.80149868207739	4.47792083519781	5.68075780338608	7	5.88287433837759	7	7	6.3628318135938	7	6.09059300528355	5.18179734501036	3.68667820288196	2.86362757611998	6.88998294578272	7	6.57926530331694	5.79548375603987	7	4.24268980021711	3.59690896748693	7	1	7	7	7	7	1	1	3	6	1	7	1	7	2	7	7	7	2	7	2	7	3	82.75	0	3
39	6.29276715444515	6.91697405679293	3.57539495904947	2.55437968530815	3.17723640262664	6.67561921181746	4.43256045015379	1.04012458707727	6.83930034384277	6.46890444510865	5.50903014944816	7	5.31277175673064	5.94765953221063	4.7625149193357	7	3.26843693902047	7	6.33042591013243	6.05627425631675	5.86606572954494	6.32934365667858	6.70822694730658	7	1	7	7	7	4	2	7	2	7	1	7	1	7	1	7	7	7	1	7	1	7	2	83.5	0	3
40	2.05421424451707	5.4290837479911	5.89882438084232	6.70509139382323	7	6.91239177838063	7	3.32510571406444	6.09991834717768	4.43364392798848	7	7	5.7126087094278	4.74261659394223	7	3.63160811904253	7	7	6.6937925920506	4.78300473778923	6.43069150893864	4.0312019454322	6.00098596261937	7	1	7	7	7	7	7	1	1	7	1	7	1	1	2	7	7	7	2	7	2	7	3	88.25	0	3
41	5.01166186403004	4.49744632525109	6.87326084938388	4.35116839813587	2.18708801688741	5.58156982249391	7	6.0440851621975	7	5.26186747730931	6.22994772265371	5.26551599270476	7	6.2219825613171	3.09675311639991	6.79726837430112	6.25429089693006	1.75269721863126	6.83403639815641	6.79711716019184	4.93274489429542	5.38915479401107	6.8369348616812	7	1	7	7	5	7	1	2	5	7	1	7	1	7	3	2	7	7	2	7	1	7	4	100	0	3
42	4.96176027811548	6.51512700326031	4.14057145973383	2.47523316659923	7	6.7220871293016	6.08938776841805	2.46174622846112	6.07775732947304	6.82101136586719	5.46493480559223	6.92795045449351	6.82388374870403	5.66068024423822	2.23054200815764	3.82336606214583	6.80120388467129	4.67056179293381	4.63236053330877	7	7	5.24406403297517	5.97915117715338	7	1	7	7	7	7	5	7	1	1	2	7	2	7	3	7	7	7	4	7	1	7	3	76.75	0	3
43	6.52634155371784	5.47249369370791	3.97757816109233	5.138959113779	1.02925127214141	4.54275340776326	6.52214320980114	4.67205341704684	5.65428962351798	6.23028242730505	6.51523805565567	5.96401918652444	6.93449000644042	6.66968125897075	4.64980309103906	7	7	5.84753336881139	4.83192594867445	4.76273477773571	3.6960837106171	7	6.81163039039148	1	1	7	7	7	7	1	7	1	4	1	7	2	2	1	2	7	7	1	7	2	7	3	79.5	0	3
44	4.99166041036182	3.63651361009727	6.25465011867518	4.13434280830423	1.29400642970714	5.05607615679112	7	3.73249796249295	5.08087125080592	6.56358410649358	6.75371743107894	6.22391253136998	6.83016839766993	6.21293248202593	7	6.13429670032234	1.84905608641944	7	6.41039738493978	6.63469645366486	6.09622532861624	4.62410512730509	6.6140877061547	1	1	7	7	5	7	1	6	5	7	2	7	1	7	1	2	7	7	2	7	1	7	2	94.25	0	3
45	5.93965216925428	6.90875928269878	4.30106619925008	3.54607926885835	6.34790307395058	4.37510311690424	6.82520653035744	3.05687337762427	5.32831378599562	5.94650979915023	6.17926179699212	6.75033716943299	6.76129285241302	1.59373438785881	4.0914135110543	1.71300848324942	7	5.56003643514062	6.77145403130742	5.96478656462073	5.86591509802247	4.9203377063655	6.36343385976414	7	1	7	7	7	7	3	7	2	1	1	7	1	2	2	2	7	7	4	3	7	7	2	83	0	3
46	5.34868371285593	3.79165510152197	5.94119540039396	4.75460498165899	1.10813552460772	6.58323823179599	5.54157341445445	5.65491448522702	6.34932830230028	7	4.96483156099179	2.66924136364174	7	6.19292177437598	4.06994388864193	3.60505951191995	6.44150042375063	6.63305055399624	7	4.8297801110504	7	5.30551905640501	6.54411971206489	1	1	7	7	7	7	3	1	1	7	2	7	2	7	1	7	7	7	3	4	2	7	3	92.75	0	3
47	4.40862916261298	7	5.00816174425046	5.03185252129273	6.18647508748117	5.99817884473985	6.80802766030771	4.95091895703277	4.44421435565883	6.08917016796178	5.38513471504406	6.82048712827855	5.95338842333707	5.86286889734892	5.70064206238407	5.65021178227781	3.87437699342248	5.31892020887037	6.78017918169159	5.45166462555897	6.34649623797095	3.41682822030514	6.19068046352844	7	1	7	7	7	7	1	7	1	4	1	7	2	2	2	7	7	7	1	7	1	7	7	75.5	0	3
48	6.07070539232402	6.04939397088371	5.56646080794077	6.19175137584574	3.53918358782379	6.41477965254606	7	4.91331324271476	5.83790553992347	4.58498416569683	3.81368495044996	6.50552052973079	7	6.71144319286479	4.08261764183411	7	3.64996874968639	5.30251131480292	6.51357297161298	5.94000208414066	5.81269842076804	4.99282017598895	5.27478538126182	7	1	7	7	7	4	2	7	1	3	1	7	1	7	1	7	7	7	1	1	3	5	4	101.25	0	3
49	5.85535701751728	5.78192229079437	4.71043515365739	3.71368848527059	5.83990349114567	6.74328705745943	5.67357693771107	2.6909363451389	6.97331589361689	7	3.58506122596823	4.62613596914463	7	5.28388098005533	4.90724269041548	5.49064100407897	6.7166723671313	5.77344416462195	7	6.51733945674567	2.99948101149793	4.17241121474656	6.39740380500419	7	1	7	7	7	7	1	2	2	6	1	7	5	7	1	7	7	7	2	3	1	7	4	86	0	3
50	3.18357927876963	6.70155184011593	7	5.7710631068194	5.98148720820994	4.65987994407339	3.24472006060825	5.21804782971549	4.94735764981697	6.49062104803585	6.29693748624556	5.90947646588226	3.56462630590489	6.30047325705993	6.57847381916322	6.96400615373826	3.98228458969602	7	6.62719553117337	5.63295990885791	7	5.43725958035441	7	1	1	7	7	7	3	1	7	1	7	3	7	1	7	1	7	7	7	1	7	2	7	6	80.75	0	3
51	4.34717401944807	6.7818394899626	4.99176405737252	3.22299809531012	2.96290072456098	5.49736251426666	6.91588748461177	5.61403814021516	4.91356225893072	4.49604201382626	5.81323754056076	5.65008425844186	6.77858264811382	4.82062938161454	7	5.45837542797033	5.45183723736143	2.89175256410493	7	6.03777168825649	6.6168492973208	2.88145156737211	6.93583486851018	1	1	7	7	7	2	1	7	1	7	7	7	1	7	4	2	7	7	1	7	5	7	4	81.5	0	3
52	5.77073436894497	5.9488872217852	4.63091975014852	3.76270088148583	2.89207160456553	2.48707932668036	2.72887118984661	6.82593434395503	5.09302604832086	5.27577810833347	5.7722988042752	6.92408845967568	7	6.45852352617118	4.75061908546585	6.8495676350561	7	6.30357777869825	4.55754948555736	5.84059953991536	5.76899926296268	4.99576418099881	4.63486438993821	7	1	7	7	7	2	7	7	3	4	1	7	2	7	1	7	7	7	3	2	7	7	7	72.25	0	3
53	3.56278637930523	4.76879091232478	3.28147503227272	6.30567831142201	1	7	6.99810833457158	3.90644115945609	4.58423883078354	6.48804697941718	5.88964407359066	5.03577187275851	3.86317405516333	2.52187306382197	6.43842894178142	5.87263052665814	6.79930733974122	5.64058381796898	5.38844007221981	3.38993970761214	6.90130819357138	6.18541460215667	7	1	1	7	7	7	7	1	7	1	2	1	7	3	2	1	3	7	7	2	7	1	7	3	70	0	3
54	2.78018978092608	4.84061516479578	4.78720897093321	4.36974277103344	5.83778727121208	6.61054047052922	5.9437144554333	1.36854820737995	6.4219770605705	7	5.49942769727127	6.36577550795601	7	5.18564005086892	4.23416338364235	5.95117790370191	4.0754281012327	5.90917050062748	6.83186933366606	5.9867645027386	5.12423776956896	4.87972155308158	7	1	1	7	7	7	7	1	7	2	3	1	7	1	7	2	7	7	7	1	7	2	7	7	98.75	0	3
55	4.94440574369291	7	5.18065718156929	4.74115740669353	5.08493382338884	5.99405783416314	7	5.7838508429252	3.82328442668967	5.74345560218369	5.09403990415762	6.46162015446676	5.69825792845958	6.13845537537261	6.16764708971273	5.52120720329921	4.95083121215175	5.72750785883397	7	5.86067367413545	4.45560615177498	4.22973187645995	5.35960546817281	7	1	7	7	7	2	7	7	1	3	2	7	2	2	2	7	7	7	1	7	1	7	7	73.5	0	3
56	5.2548527790131	5.65612094819413	2.52113156774766	6.46322857300454	4.48942839000682	3.4396005838952	5.45744163317728	4.52309486529035	5.98475076068477	6.64690250098457	5.18106227786623	4.82920335416392	5.22992946433855	5.27384451887641	6.60457582906988	5.60305811374704	6.05253200710391	6.32700905384401	6.98298686822156	4.66045293657347	7	7	5.42053586292491	7	1	7	7	7	7	7	7	2	7	1	7	2	1	2	3	7	7	3	7	2	7	4	93.25	0	3
57	4.78481318925586	6.57252928738986	4.80901109691834	6.6478485734061	4.85107191227987	5.95545668395895	5.39049156181449	3.44691296399501	6.90349216536775	2.69639467781278	4.43651008431991	5.73597209576688	7	6.89689471156766	3.28240615586588	7	2.59824040151824	4.79187569698101	7	6.50938755434159	5.43370619470238	5.94361038531895	5.71447152547341	1	1	7	7	7	7	2	7	3	4	2	7	2	7	1	1	7	7	6	7	1	7	4	103	0	3
58	3.83311819518385	6.40148598024016	4.73357713978287	2.87682249213675	6.00215419807578	7	5.27957035907664	3.11411046759585	6.83993134524009	6.56205057540002	7	5.31003508157256	3.11376204647203	7	6.51813945146893	4.42412983913398	4.57474757980304	5.49998987076147	5.62178248587438	5.84363452658758	6.61519978789064	5.19193870831574	6.5368595925266	7	1	7	7	7	2	1	7	2	4	3	7	1	2	4	7	7	7	1	3	1	7	7	94.75	0	3
59	6.96970733169669	6.67773409774152	3.48566162775995	2.26176415334476	4.05199432102818	6.47104542815468	4.34134604570879	1	5.1482159245819	7	5.09068198687161	6.50162632437866	5.26260673357012	3.48628882620428	5.97110767661558	7	4.11313305556395	3.96153171835766	6.12781383660775	5.63061774342379	7	4.07710167491228	7	7	1	7	7	7	7	3	2	3	7	1	7	1	7	1	6	7	7	1	7	1	7	7	77.5	0	3
60	5.18529112009225	5.29371145403974	2.64730229488844	5.25327485255574	3.50822224097538	4.0933964656734	6.68400005707426	4.72582949470652	6.35068947246247	5.84497365528439	7	5.4514515802565	5.07036624287364	7	6.12195827739	4.00256582225264	4.17151855628162	6.34431121927336	6.10727613951996	5.7226335527661	6.82746870566441	6.36057437558041	7	7	1	7	7	7	7	1	7	3	5	2	7	1	7	2	1	7	7	5	7	2	7	4	84.25	0	3
61	4.79743436420607	3.65960914310168	3.62834637487922	4.31580425961709	6.02621601750687	5.95258570157192	6.63384468143848	4.08526076511201	4.8885824916904	7	5.42975319773299	7	7	5.82046340788101	3.86285846556167	6.06624753467887	3.77183423703452	7	4.66718028314198	5.96491639483063	7	7	6.90517809610708	7	1	7	7	7	7	1	7	1	7	1	7	4	4	2	7	7	7	2	7	1	7	2	88	0	3
62	5.24000985002055	6.1661339456143	4.07475565239869	7	5.1252610386137	4.11488374918815	5.13239412751633	1	7	2.92428038197856	5.43266501378933	5.60204781188073	6.12580929385777	6.04401761007083	6.51301462505268	6.90648140214454	6.51326166163313	1	6.50781592324073	6.06489133179064	6.34720539699701	6.0290446253072	6.17318258474425	1	1	7	7	7	7	1	7	3	7	2	7	2	7	7	1	7	7	2	7	2	7	3	92.75	0	3
63	5.3959518812949	4.44112519226785	5.93787303081029	1.94004459284679	5.53118935483749	5.83343691004645	5.78209451428363	1	6.60192444259644	6.2177395658798	7	5.97000856630351	7	6.46658491607261	4.70398162585726	6.2903809101767	5.40429389822136	7	5.09555175044951	5.86796298023346	6.26230947830359	6.20444040900048	5.17200023136348	1	1	7	7	7	2	6	7	7	7	1	7	1	7	1	7	7	7	3	7	2	7	2	79.5	0	3
64	3.99493609975123	5.55191471393536	2.15110894764163	3.73216112179956	7	5.34673351995918	5.97953831245303	2.14521450866195	5.28228747723488	6.63421823091785	5.73492624735074	7	4.61322030109918	5.80921395242461	6.74280621463988	6.30660039318677	5.12173792498397	4.36141776891555	6.6131130893314	6.21402498580524	7	6.85857565271339	6.50850402971375	7	1	7	7	7	7	1	7	1	7	1	7	1	7	1	7	7	7	3	5	2	5	3	79.25	0	3
65	6.64857661715321	4.19185734180074	5.50890843263695	4.26159077961428	1.71392437622922	3.74763394531167	6.87476955073303	4.94989677618158	5.53972718189666	7	5.07829530087677	5.51978684130594	6.21838238498462	5.80562328031896	4.34469123646831	6.77519165963501	3.43482471636419	5.40395536715096	5.80291173529467	5.89109426689825	5.81358830075681	7	5.86652873163899	1	1	7	7	7	3	2	7	7	7	1	4	2	3	2	7	7	7	2	7	1	7	7	84	0	3
66	5.94652975952624	4.70818392911403	7	2.30310425350469	5.20877332101862	6.9961510749256	5.238905594119	6.49011713306802	5.4396085350386	5.70869264778853	4.96738844078555	6.50569603674359	6.72912304952727	7	6.31305734198045	5.11355824660652	1.38851183975646	7	4.33811604617127	5.12200488888464	5.85647575314269	4.80891634009385	6.13299113615747	1	1	7	7	7	7	5	7	2	5	2	7	1	7	1	7	7	7	3	7	1	7	3	67.75	0	3
67	6.81476790148664	3.61680750920495	5.49490342362065	5.18795084277372	2.14537094849571	6.56118085132463	3.27329315233265	5.80514213604059	5.41155089767424	6.44617807121291	7	2.36067210081362	4.91913689389079	6.04139783422288	4.50946022395283	7	5.56541110611729	2.38303029499756	4.82359095279895	5.98636122537865	4.46618199904131	6.95726363374532	7	1	1	7	7	7	2	1	3	7	7	3	7	2	7	2	6	7	7	6	7	1	7	2	72.5	0	3
68	5.66765176196267	5.96121359707984	6.18226762710018	6.02533792216403	2.23089523740596	6.9439010876716	5.6980146817064	4.04381488299087	6.24838945614051	7	3.09953774653177	6.33700166630008	3.68998924503182	1.82471695004328	6.98548471755789	6.78972302851983	6.5097826969085	6.17136458665778	6.15904932250754	5.48529233043212	6.21926708872228	6.04937006027193	5.15061294432523	7	1	7	7	7	1	3	7	1	7	4	7	1	7	1	7	7	7	1	7	2	7	7	71.25	0	3
69	5.49533204019487	4.83355090242102	4.62432094981329	2.83956144970157	3.16846857609651	6.26190656144544	5.95516448135915	5.91243516936582	6.31512222846078	5.92106416886694	7	1.65640867414846	6.63049765590272	3.27069848639947	6.06725539650541	6.13763593265586	4.81499230133548	6.39664310864378	6.13385512705465	5.27711699770743	7	3.38353077364841	6.41044987754936	1	1	7	7	7	7	1	5	1	7	3	7	1	7	2	7	7	7	3	7	1	7	2	79	0	3
70	6.99726568495857	5.0934197013124	6.01930809128426	5.91527789688076	5.185072733395	3.55781609207245	3.77128978094356	2.73429016468087	6.20480526025223	2.7789862340233	4.84402212488584	5.16702989530917	7	6.9873245759111	5.19903686558477	7	4.32807151414652	6.44653111552495	5.87608825896459	6.28280797306307	4.80117627716987	4.07716845261221	6.90749848418002	1	1	7	7	7	1	1	7	2	7	7	7	1	7	2	7	7	7	3	7	1	7	7	91.75	0	3
71	5.42104256545353	5.28232237000438	5.21906214278267	3.43372306155138	2.32108970524612	7	5.57966377994629	5.1480043448615	7	4.69922938010139	5.51805723247677	2.04975238544377	7	2.35657614112598	6.05414166916264	5.85077001596344	5.00067673728835	6.05118638924058	6.50536863091135	5.03276914738931	7	4.56221068659559	4.88421634613768	7	1	7	7	7	7	2	4	1	7	3	7	2	7	1	1	7	7	1	7	1	7	3	75.5	0	3
72	4.67585343985479	4.30927628375064	4.19723421773989	3.83015143965238	1	7	5.17311288438479	2.80952249362933	6.65654391607844	5.81510276821647	6.14000015485685	2.54838590596789	4.66195790797812	7	4.16973391269679	7	1.12243081646089	5.62798286390094	6.7545313380364	5.97755576569485	6.81223164382709	6.04831755812925	6.14965456452302	7	1	7	7	7	7	1	1	2	3	1	7	1	7	4	6	7	7	1	3	2	7	3	96.25	0	3
73	6.94438577883796	6.64876783882359	5.12035604073841	7	6.02414123704147	4.55648809651806	4.33245015771906	1	5.10272511362507	6.99041529085806	4.16322649241115	5.45494922960806	6.53537310897461	7	7	3.29171916358388	4.65505475121852	7	6.03645674824471	6.26594141950406	3.45861407435833	5.50119658423214	4.31123780896075	1	1	7	7	7	7	7	1	2	7	1	7	1	7	1	7	7	7	6	6	2	7	7	88	0	3
74	2.94253354781738	7	5.20213272762278	3.49895439217557	3.35266725346324	4.80171108927677	5.40784884882995	4.07452027796404	6.53544382753805	6.23166079649211	4.62799614693794	5.40823371426366	3.91015015260427	6.51180314180301	5.93698877698109	3.08821726848908	5.40191272131368	6.60835570100455	5.69105012001014	6.77164269803514	6.35198966690388	7	5.8064517798683	1	1	7	7	7	1	1	7	1	5	2	7	2	2	4	7	7	7	1	7	2	7	7	68.75	0	3
75	4.34801942372309	5.63759699784553	3.08185378856881	5.61130494745454	2.57628980461057	5.05079278977924	6.62060812809823	3.17125229450204	7	4.39839524722792	6.97116301681651	5.92110328494593	7	5.35422402118509	2.49182922303407	6.00606970817572	4.70467923925492	5.4223499087196	7	4.62217324565211	6.06582718284895	5.75104124847505	6.51275968620027	7	1	7	7	7	7	1	7	2	3	2	6	2	7	1	7	7	7	2	5	4	7	5	81.5	0	3
76	3.11686653372773	7	4.71114752197631	3.31202867080265	5.48604436561482	4.80221163303946	6.87051489918555	7	6.45455294332429	7	6.43117989921067	6.36758567541252	4.40756913278687	4.26437412419881	4.75620356089276	5.15461691923431	5.294631169641	3.33601605993791	3.55366582696321	6.137898100063	7	4.52680891250356	6.6497173651052	7	1	7	7	7	7	1	7	2	2	2	7	1	1	1	1	3	7	2	7	2	7	2	69.25	0	3
77	5.8269372026404	5.22737684466489	5.00488307860632	6.47058688206742	5.22037600184639	3.23018104091008	3.28856656222383	2.8675137687235	5.28750297950551	3.95017908276315	5.31522161735084	6.37849242611621	6.12515298675471	6.38135483895358	4.58307555857957	6.11063577895794	6.23063301855329	7	6.21054570228645	6.64126048644684	5.38064079876758	4.44472221431799	5.97472476499955	1	1	7	7	7	1	1	1	2	7	7	7	1	7	2	2	7	7	4	7	2	7	7	86	0	3
78	5.42385907500956	3.36334934449553	7	3.4210550594647	1	4.33213879845759	3.895290891286	6.38511167337342	3.89074784815471	6.34430156610042	5.83198176772404	2.91245971917064	7	6.98902187761227	2.6833754327224	7	6.01462919177112	7	6.32883394911896	5.80354926333808	6.09892183864917	4.67037732926453	4.99645936451621	7	1	7	7	7	7	7	7	3	7	2	7	1	7	4	7	7	7	2	3	2	7	3	72.75	0	3
79	1.77576496979113	6.14597916486071	5.92578666832396	7	7	6.76175051602633	5.9519133818108	3.15447917357374	5.98959992286743	4.36230785780113	3.76804247969275	7	6.5598133910543	4.9228143456529	4.15692836161374	7	1.89797278311474	6.69974440041075	5.26948558506241	3.76426847552297	6.7711994086319	5.6284486058249	4.67543767262283	7	1	7	7	7	7	2	1	1	7	1	7	1	7	1	2	7	7	1	7	2	7	2	78.5	0	3
80	5.89597994899111	4.79541448837312	4.77277497822299	4.5612726305323	1.95548844482554	6.02158087672706	3.4634344164773	6.00051880549674	6.2465826067323	2.45758303748142	6.78598801656221	2.88388562826327	5.42143312599575	6.87396970255558	6.94540132294415	6.16094572928836	6.08672321037251	2.22102573191576	5.47326458225769	6.51528786832503	4.47907260462297	5.82777461857698	5.39646936700112	1	1	7	7	6	2	1	3	7	7	4	7	2	2	2	7	7	7	4	7	3	7	4	84.25	0	3
81	6.44959327231558	7	5.12219650228667	5.73946558143773	2.95290678160231	5.57860875520685	7	3.51411058374278	7	5.78701497016935	3.86253381854061	6.028785456829	5.39467229403349	6.19353899533432	5.72481817600638	5.78060212966301	2.89336818567975	5.29860653333898	6.35113806001828	4.74406646970061	6.40384752149691	3.71881640128038	4.98118369225504	7	1	7	7	7	2	2	1	1	7	1	7	1	7	1	7	7	7	1	3	3	3	4	75	0	3
82	2.96007359878581	7	5.13172644949319	3.1294620561158	2.1779372610569	7	4.45438071932303	4.52378904847628	3.98305404027135	6.47830386539993	4.56505086018952	5.40622924754379	6.4384685514305	6.54089445142641	7	6.05277012191958	3.63064319395433	6.32969730854022	5.20502800000885	6.36494124920529	4.10284295681995	5.09930661679237	5.81128395451804	1	1	7	7	7	7	1	7	2	5	1	7	1	2	2	5	7	7	1	7	2	7	7	70.75	0	3
83	4.23727299494945	7	5.78930837930828	3.34168265227908	2.78105054882625	4.5409659061398	5.3156512621928	5.14500939877995	3.77195533853443	6.55231400263356	3.30906557232971	5.14956739528077	1.92105558749096	5.83540748225097	6.33795603876979	6.80766425815594	6.34261656234739	3.29718324938782	5.84273904382042	7	5.76924006215034	3.64918129418987	6.0826410770983	1	1	7	7	7	7	1	7	1	3	4	7	2	7	2	7	7	7	5	7	7	7	3	71.5	0	3
84	6.7867428997688	4.21042766401419	2.81167897507693	6.82479144669834	3.51097193109359	3.40573667565588	6.24254858144266	6.50990767037255	7	7	3.58575415135731	7	4.98675608621338	5.73463779736948	6.57858735692624	6.43831504540772	5.26338205754795	2.46216584575688	5.53072444399263	4.68559596372291	5.89716351242258	4.69409105057282	4.57558900456952	1	1	7	4	7	7	7	5	2	7	2	7	1	7	1	2	7	7	2	7	2	7	5	61.25	0	3
85	6.08900128781057	6.67433137192653	3.33227334362186	5.03102849543666	1.89473215492839	6.47940874027655	3.12074570909717	1.08025062583893	5.89471904368626	7	4.88242917603611	5.24985460998406	3.67418762083198	6.71316569398914	5.31260705445283	5.52040406645657	6.0681496441386	6.71082810544797	7	6.13614021806745	4.5757912699455	7	3.78451992064918	7	1	7	7	7	2	1	3	3	3	1	7	1	7	1	7	7	7	1	2	2	7	4	92	0	3
86	4.79352928949596	5.5135759379571	3.35011327972517	7	3.57802404826586	6.28881216058231	6.19675100241722	6.69020324969433	4.27253172075815	4.5665125687112	6.87074587602402	4.47583380202891	5.92639303689532	6.15684546284163	6.42848887845893	3.54718606777444	2.50792352377476	4.95972577944459	5.69662161898	6.79920129557825	6.17159563626166	5.83592300916581	5.16019456801624	1	1	7	7	7	7	1	7	2	7	3	7	1	7	1	7	7	7	2	7	2	6	3	48.75	0	3
87	4.48171910799527	5.98651688437417	5.17336709056389	4.12559736267039	5.19070958918564	4.08587602247917	4.26715668123509	3.84363319617541	5.00166065399235	6.34607208574029	7	5.65605501558923	3.25377055258258	7	7	3.27539299394326	5.29583201401824	5.89722494238594	7	7	6.61904097691844	2.9695577394866	4.70422791453942	7	1	7	7	7	1	1	7	1	7	5	7	2	2	1	7	7	7	3	7	1	7	7	70.5	0	3
88	3.64785399468084	6.11678711489613	6.01777286203116	3.89441191004369	1.94295027835885	6.1651436033241	4.45068172628802	4.30304771424572	1.06322835854938	7	6.45713116561298	3.28856118736885	5.67024760867364	7	4.32245492464869	7	6.4066384925271	4.92862301611693	6.65474223583674	6.49645729891441	5.92568982490278	4.42223364387776	4.21056158589921	1	1	7	7	7	5	7	7	7	4	1	7	1	7	2	7	7	7	2	5	2	7	3	80.25	0	3
89	5.99813194268612	6.78638452894752	4.55113680166094	5.85278611134023	2.92327853468783	7	4.86171259356121	5.21497338579263	6.88984306548179	7	6.74754504557903	5.14163842790188	3.10860059390346	7	6.94797186061954	6.01145176324058	5.74451761393619	2.07899282629433	5.07832471371509	6.15390683829213	6.52943450125968	4.99231226310398	3.27368313350895	7	1	7	7	7	2	2	7	1	4	1	7	1	7	1	7	7	7	1	7	2	7	3	96	0	3
90	4.60632600959947	5.08438269284796	4.37905094403527	4.31701871327128	7	6.67741038982649	6.16852932642539	2.82469336756223	4.72729486732978	6.17796551136733	3.77422516452944	5.56969243518539	5.54533387670164	5.73997889014323	6.25508887306479	4.16106097131851	6.69955403730652	5.30663797767026	1.41163050205938	7	3.85668527797554	6.65232351497816	6.28009901455745	7	1	7	5	7	7	2	1	2	7	2	7	1	7	2	7	7	7	2	7	2	7	2	57.75	0	3
91	5.30729069656775	6.74416140542987	4.80077199737945	4.20039421969014	5.57097252827625	5.31755657207975	5.62362078535877	6.4485036526583	4.66241667350962	2.7758612252726	5.27047971073555	5.72966474765724	4.00144573300256	6.11877736172834	6.13305822739993	4.65244607418747	5.59303217382192	4.79767772139084	6.61645418082727	5.25465435891249	4.95843787525537	5.27123514287135	6.0320959080714	7	1	7	7	7	7	2	7	2	3	2	7	1	7	1	2	7	7	3	3	2	7	5	79.5	0	3
92	4.39261287663385	6.19257976671748	5.64229685931385	7	3.14292324276901	6.02923847245261	5.92859817788242	7	3.14270735612106	5.36759113038896	7	3.41969700230067	4.81655577978848	4.01988724119382	5.54399807435403	5.93935512717958	4.80760901441064	7	3.14045216226034	5.59430465681873	2.07190211089154	6.29113590617795	6.74294145728538	1	1	7	7	7	1	5	7	2	7	2	7	7	2	1	1	7	7	3	7	2	7	3	68.25	0	3
93	6.92414324539529	4.36874121285657	5.04697185541965	4.46193118867813	6.72368271573148	5.50542920976927	5.49832365562907	1.40732710153859	2.55816399460069	5.79025767713724	1.98556856311259	3.3704032216909	7	6.70119619476928	4.83499632030139	3.84707030590054	6.66620860986171	2.6657634780818	7	6.45661212170966	5.80356543621732	5.69186228673337	5.52743730415374	1	1	7	7	7	7	2	2	1	7	1	7	1	7	2	7	7	7	1	7	7	7	3	83	0	3
94	4.78673693109858	3.58898283577091	5.80376984008353	3.06972402341724	4.20297081082166	5.47711673765371	5.83665140737638	5.25149971751317	6.50111760761105	5.22412984486169	5.53786573346446	6.22223716603331	3.16355414470177	4.40171293687422	5.6454156376355	5.33090378577128	2.60288788786336	6.52733432704887	6.57730677963449	5.27352899525683	6.27049105155296	4.35953058563679	5.49279431194316	7	1	7	7	7	7	7	7	7	7	1	5	1	7	1	7	7	7	2	3	2	7	3	62.75	0	3
95	2.81065764110256	5.90806366154034	6.57452365926642	6.92626090375511	3.22004994081084	5.709959959423	3.41814759432639	4.55349386999711	2.92875296516681	6.87677346092193	3.72511084564588	4.62500407007431	6.6410487906098	6.28877312580574	7	6.91890803304485	7	2.40715008728104	5.80088759402371	6.59430462923167	5.08472135400923	5.97645844456472	4.69374782874513	1	1	7	7	4	7	1	7	1	7	1	7	4	2	1	7	7	7	2	7	1	7	5	74.5	0	3
96	7	6.75245785834789	6.83895474718908	3.0441656958759	5.82319217958851	3.32907680690093	4.25696328962872	1.92754274354632	6.65187831557764	6.27352051603924	6.4029668094099	3.08980748019587	5.70867649662327	4.58919288603677	5.99596000635951	5.99976395446626	5.05056471113811	4.49044962223973	4.97049989550849	5.08560159405975	6.11663296258917	6.61198151600596	5.31352915182801	1	1	7	7	7	7	7	7	3	4	1	7	7	7	1	7	7	7	2	7	2	7	3	40.25	0	3
97	3.37078723323923	7	4.45287607708428	6.26377232724404	7	4.9335788904262	5.4130235383528	6.61931306962889	6.53006955857088	5.01119135949754	6.94938728018839	7	6.83379731252023	7	7	7	6.87468620397096	7	7	5.99013066276729	6.63960196682654	6.13752211458045	6.28559544249764	4	3	7	2	2	7	2	7	1	7	1	7	2	2	1	7	7	7	2	7	1	7	3	110	1	3
98	3.50845708817178	6.70314355472779	6.81031035536876	1.35302462553802	7	6.79147547586585	6.93588220702668	3.32990812268148	7	7	7	6.4593370820708	5.75602657955903	7	6.1452552145139	6.22030820789367	6.91380941327315	6.81632224474163	6.91768542957151	7	6.94262219947319	5.44444594092109	7	2	1	7	1	1	7	2	2	1	7	1	7	2	7	4	7	7	7	1	7	1	7	7	99.75	1	3
99	3.38809513630525	6.1144083131219	5.24285106797184	7	7	4.692320430798	7	6.3939518904404	6.883933531245	6.18445257248595	7	6.78922430338854	7	6.83064594268838	6.54659489282733	6.67545391980672	5.85778833313853	3.00605871429843	7	5.4124827305346	5.86009691481892	6.77963912177181	6.97573471888174	3	3	7	3	2	5	2	7	1	7	1	7	2	7	1	7	7	7	3	7	2	4	7	96.5	1	3
100	3.66959668798127	6.39123293658987	7	1.57362716455426	5.28115714685876	4.75429492685719	7	7	6.95094290494085	7	4.9799374171051	6.23690784724552	5.90637198866582	7	6.62212588824478	3.46026921345474	6.69146503569499	6.74168731632845	5.98026061013478	7	7	3.93993488547856	6.27473432661468	3	4	7	1	2	7	2	2	1	7	2	7	1	3	1	7	7	7	4	4	7	7	4	99.25	1	3
101	3.22450269712905	7	3.98015013925012	6.72979192748714	7	6.85712631270392	5.61831605201734	3.72060468629772	6.37390432248618	5.11983174670047	5.2471342020176	6.39198146648405	6.21556633183382	7	7	6.03071514566021	6.67774946609856	7	6.29680892890286	7	4.81475370030174	6.58900029227126	7	4	2	7	3	2	7	2	7	1	7	1	7	2	2	2	7	7	7	2	7	1	7	7	85	1	3
102	1.89190649564963	6.70340419513375	6.72343605576119	1	4.28089535073422	6.46025925189824	6.89380224557331	5.37475681283195	7	6.12529311852288	6.81209673635374	6.69323655058847	6.00679443449839	5.54010912858884	7	5.28130931404743	7	6.56957782912832	5.91290897289939	6.39343419709311	5.50952364222349	4.84445722941058	6.30574738197544	3	2	7	3	1	2	1	7	4	4	3	7	1	2	2	3	7	7	1	7	1	7	7	92.75	1	3
103	1.55535753695448	7	3.75377410522401	5.5709067082367	6.42460398586559	6.80132326137965	7	6.07352276812901	6.0597110043554	6.68960317633925	5.76739712029401	6.2988317619371	6.90777365510384	7	6.90175073342144	6.13158786777285	2.02228864036901	6.14431319235291	7	5.71663073320004	6.07086245694675	6.4377042301264	6.74739101166569	2	3	7	4	2	7	3	7	3	2	1	7	2	1	2	1	7	7	2	7	1	7	6	98.5	1	3
104	1.68890052954053	7	5.62510077688987	1.48161487300307	4.78877764524817	6.51306243948312	6.17913692891352	4.21016090710073	6.27837981398483	6.41626329465652	7	7	6.15137566364143	7	6.69763727682958	5.80269600637106	6.57830996069887	7	6.79288859848322	7	5.63840749940613	3.87229376700992	5.63387877933631	3	2	7	4	1	2	7	7	4	4	3	7	2	2	2	7	7	7	1	7	1	7	7	82.25	1	3
105	1	6.46391005249341	5.5233886826874	6.02840667769624	5.8643853335751	5.56641555425738	6.28992932867703	3.97316812376075	7	6.45441869769972	6.4655386657571	7	5.81010174431867	7	5.99448433835225	4.05175258970226	7	7	7	5.74141727452414	4.18077189911501	6.58597780177095	7	2	4	7	2	2	7	7	7	1	7	2	7	2	7	2	7	7	7	2	7	3	7	7	79	1	3
106	3.66101208060492	6.97040936859537	4.01419896294842	7	6.84572612523696	4.31930166016368	4.36341684950371	4.68322282223879	6.69491017378888	6.52671512583903	7	7	5.84365585309277	7	6.91008093816403	6.2845930638839	6.4148821829974	2.52135369862018	6.79893810843171	5.61845855179001	6.63077574027763	5.26448870501277	6.24098130594996	3	3	7	4	3	7	2	1	1	5	1	7	2	2	1	7	7	7	4	7	2	7	7	100.75	1	3
107	4.84692315875615	6.09815011624929	5.35219995384817	1.51480875779492	6.00558025071383	6.87240966743436	5.76059161910907	5.51597550842785	6.47601674393187	4.960656469335	6.14192128616087	4.45421925096133	6.5924741793994	6.03266264001797	7	7	6.1247959399278	6.39008925410602	7	6.04694332075547	7	3.96718105773869	7	3	2	7	1	1	7	1	7	1	4	2	7	2	7	3	7	7	7	3	7	2	7	6	97.5	1	3
108	1.45581724497774	6.49578721536988	4.36419057097259	5.65936496612572	6.91774003462101	6.58577636057696	7	6.01650977626886	6.38512248994363	7	6.62992245132341	7	5.28557265110103	6.65821016483859	6.97716168082548	5.3039203883407	2.05963018547173	6.21957092762546	7	6.07806139887705	7	5.73524399771904	6.00652626485631	2	4	7	3	2	7	2	7	2	3	1	7	2	7	2	1	7	7	4	7	1	7	5	110.25	1	3
109	1.84906615155407	6.61037588604278	5.67296934074842	5.10480936770741	6.78978253764793	6.73306927762739	7	5.7843912383731	7	6.55327588310483	6.51966580873935	5.61988502585049	5.77578318251331	7	6.40018480067272	5.10939150570944	4.57374052880136	1.42871581098159	7	7	6.654023817804	5.21678756687572	6.33505347436232	3	2	7	2	2	7	1	7	1	7	3	7	2	7	3	7	7	7	4	7	1	7	5	93	1	3
110	5.19462199045113	6.18880012521942	5.79093496451114	1	6.49144926470265	5.32928133171229	7	5.73968480737913	6.26195442475926	6.71646490288031	7	1	7	6.82533992929604	6.46612205735865	6.87301174934347	7	6.72468630254404	7	5.61398795960259	4.74402570622375	6.19257859883164	6.72669024816812	7	2	1	1	1	3	7	3	6	7	1	7	1	7	2	7	7	7	2	7	1	7	2	99.75	1	3
111	5.23555968339667	4.60645462861269	6.34321230634266	1.77562233235928	6.19080131056016	6.85751808985441	7	6.93558507274971	7	5.66313990009719	5.7623236890963	5.5725447945207	6.60216872869844	5.31305124563853	6.25786789973444	4.58241258955938	2.62982502766722	7	7	4.71193004546985	7	7	7	7	6	7	1	7	7	2	3	1	7	1	7	1	3	1	7	7	7	4	7	1	7	3	82.5	1	3
112	4.39645670437741	5.26641702826869	7	4.08519769595932	6.7635825528853	5.24658298528765	6.09575238485436	4.32207329172138	3.829414899229	7	6.6909222459884	7	6.53239568036718	6.37683828265281	5.88380603664987	7	5.1317968772952	6.27526895116339	7	5.22202488270588	7	6.11003975525667	6.1528062498105	2	2	7	1	1	7	7	5	4	7	2	7	1	7	3	2	7	7	2	7	4	7	2	94.25	1	3
113	4.69959430190796	3.73693173961769	6.0489104618795	1.10153911874327	5.74901001628432	6.98556170317259	7	6.42995703120422	1.45740973073067	6.50334951600596	6.95981363148709	6.77041585188926	6.1586260237107	7	6.6953908809049	7	6.45289691604269	7	6.32086432868292	6.18213154893071	4.89857594795262	3.73971025509625	6.34005298484	2	4	7	1	4	2	7	7	1	7	4	7	2	7	4	2	7	7	3	7	4	7	5	102	1	3
114	1.40339609065522	6.82444709351077	4.63090856219759	4.81172009657216	5.00903826257191	6.45487044166276	5.81034080845576	3.61058893131763	6.52692008345833	6.57183317895736	3.91369540299128	6.3797919789567	6.7171561543909	6.7992219682941	6.57439068975299	7	6.57344830198469	6.44134271369284	7	4.47210218546876	5.8996196135253	7	6.60834091405389	2	2	7	1	2	1	7	2	4	7	2	7	1	1	1	2	7	7	2	5	2	7	3	81.75	1	3
115	2.78928264701169	6.02341675419124	6.12522058093397	2.15174807139202	5.43477918622523	4.89169724506051	7	4.73245583477445	6.27775315409302	7	5.04831690801791	6.25054803390552	6.20233940505277	7	7	5.81360424540047	6.2799677093454	6.76801592208481	5.45740522706205	7	6.62013588100671	4.82390547304464	6.15582924938621	2	4	7	1	2	7	3	2	1	6	2	7	2	3	1	7	7	7	2	7	1	7	3	102.5	1	3
116	1.71061037344824	7	5.43872165086496	5.50571759362348	5.66697655521119	5.45090976891016	5.62270789458224	5.28776540372816	6.97961871516391	6.99057980646561	7	2.51316016204452	7	5.81049590693386	7	7	5.39956559403101	6.43124420460452	6.73403905271211	4.73404400488035	6.11529732814569	5.63195380082465	5.48993830406295	3	2	7	2	2	7	1	7	3	7	1	7	2	1	1	7	7	7	4	7	2	7	7	84.25	1	3
117	2.14318730731181	6.42781827824088	4.98424639470915	4.84972630940537	4.5937039076011	7	6.12848668548352	3.67049537586197	5.46389225780898	6.33312253874696	6.65799155959417	6.7946436651299	6.6488500893947	7	6.80657592383631	7	6.71972483608934	7	5.09563072539337	6.05527030765281	5.9760928956783	6.48885257602148	6.51147852360984	2	2	7	1	2	7	1	7	7	7	2	7	1	7	1	7	7	7	1	2	2	7	6	82	1	3
118	3.76597277136374	4.93028227935264	6.49717956512444	1	5.05955936213334	6.22521755568319	5.95415796344243	6.09399630260013	6.32044297901541	6.43032090029539	6.42761205027737	5.27672819551324	6.25627745785505	5.82206159090237	7	7	6.3782712835614	7	6.49275423585648	5.37617605843881	2.307847778998	4.60070290305546	6.89283034460915	2	5	7	1	2	2	7	7	1	4	3	6	1	2	2	7	7	7	1	7	7	7	7	96.75	1	3
119	1.03515231510374	6.78154331686576	4.89542510291266	6.67630100393463	6.72242638242804	5.37117527145507	5.62342297451246	5.5031295451778	7	6.23770875848858	6.11238166954031	6.50903084787428	6.52000749371045	7	3.69334674879147	4.31192360329473	6.27365914902611	6.9621979532324	7	5.83321656862608	6.74748051669522	4.74862825938978	5.29847965941431	3	2	7	3	2	7	7	1	1	7	2	7	1	2	1	7	7	7	3	7	1	7	2	80.5	1	3
120	2.16636176922167	7	6.11880631088894	6.85823088272238	2.42159858464252	4.29896475629423	5.10749019422936	6.39522421409955	6.64105783745568	6.51203807975499	5.95925614208241	6.79575301822577	6.5514145184728	5.22203441731925	7	5.70218008410395	6.32908832266441	6.5510356319584	7	6.65894871441487	7	6.2369811756424	6.87829354618734	2	7	7	1	3	7	2	5	2	7	1	7	1	7	1	7	7	7	1	6	2	7	5	90.25	1	3
121	3.91316544760783	7	6.75926949150551	5.17238163951182	6.16401005378547	6.17292187955766	7	1	5.44907264436517	6.86914367031156	6.61849658168319	6.7502438336764	6.09937927830163	5.32202863472744	4.3259850377309	7	4.93414316953272	6.28210652217683	6.33753641050207	5.86914410703484	6.02296961943619	4.86511212042981	6.39852946528306	3	1	7	1	1	4	3	2	3	7	3	7	2	7	1	7	7	7	1	7	1	7	7	100	1	3
122	5.13255550017301	7	6.27704872436213	1.82314591530253	4.62914811785043	6.48749102303396	4.8419613092079	6.72565873462175	6.51396888041807	5.34120609071427	6.32496772380211	1.99517476845699	4.57809058343013	7	7	6.72111943022581	5.68015135184757	5.51983865443581	6.14986220386035	4.27298853505823	6.38621647858012	6.41364694701237	6.54841363427206	5	1	7	1	1	2	2	1	7	6	5	7	2	7	1	7	7	7	1	7	5	7	2	93.75	1	3
123	1	6.34315657671226	6.00950741884041	4.84098937053393	5.24691644168352	5.27372543388532	5.39601359240421	4.86892957639187	7	5.95592950083956	6.04382999903063	6.26636680214114	7	6.05259181761049	4.12254763260577	4.6159789832307	6.94024299174236	7	6.64031939523603	5.24570755467844	6.6030749896764	4.9499098020166	6.12411872921328	2	5	7	2	2	7	7	1	1	7	3	7	2	7	3	7	7	7	2	7	7	7	7	89.5	1	3
124	4.56095612534549	6.18838126020605	6.76325771792779	3.7894835011731	4.62340414612439	3.41995081529108	6.16295262162498	4.65237358888368	6.364392897574	5.82738424308818	4.15364546044958	4.85691904517418	6.73414296976304	7	6.87476233504403	6.41242701885194	4.36730546625854	6.5500689783258	7	4.6911259253706	6.85978911955518	7	6.7896539801773	4	2	7	1	1	7	7	7	2	7	2	7	1	1	2	3	7	7	3	7	3	7	4	93.25	1	3
125	2.37671741222652	5.93750865049787	5.0450161444515	3.85114118998759	4.06521153133575	7	5.69273715463827	2.27518965961738	6.03633736143608	5.90995843337416	7	7	6.32052035904359	5.9279416824647	7	6.61662195934162	7	6.78184571890903	5.42775048683255	5.63689073779546	5.53864160458116	5.5937549035425	6.83251880743095	2	2	7	1	2	7	7	3	7	7	2	7	1	7	1	7	7	7	2	7	1	7	2	82	1	3
126	1.00776754231748	6.93382507323361	4.72605225277569	4.23692890244611	4.23299953156452	6.80741534036195	5.85920931517989	3.26125113988182	5.11263393884114	6.65233531051082	3.41682292522584	6.68037541695569	6.35105225610178	6.7096421983902	6.41458138561703	7	6.13279116161546	7	5.62419660538127	4.50624994044593	6.87998123419654	5.25425080553752	6.94555855476664	2	4	7	1	2	7	1	3	2	7	2	7	1	1	1	6	7	7	1	2	2	7	6	80.75	1	3
127	3.13212312551836	4.03205737208042	6.16308875846725	2.43504598739055	6.86403499077951	6.83129934102992	6.31987809304513	5.35544044114257	4.39586652568039	7	7	6.65110186040351	6.23954925047288	5.55056820297259	5.53893058597821	3.94182149749957	7	7	6.93350960265761	5.00404667791223	5.08728528794705	5.66876298208525	5.62115935929974	7	3	7	1	5	7	7	7	1	6	1	7	2	1	2	2	7	7	1	7	2	7	3	84.5	1	3
128	2.15825609005096	6.38828696797405	7	7	5.96284039494805	4.79941140566406	4.43475549587262	2.21460217674777	6.15954008303588	5.98954682513355	6.49637292685644	4.46926960063186	5.66073753357368	7	6.34623022205565	6.38976110712634	4.55604968647923	7	4.7946877382408	7	6.66906358355691	6.40654485721571	6.48409003472511	2	4	7	3	2	7	7	7	3	7	2	7	4	7	1	7	7	7	2	7	2	7	7	88.25	1	3
129	1.16987506970704	3.62945176139116	4.35014391551141	4.17288084569939	7	7	4.27115277285571	6.00300030284543	4.01499059611472	6.30228534226906	6.25596033410955	6.79174155437462	7	7	7	5.33159611221303	5.15935446252959	7	6.09288847051068	7	3.84033095355981	5.91202246920146	7	7	4	1	1	1	7	7	7	2	5	4	7	1	1	1	2	7	7	4	7	2	7	7	72	1	3
130	4.8842623970195	7	5.15152661824116	3.87884624531383	3.43698159487656	6.65992561558151	3.28007589794599	3.13146267446125	7	5.25007403912174	3.00440364660528	6.17520206401209	7	6.08039515514295	5.1047761708147	7	5.27244562677524	6.11387796130658	6.75771884076069	7	6.58288325258312	1.87569728049678	7	3	2	7	3	2	7	7	7	2	7	7	7	1	7	1	2	3	7	2	7	4	6	3	73.75	1	3
131	3.70185271910141	6.81576352962069	7	3.91578382748724	5.60847426529671	7	3.59168631215185	6.41507013993685	5.06271557603142	2.15599786042539	6.95687133413969	6.66050202081708	5.43417092239062	5.92676066345059	4.44959061372316	6.41872795941156	6.29201763910754	2.7050583659016	5.94394465644729	6.66353916585544	7	6.86797555113636	5.77544898052991	4	2	7	1	2	2	7	5	7	7	3	7	2	2	1	7	7	7	5	7	2	7	3	82.5	1	3
132	1.37014623070368	3.91527431591284	6.85520878372028	6.69174122095958	6.78968499799647	5.16047708530391	6.15020073281656	5.79031521941653	5.21846570348674	3.83800393915956	6.55075201057102	7	6.16503522941282	6.21250958329153	2.96600296167493	6.10596316388307	3.79074405458031	5.60635726427766	6.83662936414262	6.36102874783549	5.51392449551947	6.72161266263569	6.38043082642402	7	2	7	2	2	7	7	7	1	7	1	7	1	7	1	7	7	7	1	7	1	7	3	75.25	1	3
133	1	5.34908597778477	4.90648316840138	2.8785734564858	4.29450178294455	4.46018146597644	7	4.67557823722148	6.02678133163242	7	4.43019626129997	6.38556391774807	6.86884903617828	1.90415067582777	5.54848913723356	7	4.16874801657025	6.67135878318696	7	5.58857219421264	4.85040322598688	6.05165866624018	6.85710082518857	3	3	7	3	7	7	3	7	2	7	1	7	1	7	2	7	7	7	1	7	1	7	7	104	1	3
134	3.05554642730534	7	5.77158992535753	6.0309905937326	2.75535934327688	4.4351808298729	7	2.05758520017544	6.21451189858889	6.69323669510365	4.05800700543252	7	7	4.57769061735958	6.93059835234745	5.99249814236874	4.94891733502854	6.63428265050222	7	7	6.74991925699685	3.68984760961207	6.48612272007976	2	7	7	1	3	7	1	7	2	3	1	7	1	7	5	7	7	7	1	7	2	7	3	99.75	1	3
135	3.48757311350412	5.0065836688761	7	6.25642159453903	6.7858993224168	6.76234281418901	7	2.6684519726497	3.78212853278514	3.63896753215486	6.27066270531124	4.67261780292779	5.11498078822193	7	6.51052090951678	5.9813375980668	6.4538920467233	6.87013058380895	5.57083963573412	5.50984424566586	5.68305908933756	5.86150145222501	6.12395241798913	2	2	7	2	4	4	2	7	3	7	1	7	1	7	2	7	7	7	2	7	1	7	6	112.5	1	3
136	6.60622897901081	4.57049418250985	6.40861721996236	4.3448545715099	7	6.4061105505465	4.16280487458361	3.22832003941063	5.03009933988305	7	6.70978812646127	7	6.80960631321119	6.13155715211855	3.0745094991455	5.31551707709395	4.47197081048469	2.08626684095958	5.89216866468829	6.86715516528936	6.54539524033391	7	5.29271882471024	2	1	7	1	1	7	7	4	7	7	4	7	2	7	2	1	7	7	3	7	7	5	7	79.25	1	3
137	1	4.68608059799604	4.80148094521349	2.5773872976069	6.90571446321525	7	3.78159560933083	4.67787404487924	5.84290081144849	7	6.45955062867839	5.95111808244484	4.09861498945515	7	6.4415539131813	4.15710742779815	3.55457512849987	6.39592776507886	7	5.8550980017464	6.06537032504356	5.89993165333007	6.86526016273386	2	2	2	1	1	3	2	7	1	7	2	7	1	7	1	7	7	7	2	7	2	7	7	82	1	3
138	1.34630863346762	6.48162549680973	5.83341261813452	3.28639399658222	3.81948847451124	4.07064706226146	5.35857168716286	7	6.73719218247096	3.92417500994321	6.44268860686658	7	6.62216706779805	6.74711970126644	4.21640448300383	7	4.82666519639711	5.85422398609015	6.59826485960884	5.27867537443446	1.72835998867066	6.09980433213695	6.71983750806267	2	5	7	1	1	7	7	7	1	4	1	7	3	2	1	5	7	7	1	7	2	7	3	91.75	1	3
139	1.89350392028661	5.83714936320656	5.34413784628269	5.21414855960555	6.70186606890668	5.07375641113737	5.10367415319094	2.2912663592073	6.0873626951167	6.83117051996622	4.95177051420305	5.74249638217795	6.64336563545538	6.05223504384761	4.45884301377526	6.55090792695338	6.16673725392345	5.13890158208809	6.41413498049771	4.5958658434351	6.64228781036656	7	5.6617501500992	3	3	7	2	1	2	2	7	7	7	1	7	1	4	1	3	7	7	1	2	1	7	7	106.5	1	3
140	4.09643431567445	6.97634445381443	7	7	1.95513295955797	5.4927927814978	6.89526399984624	5.08461268884047	5.98389241342007	6.82198422522333	5.74555356882727	7	5.35794582742111	2.88434375984547	4.85515418052223	5.75577637625337	2.26113827348866	7	5.89523247118	5.88202361713999	6.5540848111907	4.55289038289795	4.92180715878677	1	7	7	1	7	7	7	7	7	7	1	7	1	7	1	7	7	7	1	5	2	6	4	86.25	1	3
141	1.98115730720153	6.00633172176668	4.83279720172751	5.19496504635801	6.79398609608196	4.50917864938212	5.27180793511234	2.63181385241214	7	6.26287414164246	4.41656620849737	7	6.30549064846384	4.93278712095255	3.73738814620627	5.18322763399849	4.67199639577756	4.02638286171794	6.75783796306773	5.54161815354618	7	6.40670797152297	5.74371611683872	3	3	7	2	1	2	2	7	2	2	1	4	2	3	3	7	7	7	2	7	1	7	7	98	1	3
142	2.48152952079812	6.47374065702206	5.31446666241328	6.93717011012426	5.54500403439973	6.77323252722846	5.57296861153028	2.14276019997275	6.73062458838967	6.0364868628348	5.21036547464659	5.17898190193011	6.22851822465451	7	4.60076128858218	5.67825037364572	5.31551912807652	5.31356555669447	5.44745206497687	5.75699893772321	4.47155693489402	1	6.56812435653149	3	2	7	2	2	7	2	1	3	7	1	7	1	7	1	4	7	7	1	7	2	7	3	76.75	1	3
143	5.00161185232607	5.10775565068354	6.01763889422665	1.27348923124775	6.4968021665145	7	7	4.71978365095093	4.10009284401654	5.73118372684917	6.56857146475873	5.9650780187069	5.51123198065414	4.72522598843494	4.29679436933391	5.26377110637595	2.44186951590377	5.28566941822247	7	4.69219364861656	4.76304169262903	6.42229227338634	6.8828451774426	3	5	7	1	7	2	7	2	1	6	2	7	1	7	1	7	7	7	1	7	2	7	7	89.5	1	3
144	1	5.17041523454296	6.33030678456876	3.61565450944844	7	7	5.47425975163373	7	6.29540755172386	4.62816737768873	4.82407892443084	6.40743884593427	6.06384547541715	6.17336447870148	5.87734709101431	6.45419326164448	3.42333038284261	6.68327332881773	5.4086942123419	5.76215485130071	5.33763549936414	6.03269748252541	6.78432575206719	2	2	1	1	1	7	1	2	1	4	1	7	6	7	1	7	7	7	3	7	1	7	5	83.25	1	3
145	3.0409108909552	5.96721124493788	6.50527325023324	2.11205220107609	5.97405977791455	5.55086780063679	6.19206166387792	5.73158354793598	5.99166155551086	5.07028128011951	6.10752477005969	6.05810848160144	5.37108241536038	7	6.53344119656899	4.53934062577189	7	5.59139086792107	4.00445166759317	4.36445929231795	4.29598715569937	5.33580140707494	7	4	2	7	1	1	7	4	7	1	7	1	7	1	7	1	1	7	7	5	4	2	7	4	89	1	3
146	1.30919768494626	3.84212667574777	4.47638050334881	1.88179739925978	6.11933744451166	6.47502205607042	5.8470306348657	5.52066173343662	6.20527279354913	6.13475002192852	7	5.94638652549141	3.47980551629781	6.41409885081549	6.70267594210221	7	2.23595314303379	6.33911776928224	6.99493249569837	5.73732479327796	6.77581885227456	4.95889801376377	3.38634077056994	1	3	1	1	1	3	2	7	2	7	2	7	1	7	1	7	7	7	2	4	2	7	7	87.75	1	3
147	2.25044078429064	4.91006699142354	4.15558151338494	3.91034241788352	6.99137472128189	4.63124659621104	6.19848387228955	4.98129318858135	4.61040604789283	6.82026578543517	5.68599014166224	5.42896063418169	7	5.0838429771803	5.64979043378419	6.45590851917999	4.21874261490492	6.18040267143886	5.33566959495381	4.96261797284143	7	6.78490837175243	7	3	3	7	2	2	7	3	7	7	3	1	7	2	7	1	3	7	7	2	7	1	7	7	74.5	1	3
148	2.15663807508065	4.84675787718528	3.4059699465663	5.69294337877213	6.59572521995283	1.88151562996135	2.37551831603651	7	6.27982745681478	6.72697311542518	5.71497174531537	6.88476276257682	7	2.00904847806366	5.53477718820625	6.87584284156969	6.67954619674434	7	5.33521632270414	5.16442255662804	7	3.29543699730845	2.36790157081793	1	2	1	1	1	1	7	7	3	4	2	7	2	7	1	7	7	7	4	2	6	7	3	91.25	1	3
149	1.55375976418942	6.80599617011418	4.88857610118479	5.91752234583442	5.39401543733493	6.14185544552759	7	6.61543782725191	4.3561138870496	3.18379422081965	3.99626044152842	5.94569832003955	6.16595382942089	6.64881756974535	6.33688479104708	6.028927124362	6.07953436955244	5.03827077795987	2.34925922683806	6.3523902150709	4.42701921654531	6.71406182801055	6.6200706722735	2	3	7	2	3	7	2	7	2	7	1	7	1	7	2	7	7	7	2	3	2	7	3	82	1	3
150	2.24326237274723	6.4979616163699	5.45971877476305	5.75302516261242	4.02524483058795	5.38192891595729	6.30710617334483	1	4.84969706867404	5.59248859364736	4.93183678962588	6.6214876903815	6.02217266773045	4.64317961939863	4.07815537596148	7	3.2082530558769	5.21454162411004	7	6.00421737458077	7	5.58898523503157	6.31781698117068	1	7	7	1	1	7	1	1	1	5	2	7	3	7	2	1	7	7	2	7	1	7	7	94.75	1	3
151	1.60209928175336	4.73583512168033	6.46115029944447	3.98495795257885	7	6.52302808383776	6.60466871827355	6.093764030649	4.79266741790829	6.79590011351442	3.40705581052	5.82074949526743	6.35400016686315	5.31836174395464	6.35022410879073	6.62414056904838	3.34013983886994	6.46557072383458	5.84996259754667	5.69789450826704	5.39727390827054	5.84707374220815	4.9252066352553	3	2	1	1	1	7	1	7	1	4	1	7	7	7	1	7	7	7	3	7	1	7	3	76.5	1	3
152	3.75654525435791	2.83253247856139	6.5463588773977	5.82205263251033	5.97412405468322	4.41741501855954	5.12146614236808	4.54844188567183	6.26915783007406	6.9810078407653	5.27331721284538	3.73590701711499	6.10055477236429	6.12572739349028	5.61937872599458	5.88295485277257	5.9057247782157	6.68649682383352	6.31661182083745	6.75622975254179	6.01711099951297	3.87144904676453	5.47319239063082	2	2	7	2	3	7	7	7	2	7	2	7	2	2	2	2	7	7	3	7	2	7	3	84.25	1	3
153	1	4.51356469689501	5.5248247743621	4.59539873041609	7	4.9824597394001	6.64461502324139	2.81928546727555	6.10788194986172	5.45062848405254	7	4.65235460546576	7	4.17361588529521	2.8204017079744	7	4.84681718292451	4.8791743651079	6.96942696255964	6.54399165260748	6.5158096706096	5.73225315498688	5.3421003928487	2	4	7	1	1	7	1	7	1	5	1	7	3	3	2	7	7	7	2	7	1	7	3	90	1	3
154	2.19057368579796	6.92990712337316	5.46452447086024	6.36431465113189	2.65236045209028	4.81879758606249	2.40575552345528	3.94064821164846	5.79725815445847	6.67376356552986	7	3.3029704976488	6.40439879960099	5.38401849091874	7	4.13141746373643	3.9291017124642	5.59574431172089	5.92181937214899	5.15315303913799	7	5.14923019151705	6.59480010068943	1	7	7	1	2	2	1	7	2	4	1	7	1	7	7	4	7	7	1	5	3	4	5	81.75	1	3
155	1.95986124244607	5.45769725980544	5.24201091028253	3.40112558831012	5.92240571638976	6.89762136487427	6.11998984548824	2.19142594008985	5.85411987915596	5.84207378984697	6.43169028225465	6.66519898243098	6.72201835318327	4.5542116140071	5.67515076527629	7	5.08587066185847	6.59042277366415	5.77817417243383	5.25273887467044	1	5.39945653158496	6.12113478277533	3	4	7	1	1	7	7	1	2	1	1	7	1	7	1	7	7	7	1	4	2	7	3	87.5	1	3
156	4.19137037477186	6.16743661551672	7	1.67420022556851	6.75018420917117	5.63488150402535	6.80623081261908	6.18306882154052	4.88999459027284	4.08757723738858	3.01345852474687	7	5.58108538884436	2.21347616660622	6.72494816167505	5.45765346355207	6.7327259345614	5.71542509032015	3.95901862345247	5.22137157350366	5.22710881342819	5.87910036746859	7	3	2	7	1	1	7	4	7	1	7	1	7	1	2	1	1	7	7	7	7	3	7	2	85.25	1	3
157	1	6.41837836016114	4.45687650084222	7	6.47464218250215	5.46593874625422	5.825830822279	3.82928882324966	7	5.23691808012548	5.41847828504236	1.68054670327046	5.13678108431097	5.92969345190198	4.86041228821136	3.94459017269551	1.96958100440562	6.35140260695741	6.75736616500814	6.81600757042995	6.16389252094934	4.56250514098508	6.30131362344514	2	7	7	1	2	7	1	7	2	7	1	7	1	7	2	7	7	7	1	7	2	7	6	68	1	3
158	1.68410771803473	5.30183603607559	6.79843435416472	5.98769910418809	7	5.61082627802101	3.68022922235355	1	6.79979908934234	7	6.80281770553789	5.45488220715687	4.05347918965588	6.42857181033356	4.77940404486899	4.34700094387977	6.35862145078287	5.68049350856316	6.95874039807693	5.58275960458661	7	7	4.47922195259289	2	4	7	4	3	3	2	3	1	7	1	7	1	7	1	7	7	7	1	7	2	7	3	96.75	1	3
159	1	5.51557908183285	4.50353995946374	6.37676573363269	7	5.50518086262993	6.25727141637108	1.21664702551474	5.73925593258434	4.83920757553102	3.54107791448968	2.58069532583973	4.21165022023905	7	6.80638678610102	5.70762150151632	1.76722442979283	6.58083430533673	6.09633048393224	5.8491663501246	5.79888937052121	5.27237257197252	6.53428679664064	2	7	7	1	2	7	1	2	2	3	1	7	1	7	2	2	7	7	1	4	7	7	3	98.5	1	3
160	1.42162961853222	6.34750901385279	5.08714500211719	5.06136230027907	5.67385265460673	5.49379553547803	7	1.73312923021115	6.31915214541545	6.89747518276065	5.16484912775142	6.19011588176421	3.63566591382002	6.89187280862465	2.47393931144334	4.87536302826016	6.44321666660838	6.6636888950188	6.41331103216406	6.05193795035763	5.31172770822989	5.69237924186525	5.12913803322276	2	2	7	1	2	7	7	7	1	7	1	7	2	7	2	7	7	7	3	7	1	5	3	89.25	1	3
161	2.12773420021552	5.21070545448824	5.69037032965719	5.2888650905002	5.94405843746035	4.25769308658642	6.82739327663644	4.88824671698179	5.01734775587456	6.79784284613685	5.87803177396029	3.7391344724132	1.64583954418068	6.23463173103545	6.55554550373739	2.82665693924362	6.58454179370406	4.92364570096417	5.96609410909654	6.75472505720275	5.2368738792766	5.9133287880284	6.56696094023019	1	3	7	2	2	7	2	7	2	3	3	7	1	7	2	4	7	7	1	2	1	7	2	84	1	3
162	1	4.26044302283315	6.56232431284336	3.69531516322861	6.77962149709335	7	5.0769863399967	6.96222475251379	7	5.34946021146886	3.8609710160506	6.15901830191217	6.53216195055603	4.44863924025484	6.5866756471053	6.5446367699488	3.29001801242144	5.76566684007336	5.77095551815351	7	4.87500251036419	4.40151653995677	4.59352983013409	3	2	1	1	1	7	1	2	1	4	2	7	1	7	1	7	7	7	2	7	1	7	3	74.75	1	3
163	3.14195709487219	5.16820983456135	6.05238731313774	2.65763195800802	5.88393977152918	4.66456060201797	4.46535971359872	4.54112460526993	6.75145216280355	4.81051259636931	7	6.9556815284252	6.20885213305876	4.80042130700572	4.27991587227183	3.04806683333375	5.43461863709819	5.02490090006363	6.43838217245552	5.40040271422866	4.13945328281806	6.82696597986862	6.55304868357727	3	2	7	1	1	7	1	1	2	1	1	7	1	3	1	7	7	7	1	7	2	7	3	79.5	1	3
164	2.76360100643319	6.76928068743343	4.03572135034447	6.73337801302428	1	5.74117356122631	4.3911321397655	5.08129209252646	6.10640707013904	5.65979929766051	3.76076223898425	6.65243451383403	3.43894039922261	7	7	6.23603625421833	6.97217297100211	6.67236254754692	3.87673383552833	3.79430234801933	5.94408744279584	4.42603830023712	5.3895034707103	1	7	7	1	2	7	1	7	1	4	1	7	2	2	4	7	7	7	2	7	1	7	5	63.25	1	3
165	5.48008661932289	5.66869423830702	5.67218351908252	5.44757994152878	5.72018631446139	3.356682397881	5.15134151724522	7	7	7	5.98914657641215	6.45062291856373	5.85746490574085	5.67382426637889	6.422888691319	7	5.61139283081176	6.73169088876719	5.49940018068979	4.86186834823381	1.84170319846643	4.38556169009817	4.29776081836197	5	3	1	1	3	7	7	2	2	7	2	7	1	2	1	2	7	7	3	7	2	7	3	69	1	3
166	3.37881720862684	4.50726992897312	6.02352636859321	4.92159003437053	7	3.78571918145647	4.24204060026854	2.0132004326416	6.13421490581031	3.50554112496898	4.8922507576265	6.23993446830111	5.96574865334136	6.07320504484303	6.02571112574148	7	5.2695810766614	6.22100613188536	5.78942449843034	6.63130024114368	5.14616467877437	3.5678674471616	6.87827730204742	1	1	7	2	3	7	1	2	2	7	7	7	1	7	1	7	7	7	2	7	2	7	7	78.75	1	3
167	6.43653236316296	6.3955606535137	5.8769748229716	7	1.89658795906846	5.81401584719777	3.42823913716744	7	7	4.37051129408266	4.97697210437139	4.95089527230103	6.31592335868742	2.04511463861544	4.70301680885219	6.67756359987466	6.17399443762568	6.74929555052237	5.39753062100897	5.12564909954587	5.31211918985432	4.00326463566022	6.49548731219516	1	7	7	1	2	7	1	3	1	7	2	7	2	7	1	2	7	7	1	7	1	7	3	86.5	1	3
168	5.64697453050125	5.62717210221999	6.86764503693261	3.18636324098594	5.66178606644257	2.57746175457223	5.87143399202634	5.25297133570214	6.72387681662692	6.64233155283755	4.31262311791822	7	6.9899939757577	4.20039073925673	6.41305709549648	3.93842824771336	4.30947369279369	6.68986987019657	3.78167413152548	5.22492163162694	6.99747340737599	3.5992698888845	6.16163129406708	4	4	1	1	1	2	2	7	2	5	7	7	1	2	1	7	6	7	2	7	2	7	3	72.25	1	3
169	1.07993159383033	7	4.02240611686369	6.37861392475825	6.30523589678591	7	5.67799244404653	2.30053245459048	5.43044084172587	6.55612949581157	4.71611128390375	1.68302400661535	4.97832000142539	5.96196484984621	6.29268161378523	6.14625789409536	2.30473069327261	5.58081627386566	6.69112584025283	5.83273179924677	5.73965156916259	2.64554146140278	5.77982498165565	2	7	7	1	2	7	1	7	2	2	1	7	2	7	2	2	7	7	2	7	2	7	4	66	1	3
170	2.35495085257926	6.48332679304905	2.52089890301	1.80474018680979	6.1434926951337	6.0751041056355	5.65270140531915	4.73486709250128	6.19105011935496	6.87205156548197	3.12828477592222	5.69839463460744	7	6.85982882187154	6.57192243744624	7	5.95767429597233	6.21843886262543	6.65064132738834	3.86931457201377	4.97368111735044	5.55439167593923	4.99037137068195	2	3	7	1	3	7	1	7	7	5	1	7	2	7	1	7	7	7	2	7	1	7	5	94.75	1	3
171	4.75486425860538	3.34299659116159	6.16973371630974	1.09955945243837	6.53196820946974	6.79357941856821	4.55428651093443	1	7	5.87969840723561	4.00846902181755	4.9447928686134	5.50877425934727	6.88608216986553	5.524062937867	6.42785204750577	5.45020477775364	7	6.4324832803966	5.15598177699614	2.98700527036252	5.36290173154573	5.03126909050281	3	3	7	1	7	7	1	1	2	7	1	7	1	7	5	7	7	7	4	7	2	5	7	79.5	1	3
172	4.29243414774327	6.47531762873575	5.91534213780144	1.95145725371133	5.22365054041958	6.05288176632637	6.48584987923962	2.99957830791386	6.69926875129825	5.2193832875458	6.28019271688919	6.95288190279326	6.88385584994732	2.26963822610986	1.45661940379161	1.30507380770609	6.98678904897948	5.01333303699876	3.17711592136252	5.15080379330518	5.24772290304486	5.65933374789438	6.15323831645882	7	1	7	1	1	7	4	7	2	7	1	7	1	7	2	7	7	7	4	7	7	7	3	86.25	1	3
173	2.10381383070269	6.20872363548494	2.98630336106127	1	5.40027674780372	4.16975423718815	3.33797455201827	4.03435436223488	4.82002547230157	6.47240275187943	4.17217379950558	6.55984251129011	6.20343232872709	6.8551967252597	6.40495719554378	5.98923229004495	6.90691156514267	7	5.25779789600158	5.69285836156304	6.99856790746343	5.64930227013766	3.02950293461724	4	3	7	1	2	7	1	7	7	6	1	7	1	7	4	7	7	7	3	7	2	7	4	74	1	3
174	1.70008015120145	4.79607540998377	5.12334171798812	5.75948855444043	6.72040341572108	3.58128358827669	2.81272422574031	6.71809429119801	3.51037862562584	6.79490404578629	2.6809919605663	6.31107924191974	5.63831840672941	6.85114239245253	6.05191963399995	6.36463421794114	7	6.37806884660813	4.91719000601601	4.85833587468342	6.37102896228131	2.49692521720526	1.83670571906634	1	3	1	1	1	1	7	7	1	4	3	7	2	7	1	7	7	7	3	7	7	7	3	69.75	1	3
175	3.54422542752422	2.56391935335788	6.49297631651805	5.98161212519178	5.9676247366249	5.88270484654656	4.56890540800542	3.08014125181567	3.44753084065434	6.4180530315472	3.86194628165555	7	7	6.55471494618772	2.57342798685585	5.5293679619506	4.83695810533975	4.34538030331101	5.60181798243702	7	6.9250511967506	6.7717261032768	6.32501093395089	1	2	7	1	5	2	7	7	1	7	1	7	7	3	1	7	7	7	1	2	2	3	3	86.5	1	3
176	1.61219316859064	7	3.74779124131288	6.5981842652986	6.79780265728498	6.57254989299283	6.11615721570331	4.38021069599599	6.87759779635355	5.44334179833952	5.17744735549848	6.36536243394626	5.86153866088432	6.49164038220768	5.81104387981519	6.40944015485408	3.5752257016536	5.97417113330251	3.54492053496134	4.53527512443106	4.18558676895797	4.31783199346919	4.88536995817627	6	2	7	2	2	2	2	7	1	6	1	7	1	7	1	7	7	7	1	2	1	7	7	50.25	1	3
177	3.76318125653007	2.25010727084935	5.75818896147839	4.8148702197737	6.16211884440742	5.98831234143243	3.91756168905419	2.90339887138361	5.24494331359833	2.83768862267629	5.09163722360039	6.56405283402566	7	6.86834881900114	1.77884651132438	7	5.03820264000515	4.31989405216263	7	6.54319252752307	6.04506981552412	6.17008725714035	3.44610486799581	1	2	7	1	5	7	7	7	1	5	1	7	7	7	1	2	2	7	2	2	2	7	2	73	1	3
178	2.32651789501223	4.91938800921222	5.80428020020585	4.73874649554791	6.67728809847097	4.5316199477741	5.89416174719261	5.11663695101056	2.47236553193408	6.44791852128116	5.66718667333065	2.98784027020783	1	6.96914276836523	6.18605957425022	2.26556716536794	6.04564892664206	3.82364331283403	3.9821889620283	7	5.3886968487217	6.9714619756704	7	2	3	7	2	2	2	1	7	2	7	2	7	1	7	3	7	7	7	1	7	1	7	7	59.75	1	3
179	1.54025388022058	5.66073819684972	6.19241169986231	1.67049019249188	5.3579151777916	4.9820058157762	2.62025072286344	4.74645153645271	6.93544207520073	6.11163877243308	4.95161534854864	5.95024336715213	6.49502914771999	3.32462927370144	5.80196720636352	5.78675946108292	5.43649609132257	3.08976165292187	6.28959171906846	6.30717938634087	5.45303569275418	3.73170129030309	6.02266829600667	3	7	7	1	1	2	1	7	1	7	7	7	1	2	1	2	7	7	4	7	2	7	7	71.5	1	3
180	6.72706783349517	6.0151523799987	4.84509734019882	3.97472384756209	6.4399557604633	3.06495013489481	7	5.77267575651232	5.95587256752189	7	2.63488885800692	6.83354670477648	5.96831881547583	2.15663651485558	3.98548341140004	6.45230357741984	5.32063183238397	7	5.08109799985496	5.44571438847412	5.8436656758675	5.23795896244933	2.57147458624722	7	7	1	1	2	7	7	5	3	7	2	7	1	2	1	2	7	7	1	7	2	7	5	69.25	1	3
181	3.04899687469363	7	6.95967269396551	1.73414527702753	2.07514883173958	4.11300447144524	2.90505748913513	2.7529991023708	7	7	4.48768829012162	1.66000528750578	5.94560728968003	2.55783394585319	5.71142269894974	4.32573466846823	3.72176489991481	5.27333505629389	4.55136907984902	7	7	6.88473454488498	7	7	1	7	1	2	2	7	7	2	7	1	3	7	7	1	7	7	7	2	7	7	7	3	60	1	3
182	1.3830745135008	4.8571355484711	5.29553043827186	3.02650051921875	6.28408004507719	7	3.2622701165569	5.57268104309648	6.41089362672401	6.24877808584048	5.74919696952039	5.32560277475336	5.73491656800944	6.49838656198054	5.66171658508815	5.21840498140356	3.61699401611181	5.72746348683643	6.20014909430364	4.83579397785517	5.24755788669501	5.85729038778623	3.35065976156521	2	3	1	1	1	2	2	7	1	4	1	7	1	7	1	7	7	7	1	7	2	7	4	64.75	1	3
183	2.37595050862732	6.79667346296516	5.07596145492996	1.23280259130875	6.32700736297424	6.19554985942212	3.43000030472146	3.14563962173331	5.07584752221636	5.40623543292537	2.73573614316683	4.26781471868636	6.11022330581604	6.59563739929713	6.78298878877024	4.62145053095625	5.76654251082167	4.32424591589049	6.40927834809381	5.39753091834985	6.52047939467325	4.3589208984541	4.68194358843281	1	3	7	1	3	7	1	7	1	3	2	7	1	7	2	7	7	7	2	3	7	7	3	78.5	1	3
184	4.30004132295588	7	4.51927628192443	6.1676483225284	1.30644112019635	6.34793152519324	3.66928138229626	3.05071091861443	6.21495668468104	5.01243407869884	4.19164386914627	5.18584062000907	3.81382127174674	5.26184787173349	5.54372600540235	6.05350870104231	6.89181215347623	6.80422170490194	6.19288967618741	3.95503605427134	3.43297085796786	2.84381450210489	7	1	7	7	1	4	7	7	7	1	4	1	7	1	2	5	7	7	7	2	7	2	7	4	78.25	1	3
185	6.19395591615155	2.29488456339186	6.85787767549917	5.14352780279919	6.69762837326172	4.82379737742653	6.04792401591711	7	4.98120383029413	2.71286990875915	3.62348114047162	5.24626582342166	4.87108688708174	7	5.06289152944087	3.2437396874691	5.71853551939552	4.81479767421088	6.45310772227221	7	4.27841175778847	6.37476896083149	4.45488844302886	1	2	7	1	6	7	2	7	2	2	1	7	1	7	2	7	7	7	2	2	2	7	7	83	1	3
186	2.89339134249757	5.06647849799464	4.56985070278963	5.08886055225587	1.01152957365221	6.57539427066056	4.31462518516091	2.23314156504308	5.70416309886225	3.97804205863811	6.64223552306892	4.70770363928308	3.93931885538925	3.26941970855987	6.29975305654965	5.70279401316782	6.08580884119844	4.32782676897875	5.95678488499545	4.35974529819159	3.61233038253992	7	6.65080701504459	1	7	7	1	2	7	3	7	1	2	2	7	1	7	2	7	7	7	3	5	2	7	3	73.75	1	3
187	2.37185500881586	5.71494531099269	4.65019472740226	2.48385770804981	6.35543239263901	5.31518320956702	6.16638675516536	2.89421351114183	6.87148725941305	6.75449269378968	7	3.59487626128668	5.95078545722933	4.60816974007991	3.94849375993375	6.11219170442156	6.12183421492098	4.57689906708151	6.36517147336864	4.69802134829391	1	2.19286797035844	6.08092337772188	2	5	7	1	1	7	7	7	1	1	1	7	1	2	1	7	7	7	2	7	2	7	5	92.5	1	3
188	4.73639969115551	7	5.56159447117995	1.34579069654352	1.1320104895837	3.85264365194707	5.52931775126814	6.75938797267583	3.45678666786832	5.04523293570965	6.37523357913405	3.30036872059177	5.2708500789742	5.79367104704798	5.54581985245065	5.07045466301036	1.69869644842083	7	3.70741165850196	6.67314768008646	4.58819720828767	7	6.48505047807845	7	1	7	1	2	7	3	7	2	7	2	7	7	7	1	7	7	7	3	7	1	7	2	54.25	1	3
189	3.02690830393883	5.24633308974409	4.60134976089573	5.14884515876146	1.85635119269359	5.82237318764947	5.57127871969346	3.01394086209296	5.49411928590813	6.78061156998788	4.95143538092816	4.41760950433521	4.18682816810177	3.95541907740255	6.92697352613971	6.15578573690885	5.51725963712821	5.35040055936471	6.4296670682611	3.22180936823765	3.0094709828833	6.90713173747478	3.61581295541121	2	7	7	1	3	7	2	7	1	1	3	7	1	7	1	7	7	7	3	7	4	7	4	74	1	3
190	2.79709542671573	6.37070517941874	2.72780457291706	4.54401125346448	4.15496772335725	5.8409864183298	3.76121087576367	5.49307636119287	5.07143697631854	6.36371054213345	6.68612540459118	5.0714178509523	6.16958429745111	5.87975070309281	6.1885232079532	5.74685776476099	5.19132707579004	5.7338311135326	5.48651104545395	3.64552203597329	6.78380768516237	4.19767871521059	1.99485931535977	1	7	7	1	1	1	3	7	1	7	2	7	1	7	1	4	7	7	2	7	3	7	7	66.75	1	3
191	1.92706839274277	3.97499266460471	4.48484733159293	6.06770662125333	6.67509041446385	5.53533805791422	4.01082205708873	4.88674107255748	5.7360252462646	5.41914848578692	4.56429783130152	4.54739334988373	2.05761520940818	6.18360129658191	4.79395577365283	6.08168748551459	3.91493754513437	3.26010715398246	5.11218876367099	5.19688011891641	3.34935478478759	2.36371039228788	7	4	2	1	1	1	3	1	7	1	6	2	7	1	7	1	2	7	7	3	2	7	6	7	85.5	1	3
192	3.1996254317445	6.72363454048733	6.57427114726344	1	2.4478828694345	3.70259670018609	2.62915704312766	3.02835229732257	6.97123175194707	4.77275491329521	4.1911472413678	2.5945849723255	5.51431484013349	2.12027227551345	5.63631480915867	5.70066575148455	3.21586132354351	5.4005921537101	3.26625871556432	7	3.13430144154028	6.37060700649428	5.8144182361859	7	1	7	1	2	1	7	7	3	7	4	3	7	7	1	7	7	7	2	7	2	7	3	66.25	1	3
[truncated: 5 more columns]
