# Supplementary material for: How Are Mate Preferences Linked with Actual Mate Selection? Tests of Mate Preference Integration Algorithms Using Computer Simulations and Actual Mating Couples
Source: PLoS One. 2016 Jun 8;11(6):e0156078. doi: 10.1371/journal.pone.0156078 (PMC4898694; doi:10.1371/journal.pone.0156078)
Supplement: S2 Data — Long-term couple and agent-based model data analyzed in Study 3. (ZIP) [file pone.0156078.s002.zip › S10/Polynomial Model Data/Polynomial Couple Population 01152016 0700.csv]

	trait1	trait2	trait3	trait4	trait5	trait6	trait7	trait8	trait9	trait10	trait11	trait12	trait13	trait14	trait15	trait16	trait17	trait18	trait19	trait20	trait21	trait22	trait23	preference1	preference2	preference3	preference4	preference5	preference6	preference7	preference8	preference9	preference10	preference11	preference12	preference13	preference14	preference15	preference16	preference17	preference18	preference19	preference20	preference21	preference22	preference23	fitpoints	sex	algorithm
1	5.10672143393033	4.99163441949695	6.09285687539731	1.50685636836773	4.3628638186905	6.68099082990131	7	7	6.03579611526501	7	6.29053352779935	7	7	6.55153546607307	6.33480646671391	3.42683693932937	5.43660854847664	7	7	5.79320057614853	6.93984614068728	6.22635885331091	6.73920679397871	5	1	5	1	7	2	7	7	7	7	7	6	7	7	7	2	7	1	7	7	7	7	2	96	0	3
2	6.18087488651066	1.12725705146895	5.0694669304411	2.1022191394985	1.51816200436465	6.18844451530409	5.09411864136435	7	6.30568361347988	4.17242155348783	6.89379578329046	7	5.49240993320537	6.06536412051558	6.55989244146048	6.74675367749491	6.63180338420887	5.49406590468633	7	5.86886998157657	7	7	6.78069319967112	3	1	7	1	7	3	7	2	7	4	7	7	7	7	7	7	7	7	7	7	7	2	1	89.75	0	3
3	6.56269273162359	3.84004587806817	5.35328654150387	1.83884203948874	4.39021684856738	7	6.55259682741336	6.50949711920665	6.52866955619857	7	5.05787319564524	6.77230769172199	6.38620251711446	5.7411329130168	7	6.46729911504847	4.2767374619291	6.49950945098949	6.91868866078259	7	7	6.37681686793998	6.45010090315224	1	1	2	7	5	2	7	4	7	7	7	7	2	3	7	6	2	1	7	7	7	7	7	100.5	0	3
4	4.48821912557695	1	2.94662382965925	3.25706462419583	2.85055428034801	6.58644123653734	6.03833188294175	6.94025502875029	6.753434069893	6.80969207983709	6.72314670568114	5.78885398695847	5.0257170266134	7	6.455774681577	6.48017480795981	5.58217919262128	7	6.57966492746718	6.51791808925653	5.38896871772564	6.31728111387514	6.38082786201003	1	1	6	1	7	2	7	1	7	7	7	7	7	7	7	7	7	4	7	6	7	4	1	88.25	0	3
5	5.53568865527078	1	4.45142133775459	1.10236363328166	2.72190726143553	6.81074166229642	5.05638843967129	6.25075804525478	7	6.24975154102135	7	6.77516749660079	5.68438343138496	6.83655208028899	4.317447701894	6.32225717618583	6.47718181541408	6.42574047654637	6.71825035312998	7	6.60723341801903	7	5.20781990931067	7	1	5	1	7	5	7	3	7	7	7	7	7	1	7	7	7	7	7	7	7	4	1	106	0	3
6	6.40533124507858	3.28812581172904	4.08115802643975	1.16631138055621	5.58454376328626	6.00761791716616	7	6.28271279068697	7	6.46184008690432	6.92367941189404	6.58755172898186	5.64922124247798	4.65214863468363	6.74954934850965	6.71113745312065	5.60359414366258	5.67726946912542	6.87337503269879	7	7	3.77437659837417	7	1	1	5	7	4	5	7	7	7	2	5	7	7	7	7	7	4	7	7	7	7	3	5	109.75	0	3
7	6.47866053328307	4.72006985057563	5.39598256771054	2.80513487920516	6.41872713276839	6.40987891950224	6.01148875969984	6.13457056275718	6.55999600423302	7	6.03194057388173	5.04043177295527	5.85269720084705	6.06787156465459	7	5.9810824676407	6.44333359472187	6.75580859528033	7	5.37435446126783	7	7	6.89293339429295	1	1	3	7	7	1	7	3	7	7	7	7	7	4	7	7	7	2	7	7	7	5	1	90.5	0	3
8	2.4014531495267	3.01179746582048	6.97262013734916	2.28913208637392	7	6.67167433268595	7	7	5.6504248184778	6.28752882763701	5.15141494237581	6.69611004316467	2.35604177314779	7	6.9552843091086	5.78097663108302	7	1.93104547462577	6.83672243303807	7	6.04057935779424	5.80985835507213	6.93046130495406	3	1	2	7	7	7	7	3	7	3	7	7	7	1	7	7	2	3	7	7	7	3	1	105.25	0	3
9	4.85084562258777	3.83614151947627	4.91122974495989	2.92609685812239	4.44211064014995	6.38377279901483	6.01982938302373	6.72031276773837	6.74190766012687	5.81692474100893	6.44333906528823	6.38576012787017	6.29535378532957	4.37857411918391	6.24121819957431	7	6.62469846691797	6.45819577340878	5.42854084478685	6.70289607999455	6.87805670083806	6.88498037860075	5.43377774980816	1	1	3	7	7	4	6	6	7	7	7	7	7	1	7	7	7	1	7	7	7	4	1	89	0	3
10	3.37983956404235	4.17276758148318	6.68622088726781	1	4.0892399087297	6.71149627999933	4.19398934459794	5.9519099540315	6.75146320400865	6.69284174101118	7	6.63840264978048	6.14120540610186	6.90599709574224	6.87311953858454	7	5.34100262613124	6.83860187767712	5.09117249228408	4.47290208459885	5.91648233159664	7	6.37970106689635	1	1	4	7	7	4	6	2	7	7	7	7	7	7	7	7	1	4	7	7	7	3	1	112.75	0	3
11	4.59255959582715	5.25931665883509	6.57801619800391	1.15666872763425	4.19942217669456	7	6.42392448614603	5.30332430784027	6.01629949496751	6.37868334789787	6.34201463417673	4.17515973725576	7	5.39268959987195	6.32981363652457	3.87387178366612	5.113589686094	6.52838117327085	6.62110059749931	6.07336954711061	7	6.94467413150416	5.7531951899795	4	1	7	1	7	2	7	7	7	7	7	5	5	3	7	2	7	2	7	7	7	7	1	88.5	0	3
12	7	1.4598403069691	5.45330861521748	1.80136055593311	2.15662136833552	6.31542108124014	6.19919626831393	6.80756784307131	4.62873616695223	3.20046087344071	3.83715296140426	7	5.92950516335253	6.52758337283224	6.71995173313449	5.36185408234093	6.63626498505284	7	6.74561377176552	5.96449425646821	6.63424204200566	6.8154624582795	6.10813719983368	3	1	7	1	7	4	6	7	7	3	7	7	7	7	7	7	7	5	7	7	7	2	1	97.25	0	3
13	5.64036747747144	1.52268477309711	5.05635210860601	1.60980697901138	3.35705426855311	6.84557807442901	6.04840526727256	5.95981821320001	7	7	7	1.26978396366726	5.10428275396424	6.62230923795024	5.31485865303275	6.27067821290812	6.23718505570768	6.72473766172401	6.98653971300194	6.97851710805982	5.93740525375447	5.65841465287494	3.77351095943251	7	1	7	1	7	2	7	2	7	7	7	7	7	5	7	7	7	7	7	7	7	1	1	100	0	3
14	6.79306730071501	7	4.31432147667018	6.91790349399229	6.46026036383588	4.78893993841419	5.48714396627561	7	7	6.96027642603521	6.332203407536	7	5.67706170967234	6.24984215535125	1.71195136968343	3.64528362091049	5.37143529969252	7	6.72512036377988	6.98150151571273	7	7	4.52812698204838	7	1	1	1	2	3	7	2	7	3	7	4	1	1	7	7	1	7	7	7	7	7	1	82.75	0	3
15	3.85681762685303	2.81541518188628	6.59881058342969	4.75035651251391	2.02561763384921	3.89626530184534	5.71339452230098	6.52092113727616	6.79538390050556	6.70377901316409	7	6.63074023211361	7	6.71355372083573	4.36288191523076	7	5.0000338153252	6.64488575234278	7	6.47931961125199	5.56561111328014	6.8293677972367	5.02245345188399	7	1	1	1	6	3	7	7	3	7	7	7	7	7	7	7	1	7	7	5	7	4	1	82.5	0	3
16	7	1.59805787665851	3.24383386914483	3.45549914850967	5.60849365612349	7	1.65502548132474	6.20442304494826	6.54634847473473	7	7	6.19979449638711	7	7	4.06349567437721	5.0652031457832	6.75995442325198	5.92353781487272	7	6.09956318594389	6.60758114812303	7	7	4	1	4	1	7	3	7	7	7	5	7	7	7	4	7	7	7	2	7	7	7	6	1	91.25	0	3
17	3.27202180100641	2.06399848646476	6.8317543628542	1	6.99900052651785	6.45410715626137	5.91402014765001	7	5.93743413600714	5.85768854102261	6.42629562007026	7	7	6.23357476064603	4.41555257286944	3.64170321215951	7	2.11602327591743	6.42073560114812	7	7	4.4773343124462	6.6511063593828	7	1	2	7	7	2	7	3	7	7	7	7	7	1	7	7	7	3	7	7	7	7	1	88	0	3
18	4.78527437707316	2.24305675105136	5.05634839572891	1.65592224622919	4.23124655208323	6.78111411257896	5.36236352716414	6.91019770242376	6.68211768705094	6.71293044093613	5.72939951779749	7	6.64933086757288	6.77461352292438	4.59505145085606	7	6.18019240938033	5.50304138468154	7	5.25022250824051	5.26643684219304	6.80583434045215	5.76320421364772	1	1	4	7	7	2	7	2	7	3	7	7	7	2	7	7	7	7	7	7	7	4	1	89.75	0	3
19	3.16572079213602	6.4920349438067	3.22987934703026	1	6.5333493073203	7	3.95040991840056	6.86821166812924	5.95443318082321	7	5.59121454934887	5.06873649868822	5.78261083738668	6.2284459076958	4.611433499078	6.62835081876937	5.7177494766109	7	6.41622219534808	6.84440874583724	5.58258422973659	4.83579249126013	5.99369642656719	4	1	7	7	3	4	7	4	7	4	7	7	7	7	7	7	7	3	7	7	7	3	1	101.5	0	3
20	6.52384132291911	6.42940057907404	4.37759017674658	6.1784030944329	6.49971422926973	6.23690046751656	6.9538481725939	5.34763472630772	6.4527119116242	7	6.20180771888403	7	7	5.67766454330475	2.07648621320072	2.76483518165905	4.91796783677178	1.60486250365713	7	7	7	7	5.42341950808686	7	1	1	1	2	3	7	7	7	7	7	7	7	1	7	7	2	4	7	6	7	4	1	82.25	0	3
21	4.38775315203711	2.14087102901022	4.46206561100059	2.03350975173482	4.64657283777759	6.86066191004879	5.58704060570578	7	7	6.81209814466176	5.04976097936038	5.44106460233466	6.28061414445946	7	4.26398513612903	6.11681826793654	6.92318004170532	6.07428687040616	5.52599722717683	6.37616066852457	6.41538879893298	5.00259396772359	6.81760293544769	2	1	2	7	7	2	7	1	7	7	7	7	7	1	7	7	3	3	7	7	7	7	1	97	0	3
22	5.76969010512857	2.71096965971783	6.69459110489583	1.1114526821718	5.33364305202242	6.68102431605947	6.08896056676112	5.14295258091822	6.76011460474443	7	5.72138498844919	7	1.43386621421186	6.4689447305532	7	7	7	1.46364372174604	7	6.62107470397837	5.87631054685995	5.70918296518559	5.72928958308065	1	1	5	7	7	6	7	7	7	7	7	7	3	2	7	7	7	3	7	7	7	3	1	102.75	0	3
23	6.05157546742827	2.88486021261491	5.80884114076297	1.95198675511433	5.37107769676484	7	6.40838545116711	7	5.62734299984265	7	6.52353012283647	5.45206497583852	4.95080163409511	4.22867872191302	3.50207296994615	1	6.09448561847468	7	3.23609443036287	7	6.92058027331584	7	5.48091672395865	1	1	2	7	7	2	7	6	7	4	7	7	7	3	7	7	1	1	7	7	7	3	1	87.5	0	3
24	6.20389230148431	2.78043367863004	5.55025334687599	2.00749778179212	1.89266102378781	4.08990669522906	5.98733131392276	6.57440350075441	7	7	6.6241456120958	7	4.56274927230778	7	6.00984386941329	7	5.39331261423524	5.65079460926271	5.80958692656694	6.37302844013888	5.52640998904826	6.9032916224755	7	7	1	7	1	5	2	7	7	7	7	7	7	3	7	7	7	1	3	7	7	7	4	1	102.25	0	3
25	1	4.07000672011249	1.59412730806597	4.02847688512657	1.94376306372863	7	5.26546618511541	6.73938090213892	6.30165772621516	6.18652643622482	5.72500001270448	6.24512460187591	5.6701029645287	5.86338324943239	6.20835387484949	4.77145905301252	6.19421243805771	5.65780490096031	6.72866321211825	6.31609310398685	6.89586480490639	4.97417455092701	5.10217110817537	2	1	5	7	4	2	7	3	7	4	3	4	7	2	7	7	7	4	7	7	7	5	1	80	0	3
26	3.8312911120004	1.46615530487927	6.15240275355302	1.34376835925355	6.76429944396185	7	6.47789257123394	6.79691514382288	7	7	7	1.10107678930598	5.96140162028562	6.57907789684894	6.24459405376633	5.77325736274226	4.86992657540388	7	6.45286772501292	4.47782771981423	6.72550361066093	6.50345387719459	3.56270897291604	7	1	2	7	7	2	7	7	4	5	7	4	3	3	7	7	4	7	7	7	7	7	1	98.75	0	3
27	7	2.00931126776132	6.27567969357792	2.54979828827791	5.30081432203051	6.7459344171449	6.45181440135059	6.76914113188858	7	7	5.68760238677418	1.31304536042539	5.44251046687054	5.77546370607557	2.16965889186714	4.08750352095682	5.90466889832637	5.98050236370264	7	6.93086016197478	5.24237290674755	6.76079628799472	5.78608176375733	2	1	5	1	7	3	7	2	7	7	7	5	7	3	7	7	7	2	7	7	7	7	1	74.5	0	3
28	3.88944220687892	4.01685949952925	7	1	5.15538535935051	7	4.68054901450452	4.78634457287138	7	5.41422399974232	7	5.8491935775229	6.01456283238277	6.17326051885584	7	7	4.86836913226448	6.03543072475567	5.05724060938959	5.30489986661074	5.40628655677042	7	5.48216931872274	1	1	3	7	7	2	5	3	7	4	7	7	7	7	7	7	2	4	7	7	7	6	1	84.25	0	3
29	2.13989268007287	5.19413748874893	3.77869385555088	1	4.33689042311426	5.95423145592247	6.89373362633519	6.48135405336202	7	5.86687175224346	6.25368060826138	6.67426502467179	4.96557705551057	5.75378115346374	5.28876023136793	6.1382457103981	5.7169252674914	4.61962547125433	7	4.2071771901414	6.74771828005142	5.54361246602208	6.32276139115323	5	1	3	7	6	4	7	3	7	2	7	7	7	3	7	7	7	3	7	7	7	7	1	99	0	3
30	4.77201147484826	1.27451831844437	6.47454559561251	1.11018577188273	4.11255347920504	4.29956307801942	6.38452406604179	7	4.21479530924645	6.64704044688618	5.11114942684721	6.23987445663231	7	6.28002318010965	6.20678335668038	5.08824284993623	6.11551803788527	6.48281684002786	7	6.12615501445361	6.36663362756265	6.5801670000374	6.95860193313924	1	1	3	7	7	4	7	7	7	7	7	7	3	1	7	7	7	7	7	7	7	7	1	81.75	0	3
31	5.76323026301419	4.92193259606267	4.85180587567862	2.73112740505791	4.59748582655294	5.81991745279062	6.44489239400684	7	6.95263329978225	5.84338940724338	7	1.90982834511787	6.72536504817612	6.28447990269633	5.67057124242065	5.46270457747155	5.73559080097728	3.69365512669409	6.22908633801914	7	6.82804138014071	6.36746081250944	6.00433930716154	1	1	4	7	7	2	7	2	7	7	7	7	7	7	7	7	7	2	7	7	7	6	1	94.5	0	3
32	4.21895383285626	1.67419117829969	7	2.28325006043926	6.23495968312597	5.05680097294151	6.77354879709629	6.55164626596679	7	6.52740864220713	5.83448554380741	6.65659523643286	7	7	5.08272306910697	5.21401605471837	6.01178162840749	4.07909680510455	4.73567233276692	7	5.65159806980366	2.82878508549291	7	1	1	1	7	7	1	7	6	7	4	7	7	7	7	7	7	7	2	7	7	7	2	1	87.25	0	3
33	6.61801581799167	7	4.84477687286973	7	7	7	5.85071998995832	3.49718165267738	6.86553405032826	5.85830182912341	6.41633196396019	6.18725252731719	7	5.45043474862633	3.27849961704914	3.15208075011597	6.85730962027111	1.12318557221139	6.70908803134629	7	6.21740617796892	7	5.83897505865702	7	1	1	1	2	2	7	2	7	7	7	7	7	1	7	7	1	6	7	6	7	7	1	79	0	3
34	6.19637066435156	1.22535268056147	6.31535072732612	7	2.18089360413571	6.90800721474551	6.0308167081674	6.61575657594041	5.99249270794107	6.87274326440288	6.07630140820785	5.52745306608095	5.87863291420016	6.23676843642987	6.86161372665848	7	7	6.01714718158673	3.49927405946031	6.88536287691688	3.84649913915485	5.42564998159135	5.85195386429536	7	1	1	1	2	2	7	7	4	7	7	7	7	5	7	7	2	7	7	5	7	7	1	74.75	0	3
35	6.18546724587619	1.12895144083908	4.30178086429603	2.33181561837574	4.96225549337974	6.59971296696022	7	5.03146829420844	5.40481335307839	5.26147522485534	7	4.14702142490331	6.76289031112409	3.99749641069757	6.67984370068808	1.85931883741555	4.55380118217647	6.24173098811215	7	7	7	7	6.58593845904309	1	1	2	7	7	2	7	7	7	7	5	7	2	7	7	7	7	3	7	7	7	7	1	102.5	0	3
36	1	7	4.11586713412195	1	4.74382618566019	5.56335476565398	5.16315067677478	6.67480677402155	7	7	5.45567721651639	4.73495609999116	7	5.97345218120953	5.68221123370179	4.65959737765245	4.90720466184915	7	6.57974855178034	5.03589018739338	7	6.36557524919637	6.08199741031344	7	1	7	7	3	2	7	5	7	5	7	7	7	7	7	7	2	7	7	7	7	5	1	94.25	0	3
37	7	1	7	3.24137245918005	4.97713427364259	6.52977911078427	6.3624260803121	6.56422623362664	6.4332609975213	6.57756273267065	5.40830018620729	3.31188115184601	4.94322397929107	4.96869303101996	7	7	6.49210696545979	6.93658385583107	6.7957119846726	5.66946974413648	6.40043507655253	5.36231057841363	4.77787822437928	7	1	7	1	3	2	4	6	7	7	7	6	2	1	7	7	7	4	7	7	7	1	3	76	0	3
38	5.78338633675091	2.17399720712654	6.18375428376623	1.84771428315047	3.9638425480343	6.62703346049604	6.19491828697581	6.52692041549128	7	6.11155133277435	7	5.34049387413916	6.31802371349248	5.48489421561926	3.79592144532322	5.35458324005602	4.76377755195901	5.36458451296901	5.97187645244068	6.76997569128806	6.08677379987938	7	5.02091803921674	7	1	7	1	7	4	3	6	7	7	7	7	7	1	7	7	7	4	7	7	7	7	1	91.75	0	3
39	5.71730573203076	4.2692503570143	5.3691339559156	2.70988897463908	6.2587806999418	2.33219783133245	7	7	6.70333077236153	7	6.5499477673452	5.73127049520298	4.54016983238464	6.3555039466074	1.02034710186222	5.60457120094066	6.91143338425099	5.81735275617927	6.57577139980174	6.90940776906641	5.69951096109958	6.72027095773667	5.77825160989286	3	1	2	7	7	2	7	4	4	3	7	7	3	7	7	7	6	2	7	7	7	6	1	86.5	0	3
40	4.71578558876808	1.8024585012597	6.38626571258194	1	4.13498515609674	6.01011871833803	7	6.40439428988097	4.22422376023467	4.97272948662172	4.75528215794201	6.41895422586709	6.29587537160847	6.87472526035183	6.02257973890224	3.77883625023386	7	1.08429361105618	6.60548498660219	6.09938377430975	7	7	7	1	1	3	7	7	5	3	7	7	7	4	7	7	1	7	7	7	7	7	7	7	7	1	96.25	0	3
41	1	4.62766266164475	1.46933079577146	3.72601187118313	2.04001490956367	7	6.38728770746591	3.5094721228827	6.65901601472183	6.20245268436201	5.69270953645903	5.47960147552606	6.72088776586305	5.58469747831355	5.97212244877786	3.55444394325185	5.73713297058134	7	6.93164004528169	6.56282153871653	7	6.1899861297564	4.70345883470017	2	1	7	7	4	2	7	5	7	4	3	4	7	3	7	7	7	3	7	7	7	5	1	72	0	3
42	5.00783017948644	4.2402632114895	6.13731993278336	5.65927043635802	3.85128829343192	6.66573354271057	5.64149729425356	5.72293997445006	4.5347378933211	7	6.19857540093172	5.6433252461067	6.25848419177027	6.47946617505391	5.59682783002801	6.39440531479561	6.45067004930614	4.78839776243757	6.8803414553432	6.63067070098784	7	5.43027275782559	4.25717790078457	4	1	1	1	2	3	7	3	7	7	7	3	2	1	7	7	7	7	7	7	7	4	1	90.75	0	3
43	6.80332034919598	4.08651979217921	5.74171476722896	1.56421917904832	4.67585770912033	6.62390345937641	4.98693137323969	6.039276377896	6.67419862718397	5.84106859201092	5.27252488161919	6.52122044753201	5.64384657666854	5.01692515469961	7	6.47026970274402	6.68149052633795	6.10728259293419	5.31150908052251	6.73938439321658	7	5.64207413437092	5.68742823870219	1	1	2	7	7	2	7	2	7	7	7	7	2	4	7	6	7	3	7	7	7	6	1	101.5	0	3
44	7	1.77194012884546	6.2851865526209	6.3999416929243	1.83402629087772	4.59829460608041	5.1296797454625	6.42499845184575	5.17484018500104	7	5.10946763074383	6.51799384815252	6.82989688744234	7	7	6.0478272770881	6.45684017021602	1	6.76689214473693	6.45182222014762	6.43368508148941	7	5.98864368189948	7	1	1	1	2	2	7	7	4	7	7	7	7	6	7	7	2	1	7	7	7	7	1	95.25	0	3
45	6.40149141730142	1.74650140106873	6.10287164393658	1.79349503317396	3.48671820207776	5.994123835236	5.83118892434531	6.55809283036847	6.18516428075028	4.75278957569099	7	5.86818975420572	4.644974421628	5.05303923735658	5.69958123482928	4.78194341593359	5.33633916216345	7	6.40353493524904	6.69713639551236	4.1774305063232	7	7	2	1	7	1	7	2	3	6	7	7	7	7	7	1	7	7	7	3	7	7	7	7	1	86	0	3
46	1.07691390597122	3.39311430555341	5.79256495026471	1	2.67870522494022	6.31029223290817	4.66732450751424	7	5.17560910991821	4.62785078492695	5.79502062756472	6.27226827410594	6.19228630036205	6.01007330196251	6.25083745030099	7	3.85315801377933	6.8565828229042	5.92709071124404	5.30032645959797	6.86373209125205	6.78850976612196	6.02275188991968	1	1	2	5	3	6	7	7	7	6	3	7	7	4	7	7	7	3	7	7	7	4	1	85.75	0	3
47	4.12351052519252	1	4.86431668355894	1.01586203734675	4.39940632464822	5.7105336062657	7	6.91756470973773	6.66801327925239	6.11804715429597	6.95123730531468	7	4.40431788646673	2.61861228838638	5.98748395863403	6.3728227201615	6.09540705045486	3.32159252282768	4.04149920708016	6.93428406338134	6.47012660781157	5.00710661359567	7	7	1	3	7	7	1	3	7	7	7	2	7	3	7	7	7	7	7	7	7	7	7	1	92.5	0	3
48	3.01021830799642	4.09237454597034	5.37228953395708	1.58499006468013	5.58387068723479	6.57798881622072	6.91549817887443	6.2122315013802	7	6.84186269603817	6.73462536157161	7	2.89561653942506	6.31384300869985	1	5.83134684614533	7	5.11215059727537	5.77364931294752	5.02082523451003	5.75713920135323	7	6.33581549150261	1	1	3	7	7	3	7	6	7	2	7	7	7	2	7	7	4	7	7	7	7	3	1	98.25	0	3
49	7	6.17917129457315	4.68925365739015	6.30760343745743	7	6.85570083897155	7	5.87432912796919	6.19517943904597	7	6.62795121373751	2.81938122304187	6.41565625115552	6.03500837441763	4.85091216741792	2.27289917903315	6.44184774290733	4.51952806638048	5.22414675410876	6.7148134438809	5.03847094110812	6.64015451055911	5.60196872619571	7	1	1	1	2	7	6	3	7	7	5	7	7	2	7	7	7	3	7	7	7	7	1	99	0	3
50	6.32631042964067	1	7	2.72135637713907	2.7395873809624	6.17125186470377	6.740286313432	4.37331013248462	5.8990990179303	3.77512999701537	7	4.36086415545611	6.05624120713851	5.31660298582276	5.04899686980775	5.960951882223	6.5575581798196	6.49053133818988	5.73073942227461	5.69309494651971	6.54409468818233	6.39108572979415	5.90287883749305	7	1	5	1	7	2	7	5	7	6	6	7	7	1	7	4	7	4	7	7	7	3	7	89.75	0	3
51	6.48224517999175	6.00931973712614	6.45238964454852	5.4267553069215	6.58584999754614	5.88187538601745	7	6.44413890185365	4.8916043701714	6.53833844545587	6.86142952681169	3.58448657702134	6.40313132565888	6.73935276299956	1.81034793958052	7	5.44660511415031	6.05969833343029	4.59752331329757	6.89374643505875	7	5.81597560424544	6.45110449371675	7	1	1	1	2	2	7	2	7	7	7	7	2	1	7	7	4	2	7	7	7	2	1	99.5	0	3
52	6.34367370068072	2.37456134760889	6.48760332848016	1	4.64953373805157	6.09597765117834	6.7333259896749	5.22045111714771	6.70327184875222	7	6.0732206472685	6.28812708904046	1.9261947806729	6.61667247389192	6.69592536268674	5.21425670976184	5.76236286145115	2.07813017191355	7	4.93793944576655	6.28851275275257	5.76442078748844	5.28314146383287	1	1	4	7	7	4	3	7	7	7	7	7	7	2	7	7	7	4	7	7	7	7	1	86.25	0	3
53	5.31553588237578	1.06632223509466	5.60935970458693	2.69154913389712	6.69795445046349	6.72375358523125	6.12065987544599	4.88274209628822	4.61864054710978	4.97397368410227	7	5.23689596508069	6.18266553684765	7	5.54755578025491	5.89114519342288	7	2.24997376650916	4.47952247531161	7	6.77877595397424	7	6.10305590682384	1	2	1	7	7	5	7	7	7	4	7	4	7	1	7	7	7	2	7	1	7	5	1	101	0	3
54	1.76180791185535	5.83642237646874	1.14923071493861	5.04478567572017	4.98956436184712	6.90327942466378	7	2.83959721819854	6.73620054666406	5.3208601258981	3.86540030214669	6.18504876582026	4.75176386428188	6.02615670939304	6.95210626710923	5.94165890111016	5.85610878257481	6.97870579377639	4.53246958606082	7	6.22871633944134	6.07971054658665	5.68772477530979	3	1	6	3	5	2	7	5	7	4	7	7	7	4	7	7	7	3	7	7	7	7	1	95.75	0	3
55	5.45014873666792	1.21027330287405	5.10827694183242	1.70378086766067	5.71840225509274	5.39172325719858	6.37325396185439	4.77798121209468	7	5.64788065263618	6.78895684520355	4.68003098635402	4.38901219511951	5.91712115199994	7	6.66147989491992	3.94152129600391	5.41157463206901	6.53924241340964	6.93435332866747	6.39207411583684	5.45749451090915	7	1	1	2	7	7	2	7	2	7	3	7	7	1	2	7	7	4	3	7	7	7	7	1	79.5	0	3
56	4.14570745203674	1	5.5469748637213	2.78037185977245	5.29275052879658	6.33820628803241	6.09045745355905	7	6.1026055357218	5.46140938625901	6.49655217380397	6.88025226034695	4.40355901566134	2.67485505435248	6.65764997328644	6.6071545760307	4.86596628442637	3.7789148987183	6.25904001078278	7	6.86287152965099	5.01323593626739	7	7	1	2	7	7	3	7	7	7	7	4	7	2	3	7	7	7	7	7	7	7	7	1	85.25	0	3
57	2.05123048785993	1.27172843102382	5.59493114289857	5.79315448756145	1.69613934331241	4.32639525663904	3.86013682131091	7	5.67863889175117	5.83646158560779	6.68186711686061	6.65990752663675	6.62367739515435	4.71891399900471	7	7	3.74286199904891	4.82619647047292	7	7	5.99537201545148	7	3.77343906966424	7	1	7	1	6	1	7	7	7	7	5	5	6	6	7	7	7	7	7	7	7	7	1	85	0	3
58	1.90756935966018	3.65339457490681	6.63427662790706	1	4.56839741600174	6.43989945307294	7	6.79552757449343	7	5.63304182684035	7	7	6.43473864467056	6.2602691124161	3.07600524679993	5.81511148025687	6.59496882393334	4.73770559092783	5.75286149383353	5.22784882270471	5.82025107186538	5.56974084867352	6.61085876684598	1	1	3	7	7	3	7	4	7	7	7	7	7	2	7	7	4	2	7	7	7	3	1	90.75	0	3
59	6.23872827164593	1	6.4014733441156	1.85205745962447	6.2902687826848	3.2338479237515	6.63542603284472	5.07934530932103	6.50397836825941	2.82024139193477	3.73939133435428	6.25531886205783	2.60645942203667	5.06442083761839	3.19750028873998	6.79534787410926	5.51925074203353	7	4.52364615076794	6.29644938690374	7	7	7	1	1	3	7	7	3	7	7	7	7	7	7	7	7	7	7	7	2	7	7	7	7	7	87.5	0	3
60	2.13729557600167	5.9275080474398	4.48868310975195	1	4.99548992440749	6.32908598284676	5.95911518944493	5.29297429035001	6.63234624402904	6.64686444433004	5.96381504582922	5.66620868406042	6.05248128164755	6.24038145723441	5.1355285876848	3.82985774514922	4.94350368330164	5.62434727888773	6.22914803900183	4.05604423107927	6.05301679926642	7	6.28821317891437	7	1	7	7	3	2	7	7	7	3	7	7	4	7	7	7	4	7	7	7	7	4	1	84.25	0	3
61	3.47834447341843	1.26043343794412	3.92524612514752	2.69683669714712	2.5578962727145	6.70173170912815	6.04769571921315	7	6.99415064816116	6.90872385566753	5.90688028564786	5.13559127202176	3.7644000639764	3.9584034484104	3.75989723562017	6.59183066025107	5.69108761583862	3.32374552098383	7	5.41830427155329	5.29075949260064	5.8940125979533	5.20215410540655	2	1	6	1	7	2	7	4	7	7	7	7	7	3	7	7	7	4	7	7	7	4	1	75	0	3
62	6.57180504920711	6.79554261286096	4.5852449915927	5.36442004420887	7	6.66891451664416	5.39076377437009	6.40077236779779	6.72424799553148	6.65429113151381	6.43791075466068	2.52144319498633	6.8475055428844	6.48756820462761	5.41297009841515	2.42297202898829	3.59718130265765	3.72486089296553	5.26985884261202	7	5.18943632012026	6.71985672489051	3.52958562022403	7	1	1	1	2	7	7	2	7	7	7	7	7	3	7	7	7	3	7	7	7	7	1	68.75	0	3
63	3.54651222900911	2.32988550634668	6.66444639442256	2.88806934202474	6.30252442556125	6.37237534304174	6.7505568615443	5.93622906012829	6.32603419419445	5.0797121289684	5.83677236232857	2.96466234780324	5.31940860073488	7	5.0919029898202	6.291633474792	5.29598721312388	6.9342261489073	5.12198599396078	5.84552662861687	6.15936509293562	6.53726091977558	2.84718613336681	1	1	2	7	7	2	7	7	7	4	7	5	7	7	7	7	7	4	7	7	7	2	1	78.5	0	3
64	6.64302678304007	1	6.78084373213529	2.17331884581711	4.37772084556481	4.82248918474825	6.35460027887383	6.6612109896192	6.68936098919014	5.76998680882362	6.28660995452596	3.66300109418401	5.717243464177	6.02386197818753	2.47380675974332	5.78898445671591	4.70176179653054	5.36688128554497	7	6.28987575950648	5.6072384878385	4.4777988597835	5.97415447929441	5	1	5	1	7	2	5	6	7	7	7	7	7	1	7	7	7	3	7	7	7	2	1	74.25	0	3
65	6.11504798163109	6.25770023087632	6.10621085766277	5.13918696578509	6.14873385973881	5.29085286416594	5.05353661785867	6.58248105667642	6.73425776051855	6.48756212224848	6.84897570359743	3.51279810677522	2.686363644521	6.76918373066257	3.27936321069074	3.50032773546218	5.97120873849048	6.05964969229757	6.13572708617253	6.98763111785033	5.85285389955257	6.31688250461343	6.41927678918698	7	1	1	1	2	2	7	5	4	7	7	7	2	2	7	7	7	2	7	7	7	3	2	85	0	3
66	6.01585032288585	7	4.58259897235097	7	6.76589917931723	7	5.47245079597325	6.28987913354116	6.90473947529342	7	6.44848590022827	7	4.97059399610134	5.80187395905347	3.1211383297093	3.64938982819797	6.63036256135267	1.13908543002823	6.55561759729918	4.64566322966511	4.8622673525176	6.42175184078124	5.41630323744875	7	1	1	1	2	3	7	7	3	4	7	4	7	1	7	7	2	3	7	7	7	3	1	67.75	0	3
67	3.03606856136382	3.37106824463674	7	1.82456805612203	7	7	5.09012732831986	5.96059835554725	7	2.83533760178174	7	6.36490680146176	1	6.8439817488488	5.26360048962295	5.6885335335515	7	6.94430734109987	5.03566368842553	4.82783884863228	5.97707208761023	6.8069578175433	3.70107787557126	7	1	2	7	7	6	7	7	7	7	7	7	7	7	7	7	7	2	7	7	7	3	1	95.5	0	3
68	5.01716282167185	5.32851481381548	6.39173012863752	5.53214647481108	4.90602567764947	6.27922366068817	4.4587986461258	6.4082363937201	6.29814285868866	6.94077751986796	5.09754153270638	6.97987855408517	4.72507706221009	6.39942942837571	3.01907037871274	4.4976292202849	6.09685278219165	4.24438887284432	5.53017458314008	5.90828140856202	6.79034977368829	5.59214649767588	4.67480309750823	3	1	1	1	1	3	7	2	7	7	7	7	2	1	7	5	7	7	7	7	7	7	7	77.25	0	3
69	5.03179381062536	1.28303549539331	6.10056876717671	3.93865077332406	6.48567788103291	7	7	3.62256195963633	7	4.7325883087645	6.67167344926604	5.08209506231752	7	5.6747522216065	5.41664128896602	5.81481947369007	6.24950491938032	2.21834381044519	5.43961028752856	6.86047500567079	6.41808423083886	6.20083207714567	3.09657707780454	1	1	2	7	7	5	7	7	7	5	2	5	7	1	7	7	7	3	7	1	7	6	3	80	0	3
70	7	3.83283319764168	6.63394508775951	1.16019105072761	5.22092178111655	7	6.76446927113255	6.7742105216066	6.30857427203682	6.43658727073275	6.54635349926059	4.9593922398597	4.8999684930779	4.64341172453329	1.92603776661614	7	4.35715403465628	4.64047062922085	3.96119540718788	6.55023137876046	5.77473943878803	7	4.0563731907414	1	1	3	7	7	1	7	4	7	7	7	7	3	2	7	7	3	1	7	7	7	4	7	77.75	0	3
71	4.01241750905052	1.25030458900178	6.46826827553852	1.01227504744335	3.94190858864888	5.09816630147334	5.2071915803385	7	5.01349292055603	5.51901267800211	5.30537041728403	6.9187423745281	6.51751002953179	4.34254396257061	6.20609084118187	6.90540976427986	6.47048318523331	1	6.72948714790641	5.02143761212646	6.56210520914595	5.91367913462594	7	1	1	3	7	7	4	2	4	7	1	7	7	7	1	7	7	7	7	7	7	7	7	1	87.5	0	3
72	4.97556165276988	2.65789951657844	7	1.11629425490454	4.40078663436474	4.54912490352898	5.67890019940712	6.60956475475978	6.51748323845874	4.23566223783864	6.58888966146907	7	1	6.98997739161031	3.83032456254634	3.85436330411847	3.72680894362799	6.24221532691782	7	7	6.08964261747548	5.61033160816564	5.88106104921775	7	1	7	1	7	2	7	5	7	7	5	7	7	7	7	7	7	7	7	7	7	7	7	83.25	0	3
73	6.69284631333608	1.5234346721891	6.64910135781713	1.95837927729091	6.12351254182714	2.94130248995973	6.36548615083321	5.86921501485186	7	6.45130719085997	7	5.70625529196298	1.28834416840387	2.7473740127841	6.5093573013033	3.1838911911309	3.92212246956588	5.57720702590462	6.61103599439263	3.70754611023665	7	5.58752393944756	7	7	1	5	1	7	2	7	2	7	7	7	6	1	1	7	6	7	7	7	7	7	7	7	72	0	3
74	5.6833648302362	2.28576678801692	3.65696459705927	1.60628882133788	6.32533762342122	4.98535123799221	4.55109745335468	6.04158125401114	6.43752835766764	7	6.62332814105233	4.9146005289427	7	7	2.19284620195062	3.90750358736371	5.88569475502619	5.43852179478434	5.47861898139504	6.93580773013845	7	4.62050007559164	5.76877194946162	1	2	3	7	6	4	3	7	3	2	7	7	4	7	7	7	2	7	7	7	7	7	1	93.75	0	3
75	6.74820920229921	2.63133366139621	4.28404017712312	3.04161039888888	1.50718167597547	2.30071438907911	6.1862309662327	5.72347222734799	7	3.75634823605126	5.56470735758607	6.75260280929388	5.98530275091083	6.79008253935991	6.88687371829531	5.37195652807596	7	6.03942485729516	1.34486952005825	6.73565203528213	6.85140314738066	7	3.43557779399303	7	1	7	1	5	3	7	6	7	3	7	7	3	7	7	7	3	1	7	7	7	5	1	91.5	0	3
76	4.05278992648655	1.80727903729418	5.3346406246876	1	4.02310904260701	5.71252207073546	6.41742775447977	6.30734468954993	6.60945620289998	5.49213210684022	6.59870464241927	5.95826379292948	2.79047225950528	3.03107804106103	7	7	4.4319686551451	3.19517396656687	3.6446800866716	7	6.80511098285719	6.0070365908325	6.82423153104969	7	1	2	7	7	1	7	5	7	7	4	7	3	7	7	7	2	7	7	7	7	7	1	86.25	0	3
77	2.79237143469243	2.7993364949683	5.50928423298161	6.11467931764928	1.96967272583493	5.05427752975993	7	5.29282057070129	6.71424519244029	4.80362381034411	6.50895697327488	6.12742928066219	7	6.26890042751191	6.65641173703883	3.88500163526557	6.33613940483652	3.46640298908957	4.92533736231888	5.27033315476791	6.77443826981817	3.82829806218673	7	7	1	7	1	4	2	7	4	7	7	7	3	2	7	7	7	7	2	7	7	7	7	1	81	0	3
78	7	5.67693614101904	4.25356128727713	1.78933523702197	3.30421467330802	7	2.69460772437061	5.85703940703473	5.8233482238599	5.50557572571635	7	4.11149648175808	6.96511064395156	5.89469858435799	4.79731645392771	3.83139872552084	6.26703779587018	4.09457526350829	5.65342028794377	4.82142733826847	6.16640682714991	6.99575176503755	6.69167313315572	7	1	7	1	7	1	7	5	5	5	7	5	7	7	7	7	7	3	7	7	7	7	2	79.75	0	3
79	6.20932065337275	1.82691242206136	5.68537491365889	1.41986790110821	4.23275290861377	3.83836309913469	7	6.01417961559594	5.37446407076523	7	4.76886465834193	5.89693430529306	6.24765682082952	5.90790408342572	5.50757668210106	4.25535555738665	6.50969198703996	1	6.74941503272788	5.78921040516252	6.05142940368196	6.7798053487995	5.44176913670187	1	1	4	7	7	4	7	4	7	7	5	7	3	7	7	7	2	7	7	7	7	7	1	82.5	0	3
80	6.264198280842	6.49197630850316	4.3082830284062	7	6.52742522553045	6.33439033622928	5.65905375421893	3.71855820385869	6.78774589264585	6.35320222404837	5.63631233341043	5.29449546770588	5.91882203569629	6.56264957942629	5.75622714772262	2.53225199880593	4.1481577115098	6.5917149203498	2.740442816867	6.58349620651636	5.87533957324982	6.58165345065677	5.64582062337995	7	1	1	1	2	2	7	7	7	2	7	3	7	1	7	7	7	7	7	7	3	3	1	78.25	0	3
81	7	7	5.01823683462061	7	6.8692616377608	7	4.62938243319925	5.84372205733295	7	6.26462222649939	5.38195219074548	5.52245936277862	5.07320094960378	6.12276905718873	6.79727155691708	3.2249737748775	4.90337854774981	5.78302647441277	4.18287739965262	6.57536971131538	4.76775134838781	7	4.80320269327802	7	1	1	1	2	2	7	7	7	7	7	7	7	2	7	7	1	3	7	7	7	4	1	62	0	3
82	6.51429455148334	6.02316764745632	4.11323807734027	2.62088493259423	2.33274148386859	6.70917325393535	5.84292381472523	5.19444925903227	5.59155519770736	6.99937656803729	5.68364484362697	5.52388657301743	6.54249476122635	7	3.32215207857464	4.70818456402151	4.33429669765972	2.02193072602826	6.52882475793479	5.05364631375775	6.92352380320803	4.57732688640808	5.30080386361684	7	1	7	1	7	3	7	4	7	7	7	7	1	5	7	7	7	7	7	7	7	3	7	61.75	0	3
83	5.94512076959691	6.0100158350641	3.88776421938283	3.24959066799711	1.17051398145	6.99504048209807	4.13403330281256	6.64956395679783	5.98791920100116	6.34931254755599	6.60855104915877	6.29003946732802	3.79271829627948	6.30581076752256	4.63840176175456	2.17121653671818	5.54359699970298	7	6.16758475670375	5.54669782374443	5.8178527472246	6.33697426670946	3.16917531296695	7	1	7	1	6	1	7	6	4	3	7	3	7	5	7	7	7	2	7	7	7	3	1	81.5	0	3
84	1.81822723544362	2.55380891142144	4.46197318793791	1	2.34860422748225	6.61507373327878	6.43174090018895	5.96358057690159	6.58372578659585	6.63376273738534	5.77421590119738	6.67550905933446	5.6261460809381	6.98593576331632	4.62404025234186	6.41543338889302	2.98484953451556	6.51780874831163	6.39329027990752	5.97559623541281	6.54411866248704	3.85397095118266	2.98549975537363	1	1	6	7	3	4	7	7	7	7	7	7	7	7	7	6	7	3	7	7	7	4	1	92.25	0	3
85	6.29551923957044	7	4.06949664386409	6.50625013571766	6.64861214866307	7	6.89413506863151	3.55826038037051	4.71370817686683	6.0147712556915	6.76701212638546	1.74721859207215	6.25209766098401	7	4.66538165898021	4.49056493435613	6.34195854416664	5.58931757182685	1.57771309781539	6.54286373623717	4.43818151308815	6.36121373026897	5.68424951675795	7	1	1	1	2	2	7	4	4	7	7	5	7	1	7	7	5	4	7	7	7	3	1	85	0	3
86	1.26235309412906	4.35646100288653	1.45762136859605	5.39958970414585	3.36375971005412	6.34711806992506	7	5.76203748530965	4.48518781296428	6.96827890006489	6.69364168427337	7	2.65393781905448	2.09233297614032	4.79283339407946	4.23179928018286	1	7	4.69789646101465	7	6.4893254298518	5.80012748828444	5.93431861280672	2	1	7	6	3	5	7	7	7	5	7	7	3	3	7	7	7	2	7	7	7	4	1	70.75	0	3
87	5.11718480810846	1.20500859846795	6.70461635360772	2.40381791145412	3.87891637730852	6.48058811378266	6.27173429605655	6.70260281840931	4.08578511530161	3.34015810441924	7	5.72396902981056	1.07193576131972	4.85676823917961	5.81425580971433	3.24184872894785	5.19049639415948	6.61658993693016	5.60855818503488	6.07868004266028	5.28266130923985	5.24235772285109	6.6991478314694	5	1	6	1	7	5	7	7	7	3	7	7	2	7	7	7	7	4	7	7	3	7	7	61.5	0	3
88	6.73980962617208	3.51286908436846	7	1	1.970354733993	5.07050005983833	6.31491015893454	7	6.1912731595117	5.90151015713484	6.90867812603575	2.61609963538033	5.13327484741113	6.1720769195039	5.61158401438133	4.35769099333764	5.2338375516367	6.66286011407566	6.06010125122372	6.16309556499337	4.99941366081273	4.43226478400403	3.86584474906845	1	1	2	7	7	6	7	7	4	7	1	7	2	7	7	7	7	2	7	7	7	7	2	62.25	0	3
89	4.43111856073309	2.03591949370619	5.60597224705914	2.22499539117913	4.49602475923389	4.97439433417383	7	5.99877750788578	4.99571393568359	4.00979048278887	5.59948427071029	6.00203870143861	5.70234327326387	7	6.84832638258959	1.65359059431482	5.32157447634518	1	6.24386335869634	6.81645609722879	5.94994404568495	3.40635527730048	7	1	1	4	7	6	2	7	6	7	2	4	7	4	7	7	7	7	7	7	7	7	7	1	84	0	3
90	2.74650589391944	3.58063978030815	5.21772677900415	1	6.21092334741974	6.44357916840652	6.46902066577093	5.39427046195924	6.7809369164672	6.87150025874156	5.58060696781323	1.7375262784674	5.83047834638719	6.43413053582187	5.42914103290036	2.32298069872873	6.94846325082052	5.58325919871781	5.83768036227194	6.46526754498639	7	3.57064849257858	6.39383813385873	3	1	4	7	5	2	7	7	7	7	7	7	7	7	7	7	1	3	7	7	7	3	1	82.75	0	3
91	6.93051489048463	2.14037788643824	4.70841032136829	1.11832752411796	6.96262878219316	5.02776058434471	5.20247491622893	6.64227652168732	4.63706496729639	5.89174821222201	6.65982124754888	5.27952069412273	1	5.54781052275069	3.84103360902873	4.18276260169766	5.36038542506991	7	4.87246648316404	4.65076894987769	7	4.44049504658813	7	1	2	2	7	7	2	7	3	7	5	6	7	1	7	7	7	3	2	7	7	7	7	1	68.5	0	3
92	6.92819151357691	1.57230808309034	4.78596115033318	1.69709894114064	3.15990025237302	4.28329488751327	5.86610018919246	6.65644249901623	5.98099537653596	4.49014192082411	6.47640179618834	4.74648516743436	3.56290257670972	4.57326207348982	5.10638451460018	6.70868178465451	3.32821081898736	6.08932206992698	5.33021513019726	6.75879067411904	6.86820561436952	4.45858315775962	7	7	1	7	1	4	2	7	7	7	6	7	7	2	7	7	7	1	4	7	7	7	3	1	68.25	0	3
93	5.93480886177362	6.08515933217544	5.02326509485181	6.79033533582293	6.38061751031454	6.85764568803588	6.43223310326192	6.66806703899029	5.68183390003782	7	7	5.62748123584683	7	6.60780436255787	5.54401311159911	6.87614581967633	6.96727582545606	7	6.89958353166786	6.39169269386208	7	4.83999503551736	6.28132857085289	5	7	7	7	7	3	7	7	7	2	7	7	7	6	7	7	1	7	7	7	7	4	1	97	1	3
94	5.48059794850448	4.76572774819217	7	3.02903092212024	7	6.50712696258423	6.93862370916692	7	6.08266802952516	5.65794958868895	4.89605481432783	7	5.58206300302093	6.40955206232417	7	5.85407497634759	7	6.85779391395266	7	5.48925764568154	5.58346734201385	7	5.99140088377132	7	7	7	7	7	3	7	2	7	5	7	7	7	7	7	7	7	7	7	7	7	7	1	97.75	1	3
95	6.37927698556335	6.43037972354839	3.90037909691003	6.789002625582	4.87006564538252	7	5.28525666467168	6.57141952156861	7	6.74096808079794	5.67220309602794	6.35268543683236	6.76338161647393	6.39919839004238	7	4.58702623937914	6.2677347189111	6.67231798837764	7	6.79800594832388	6.39559534043378	7	5.29473755640979	7	7	7	1	7	2	3	7	7	7	7	7	7	3	7	7	1	4	7	7	7	7	1	83.5	1	3
96	7	5.26870267290688	4.91369403407667	5.98905400719995	4.7305727818292	4.88104397679492	7	6.68559758622748	6.89651372169372	6.37890874226224	7	7	5.9990615929905	6.62546620866946	7	7	5.98082089996783	6.78020007036258	6.49377577805534	5.38533628388068	6.91426741734137	7	5.89169466837325	2	7	7	7	7	2	7	4	7	5	5	7	2	7	7	7	5	3	7	7	7	4	4	112.25	1	3
97	5.15418363909577	4.80964966311266	7	4.67688914046755	7	7	6.39471976763505	7	6.89941848386083	6.33206105226925	6.85640026474893	7	5.32287487529121	6.2335883564594	6.06301382604047	5.22168890486948	4.28684760924623	5.67019706524253	6.86469881840581	4.68304879550883	7	7	6.19648148654677	7	7	7	7	2	1	7	4	7	7	7	7	7	7	7	7	7	1	7	7	7	2	1	94	1	3
98	6.89057477922381	5.53492691803887	5.39682976710857	4.95424358736885	4.56191558494557	6.88919108161764	6.60744832254746	7	7	6.31454822550561	6.69206344234004	6.75570215393165	6.286265260302	4.68741164699121	6.20440969125746	6.97971636388269	5.44655859048274	6.84613424623065	6.96257503874944	7	6.19367092371471	7	5.81017910021549	4	7	7	7	7	2	5	4	7	4	5	7	2	2	7	7	5	3	7	7	7	3	1	100.75	1	3
99	1.92401950226431	6.41741436078761	7	4.00155642304061	6.07057643591726	6.78870073734153	6.60862506371095	7	6.18391407254643	7	5.85189455436702	6.59374308293934	7	6.7249623397308	6.77149853304154	4.16953007624324	4.92963106159857	5.54191237743224	6.51868922213002	5.34518842229347	7	6.7986757132088	6.34399048818409	3	7	7	7	6	2	7	7	5	4	7	4	7	7	7	2	7	1	7	7	7	7	1	97.5	1	3
100	4.60077632653862	7	5.43670742691891	2.10901283265502	7	6.61823433364616	7	7	7	7	5.6396322753691	6.90154361283156	3.53946773415042	6.55997859664424	5.20296445740545	3.50548165459675	7	6.80407841374323	6.63211749012321	7	5.85618465078069	5.02016531434265	6.78537805808604	3	7	7	7	7	2	7	3	7	2	4	7	7	7	7	7	7	3	7	7	7	2	1	102.25	1	3
101	4.86784651372216	5.67507973892166	7	3.40837833170077	6.74917677612713	7	6.32789705601015	6.19338898490128	5.56168398671666	6.70587175778221	6.95065792397636	7	6.51673604668732	6.73872188698287	5.82612868103241	5.20690441319812	5.99117370499046	7	6.20391864252876	5.45764344051697	6.77114867954401	6.51344906431422	5.73533574378189	7	7	7	1	3	2	7	4	7	7	7	7	7	7	7	7	7	7	7	7	7	4	1	113	1	3
102	5.37440538173947	4.34664227831091	6.55725161612173	3.91894331355264	6.99493521662844	5.98356118345399	6.24080130133032	6.85891391584191	6.20995740211884	6.3385968962505	7	7	6.11236085148764	5.73525348806435	6.61279885699754	5.70249614758011	3.41735933812671	6.09478335415865	5.7658289568158	6.13723748057415	7	6.39186398139648	6.41098514919371	7	7	7	7	7	2	7	6	7	7	7	7	7	7	7	7	7	7	7	7	7	3	1	88.75	1	3
103	3.81259727029218	7	6.18132317064275	1.83473946768093	6.46097590766609	5.39034468775635	6.30880063923534	6.6202955432612	6.58462425700118	6.07778542360648	6.08106532698925	7	5.78410717956462	7	4.61836474704578	5.17640545705024	5.18060405148485	6.8737347865229	6.95493816076817	6.75713442358949	6.34431143139783	5.55474745290788	5.88145902186045	7	7	7	1	3	7	7	2	7	7	7	7	7	1	7	7	7	7	7	7	7	5	1	116.5	1	3
104	4.43896903575863	6.30433618765388	7	2.7960322109165	6.9087306297748	6.23489474748044	6.15787336017537	7	4.70578427757757	2.76106537766303	4.73223202808323	6.62540823731134	6.51007482098345	5.59918676142378	5.44856637759015	6.51642374667757	6.71185151163638	5.90148076350369	6.75043522462169	5.43518912239001	6.03291090715525	6.80391436626448	7	7	7	7	7	7	3	7	3	7	3	7	7	7	1	7	7	7	7	7	7	7	7	1	91.25	1	3
105	5.15958408438326	6.70945402062603	5.07530456284749	1.99857566422221	7	6.10990615902718	6.64795828526963	7	5.66069051292392	6.21201031150049	6.43569458917021	5.94341609859917	6.39992494687245	6.77955925272084	4.71478139189228	3.34534623021685	6.16535380587068	6.95253371879264	7	6.69720682666599	5.75836767412578	5.07298436054257	7	2	7	7	7	7	2	7	7	7	7	7	7	7	7	7	7	2	5	7	7	7	7	1	96	1	3
106	2.93989815492744	4.88843179586963	5.39794375710058	4.90260193943393	6.01503578729444	7	4.91532843510524	2.66686771427686	6.51285439758043	6.41033325560867	5.81999478502146	6.95823053611336	6.18843584316319	6.39430590291734	6.80827798441302	3.29334104134375	6.56904269829091	6.67390994163366	6.33680260661545	6.82365627101898	7	6.81665497405585	5.54610170693076	7	7	7	7	7	2	7	5	7	5	7	4	7	2	7	7	7	2	7	7	7	7	1	103.75	1	3
107	6.79262923975416	6.39290826200503	2.33538764329347	3.36554265401918	6.79864675642515	6.29277907644355	7	7	7	6.23607387463428	6.34069071477944	1.30953420324378	6.8524733124981	7	5.53998713703384	6.45617038792391	4.61970695890671	7	6.64955279839798	6.59579951892577	7	6.3719435970867	3.43090148626649	3	7	7	7	7	2	7	5	4	4	7	4	2	3	7	7	7	1	7	7	7	7	1	90.5	1	3
108	5.96403029110554	2.89596866644103	7	7	7	7	6.32522401742709	7	6.94240596807073	7	4.86697949403114	4.21459891772167	4.30609344085074	6.92258890471197	1.90595490442229	2.66574714976936	3.90325141792271	6.96355147853578	7	6.71540539888727	6.55372262675369	5.81002206322047	5.05898557815878	7	7	7	1	1	2	7	2	7	7	7	4	7	4	7	7	7	2	7	7	7	6	1	94.25	1	3
109	7	4.94651047279241	4.75099904014811	5.088332528268	5.22197951471598	6.34167244666741	6.28361976386847	6.67524365936349	5.46858192887584	6.25450908990821	6.36994700356128	7	6.35116777053898	6.69705809226371	6.03983755102788	7	6.08749946503505	7	6.17957511889281	7	6.78812687198679	3.791705193463	6.1820830293353	2	7	7	7	7	6	4	7	7	4	5	7	3	2	7	3	3	2	7	7	7	4	4	98	1	3
110	6.31606373498993	3.34846005073504	7	7	7	6.79931801554482	5.39591533946691	6.90350261279137	7	6.86762331652862	6.35883117088499	4.07493889505426	5.09983614754551	6.09031827471618	2.72666936997913	5.56640433830816	4.81277406325636	7	3.87131327190775	6.72490596990574	6.17635306923068	6.86348057972274	5.74045615986452	7	7	7	1	1	2	7	2	7	7	7	7	7	4	7	7	7	2	7	7	7	6	1	89.75	1	3
111	4.79763762535723	5.8616298653728	6.12748078603528	7	5.49328089670285	7	6.93343852324503	5.6001347241132	7	6.11299515800516	6.92642778964063	5.89068218670613	5.62981440521957	5.75955494296768	2.24644221502535	5.77490882685093	5.8960399665684	5.00992013123754	6.4502508233647	7	7	7	6.21477743146997	3	7	7	7	7	2	3	6	7	3	6	7	7	1	7	7	7	4	7	7	7	7	1	102.5	1	3
112	5.45334620238845	5.49058466133404	5.8719674044408	5.58620902792526	6.50214740105953	5.82859901898573	5.00071086778318	5.68419499533873	7	6.36057298734923	6.10130598184483	7	6.73892699133539	6.8146037811256	6.94755652300258	4.96251566109709	6.47303409573388	7	3.3780829050627	6.33615554394536	7	6.27740776867085	6.65238648267332	7	7	7	1	3	4	7	7	7	7	7	7	7	3	7	7	7	1	7	7	7	7	1	96.25	1	3
113	5.18280352833392	6.32318293427613	5.41200922397223	7	6.26068382427029	4.91486901748927	6.04261834566744	5.52135310185647	6.06746266429241	5.49971624625078	6.23525286005502	5.65487092048618	6.05139698112182	5.72702221473804	4.65650280675885	6.09596905114087	5.65188719471888	5.65447676352207	7	7	7	7	7	2	7	7	7	7	2	3	2	7	7	7	6	7	2	7	7	7	7	7	7	7	7	1	100	1	3
114	7	7	5.78938544240268	7	6.28659885649053	6.38043850786	6.89012452660252	5.05723756477446	6.38734853352681	6.10658645271955	7	6.28009267595643	6.28385447556215	6.51267604890714	5.82721064595694	4.73784113433881	4.3075387831436	6.49227183452024	6.09158117339183	5.18595121555234	6.51391850032085	6.88170604504478	6.93990710058205	2	7	7	1	7	1	7	7	7	7	7	7	3	7	7	7	7	7	7	7	7	5	1	106.75	1	3
115	4.38396655070416	6.29307019171032	6.80368138935981	6.38360609834985	7	4.24438462526131	5.77861417963986	6.64308994435952	5.0496229878589	7	5.96256771845954	7	5.19674122769431	5.51959811274133	1.90584696580358	7	5.64220768195072	6.60789209724032	2.94552787185881	5.16498084990278	7	7	6.59892398917425	7	7	7	1	7	2	7	5	7	7	7	7	2	1	7	7	1	1	7	7	7	4	1	87.5	1	3
116	5.80339192553422	6.48004814093736	6.11744077541105	5.01344017443418	6.30573629041474	3.53507623744454	4.78921647350985	5.62781680323644	6.45695383723847	7	7	5.03753207477644	6.77339678830878	6.23934358545868	4.85242072848278	7	6.45949384656953	6.6226944159134	6.5290203202935	6.45216255646685	5.31651413571022	6.12201741713901	5.95551785805788	7	7	7	1	7	2	7	4	4	3	7	7	4	5	7	7	5	1	7	7	7	7	1	92.25	1	3
117	5.76250570883272	5.4422719325435	4.28886716727685	6.84791697444919	4.78650402196027	7	5.26910310179758	6.78842526933959	5.78393517519788	5.71287061135179	6.15746969324194	6.20333905500509	6.96592471392478	6.56330915969735	6.93005163651089	4.87372625707626	6.32381894680239	7	4.70500413565682	7	5.84166129174376	4.76670375585889	6.52922973213984	7	7	7	1	7	2	7	7	7	4	7	7	7	2	7	7	1	2	7	7	7	4	1	87	1	3
118	3.01053714957312	6.68944767110458	3.49588310398546	3.77890785604799	4.64556067676334	6.42308587285607	3.91223292584386	7	6.53496632106561	6.27179192139516	7	6.10291214279889	5.80485353306088	5.54789631362738	7	5.79064141300059	6.04563268362264	6.57291589881648	6.61849861432353	5.39497198142831	6.73745808555206	7	6.89112047047629	5	7	7	1	3	1	7	3	7	5	7	7	7	3	7	7	7	2	7	7	7	7	1	80.75	1	3
119	6.66998600179372	7	7	2.44417849096515	5.79731722735157	6.08281765041361	7	4.55530775391758	5.58848069106645	5.97770146405741	7	4.35743341151228	5.52354710406561	5.31044228580943	4.74389069160088	4.9079160923924	6.81272889295998	5.31940142452585	7	6.9497233751176	5.53674288406181	7	6.73470322978382	7	7	7	1	1	2	7	6	7	7	5	7	7	1	7	7	7	5	5	7	7	7	7	110.5	1	3
120	5.85990414743851	6.59541846175354	4.71987138347368	3.43874296192217	7	6.83801368430878	6.12762365105177	6.61790118595075	6.66640252787839	6.90792907560305	6.07919168130718	6.41449575244975	6.54596886601407	7	4.04931248294268	4.32311158714448	5.10085224230383	3.7437841601593	5.46382629607724	6.99749619255061	5.69793002974864	4.61970205610851	5.90033965155294	2	7	7	7	7	7	7	2	7	7	7	7	3	5	7	7	1	7	7	7	7	4	2	82.25	1	3
121	7	7	5.74780936841809	6.84013137462275	7	6.11471852825155	6.48898226680323	6.54283499026776	6.36452811553145	5.80687903557135	5.18697512582352	5.45246478953733	5.89544338654773	6.49939760912121	7	4.55143256948204	6.71359575866455	7	6.64743411983671	3.55210635151984	5.92679807014798	6.16284309943664	5.73512676707091	2	7	7	1	7	1	7	7	7	3	7	7	7	7	7	7	3	7	7	7	7	4	1	91	1	3
122	6.57327148491986	4.94343381617237	7	3.57488763901459	7	5.25342197918333	5.89918215948282	6.15695581395744	6.58633455865015	5.31781481580462	7	5.41751433145441	3.59263893100472	4.08863025168069	5.99284879103096	5.31385519816435	6.61665306873839	7	5.69353973340362	6.91938487346193	5.76925851058331	7	7	7	7	7	7	7	2	2	6	7	4	7	7	7	1	7	6	7	3	7	7	7	7	1	108.75	1	3
123	6.21522712311015	5.45152658055801	6.17293975173156	4.35241839403928	5.44175055256514	3.30936959656562	7	5.77901039249784	5.90172129320527	5.3037648650811	6.71738638961573	4.79502379514786	6.61997721792986	5.15898971880459	6.02966442162069	6.20254598048244	6.98272498243182	4.1787196128465	6.15769202422659	7	7	6.58053235673023	6.79910553243654	1	7	7	7	4	2	7	7	7	2	7	7	6	3	7	2	1	1	7	7	7	7	1	92.5	1	3
124	7	6.03084552436098	6.7195156813012	5.46920235952086	6.30340793913844	6.87092485052832	5.97965307898917	6.98869224989139	4.92925666348418	4.29498580221552	6.39167707152868	6.4516908020334	7	6.87034772637286	6.40870534616252	5.79329731748293	7	2.29845292769747	3.4427960261981	7	6.29120729864438	4.5504799411729	7	2	7	7	7	7	3	7	6	7	5	4	7	3	7	7	7	7	7	7	6	7	7	1	84.25	1	3
125	6.50432637462544	4.24789601551564	7	1.44462735859213	6.34883702913223	7	5.66297337895042	6.42970777431185	6.45633543275835	7	7	5.69217250251358	4.1675706257572	4.51341715872998	4.07942333681528	6.41580992625628	5.31736135539877	7	6.25908881167717	5.10505397875708	5.23026710712562	5.80855812220151	6.73622479381409	7	7	7	7	7	3	2	3	7	7	7	7	7	7	7	7	7	4	7	7	7	4	1	89	1	3
126	4.85270521513654	3.2384686515528	6.61080370932458	6.16312716633252	6.8522601068776	7	6.48009737724965	6.35065386683887	7	7	5.9209584804123	4.69878238223701	4.03562293893352	5.50350057514492	6.17067932922975	4.96364821466233	5.85577001557819	6.25925068523157	4.30758610948849	7	5.52659101869609	6.48731121503024	5.62527358977719	7	7	7	1	1	3	7	7	7	7	7	7	7	3	7	7	7	2	7	7	7	5	1	99.75	1	3
127	6.7299830855948	7	5.60115747742371	3.22715421713859	6.16498108253619	6.65472399661534	5.88488404013686	6.07911268496975	5.33943105458091	5.71182978951037	5.30272771384313	6.61461672615212	5.21836341203026	6.80740394200037	4.952628710451	7	5.7753501877772	6.40215997012717	6.64973742932642	6.15773738827381	7	4.08363007959077	5.61048917243737	4	7	7	7	7	3	7	3	7	7	7	7	2	1	7	7	7	7	7	7	7	7	7	100.5	1	3
128	6.82133574988718	6.61184457849964	4.86009183156862	7	5.96605271690293	3.98367456730242	7	6.24690033668472	5.00916928722891	5.94052921223579	5.71095753963882	6.50930675425271	7	7	4.89716377605491	5.69509759334138	5.81596687066011	1.4301954919247	7	3.75870930015352	5.99175508282685	7	6.92001691317783	3	7	7	7	7	2	4	7	7	2	4	7	2	3	7	7	7	7	7	7	7	3	1	101.25	1	3
129	5.38098881786655	5.62227079477963	5.03548438532596	3.69460623578992	6.52903554545215	5.30675911175515	6.95737302694042	5.81910909964374	6.49779992634584	5.21263110936443	6.21438279416898	6.08687588449772	4.1888962939621	5.83927031099268	6.76072166974551	6.38140715621451	6.71269218534127	5.2336785618613	5.63735706640482	4.89361861359816	6.42424862741534	6.28847660460593	6.72769059555897	2	7	7	7	3	2	7	7	7	4	7	7	4	7	7	7	2	7	7	7	7	7	1	92	1	3
130	2.37142045515463	5.47589865675314	6.18664465318378	5.43393284696396	6.19238471342363	7	7	4.77617248422643	7	5.89413679179736	6.69698935879294	4.57039762079614	4.76058664230309	6.75698086516342	5.57467215217022	5.52683921159366	7	7	4.41819438114749	7	5.86414637990978	7	2.29962509230298	5	7	7	7	3	5	7	7	7	4	7	5	7	3	7	7	7	2	7	7	7	5	4	97.75	1	3
131	6.1519868896898	4.88862821712064	5.02924772304544	3.51542389762021	6.55611221018355	4.56183683032829	6.91161022482401	7	5.84879273009682	7	6.16736926149697	5.06659836460642	3.94807361811763	4.3031413301699	4.44590516484035	6.23175293826592	6.04284183678891	5.08143345239213	6.10945466453521	7	6.71662012166826	6.80247647923671	5.63874575713558	1	7	7	7	4	2	7	7	7	3	7	7	2	7	7	1	7	7	7	7	7	7	1	94.5	1	3
132	6.53005406244746	4.52614733438912	6.59479294520387	3.94044511190444	7	1	5.79658183719278	6.21889579279455	6.15996144939765	2.39354237538674	3.61515273338243	7	1.191906751493	6.49568265067171	6.71575759674976	7	6.63670883186821	6.66991648467958	6.81409433297441	6.5455815162771	7	6.01798565591236	6.71046882615929	2	7	7	7	7	2	7	4	7	7	7	7	7	7	7	7	7	2	7	7	7	7	7	92.25	1	3
133	6.66667381758338	6.09286115792574	4.26377175341997	7	6.65270272871698	6.69214584148813	6.43605403296024	3.50990613631119	5.49987819528165	5.49954236429431	7	6.19548571802162	7	6.56378296707984	7	4.06722741375359	6.62648150940147	6.69029353175453	3.8110542193156	5.81970133298562	6.73355180814266	5.46256523598407	7	7	7	7	1	7	4	7	7	7	5	7	7	7	5	7	7	7	2	7	7	7	7	1	88	1	3
134	6.52044556336307	6.14641724587986	5.84263251484723	2.00185110870299	7	7	4.22598973466746	6.04131259036378	3.84283468250303	6.36173655803867	7	5.89101485994887	6.74505141440857	7	4.13842998377966	6.58291009653411	4.97061339509755	5.59884565670935	4.8409190121949	6.54416951054708	6.97916737876735	5.67494095865939	6.23744124451882	5	7	7	7	7	4	7	3	7	7	7	7	2	1	7	5	2	7	7	7	7	4	1	95.75	1	3
135	5.03401091714591	6.95393709515767	4.65577451952394	5.83848474686	6.45511277202263	6.35666692959839	5.29663461345686	6.35263495785901	6.05482691546626	5.77091133948064	6.30206729716196	1	7	7	4.95453361915628	6.09712110640215	5.71349652722609	6.36304054197616	3.29007512837876	6.95700859267555	6.85807076619847	6.25396763927617	6.71638310119167	7	7	7	1	3	4	7	4	7	5	7	7	7	3	7	7	7	3	7	7	7	7	1	91.5	1	3
136	3.96738989753933	6.09495060241378	6.20813076561566	1	6.44898132050662	2.54358093023781	7	5.23149774123334	6.45418026427236	5.2610890549303	6.45785891260439	4.27947868645781	3.86804665814633	7	7	3.01606407810748	4.00277742024792	6.692784535646	5.68927906735789	6.93150013618899	7	6.98611741101909	6.6507630711256	7	7	7	7	7	2	7	7	7	7	7	7	1	2	7	7	7	3	7	7	7	7	1	101.25	1	3
137	4.26544650335177	6.21724176095332	3.94658029187689	5.4893674602334	4.13947777982088	6.5382306546626	5.78405115224549	6.81518116245471	4.67865355855912	5.82532919158713	6.1184660747521	1.55029718426321	5.36841986948476	7	5.43320083267947	5.37652284501404	6.04233452616775	7	7	6.85038333494007	5.48262518744854	6.26517994250257	6.66442464501993	7	7	7	1	4	2	7	3	7	6	7	7	3	7	7	7	2	3	7	1	7	4	1	87	1	3
138	5.19716714555315	6.18023584064997	6.99335274702655	2.27199725342927	4.06440373055501	7	6.99025909237663	7	6.19493056430363	5.58070258690577	5.32658018787917	3.72782886233414	5.53590911635655	6.35944501159114	5.27066751791089	5.65630140987068	5.8043851075547	4.50936668285902	5.80529154223039	6.50467418641756	5.98516359037092	4.91813621176665	2.68195384803772	7	7	7	1	7	1	3	7	7	7	7	7	4	7	7	7	7	1	7	7	7	7	1	97.75	1	3
139	2.52303160423319	5.76564476435845	6.34030271871636	4.96967812479452	5.86061695348608	6.25660088520858	7	4.35240173972132	6.3522729158366	6.32440949978211	6.49129520687263	4.19102003019985	5.6464486767366	6.18868071660355	5.90026687190252	5.60903804583561	5.63260890151708	1.63102072363674	5.08119207066978	7	6.54841530682687	6.93425078888213	6.6945372492838	3	7	7	7	5	5	7	7	7	3	3	5	7	1	7	7	7	3	7	1	7	7	3	94.5	1	3
140	4.32182439946345	7	4.13456545633562	6.21867727881333	7	7	6.6283387576463	5.22448829537439	6.73394626378511	6.58945965610381	5.39692790848138	6.88753077949969	1.76385295291303	5.778345452474	6.25916148863166	5.91132393011964	5.6836981663767	1	4.84770548734768	6.48061919031462	6.40338195296991	5.06991367155712	6.87013185834294	6	7	7	7	3	2	4	7	7	7	7	7	7	7	7	7	7	2	7	7	7	7	1	99.25	1	3
141	6.19478761397602	5.28919638353312	5.28792629449297	4.15037291183067	6.56497254781339	5.15026953466909	7	5.03144073203664	7	7	5.05248605905618	3.67424076635701	3.41267268730669	4.38076414304454	4.35940713442174	6.27890041594069	5.95814827004382	5.65053991437062	6.28809808687041	5.64872595253218	7	7	6.76306532735592	2	7	7	1	3	2	7	7	4	3	7	7	5	6	7	7	7	7	7	7	7	7	1	92	1	3
142	4.18049875234341	6.54803246866531	7	6.49585298001595	6.7847449751253	6.52997035852319	4.52743959461553	5.77022840308434	6.55326599305228	6.90540325107763	7	3.09957374491443	4.11315097623211	5.18362082390086	4.45932946975418	5.64210790954473	5.02468104420776	4.93260884166755	5.12590394992697	6.09645847479776	5.44095098955437	6.31740904258533	6.69020903795519	7	7	7	1	7	1	7	7	7	2	4	7	7	7	7	7	7	2	7	7	7	7	7	97.75	1	3
143	5.5950590563613	2.49759833987358	6.05256032425654	1.85110323438791	5.12792830634255	5.81780415905042	4.34568720696811	4.76921550208221	7	7	7	6.17301689369799	3.90885336186012	4.27887312130896	5.69622079569095	4.06875098588453	4.70097107820296	6.28207361711253	5.39099198059851	7	7	5.92192599490819	7	4	7	7	7	7	1	7	7	7	7	7	7	7	3	7	6	3	2	7	7	2	3	1	92.5	1	3
144	6.46680085654669	5.20249723385713	7	5.51044386368126	6.21393778920127	4.63634832294143	7	6.08884456427571	4.57459939333815	4.27490009850073	5.29373114592748	6.53509799606702	4.31110817191847	6.66315160215848	6.79269167114168	1.58830424078061	5.67646989777886	1.12591211016843	5.80430634249835	6.37310853263854	6.0833060433898	6.16165980984791	5.54126363789006	2	7	7	7	7	2	7	6	7	7	5	7	2	6	7	7	7	7	7	7	7	7	1	111.25	1	3
145	4.40266846287087	7	6.73750028304802	1.25235524050719	6.15569984712198	3.84609246923526	6.00214825536218	6.09189853409077	5.59221330430286	6.75984476801226	5.21148505744464	2.18378539768587	7	6.74495640771847	7	3.24780379473811	6.09496790241256	1.25133423978242	3.77824210319387	5.46461176657669	6.61050567462158	7	6.00247931986084	2	7	7	1	7	2	7	7	7	7	7	7	7	7	7	7	7	1	7	4	7	7	1	110	1	3
146	4.72454938446941	6.2473904539892	6.57449524031884	1.91973100916253	6.27389340743161	7	4.40350096583596	6.28669123930695	4.60078769883057	6.42835378257874	5.25374345221488	6.24474360909333	6.67529545460584	6.00831016276591	5.91164952505129	6.45538442526956	4.15948029377107	7	5.47334804299246	6.28500747331353	5.80014385611681	5.38494245231841	5.08977525073955	7	7	7	1	3	2	7	7	7	7	7	7	2	1	7	7	7	7	7	7	7	4	1	78.75	1	3
147	3.35212651969775	5.00882558608383	6.20790612483772	1.00355938374627	4.67148609605874	7	4.57720589434478	4.69997275728326	6.6485198087574	7	7	7	6.44100149677048	7	3.73992950192164	6.56106533484951	4.47086628602089	6.47759431159079	6.74313746837452	5.18912822385612	5.31006990471338	4.36644090201138	6.14371232659484	7	7	7	1	7	1	7	2	7	7	3	7	1	1	7	7	7	7	7	7	7	7	1	79.5	1	3
148	5.00798031790056	6.39899857121651	6.49678836699824	1.09112212402836	3.81384145418728	3.15369220427615	4.13827506198767	7	6.61724998140505	6.96803620931537	5.92482181866977	7	5.25817754178439	4.63426925568247	5.85543655895396	6.34117664022512	6.06179050813472	6.55877466153963	6.70374427479306	5.27046950770047	7	5.75040292367608	2.63264373868176	7	7	7	1	7	5	7	3	7	7	7	7	7	1	7	7	7	5	7	7	7	7	1	83.25	1	3
149	4.27314228645887	4.53716655048781	2.5762884166935	1.45383898817622	6.33478346683177	7	5.3204896177556	5.36352254191681	7	4.73472258118869	7	5.03210940908892	2.28121601057543	6.39156419248181	7	5.89632748971295	5.88572017423446	6.9823435159144	6.21728689249703	5.74245138522879	4.78154489452157	5.51317469818924	5.8132489798919	1	7	7	7	7	2	7	3	5	7	3	7	7	5	7	7	3	7	7	7	7	6	1	82	1	3
150	6.12118231786989	6.1717786095563	5.03644036777367	3.07566603391564	5.80810226540557	4.70243419214678	7	4.83811332671938	6.44086965141992	6.71967210567574	6.21567518862988	6.38501149102648	5.29822357185538	4.44459975269601	5.93749589959615	7	6.62112358237636	7	5.85644172748761	6.08427054464646	5.81723771889312	4.36113078551452	7	1	7	7	7	7	2	7	7	7	4	7	3	2	7	7	7	1	3	7	7	7	3	1	81.75	1	3
151	5.58389335774937	5.32377502358342	6.46442950115374	7	3.78445830034397	5.57096722672275	4.52885317675678	6.26695638771246	6.49060129275196	6.10860150358591	6.99565455818047	3.96366817173925	6.74755243216128	6.30635405656058	3.17219385804364	3.90152374153189	6.51058113276752	5.64954417598234	5.37301534858909	6.6981634132699	7	4.24769486110348	6.71931290654255	7	7	7	1	2	3	7	7	7	4	7	7	4	7	7	7	7	7	7	7	7	7	1	75.5	1	3
152	7	5.83001714321569	4.86616676685855	6.10695732112244	5.09268309194933	4.28041265734944	6.04435789500599	3.03903346809364	6.92913479126885	6.46018697651621	5.24994793043114	1.21562129097682	4.80741172496635	6.07702577735502	7	5.30348109980288	7	2.85528568556652	6.74193850745213	6.15832823118106	6.72645521543598	6.90646115300694	7	7	7	7	1	3	2	7	7	7	2	4	7	7	3	7	7	1	7	7	6	7	6	1	83.25	1	3
153	6.54293834358352	1.14228887151056	4.47279286807922	1.35623722941293	5.00968066355162	6.62178098476195	5.16573323338782	7	5.75820888716212	6.87416264705402	6.68167508878136	2.59799812903759	7	7	5.28199387457144	4.20298480495957	4.69825155352522	5.74776320068945	6.52238190877132	6.98787649191917	5.2027979833514	6.12589106284657	5.1136046980981	1	7	7	7	7	3	7	5	7	7	5	7	7	1	7	6	7	4	7	7	7	7	1	73	1	3
154	5.64085216812655	6.73136946622227	2.76929387474211	2.25472754934873	6.78949958958558	6.37130923604582	5.92586076606598	4.71317569152773	6.13860925387982	7	6.67482320680821	2.60557295591061	7	6.76673303703248	4.53224108184094	1.37807687775683	3.78681461917123	4.1555763881535	4.10743866613576	7	5.85188722297879	6.86264631753241	3.02188249519983	7	7	7	7	7	7	7	3	7	7	7	7	7	1	7	7	1	4	7	7	7	7	1	75.75	1	3
155	5.46302451262562	7	4.99969694400932	1.25014621200731	6.55459334429327	5.2651642866844	7	4.47279712897441	5.69166500533443	7	3.86426092803832	1	5.74456130935259	6.25436246941929	6.34639593781168	3.4409250198593	5.66738087580265	6.40488873861378	6.47857074630571	6.48791950572164	5.63924056178662	6.39095429956707	4.56226798384492	1	7	7	7	3	7	7	4	3	7	7	4	7	3	7	7	6	7	7	7	7	3	1	85.5	1	3
156	4.77073075325422	6.63039166006849	6.19406529236282	2.42832138343152	5.24264307387056	3.75938349449647	6.07708648441079	6.01100516191681	7	6.33120542106127	7	3.49205392001761	5.4086008259113	6.56821556160958	3.57509428735133	6.4430424359133	4.00036103028715	6.80074600341746	4.93804849696739	5.1383981245257	6.80342697467842	4.04562086806453	6.88848347013489	7	7	7	7	2	2	6	6	7	7	5	7	7	1	7	7	2	1	7	7	7	5	1	87.25	1	3
157	6.06344476420846	6.26661721516705	4.1846054603995	2.02873988500499	6.2369219323651	4.3355327135624	5.94193146168298	6.62643620850307	6.84345315715303	6.18844927370642	7	1.44846263611125	5.42486774202395	6.02626885723328	4.87931228892702	3.90350642955834	6.63300035887509	1.27654258952106	6.85575379128483	6.35461501162391	4.86619025682012	7	6.43450377466327	3	7	7	1	5	4	7	7	4	7	7	7	2	7	7	7	7	2	7	7	7	7	1	78	1	3
158	5.42600582277282	5.82614231496929	6.43380944817551	4.14201618382986	6.23142226199774	2.41241219369724	6.16436476884565	6.17004304241757	3.83255317951248	6.34798384828961	4.46614798427457	4.30686972710372	5.48390786160153	6.90938630380165	3.71844511235417	3.01603230980649	6.83790936304451	7	4.87108189914982	6.67780328679156	7	6.19380154061688	6.24008301493533	7	7	7	1	2	4	3	2	6	3	7	7	2	7	7	7	7	7	7	7	7	7	2	91.75	1	3
159	6.27356024103655	7	6.75591134452448	2.79910557139176	5.32757117518713	5.32728031436833	6.81685088401162	5.38532146399438	5.17970906493021	4.4003648546723	6.41008267072569	6.10870036216922	1.26958479384824	5.65046553442413	5.68256100687843	4.59997725928339	6.85199792212195	5.17944085413283	6.02259381703574	5.37506025123487	5.31629083702821	7	6.60208527711017	5	7	7	1	2	2	7	6	7	7	7	7	7	1	7	3	7	4	7	7	7	7	1	77.5	1	3
160	2.41519529950709	4.06321501803288	1	2.10723131937656	4.15524914880185	7	4.6787998289468	4.85612742920385	7	6.49520276513028	6.03251352193575	4.02173651259321	1.0211836375155	7	3.08305460905124	4.58455019416818	6.3462707338813	6.13531732996582	6.68200820419218	6.41055399122077	5.536777870473	5.70826234778304	6.49727838351125	2	7	7	1	3	2	7	3	6	6	7	7	2	7	7	7	7	3	7	7	7	2	2	85.25	1	3
161	3.07943607608496	3.59609961112047	2.2337088671161	1.3440036210422	4.68441967416292	5.93974117004959	6.2160187973005	4.19570527686824	7	6.36038851248289	5.43108922744871	7	2.85120998030898	5.69936641095604	3.95755202574952	7	6.63981980609233	6.35580540940192	3.12856201439421	6.40787169732559	6.30635528633278	6.34354567690958	5.95174708522802	1	7	7	1	3	2	7	7	5	3	7	7	1	1	7	7	7	3	7	7	7	3	7	62	1	3
162	4.1010105649006	4.71561876951135	6.49363255885346	2.4969723416891	5.81779942932415	7	5.92390573179809	5.95044118460942	7	5.47808219460958	6.77227359006094	5.27922970831088	3.54744695530501	5.79337661117017	4.75597451249747	6.80058216370681	6.44625046285937	1.38052919275263	4.2397997675017	5.37672367431955	5.09132951346592	6.14868456049186	5.30911070726459	7	7	7	1	2	4	7	2	7	3	7	7	7	7	7	7	7	3	7	7	7	3	1	95.75	1	3
163	3.98209602736748	7	6.538581864074	5.21354216097103	7	3.64463384830449	6.61195695547325	6.07954491815308	4.67982993868798	6.60907951877831	3.63561398266387	5.88585611021625	3.24737441669482	4.4889429596578	3.24512740212645	1	4.37963141670161	6.06092709671733	6.05760415878269	5.19610802408259	6.67053032708128	5.85774447622777	7	7	7	7	1	7	1	2	7	7	7	7	7	7	7	7	7	7	1	7	7	7	7	7	87.5	1	3
164	4.92317206209979	6.92879169701849	5.43810848184702	2.51105371651688	7	3.59225949920203	5.47680343870869	6.30241703912003	4.89262231888691	6.48827994216676	4.66715806390798	1	5.85140108402365	6.44437348105104	4.93435179160124	6.81136286349242	5.71795947973064	6.85659191254418	5.80163858419896	5.63805920876925	6.26190430954902	6.1967478196758	6.0327802258515	2	7	7	7	7	3	7	7	3	2	5	7	7	2	7	7	1	6	7	6	7	4	1	92.25	1	3
165	7	7	4.2093584959818	6.72084778992358	6.45344731817066	7	5.80601699423733	5.78070118001067	6.49585828129275	6.29790281067606	4.19166092834644	5.26780559808773	3.14811270635685	5.44146385979551	6.2367915602551	1.5257455148223	5.68102756320923	4.17876295858813	6.16324428828687	5.49320604513991	6.75168371997559	5.75117102191266	3.97923514464985	7	7	7	1	7	2	7	5	7	4	7	7	7	7	7	7	7	3	7	6	7	3	1	101	1	3
166	4.51593213814014	6.89958186038441	5.16483734664532	1.47798581773257	7	4.15283017453353	5.59288015938995	3.21538637805527	3.68190979828132	6.27306041466096	6.70547127859651	1.71243850253386	6.89621643623839	5.67593953351087	5.17541499822957	6.30889877571491	5.8316336493582	3.9649291302236	6.61032239338691	6.59190703898464	6.58887174324397	6.93682666564279	5.77742956572684	2	7	7	7	7	3	7	7	7	7	3	7	7	7	7	7	1	5	7	6	7	5	1	80.75	1	3
167	6.89077728781818	2.47604661741824	6.36524417481527	2.77240035311265	5.18924997393079	5.71410541442224	6.09858382668804	4.37053476925737	6.43458045847925	4.01880109764566	6.77307943953656	5.48578164467134	3.94054822673818	3.15240193436472	7	5.82844533996687	5.06755958350477	6.91473092126161	4.50754093444554	5.78081486787842	6.1188396400793	6.97867359648279	5.09599440231779	2	7	7	7	7	2	7	6	7	7	7	7	7	7	7	7	3	2	7	6	3	6	1	73.5	1	3
168	3.39002633549195	5.77293065879149	3.84387406778044	2.90144013465541	5.20000693037933	5.22569530089333	5.35485929425556	5.33449135118421	7	3.52994159557051	5.2668112479836	6.00301607298848	5.19947799500297	6.22550016905391	5.30666165746527	5.82383449573273	5.50085380541334	2.12451706202716	4.94074403442884	6.61524718108453	6.49414188894711	6.20451865806537	7	1	7	7	7	7	2	7	5	7	7	7	7	7	7	7	7	1	3	7	7	7	7	1	84.25	1	3
169	4.72020176849443	5.03690985569538	4.16295725793228	1.32443544274484	6.37639616908758	5.76680852914559	6.6979921751763	7	6.18040665846539	5.21384461546952	6.39124028156423	5.21630200651781	1.19868666718396	7	5.69382814192976	5.9117529798964	5.30200235027903	2.05805910134482	4.49137429527152	6.43129102855294	6.21108967128025	1.91939620530087	6.45459765528344	2	7	7	1	7	1	7	5	7	5	7	7	7	7	7	7	7	2	7	7	7	2	7	89	1	3
170	6.74539768109238	5.86986862630187	4.79315439868378	6.32445683203085	6.43636790492984	7	3.23904254638032	6.55581522131369	5.12959644666451	5.49791495260305	5.15983995559098	5.77659513450169	4.34993484763176	5.79696773397286	4.97621227850529	2.01887927884389	5.13031447851957	6.56589389843159	6.6809730118581	5.04242523998255	6.08153899306217	5.89238752604188	5.78153940227505	7	7	7	1	7	4	7	4	7	6	7	3	7	1	7	7	7	3	7	6	7	6	1	88.75	1	3
171	6.67997903843829	5.00603951304386	6.77065042905983	5.89378372270386	6.90022067544921	4.57759484704273	6.33272243505356	6.66783539950067	4.14321023034705	4.40766106689686	5.01528152740805	4.32073269486122	6.51902471493401	7	6.7652497035658	5.61199696457246	6.32667108347765	1.87325972387159	3.81411646230811	5.87951356070112	5.96400350675523	4.55460089423318	5.69678680761759	1	7	7	7	7	4	7	6	7	2	5	7	4	7	7	7	4	7	7	7	7	7	1	85.5	1	3
172	5.2205270849266	2.70930587043995	2.32936335191165	2.78702265746867	7	5.78444566152858	5.85308653435226	5.46878360789384	6.4472530578635	3.01436331148396	5.8654463803023	5.93541119678263	2.06303546577169	6.76741194888589	6.33503402928923	4.52396538124913	5.54133026397596	6.27377496256231	5.16137341571706	5.55265118922903	3.81843193530507	6.10916178192845	6.22039068130417	1	7	7	1	7	2	7	7	6	7	2	7	2	2	7	7	1	3	7	7	7	5	2	74.25	1	3
173	3.65821659066868	4.39845773137041	3.51221276943078	1.06282277670044	6.98855092086975	7	4.66579237754316	6.29922582924373	2.67517644170448	5.20137392023737	6.71282781533531	3.25591288833633	6.53894262791108	5.92187491938627	4.32492531942268	4.79922530276179	4.19261709943186	6.30446496946569	3.3436619917559	5.57851363949468	6.88078836894765	3.54383258637591	6.29730159719252	1	7	7	7	7	3	7	7	7	5	7	7	1	5	7	7	6	1	7	7	7	7	1	71	1	3
174	2.7182012718638	4.37761880757664	1.18470920047395	3.16497522113278	3.54379421619068	7	5.80328360368925	4.99149535644566	6.70355327060526	7	4.3305886991752	5.15141640507472	7	6.55972843790048	1	5.104207197994	5.27526081314889	3.84930226319	6.98949274687123	5.55122982265502	4.92041972360241	4.92408061453328	6.34772185994385	1	7	7	1	4	3	7	3	7	4	7	7	2	7	7	7	7	2	7	7	7	2	2	69.75	1	3
175	5.78797193886378	6.47262492663767	6.2513822470399	2.74204078109034	4.5706781761445	2.85629100243358	7	6.47440447567848	5.19855007653529	6.51041794298724	7	3.58192095978296	5.35027021278396	5.3444128950906	4.30472192681019	2.41894466055269	4.78334973925572	3.12118448564109	5.84889491499543	6.19531789741539	5.40263782930841	7	7	4	7	7	1	4	6	7	7	7	7	7	7	1	7	7	6	7	7	7	7	7	7	1	76.5	1	3
176	6.20543554515406	5.49322855276814	6.46860109587586	1.19485749956244	5.4167835642715	5.48350726693051	6.7690388663667	5.52733872975647	4.83285095742314	2.55198144840987	7	6.27829037228483	6.20437615446103	4.40364944646953	6.65563273926897	5.70943586096068	4.49081138006731	6.35167095958406	4.1493629821158	7	5.12160147133292	6.45357173790774	5.33600587817441	4	7	7	1	2	5	7	7	7	6	3	7	7	2	7	7	7	2	7	7	7	5	1	72.25	1	3
177	5.90259708048911	6.81949696876937	5.81944556986875	1.02039432987311	6.94372688887304	5.14585239113143	5.06189568508492	6.58189792067053	6.42040347973378	6.44311821362672	5.7004418260871	1.62796093603673	6.38302757435656	4.34040193062319	3.145954627831	4.96664038719474	7	1	5.49429312381759	6.49128167737138	3.92344647391266	5.62182141931371	2.31960304650574	7	7	7	1	3	7	7	4	7	3	3	7	3	7	7	7	2	7	7	7	7	5	1	76	1	3
178	5.52730601656903	3.70791154940173	4.66613080736291	3.91276184558179	5.89254622673429	4.43630251427144	5.43496530599895	6.1258286377715	5.40728489147171	4.97351138896327	5.99356386424854	4.30766169297141	6.65136301577616	6.08435792957278	3.38099709489634	5.88191033823527	2.43993255368319	6.35081188112654	4.78887610637022	6.41898464423994	4.73855797105497	6.56880711080358	6.44963670777178	1	7	7	7	7	2	7	3	5	4	7	7	3	7	7	7	1	2	7	7	7	7	1	65.75	1	3
179	3.01302994501041	5.40519827928672	6.17263090354431	2.15820922483043	4.27926737473487	2.64552643093151	4.15807517072028	5.18811244647627	3.86037170337268	7	3.85313770018354	6.43727178014241	6.54638167885129	4.1417760172411	5.5772461983558	6.11692018151344	5.84243557097797	6.24033380920913	6.90999802895721	5.09007528946742	7	4.3197137626968	4.89592320099688	7	7	7	1	7	2	7	3	7	7	7	7	1	1	7	7	7	7	7	7	7	7	1	73.5	1	3
180	5.97577168184602	6.42284720508103	4.07765053489044	1.61782524088886	5.70322968359181	3.52681670046105	5.78496288857458	6.43472953304394	6.37324951426547	6.18220961638556	4.45823238144024	3.06358187946987	4.75939823462636	5.79771285385728	6.01943587582101	5.01820989548732	4.73793608941155	2.80357516017425	7	6.36478398612083	4.22905368834087	5.62164652684219	7	2	7	7	1	4	4	7	7	4	7	2	7	7	7	7	7	7	2	7	7	7	7	1	86.25	1	3
181	4.4796632833842	6.8951504814543	6.62634735205762	2.71028548167545	4.82629520210727	4.3427915661248	3.86210104405357	6.87441768229678	5.12669378541968	5.287165649655	7	3.27312968170351	5.84508083580619	3.85022634866613	7	1.92304668253706	4.07553235480316	3.83197493230612	6.89075167865391	5.67267540153065	5.59751890684934	3.55756379960415	3.10838039930934	7	7	7	1	3	2	7	7	7	7	5	7	1	5	7	4	3	3	7	7	7	7	1	78	1	3
182	4.41775844792834	3.38933511909648	3.65005587517973	3.636754468015	5.30406782338554	3.79042026742938	5.13798524719666	4.77321095727112	4.58799678106077	6.32362874834713	6.29684548306637	5.34643011176108	7	5.61362875559888	3.18535238789604	5.14154728290184	7	5.05631965211723	4.17700177082972	6.65153515515793	5.98496880977571	6.88978685812218	5.50410988606108	1	7	7	7	7	2	7	3	7	7	7	7	7	7	7	2	1	2	7	7	7	6	1	68.75	1	3
183	4.07001859253277	3.42438814575307	3.31023852528207	3.79645390857818	5.68535120766385	4.30187808158292	5.31463069212074	4.1500005228696	4.48924249687761	5.00321651919153	4.44912551715256	5.34852736326952	5.83472822020272	2.94767506239071	4.15240878264509	7	4.62779906840525	5.83658805710665	4.24538740514527	4.50895780642229	6.62355765386779	6.69747292164631	6.16913972109372	1	7	7	7	7	2	7	2	7	7	7	7	2	7	7	7	3	2	7	7	7	5	1	80.5	1	3
184	5.3050066565263	5.53794776104881	6.48845113845023	1.89079248384075	6.12297750563904	4.44251572245556	6.0401169523382	4.28823898073382	5.45871103423024	5.35519218516558	7	4.99855898248452	4.02813803326108	5.84507617832805	1.29496722809614	4.89597144187703	5.59672702717044	5.97863828763313	4.06627790847055	5.44090309655191	5.1699504984817	3.10834860473264	2.5310804490813	4	7	7	1	2	1	2	3	7	7	7	7	7	7	7	7	3	2	7	7	7	7	1	73.25	1	3
[truncated: 5 more columns]
