# Supplementary material for: How Are Mate Preferences Linked with Actual Mate Selection? Tests of Mate Preference Integration Algorithms Using Computer Simulations and Actual Mating Couples
Source: PLoS One. 2016 Jun 8;11(6):e0156078. doi: 10.1371/journal.pone.0156078 (PMC4898694; doi:10.1371/journal.pone.0156078)
Supplement: S2 Data — Long-term couple and agent-based model data analyzed in Study 3. (ZIP) [file pone.0156078.s002.zip › S10/Polynomial Model Data/Polynomial Couple Population 01152016 0711.csv]

	trait1	trait2	trait3	trait4	trait5	trait6	trait7	trait8	trait9	trait10	trait11	trait12	trait13	trait14	trait15	trait16	trait17	trait18	trait19	trait20	trait21	trait22	trait23	preference1	preference2	preference3	preference4	preference5	preference6	preference7	preference8	preference9	preference10	preference11	preference12	preference13	preference14	preference15	preference16	preference17	preference18	preference19	preference20	preference21	preference22	preference23	fitpoints	sex	algorithm
1	7	6.69083018961579	7	6.42283446209666	1.47279126878818	7	5.65753206759623	7	6.03480563936541	6.67873415468243	5.21162080938039	6.99948264296743	6.63744435267217	7	6.92870767472627	7	5.79047708655474	7	6.47340336122123	6.11011106561138	5.56962084095308	6.45942535018918	5.66498277850108	1	5	1	1	1	7	7	7	1	7	1	7	7	7	7	7	1	7	2	5	7	3	7	108	0	3
2	6.57978927306164	5.8631834729239	6.974406336698	7	2.75025176538052	7	6.60069907644153	6.78663462474632	6.34814705406716	7	1.17212374508983	6.7671847412967	5.31014430037003	5.30844008319275	6.75986453235411	7	5.78159033689147	6.76299325363714	6.67234779722567	6.70713037888201	6.42209726460519	5.92890188858707	4.05378854282054	1	3	1	1	1	3	3	3	7	7	1	7	2	7	4	7	1	7	6	7	7	7	7	94.75	0	3
3	6.20781752012605	6.80859296585737	5.84131031102065	4.21483664102093	1	6.44651165135217	6.91665941270841	6.34613469557398	6.56836621394094	6.37645913684921	1.41234593284732	7	3.24100497889016	6.95142604313405	6.06306423655608	7	6.49216407516342	7	6.73625848394965	5.84745930661327	4.79277085671744	6.6102466712194	6.91969392718604	7	7	1	1	1	5	7	7	7	7	1	7	7	7	4	7	1	7	7	3	7	2	7	87.5	0	3
4	7	6.14905247169356	7	5.0961471067113	2.09767093571564	7	5.76654424947454	6.07219031811344	5.05606121356301	6.36655483706579	4.71924207194215	5.37970798891694	6.86103720898864	6.90658531359019	7	6.59297270220481	4.33162281327966	6.5349451670673	7	4.27846887898173	7	6.57862303707367	3.96991121280282	3	7	1	1	1	4	7	7	1	7	1	7	7	7	7	7	1	7	3	7	7	2	2	114.25	0	3
5	6.78850430312167	7	6.95349103875091	7	1.68678857462878	4.62416474894147	6.86293314495569	6.55103532712759	2.48340089200873	4.38789538484195	7	7	7	6.13944219873178	6.29030102266047	6.33267442165225	5.92748310605248	6.83628848590597	6.50354699806909	7	6.58660785380677	7	5.1709780967125	1	7	1	1	1	7	7	7	1	7	1	7	7	7	7	7	1	7	7	3	7	2	7	92	0	3
6	5.88721460765778	6.36087330184607	7	6.40211808058928	2.83509859162692	6.59196882818466	6.86677406926948	4.5821588840996	7	6.08009931090895	7	6.33322932668924	4.82724582938738	5.93734025339606	6.3006198171483	5.57578035686798	6.2552827531859	6.93063957771283	6.48484455582995	6.28799797632468	6.41054596236293	6.08935741844631	5.89536009546505	2	2	1	1	1	7	7	1	1	7	1	7	1	7	4	7	1	7	7	7	7	2	7	91.75	0	3
7	5.24497018966824	6.32515636439406	5.87981459577713	3.92885565584116	1.57540061954046	6.97091000809845	7	6.51315015955846	6.61247444277598	5.80197905964283	3.69985375275994	6.40966760096278	6.92585996874489	6.60764143007438	6.37945640744918	6.99439910395239	6.89197103035094	5.80442965386388	7	5.51902329103896	6.01156061681522	6.43662082078466	7	7	7	1	1	1	4	5	7	1	7	1	7	1	7	7	7	1	7	7	4	7	2	7	88.5	0	3
8	6.78960291454667	6.24697798079321	6.59837934615064	5.05064146654139	1	4.69522749021514	6.16978108020131	6.01984866136201	5.49040084747994	5.52060548832938	1.3291348919232	6.34643632703342	7	5.05686752840167	6.11256932926321	5.86619376518452	5.469263027065	6.73267983477917	7	6.54164657350638	7	5.74544287793693	7	2	7	1	1	4	7	7	1	2	7	1	7	4	7	7	7	1	7	6	6	7	2	7	100.25	0	3
9	6.57580720567334	7	6.89373583322554	7	1.57843186360532	6.61928733924885	6.66801378573689	7	6.75208108786657	5.66555129395879	5.78960584131714	5.28916012947211	3.07841254240831	6.63461859003629	6.61130726311206	6.36827096449811	6.64009331161775	6.4735465437892	4.1954778170274	6.20984310677627	5.40689727471912	7	4.68424791262299	1	2	1	1	1	7	7	7	7	7	1	7	1	7	5	7	1	7	7	3	7	2	5	110	0	3
10	4.95956986321633	6.45978950960653	4.99906098785691	5.8045449878199	5.53074064675598	7	6.92871668754007	5.41335465207471	6.86318300526019	6.74717381876067	4.9889639991077	6.03449215518906	6.77885529462183	4.37827465696854	6.31236970654747	6.94738302067411	5.62071294618602	6.97754759063615	6.78539255159997	6.38846867853221	5.44534248093209	7	4.49745263370717	7	7	1	1	1	4	4	7	1	7	1	7	2	7	7	7	1	7	7	4	7	3	2	94.75	0	3
11	7	6.13567506804277	6.78391891539698	6.20094643399857	2.14595966189073	7	6.22386465739091	7	7	7	6.37404511164291	4.59956240382184	6.0673934374768	7	6.73640442482998	4.62567121246601	5.92637322883261	6.1447499442119	6.94314382763053	5.84161850282944	5.74618436792863	6.13066831592285	5.30106756295212	2	7	1	1	1	7	7	1	7	7	1	7	7	5	7	7	1	7	5	2	7	4	7	103.5	0	3
12	6.25808418801259	6.20124995334852	5.60155258939968	4.04048010064494	4.67004016378472	6.58617914522002	6.14673750749528	6.66913210353098	6.32342014342671	7	3.11183999743069	6.40886635761677	6.49451195771747	6.9358888680522	6.54726905006089	6.86436600133917	6.78168589869712	5.52802329578641	6.87228185061442	4.89497938057627	4.77992310828398	7	7	7	7	1	1	1	7	7	1	7	7	1	5	7	1	7	7	1	7	7	6	7	2	4	99.25	0	3
13	6.31173019062518	6.95202387954422	6.72059202811708	6.67955502486961	1.17215742591794	7	5.6554956973814	7	6.45304405219869	6.34385527656869	4.08459068022048	4.72281437514336	5.26727294618003	7	6.40388946403154	7	6.64585587562304	6.93527880094241	3.95709390526871	6.32306807777565	4.91265617198604	6.53083170191774	4.9966671263252	1	2	1	1	1	4	2	7	1	7	1	7	2	7	7	7	1	7	7	3	4	3	7	117	0	3
14	6.1042248600587	6.48535356065816	4.84551008411439	5.75094061598174	1.10799991963814	6.28863817287101	6.62323268169323	7	5.17713747748819	6.69131561975683	5.2653962879565	4.76667407617803	6.63118107140026	5.90595803694853	7	5.81752604757737	5.92180643101904	6.86199025751317	3.55397531698609	7	7	5.46707816954298	7	3	7	1	1	7	5	3	1	1	7	1	7	1	7	3	7	1	7	7	7	7	2	1	83.75	0	3
15	6.2672927599301	4.04594451023925	6.06043070149813	5.48612253808658	5.48741686842313	6.24285293732936	6.11045935677265	7	6.80046548748453	7	7	7	5.80224436611731	6.42173763262931	6.61102483818308	5.37462629115599	6.83054392459609	6.46132601402353	6.93549639178964	1.40932770423832	6.67679187011462	6.30559050772187	6.9490544276445	7	7	1	1	1	7	5	7	1	7	1	7	7	7	7	7	1	7	3	7	7	2	7	76.5	0	3
16	6.31402276222057	6.51320240268428	7	5.65408137184041	1	6.0993780269564	7	5.35070831855318	6.74576237395226	6.08013096212827	5.91522766302622	5.46463392244798	6.10472713215541	6.97828866788074	6.28230647710703	7	5.1488182405786	6.22602798679837	7	4.63040091034976	6.82927576030496	7	4.68258581302979	2	7	1	1	1	4	4	7	1	7	1	7	7	7	7	7	1	7	3	7	7	2	7	94.25	0	3
17	6.1340636423277	6.84016110776596	4.66309816513454	5.87816135506703	1.5005856287439	4.45661352272256	7	7	6.15685114181169	6.848449268661	6.49378865859418	5.97974845881377	6.42440472395988	7	6.66497001154687	5.73825899693347	5.30735083531185	6.47721490536324	3.51847818595287	7	7	5.74087426952758	1.51808301138211	7	7	1	1	4	7	4	1	1	7	1	7	2	7	5	7	1	7	3	7	7	2	7	95	0	3
18	5.63413070911664	7	7	7	1.52457925583237	7	6.40005853913075	6.84959976322347	7	6.85733540015798	1.07990901278131	6.2236516041502	2.34404937297798	5.88890117884722	5.41411186876587	5.44374035877932	5.55184952153653	6.61781785028251	6.09247761930793	5.66838948083435	4.3208429307445	6.75047583420716	4.52358601967899	1	3	1	1	1	7	5	7	7	7	1	7	1	7	4	7	1	7	2	4	7	2	7	116.75	0	3
19	5.66584121309243	4.67616656115323	2.68464229548448	6.4196795668901	2.98032992701475	6.45434353048816	6.81677976149329	6.32776036349687	6.86499732958823	4.76159371221594	6.241044258368	6.88372466884069	5.73148226185085	6.86332433726401	5.63238216678644	6.10884434192856	5.56770295430578	7	6.43721548032605	6.74478843059453	5.412060608206	6.14809243713811	7	7	7	1	1	2	7	3	7	1	7	1	7	7	7	7	7	1	7	4	3	7	2	7	75.5	0	3
20	5.96707726389569	5.5204570208575	1.22446466396748	5.37504109494563	3.24650545642027	7	6.13750228789973	7	5.9594255778674	5.41755525024708	6.24624193430576	6.23559605411255	6.25949793345734	6.11529810207134	6.14907172628234	6.40722541971726	6.31789242025914	6.39777215129092	6.82633709095438	6.44754236908823	5.87103098360616	6.71465611430326	4.54664177296247	7	7	1	1	2	6	3	7	1	7	1	7	7	7	7	7	1	7	4	7	5	2	5	93.25	0	3
21	6.18399943476314	6.58060165439106	4.98350528204013	6.03386569366639	1.78227289268622	3.31148191412249	7	7	5.47900782163956	7	4.26042568423343	5.12456012037795	6.65965331631806	6.79351964241997	7	6.95015343669481	4.24924754449686	6.90138483760997	5.29770667146206	5.95502658530453	7	5.7678881013356	1.86512090118705	7	7	1	1	4	6	2	1	7	7	2	7	2	7	7	7	1	7	7	7	7	2	1	97	0	3
22	6.20038159773436	7	6.66102718270801	5.71058439891746	2.75220979025443	6.50348052720629	5.06465319092269	6.97930531773437	2.58159396054496	5.51633512573323	6.54728557324014	6.96021813970896	4.23189489642463	7	5.90659037554885	6.21373670691476	5.75054416720981	7	4.71226488105099	7	5.72489448465685	7	3.00936520696987	1	7	1	1	1	7	7	7	1	7	1	7	7	7	7	7	1	7	7	3	7	1	7	99.75	0	3
23	5.68544258221346	6.28111785256306	7	4.65646781218651	1	6.05536089200049	5.33419926290484	6.69214982646498	4.98098932724306	7	4.83853241595782	5.95784463852541	5.93190640508431	7	6.60523343432837	6.90120602546798	2.77998174502641	7	5.54468164308383	5.78008376134214	6.45214220853129	6.3323547826742	2.62532982596663	6	7	1	1	5	7	7	2	7	7	1	7	7	7	7	7	1	7	3	7	7	3	7	104.5	0	3
24	7	6.3836650028288	7	6.11356351038033	1.95043955988885	2.76306589785872	7	6.35008611864241	7	6.95759449433898	5.69025552522414	6.22556670613123	5.95545101728243	5.35501319700414	5.72865995878234	7	5.52330000519144	6.82159592376042	5.19751937043427	5.19509580779373	4.22201483021301	6.87996989320611	1	1	7	1	1	2	6	7	7	1	7	1	7	1	7	7	7	1	7	4	6	7	2	7	85.25	0	3
25	6.22582205032648	4.28068639339943	2.72763565575543	5.63993215873221	3.01229478658211	6.72839445351892	6.43086837218199	7	6.46977269867656	4.614582675238	5.66468803098595	7	6.46720992879266	7	6.9084331273783	6.74445635015701	5.86690292704416	6.01438443327381	4.26297711337188	5.28790709178833	6.02150558565595	6.9676910349129	5.31774762592106	7	7	1	1	3	7	2	7	1	7	1	7	7	7	7	7	1	7	4	3	7	2	4	90	0	3
26	7	6.16178763232421	5.84479224340147	6.69266063146391	2.2799149215992	5.59663533034006	6.44915026715087	7	6.84518098025316	5.69315394816079	6.26936370165494	5.52488522798889	6.12454613693019	6.09299650366749	6.77696632343216	6.5328395182026	4.70842520897921	5.55235884392769	7	6.8564209766116	3.64340030886625	6.51725337499882	4.83280512289372	1	7	1	1	3	7	6	2	1	7	1	7	1	7	7	7	1	7	6	7	7	2	1	95.75	0	3
27	7	6.52514155802872	6.14028540749162	7	1	4.12209667317873	5.01364522157738	7	7	6.77015338009648	5.44547325232057	3.71811259279815	5.64207193529425	6.24570761745677	6.01835571185127	6.8019880273259	1	7	6.79079948994499	6.14868129292475	5.8588693776833	6.87718508847908	3.16922194363329	7	7	1	1	7	7	5	7	1	7	3	7	1	7	5	7	1	7	7	2	7	1	1	91.5	0	3
28	6.22947345993797	6.20391030496677	7	7	1.77216468740131	6.59925798515948	5.972239497971	6.27437135073411	5.4076555790566	6.47635915604103	5.36713394170632	7	2.94178907977952	6.15248409094632	6.21299417592886	5.68210327458129	5.5893944622166	5.96640740213401	5.05732070287265	6.44974434592095	4.52515742703772	6.62282335947765	6.1049348954654	1	6	1	1	1	7	7	7	1	7	1	7	7	7	7	7	1	7	2	3	7	3	7	95.25	0	3
29	6.76507493292886	6.48641983729814	6.10100408858285	6.98046140343614	3.03101975267226	6.28397926815389	5.79432980460338	6.06729493767381	5.4316677978697	6.07839104893712	5.79096424194934	4.65885420884208	5.14015138694892	7	4.30816325012616	5.55336897944195	7	7	5.8138596407047	6.93881061964321	5.71015843794838	6.32212351302578	7	2	7	1	1	2	7	1	7	1	7	1	7	1	7	7	7	1	7	2	7	7	7	2	94	0	3
30	6.79769101586913	4.75504507834558	5.51238061359319	4.55118385290566	3.17963743795228	6.80827436614769	6.55215879128182	5.77552369632854	7	6.25242057985128	4.37887300390174	5.85152413898343	7	7	7	6.47389505335664	6.15909263207836	5.71943568379198	6.49510133244396	3.00195689898945	6.87855759968955	5.7428348751261	5.31356686388914	7	7	1	1	1	3	2	7	1	7	1	7	2	7	7	7	1	7	5	4	6	2	3	89.75	0	3
31	5.01622780302906	6.92290726649769	6.97043501243999	5.69330877789394	3.16135228314647	6.98346146859886	5.77431158619747	5.34943759757636	5.6298313239727	7	1	6.0356620044881	4.7220616539994	7	5.99433961953945	6.92279961569405	7	7	5.55076743678309	7	5.19100193627004	5.88143225090088	7	1	7	1	1	1	7	2	2	7	7	1	7	1	7	7	7	1	7	4	7	7	7	2	99.5	0	3
32	6.52993401319259	7	6.21545425977408	7	1.62017942516873	5.32871258764169	6.93348177109622	7	7	7	5.60873702386071	5.12244445673384	4.11200747422783	6.26474368523466	6.53046957826848	6.63396135687129	6.28477291710151	6.20038386631311	3.87281051177656	4.85694546860976	5.92463160816219	7	4.67046414984918	1	2	1	1	1	3	2	7	7	7	1	7	1	7	5	7	1	7	7	3	4	1	7	96.25	0	3
33	4.63987617996721	4.47732008307206	5.08829397195998	4.77132951942399	2.58270407549586	6.59783804250985	6.79558968738595	5.38550529403985	6.29976715749083	5.78544512234552	4.19971721013564	5.65564076141282	4.24971117715287	6.23203549022358	6.32815048353192	4.4992473407381	6.16136648310122	6.44708453329205	6.05940010123781	7	6.01666120791121	6.57673489474323	6.65334097883958	7	7	1	1	2	3	1	7	1	7	1	7	1	7	7	7	3	7	2	3	7	7	2	84	0	3
34	7	7	5.79343034703087	6.3025618823288	3.14800932870027	4.90920524868872	6.63111552596263	6.54182928721123	5.90989698301848	6.56173673125545	4.15873553549402	4.46301477238983	7	6.96121426020466	4.26374544653552	5.90172929659393	7	7	5.78951257819045	5.23385763353768	5.5629869900831	7	6.52230223012038	1	3	1	1	2	7	7	3	1	7	1	7	1	7	5	6	1	7	4	4	4	4	2	90.75	0	3
35	7	7	5.69058292941005	5.15559931500282	4.87535326026062	7	5.34654362755108	6.43459836356614	6.12945452753991	4.44850089559896	3.34507186807936	7	6.12414466659695	5.91090871901537	7	7	7	6.94161898005761	5.65426879980184	4.66607853131154	4.9175517812199	6.73492411933915	7	7	7	1	1	1	7	5	1	1	7	1	5	7	1	7	7	1	7	7	2	7	2	7	90.5	0	3
36	7	7	7	5.24866660568118	2.41362948948914	4.19867873586847	5.98123851052015	5.811697626562	6.28770936276255	6.5872536774658	4.66631038538516	3.77256957450433	5.91678598887122	6.85975183011934	5.93942671179686	6.09171929827629	4.66598823425688	6.67054919915762	6.25437018746114	6.52628970583174	7	6.67685843040908	3.47866630590053	2	7	1	1	1	5	4	2	1	7	1	7	7	7	5	7	1	7	3	7	7	2	1	102.25	0	3
37	6.60592719591007	5.98194791513972	6.37174277746648	6.21495842714549	2.94836835167606	3.8912569447158	6.86467169815011	6.55860717291704	3.51145875314729	5.12521050514043	6.18758321620561	5.85454048230211	4.08809708060971	6.76215720612934	4.26033593968284	5.00704419786897	7	6.67758122340037	7	7	6.64720185912884	6.45092569587573	5.71620790095576	2	7	1	1	2	5	7	7	7	7	2	7	2	7	7	7	1	7	2	7	7	1	7	88	0	3
38	4.38738406197126	5.81958140373397	7	5.46309748824994	5.44971000800189	7	7	4.8516110621605	6.51800933618479	6.35131861907947	1.73427809959546	6.87804902041988	5.13342945658511	6.73264128845329	5.80834054829073	6.45370908028223	5.85036183806288	6.54349784687599	6.24697753341266	6.35481464689006	4.55901423456899	6.34442676916267	7	5	2	1	1	1	7	7	2	7	7	2	7	1	7	7	7	1	7	7	5	6	1	7	89.75	0	3
39	5.44132775016049	5.78650452533345	3.99970447422973	6.57022691554779	1	5.66679398858165	5.01254596928501	6.30213076810935	3.96283796274103	5.82802292963978	2.67232899207078	6.68544294491329	3.78231035109045	7	7	6.31503029504767	6.9036271248768	7	6.86535078222084	5.20698471878354	5.37840615333191	7	5.72444551974379	7	7	1	1	5	7	7	2	1	7	1	7	1	7	7	7	1	7	3	7	7	2	7	94.5	0	3
40	5.98275615988519	6.2708172817648	3.09194182587679	1	3.82328286843482	6.41670706073253	6.04070327550002	2.2746748217605	6.94538218839467	6.13023156590606	5.34896544729253	5.93349585605037	7	7	6.79929866063181	5.7235202540776	1.14494501502247	7	6.8786188198967	6.36072172362067	6.63345577512894	6.69953850828935	3.0073576542812	7	7	1	1	2	3	6	1	2	7	2	7	2	7	7	7	1	7	2	2	7	2	7	89.25	0	3
41	6.59968037898453	6.64253911512454	6.13588298891405	4.81213006319401	1.34334208737085	6.31037402149583	7	5.95035425635061	6.41416794228234	5.84039546940884	1.03543864204952	6.12607624988973	4.2858820722566	5.10249711293037	6.42580288256087	4.7442132109607	6.35615456236674	5.52305241326242	7	6.72093518114127	5.32610262926491	5.19662500033116	6.65897542831017	3	7	1	1	3	5	7	1	7	7	1	7	1	7	7	7	1	7	7	7	7	2	7	83	0	3
42	7	4.87358726177145	5.36779325541147	5.7922600396889	3.92974549763125	6.1902997801841	6.18981966888234	7	6.19173066741054	7	5.08133664691062	6.80881447966791	4.65316508143515	6.42612967552728	7	5.44894998739023	5.73233404512097	6.09726249245957	6.86020100304333	4.52767020339734	4.84079246462156	6.2546644612701	6.13689365856879	7	7	1	1	1	4	2	7	1	7	1	7	7	7	7	7	1	7	7	5	7	2	7	84.75	0	3
43	7	4.664339292768	5.25810252859732	4.68452931670149	2.51445154593465	6.53976957148268	5.54381852374556	6.13496356174368	6.85892402496401	5.12113080355924	5.89265437918161	7	5.85981328392908	6.2229497770137	6.8918535028841	5.82252648739958	5.47004729658299	6.38014344147024	6.49831640356187	4.58010948016976	6.89775566203258	6.39819096393042	5.68651234634834	7	7	1	1	1	7	1	7	1	7	1	7	7	7	7	7	1	7	4	3	6	2	7	87.5	0	3
44	7	4.34467361343741	6.07167762000666	3.74945689106964	3.43870126004712	7	5.56925475012036	5.39568039210975	2.34148690773959	6.7844454523764	3.53831551748937	5.53643269180662	4.19163382979026	7	5.06374105182738	6.99343236804124	7	5.83497405412197	4.80956432522922	6.47237884190081	6.7448139124496	6.66154609492342	5.53907225902235	7	7	1	1	2	7	3	7	7	7	2	7	1	7	7	7	1	7	2	7	7	2	1	90.25	0	3
45	6.38644075872081	7	5.6388243064416	4.44710568163965	1.6957316892986	5.95903687835077	3.9203292887748	5.61719896813292	6.33870803962872	7	6.20071402266328	3.22114413654457	5.22142014627006	6.747503073463	6.72274354093037	5.06295515930167	6.00422832029864	6.78725671573793	5.21693316886537	6.58322610886669	4.63192730731793	7	1	3	7	1	1	5	7	7	3	7	7	2	7	1	7	7	7	2	7	4	2	4	3	7	99	0	3
46	6.18466986613099	7	6.88366856426696	6.24285631543399	1.5259205826099	3.81491938324009	7	5.78032679689824	4.88055960064857	6.55866080925465	5.95926581238637	5.88709633021806	6.45447977533974	6.16276307013034	6.15767031139884	6.51576186843415	3.69189599722693	7	7	4.36561847142309	6.77266962278101	5.94400951911014	6.20357726312681	2	7	1	1	1	5	4	2	1	7	1	7	7	7	5	7	1	7	3	7	7	1	2	88.75	0	3
47	6.22650532548376	6.89422104950247	7	5.17905422634129	1	6.090850145797	5.69570421489744	3.87485296890279	6.1855797842843	6.12664883188662	6.40504306541789	2.63350993925275	5.16953305245154	7	4.9049722320839	7	4.82940046146867	6.76239493804661	6.19729144346877	6.01663965024705	6.46430862177444	7	1	7	7	1	1	4	7	5	1	6	7	2	7	1	7	7	7	1	7	5	7	7	4	7	114.5	0	3
48	6.77248971789514	6.4913599792533	6.45500290762402	4.94808480578644	2.49220797110155	5.92531100230337	5.81550484481217	4.71358045115514	4.52838680321387	4.6288403207286	5.62690041937379	7	3.34575464397571	6.95990801347785	6.57305397459272	6.33626764214599	5.86002720518873	5.88056396923813	6.67864897044211	5.42447099162436	5.15985185160273	6.70592252936846	4.93429762896204	7	7	1	2	1	7	7	2	1	7	1	7	6	7	7	7	1	7	2	7	7	2	1	97.25	0	3
49	2.60828239197044	5.6234621851685	7	4.27417576718958	1	7	3.63847290596281	4.53287308550265	5.30601373133499	7	2.51550880581165	5.98856901434591	5.04108379573978	6.263964805528	6.58297227786015	5.42259351094484	5.19842361754722	5.95097629280261	4.74224470421259	6.64792187850925	5.521730785825	6.43546150811735	4.0408087182757	7	7	1	1	7	4	7	7	1	7	1	7	2	5	7	3	1	7	7	2	7	2	1	107	0	3
50	6.1117132115113	5.33565030857185	5.78727785720017	4.21535426515807	1.13663546923804	7	7	6.50889745639908	3.66838330714733	6.0976047077166	1.96454904687481	7	4.08231993688903	7	6.14824153973507	6.33308267382906	4.5176116782952	7	3.93793443309363	7	4.9930384171233	6.56515303325159	3.28400767956539	7	7	1	1	2	7	3	7	1	7	1	7	7	7	7	7	1	7	4	7	7	2	1	97.75	0	3
51	6.11386172384768	5.87239804238496	3.783434327943	6.29389336806412	2.24232590585306	5.89378226906541	6.00363323677351	4.93438234900816	5.21157006479701	6.82305839725884	1.78018019038082	4.72517986335377	5.55596223822085	6.73069001404542	4.9954029632993	6.67152987835388	2.66714198172413	6.39520513052121	3.2080032487919	5.66499320791482	6.96402736092816	7	6.91349607649197	7	7	1	1	4	7	7	7	1	7	1	7	5	7	7	7	2	7	4	7	7	2	7	84.5	0	3
52	5.83764601946733	7	5.54679711448572	5.59782135021618	1.37875353987188	6.7852668195256	6.43836455230343	5.85749910385255	3.70802015966978	4.15768320628717	4.04021666274337	5.55988931153418	6.94775766695301	7	4.29403318492786	4.81644713544349	5.61888144552044	5.6146491269241	4.62079742453179	6.97670285176728	5.54198420794607	6.97978315384739	6.90795916866421	1	7	1	1	2	7	5	7	7	7	1	7	7	7	7	7	1	7	4	3	7	2	3	92.25	0	3
53	7	5.11554798732133	5.66458278294787	6.10396094650107	1.17761452228357	7	6.30201880187605	7	6.88454469903304	6.82280076099704	6.46528821182067	4.93810193033036	4.69506304468966	6.19186578190653	5.38212107377348	7	5.05551403886977	4.17668622747741	4.32249193240223	5.21470747179749	6.04348712344347	6.82043600139547	5.0571444632487	3	7	1	1	1	7	4	1	1	7	1	7	4	7	7	7	1	7	3	3	7	1	2	108	0	3
54	6.80002220915849	5.79147787660404	5.52565168119032	5.4923347471509	2.18482873228961	6.74237992565282	4.74453006948471	5.99518423043613	7	6.46275711206982	6.79032232802342	3.30391410629475	4.71898421997405	7	5.86413019473679	4.90133009420897	6.14127184154941	6.57084625989487	4.81942934824872	7	6.24871048657224	7	2.22405343632779	7	7	1	1	6	7	6	3	7	7	2	7	1	7	7	7	1	7	4	7	7	4	7	89.75	0	3
55	6.62547496005425	3.82649400512478	6.98579108390842	4.43691858654882	3.25843791527775	5.78781617899236	7	6.48004088829979	5.34429245068265	7	4.10818597015316	4.0899670326491	5.26133889479491	7	6.81575083702237	4.80011235953775	4.06288180189526	4.61672983695993	5.00661356053659	6.6635074672785	6.11026218721534	7	7	7	7	1	1	1	6	1	7	1	7	1	7	7	1	7	7	1	7	7	3	7	1	2	82.5	0	3
56	6.59272897114628	6.37309265110555	6.33192524258543	1.8967999433628	1.60142174317401	4.90739201784873	5.47692320398856	6.02645370384182	5.37337135330651	5.34936235524794	5.98914067607825	5.90029495090378	2.868659917941	6.5212492771506	5.96834808241753	6.59709036431426	1.26020713403344	7	6.09106917051382	6.88968176889213	6.21611097194279	7	5.29841908086396	7	7	1	1	2	7	7	1	7	7	1	7	1	5	7	7	1	7	2	7	7	1	1	91.25	0	3
57	4.13401740615202	5.45207214156775	7	5.66780578566054	4.7776796601131	7	6.86715527542708	6.03983397719767	6.84231178493696	6.36737870318183	5.06663249891252	6.76930783709234	6.60626973980432	5.9831504660587	7	5.13435417413646	5.61941024254905	4.94277950303984	4.55257818608766	6.07779057967259	6.39600527650295	3.41925157868663	5.8269562554001	2	3	1	1	1	3	4	2	7	7	2	7	7	7	7	7	1	7	7	5	4	7	4	71	0	3
58	7	3.82190998111957	6.61191036533004	5.5753523155592	5.41518559857294	7	7	4.50098455261166	4.97551711497188	7	3.15644482340275	6.82174834619291	2.5085877608139	5.44601437499291	6.86175097624356	6.50042013428489	1.24899981021113	6.3287137407352	6.71770262112539	5.02885870960234	6.17577800163347	5.88311560143346	3.75442879540476	1	2	1	1	1	7	1	1	2	7	1	7	1	7	7	7	1	7	7	7	6	2	7	80.75	0	3
59	5.89405699639654	4.30182529182689	5.09827088917987	5.32726295538782	2.75789628067287	6.81135434884548	7	5.73730994396126	5.36984033587678	4.88951611378954	2.72004277851223	6.4001429810446	3.06642957798079	6.3158222557299	4.37268507686058	4.21555423416785	7	6.29773597222166	5.89135540711531	7	3.51496583054956	6.06912193981104	6.42210527183771	7	7	1	1	2	3	1	7	1	7	1	7	1	7	7	7	1	7	3	4	7	2	2	74.5	0	3
60	5.8898648548432	6.23780006748499	4.27714902986318	4.49380865341211	2.19707352012802	5.74549435638318	7	5.05993800681363	5.5029893793586	6.27006636817873	6.53143061645225	4.83107507287116	6.11064130746468	6.57672449359473	6.64472791499482	6.92953025671262	4.9698446115108	5.8875401330645	5.16273081378799	4.88371155934372	6.44652276328795	5.49795868678083	7	7	7	1	1	2	7	5	7	1	7	1	3	7	7	7	7	1	7	7	7	7	1	2	68.25	0	3
61	7	7	3.00691189543891	1	2.08256884696365	6.42802216974296	6.22904743489568	7	5.07837402532467	6.03938039561802	1.441137225577	6.92764403122406	6.05195786680579	5.78568421578727	6.44932750094584	6.83517915445591	5.37506423559507	6.60766983832159	5.86626175768781	6.17484956917791	3.98371678168107	6.47627004710891	7	7	7	1	1	2	5	7	7	1	7	1	3	2	7	7	7	1	7	7	2	7	2	7	85	0	3
62	5.15509987460821	5.65969438958083	6.09045189885461	5.93612332457233	1	6.71317998648293	5.67387877830278	4.98512918700943	5.15991861260583	6.94463179704755	5.98222751894994	6.87309826883823	5.13587261536844	5.25535155382058	6.47326976736841	5.36586927363526	5.64428249584131	5.96140383600683	5.48901688878481	7	5.74041591919161	7	3.31634112558218	7	7	1	1	3	7	7	1	5	7	2	7	1	7	4	7	1	7	3	7	7	3	7	89.75	0	3
63	7	6.74386281709648	3.72040039649695	4.09432271499555	1.23758971109917	6.15047456927663	4.37188014378582	6.87303084391877	7	5.40093767616983	6.03316193972602	6.05392320466028	6.31242852785097	5.90972643142557	3.82874873961878	4.90697525483741	4.84261703913515	6.47096658122812	6.3453175725158	5.26703508708981	5.03087176857396	6.79740187428141	4.48523240316563	3	1	1	1	1	7	7	7	1	7	3	7	3	7	7	5	1	7	2	6	7	6	1	89.5	0	3
64	5.95836766282354	6.53619905699198	7	6.78619896210098	1.79480472149652	6.59098671476723	6.3709623894359	5.22326337786244	5.97673849600765	6.39912821472275	5.17053137905519	6.81296276350364	6.62411616984851	6.218248907014	6.36668009937738	2.4338503968896	4.37307934808997	5.83176038018204	5.97812906267986	6.63543023283022	3.60478581543423	7	6.20995914397839	3	7	1	1	3	7	5	3	7	7	1	7	7	2	7	7	1	7	7	2	7	1	7	87.25	0	3
65	6.9740858336886	4.08085722723057	5.63513566434657	4.63132921157123	2.31727560761375	6.71739034678116	5.42681071788825	6.61621896631309	6.53132813242834	5.58320590847732	4.71077960247015	5.51153112859945	6.95665045959334	6.78587179692198	6.74130987163728	5.95352351518464	4.7703931619188	5.44675386279366	5.88501866200637	3.75330005494782	4.71040379806964	6.05740914881211	5.63881699162702	7	7	1	1	1	4	3	7	1	7	1	7	2	7	7	7	1	7	7	4	7	2	3	94	0	3
66	5.99544231676004	6.22782608326414	3.28178326528659	1.27443755961972	1.19319744522387	6.04695802483784	4.71747550656177	6.83897739333557	7	6.0893965789398	5.40035933422939	7	4.72293985922529	5.09435954056295	7	7	4.70707237144696	6.85989612833514	5.42880577450391	6.07560130612755	5.13651960415156	7	7	7	7	1	1	1	7	4	7	1	7	1	4	1	7	7	7	1	7	7	2	7	2	7	82.75	0	3
67	6.37617404405466	5.51786952277621	7	1.76155040610218	2.55248616599887	6.82318545529557	7	5.47496335107969	6.43601442583359	7	6.85646588100733	5.77245282061112	5.33236510399299	4.59303747458855	4.61196415379747	7	6.45637393262783	4.97635638810957	7	5.50133550873936	4.17887869066558	4.89245437113166	7	7	7	1	1	2	5	1	7	1	7	2	7	7	7	7	7	1	7	7	4	7	1	1	67.5	0	3
68	6.03399632589431	7	5.29777263393901	5.71444660956974	1.99272481191938	6.48918877931955	6.54231757224876	4.972740072251	4.08493948996232	4.87702502128871	4.06453985923261	5.93998008129241	4.59936353650108	6.22174757431059	4.37511600684332	4.8516808035604	4.92671629680461	6.26064103819163	6.09809684847532	5.36624250528614	6.64222478945547	7	1.68756326677071	1	7	1	1	2	7	2	1	7	7	1	7	2	7	7	7	2	7	7	3	7	3	2	87.25	0	3
69	4.73644070496589	6.35187416375342	7	5.78667829781727	1	5.484949541704	4.13976458582983	5.66788319964192	5.29126354039899	5.57326642931873	6.53359736372824	2.56037925129188	6.63104139502004	3.34704602854276	5.87420824146211	6.31068547234961	5.03491008374234	7	5.60979256382343	4.89907905998134	5.43702431341839	5.66273854435718	4.65666499161178	7	7	1	1	4	7	1	7	7	7	1	7	7	5	7	7	1	7	2	6	7	3	7	91	0	3
70	6.65640691969214	3.84920521204762	3.52292309911479	5.15397946833254	2.48888338523136	4.38531654766322	6.36989792105466	7	2.79384761477586	4.98386856190388	4.29071233834947	6.03094962404431	6.95247265754513	5.80565217911314	4.50505948616667	6.05577406598807	7	7	5.91106312760652	6.11635553661003	4.16333107475839	6.01851657325601	6.0784163918081	7	7	1	1	2	7	7	7	1	7	2	7	3	7	5	7	1	7	3	7	7	2	2	87.75	0	3
71	5.23930847582661	5.66246768093551	4.77573807793307	6.56391570192401	4.23270729359053	2.21074262401782	5.0108657526133	7	6.81520871480572	6.7762080356949	5.87108149684911	6.59788049125208	6.53819482414797	5.25977284653428	6.21990243374646	6.53133040764108	6.01335333241766	6.78349800121931	5.7008559608553	4.73822009423234	2.44920615387321	5.21150639706774	5.94180172731106	7	7	1	1	2	7	7	7	1	7	1	7	1	7	7	7	2	7	3	7	7	2	7	68.5	0	3
72	5.8857427312122	6.36963026796164	7	6.90925543962073	1.63024694765503	5.62700897491975	6.34771730276499	5.92755086291806	6.06949806206443	6.04534713016467	6.71121454628492	7	6.54891637412869	5.93903327056865	6.58949883795836	5.33204116879733	6.33972671100411	4.87419213283306	5.67296519157607	7	2.94747520281921	5.57348610010752	6.00106724835918	3	7	1	1	2	7	1	4	7	7	1	7	2	2	7	7	2	7	3	3	7	2	7	69.25	0	3
73	3.85949374557823	6.84454814427934	5.61671185947204	4.83726675363717	4.28841829942669	6.65039923632074	4.2069568522811	3.75016167398201	6.87939142034763	6.18415613813381	4.48613501464498	5.26820838253939	7	6.22557212230729	5.28597579377134	5.78029705990235	6.06091975863209	6.6271183159513	5.69926352543646	4.33400446831269	2.97585810394936	7	5.72949130325608	2	7	1	1	1	7	1	7	1	7	1	7	7	7	5	7	1	7	2	7	3	2	1	88	0	3
74	7	5.41977655944186	1.26886294412537	4.41979229322781	1.35803667987882	6.14528484969925	7	4.0882960482435	6.16931931418629	5.69068259014296	7	5.68067231137888	3.31932790283188	5.79406353485972	6.8785699674414	3.92755638388744	5.68834037470382	6.88731120690472	5.62880858955948	1.15959048131312	6.3125998170339	5.27653943959449	5.2879875943341	6	7	1	1	1	7	7	3	1	7	1	7	1	7	7	6	1	7	2	7	7	3	7	73.75	0	3
75	7	4.85550079754975	5.08983106613915	6.38176925700333	2.81384075213938	4.87956394146766	4.42894630668481	6.35451178561276	4.17222652197226	6.43664232694363	2.30655469197659	6.21843033262302	6.19002669386212	3.1184950684479	5.83618168056397	7	4.47710886098811	7	6.78288911921486	6.74708928580181	5.91656904056711	6.32247825671978	3.06016707322219	1	2	1	1	1	7	6	1	1	7	1	7	1	7	7	7	3	7	1	2	7	3	1	73.5	0	3
76	3.72373990700349	6.96521703383561	5.64637135627586	4.49223342189214	4.24375978153795	6.32877204249404	4.56363158388823	5.49557602297333	5.08196600131101	6.15050693364641	3.80944945581524	5.00751521412686	5.8368850124833	4.75942247439402	7	7	4.82178037635695	5.75583673891677	6.96786568480024	5.11780969539359	6.00882508004478	6.46143890123756	6.19004368179763	2	7	1	1	1	7	1	1	1	7	1	7	7	7	5	7	1	7	2	4	3	3	7	72.25	0	3
77	7	5.47378643525789	4.86749218990034	7	2.12477869134323	6.49849370118192	6.74739078392241	6.8579298720287	6.66602658286982	7	2.88261948056275	5.02234150050836	6.82434141653844	5.12890762112669	4.52150608666329	2.82772562867164	6.05680774267925	7	7	4.48816301978444	4.34883467969885	6.16590411770049	7	1	1	1	1	2	7	5	1	1	7	1	7	7	4	7	7	1	7	4	7	7	3	1	72	0	3
78	4.76715927785856	5.01452329644355	4.34984514216388	7	3.06094256136507	6.34076063779779	1.92647421278039	5.64042096792951	6.2117473589835	7	6.29614556459202	4.73199249238688	4.22545121943089	6.74150860918473	7	5.46898890161449	5.92468213500826	6.57825799220683	7	6.36621533504046	4.34525494686914	4.81932788582102	3.39914376960026	7	7	1	1	3	7	1	1	7	7	2	7	1	7	7	7	2	7	7	1	5	2	1	80.75	0	3
79	5.94403395922565	1.77049993255729	6.71891116352584	6.61324989082182	3.75417465700432	5.25967409062542	5.88272360221348	5.5391504513185	3.36135192854664	3.17365395831006	2.38523382425716	6.87109815640141	4.6724451248277	6.22952098387781	6.75740654819603	7	5.99385885439552	6.7029477672043	6.45637365719299	4.96408998063596	5.71386692799545	4.85870308677765	5.6311794127267	7	7	1	1	7	7	7	1	1	7	1	7	7	7	7	7	1	7	4	7	5	1	1	83.5	0	3
80	7	4.1142594598124	7	4.19117579784087	3.10727558753856	5.68286265333281	4.96472395874784	6.78341568369598	5.34845805032863	4.99505182359045	6.18350335800128	5.66805484686102	3.59717478737011	4.78035514871818	5.95350571197188	4.30442017757306	4.25203251304989	7	5.82416017462006	5.15946972562587	6.44465477427951	6.39773370380692	7	7	7	1	1	2	6	7	1	7	7	1	7	7	7	7	7	1	7	3	2	7	2	1	74.25	0	3
81	6.56468944178446	3.32716176490692	6.73285389229684	4.04047197061164	2.98746595410717	6.439286554057	4.97114941726142	3.96689948260319	4.10582655318851	4.89119583663795	6.73119817967504	4.81262853090701	1.76046258751436	4.6255613419276	6.52108939108623	5.82896082072871	4.72259386304451	7	6.42957226845363	6.03268100574659	5.50281850425974	5.46879577614905	7	7	7	1	1	2	7	7	2	7	7	1	7	1	7	7	7	1	7	2	2	7	4	2	72	0	3
82	5.87152209137749	5.63696843920512	5.60856935531636	5.30680922678433	1.72282087252206	5.06563897566338	5.20244598867388	7	6.2539036789287	6.61122035128429	4.87824465758709	5.56738645006744	6.83916267003103	6.76403992372228	4.30237919867347	6.04701574008169	5.41152589136235	5.59342308278409	5.41705021782646	5.56545792580812	5.93576786843762	6.38575949759245	2.79510690879631	3	7	1	1	1	7	5	1	2	7	1	7	4	7	7	7	1	7	2	4	7	1	1	82.75	0	3
83	4.99211819737278	6.26218579875578	7	7	2.58747289205427	4.77423480662191	6.72995175171489	5.49138010851589	5.82719630249879	5.52532449860935	6.11735230644519	7	3.11856771741734	6.45724568821825	7	6.00239876296255	4.70860182009444	6.00884422923808	5.55812490645671	6.57036858086744	5.5211783500066	5.16110905468697	5.68773740672311	7	7	1	1	2	7	7	1	1	7	1	7	7	7	7	7	1	7	7	3	2	2	7	77.5	0	3
84	5.75485065558565	6.61881957602855	1.5843977811792	1.81015121863651	2.04905172499658	6.1827515315086	6.41355143413402	6.81660832187512	6.96465791689388	6.13349084111388	2.06541525213202	1	4.55225409348084	6.19969559074004	6.56533379077308	3.14994604110525	7	4.71318416192612	5.78266102176746	5.85639280371349	6.41534821692122	1.8266497063061	6.22744366478336	7	7	1	1	2	2	7	1	2	7	2	7	7	7	7	7	1	7	7	2	7	1	7	72.25	0	3
85	6.08439691479276	4.25583324017979	3.7020653147086	6.33948307715652	2.27522542725929	5.88974649109044	7	4.34801289704249	5.85409715548502	4.92771178474392	3.33770585050833	5.51596826009146	5.27232368300595	5.91808701779847	6.18959160932549	6.1668216808447	6.59563731216264	5.66005459672374	6.0158802728866	6.75432320395924	4.12869954031511	6.42155835120294	3.15148061634916	7	7	1	1	3	7	7	7	1	7	1	7	1	7	7	7	1	7	3	7	7	1	7	61	0	3
86	2.49420111780211	6.16475647754651	5.09791788360473	2.70222468048906	2.29721367138767	5.87602443851675	5.72028287648024	5.44795957883107	6.30698817551357	4.65168076305558	4.1685830038392	4.86364802070403	6.54108767401692	5.74757633601619	4.94531143324467	6.33063886270855	4.96998972118556	5.79732911245921	6.52032544064996	6.62413816077212	4.78197316334542	5.53050628015625	6.67034409278053	6	7	1	1	7	7	7	7	1	7	1	7	3	7	7	7	1	7	3	7	7	2	7	72.75	0	3
87	4.67040400692046	4.75816662878696	4.67137187538914	6.75270551967936	2.15144278084564	6.8140551040125	2.87244829173854	4.48850276446973	6.51558144119812	7	4.97835833376696	5.41536303373146	4.60488686125071	4.08954782876064	6.96305806431168	5.32471344845808	5.28487407511321	6.70216848808881	7	6.07694086129489	4.66140627530943	5.13991080477778	2.57359707328496	7	7	1	1	2	7	5	1	1	7	2	7	1	7	7	7	7	7	2	2	7	2	1	94.5	0	3
88	7	5.98411268691872	4.36836025035922	7	3.03430068916474	5.70778534443493	4.33817427830539	7	6.52419069767039	4.38242338203505	4.66343741226866	6.1754813831748	3.7751588635328	4.40452561649016	6.12323587663051	2.62926507700505	5.267325008121	5.10698071682502	7	6.89950998865257	4.54974308396671	6.9556924703676	1.68955126681155	1	2	1	1	1	7	7	7	7	7	1	7	3	7	7	7	1	7	1	2	7	3	1	69.25	0	3
89	7	6.16681865180382	5.4641729701046	7	2.2950003527377	4.43723050474371	4.71185977596773	6.22088013476027	4.95850573153301	6.45709181359317	7	4.4766314726011	5.42483923058171	4.75438882328091	5.52035802624991	2.39892536190996	1	5.82323808847339	6.96301420738353	5.24645683627367	7	6.21678689860907	1.77875460814876	5	7	1	1	7	7	7	7	1	7	1	7	1	2	7	7	1	7	3	6	7	3	7	72	0	3
90	6.81040324415901	5.79961880032276	4.94188244896593	6.55706997253586	1.09238231428946	6.4425671123784	6.59600268602283	7	5.19827292138977	6.1476813485409	6.52300718555056	3.24387583152188	3.70987692365784	4.60595253472238	6.37809300093549	4.76258445875458	7	3.72240753329735	6.03920443268461	6.94912364018484	4.32726348881949	6.15939545361412	6.94113951673295	7	7	1	1	6	7	3	1	7	7	1	7	1	7	7	7	1	7	7	4	7	1	7	69.75	0	3
91	6.68674411191474	4.35957227450959	5.59402455232015	5.71464353308334	2.05779942332379	5.74054491209496	6.94271182453733	4.90404996005254	5.17993055750393	5.75291603840864	6.38453287050769	1.79529497616999	6.62667179585024	6.85797361721217	5.50537443426269	3.53540465689975	3.34670269537474	5.85622647019896	5.8321667566593	1.93980809935933	6.55157291159189	6.0542384591422	6.61030509410061	7	7	1	1	1	5	7	7	7	7	1	7	7	7	7	7	7	7	3	4	7	2	7	63.5	0	3
92	6.76645594631889	5.05261083155899	3.5725530672411	7	1.75729356317893	5.682717764027	6.57855995630671	6.42597288588469	5.17229405330097	6.68584392825073	5.30923792534491	6.93342006198151	7	5.80312321194195	6.25355791623006	3.95296736754308	3.17403939705468	5.51707924486048	5.22945567217428	5.60303981805638	1.79115666792664	5.20485314277459	6.15853974868309	7	7	1	1	2	7	1	1	1	7	1	7	7	5	7	7	1	7	7	7	7	1	7	57.25	0	3
93	6.05457819151388	6.44897975141034	6.37373216308953	6.47051647395255	1.12543117601162	7	7	6.55882412476103	6.16973359624921	7	4.2042042503969	6.30091232685671	7	6.985195344924	7	6.87954612493143	6.7344286679605	6.4041644633655	7	5.83418483029124	5.19630343354127	6.68024483062724	7	7	7	6	7	1	4	6	7	1	7	1	7	1	7	7	7	1	7	7	5	3	2	7	99	1	3
94	5.94857051836355	7	6.86497400305943	4.00922968148352	1.79302990578629	5.56983136752914	5.62671272294368	6.65329774338752	7	6.39640365629045	5.93065766718346	7	6.43933017242996	7	5.58414910266196	6.02974870272665	6.20156699109849	7	6.17957024379201	6.35985778075163	6.90646710154765	6.98462980136626	6.60182496876835	7	7	1	7	1	7	7	1	1	7	1	7	7	7	5	7	1	7	6	5	7	1	1	93.75	1	3
95	7	3.89379522808756	5.59204902822304	2.98086038993162	1.923080464887	5.22139458436382	7	6.69278467173068	6.66888370247484	6.64498861487635	6.01502005805075	5.30516653916051	6.70128862654908	6.11992072795244	6.92332596668669	6.91421866487011	4.54301375361957	7	6.89870867688118	6.65315286526762	6.70183446991599	6.26981632376287	7	7	7	1	7	1	7	4	7	1	7	1	7	2	7	6	7	1	7	6	7	7	2	1	88.5	1	3
96	7	6.78907134104301	6.05433413071772	3.85643390960493	5.68633276276277	6.50693555889218	4.0632825967713	7	6.42740974195325	6.60387875175552	7	6.09943256516065	6.05847616793794	6.69939436822617	6.58993310305963	7	5.74973177764553	6.33903933655106	7	6.80148746973736	6.57765182544894	6.55469164891182	3.56921338691495	7	7	7	7	1	5	4	7	1	7	5	7	7	7	7	4	1	7	5	1	7	4	1	92.25	1	3
97	6.10148657979228	4.13641531081811	7	1	4.21031461597606	7	6.76585756135504	7	7	6.68717954536849	4.88139184078391	5.56781345003408	6.90285709627918	7	6.3383448106273	7	2.69992236891836	6.28900210729697	5.40695333055509	4.78005273053065	6.65221794995149	6.10704786044676	3.82036083542243	3	7	1	7	1	7	7	7	1	7	1	7	7	7	5	7	1	7	7	3	7	2	1	99	1	3
98	6.67574483098919	4.37095213656292	6.9170261224492	5.67705944303448	3.36276259608547	6.68897683605402	7	5.88804742326719	6.78351788282491	6.32142200576968	6.79633799373089	6.47050925469489	4.21538420547986	6.59776839992991	6.40539780215186	7	5.09645107143363	6.34687515454927	5.1789622957933	5.05322441797753	5.01182686375624	6.65260675687439	4.73538105824057	7	7	1	7	1	7	7	7	2	7	1	7	1	7	4	7	2	7	4	4	7	2	7	91.75	1	3
99	5.92580376077397	7	6.22138683111099	5.35080810247615	2.09510092804149	5.55381553349556	5.64111365425166	6.29044861694137	6.61594533592198	5.4092635887238	6.58130822311348	5.0950058687867	6.74855352417587	6.4549519856557	6.5848766662055	6.19991810484965	7	5.97327725247893	5.65886279968139	7	7	6.88001198044405	3.01465742911721	7	7	1	7	1	7	7	1	1	7	1	7	7	7	7	7	1	7	7	6	7	1	7	85.5	1	3
100	3.35729477939553	6.96324355683	5.41292678064038	3.12831651289362	3.90103701738056	6.87616586873251	5.5027259419298	6.96724190245418	6.67809606600721	6.33648298115453	1.00368216848585	7	2.94577153190975	5.2705038555697	7	7	6.18618303540779	6.20916558673891	5.25759271028718	6.84739324544816	6.74683501949375	5.79313034910688	6.15152588892694	7	7	7	7	1	6	7	1	7	7	1	7	1	7	7	7	1	7	6	5	7	4	7	87.25	1	3
101	5.61321640921925	4.91939284788951	4.97148756217652	1.66371695129951	3.29738322209483	6.50242555488169	6.78655093882476	4.94288608653761	6.66553800724651	6.84115021997073	2.38148495744179	6.98320291765595	5.16086556505068	6.77261953210095	6.63807304125294	5.39888664300757	6.56727553268139	7	6.29032877077684	5.76207126323147	3.66922062971501	7	4.69025971697471	7	7	2	7	1	4	1	7	1	7	1	7	1	7	7	7	2	7	6	2	7	7	1	107	1	3
102	7	5.41843125906831	7	6.26800066445904	5.11874112734615	6.63583159773074	6.03340195137068	6.41321330314882	7	5.8990437548211	6.14891576455608	5.31804011613283	5.27618382130427	6.88843895863517	7	7	5.41429662325513	5.57346690887062	3.72968141797023	5.90480500144372	6.73078973999462	5.70204579400146	4.03009567736156	2	7	2	7	1	7	5	7	1	7	1	7	7	7	7	7	1	7	3	3	5	1	7	94.75	1	3
103	1	6.59896751838665	7	3.21885132656137	6.49901969149882	7	5.9735241467726	5.81404821238272	6.44689834470612	5.63026154170287	6.06020509237527	4.80588996000238	6.48876145894605	6.19034443217028	6.71672243470276	6.86510122808813	5.63243013639578	7	7	3.72566020133523	5.64487748854834	7	5.23327453602892	7	7	6	7	1	7	7	1	7	7	2	7	7	7	7	7	1	7	2	1	5	1	7	96.5	1	3
104	5.87542693708887	7	5.16795460383902	2.68292669214552	6.79717909852393	7	6.63472212523321	6.52905094240598	5.86082072589229	6.15015197751579	3.37090099121868	7	6.03290240461556	6.49389493727597	5.87484119776863	6.46121857008199	6.19044845964944	5.96124274224574	6.09366875873622	4.02503742148938	6.20549739420064	7	5.44908758609757	7	7	7	7	1	3	7	7	7	7	1	7	2	7	7	4	1	7	7	6	7	2	6	94.25	1	3
105	6.38619934795083	7	7	1	5.25197062087002	5.43418382143915	4.82566541831484	4.91026495528692	6.80358140042352	3.31932007679372	3.10003880784816	6.96211775784006	3.17404441892026	7	7	6.99320088859537	6.49641875721799	6.76452190019936	6.73991518924508	6.74324091569909	6.45919180706143	6.91427232476792	1.91436689888652	3	7	2	7	7	7	7	1	1	7	1	7	1	7	7	5	1	7	4	4	3	1	1	85	1	3
106	6.21886315621495	7	6.94752977526368	5.49455209230709	1.2704434367578	7	6.57519058664578	6.58852550418781	7	6.59988424822388	4.36622586497306	7	5.20581407126668	7	6.61262323751709	4.92659306963231	4.73145900958538	5.80551475284765	6.51512255059185	6.40837006935173	4.47500552105078	6.95925433699277	6.83671339012215	7	7	1	7	1	7	3	7	7	7	1	7	1	7	7	7	1	7	7	3	7	1	7	94.75	1	3
107	7	6.46069612433036	7	3.87877663077454	4.76162966302932	5.78295733959692	3.57848021456763	7	5.20439398637792	6.03176126886806	4.18361991625568	5.87364345343218	5.31176131851469	7	6.88070087540663	6.6832453978759	6.19835469986404	7	6.99434222341043	7	5.3096999456112	6.51466368302286	3.66238185323073	7	7	1	7	1	7	7	7	7	7	4	7	2	7	3	7	1	7	4	2	7	6	2	105.5	1	3
108	5.71717161631454	6.83195475202949	5.1542911995658	2.6665880708342	5.99760616038008	7	5.53104840145308	7	3.52491376965555	6.77290916894477	3.30575075230914	7	7	5.24113537431136	6.92073795909102	7	1.88963943457979	6.70577107678684	4.37070677645904	7	6.97536987869352	5.49861657325844	1.96283607692021	7	7	7	7	1	7	7	1	7	7	1	7	6	7	7	7	1	7	7	7	7	1	7	92.25	1	3
109	5.34890888682763	6.80433168075199	6.11860770375045	3.86421237473188	2.98490983714163	6.57132307008807	5.56958569384815	5.54673935178796	7	5.8478657779666	4.5028080932729	5.31809561246855	7	7	6.77183396785852	6.29060902996477	6.54593208270459	7	4.5696732856328	6.93555808042817	4.43861897076148	5.55066058783644	4.06917386607906	7	7	7	7	1	7	4	3	7	7	3	7	7	7	7	7	1	7	7	7	7	7	7	83	1	3
110	5.35462243924941	3.65211482205987	6.73047129512824	4.22360344222507	2.78828113545979	3.8532809765876	6.0983612360572	7	6.42582526964375	6.88228632291249	6.9112179986972	4.2922304178797	4.82836940256085	6.64758708042815	5.80412095224935	7	7	7	3.65872461400611	7	5.79946921852548	6.78963827431604	4.51763573718192	7	7	1	7	1	5	7	7	1	7	1	7	7	7	3	7	1	7	7	7	7	2	7	93.75	1	3
111	6.05457389743414	4.87736121140529	5.10609991464662	1.81612931835179	3.3067083675376	6.70901645549953	4.71197812592802	7	5.10835511325087	7	2.59400992006436	5.73142616764613	6.58561638189343	6.41529110247298	6.77530372466962	6.45834097556693	6.77553538922306	7	5.28074591075152	6.19489308861011	5.58693109635372	7	3.74502532591678	4	7	1	7	1	7	5	7	7	7	1	7	1	7	7	7	1	7	4	7	7	2	3	108.5	1	3
112	7	6.0792569501545	6.11848279960156	2.4960111145407	5.80061500270369	5.59749096936225	5.44996802040257	6.74388725700274	6.7545237124987	5.3581691197734	6.42984666353385	5.984542443307	4.55058420523775	7	6.4416368849674	6.1822256687061	3.60749761016596	6.92254486918563	6.42613662091192	3.86738525596279	5.82503350973241	6.44556639024566	5.25348481090413	7	7	7	7	1	7	7	7	1	7	3	7	7	7	7	7	1	7	5	2	7	3	1	105.25	1	3
113	5.53224647184491	5.03848077453503	4.76233687741876	3.26768542531261	2.83143803702482	7	3.88272782699014	6.28873670721311	5.87475612993774	6.95026459389837	2.95447915521722	6.19309285141952	6.25180882794807	7	6.71080657307366	6.41121564560855	7	6.65891277102252	5.18259244014603	6.32123189764589	5.9971601530779	5.85068377386954	5.51990722826406	5	7	1	7	1	7	5	7	7	7	1	7	1	7	7	7	1	7	6	7	7	2	7	98	1	3
114	3.53209727120167	6.83062509574379	7	2.86034264468326	7	5.95773114449625	6.43882369712209	5.63940612765438	7	6.45142262585276	2.53531510843188	3.1998202187674	5.63393729147143	6.22999777167026	7	5.16177376728072	1.76148615075493	6.71968498362728	5.07245402905117	4.79651430886001	6.02854747520697	7	5.8191431049754	4	7	7	7	1	7	1	2	2	7	3	7	1	7	7	3	1	7	4	3	7	3	2	93.75	1	3
115	3.54293882044324	5.71915478091821	5.94154910607586	4.10375338725222	6.71688567268219	3.89358420442537	4.87223899272648	6.96845896758691	6.24811253343377	6.64937725428927	3.18706437076746	6.19782463246702	5.95255273550678	6.11084704519549	5.00391386976851	7	1.81478647191526	7	6.28299343103313	7	7	6.98432264115533	3.47775194815472	4	7	7	7	1	7	4	1	7	7	1	7	7	7	4	7	1	7	7	7	7	3	7	104.5	1	3
116	6.32103385207409	4.27541693262465	7	4.69895076966046	3.00256983504288	5.90279053397392	7	6.55761810673648	7	7	5.37128089795154	4.79924094393634	5.56220294490141	6.65892861185896	6.63071112213831	6.54948991699132	5.82082265469503	5.73539950964353	4.86853510477026	5.81554613314877	3.01653025257932	5.9851742161411	4.06922809153209	7	7	1	7	1	5	7	7	2	7	1	7	7	7	4	7	1	7	7	7	7	2	7	74.25	1	3
117	7	4.54219666788975	5.56582685096866	1.93207423733157	2.84953260030379	2.63007224558426	4.31071063740925	6.85033102941719	5.1235608604787	7	7	7	6.65981244812574	6.80609385045837	6.50913419004593	4.62661540050487	1	6.48619639328381	5.85716394181056	6.84074704983829	6.95677722199287	6.31796485472767	6.68771077295178	7	7	1	7	1	4	7	1	1	7	1	7	3	7	7	7	1	7	3	4	7	1	1	87	1	3
118	5.86040267291582	5.88329160724287	6.41234833422881	1	6.7573791312896	7	7	6.01579610077473	6.43083003585606	5.27885705631291	6.94729428695631	7	6.51756910640139	6.62739662187097	7	5.61061471878657	6.93521452719981	6.16809446207582	5.62223665567466	5.85561533355159	4.70373009597601	7	3.7709104489614	3	7	7	7	1	7	5	4	1	7	1	7	7	2	7	7	1	7	4	2	2	3	7	93.75	1	3
119	6.38846630890426	4.36465959630018	7	1	5.70860987244842	7	5.95117569580066	6.15302702464542	6.15870914773263	4.93698220232805	5.69054876907271	4.9864928635438	5.62324409954085	7	7	5.62555205612125	6.91910933365912	6.13229818887593	5.38789819678462	5.99311052816526	6.64434705520013	5.96465081561163	4.19786825514879	3	7	1	7	1	7	7	7	1	7	1	7	2	7	5	7	2	7	7	3	7	3	1	90.5	1	3
120	6.22901282012092	4.95972756532317	5.72549709787694	2.6975803440499	4.04772751287302	2.91282865371831	6.10766263752246	6.22125888748389	5.52721777689314	6.64479153824569	2.01104065940426	5.8921934688324	3.11815383418552	6.61711680940665	6.46219404109769	7	5.30676578788462	7	6.37461577897771	6.37867560669441	6.27607738155618	6.46462950499344	6.76416170693532	4	7	5	7	1	5	7	4	1	7	1	7	1	7	4	7	1	7	7	7	7	2	7	107.25	1	3
121	5.81758869433044	5.29294236817013	5.95122004679666	1.51851167419075	4.03256628545666	6.48256319773917	6.02336354539102	5.26544597936168	6.49075045552798	6.24413797139359	2.85800905491435	4.6477421894235	5.15328940921471	7	6.38295349350253	6.19843021299833	6.03628482604492	5.90587026706303	5.86776420575779	5.47538432323767	6.15634403896003	7	6.50743713460199	7	7	1	7	1	7	1	7	1	7	1	7	1	7	7	7	2	7	3	3	7	2	7	105	1	3
122	1.62273515589076	6.40017501633888	4.45218064770321	2.18596251074993	5.51010919466938	6.36486226938964	5.1515627817412	7	4.156449004938	6.78665083786992	4.13413744107749	6.34492368126252	4.82452143143137	6.88587610073271	6.27685350228793	4.9347170211011	3.9748471953306	6.80474936617025	2.56906996904636	6.13867183368305	6.56235452466156	7	1.60214941793159	7	7	7	7	1	7	7	7	1	7	1	7	2	7	7	7	1	7	7	7	7	1	7	103.75	1	3
123	6.00422666625649	7	6.65463564067435	6.01497667078977	2.43992556464588	6.43952471342649	5.27504085910597	7	5.9041620376458	6.50992939381119	5.47409887082268	7	6.72810276688355	6.39784053878012	6.93200874280825	5.09689681151743	6.49459905379613	5.34434947048236	6.59903353869028	6.54273537956806	4.80256145985477	4.37205784964148	5.03901431047451	4	7	1	7	1	7	3	4	7	7	1	7	7	7	7	7	1	7	3	4	5	1	3	75.5	1	3
124	6.04159400179121	4.34300185126675	6.80700388625053	2.90981479871593	5.60107470252626	2.16748074739455	6.25633807907626	6.58865959335648	6.71830278782357	6.59448564948448	6.145733051432	6.5854431968273	3.73929648032048	5.88408236789239	6.5463502273449	5.51408224418361	4.68257161927038	6.43508059153546	6.64173492717555	5.30360520749423	6.57660223054352	5.72516517816727	6.27332308477892	3	7	4	7	1	5	3	7	1	7	1	7	2	7	3	7	1	7	7	7	7	3	7	92.25	1	3
125	1.18386337887574	6.24299979197676	6.41148051475244	3.31500705451808	7	7	6.43850793386282	6.27114110397919	6.38666442992468	2.75680129723933	5.73919101242806	4.84339808546405	6.03280510722179	6.36714301815269	7	5.86416769088555	7	7	6.33848685923966	6.43965787484561	4.3060548332781	6.35117741498059	3.97514391872923	7	7	7	7	1	7	7	7	1	7	2	7	1	7	7	7	1	7	7	7	7	1	7	89	1	3
126	6.4321425725529	5.40036133655179	6.78572925589223	1.31475812600136	5.36713847564384	5.51775595072864	7	7	6.31225238525177	6.19139702702697	4.93523569516128	6.65474190007768	7	6.81949848097136	4.09550677521144	6.94119289372453	6.64676800854416	4.6505802130456	6.21393158517493	6.00063375317571	6.70123064851353	6.48699136964945	2.54169935504739	3	7	1	7	1	5	7	1	7	7	1	7	5	6	7	7	1	7	2	7	7	1	7	74.75	1	3
127	5.44920825385509	7	5.9316795429596	2.05761166093387	7	6.89090344703237	6.73683785463663	7	6.7638950038872	5.05421424512375	4.48127136884935	6.63483139920496	5.6955385178469	5.79041852953996	6.40921005872526	6.20238431850019	6.16842192443635	5.90357067754133	5.84818052504524	5.05196696393343	4.83976627392372	7	6.5125653028066	7	7	7	7	1	7	7	1	7	7	1	5	2	1	7	4	1	7	7	7	7	2	2	80.5	1	3
128	4.27114915784597	4.59401533254568	6.46749892105805	1.98119436572956	5.61345759860099	6.1853793138895	2.15788020508116	6.15013440890306	7	6.4506860952898	6.25556564885742	6.29967416907245	6.76133735977046	6.19552672572417	6.21209401975155	5.1891345501294	7	5.78858818105503	5.64230408165794	7	6.19737613059107	5.99714347733105	3.84333848299417	3	7	6	7	1	7	3	2	7	7	2	7	7	7	7	7	1	7	7	7	7	3	7	85.25	1	3
129	5.88973139173263	6.13925510081246	7	5.28756477942181	1.86080035725119	7	6.12705161204993	5.93651163902497	5.95783114477193	5.7216812190483	2.37784218945347	5.74224340548582	4.48237909274398	6.703269038325	6.58114834822461	5.00273942033412	5.09298099755298	5.89674655086212	6.56396145366605	6.73404828231427	4.6355667840118	7	4.18777179957709	6	7	1	7	1	7	3	2	7	7	1	7	7	7	7	7	1	7	5	3	7	4	7	113	1	3
130	6.32538195865834	3.88066917781368	6.12215832396118	3.48816151302118	3.04784608565134	5.34201213743974	6.62665768307805	5.47790902334383	4.96684995051948	6.48060675861354	7	6.9404968539273	4.72591547598958	6.42905627997617	6.69775771510202	5.91456995793589	4.38017869803065	6.81119235787542	6.15986448176176	7	5.66515106166913	6.08760251310994	5.3884216601189	7	7	2	7	1	6	7	2	1	7	1	7	7	7	6	7	1	7	7	3	7	7	7	90.75	1	3
131	6.49490467653951	5.19450297687712	6.37124717455812	3.34089125112848	1	6.18815403313721	5.38967247413449	5.45250896896968	4.85536625133942	6.24776725446303	5.72611509635394	5.198091482774	5.22907359354177	6.48507005025686	3.97359575017925	4.92317723098613	6.93305772088745	7	6.41211057933153	7	6.08496644052176	6.47104785345528	6.10758453126104	7	7	2	7	1	7	6	2	7	7	2	7	7	7	7	7	1	7	2	7	7	5	3	93.5	1	3
132	5.83527421136964	4.9204190961183	5.64237608841496	2.38664779334861	3.36948371939062	6.74729128096473	5.16133100936762	6.46675627283209	7	5.99388393136118	7	5.57281836360126	6.44669917925394	5.21481309395429	5.55987669721195	6.67943692912736	5.45228109733986	6.0270988824809	5.57286178007682	6.60390900289561	5.12113989513931	7	6.14824717333708	7	7	1	7	1	7	2	7	1	7	1	7	3	7	7	7	1	7	6	4	7	6	7	88.25	1	3
133	5.38901753001161	4.87482220145118	7	3.65595852887133	2.57916632448185	3.47491442647318	6.00100011596858	7	7	6.6582199847295	6.03991422456048	6.25482780671908	3.40522873131859	2.53697560763568	6.98881056392651	4.62476445977527	4.35849370520757	6.96863262408419	6.25051952437653	7	4.67707407855944	7	5.53942261949713	7	7	4	7	1	3	2	7	1	7	1	7	1	6	7	7	1	7	5	7	7	3	1	100	1	3
134	6.42941122878735	3.54286512408099	6.49936811284959	2.62757640293044	1.53740366563839	5.80629665485617	5.88250396339401	6.73670493547877	6.27557156290144	6.74896741998761	7	5.87805058822629	3.24914944008973	6.68371254673459	6.3678054276558	6.03468590009226	3.38668128903358	5.53613052706571	6.00147498398023	7	5.57413995084108	5.98027876869953	6.30275800251171	7	7	1	7	1	7	3	7	7	7	4	7	7	7	4	4	1	7	7	5	7	2	7	98.75	1	3
135	1.83301326444234	5.67336031012733	6.57725266539275	3.57767510055005	6.21672121295592	6.81250017838682	2.77175080589974	6.72979982993159	6.62482270789342	5.19089632894057	5.64083467216555	5.62860645178094	6.01060698116499	6.92767597763489	5.79727676594662	6.70554863309145	4.12437375407797	4.65881785109752	6.05526905903712	6.01158639939427	7	7	4.73911257059657	7	7	7	7	1	5	5	7	1	7	1	7	1	7	7	7	1	7	3	7	6	2	1	88.5	1	3
136	3.66887057079774	7	6.77144003052247	1.87129513874459	5.75004412700928	7	3.11415688859277	6.52510393058317	2.56926817764306	4.65081180536958	6.71378444339681	6.42690557800119	6.26633201657539	4.78554361398518	5.80822640062671	7	7	6.81317784398118	6.17425748778206	6.0353878592678	2.788631388243	5.92124037995138	6.51769059014967	3	7	7	7	1	6	6	7	1	7	1	7	3	7	5	7	1	7	7	5	7	1	2	75.25	1	3
137	3.62879480227122	7	7	3.65986876506018	6.68897441824365	6.25509924145268	5.51894795547429	4.36814871930439	6.88625632554057	4.97934502579272	5.16915798781747	5.35393615563619	3.95039048652844	6.81459660400397	4.9421657637959	6.02910790581888	3.40562064676886	6.31167790975493	6.13911945962618	6.97960099344524	6.00584760814537	7	5.701070923123	7	7	3	7	1	7	7	1	1	7	1	7	1	3	3	7	2	7	2	4	5	1	7	91	1	3
138	3.29963764262031	4.06204543597625	7	1.11348350023901	6.47172306852046	1.5899991983135	6.31609122268494	7	6.32604778139032	5.64965572636595	3.8575922430767	3.53943296916183	6.91476566837253	6.21500070262471	5.4759170162405	6.02787907427253	7	7	5.9975136996872	5.94502416849142	5.17609833278202	7	6.8538040981407	7	7	7	7	1	7	6	2	1	7	1	7	1	7	3	4	1	7	7	3	4	2	3	84.75	1	3
139	3.33523265622801	7	4.68081523547996	2.10123047635507	2.93592740867249	6.80944704387361	5.01192330594866	6.63101637450359	5.11657557686262	6.82218153704374	5.74899445925521	4.87028823121635	6.29596571451545	6.16114225852267	6.64204132983757	7	5.58903060990957	6.17578516679274	6.16426506914073	5.54978714000889	6.47753143838404	6.4247728379152	4.06177511852161	7	7	7	7	1	7	6	3	2	7	1	7	1	7	7	7	1	7	7	3	7	2	7	81.5	1	3
140	4.42735960231744	6.86674818247064	5.57700143733184	1.55914503394028	7	6.69670193341238	7	7	4.09181889826198	3.60003400408136	2.77997016687103	6.18850878501591	5.96127740139786	5.11506690476022	5.65013416078011	4.55707312062668	1.95456053747381	6.08485847515021	5.12678518297727	6.43286028196451	6.8386851714109	7	7	5	7	7	7	1	7	2	7	7	7	1	7	1	7	7	7	1	7	5	3	7	2	7	83.25	1	3
141	6.37450505191671	4.39441663206449	5.60366639889164	2.65166028769769	2.17620151058218	3.55162357663348	4.99309407564194	2.82214454959463	6.33445500383271	7	6.63726011472779	7	7	7	6.93499719205372	5.21662086102186	7	6.30642483871056	5.17225397286521	4.68596343918996	6.8557494093928	4.59688454487113	4.8794118605588	7	7	1	7	1	4	7	1	1	7	1	7	2	7	7	7	1	7	2	4	7	4	1	93	1	3
142	4.03838652872104	6.03122689661232	6.59271511018039	1	2.99393115074929	6.72385670179427	3.42560421328423	3.77559166905555	6.96788374012045	5.60729955267991	1.68777740470718	5.0817386037304	3.31278151137382	5.9808952415823	5.38835859622833	4.93712501031655	3.63817444183235	7	6.60893115898358	7	7	7	4.16884613891074	5	7	1	7	1	3	7	7	7	7	1	7	2	7	5	5	2	7	2	2	4	1	7	94.75	1	3
143	4.16557775180721	6.62570601044989	3.87670409128913	2.11306808487166	2.42980155740577	5.8153358987832	5.56447391316336	5.06297741777925	6.4798702160063	6.2270061964672	3.37593048057043	7	2.44820665887199	6.62269718104539	4.36002270879185	5.56377049113406	6.33650195704182	6.77660302380337	6.30500369959716	5.82669266015561	6.9302700791111	6.30116699132285	3.63474805648896	7	7	7	7	1	7	2	1	2	7	2	7	7	7	7	7	2	7	1	5	7	2	1	91.5	1	3
144	5.75329695936927	4.95807868912199	6.50971087399936	2.32946337788229	4.12868833386622	6.55108004595157	5.04642932841286	7	5.17948831172549	6.85553063684823	6.7698791205063	5.3178907279254	6.50248369413953	6.13589773779075	4.99374342552684	5.7390407676455	5.04450590443737	6.48081640386058	5.36544892287997	5.94537194350064	3.6366493587657	7	5.52942589432922	7	7	1	7	1	7	2	4	1	7	1	7	3	7	4	7	1	7	2	6	7	7	7	102.25	1	3
145	6.15164716582954	5.96006128427345	5.92594619449774	2.61586697104777	7	7	7	6.97216048793894	5.97269278548006	6.04205345196068	3.00292021309356	6.5145869669052	6.63464301201853	5.21966453263107	6.25482492095949	6.27933170155352	4.8784461431787	6.7894985981227	5.44659350493989	4.77848491387507	5.30903792441418	6.31327758875718	7	7	7	7	7	1	3	5	1	7	7	1	2	4	7	7	7	1	7	7	5	7	2	4	89	1	3
146	5.57174784331441	4.4284850270011	4.32759032566739	1.17194477098791	3.2960925431703	6.0637025019307	5.30975547601089	6.64641636897615	4.1803510442202	6.72954162500947	2.61503361739883	5.48713124046405	7	7	6.78795702678039	5.76912502979518	7	6.65639981697254	4.31267011433117	7	5.86588036824499	5.82294530659988	5.90573479204421	4	7	1	7	1	7	1	2	1	7	1	7	1	7	7	7	1	7	5	7	7	3	2	85.75	1	3
147	5.58303215657533	4.35544194767186	7	6.36380994534183	4.5802556353965	6.86308498355707	5.9352938463876	7	6.27335167157684	5.89465661882739	5.63751223110556	5.53312170769663	5.27235096767208	6.99085084712397	5.11815659170805	6.9371312731202	4.1431020548111	5.10650575725404	3.98697050887414	5.39766676908324	6.29729545194277	5.24982510454853	4.00561984482623	2	7	3	7	1	5	6	1	1	7	1	7	5	6	7	7	1	7	2	7	4	1	7	96.5	1	3
148	6.29011349031801	6.20600564293491	4.68045779853962	1	6.90132776947398	6.71544698770908	6.25927901307448	5.89943580600943	4.89207007411019	6.02532667426287	7	6.71773501771088	7	6.91865185193175	5.31277065440322	7	5.5957085672392	5.65459701304346	6.04406478735526	4.87537951941373	3.31039264359472	5.92716320094235	3.83636456113647	4	7	7	7	1	7	4	7	1	7	1	7	2	7	7	7	1	7	7	5	7	1	3	88.25	1	3
149	4.63179122711588	6.81746863321748	6.76794570443922	1.90328268203136	6.36513255211548	6.2630578248606	7	5.78465525207991	7	4.55554945909051	3.15889074945628	5.76811758274026	5.64853818922385	5.66514194765764	5.33872955966371	5.09599029250327	1.60201797658956	5.89392166176304	6.12762584657182	6.82754664413451	5.21686113168825	6.48108555433052	2.58777348609836	4	7	7	7	1	6	2	7	7	7	1	7	7	7	7	7	1	7	6	3	7	2	2	73	1	3
150	6.8996928826519	5.83852794611782	6.24994515065625	5.03013210604511	4.69714617089471	3.92563979863971	5.06040613431588	4.97726181227674	5.17459862907375	7	4.02669264422128	5.93819645696427	6.91934064945613	5.58060069902847	6.84771131415859	7	5.57747350629605	5.98838316064944	3.4839505403095	6.67199134197147	6.36612598535639	6.9910229374777	4.10688781644601	3	7	2	7	1	7	2	7	1	7	1	7	4	7	7	7	1	7	6	7	7	1	7	80.75	1	3
151	6.21693387691958	3.02430688925076	1.59352091172288	5.17202936598012	6.97797214179757	6.08471838183839	6.48602711980587	7	6.94116276943461	7	2.87725989946815	4.33664660337234	5.60587627838959	6.38166878715599	4.88954541330322	2.3893803189885	7	6.49557683108089	6.62575714280428	3.68217447223726	2.74114087014798	5.61055363060124	7	7	7	4	7	1	7	1	1	1	7	1	7	7	5	7	7	1	7	7	7	7	4	1	75.5	1	3
152	5.47867881523712	5.40016494834454	6.90840188651095	1.84335327750507	3.8322791104193	4.52021436408199	6.88883191064571	6.34093828807948	7	6.71367688161523	5.82914180554894	6.2471528312187	3.11571729849294	6.31455793010107	5.81446643740514	3.25238924722175	4.49845929601708	7	5.82794243436907	6.04319905986159	4.37043318510247	5.36933490700067	1.47030940114241	4	7	1	7	1	7	7	1	1	7	1	7	4	7	7	7	1	7	1	2	7	3	1	86.25	1	3
153	4.65847275861314	6.00948784231109	6.05167866646609	1.51961232461344	4.57983426150044	2.90967057571237	7	6.30201069687052	5.27762807786449	6.17737145584426	3.27468620039639	6.08331621445444	4.09224537283285	6.49893294096303	6.6991441802851	5.06560915089188	2.75681564726888	6.5967881206918	4.37550300051158	6.98741202380236	4.97328568838898	7	7	7	7	1	7	1	7	3	7	2	7	1	7	1	7	7	6	1	7	7	6	7	1	7	92	1	3
154	7	4.48869536408711	6.92469402188196	1.21500816643178	1.47182975440966	5.09029671637772	4.32908740950326	4.68153754927605	6.72047564119486	3.55907904696932	4.98117390310205	6.75463791979805	5.27059080485722	5.59928746309864	7	5.08428179129855	5.44060102443537	7	6.7911097168785	5.44080539043907	5.45009422293815	7	4.51958976581579	3	7	1	7	1	7	1	1	1	7	1	7	7	6	7	7	1	7	7	4	7	3	1	80.75	1	3
155	3.03016388453605	7	6.7350406060072	3.98160783534382	6.42858204660363	5.30138158414134	2.66393995107511	5.91516224457304	7	1.40477999211784	6.73272162037944	5.8304684655465	2.38059856135909	6.42134533386526	6.16370409078758	5.29674195096032	1.95608692324169	6.38034864360233	6.37035044118902	6.95465163428416	5.82393973956221	6.4161693909345	4.05727267937621	7	7	3	7	1	7	1	1	7	7	2	7	1	7	3	7	1	7	7	7	5	4	7	63.5	1	3
156	7	2.89514353199854	6.5298828599115	4.65370053686093	2.62577666225364	4.31430906528918	4.65152909025763	7	6.25336425843446	6.2256638161831	6.76573682708343	6.88201985950348	3.17295254928625	5.81754408513109	6.92516768276542	3.02597143000784	4.45166209147607	5.60085926912444	6.33224808636079	7	3.70330578346184	6.75364700825261	6.62853342759749	7	7	2	7	1	7	7	7	7	7	1	7	1	7	4	7	1	7	7	4	7	2	2	65.25	1	3
157	4.95530888385478	6.89903470546542	5.67828298761251	2.08946822352966	6.31784511125318	5.82361169957255	5.86960643084633	5.92169126240896	3.83629824131859	4.95786164099218	2.5197821812651	5.2283797284731	6.70388016530607	5.24262338586958	5.95846595352254	6.60935015370567	3.42050440205387	6.07201161105171	5.31645197262707	7	7	5.99310525764836	2.9539506639224	7	7	7	7	1	7	7	7	7	7	1	7	2	7	7	7	1	7	7	4	7	1	7	69	1	3
158	6.0653848699465	4.91881086636703	6.92228831244853	3.43951168245764	4.17571836600002	5.87495082347951	4.34750184377812	4.24359015555219	6.58577045326033	5.79588186171476	6.25282392104805	5.87540710008689	5.28676369306111	4.35374190921149	6.9318126428866	7	6.07508585750554	4.50358693257008	7	4.22787730396354	6.4977814496205	6.78285102622304	5.34173044742889	4	7	1	7	1	7	1	1	1	7	1	7	2	7	7	7	1	7	7	4	3	2	1	95.75	1	3
159	4.96190780895154	5.53108111741192	7	2.45144894612725	4.65900814271092	6.76029775267105	6.62251761934068	5.90671058461113	4.59468168238313	6.52788874179161	6.18324213891774	6.27224914008736	7	4.89775262688705	5.07753696612994	4.33209086244096	4.84520955484699	4.39997405307753	5.73352498531287	6.08946201421203	7	6.55911628568686	3.96248133074891	3	7	7	7	1	7	2	7	7	7	1	7	7	7	7	7	1	7	2	2	7	2	7	92.5	1	3
160	5.26684918730919	5.57514761277447	5.95498756485531	2.37066603869881	3.94594683313835	4.52832443058523	5.78170160935606	2.99221082841292	6.96732362226376	5.601825769964	6.54036562938432	5.19868075321993	6.69830495834978	5.32312329676048	7	5.91296680019919	2.51558992719619	5.17345767103611	7	6.31182410418469	6.72839448308674	6.79614185494203	4.05009302008902	4	7	1	7	1	7	7	1	1	7	1	7	7	7	7	7	1	7	7	1	7	2	7	89.25	1	3
161	4.66356614811825	5.31811505059201	5.22716301793049	1	4.77256954532509	7	5.60342550162847	5.29554211057113	5.86412297307036	5.75561083925333	6.28780200179548	5.9861743099171	5.11703802085937	6.71302879019774	5.55198215182708	4.4671077903235	4.72929173587301	6.88355425839978	5.6916327469504	4.80569781956918	5.84493648711865	4.88933738263346	2.69793774645878	2	7	1	7	1	7	1	7	7	7	1	7	1	7	7	7	1	7	2	4	7	3	1	93	1	3
162	3.48524557648267	5.59644166231893	4.33412790008306	1.66972072954244	3.52664648608101	6.0841465558304	3.31703473088597	7	4.50737395757168	2.3066734591271	4.32614380022711	5.10880128536659	7	5.90525790632403	7	5.08067278078209	6.31190212860033	6.88013231134479	2.50407468162487	6.18840701442573	5.42410358128589	5.97620296100802	5.6282721697395	7	7	7	7	1	7	2	7	2	7	1	7	7	7	7	7	1	7	7	7	7	1	7	83.75	1	3
163	4.00008522474699	3.6559203847526	7	1.73253287752126	3.12277000028704	5.96091697697051	4.64873335625894	7	6.22703674715035	5.31475727695377	7	5.78277826252526	6.86186791524016	3.95490589967891	5.04733451979703	6.22583964336034	6.02676613829503	6.65438267645395	3.94578578258807	5.81120390371859	6.51360998983638	5.48321277696562	3.92754783132899	3	7	1	7	1	6	5	7	1	7	1	7	2	7	7	7	1	7	2	7	7	2	7	80.5	1	3
164	6.59541596823024	5.4587318189255	7	1	5.94397079988285	6.49109454567477	5.19036993985067	7	5.75658859778294	7	6.29905917675489	1.0035099518597	4.79563893507439	5.95020023620443	6.6316047263651	6.12975722125293	7	6.70928934430609	4.70823055016188	6.37931091356421	4.47769948384085	5.16199903065775	5.61356216049935	7	7	7	7	1	4	7	7	1	7	1	7	7	7	7	7	1	7	3	7	7	2	7	74.25	1	3
165	5.44884088191726	6.88597162138249	4.94854992991271	2.03162373982573	6.85025739410916	4.09599936583427	4.83493843728733	7	3.72821210314847	7	3.01991943512874	6.36179307429343	5.35408198930326	4.19687334286476	6.28553006345068	6.65995327610676	2.9300034664528	6.58601431306622	5.03602792490574	6.34987939044311	3.70149545644394	4.89379276584519	3.67628134690447	6	7	7	7	1	5	2	7	1	7	1	7	2	7	7	7	1	7	7	4	7	1	7	93	1	3
166	5.86843295242217	5.26710007020723	5.19946311019369	1.32712699349276	2.8511349772547	6.17186225490762	5.51131752506328	3.3958247185925	6.88218580033002	6.05841801675315	7	6.39884738084186	6.22682055396589	4.47814447958724	6.20342025372236	4.80924544763912	1.85510148821341	5.22958894891524	6.94573755145673	6.28510278046419	7	7	4.04299440723371	4	7	1	7	1	3	7	1	2	7	1	7	7	7	7	7	1	7	7	1	7	2	4	80.75	1	3
167	4.63527066828165	5.76537403763377	7	1	3.04138227936201	6.80291426427388	4.54028107458555	3.53334004141742	5.81696598008328	3.95754141989863	1	4.990657176553	3.35018254003347	5.49083480672116	5.52893541138396	4.53252575793423	6.38620013852728	7	5.11088888572104	6.70922436821036	6.66076711106098	6.75890831661244	4.48873576800843	5	7	1	7	1	4	1	7	1	7	2	7	3	5	7	7	1	7	1	7	3	1	7	76.5	1	3
168	6.23914051216406	4.83310183710703	4.75345532323092	1	5.64301480779407	3.50235033303039	5.53972640908935	6.37729571462816	4.72212677367612	6.43169460898469	7	5.85864043278413	6.43496821774593	7	5.23410326699522	5.8856286174379	5.16299749317174	7	4.51979246599228	1.99174994111672	6.09964387082509	5.19077308629959	4.23280590030939	4	7	7	7	1	6	7	7	7	7	1	7	4	7	7	7	1	7	7	6	7	1	3	94.25	1	3
169	3.57423681058238	5.42955293887707	4.19647327716558	3.72122899419825	2.58853314910335	6.740200248856	6.3333661598534	2.58882356211095	6.75380786907568	6.25616122329837	6.2886003927245	5.60367552897076	2.24633987408754	2.53519272258992	7	3.08188942183167	4.04246971686491	6.98044030121781	5.21862340044652	1.78049728119994	5.55867088396902	7	6.35465663441798	7	7	7	7	7	7	1	6	1	7	1	7	7	7	7	7	1	7	7	6	2	3	7	91	1	3
170	5.82698978095623	7	5.44391994434141	3.93744576294403	6.00498823862732	7	4.91515188514384	3.61291127263006	5.26450914711334	4.47324581860002	6.49328718295489	5.44783650439846	1.30864212163132	5.77539679217361	7	5.57424192387641	6.50229456716184	6.51039722421041	4.69133522547532	5.20307754615782	5.59668171479697	5.11114168674178	5.10568177137832	7	7	7	7	1	5	7	7	7	7	2	7	7	7	7	7	1	7	3	2	7	2	1	80.75	1	3
171	7	5.81233728163785	5.39953332371845	2.4054343667221	3.00402217754818	6.81505453181269	5.28814469959712	5.78848246394713	5.15844493852937	5.2541434807774	1	5.44255578445809	5.39804295619251	6.22667500685286	5.61259731426643	6.58894099398488	5.20030524843743	7	5.80284283690595	2.41963890343871	5.01120889732309	6.07291228799657	6.7770981897998	2	7	1	7	1	4	7	7	7	7	1	4	2	7	7	7	1	7	7	2	7	2	7	76.5	1	3
172	1	5.68118424371148	5.25352713564041	5.02392548510033	5.78054457023546	5.72094351837063	7	5.78290163633483	6.12680093814471	5.73183575510491	7	6.95271198428156	6.48742404252085	6.92799588302305	5.49848109424644	6.33958207819539	1	5.23635936586932	4.92920768136694	5.56122613501265	3.31004129810417	6.25070267433407	6.47633961289527	6	7	7	7	1	7	2	7	1	7	1	7	4	7	7	7	1	7	3	2	7	2	2	59.25	1	3
173	5.7693949968523	4.33401731717919	3.75867535857293	6.44341664233984	1.82034702400099	6.28106154470305	5.90117418675724	5.76707920237159	5.6067377632977	7	3.01692349325879	5.94488940534085	2.06972274733035	5.21555061509788	4.45737733650391	5.67226357574399	4.90531599822215	4.22424399973249	5.61818243818054	7	5.30221384584094	6.18627648250807	6.85909868025192	4	7	1	7	7	7	7	7	4	7	1	7	2	7	7	7	1	7	7	4	7	2	2	86	1	3
174	3.09060756538853	6.78437590020622	4.52758737409272	1.72807712043224	3.29887278209957	1	5.99993587401875	1.20185115465318	6.76635227083692	4.79595162507555	4.15533573229821	4.88293019620176	5.08319938904059	5.96699010922496	7	5.76568291569714	5.94833772485997	5.31857487678767	4.99527886260758	6.65353719810156	7	7	2.36297649196556	7	7	7	7	1	7	4	1	1	7	1	7	7	7	7	7	1	7	7	4	7	1	7	73.75	1	3
175	1.2383917895441	6.54249023470461	7	3.73880964249763	6.12743149864882	4.40228024986314	6.43212756089739	6.27757277568361	5.6799535946238	5.25297226179004	5.46362093568195	5.379710375617	4.56136160582662	7	5.24093779961041	4.1057989915775	1.07790999662461	6.76623062949967	2.79219010947608	5.51951502456617	7	6.56058837201907	2.43118962732216	7	7	7	7	1	7	6	7	1	7	1	7	2	7	7	7	1	7	3	7	7	2	7	72.5	1	3
176	5.20608013857476	5.51890149733967	5.79072226293293	1.8874755870991	3.59207137585828	5.38891665827762	5.4428813419145	4.88807150549084	6.3860435259198	4.86420099371697	5.94393546901596	6.39402888467208	6.32257627516728	5.01783639410149	6.35127800255793	5.540487634983	1.29974010860504	5.72859415018823	4.31337119914189	5.93544640752605	6.22280257965654	7	3.51768613797102	3	7	1	7	1	4	7	1	2	7	1	7	1	7	7	7	1	7	3	1	7	2	7	76.25	1	3
177	2.06519539614848	6.44437073106652	5.15300310284338	3.35099334087603	7	4.62072641771881	6.50574536978812	7	5.17329759836229	2.57593003096352	2.06644579804539	4.07023618543312	6.24975523741333	5.86742272027417	4.16953724958943	6.49269004936993	7	6.52063890308103	4.23238013854652	6.22184812180256	4.94827851794358	6.18835549316255	2.53829356119088	7	7	7	7	1	7	7	7	1	7	1	7	1	7	7	7	1	7	7	7	7	5	7	67	1	3
178	2.62360709058768	5.86162261097022	4.55573263898393	2.85063819174784	5.88799714283452	3.43542052271046	6.1223909283855	6.36304486660763	2.98268869890398	5.62226624579187	4.28789215657489	6.56015800340031	4.60319524161325	5.42900261680546	5.10028031540005	5.12000136931576	6.89613406993888	6.05079608630448	5.22882243436515	5.14341605993234	6.06215039410938	6.35701642185118	3.21703458131636	7	7	7	7	1	7	3	1	2	7	2	7	4	7	7	7	1	7	2	7	7	2	7	75.75	1	3
179	2.89602632597474	6.2445684332333	5.34596689678638	1.30598847530357	3.28321137204458	1.99855857271282	2.8797444000131	7	4.93338766569563	6.02869675533983	3.83984962514718	4.86971451486293	2.67994650668819	6.84552935514678	7	5.04765999817104	3.41461479395388	4.74934732466548	5.99185798417787	1.94838209658776	6.42770422995038	7	5.83910206519177	7	7	7	7	1	4	2	7	1	7	1	7	7	1	7	7	1	7	2	1	7	1	2	82.5	1	3
180	6.44120415707678	5.85359667290786	5.64821092068164	1.33284611762747	4.8708251375512	4.81654316019648	3.54670079673683	7	5.87700124110162	6.16457026088106	4.98411306082017	1	5.05515920681708	6.70179827423223	1	3.18431307883703	6.1254194081247	7	5.58985708678694	6.60112622584056	3.97303654402415	5.3572978168978	6.80530747746327	7	7	7	7	1	2	1	7	1	7	1	7	1	7	7	7	1	7	5	7	7	1	7	72.25	1	3
181	6.01218232466581	7	3.37987044130217	3.86700314119879	1.85092871154808	1.78580341295728	5.23859326455117	6.62114733741492	3.69472956629853	6.68724234966155	7	4.34273723571933	2.83287271340021	4.36213831936571	5.33166446819147	1.79228062242496	1	6.70310253798015	7	5.02939486220623	4.71330116577817	6.41477058665017	5.21687240194065	2	7	7	7	7	7	7	2	1	7	1	7	7	2	7	7	1	7	3	7	7	3	7	87	1	3
182	3.06718174135847	5.24751419257273	3.49484267274058	4.86658356865665	3.43344179876964	7	6.77984315663952	6.70089644442866	6.21623967246455	2.31614870624803	7	5.0379042253407	3.59163146578858	1.79619471396391	6.24788025029033	2.18935296982609	4.43371469069659	6.88595487574778	4.74088310798956	1	6.49452453803543	2.60913757374505	5.1695428322244	7	7	7	7	1	7	1	3	1	7	1	7	4	7	7	7	1	7	7	4	2	6	7	76.75	1	3
183	3.41023725944435	6.32259435092761	4.04772592527365	3.94725519623069	3.28406669007776	6.06044777238526	6.3583519264713	6.6605844158051	5.60778073733753	1.71129958780072	6.85503050924411	4.54650627896326	3.16112786726195	1.63435189061476	5.93873631330816	4.51338687228887	4.25565641345195	6.07193136284097	6.31994388364737	1	5.88392404235764	7	5.87184552972784	7	7	7	7	1	7	7	3	1	7	1	7	7	7	7	7	1	7	7	2	2	3	7	74.5	1	3
184	4.50937644292501	6.22591832777249	5.9888059903574	2.14786389938389	3.10566513508193	5.75318191881604	2.27551971634792	4.78822347570227	5.39379707609036	3.9765733673691	6.85757114112523	3.23262639323104	2.06247834967275	5.57770611579767	4.54927098822679	4.30345407485028	5.42164130142596	5.92449767001623	6.66139520129306	6.34364624049337	6.88117105461048	4.58993395398836	4.65543682891197	4	7	1	7	1	7	7	1	4	7	2	7	1	7	5	7	2	7	7	3	5	4	7	73.25	1	3
[truncated: 5 more columns]
