# Supplementary material for: How Are Mate Preferences Linked with Actual Mate Selection? Tests of Mate Preference Integration Algorithms Using Computer Simulations and Actual Mating Couples
Source: PLoS One. 2016 Jun 8;11(6):e0156078. doi: 10.1371/journal.pone.0156078 (PMC4898694; doi:10.1371/journal.pone.0156078)
Supplement: S2 Data — Long-term couple and agent-based model data analyzed in Study 3. (ZIP) [file pone.0156078.s002.zip › S10/Polynomial Model Data/Polynomial Couple Population 01152016 0716.csv]

	trait1	trait2	trait3	trait4	trait5	trait6	trait7	trait8	trait9	trait10	trait11	trait12	trait13	trait14	trait15	trait16	trait17	trait18	trait19	trait20	trait21	trait22	trait23	preference1	preference2	preference3	preference4	preference5	preference6	preference7	preference8	preference9	preference10	preference11	preference12	preference13	preference14	preference15	preference16	preference17	preference18	preference19	preference20	preference21	preference22	preference23	fitpoints	sex	algorithm
1	6.03559727316287	6.52309936701544	5.59312570287576	7	5.63323929739226	6.83391504242941	6.82833489890333	3.41649563340225	6.26555475403299	6.35813289118538	5.94586230767739	6.74711873202703	6.60970730452264	7	7	6.70960163908077	6.49141666383335	3.8193950179391	6.29218939171299	7	6.50086046620674	6.8162974031712	6.0783311630384	7	1	7	7	7	7	1	3	7	7	7	7	7	7	7	7	7	7	7	7	7	3	7	94	0	3
2	6.06193455327207	6.44682873182124	4.54119332693601	6.79284411361843	6.19348256461836	6.71696809275719	6.03521717565702	5.57356441313686	5.37562189640268	7	5.54059225291893	5.98206121618301	6.79434262535777	7	7	7	5.82486033752411	6.3283046452305	6.51758950585093	7	5.25379490071058	5.62749087802674	7	7	1	7	7	7	7	1	2	7	7	2	7	7	7	7	7	7	7	7	3	7	3	4	92.75	0	3
3	3.99884768705411	5.32028274991042	6.672227622127	7	4.36282164909121	6.96412923511801	6.4386375905652	6.47090464236874	5.71172648027955	7	4.36389903101683	6.5547034493452	6.97902029685584	5.47815000623691	7	7	5.6592833003369	5.89100940429429	6.30274537733221	6.28721599712867	6.13219367625554	6.35045429265347	7	3	1	7	7	7	7	1	3	5	7	5	7	7	7	7	7	7	2	7	7	7	4	6	106.5	0	3
4	6.70877857457507	5.73148617052565	5.14162858411641	5.70234487715927	6.23483828305876	6.99140072688555	7	4.41815874191876	6.57466078743728	6.9185390747892	6.65242555234633	6.33291407410051	6.99859906985619	5.8103884784718	5.00188304356446	6.04125723964824	5.50290878306004	6.60334167988314	6.17471041273579	6.22424644901106	6.51664891251803	5.69077152454735	7	1	1	7	7	7	7	1	3	7	7	2	7	6	7	7	7	7	7	7	7	4	3	5	94.25	0	3
5	6.48840390949779	5.3455200919293	6.82033193449313	7	6.06002965861985	6.63358647721777	6.33275861004305	5.29764114793905	3.70093079121558	6.81575583925129	6.94379994955762	7	6.64004649543308	6.79730478898913	5.58799197599797	7	7	6.73645091103193	5.19800597270297	7	5.41092900686136	5.77967953902381	5.01947410432415	2	1	7	7	7	7	1	1	7	7	2	4	7	7	7	7	7	7	7	7	7	7	7	94	0	3
6	3.74902151958902	5.09071121466753	4.22172472342178	6.46233349531789	7	6.46120037125348	6.92073840319385	6.00503915901392	1	7	6.10266675175967	4.03055135618834	6.31810943916662	5.39002314447881	7	6.97601258344701	5.89726086356002	5.99900718200115	7	5.67064979786532	7	6.10216580637437	7	1	1	7	7	7	7	1	2	6	7	1	7	7	7	7	3	7	2	7	2	7	7	7	85.75	0	3
7	4.05821967163729	5.78155509873932	5.86961269280077	7	7	4.29577983393419	5.93888306478406	6.67787424406372	1	6.11292055552939	6.67135439652182	3.93922116077576	5.87397693327964	6.78684218390888	6.97937136008668	6.94128425667168	6.25469413909752	5.87925949011912	4.80504951771132	3.02063614373549	6.45814243360492	7	7	7	1	7	1	7	7	4	3	7	7	7	7	7	4	7	3	5	1	7	2	7	7	5	76.5	0	3
8	3.41270556606908	6.81446451910185	3.16674536981982	6.69245962683475	4.82746537873961	7	6.82890581059073	6.13666673415575	5.64968501640391	6.58457869402274	7	6.35279506841228	5.0680978647627	5.67353549949098	5.63202084783561	6.81987784782562	6.25743945107334	4.43611006241907	3.87160867697283	5.6149174948223	7	6.94723568425008	7	7	1	7	7	7	7	2	2	7	7	7	7	7	2	7	7	7	1	7	7	7	5	7	99.25	0	3
9	4.54678344844408	7	3.6293573111611	5.68031573107587	5.00924314023918	4.52644246633263	4.69257052104675	7	4.96249027581205	6.01087741650557	5.99094193929909	6.3069477996496	7	6.85817918084089	6.02201699539285	7	7	7	3.4193869527743	5.923799275774	5.88402444188026	7	6.85252446892279	1	1	7	7	7	4	3	2	7	7	2	7	7	7	7	7	7	2	7	4	7	7	7	84	0	3
10	5.3159804824594	5.76232348494848	5.11325046337349	2.42962826734914	6.49038477624832	6.07185985601834	7	6.21158219575395	6.67326221499765	5.86699548106668	7	6.67502431130914	5.60542729657907	5.75441580816373	7	6.86109190348993	6.11385182569913	2.60790247965548	7	7	4.661170452704	6.59600450687621	4.26999666220031	7	1	7	1	7	7	1	7	4	7	6	7	7	7	7	7	7	1	7	7	7	6	7	101.75	0	3
11	6.38137152509772	5.78808102931044	6.57484649082453	6.44549780762441	6.56244336956296	6.11747023270382	5.45132800140398	4.79472935117502	5.17352370604378	5.24215362544825	5.55646628294747	6.67766424693876	7	7	5.18354581504116	6.90502452999754	6.11781744125474	6.22322092589488	4.3683644153378	7	6.77779896351032	6.38284386671095	5.86680333277294	1	1	7	7	7	7	1	1	7	7	2	4	7	7	7	7	7	7	7	7	7	7	7	79.5	0	3
12	5.92715029720601	6.51153838056721	7	3.12838646181616	6.96183668472065	6.79302496399143	7	6.9231405697336	3.89836180864735	5.9432361430642	6.5872424375184	7	6.20986919227093	6.83644690180887	6.22604166654512	7	5.38778164378889	7	6.63521378583806	7	3.94932433237799	4.83011823924797	3.83886630566134	7	1	7	1	7	7	1	1	7	7	2	7	7	7	7	4	7	1	7	7	7	7	7	85.25	0	3
13	4.19239021019134	6.68413581623264	2.54188163769587	5.08722652372838	6.14568059162275	5.36622667473363	5.67363836379503	6.6315235541373	6.51093470615216	6.13587803774443	7	6.09324739148297	7	7	5.98948285313575	7	6.30503910739595	7	6.67289040716606	4.66708111377691	5.79692747530723	5.92076957977866	5.28269932005993	1	1	7	7	7	3	3	2	7	7	2	2	7	7	7	7	7	2	7	4	7	7	6	90	0	3
14	3.99863007819187	4.50290787386936	7	6.58627679614406	5.49821273306847	6.81229831391385	5.37306131553392	7	5.42495353381017	7	6.49746355587118	7	7	7	6.52528726003634	6.00643949598649	5.16676506073433	5.79841781629039	2.40669141432758	4.4332416223726	5.41236438909006	7	5.91184236818616	1	1	7	7	7	7	3	1	2	7	1	2	7	7	7	7	7	1	7	2	7	7	5	84.75	0	3
15	5.67950015204478	5.590121254675	6.78030276870274	3.57260515142619	5.68604260815319	5.27442015910402	4.76194709203403	6.61642172006351	6.44582171448203	5.56496766827594	6.38550274948228	6.61814748474661	7	6.26651295272943	6.9058523846524	6.39923468281729	6.43783103764751	7	5.28642931958935	6.29054171084051	4.07796953084391	6.92943920422815	5.98473102436467	7	1	7	1	7	7	1	6	7	7	2	7	7	7	7	7	7	1	7	7	3	3	7	89.5	0	3
16	4.63638134428509	6.75775814458122	6.09521198602699	5.86453340139637	6.7147132694881	3.72048818443846	6.19165747992721	6.14541023829999	2.75111568465576	6.83750515871898	3.53303578002626	7	6.71925173998125	6.51298725538832	7	6.99781632758503	7	2.95307735551765	5.60914580338605	5.26633081591219	4.96642138826134	7	6.05733670220283	7	1	7	7	7	6	4	2	2	4	1	7	7	2	7	2	7	7	7	7	7	7	6	94.25	0	3
17	6.71656906211516	5.93037533847888	3.66631054284693	4.9512205206815	6.22558677891193	6.23098200981147	6.50013348480388	7	5.83523853687581	6.26393977875364	5.47215384491419	5.54940064700369	6.85633345921552	6.08312518260399	6.61928321005665	3.32353004556389	5.82757466481782	5.81692002674752	6.00730510696458	6.16119241776949	5.33235345520978	6.27621492883749	6.60451415994686	7	1	7	1	7	7	1	7	5	7	1	7	7	2	7	7	7	1	7	7	3	3	7	107	0	3
18	3.40883630505527	5.88473362794396	6.34700847764321	6.50395723099105	7	6.46729407125972	4.9381514841848	7	5.56955261870853	6.71326633170869	5.28443289829619	3.68305308587331	6.5828171360858	6.47201456728024	6.18815838382769	5.63287339410794	6.70437130096851	1.7459979536056	5.56400742786935	3.27560052157816	5.8180448238763	6.87432311967701	5.90334875026958	7	1	7	1	7	7	4	2	7	7	7	7	7	2	7	3	7	2	7	2	7	7	7	89.75	0	3
19	3.58119561949982	4.23485246897982	7	6.83842338717942	5.17892889560503	7	5.02411504462028	6.03475420987326	4.6510797247085	7	3.94336295907418	6.6904427782762	4.26561407630116	6.89685931078804	7	6.36764026261385	6.01193562606365	6.32391459965413	5.13236178461635	6.39637056803116	5.5667013221699	6.23954250636009	5.67976692691308	1	1	7	7	7	5	3	2	7	7	2	7	7	7	7	7	7	1	7	5	7	7	7	74.5	0	3
20	4.44412056382823	5.86995382710508	2.76477540469139	6.16281387221463	5.96514998375102	7	6.59771105395161	7	6.98901376289941	6.27869871389032	5.63463029641893	3.26555872326896	6.91072792960503	6.61004048158156	6.90267951689439	5.26528914901779	5.86883690619514	4.27306715669719	7	4.54967315690249	6.84997248743903	5.84825119199545	6.84548033527335	7	1	7	7	7	7	1	5	7	7	7	3	3	2	7	2	7	7	7	2	7	7	7	91.25	0	3
21	4.80933008885142	5.43500537713687	3.56952919300619	7	2.10202576217591	4.89266481103393	6.71168521174731	7	6.81908189033149	5.43533843647298	4.66964626463435	6.23086889566235	6.20308015253797	7	6.14430135631522	5.55188350648328	6.22891000545382	6.20612362162138	5.85585385315641	6.78096260495559	6.62185444864827	7	6.6646401834583	7	2	7	7	7	7	1	4	7	7	1	7	7	1	7	7	7	2	7	7	7	4	4	84	0	3
22	5.46216835790213	4.71270950069701	2.35419182863925	5.46231660557001	6.12843717640355	6.31452955290511	5.82312474614254	6.23402980412969	7	7	6.59781648578097	5.14558854948441	6.92127281568402	6.17722129796424	5.97219949545244	6.58595115561528	6.98913398504685	2.82597194706386	5.12586398835784	1.37964009259568	5.72229355301749	6.88947484151585	6.2859018725868	7	1	7	2	7	7	7	1	7	7	2	7	7	7	7	7	7	7	7	7	7	3	5	94.75	0	3
23	4.72285369868475	7	4.36832743066488	5.94834160938982	4.70551939081881	4.87007935118356	4.48825469884659	6.17359099730515	6.37056894865108	6.28618172801337	6.46411958832622	6.71855289652067	6.6605322902961	5.80863160151276	6.88129288977928	6.85437307544505	6.42348958794012	6.67847181172905	4.77597132157218	5.09321044256404	5.07407046998478	6.28399958375304	5.72402787027938	1	1	7	7	7	5	2	2	7	7	7	3	7	7	7	7	7	7	7	7	7	7	5	100.5	0	3
24	3.9480315123969	3.70411494442191	6.44332532882442	6.67828719804314	6.68210270777927	6.22432077616465	4.45056924782647	6.37682318938368	7	6.61498340068708	6.26705813754973	3.1658713319381	5.04952240281137	6.62403769154131	6.93924855354016	5.80203931945246	6.11311858953088	6.03229642285261	5.39712713271396	4.94509514473466	6.47088789585711	7	7	7	1	7	1	7	7	1	4	7	3	1	2	7	2	7	7	7	1	7	7	7	7	5	69.25	0	3
25	3.94462808753589	6.17481009457269	2.47046262047891	5.77573041830096	5.99408514791809	5.86022410477282	6.96822310553949	4.17615074415289	5.90434008343883	5.00993425187023	5.40337460027383	3.13152514491631	6.25973684166217	7	6.8772061282093	6.28270621642063	6.98368182713224	5.36816956130233	5.36128421790027	5.16241199712105	6.77006074449461	6.2291754294263	5.78738263849714	7	1	7	7	7	7	2	1	7	7	1	7	7	7	7	7	7	3	7	7	7	3	5	74	0	3
26	3.51658398708226	4.24316544623841	7	7	5.71038712707725	5.18121794172697	3.93890993632698	6.99620375172666	6.80055173959512	5.54510727619495	3.33475165509418	4.81508567932825	6.69521025750993	4.93144036430967	6.40173320753047	6.79480993484538	6.5377547810734	5.99096349117258	4.69660029939749	6.82554702161891	5.80502868451353	5.77796155269825	7	2	1	7	7	7	7	2	3	2	7	1	7	7	7	7	4	7	1	7	7	7	7	7	79.75	0	3
27	6.79968699154634	5.32804850556919	5.19455587096748	3.56519635153862	5.59611557997902	6.95870377517573	6.32764369841713	7	6.36841029741895	6.85576567488809	6.35090339013887	4.73957813785676	6.30086425162637	5.91906571137262	6.41212185584588	7	6.15908730499673	5.51467105804267	6.56575864350741	5.26561930694771	5.09442404824325	6.1299070541663	5.64227894307567	7	1	7	1	7	5	2	7	1	5	1	7	7	7	7	7	7	2	7	7	2	3	7	97.5	0	3
28	3.12695054598626	5.35996843249526	4.57963326685872	4.01943891854481	6.55978839532475	6.09340512737361	5.72543574577696	5.77024543722268	4.75013028830651	6.80346202829371	6.1942468467932	6.10866068295746	5.93707048769429	6.61353008876089	6.19008054716793	6.82667524041518	5.38511853522954	5.56798746613696	6.37882608600542	3.4839022267153	6.72135822534338	5.87333222080257	7	7	1	7	7	7	7	1	7	7	7	2	7	7	2	7	7	7	7	7	7	7	2	7	87.25	0	3
29	4.87456923095115	6.45517579148565	4.97287859492137	7	6.37605294576992	3.64215795342358	6.5309536525379	7	7	6.46518114682855	4.30375066244323	7	5.20022684368251	6.27222217580202	7	6.30338046303029	7	2.77117054361746	5.51713544124617	2.70928419668529	4.92908320556304	4.33852168986536	6.93891724820155	7	4	7	3	7	7	2	2	5	7	1	7	7	4	7	7	6	1	7	7	7	7	4	105	0	3
30	5.2052546747882	5.41449486753991	5.65687149826835	6.35890709139736	6.92447661651468	6.4320167577839	7	6.84775954936081	6.27341723596475	6.28748286472269	3.87498265712687	4.55394084606293	6.57568610871378	6.6298470806019	6.18235932519472	2.16240422457428	7	2.16626663957213	5.12397134267135	6.11335565278318	5.74227086959509	4.58809304617039	6.39114649693738	7	1	7	1	7	2	2	2	7	7	7	7	7	3	7	3	7	3	1	2	7	4	7	95.75	0	3
31	2.00497182863538	7	6.39477850175555	6.3601085092014	1.17129520799705	1.97523715187815	6.44253388227399	7	7	6.02748373349456	7	3.80854406711174	6.27628934033622	4.15002655746324	6.34609315140632	5.82951092879874	7	6.02413466332976	5.32310587497818	7	5.31664396653201	2.44396784143914	7	5	2	7	7	7	7	3	2	7	7	2	7	7	7	7	1	7	4	7	7	7	7	3	76.5	0	3
32	3.23568335012628	5.35907429474519	4.02800703343391	5.04110912271226	6.08301036754759	6.24271228636598	6.0257916852481	7	4.3354430580069	5.90297805361524	6.47728447505318	2.96446956779569	5.85334050829213	6.91336559677921	6.54221388297611	5.78686186764468	5.38431117425825	6.66226588846238	6.58013166154141	6.12207772857674	7	6.62187265985597	6.1163757468779	7	1	7	3	7	7	1	7	7	7	2	7	7	7	7	7	7	6	7	3	7	7	7	82.25	0	3
33	2.59847489051187	5.33066186198936	7	6.46817435723011	7	4.12488807766425	5.17768012218235	5.86452853373424	7	6.78068487819695	7	5.01762100146913	6.84690299350271	4.8057168450412	3.73935050557713	4.98704529916154	6.55316125282163	6.24782268837879	4.14117048066294	6.45003810328474	6.8168408394585	6.50401480483337	6.1843830810155	7	1	7	7	7	7	1	1	7	7	3	7	7	7	7	7	7	7	7	7	3	6	7	77	0	3
34	4.01317055906647	6.87019083059044	4.7938079579819	6.28502409349261	6.32689084768883	5.98745410561226	6.63766584483644	6.00892433583884	4.51295406508377	7	5.54545043010293	5.33356069967239	7	6.32577453105449	5.45027650154544	5.24939063553024	6.01465098435413	4.22395723943846	7	6.49481538794424	6.65853200143018	5.31262155310597	6.0008512050784	1	1	7	7	7	7	1	7	7	7	1	7	7	3	7	7	7	2	7	2	7	7	7	88.75	0	3
35	3.72736042129843	6.52245881519621	4.36929773944295	6.52933816158066	5.99569331882974	5.21458277665716	5.38683800013071	5.92728487588271	7	6.20645418111958	5.89863701757027	3.38652346886744	4.83836189901761	7	7	7	4.69700636875173	5.12835324700644	3.27717691237096	4.72077272054773	6.83849028984579	7	4.78205843866433	1	1	7	7	7	7	7	1	7	7	1	2	7	3	7	7	7	2	7	1	7	7	2	68.5	0	3
36	3.45177263356485	4.8681824237979	1	6.13909544256364	6.04839910950273	7	6.28919157411483	4.34403459854452	6.67478072680482	4.62093856578022	6.18072386761781	2.49707989365317	6.01549894518516	6.62080270630222	5.08869541904729	7	7	1	6.43445959324788	5.04924252329188	6.65657053520286	5.708300166821	5.4515254121778	7	1	7	7	7	7	2	2	7	7	1	7	7	7	7	7	7	7	7	7	7	7	3	80.25	0	3
37	3.08056511415652	7	4.69525759300511	5.39665706973404	6.24873856264162	6.27032108719295	7	5.72394792693412	6.54902643717572	5.31392859613155	4.76765572984626	3.03508772511293	6.12990709246046	5.87021922200035	6.67572179030332	7	6.83370905990409	6.58521265127549	6.58257999941276	5.2181195361128	6.40873987157677	6.787005706154	5.18517796557003	7	4	7	4	7	7	2	2	3	7	1	7	7	4	7	7	7	4	7	7	7	4	7	75	0	3
38	6.88290156060746	5.51591317599102	4.63052429302046	5.18881960835518	6.95729534900152	5.95537003484451	6.53753614390109	6.04804564435953	6.9031388877347	7	3.97402220071556	5.49348839924889	4.09505310254109	5.53551521363141	6.35935583343332	6.20308304707367	6.13821065304442	2.1296138370593	5.29149705843739	5.47136493860181	7	5.33743518107636	6.6857150617344	7	1	7	1	7	7	2	1	7	4	1	7	7	2	7	2	7	7	7	2	7	7	4	94.75	0	3
39	3.68570381718745	7	5.85146127039215	7	5.73584628122268	4.53596337454448	7	6.36869514254481	6.37167700712594	5.72443443464257	5.51482631842438	7	5.82306052799824	6.1742796162803	6.60219538372478	7	5.83382662374526	1.02235808906188	7	5.25034457418151	5.81182578713337	2.95070196726056	4.36210958356581	1	1	7	7	7	4	2	7	1	7	3	7	7	7	7	7	7	1	7	6	7	7	2	94.5	0	3
40	6.03095317616561	5.79131726388587	4.91369774225717	2.42126739955888	5.7614083778077	6.73528771271442	5.48113014329352	7	5.96971023167395	6.96623653776725	7	2.43130599863929	7	2.93616188093453	6.27282203394778	6.19001578853999	4.81345149323568	6.32401484629778	4.77545593766879	4.69888671146758	4.87762159632505	4.94391260474233	5.94933051216759	7	1	7	1	7	5	2	7	2	7	2	7	7	7	7	7	7	4	7	7	4	7	7	84.25	0	3
41	2.47380736055799	7	6.98554055221527	2.31893250327524	6.24041437401672	1.89429894113389	4.24562931035066	4.83872347093731	6.86591022603667	5.16257932405151	3.87653090475132	7	7	7	6.59135162961549	4.10814829035123	6.06431184260746	5.04093178246517	6.66664846340656	5.61556966620828	5.63205655455327	7	6.60845673753845	7	1	7	7	7	4	2	2	7	7	1	5	7	7	7	7	5	7	7	7	7	2	7	83	0	3
42	4.84225016019102	5.16762774774358	2.37573553859432	4.77906574535913	6.51127981395337	5.8020559529987	6.69704421061658	2.93346666483578	5.5087200439701	6.65339136528164	5.44384195430563	1.75730573239119	7	6.7197827984756	5.62464680912586	6.69222032322168	7	6.0547153943003	4.6105645230363	5.39681567193932	6.08321649017865	4.12165638135518	5.53649441392188	7	1	7	7	7	7	2	2	7	7	2	4	7	7	7	3	7	2	7	7	7	3	3	82.75	0	3
43	5.58773516138724	4.75329896591306	6.49192548682254	3.79174272597523	5.71328603402953	3.99367659150075	5.93743341856001	7	3.09161545058272	5.77407192440209	4.40966036624685	6.66525438699872	6.68444397704302	6.99013621675011	5.75336693430579	6.77751574030487	6.64722722423381	6.87943604466688	4.5535959170714	4.71147845246702	5.39732452532948	6.8429260475676	7	7	1	7	6	7	7	1	7	7	7	7	2	4	7	7	7	6	1	7	7	7	7	2	94.5	0	3
44	3.94992469652572	4.56174595832506	3.29483414987963	5.67595531782642	7	4.68605900264003	5.29547008121528	7	1.96463741551025	5.94154810835417	7	6.16014025649793	6.03221877458807	6.51632998255666	7	6.18531627769477	6.80108798431007	2.51249588598252	5.79909579645723	4.46758494105491	4.7855284935555	7	5.14200939630728	7	1	7	7	7	7	2	1	7	7	7	7	7	7	7	2	3	7	7	7	7	5	7	77.25	0	3
45	3.06424550817228	6.35731324881257	4.99941328888416	6.43751720607892	7	4.23602652001593	5.48763386636761	7	1.11157764959136	4.96578301737595	4.69214371559315	3.43665210512511	6.12242309494621	5.39399235529265	6.39999427274628	7	7	4.87341255538824	7	5.52939139246163	6.53140082010339	7	5.37293064425876	7	4	7	5	7	7	1	7	4	7	2	7	7	7	7	7	7	1	7	7	7	3	7	67	0	3
46	1.24172160423526	5.06652550437495	7	4.86638239499279	5.32849534425308	6.31026413767393	6.21059954865434	6.6278118050992	6.14628528864746	6.77372988319626	5.28276647748719	7	6.6456257223284	6.71155985115202	6.58268790909916	2.52802728898662	6.0837208755451	6.9271486766906	4.38992413226333	5.48253201462838	5.64401626147657	5.03263270952056	6.56286719902258	7	1	7	7	7	7	7	2	1	7	1	7	7	7	7	3	7	5	7	2	3	3	7	99.75	0	3
47	3.67324155899827	7	5.97991983955567	7	4.93772664927732	5.66213370547731	6.40910605917249	3.5486314392216	3.43335139409325	7	5.31115088797598	3.13933191563899	5.24714233258935	6.95506219373966	6.24222138315593	6.76335199181175	6.16599403630332	2.19642736420497	7	7	5.91152027285031	3.97900547784757	4.43329008562458	2	1	7	7	7	7	7	1	1	7	2	7	7	2	7	7	7	7	7	4	7	7	2	82.5	0	3
48	6.4021600556767	5.11328021495961	1.94247303053506	3.94539617540286	5.88332745895211	4.97398021443655	4.74884083062157	6.31531361217583	5.06959147728617	6.32465197943096	7	7	3.75054033238423	6.93090941141164	6.05094669123233	6.7236559811311	5.92803293320963	6.05375424911457	6.79666485817295	5.25706714147516	7	2.90851561099624	6.65079003481772	1	1	7	7	7	7	1	3	7	7	1	7	7	7	7	7	7	1	7	7	7	7	7	78.25	0	3
49	6.18184395506819	3.96851148395832	2.54493888582683	6.47018143988728	6.1779510768389	5.26455329234889	5.71376156475788	6.64035203880978	7	7	5.09760564184515	5.34514646784911	6.18224506060624	5.30913507433723	6.75391331654304	6.44523776433626	7	3.2819331464557	5.85866210227145	4.19453498929318	5.2960483873778	5.74525335113173	6.26607273431815	7	1	7	2	7	7	7	1	2	7	1	7	7	7	7	7	7	1	7	7	7	3	3	90	0	3
50	2.5930040303986	6.32686606055618	4.73422042332407	7	6.11531172484265	7	6.80982731548996	5.31685189311571	2.46297530694119	5.07069060656182	3.97322674852533	4.3926298750892	5.52459618496247	6.00207920480293	5.58909807713093	7	5.9051387800633	6.03107471684998	3.35740419298181	5.20806472229942	6.20046280844737	7	7	7	1	7	7	7	4	3	1	7	7	2	7	7	2	7	7	7	1	7	6	7	5	2	88.75	0	3
51	4.86285779024639	5.71512887272971	3.09939496911793	7	3.79163468295016	6.49073828469674	4.03919965887062	5.95984345864206	5.68030533758668	6.95619591749079	4.76035108206867	7	6.6476825485537	6.66063195293516	5.92771018405711	4.17114711323906	5.82389280714257	4.00208056892531	6.89033530167694	2.81873628074898	4.41967977327521	4.56117096979898	6.68605827449684	7	2	7	7	7	7	7	3	7	7	1	7	7	7	7	7	7	7	7	7	7	7	6	95.5	0	3
52	3.34273672099741	3.96015083785381	4.71538474897046	7	3.28002207954856	5.1597546640525	4.38489469444232	6.36512801010923	3.09433992276892	6.12640011612288	7	5.74845070341197	7	6.17249665046757	7	5.55690219925064	6.09662004468077	2.17038748224129	3.48183158778993	5.41581203776678	5.13774472778545	6.76816357875189	6.05204192530725	2	1	7	7	7	7	1	1	4	7	1	7	4	7	7	7	7	4	7	7	7	5	7	82.25	0	3
53	5.93885418900323	2.72625317718191	4.76909082903117	6.73725499260378	5.56359766358981	6.78198605109859	5.20165301536345	6.9324461035908	6.1205410375306	6.77912528288573	5.60120097951798	1	5.55786165890279	5.47513762799642	6.88532021502968	4.26624375468716	5.07507094012426	7	6.98522895611093	5.75567968102658	5.64492048755317	6.686663206717	5.85399486258139	7	1	7	1	7	7	3	3	1	7	1	7	7	2	7	7	7	2	7	3	3	1	5	74	0	3
54	5.29194755277442	6.23032514369476	5.85167061105119	1.97140279817193	5.97757356488625	7	7	5.86662161390909	5.71927703543702	5.62523298580138	6.19065790062245	2.58300525678039	6.70376992360949	6.04166050491905	5.94472789365626	6.48278683464954	3.25380568329779	3.00572707226083	6.30500768442561	5.31560518828856	5.87934373706562	6.9315361653536	3.45021929139541	7	1	7	1	7	7	2	7	1	7	1	7	7	7	7	7	7	7	7	7	3	7	6	95.75	0	3
55	6.19321501403553	4.13149288850571	4.15535679370084	5.18325441297853	6.68857493747696	6.59094399731878	6.77818777291434	6.15267774779478	4.65258319737601	4.36182581005574	2.77897158875727	6.5910501383901	5.65811419326225	6.89328887529652	4.91812835649201	7	6.81023514649581	6.86333177814906	5.03843701604437	4.80778448706243	4.60006854243378	5.26907661722481	5.67595134113865	3	1	7	7	7	7	7	5	7	7	1	6	7	5	7	7	7	5	7	7	7	7	7	73.5	0	3
56	6.59040711621671	5.70013193550407	3.49775756948368	4.21950847906452	5.18623922077483	7	6.85200706772237	6.38020244105454	5.13182611358104	7	5.4981757135348	6.98314421347694	6.22026779069189	6.56735353233151	5.9256868045513	3.50929000712253	6.16036932938552	5.32009434935663	5.38819700624472	5.45741597542185	4.66996137073015	6.96689600630729	5.22062540280195	7	1	7	1	7	1	1	7	2	7	1	7	7	7	7	7	7	7	7	4	7	5	7	79.25	0	3
57	5.27817786036701	4.94085044845978	6.6539988969242	4.50837001126543	3.91930465343457	4.95788650644011	6.44625959829894	6.93873018922027	3.73003414572812	5.0384878499053	5.50748072156375	5.01226238558112	7	6.91917548978188	5.41367080967197	6.94548458685596	7	6.75205961129215	3.55884783359199	4.03754729055039	3.90783295101117	6.77533042411921	7	7	1	7	1	7	6	1	7	5	4	7	2	4	6	7	7	7	7	7	7	7	7	4	82	0	3
58	4.3689989497807	7	5.91619076814958	5.18146797069743	4.97712399762002	2.94694715649289	5.21126737707055	6.40926292419704	5.95062022609391	5.99026630312007	4.62209440262147	7	6.77413508724923	5.44843822302072	3.29123906628068	5.87188239311219	7	5.55449429934635	5.63521038621558	3.27486714079177	6.96891100641999	7	5.37650398755719	1	1	7	7	7	7	2	6	5	4	2	1	7	3	7	7	7	1	7	3	7	7	3	80.75	0	3
59	2.2745149909408	5.91964712383343	4.17403965024691	7	5.80439496207203	6.03523586510804	7	5.18264299828929	5.34293424914546	6.57896398163541	2.56819840143719	6.30036216410723	7	4.1353704321003	6.75578630963819	7	6.8530398266683	3.30462421090952	4.73997410120694	6.85690854944637	3.49984139729767	5.38968164666974	3.3190153538084	7	1	7	7	7	7	1	2	1	7	1	7	7	7	7	7	7	7	7	3	7	7	7	77.5	0	3
60	6.67369432596152	4.54288146240852	3.76480906181839	5.48729742164341	6.6667466827765	6.91310145500994	6.38703383839355	6.16977275842841	5.55991303266276	6.38292421461096	3.04666792344159	5.60688800911995	4.98331585985756	5.6868158700245	7	6.34203326174915	6.36023017712109	5.51681038245876	5.09302735413826	5.6507945826962	6.20605124084763	4.95235806411085	6.60145807910276	7	1	7	1	7	7	1	1	7	7	1	7	7	2	7	2	7	7	7	2	7	7	6	80.25	0	3
61	2.02979666411717	7	3.39805330544746	6.86640933015349	5.46891034199134	4.11759471145008	6.51607790016191	5.07760423775337	2.86867376520687	6.96956420893217	5.45539605236917	6.84570541145256	6.13242247057507	5.39986966536052	6.3935405356527	5.18926428184182	6.20308636015743	7	5.40021171820864	3.78786718054378	5.99322084945967	4.7625532648437	5.00510358238314	7	1	7	7	7	3	2	2	4	7	7	2	7	1	7	4	4	3	7	7	7	7	7	98	0	3
62	3.87912492553742	5.55343128051324	7	3.48061860305294	5.32527633675084	6.98601639888639	4.88639100209229	2.85107840666219	6.25194830304271	4.44133273744239	3.5709130133966	7	5.56002253436285	5.75802111823958	6.60905440845343	3.89796250216039	6.8610987623947	2.0689088542317	5.71358373882728	6.89906999447405	6.62208364464727	5.72168595836143	6.77176342896414	7	1	7	7	7	7	7	4	7	7	1	7	7	7	7	2	5	2	7	7	7	7	4	78.75	0	3
63	5.8187074792027	4.4645918289956	3.99597170763854	4.96771513341444	5.97336786780995	5.75745316509906	6.60954747244253	5.53781538875511	4.34625176954053	5.56097282742134	3.75200676229327	5.18897072549968	4.16254950216527	7	4.740006518148	7	4.85334142176289	6.95734419170387	6.05775852686821	4.5349641185692	6.00741710320738	5.4013950336369	6.97168982084467	2	1	7	7	7	7	2	6	7	7	1	1	7	3	7	7	7	7	7	7	7	7	7	89.5	0	3
64	1	5.78217772428432	2.40975537004813	4.97733398175489	6.4352207473116	5.25688842119531	5.9625312880546	5.70048172770315	5.01868142339382	6.42130084988915	3.91586805901397	1.90625434573535	4.90830006413745	5.3488729463452	5.61204216318569	6.33719645288826	6.26410578320998	5.1036039800107	5.93389445910479	4.88292235436534	6.91428990719391	6.8264016690625	6.04971907256091	7	1	7	7	7	7	2	7	7	7	1	7	7	2	7	7	7	3	7	2	7	7	7	86.25	0	3
65	3.0936294318108	4.17838632027776	6.48605958025044	6.7227971542794	5.98026250028602	6.18480046067847	3.8229139648796	6.00753639190274	6.77707553709071	6.69539416180583	5.76383311672098	2.47660900469265	5.52100913553187	6.06149792389024	5.64941072262373	6.0125051419011	6.60897392154265	2.99356922462748	5.0183006070167	4.97215284781063	6.64670444768393	6.41179584838398	7	7	1	7	4	7	7	1	4	7	7	1	2	7	2	7	7	7	1	7	7	7	7	6	85	0	3
66	2.75620181567872	5.7563655441776	4.25196198753346	5.31453939769853	6.06680688957328	6.86111367028657	6.75883380270579	6.73155659460379	1.61035696966763	5.59822886281758	3.00544321431434	5.02302269225035	6.84862709652974	6.46030443047426	5.17215483859887	5.2119629721981	6.24162012126512	3.8404621906033	4.76228453265808	6.45534735782221	5.79476137451496	6.07076636244735	3.76296568503926	7	1	7	7	7	7	3	3	1	3	7	7	7	2	7	3	7	1	7	7	7	2	2	90.75	0	3
67	2.10674281368619	5.92028006121623	5.95243014878411	5.78584985845607	6.44485624378639	2.95408914769483	5.54830796343502	6.17547819496974	4.13662418157973	4.89331204143626	5.15148712135591	4.93543302237854	4.27392144836626	7	6.21677806283721	1.54143669180745	7	6.73928368812467	6.21991963871534	6.85312413038349	3.0236442925161	5.92585696646658	5.88117800345685	3	1	7	7	7	2	1	7	7	7	7	7	7	7	6	7	7	7	1	7	7	4	7	86.5	0	3
68	6.17371759904322	5.28801427597761	5.82980966943952	6.79012652354134	5.33357560066626	6.38809477090873	6.27677416485626	4.98725420369399	1.5421681126888	5.6518962180077	5.46013502835695	1.26708668221892	5.86005649838187	5.20633712135997	3.75329414093247	6.74309616899347	6.63002612391752	7	6.14092191688083	5.20414876515147	6.45039810232674	5.56202274018741	5.17150530473737	7	1	7	1	7	7	1	4	3	7	7	7	7	7	7	2	7	3	7	7	7	3	7	92.25	0	3
69	3.62612639479449	4.0900390817109	1.68661385618957	6.71021146012838	6.39176789144877	5.83780511242978	3.57443037482304	6.0762545174021	5.23569429692743	6.89497218334758	4.7149585898685	4.04212765989287	7	6.71949933785083	4.21733997303564	5.73394823627928	7	7	4.1409610367586	4.44225022673059	4.99700640076122	5.58151800007349	6.20409133400616	7	1	7	7	7	7	1	2	1	7	7	7	7	7	7	7	7	7	7	7	7	4	7	69	0	3
70	2.58041399750737	6.0674472695372	6.74593871931399	2.54154316095575	5.23290611971	5.47353319141008	5.507490671636	4.05624280156214	6.04448558457055	4.41360362538355	5.97946960871671	6.94688906067116	7	2.02689577259135	3.42681858416197	5.38529931591549	7	4.71945132241641	7	1.62365658828934	5.31707321316132	7	5.76998220660489	7	1	7	7	7	7	5	2	7	7	2	4	5	2	7	7	4	1	7	7	7	1	5	80.75	0	3
71	3.46816100718493	7	5.78051887701371	2.57094670647863	4.31941467219723	6.47881921545741	6.11072924710858	2.5733061296499	3.33653952570361	5.77186389119863	5.52323622410993	3.38166050548137	6.38759061313837	6.38461082722943	6.19272893444921	6.63957789077598	7	7	5.85086534451929	5.20447329678813	3.48225147341732	6.52619041264551	6.06480168705972	2	1	7	7	7	7	7	3	1	7	1	3	7	4	7	7	7	1	7	2	7	7	3	77.5	0	3
72	5.16623994446251	2.12541526907429	4.6173341430956	6.54703017869218	5.99188781163753	6.9954342469617	4.64346531309848	5.44302102087397	5.71314314946344	7	4.33444696910438	6.1207694079792	5.06192275343068	4.52749517506134	6.22269007782795	4.01924443809715	5.75526986804104	1.02417190986579	6.54952535428104	4.57562822997034	7	6.73683590649224	5.43640414839818	7	1	7	1	7	7	7	3	7	7	1	7	7	3	7	2	7	7	7	3	3	1	7	70.25	0	3
73	3.95993119820517	3.9885054303075	3.59042993418745	5.23395666171044	5.95187700695497	7	5.28984721264028	6.43758752447344	5.09248945923817	3.9728328351151	7	4.40671577719211	3.82393984449928	6.68636445944679	6.38448913988696	4.37037060001223	5.01684443228345	4.02424089732696	4.44263494202718	7	5.2409768984439	7	6.65533740742449	7	3	7	4	7	7	2	2	7	2	7	7	7	3	7	7	7	7	2	7	7	2	2	58	0	3
74	5.80808960886741	4.09567695360898	4.54710168408408	5.61081056029699	5.91896278986828	5.79404705609339	7	3.91204696245496	5.85933304453699	6.47650656586102	6.37185526474651	7	6.98157347839542	3.5351456489476	4.94508796831941	6.89803566747972	6.29007336146903	3.63560257258903	5.40886759542397	5.2403686255572	2.39821928656214	4.76828899895645	6.13498744162908	7	1	7	1	7	7	2	2	5	7	2	7	7	7	7	7	3	2	7	1	7	7	6	84.75	0	3
75	7	4.71352943837035	2.44211961457209	4.28756358531219	5.40234770025679	5.49152761349022	7	5.7173312974324	4.53784629505642	4.97210722719145	4.0139231241219	6.68284652395738	6.71335207465803	5.73906867562679	5.56037756383994	5.30741715130108	6.70155612811065	2.07688461091725	6.26968340249144	4.64964572202754	6.89692735870592	4.00962868224703	4.56335866083086	2	1	7	7	7	7	1	4	7	7	1	1	7	3	7	7	7	3	6	7	7	4	7	82.5	0	3
76	1	4.62483059687499	3.0989434397849	5.25890453223195	6.11778469747987	7	6.09931088600053	5.56125528301912	5.9377733248303	6.33157518662336	5.031267025591	2.6678834651897	5.70983348377399	5.66173147294217	5.74627312700389	7	6.51384578011437	5.75857597775803	3.03063186843284	5.43261481388328	3.80213083863367	4.5017548857316	5.67462696350427	7	1	7	7	7	7	2	7	7	7	7	7	7	2	7	7	7	5	7	2	7	4	6	96.25	0	3
77	2.58493187953547	6.09987803017755	6.45815461628668	5.88690309145878	5.40845887611743	2.66582373385331	5.99912540317846	5.88104114634305	4.72084031513195	6.67174302068723	2.95572710610013	6.15792833593674	3.81352336382103	7	6.59748652406463	1.02439594142293	7	7	5.19800825564732	4.64569673496917	3.722914428359	6.48471156652199	5.50820739728827	3	1	7	7	7	7	1	7	7	7	7	7	7	6	7	7	7	7	1	7	7	4	7	64	0	3
78	6.83580589871333	3.76501196644622	3.1042225002103	4.33238542770511	5.81699519039801	4.80573339170138	7	6.40716419414621	4.93923353632151	6.27417912093728	3.93392136120835	6.47866681728486	4.95926657724684	4.17950807481356	4.87396845771299	6.22896762156771	6.18738400472873	3.49875185636391	6.09891038168163	6.11109440951069	6.77699790662565	3.18946980044688	5.69698828639806	3	1	7	7	7	7	1	6	4	7	1	7	7	4	7	7	7	2	7	7	7	5	7	75.75	0	3
79	1.45555365289353	6.81900443734448	1.42412518964434	5.25786758866798	6.50866506124801	5.46598218954615	7	7	5.40057679913855	6.67313320995349	5.89459545386417	5.46915991771481	7	3.62401324072509	5.09825593908679	6.40101314979276	1.72342514535463	5.21213330683618	5.29476317637073	5.51663675187623	5.87337547020867	3.13431796089405	6.02118437312931	7	1	7	7	7	7	7	6	2	2	2	5	6	7	7	7	7	1	7	7	7	7	3	71.5	0	3
80	3.60588116125412	6.9332698175896	4.0449903022484	5.21313162022346	5.40702975765449	4.22016193643114	5.7298179223508	6.1981856050892	4.12232550438991	6.51267423620199	3.23587484207849	6.39292977780118	7	3.94090450784696	6.79332013707742	5.42432333017856	7	3.95106016880333	4.53587424758367	6.63473146807156	4.98295316066445	4.47385192319246	3.45327209785889	7	1	7	7	7	7	3	2	7	3	1	7	7	2	7	7	7	1	7	7	7	3	2	79.25	0	3
81	2.80518906307562	6.29882773687126	3.46344101114043	6.43107851462933	5.25447654672929	4.34678981490518	5.84570360844068	5.93691467713046	5.65705460138371	4.16049793632101	7	6.60337619421814	3.95257025815687	6.54687340916136	5.16070452965981	6.02779258853942	6.57820378084059	5.79557992401889	3.31313461170667	5.6510630443219	4.90432200540684	6.03892416360682	5.41904980676969	7	1	7	7	7	7	2	3	7	7	1	7	7	7	7	3	7	1	7	7	3	7	7	72	0	3
82	3.20600098784104	5.43089382448402	6.9966554833239	6.28414222645636	7	2.89638485202739	6.51123664542955	7	1.0423209379322	6.0227006020299	5.58070901985859	4.53003289965663	4.39085959405878	6.22279817859658	3.55133856815272	2.00614180069672	4.59143155466856	5.78018680434378	5.63129794716976	6.01086857883961	4.96278420931409	5.34608759228754	7	7	1	7	7	7	7	2	2	1	7	1	7	7	7	7	7	7	1	7	7	7	3	7	82.75	0	3
83	3.62389027141595	6.16974237910078	7	5.66240349991284	6.63473687024602	3.52503945245398	5.34435555354936	4.2726358449625	4.00876817370647	4.80635028900532	4.945826997665	4.89142631208899	6.92368227029023	5.13806349790324	3.4459425976432	7	7	6.73576276199667	7	5.00891837705618	3.5431464661411	6.65328992202598	4.14843526067597	7	1	7	7	7	7	1	4	1	7	1	7	7	4	7	7	7	7	5	2	7	7	4	63.5	0	3
84	7	6.09703782862335	3.19559739098245	4.05482795997234	5.56281565085868	4.06505753119257	5.55166577128202	6.44294183913569	7	7	2.73588242896987	2.21618508451968	7	5.81357581951018	3.85727455580905	5.64642920592362	6.15403924544708	1.80499402446342	3.15229090302318	7	7	5.06670000130276	5.02757322340591	1	2	7	7	7	5	3	2	1	7	1	7	7	2	7	7	7	2	7	1	7	7	7	75.25	0	3
85	6.31387638877996	6.56307916102387	2.71193124943352	3.71032139104917	3.82355867619072	5.07674714150637	5.69357430614302	5.69392457123671	3.7689219463379	6.83247373835194	5.87849420901172	4.50902882182295	7	5.50040485446865	5.53016182467243	6.31731976375838	5.74323479665662	2.66028811969032	5.45437003844757	5.6382693783802	6.24943305419439	5.32253872631762	3.03523274434586	7	1	7	1	7	7	1	3	7	7	3	7	7	5	7	7	7	1	7	7	3	5	7	86	0	3
86	4.0445668400472	5.42421499493265	6.43212681100027	5.00648803650546	5.59989475744471	3.24569170195573	7	5.68840415345101	7	4.27190476533389	5.07640328739914	7	5.88993269558831	5.4182867098414	6.56843221661485	6.07801707397167	2.4532401763533	1.60578836987375	4.99418832732238	5.2611131286831	7	5.2317112146217	4.48244067545662	7	3	7	4	7	5	2	1	2	7	3	7	7	7	7	1	7	1	3	1	7	1	7	82.75	0	3
87	5.63356700813219	4.2043595639436	4.80393176998196	6.79712047414185	6.0169905445217	5.42737909059726	6.06869384780373	4.16656489720525	6.29113107366647	5.04220952743473	6.59932439436594	6.1375850738825	5.719834405123	3.52918854495098	5.93293983085553	4.73563408098141	6.97271266659099	3.8051479528256	6.30065682081649	3.9586297615838	6.64410409835082	5.01597549961423	5.04383406769027	7	1	7	1	7	7	3	2	3	7	2	7	7	7	7	7	5	1	3	1	7	7	4	72.5	0	3
88	1.96766702587402	5.51683579882756	6.89602044329905	7	6.48095233836927	5.30607240941036	6.22816344941957	5.7913817694614	1	6.6381774049306	5.17476389396645	4.53616180255921	3.75710103297963	5.73514814936034	5.54529220055004	2.06995050203513	5.54974659607465	5.44987783964469	4.56149054275514	4.53652325366649	5.31807911375645	4.83329290857593	4.8022325992363	7	1	7	7	7	7	3	7	1	7	2	7	7	7	7	7	7	7	1	7	7	3	7	83.25	0	3
89	2.02007779814153	5.98808830025028	6.10295244270653	5.04903235456323	5.83363637340384	2.74709378243136	6.09458003760717	4.7465050522353	5.03226564944249	5.89621013988659	3.70673205732945	5.50924991508212	2.02488973743367	6.34156478162294	5.95012404014384	1.80265431384582	4.56072846298341	6.19993663355305	5.83994190722293	4.82353925651671	5.81552251118359	5.84970368536318	7	3	1	7	7	7	7	1	7	7	7	7	7	5	5	7	7	7	7	7	7	7	4	7	95	0	3
90	5.56726798836372	1.30138287532483	3.34174914734861	6.16671715618216	5.69015747460938	5.90437424208278	4.57785156414601	6.01870649772106	5.98581158928483	7	5.43726603920984	1	4.93604125364066	6.42029926022541	4.84747039759491	3.91078579436271	5.83222629698815	1.00597319224425	4.43719446925824	4.76282713349801	6.01312508726662	6.93150968750788	5.45971623793931	7	1	7	1	7	7	2	2	7	7	1	7	7	3	7	7	7	3	7	7	2	7	7	78.75	0	3
91	6.51253651404722	6.16143538001621	3.34587083715251	4.59914112384592	4.46122636988185	4.55790910335844	5.71917933365915	5.66094620408711	5.21793711426797	6.28272597258249	5.37451311616383	6.89068545857298	7	2.99168567056663	5.55188782552085	4.60963251502351	5.75041671952661	2.46403118184237	5.92322592099417	6.47919135686122	1.65063414218487	6.85855659957865	3.40180691646453	7	1	7	1	7	5	1	3	1	7	7	7	7	5	7	7	7	7	7	7	4	3	7	82.5	0	3
92	3.56991565438552	7	4.55383805059714	6.00544868759001	6.30160715322914	6.10013575760182	5.56019103528022	4.18052266152255	5.87687549912495	5.35025015358177	5.26669149619536	3.12702400925784	4.98582333659422	6.29982820191875	5.66406330346602	5.92119146695929	5.65293332847606	4.69197435459095	3.81898916471979	5.52649471571798	2.66871093957243	5.91532480784413	3.43331429966508	7	1	7	7	7	7	7	3	7	7	7	7	7	7	7	4	7	1	7	7	7	4	7	76.25	0	3
93	3.95361912670439	5.81797896896556	5.84677211828737	4.42592464553457	5.31738973140392	6.35843153791028	5.79442195194561	5.21740972208943	6.50570202640797	4.534209233176	3.62388590676599	6.83741815962434	5.95942544937778	5.16915615769462	4.76949774719749	5.20217363698946	3.06538739451747	1	5.41360333086902	7	7	4.57399227796096	5.20193868290295	7	3	7	3	7	6	2	2	3	7	3	7	7	7	7	1	7	1	3	2	7	1	7	63	0	3
94	7	5.11837238142926	4.12291471392135	5.48379275332745	6.473513515849	3.9477193206938	4.12066236581328	3.40329454022535	3.98730317296497	5.95272486343432	7	3.69693304372579	6.81426364122632	4.90421007658999	5.00326919331409	1.18716264636831	6.75145767345251	6.51368447609599	6.20398557321586	6.33342751151931	3.8959663484184	4.96519619664367	6.24273827820516	7	1	7	1	7	6	4	4	7	7	4	2	7	7	7	7	7	7	7	7	7	3	2	71.75	0	3
95	1.82727655257702	5.29151914729681	6.94378935282853	5.79447590181871	7	3.66277186200413	4.69581922487761	4.19979026153947	4.72863045475896	5.49969770005276	5.12463995794579	3.4451336649111	6.68900580080759	5.15657109256391	4.27465070121817	6.78871289997242	4.90906935051581	6.8243570633974	2.17853762880892	5.46462183900144	4.32860370045292	6.2296443451549	3.01896092707699	7	1	7	7	7	7	1	2	1	7	1	7	7	7	7	7	7	4	7	1	7	7	3	68.5	0	3
96	5.66097009002418	6.14872307519603	3.42589953072516	3.96662968571769	4.42215889731519	4.51627837836145	4.29636023122209	7	4.81128201091224	5.48552334664499	5.7891790589037	7	4.55727917628882	6.16173245444193	5.58676029906367	5.09633918387825	5.23871931592583	4.99036024190163	7	4.79098352865082	1.50473027122084	3.96310307499055	5.95034919653705	7	1	7	1	7	7	7	3	1	7	7	7	7	7	7	7	7	7	7	7	3	3	7	69.25	0	3
97	3.81732419491714	4.3020710713546	2.41031119670186	6.73150532292466	5.6250699821129	4.90912358241176	4.38456085139979	5.92217060664251	5.89101296682491	5.00420188693525	5.45618800549783	3.44822518606374	3.70478765720071	6.7966931402844	2.39678352430649	6.32889187193399	7	6.50453350054139	4.05204301722303	4.99504056541281	5.2308267335344	4.34117262066657	4.82125540217596	7	1	7	7	7	7	1	2	1	7	1	4	7	7	7	7	7	7	7	7	7	7	7	51	0	3
98	4.10279710222774	4.95053217860634	5.41895388879622	4.3595749392319	5.72919238567743	3.91036049540876	7	4.73587980955062	6.58815327727714	3.77489992469682	3.81147345983805	5.14088885929505	6.73531084746426	5.1898621120396	7	4.87765587838315	2.59929477404078	1.66492620154668	5.22059306136063	5.80121472371153	6.64836014499007	4.41798104240154	4.99758110996516	7	3	7	6	7	7	3	2	7	7	3	6	7	7	7	7	6	1	2	1	7	1	7	74.75	0	3
99	4.43949389555634	5.85399283329894	1.12784924068557	6.10433250529872	6.28557100924227	3.68296997120256	5.8066788310316	3.40814475714116	3.13320335250196	4.34636100147485	6.552230552482	4.45733604476373	5.17602978221969	7	5.35036329776829	5.43522762233251	4.16370782742169	5.63404037566895	4.85122072360038	5.43006101421077	2.08973772714049	6.73482956813753	4.34813685523319	7	1	7	7	7	7	1	3	7	7	2	7	7	7	7	3	7	7	7	7	7	2	7	56.5	0	3
100	5.84884057127788	6.38676154345647	1	5.24246846963752	6.51979900435776	7	6.86223184205385	6.66065242767657	5.52793488246013	6.82015474793092	5.09544627075312	7	6.27744176570953	7	7	6.10251863468065	6.90174312078169	6.00761031113597	6.8925239586097	6.11191964747608	7	6.69544086503836	7	2	1	7	7	7	7	1	3	7	7	2	7	7	7	7	7	7	7	7	7	7	4	5	87	1	3
101	6.125529933949	7	2.09757451029333	1	6.80232474082428	7	7	5.69573971111051	7	6.62138537269409	7	6.81050518226262	6.59700259382889	5.53532465205143	3.78593516739882	6.74200041449422	7	7	6.54526000388506	5.44907362704826	6.77761997301678	6.90395636721343	6.51727940020009	1	1	7	7	2	7	1	3	7	7	1	7	5	7	7	7	7	6	7	7	7	2	5	95.75	1	3
102	6.5391363617606	7	1	1	6.78244529640603	7	6.47478473620356	5.73791254229704	6.63172127065936	6.91771410126116	6.54395358921797	6.23647698521509	5.8168733543453	6.23666692787815	3.29262870086896	6.99773057571049	6.99558711799267	3.69124697743634	7	4.37670643679289	7	6.75116567805414	7	1	1	7	7	1	7	1	3	7	7	1	7	6	7	7	6	7	7	7	7	7	2	6	85.5	1	3
103	5.45727418198236	5.91385473807104	1.50162460667039	1	7	6.75191870715225	7	4.24821878942075	6.3002873604508	6.89128420567401	6.18769861024778	7	7	6.01388728340623	4.13720124447327	6.98752679108978	5.82845048691292	6.70799804750423	7	6.22882517091491	6.86054049921008	6.95299650272201	7	1	1	7	7	2	7	2	2	7	7	2	7	5	7	7	7	7	6	7	7	4	3	7	99.25	1	3
104	5.95771657842786	7	1.67256766036215	6.90304294811251	6.95995425627342	7	7	7	7	7	3.9613738677743	5.73098110106801	5.94967072048415	4.73286791794559	7	6.70133864764881	6.79129960596759	4.1138978991061	5.73471068605634	7	7	6.44067532789863	6.70208634103172	7	1	7	7	7	7	2	7	2	7	6	6	7	7	7	7	7	7	7	7	7	5	7	94	1	3
105	6.64291954165614	6.79137358176852	2.63061143999706	1.22953862847078	5.83911698932897	7	5.4624768229864	4.02641897551588	6.10736583414091	6.75429688105821	7	7	6.42058040833285	5.31169992227859	6.32156188582124	4.82039719355403	6.83696229014139	7	6.5423119436228	6.94553374075949	6.97874697699306	6.92977416408169	7	2	1	7	7	2	6	1	7	2	7	5	1	7	7	7	7	7	7	7	4	2	4	7	82.75	1	3
106	5.65978065299574	5.56194116519368	2.24722012094224	1.65997716740389	5.87728123196563	6.0856064046871	6.22606416926703	4.6117583829973	6.03240888318242	7	6.06343473079094	7	6.61229647918706	5.75888333856226	6.76202364742035	6.24169815740283	6.55834860108927	4.50453492427868	6.94052368034371	6.89013812446208	7	5.92816428172933	7	1	1	7	7	2	7	1	7	3	7	6	1	7	7	7	7	7	7	7	4	3	3	7	98.5	1	3
107	6.10603932393552	6.96579433364219	3.19716153150864	1.47048778748048	6.21859688643932	7	7	3.88066495827673	6.48431114165498	6.87651927802491	7	6.64116941502078	5.96979652864483	4.30695012897131	6.73734749920498	5.74399913463654	6.8059917386928	6.00128851496361	7	5.23427611013105	7	5.07550996239108	7	2	1	7	7	2	5	1	7	2	7	4	1	7	7	7	7	7	7	7	4	2	7	7	86.25	1	3
108	4.7954599977271	6.64541294183223	6.2210276915572	5.00337711115967	6.54214429245214	6.08546732600443	6.49721992210657	6.67325607088565	2.45850624507574	7	5.20159893943008	5.54269756535073	7	7	4.59223981218953	6.70600808932101	7	1.56873026883687	5.84676513989554	5.8492850206666	5.80409828052376	5.92869099581425	5.23451706516641	2	1	7	7	4	7	2	2	7	7	1	3	7	7	7	7	7	2	7	7	7	3	3	98	1	3
109	6.37113272213981	6.41987099049911	2.65594884799458	6.20246716787577	6.60962574403255	7	6.87767290077347	7	6.08418403187032	6.55600761631752	7	5.95865970149585	6.22659496942983	4.51950602449379	7	6.77204815089662	5.68553360079413	6.12224915219957	5.92798881076212	7	5.06410176795694	6.4408276135776	6.54006912890089	3	1	7	7	7	7	1	3	2	7	1	5	7	7	7	3	7	2	7	7	7	4	7	94.75	1	3
110	5.67356165638742	6.60272891950767	1	4.23407637814604	6.70166604941605	6.14267104487319	6.4437573219578	4.98864707452515	5.28956019790594	6.41523490092115	6.60713676390906	5.27657965828142	5.77853266706604	5.82641601583842	7	6.7703267041179	6.48440465851042	6.37968851746767	5.20912326051887	6.3560763424547	6.29710524282066	6.93098576937453	5.59281361118413	2	1	7	7	7	7	1	2	7	7	4	7	7	7	7	7	7	7	7	7	7	2	4	83.5	1	3
111	6.89526038004565	7	3.44413486702104	5.09769504519172	5.54963681090632	5.16478820142301	6.36420662129457	6.12751715631074	3.65015941706455	6.16832128221059	6.65070199477272	6.59540441615095	6.17219450500306	6.93270589169436	6.20095102940586	6.40956651362425	5.0699400700719	6.70033963301396	6.93129547569104	7	4.76879157946794	7	6.68278806169889	2	1	7	7	7	7	2	1	7	7	1	7	7	7	7	7	7	1	7	7	7	7	7	92.25	1	3
112	6.46778604774097	6.55344237157593	5.97102125042471	4.01949924371343	6.84536980526833	5.20499427241729	6.27395973158641	7	4.34373676989109	6.8061250143604	7	6.97239806690667	6.07017012157311	7	5.4964877629995	6.09695066550077	4.76058730253851	3.74522771929878	6.14536861370461	6.05832207138154	6.90501935782033	7	6.60490131036367	2	1	7	7	7	4	2	3	6	7	1	7	7	1	7	7	7	4	7	7	7	7	7	90	1	3
113	6.72281579500745	5.87559244921816	1	1.83158005715004	4.77050037852811	7	7	6.06880562736265	6.08979079926834	7	6.09284580790552	6.81988994489949	6.76708816713472	7	4.90470295663608	4.69124003313662	6.51302733796634	3.4261625487416	3.96444612680065	6.67665348693416	7	7	6.1296782484435	1	1	7	7	2	7	2	2	7	7	2	7	7	2	7	7	7	1	7	7	2	6	3	82.75	1	3
114	6.40776662030623	7	1.3026220904217	3.15594916793443	4.7188162683701	5.81633398680797	5.22155373639588	7	6.35988905437643	6.82308350586359	7	7	7	7	7	5.92695926537611	6.15368290026953	6.54331551297429	5.78655652381464	4.80922660816968	3.9333830740784	7	6.18717579264796	2	1	7	7	3	7	7	6	7	7	1	7	7	5	7	7	7	1	7	7	2	3	7	90.5	1	3
115	7	6.13095169240664	2.39497556093595	5.24208080781375	7	6.90535203189959	7	4.83144580754353	6.36063443917935	5.53660166289948	6.03484956830896	7	6.47088590278391	4.98743209522931	7	7	7	6.21210613599724	3.3014493426015	6.9228698905598	4.66668531584371	6.85204522064503	5.24364582805639	1	1	7	7	7	7	2	3	3	7	1	7	7	7	7	3	7	7	7	7	7	5	7	86.25	1	3
116	5.1105760271101	6.16532448975851	7	5.2416055921017	5.60802038501101	6.80360825399744	4.39148873086101	6.07917873227546	6.95178289292208	6.08743283889098	5.95101012808772	7	5.13130456590077	6.88760530675448	6.97425272990396	6.48799858212749	7	6.42086094657729	7	6.49769949835186	6.76301548222554	7	5.34243018833221	1	5	7	7	7	7	1	3	7	2	1	2	7	3	7	7	7	1	7	7	7	3	7	72	1	3
117	4.86933449409036	7	5.42040138202929	7	3.91503160563972	6.58717691322158	6.23662187427554	6.27532278073828	5.4308161425258	7	4.59783160142661	5.30705694161599	6.75598134372047	3.35252413674497	5.29001990488	5.49852527495273	7	3.66331967353939	6.77724171118429	4.82473262209363	6.88446225922406	6.90285994280838	7	1	1	7	7	7	7	4	3	2	7	3	7	7	7	7	7	7	2	7	2	7	7	7	83.75	1	3
118	7	6.0961891747192	3.38723142119791	4.27898270051834	6.80039267715217	5.57994367156366	6.88032237024687	6.83119873679022	5.30802180859088	6.04803586572573	6.12576935532723	6.5377587048052	6.89733365737891	6.17613658669765	6.68410222283937	6.94494572509017	3.24709828610292	6.26602001173688	5.37132261373825	5.34718605129456	5.71978024909685	6.74714171863061	4.69610834678156	4	1	7	7	7	7	2	7	2	7	5	7	7	7	7	5	7	1	7	7	7	7	3	81.5	1	3
119	4.24859958343963	5.837132528181	1	4.09122460893872	6.71877991680898	6.0873852864845	6.96994572294228	6.48547884690397	7	7	3.9150020580724	6.27742995295978	6.16430876330855	6.86697028093464	5.62593617996801	6.26759969838849	6.44633635486845	5.94950629731805	6.11674004709269	4.74433869623994	6.41740587983532	3.57505929919608	7	1	1	7	7	7	7	2	7	3	7	1	7	7	2	7	7	7	1	7	7	7	7	7	101.25	1	3
120	7	2.51812866752676	3.49886496856697	7	7	6.72567577192616	5.04533490478252	7	7	5.78568014348685	3.31935714066046	6.69179645424992	6.52950695665504	6.75809630368123	5.73533795972963	4.13252777661662	6.85834238126786	2.90034625377997	5.08437804852624	6.45497035716875	6.51183708609353	7	6.56948679238571	2	1	7	7	4	7	2	3	3	7	1	7	7	7	7	7	7	1	7	7	7	5	7	89	1	3
121	3.15104817593549	5.03579122912319	2.84985051481031	3.74799071587989	5.99766226836304	7	6.42825897639877	6.39157349332875	4.14239096477518	6.63918895501246	6.9204759035117	4.68194196627288	4.63412786007749	7	6.83040368530979	7	3.2896367319527	5.97020975337251	6.38281774814457	6.25280773073877	6.20140704610444	5.83302973281562	6.00570664794683	1	1	7	7	7	7	1	7	7	7	1	7	7	4	7	7	7	7	7	7	7	5	7	79.75	1	3
122	5.79838741286052	7	1.62965149797214	5.06958093051802	7	7	7	6.08013672802324	5.4339272320555	5.55897404731415	6.63880493117222	5.28036947585098	6.55697668202844	4.37946550535119	5.46985196352626	7	7	7	2.96796660326363	6.81407980102589	6.84851866470048	6.77687103431707	4.88456209873619	2	1	7	7	7	5	1	2	7	7	2	7	7	7	7	7	7	1	7	4	7	6	7	80.5	1	3
123	5.60228017856057	5.40541416513997	2.20107450075229	2.52059229993589	4.89881035634517	7	5.55506634813415	5.95486671661987	6.13617579099246	5.55217179335429	6.39795013251	5.80839105293996	7	6.16492153547789	6.68789022550274	5.54574546834967	5.90553267721974	7	4.09436695462376	7	2.01138654527068	6.42657068576755	7	1	1	7	7	3	2	1	3	4	7	1	7	7	7	7	7	5	3	7	7	7	3	7	96.25	1	3
124	7	7	3.4039325750323	4.97645495681783	7	6.72045791956036	6.22836529238048	5.07244418466671	4.44786497702201	6.97688866349213	6.27038518896841	6.10935152362622	5.96176958094835	5.41412817043339	7	7	6.12043606784885	3.36951845734393	7	7	5.35282818272476	6.80147128662166	4.2683679749949	2	1	7	7	7	7	2	7	3	7	7	7	7	7	7	4	7	7	7	7	7	7	3	90	1	3
125	7	5.48788110293963	1.31356071047094	1.71585874160361	4.50694741505735	6.64430080736058	4.32423531046416	5.19690011247601	6.53920087591439	6.06290756799343	6.66035144144151	5.99891546737127	6.87212277121326	6.71438222329273	6.42310503903363	7	5.54293882152872	6.9861505841092	6.83717656068384	5.89961139551044	2.60496674398012	5.9769741342614	7	1	1	7	7	3	7	1	3	3	7	2	7	7	7	7	7	7	1	7	7	7	7	7	78.75	1	3
126	5.67506718671883	7	2.20261869189291	2.31304174599711	4.51967883421667	6.2995374142515	6.1270053771438	5.15136923104911	1.59528513372467	7	7	5.88449443107251	7	5.77486599299402	6.48712385679922	7	5.29602462180512	6.19966633906748	5.14955445157726	4.86630750164674	4.70111167608312	5.99105717452077	6.62375544009432	4	1	7	7	6	7	1	1	1	7	2	7	7	7	7	7	7	7	7	7	7	7	7	94.5	1	3
127	4.92395594984471	6.9804989411948	1.9505744296883	3.18100408204669	7	6.47913286613061	6.21582211853137	5.02491431941004	4.98515561881258	7	3.95695687995754	7	6.0447065762927	6.08454305160823	4.40464082144076	7	6.69089902836263	5.56925922298179	6.36047699680014	7	5.74418729243347	3.14606087062243	6.13685031697599	1	1	7	7	7	7	1	7	6	7	1	7	7	7	7	7	7	2	7	7	7	6	7	96.25	1	3
128	5.3538522334906	7	4.68628249207569	2.75931285345473	3.16087153121719	6.125087621369	6.07306787349061	7	5.80584408354022	6.40612839426357	6.23722785909167	7	7	6.37493932774611	6.02701368085567	6.67093778045872	6.87652304723134	4.09474561034007	6.6390230207982	5.34383706668148	5.39981313183252	5.11672875326278	7	1	1	7	7	7	7	2	2	3	7	5	3	7	7	7	7	4	1	7	7	7	7	3	107	1	3
129	4.68941486525101	7	3.72060815608427	3.04782401273945	3.10265195688342	6.71211892711112	7	6.58184837551271	6.04818790727941	7	5.44304148504359	3.15897884625062	6.17203959478623	6.35228153205328	6.77178344267272	5.00645269768402	6.84003879179594	6.98963471360907	5.13827183000374	6.18776116300887	6.48811740016999	4.83760994844368	5.8431614828994	1	1	7	7	6	7	2	7	7	7	1	3	7	2	7	2	5	2	7	2	7	7	7	79.75	1	3
130	6.18437657721754	6.27699203001437	1.13855289458404	2.86844161029423	5.7821768825455	7	5.18680719459649	7	5.80278708144943	5.27196946654259	3.59500909157925	5.83437181685549	5.11565463192661	5.7470804815295	5.88401917420922	5.56709784503397	7	1	7	6.59361568530774	5.50894353671401	7	6.31906919590429	2	1	7	7	7	7	1	2	4	7	7	7	7	7	7	7	7	1	7	7	7	7	4	76.5	1	3
131	1.16630195240015	5.70912897222934	6.61348823234599	6.47865490099555	6.38735557790049	6.20464541466068	5.80440840205893	6.81614740719506	3.09247225595676	5.52205968756942	7	6.34320056500905	6.32220309589274	6.77635481745112	6.13703676105362	6.057892684042	6.98162111774887	1	6.74114986474725	4.9762744233999	5.11726166366507	7	4.96255882912076	1	7	7	7	6	7	1	2	1	7	7	7	7	7	7	2	7	3	7	7	7	3	7	79.25	1	3
132	7	6.95446419541567	1	2.82904783144794	7	4.31192883659196	3.85949229998976	7	6.3433273726199	6.64504261979656	5.76194677700195	7	5.85329248011952	7	6.06723935554506	6.52516221611597	6.58395057432258	6.16560319922611	4.54274608320375	5.64325340415882	4.47742237634005	7	6.73623376974667	2	1	7	7	7	4	1	2	7	7	7	7	7	7	7	7	7	1	7	7	7	7	4	86	1	3
133	4.40775594456878	7	4.32311658359276	5.19567426214238	4.1412553175029	6.93694594278286	5.12572974327533	6.05496324757374	6.58030728506868	4.36661817878173	7	5.7013857915762	5.62443611373636	6.55210457174157	5.04093231786411	7	6.55795481822447	1.95101286167648	4.29042601078446	4.19763372227321	7	7	5.97893406735406	1	1	7	7	7	7	2	3	2	7	7	7	7	7	7	7	7	2	7	2	7	7	3	77.75	1	3
134	1.42579362045902	7	6.60284147687519	5.69766053327114	7	6.77078670277166	6.35511930622369	6.05970655465912	2.9004285437992	5.37325124567173	5.87954415045637	3.64809281236354	5.93937759420798	5.50476481044729	6.88663771005296	6.9811964986451	6.69611168659824	1	7	6.44102022305883	5.72364032112245	6.61052004209349	6.41441175054947	1	7	7	7	7	2	2	1	1	7	7	7	7	7	7	2	7	5	7	7	7	3	7	72.5	1	3
135	6.86504353253064	6.16450017403096	3.5860217686805	3.19169667634793	7	5.69036608724611	7	7	6.18944646145147	4.89175375710533	6.94511116644703	7	7	5.21733827730664	6.68062694270265	5.57702180529214	6.30450314509107	2.43914529200333	5.8980239602038	4.48838457503055	5.71408946371451	6.67358120491976	3.61310825377147	2	1	7	7	7	7	2	7	7	7	1	7	7	7	7	6	7	7	7	7	3	7	3	91.25	1	3
136	6.71686799896431	6.31929351490217	6.36907625855487	3.14207067782313	5.49007893531453	5.98700981185915	6.23406351787259	6.30336149024482	6.59771005901884	6.59148598368956	6.26226079266423	4.63282882463138	5.81539918936744	5.84251719078958	6.88860690931659	6.02464719932714	6.56884401620952	5.21948858401311	6.92597656001773	6.02859027385969	3.50685535570829	7	4.84759667881117	1	1	7	7	7	7	2	2	7	7	4	7	4	7	7	2	7	7	7	1	7	7	6	81	1	3
137	4.8873811370067	6.33900402616577	5.17902306672004	2.9890304346567	4.53879354088031	6.60478832111203	7	3.17595374868672	5.53414992606899	6.67277307646841	4.93749885202331	4.17106274548985	6.71732027392869	5.08789067747726	5.70829208217047	6.09055260250767	6.39963906075822	5.75584938953811	7	5.62764427539486	6.60888810957752	4.92015802297036	6.41476394443225	1	1	7	7	7	7	2	3	7	4	1	3	7	5	7	7	7	4	7	7	7	4	3	82.75	1	3
138	3.72443128679793	6.0519173015432	2.38566691919359	2.64090879854378	6.94661550494032	5.87792851835059	7	6.38142221661351	4.65833379017578	3.21117659666226	6.48560376521863	4.44198276254658	7	5.93947504664603	5.29746430192609	6.55915626127553	6.55267374782179	4.12004810470638	6.97307766624034	6.76715704847071	6.07784683164856	5.2455171214005	7	1	1	7	7	7	7	1	2	7	7	1	7	7	7	7	3	4	3	7	2	7	7	7	84.5	1	3
139	6.23013591232891	6.54496756298717	5.5835314894212	3.67781050339014	7	4.93209891068373	5.89941142774752	5.97603037999364	3.45574547235847	5.8256838300802	7	6.47156015634298	6.46260784473282	6.30402475389742	6.05450506327283	5.53259324327694	5.81749907487368	7	6.32964080542376	4.4434388940695	5.72241896656928	3.94713959119571	6.51154426540208	2	1	7	7	7	7	2	2	6	7	2	2	7	7	7	2	7	6	7	7	7	4	7	104.25	1	3
140	7	6.95025462596045	2.64030316983808	2.63498994746766	4.34808277571242	4.2360451585933	4.9147430851248	6.47618758934873	7	6.4474243412421	6.83221250427781	6.27988018394882	6.93859174730252	6.61332473189785	6.47678202446125	6.71078644503662	5.01019762864339	5.91522217003451	4.74767963957781	5.67548980225128	4.24664654366788	6.89773100899288	5.76275414192662	2	1	7	7	2	7	1	2	7	7	3	7	7	7	7	7	7	1	7	7	2	3	7	76	1	3
141	6.99862929763225	5.27064022688694	2.69910230934714	3.32157240101285	5.26530027401521	6.44954064877012	5.09813289498077	7	5.48626428422621	5.39987122028692	2.98464204125078	7	6.16307937395796	5.73396745686339	6.21713099918398	5.67661521563661	5.42096231107007	2.13940549775323	5.28314007749484	6.45817901815089	6.30896670579339	7	5.97085816930653	7	1	7	7	4	7	1	2	2	7	1	7	7	3	7	2	7	7	7	7	7	7	5	75.75	1	3
142	4.93413802273813	6.78738644515902	6.64676059958924	6.71016717977889	5.56261404535188	4.89703607008171	5.51092923527229	6.8224515489795	5.43479549532749	7	6.90253560393377	3.14645121343541	6.44209570989512	6.45724838233466	6.65001929350811	6.91926318973227	5.96605186760722	3.00842847427896	3.83269228169103	4.77231720529483	5.12485816951694	6.42484830548884	7	1	1	7	7	1	7	3	1	7	7	1	7	7	2	7	7	7	3	7	7	7	7	7	86.5	1	3
143	6.2388647417317	7	4.14063331119148	5.05969415272906	6.34136469942886	6.08217552756236	6.00428589779256	6.61694371477435	5.06631021260928	6.04225196399407	6.06716050397072	6.74754593729137	7	7	6.41358698062752	4.60652713655379	6.02857761836975	6.91600835244373	7	6.5777724308191	3.88696880135447	4.11318802655701	6.3722178346682	2	1	7	7	7	7	7	7	7	7	2	7	7	7	7	7	7	7	7	2	7	3	7	96.25	1	3
144	1.61838496781323	6.07857348400892	6.9501183878392	4.28663577009158	6.77539284312755	3.18501369303304	3.05194002152788	7	7	5.762609433908	7	5.65110645279197	7	4.59835307017795	6.19858641447106	4.75446738033868	4.1771833437686	5.7947338902473	6.96658265851354	7	6.14663823166847	6.43840743196964	6.05525724450966	1	7	7	7	4	7	2	2	3	7	1	2	6	2	7	2	7	7	7	7	7	7	7	84	1	3
145	2.88674991279657	6.8283592352974	1	3.9622217029475	1.47474327426296	5.31560495656379	7	5.83951356642396	5.29787243534361	6.99334501807154	5.93372065365962	3.15476755318494	5.4374811170463	6.93386874387457	5.96846269174648	4.53686662051591	6.34795000808109	6.19215108555693	4.11202811264419	6.00327100597755	6.41800723028591	7	7	1	2	7	7	7	7	2	3	7	7	1	7	7	7	7	1	4	7	7	7	7	7	4	66.75	1	3
146	5.66997450279599	5.34800128586985	1	3.42709831328376	5.77086137501508	6.81575233013876	5.08875799743787	6.99632134530816	4.2375649556231	5.56823351689137	3.72991618711142	1.72482034651289	6.09257716883106	6.07120964686931	5.96304152522336	6.09832783965034	6.85344516372855	6.87325856548938	7	6.11975861763836	5.06072789152747	4.90720989591119	6.94199600531882	2	1	7	7	7	7	1	2	7	7	7	7	7	3	7	7	7	2	7	2	7	3	7	89.5	1	3
147	5.83320921463111	6.43795834604703	1.60856950021055	2.11590493992877	4.77771638481159	5.6841959669024	7	2.49132406587309	6.80369026475447	6.14911269411613	7	6.75270579423883	4.34720144100871	5.28559551617168	6.71140425398543	6.67902302671661	5.28044890575745	6.12521469975433	5.8679264514695	4.78086377962762	6.29962148774777	6.15874599273874	4.95943418222967	3	1	7	7	3	7	2	3	2	7	1	7	7	7	7	6	7	7	7	1	7	7	4	73.25	1	3
148	2.37438618684214	5.2227420446679	6.29163645119549	5.84589415182707	6.01830486192223	7	6.31083377958551	7	6.27546986935319	4.57735860902008	4.32302791519214	3.80946987805055	6.8781667621079	5.79153982461212	7	1.92748053822628	5.39172270245236	2.0747164264008	4.76824766570338	6.08047148769452	6.31271900450661	6.536678144594	6.20635203815043	1	7	7	7	3	7	2	1	2	7	1	7	7	2	7	3	7	7	7	2	7	7	4	83	1	3
149	6.64427632905279	5.91226054499946	5.5412325229511	2.78096912358064	5.53674156430362	5.65692307091881	7	6.09181886355503	7	5.53252572358894	5.38355679290235	7	6.17147494131112	7	7	6.58584591148728	5.79231692513912	5.80432087179122	6.77090287957201	2.62412495214451	3.84055528348087	5.52235502422757	5.38358778997487	1	1	7	7	7	7	2	2	7	7	6	3	4	2	7	2	7	7	7	2	7	7	7	84.75	1	3
150	4.4889896019017	6.45585781578045	7	6.03885334984678	7	4.25345664478359	5.9234927075079	2.10047204747951	7	6.63053687365301	3.77589122392862	7	4.85056550240552	6.1199302230889	6.96049942078233	5.7020926983513	5.48663454908377	7	5.88997727160967	6.23594079770938	6.33943093227194	3.57830610564243	7	1	1	7	7	1	7	1	2	7	7	2	7	7	7	7	7	7	7	7	1	7	7	7	89.5	1	3
151	7	7	2.75422797331653	3.14662319586095	6.90219320277952	6.28220820035327	3.1474228048732	5.87431607295178	3.44791189895737	5.26136760529123	6.53037359734645	6.81872611357139	5.96705625924611	6.60478886543594	4.92858933061859	5.52098839906601	6.8090945596946	1.36456199554555	4.7947901194926	7	5.71779860734646	4.78456522547018	6.59684994835427	1	1	7	7	7	7	1	1	7	2	7	7	7	7	7	7	3	1	7	1	3	4	4	70.25	1	3
152	3.45108153762347	6.68462559136023	1.98840120049426	5.22958021948845	5.26374053224252	5.99947629482891	7	7	6.48159988015789	5.69976832335077	4.79972977508267	4.62924966708556	7	5.99987859781294	4.37609427871319	6.31941444904097	4.33941902221422	5.80397155874748	6.13561919226725	6.93238440240249	5.89838588782059	5.0653827969861	5.923609422828	1	2	7	7	7	7	4	3	7	7	1	7	7	7	7	1	7	7	7	7	7	2	7	96	1	3
153	4.41199444545828	6.96140841701433	1.65437496923462	1	4.80272390542828	6.98789602695583	4.98552730851564	5.31176640680552	5.71080923857022	4.30874847910345	7	6.49812338256517	5.96371817728339	6.74075092102447	5.49916972906587	6.25645918322196	7	5.36881529662721	7	6.71595378274184	3.14950810630103	6.37099576003394	5.04077508571865	1	1	7	7	5	7	2	2	7	7	7	7	7	7	7	5	5	3	2	2	7	3	7	67.75	1	3
154	4.01913161638453	6.4393384737233	4.37005631234736	5.93044021380075	6.01258734678101	2.7393533828791	6.40718411473677	6.45743609387216	5.61235601420956	6.33572466604542	3.86203334616473	6.22222903812333	4.38033766421545	6.58950479813594	5.6556739703533	6.31671303570365	6.92398092320339	6.42435843646073	6.02693542630273	5.17140630057835	6.37444297559222	5.49521970463108	5.39207688235832	1	5	7	7	7	7	7	4	7	7	1	7	7	4	7	7	7	3	7	7	7	7	7	85.5	1	3
155	3.61476666701537	4.99100652413202	6.62553494153385	7	6.12811036079739	1.6275557970658	2.80620403952788	7	5.30928333662019	6.81494600192451	5.50921579341996	7	7	7	7	3.28888248890228	5.78710993994279	4.72410957920041	5.99601753452659	7	5.44981522673253	5.56049394951259	4.74960229815581	1	1	7	7	1	1	7	2	7	7	1	7	7	7	7	7	7	7	7	5	7	7	7	79.25	1	3
156	6.52354096902288	3.97845659166829	1.49894536080466	1.64448230998063	3.49679463760631	3.0851858586875	5.76487436274759	6.57177836304476	4.54989591195565	7	4.00531141369778	6.73234908471478	6.95522933577053	6.0255782226505	4.1193760638445	5.93980939678295	6.96680569657829	6.90455578713149	5.55472347332032	6.40490230635762	6.2398355581781	7	6.61584935460457	1	1	7	7	2	7	1	2	7	7	7	7	7	3	7	7	7	6	7	7	7	7	3	77	1	3
157	4.87426318939922	5.88242333454839	1	4.00191369655023	6.39977170583791	6.39226892376257	5.21795415178619	5.07666866093808	6.9268885209789	6.90354959185041	6.6186257451649	6.44803042635647	5.91368808666745	6.87147187611098	6.78424550957514	3.68499091522407	3.79236170953275	7	4.36891024974972	6.51906081902581	6.90824826222477	6.66856599207075	5.03569741187719	1	1	7	7	7	7	1	7	3	7	1	7	7	7	7	7	7	1	7	2	7	2	7	53.75	1	3
158	1	5.37197735417164	1.99094865632583	5.21154067764116	3.02221061125375	6.81988606564524	6.51224801737432	5.59040961074175	2.01828721759319	7	6.75693313666639	6.53185819331782	6.87444845068875	6.5145859588923	6.28695526462589	4.67456096593793	5.29269951369854	5.08439254847181	6.6869666270232	7	3.91822280059072	7	3.1391388967932	1	2	7	7	7	7	1	2	5	2	1	5	7	2	7	7	7	7	4	7	7	4	2	81.5	1	3
159	1.81318777169249	7	7	5.79129859215235	5.62448073221137	5.68559839685782	4.11954969794332	6.21710674693401	6.12609780675417	5.0393976166767	5.74631021184028	7	5.37436407115624	6.4759553051095	6.16116610439249	3.4943042233405	7	4.73299171104031	4.91670430300017	3.81549365889357	4.52191948865881	4.64103788007385	6.39922527412715	1	7	7	7	7	7	1	1	7	7	1	7	7	7	7	7	7	2	7	7	7	2	6	91.25	1	3
160	7	5.00459751232697	1.39071319914912	5.24898923872386	7	6.62811791819249	6.23484326790728	6.31351545705265	7	7	4.15943230064028	6.18217314978757	4.42005718439647	7	5.18737043579535	4.82649014598577	5.30680587972767	6.75845587525108	6.68013307465987	6.88210955829445	5.45815044665301	4.59811985682844	5.96433257447746	1	1	7	7	2	7	1	1	7	7	1	7	7	2	7	7	7	1	7	7	7	5	7	67	1	3
161	7	5.15830360194647	2.17880512230616	7	6.25349459070803	4.90337479660699	5.90228310698272	5.97891137034845	5.91342818329013	5.48420034119777	4.4085236021346	2.54083347675742	6.93719886955626	7	5.31543826193558	6.91963207237102	6.60322740230368	3.87872242144769	5.89105087857187	4.09933714889948	6.68387418481292	4.65247117541823	7	2	1	7	7	2	7	1	1	2	7	1	7	7	7	7	7	7	1	7	7	7	4	5	80.75	1	3
162	4.41781595461051	5.30656649579394	3.17048195848653	7	3.77514073397551	5.69908894921743	4.76510491134679	6.41604996703294	2.53868177754101	6.03201485986643	5.29872201487048	2.95789714701943	6.1247917681722	6.84524359085069	5.74723934293273	4.97502713050595	6.67829583526715	2.23384061854686	3.23855419144687	6.81360526597893	6.56611862550179	6.70275891463187	6.1697917970943	1	1	7	7	7	7	5	3	3	7	1	3	7	4	7	7	7	2	7	7	7	7	7	76.5	1	3
163	3.62608494241893	7	5.47952569992772	5.31583470949788	3.65960595140963	7	4.79338204152608	4.96522900568435	1	6.02064132496321	3.37044468326729	2.45305560150127	5.66592472465357	4.62334865402557	6.34605677054747	7	6.5541587626003	6.96810241071392	6.31718217110026	5.77475046556043	5.99111556825321	6.78829826848354	5.17993655851514	1	1	7	7	5	7	1	2	5	7	7	7	7	7	7	2	7	7	7	2	7	7	5	77.25	1	3
164	1.40020335677937	7	6.85521348013188	6.16492809707003	5.53955519073415	6.95526604025205	6.92959256185827	5.22856278803975	6.1534054372336	5.09514601878805	2.7653160803547	3.75218246321193	6.33144415741408	6.33494585466313	5.87196057485734	4.29894104665278	7	4.95331628648487	6.4037749584396	2.66337635019895	4.04659101927751	5.36035536310152	7	1	7	7	7	7	7	7	1	7	7	1	7	7	7	7	7	7	7	6	7	7	2	7	82	1	3
165	3.25686156363414	7	5.4579910624903	3.91480511605269	6.01983308384746	5.13654180255294	7	5.64952430747309	4.04888403129813	5.1932632957138	4.38015720466433	5.06341114136314	7	6.08152026693557	5.80325472506824	5.41479686729783	6.80596506869568	2.72871122195511	6.39685198351291	5.8710598769399	7	3.13971617522124	5.64911109916597	1	7	7	7	6	7	1	3	7	7	1	1	7	3	7	7	7	4	7	7	7	2	7	93.75	1	3
166	1.28940417300307	7	7	6.60906220807183	5.66214468859959	5.61254678488895	3.92250135965688	5.83981557412569	6.30282443570214	7	5.09531850871458	2.86439597401976	5.55006679793539	6.09417326857993	6.74470684313484	5.0379967502991	6.42273162985226	4.58971266681412	6.92167292595183	3.31366620134115	6.12378344164383	4.58213898402362	6.59054754631076	1	7	7	7	6	7	1	2	7	7	1	7	7	7	7	7	7	3	7	7	7	2	7	85.5	1	3
167	4.21010849847045	7	6.36836723665406	4.10955947945985	4.61341307068725	6.12657741929462	6.37278006850483	4.61846053261423	5.84190104940366	5.67375183557744	3.1767728274361	2.75584518298567	5.84606791072587	6.0543604437155	4.97943883614609	6.36504223462059	6.24512791199626	6.33114575287331	6.4492970936375	6.00429006963514	5.39083755300463	5.94377126148193	7	1	1	7	7	6	7	1	2	1	7	7	7	7	5	7	2	7	3	7	7	7	3	4	91.25	1	3
168	3.46397952062857	6.79865393947949	5.17465850277772	6.03218621295246	5.23707133513547	2.91976288604927	7	5.22402583159584	5.73995465458389	7	3.08890118357362	6.38754693550786	5.34463426112237	6.95950963506113	5.49958292081966	7	5.88432343861836	2.64035985536985	6.70333324008146	4.65950859388972	5.78932465391988	5.55233760087218	6.11181247527937	1	7	7	7	5	7	2	7	7	7	1	1	7	3	7	7	7	7	7	7	7	2	7	80	1	3
169	3.99821123060876	5.77609035652968	3.32007771952454	6.98950752561575	3.78449920148052	5.5180016730697	4.6884252216781	3.04866577538241	6.59834640600241	5.08172090315973	5.5016083723852	6.65118210536403	5.44807737946096	6.86680013717387	5.79700226718707	5.90879907517154	4.86707994469803	1.98366384166605	4.09824321181553	3.87467856234292	7	6.76454517271595	5.18098988963672	1	1	7	7	7	7	7	3	7	7	1	7	7	3	7	7	7	2	7	2	7	7	2	68.75	1	3
170	4.65476656829929	6.45351950901682	1.04610870962922	1.51222234391365	4.24742643666069	4.22179762660025	6.49357990232127	4.97155229120996	3.7849034152305	5.50097523139093	6.40142015438181	6.2526403966231	6.23886401004535	6.59367197311639	5.01642242283399	5.52205840388152	6.04843238622142	4.38142934324306	3.84993222536944	5.54433588989681	7	5.82398706281723	6.20963306317855	3	1	7	7	6	7	2	2	7	7	1	7	7	7	7	4	7	2	7	2	3	7	7	74.5	1	3
171	3.70756855662209	7	6.09313297545608	7	4.85168215936447	6.49260319565548	5.60679389955355	4.99083696735905	5.39969098027333	4.66997339652627	1	5.65653830196972	5.87712728373036	7	6.58262350046076	5.55030288995256	5.21257973805265	2.08879624923829	4.44636532854635	4.40988922363171	6.0502849637619	6.27189706441208	6.5754978871639	1	1	7	7	7	7	1	4	7	7	1	7	7	5	7	7	7	3	7	7	7	6	5	76.25	1	3
172	5.05780382378906	7	2.30261900231509	1.09533243201903	4.58793084426767	7	5.60100703727491	5.95057888085885	6.19174838033949	3.79699076014403	5.95127109431679	6.5691962243948	5.55831670009474	6.21789872128527	6.43671616706546	5.41598260036062	6.19436129667821	5.14614712319298	4.80856554376527	5.01591615909199	1.53284845256912	4.87349778393047	6.09688670046119	2	1	7	7	5	7	2	1	7	7	1	7	7	7	7	7	3	2	7	2	7	3	7	91	1	3
173	5.94400073097501	7	1.96345787233972	1.04565327960935	5.01027278787335	6.79000701019136	7	4.38635768598962	4.8930648488268	3.17002122090011	5.39813459924022	3.46000640994673	6.49566164175414	7	5.77264384029379	6.27951801372132	5.83454221993066	4.71587616564793	3.02714976810365	5.52713826874046	4.70523386410944	6.8801843724798	1.98423675575991	1	1	7	7	2	7	7	4	7	7	7	7	7	7	7	4	7	2	7	7	7	5	7	67.75	1	3
174	4.26066780597463	6.62386556497699	6.30244460110377	5.44388586491484	6.08276974156418	4.00996741583359	5.5293423367457	6.88172087687045	6.28644020358407	5.30986010302859	3.2293504716325	7	4.29328552062486	4.42990822585359	6.56710049380571	3.7573720525922	5.02670800323758	6.14338563908855	7	7	7	6.44311072979902	5.93461046473138	1	1	7	7	1	7	7	3	3	7	6	7	7	7	7	7	7	7	7	5	7	7	5	69.5	1	3
175	3.39209163766736	6.66179684224329	7	4.81073905208576	5.35542133358113	4.1836978848962	5.65582677519685	7	5.8581024716991	6.92880857531486	4.47262738190113	4.98909760588848	5.35189211206921	5.25292030031421	3.35146678145213	4.74721164831645	5.84098323447916	5.67678625002937	5.61225722182154	5.9694194201655	6.69325138277332	6.57382947122169	6.50583008422313	1	1	7	7	1	7	7	3	6	7	1	7	7	7	7	7	7	7	7	7	7	5	5	83.25	1	3
176	4.72279610813203	7	6.43555753461171	5.95920681166156	5.38001799451799	4.60993727842745	6.43465513349862	6.74682975876637	4.20994376688825	6.41949864569317	4.98629989450442	3.75464625281587	5.59033435982059	6.80326334464133	4.48120217684722	3.22697553032974	5.85589597103865	7	3.24565826361529	6.55654403912848	5.76662131583447	7	6.50523779339831	1	1	7	7	1	7	1	2	2	7	1	7	7	7	7	7	7	1	7	7	4	6	7	73	1	3
177	4.79646509458637	4.1535201603827	1	2.23010718528298	5.67396185277335	4.16673012311728	4.58085138454125	5.47509309592968	4.28880420643397	6.5239650128306	5.49491960968628	6.11389917255231	3.77408654101157	5.00290173425814	7	4.63710695827164	6.45242114304584	6.82886361192449	2.42792219453074	4.81465228290774	6.09808083335999	6.4484448225436	5.83622014601705	2	1	7	7	3	7	7	3	7	7	2	7	7	7	7	7	7	7	7	7	7	7	7	69.75	1	3
178	6.48937236720834	6.14707822853223	3.14553406497499	5.82522730461282	5.56087335540594	5.13997797198455	5.25259209996166	6.17017186356513	4.91189780450508	5.53583215818456	4.61547541680876	6.47379458036671	5.82393932493068	7	6.6311648387257	6.32211011926299	5.51072446463182	1.84359343426382	6.53125794743546	6.53727868406835	3.68107453788241	5.16284115774997	6.88504552883565	2	1	7	7	7	7	7	7	7	7	2	7	7	7	7	7	3	7	7	2	6	3	7	73.5	1	3
179	4.36326234735146	6.82479941587052	5.04357626431908	2.16227327957156	2.55778923146699	5.56387530846197	7	5.7583004600912	4.78655675658913	4.74069353796548	5.67285165630606	6.52725578145607	7	7	4.76807966661297	6.13246381757448	6.80309620388061	2.8328569548629	4.31211357433942	5.97543515180344	6.85483143454569	3.6554660968216	6.71693071650658	1	1	7	7	7	5	7	2	1	7	2	5	5	7	7	1	6	1	7	2	7	7	4	79.25	1	3
180	2.90249559327983	4.69252145264812	2.34738773276953	3.45901988692743	6.23064876445087	6.66674587859279	4.21123862020415	1.93990213463085	6.01723443161315	6.48500396548828	7	5.35294673267499	3.68388645550392	3.5997577626083	7	6.46310366057583	5.90599584609681	5.43815098709272	5.25298078165443	5.92864052522477	5.71155227295299	6.15602790388886	5.74024184723679	1	1	7	7	7	7	1	3	7	7	2	7	7	4	7	7	7	7	7	1	7	7	7	69	1	3
181	3.24584543029105	6.32178810699598	2.01446354366125	5.21059660743512	4.60832212006341	5.58771686373106	6.26546690064051	6.12287693719546	5.65103424912162	5.8089151822656	4.65965635704433	5.87420079891317	6.77651512159248	5.96767959383722	4.96927049290926	4.78203632849992	4.22671824705487	6.88386746932153	6.25108665402732	5.83400763054548	5.50023796714728	4.78970127899533	5.53830619941435	1	2	7	7	7	7	5	3	7	7	2	7	7	7	7	1	7	7	7	7	7	2	3	94.75	1	3
182	7	6.39801527473134	1	2.51294112639807	4.3754060337753	5.65560381617988	5.80787034982785	6.80137999844498	1.71127688537362	7	5.20510765177919	4.83738456797679	5.60713985161318	6.61927714890795	5.72632111577082	4.42029651565741	7	3.25700677346549	5.07023822880022	3.97639380576835	4.89081113389067	6.15494404283757	7	1	1	7	7	7	2	7	7	1	7	3	7	7	3	7	7	7	7	7	7	7	4	7	80.5	1	3
183	3.62863659386909	6.5200990370618	2.54314083360705	5.90604966707382	5.77927668683189	3.99669691880322	7	7	5.46283458275646	5.36413669085941	4.31358434767031	4.78965492905339	5.00116503994988	5.57524209742705	6.77092245984861	4.77054384590741	4.84086229362681	3.33725650283143	6.47882544611061	5.74458188337095	7	6.36710080526138	5.57094070678329	1	1	7	7	6	7	7	2	7	7	1	4	7	7	7	7	7	7	7	7	7	3	6	77.25	1	3
184	6.00434520282835	4.79097814789711	1.25718123361713	3.62018492901266	5.7490983912963	6.86080911734363	3.12102699782839	6.71863220537713	4.18684721359942	6.07288641701961	3.35444068360292	1.19107110421792	4.63638500667179	3.63703434668977	6.03840353769098	5.26940804910898	6.83499110702269	1	7	3.89611914244155	6.128414805639	5.24166170691309	7	1	1	7	7	7	7	1	7	4	7	7	7	7	4	7	7	7	1	7	2	7	7	7	74	1	3
185	4.34182178114976	6.18128328117024	6.52671559806327	4.73344870373329	6.15910596341397	4.12511634352358	6.2154337559792	6.46603460043665	5.83233094448519	6.65985632756082	3.71677234406411	4.60062012270192	4.03714787962439	4.46767866740185	6.57130519046278	4.07754680935586	5.57876874139361	5.38603899862548	5.36278638469696	6.73913132448902	6.8316091818455	5.39696367474896	6.69331338956169	1	1	7	7	1	7	7	2	7	7	1	7	7	7	7	1	7	7	7	7	7	7	7	81.75	1	3
186	7	4.57567895866852	1.72199658293406	2.8261191856749	5.4054432489821	6.99616344787769	3.71552964849106	7	4.53163963474718	6.5196473181475	5.90920863836756	3.58143666002798	4.05881738607203	4.50176034822129	6.63907268009836	5.47598552913338	6.43789381685719	5.45959690317253	6.13802501772968	5.27754101383105	5.7575521495527	1	6.94755550524033	1	1	7	7	7	7	3	1	7	5	1	7	7	2	7	4	7	4	7	7	7	4	2	67.5	1	3
187	5.56210070368856	4.4658561336823	1	1.72722630205872	5.99798928040609	5.28721799433378	6.7533779766112	6.31700277548014	6.36078385636727	7	5.54116551792031	6.65171294890867	5.23181723064048	4.08802409191571	1.52291971291444	3.21302767953531	4.8753139705123	6.08135045810254	5.56246434010036	5.61029343190741	5.44127734763355	6.12243159224251	7	3	1	7	7	4	7	1	2	7	7	1	6	7	7	7	2	7	7	7	7	7	4	7	72.25	1	3
188	3.40961338705164	6.3251241173253	5.35427204118655	6.33625003556004	4.76807533154235	1.08252811111155	6.48049282327321	5.30980410658275	5.27037524793523	5.44930096857757	3.68869493012415	6.48299894108202	5.24284094770354	7	6.43461684459466	5.54141590857455	5.03316997588029	6.2244821915949	3.88749642814991	4.97723077449011	5.94564023596816	4.72185226402208	6.68388084765632	1	1	7	7	7	4	1	3	7	7	1	7	7	2	7	7	7	3	7	6	7	5	2	71	1	3
189	3.66843519611089	6.57667371553548	1	5.65157519329138	1.87124024184169	4.72154499302915	3.72907497227693	5.67187064095909	4.1670096108738	7	5.49133843724419	6.83857317254852	3.21960624360387	6.93643308545098	2.83213038140479	5.91649666796729	7	7	4.22061884259921	4.70385582960816	5.24328382019333	5.80169971473726	5.80100379265429	1	3	7	7	7	7	1	3	1	7	5	7	7	7	7	7	7	4	7	7	3	4	7	73.75	1	3
190	3.54314482964026	6.83656455467931	5.70134446427787	4.44877435465604	4.13406674348409	6.25492159036431	5.2474815925968	6.56654474359498	1.61205025701959	6.47324632750175	4.76654857087388	2.88190853372675	4.83041733136659	5.53412888388086	4.69333620392509	3.76721942955841	5.67890369576557	6.81587503538179	6.56580359333241	7	5.04501255039196	6.57139638067587	5.75796130119962	1	1	7	7	7	7	3	3	1	7	6	7	7	7	7	2	7	7	6	1	7	6	4	63.5	1	3
191	3.68418136338569	6.4512815728442	2.31407788546369	5.07237445502689	2.57490266655874	4.60200335080686	6.63875334127816	7	4.613202522417	2.89397087324299	6.15338224258257	3.59480300441071	6.61988910556794	7	6.3413025455341	4.44676520122608	5.89931027476749	7	2.93942365098191	4.30413039528599	5.98233998491617	5.30974903131697	3.71123016010452	1	2	7	7	7	7	5	2	7	7	2	7	7	7	7	7	5	1	7	7	7	2	3	72.25	1	3
192	2.64473281888212	6.8535851850811	2.70479685295921	5.49351072617275	6.40045461417038	3.62005767283114	5.8778758520587	5.81193946284431	7	3.72225690464042	3.93950808689083	5.32445422006806	5.80738403009826	6.67228715935624	7	5.88706642344649	3.25143939293325	2.51374339365783	5.20956674091774	6.91967164671292	6.7825538245153	4.74132479086491	4.87137082871912	1	1	7	7	1	6	2	2	3	7	3	6	7	7	7	7	7	1	3	2	7	1	7	70	1	3
193	3.54640034294957	6.60495476362929	1.68949952297787	5.27363438567241	3.75624935513697	6.35242581646129	7	6.039254572263	6.05077523844296	4.22806391420917	5.06188810524515	3.45108074855327	5.08801194373631	7	6.16848455815241	4.54106366391787	5.69300948228665	2.26313206098329	5.12143577203603	6.54835346628075	6.44729943915861	5.24529705626217	7	1	2	7	7	1	7	2	2	7	7	3	4	7	7	7	7	7	7	2	1	7	2	7	82.75	1	3
194	3.28754846772174	6.76319871319497	5.76810968932273	6.48310929631698	4.24990127806427	7	4.72026612313468	5.00028336469615	4.96293692639503	3.49358478462095	3.00092314636927	4.38370382485137	5.03525144727753	7	5.97986960266258	6.81223011773855	5.44293568906307	1	3.64800322657284	3.93613469032802	3.26225499762518	5.6386062243578	7	1	1	7	7	7	7	2	1	7	7	2	7	7	2	7	7	7	3	7	7	7	4	2	62.5	1	3
195	4.71115180927288	6.41364292410966	4.81561646970004	2.37420261365932	2.92696436614924	4.26728071832096	5.03690574402585	7	5.07638463155249	5.656555804264	5.73774653747944	6.94134182580591	6.71593562704411	4.10819271600193	5.17221803394083	6.06694581336144	1.82723306707745	3.2707281361228	4.52672560283524	3.63357613050238	7	3.22911647261199	5.42330234887792	2	1	7	7	7	7	7	3	2	2	1	4	5	7	7	1	5	7	4	2	7	7	5	76.25	1	3
196	4.01191171557872	7	2.10888353481787	1.79697288969246	5.13520094947533	6.39622626799332	4.83291084684325	5.10277498749195	5.0118057538125	4.64919284652246	5.62937819333131	3.34648106712604	4.67851530023521	5.62748173705361	4.82610774025089	5.91810836237411	5.5135182909767	6.87236482161449	2.56788147307629	6.29322455243786	3.46637244940193	5.95693294354366	5.4580423748657	2	1	7	7	7	7	3	3	7	7	7	7	7	2	7	7	7	5	7	2	7	7	7	58	1	3
197	5.9850729846233	4.60971983850741	3.39184888692916	6.09382545431843	5.02102574799978	2.58342794699289	5.34390036049524	5.87281349429736	5.09445682050601	6.84725927710454	5.00777271257078	6.35195758205762	1.75055308929412	7	5.44129040247731	1.3433944857608	6.37517365303682	6.86252759833965	5.07367763371778	4.16864601463966	3.89963720229795	6.58914699966561	6.47418321174457	1	1	7	7	7	7	1	7	7	7	2	3	5	7	7	7	7	7	7	7	7	3	7	62.75	1	3
198	5.21757430945009	4.77068868697968	1.15806042700914	1.24155443020417	5.88768501283047	5.57989597685285	5.00980207868303	3.91472712059967	5.37010734205179	5.42135962176471	4.25768718593942	5.75031173565182	4.86382880717542	5.65865485636895	1.45221478326165	4.20282937585776	4.51990864918105	6.46419540780225	6.29783205148254	2.20123018527893	5.97917194052566	4.27752304193819	6.59889814576312	2	1	7	7	4	7	2	2	7	7	4	4	7	7	7	3	7	7	7	7	7	2	7	64.5	1	3
[truncated: 5 more columns]
