# Supplementary material for: How Are Mate Preferences Linked with Actual Mate Selection? Tests of Mate Preference Integration Algorithms Using Computer Simulations and Actual Mating Couples
Source: PLoS One. 2016 Jun 8;11(6):e0156078. doi: 10.1371/journal.pone.0156078 (PMC4898694; doi:10.1371/journal.pone.0156078)
Supplement: S2 Data — Long-term couple and agent-based model data analyzed in Study 3. (ZIP) [file pone.0156078.s002.zip › S10/Polynomial Model Data/Polynomial Couple Population 01152016 0727.csv]

	trait1	trait2	trait3	trait4	trait5	trait6	trait7	trait8	trait9	trait10	trait11	trait12	trait13	trait14	trait15	trait16	trait17	trait18	trait19	trait20	trait21	trait22	trait23	preference1	preference2	preference3	preference4	preference5	preference6	preference7	preference8	preference9	preference10	preference11	preference12	preference13	preference14	preference15	preference16	preference17	preference18	preference19	preference20	preference21	preference22	preference23	fitpoints	sex	algorithm
1	7	5.52823843010759	5.91089431915916	4.23476822118277	1.99790280303626	7	6.71169824606367	6.18862537798857	5.46927475869106	5.69633923944695	7	6.26798061408123	7	6.659512204381	5.46800739513156	5.15087663977578	6.59705469405149	6.5120371691554	7	6.8980353088647	6.55940550978896	7	6.90181299298457	2	2	7	1	7	2	2	7	7	7	7	7	5	2	7	7	2	4	7	2	6	7	2	102	0	3
2	3.28484617456678	6.71725430857841	6.70535673891909	2.89808059497651	4.3569332450017	6.57162466406753	2.31896815047045	6.53119229478607	7	4.44099153077061	7	6.57530557234563	6.34583535751519	6.3337648363816	5.41264968739653	5.21297080128665	6.10503425621084	7	5.95116901848802	5.22950925100901	7	4.91297984306471	7	2	2	7	2	7	4	7	7	7	7	7	7	6	1	2	7	2	3	7	7	5	7	7	105.75	0	3
3	4.55756593313418	6.87007744370602	7	2.95462594774743	2.18500900736438	3.14146268571578	7	6.9452227999019	5.30415533543579	3.74734748342495	6.51097526345772	6.66982297093772	7	6.76072644415722	5.95469175906659	6.62846970286822	5.38813647892986	6.70311948246425	6.4431451978046	3.27233984906296	5.26219159969443	7	6.73818731291606	1	1	7	2	2	7	4	6	7	7	6	7	6	3	7	7	1	7	7	4	2	6	1	88.5	0	3
4	2.01253921367005	6.5905392479591	4.90736146571809	4.71511888914187	6.11406910113628	6.44386639437998	3.95017832014095	6.77155519897697	7	3.16231671667544	7	5.68875060098787	6.12920201591357	6.42954490491843	6.68237184658963	5.49747411687687	6.87116537522328	6.01732135283376	5.9601070542755	6.66068859619938	6.47958147589918	7	6.30990039687098	1	2	7	2	1	7	5	5	7	7	2	7	5	3	7	7	1	4	7	1	2	7	1	104.25	0	3
5	5.39738922865956	4.64708736636574	5.87302872751011	6.11319962448419	1.83623700289401	5.28407220403938	5.97798717330261	6.41966939680269	7	6.99991321752396	6.51687972400634	2.64861971295835	7	4.90993153244461	7	6.50739482516363	6.73810456828295	7	6.14692916695149	7	7	5.30283191503394	6.09680899183834	1	1	7	2	1	7	3	7	7	3	4	7	7	1	7	7	2	7	7	7	2	7	1	92	0	3
6	1.38913337753935	5.11229678279399	7	5.69602447003241	4.60019382150376	4.45116061226599	6.36486230732362	6.90871346200909	5.30475576363705	7	4.48608186492511	6.48480949127433	5.73936159684065	7	5.0619493854488	7	5.77668636725559	6.53607154092695	5.61176787626103	6.39994591054379	7	6.43220561003153	6.08027417578628	3	4	7	7	1	7	7	7	7	7	1	7	5	7	7	7	1	4	7	7	3	7	1	115.75	0	3
7	2.18961711824056	7	4.98510291705315	6.73064756684868	5.30857623094649	7	1.49014976801696	6.75361763356426	4.20718004660908	5.81669397917467	6.05534212910965	4.49011206837253	5.86407169710655	5.59890920002095	7	7	7	6.32606986858572	5.66749075707211	6.12383126526749	7	6.97306686600601	6.47286990096839	1	2	7	2	1	7	7	4	7	7	1	1	2	2	7	3	2	5	7	3	2	7	1	105.5	0	3
8	4.02666694635994	4.69676924905001	5.87424490932036	4.95161946029955	6.01831452470002	7	5.73483175614914	6.85390878894299	5.94243247506691	5.68100894293033	6.12329925816811	3.34622368805726	7	6.82727066668991	5.66502165220084	6.93384843024379	4.93614328282006	7	6.13044795673537	2.9067128352703	6.72861786112534	6.93282183838778	6.94473492046	1	1	7	2	1	7	7	7	3	7	2	1	3	4	7	7	1	3	7	2	3	7	2	102.25	0	3
9	1.17730027189305	3.83195282914034	5.58890763360428	4.2979704148437	1	6.40244120391197	7	6.38697057469412	4.59912528111804	5.21225560981377	4.08766638387656	6.63472486225573	5.37995212115252	6.85237827939759	6.25557725743158	7	7	5.53029361232561	6.7214440049259	3.78635980678071	7	6.24465036267657	6.78369218832349	1	7	7	2	1	7	2	7	3	7	2	7	4	7	1	7	2	3	7	2	2	7	6	95	0	3
10	1.38343985922917	3.24410029230995	4.97814275715128	5.97186456266665	2.97002467278019	7	5.66357277585063	5.84305835535316	7	7	6.25826863094615	5.26331296102381	6.76265738760901	6.90426132979314	5.43793213232423	5.74377292672138	6.84052044676661	6.13729874932272	6.50010181293241	6.43055599341762	5.8472627533156	4.16378005496471	6.21418573263898	1	4	7	4	1	7	5	3	7	7	2	7	5	2	1	7	1	3	7	7	3	2	5	88.75	0	3
11	5.93494628844122	5.00644567177565	5.98516057614798	5.68613465054126	2.79372460007643	6.76842922235738	6.6289676993731	6.61173578065891	3.63801615541652	4.71668843994385	7	5.87564041611112	6.79431649074867	5.51700567918665	5.53860374713054	6.63306902801537	5.86425631468161	6.40086493360299	4.76717180521681	5.51397354338181	6.78523478437574	6.91033521028778	6.4024302411803	1	1	7	2	1	7	4	2	7	7	7	7	7	2	1	7	1	7	7	7	2	2	1	98.5	0	3
12	3.20308049109854	7	4.75559528270504	3.7267264337674	4.63954810723138	5.3234126568146	6.00131643659078	7	6.03294337979243	6.30404455939545	5.7282149205855	3.46018106354914	7	6.4999652346773	5.1335301817649	7	5.74814680691526	6.87213789570521	5.77066465053905	4.21950736482416	6.58950040111058	7	5.4442649939699	1	1	3	1	3	7	3	5	7	7	2	7	6	3	7	6	1	4	7	3	2	3	1	90.25	0	3
13	4.01988156891118	5.02946727712982	3.83144168861719	4.82196032538664	6.20542324308785	6.5395121798595	6.78020778290302	7	4.0226668231547	4.24210011022704	5.66231005864746	6.46855576899541	4.57918428776157	6.56340307953263	7	5.99612118967918	7	7	6.49162296161021	2.27700138491288	5.82773465704999	5.85955126607213	6.72211367398246	1	2	7	2	1	7	7	7	6	7	7	7	7	2	2	7	1	2	7	5	6	7	2	107	0	3
14	1	2.27536470385455	6.27103212134648	6.00688949707405	3.6047251432464	5.27869927698348	6.43899584295193	6.68714264503503	5.37700082179683	4.42016234808858	4.81723625471773	6.54184311698886	5.41944752937896	7	6.67633213250915	7	5.92138891006491	6.18970893591436	6.36002742851669	6.61975107947605	6.84100955447638	6.75282662719826	3.68557732623039	1	7	1	2	2	1	5	7	7	7	4	7	5	7	7	7	2	3	7	7	2	7	7	114.75	0	3
15	1.71511644926903	4.72072840920391	6.25414940768895	4.1490093353486	1.01622482358154	6.26362867759661	6.92800898768812	6.43564674808347	7	4.66337805792003	3.78084029150677	4.96676944642131	6.17071167152	5.25389988044516	6.55558154068508	5.86653096095168	4.52293753995256	7	4.7527860521672	4.34187076151433	6.91621069609462	6.17699549398372	6.79633155576657	1	7	1	1	1	7	5	7	7	7	1	7	5	7	1	7	7	4	7	2	2	7	1	88.5	0	3
16	6.57059326377069	5.53305641146542	4.99417405716345	5.97179620499473	1	4.60112458612641	7	4.20622577043691	3.83835366582371	6.47419452594737	7	7	5.8978566089384	3.79754575185849	6.86723145726805	5.77073369994018	7	5.031326908036	6.12128264198221	6.64060229798722	7	5.70487987132206	7	2	2	7	2	3	7	3	7	7	7	2	4	7	1	7	7	2	2	7	7	2	7	7	103.25	0	3
17	4.04495408873262	6.73552472630249	6.94784767201291	1.76520906049516	4.29108600947927	6.96586610406595	6.74064684666303	5.61740321297687	3.4047336736365	4.54294995460974	6.19800732295789	6.64775948549366	4.94111710967719	5.46007093689106	5.9446046032353	6.34192395034083	5.43423565033124	5.35089500230653	5.51679355747753	6.84798048774903	7	6.79208516800177	7	3	3	1	3	4	5	7	4	7	7	1	1	5	2	1	7	2	7	7	7	2	7	7	95	0	3
18	4.76203205484202	3.79035457385231	5.5633113955809	6.0358678770014	2.88640052639347	6.02977824513335	6.85537498541285	7	4.88864000807602	6.82213388528798	7	5.95946801825632	6.70375762733092	5.20055805963329	6.87672386950339	6.39436734847959	6.25242715682802	6.07060171174062	4.55513875280014	6.29554355752494	6.01095625384157	7	5.57005185416065	1	1	7	2	1	7	4	1	7	7	3	7	5	2	1	7	1	2	7	7	1	7	2	87.75	0	3
19	2.94254395105715	6.65928471363826	5.43282720271517	3.83954226956538	1	4.09757764845292	6.8470302313397	6.4358876779747	7	3.39968398891122	6.33288997209151	6.87270384474954	3.59774989381806	5.39054946481805	6.02637982350561	4.53613281376777	6.8235630680757	7	5.26879978790066	6.32955423990952	6.60660831545987	6.13734229740296	6.47636678535579	1	7	7	2	1	3	7	7	7	2	7	1	7	2	7	7	5	1	7	7	7	3	7	77.5	0	3
20	3.30255263995471	6.77379320706948	6.93347994986304	4.40812539766743	3.78697474811805	6.01072810897929	5.92525469057434	7	5.42867999320581	6.00550951214555	6.29192603912425	7	5.96030292457617	5.7596188788159	6.25384974676944	5.7770433627168	5.08867006632661	7	7	4.34652910514847	6.30750882201826	2.21467806197652	6.69497879802098	1	2	1	2	1	7	6	7	3	7	2	7	7	3	1	7	3	3	7	1	1	7	1	98.25	0	3
21	5.90635839640005	5.3037969293838	5.53672020945025	6.72348406777281	2.03757755287274	6.27899955119377	4.52909420141076	6.06908034064693	7	1.46851122252109	6.61786738987358	3.35600833071691	6.10507256695373	7	6.9292152163258	6.20332567281608	3.87559606746976	7	4.86818083768015	6.43500836019057	7	5.83605460482572	7	1	3	7	3	3	7	7	7	7	7	7	1	3	1	7	7	1	7	7	3	3	5	2	102	0	3
22	1.53443911932743	5.49578917733878	5.115362696037	3.74625026190691	1	5.60614804569485	6.23365625560873	5.99475266714007	6.84942698659427	5.00269332372126	5.20332020146173	5.4583766473911	6.62623524171604	7	2.99978217768895	6.86884881788582	5.39517428982553	6.6318818174891	6.06445609769653	3.47806459436266	6.71642520045676	6.29411486365108	6.00505900384087	1	7	1	1	1	7	5	7	7	7	1	7	4	7	1	7	7	7	7	1	2	7	1	85.75	0	3
23	3.05712051770563	6.09185431959674	2.04748403066687	2.51470022614476	6.11905816500925	6.45400657343622	6.59111477758061	5.99788890955906	6.03956154862177	5.72465586640028	6.24186645195458	6.08043056579126	6.54024876505653	6.49722466788106	4.27142750531624	6.13089802249599	6.5136097985121	6.17498199980249	5.62024485781406	3.53447243289037	6.88442608842184	7	6.05757174177979	1	3	7	3	2	7	7	2	7	7	7	7	4	2	7	4	2	3	7	7	3	7	2	81.5	0	3
24	2.25891292315093	6.03336580109401	5.21672827063757	6.03285782649121	5.9797597068116	6.56135887567839	1.4190323247724	7	3.06396503341497	5.20147572719844	7	7	5.32400498923497	6.98663599014712	6.1970721401137	6.54940648588242	6.28791315143599	3.77467103414142	6.26509135068427	5.71025131460707	6.32466012394079	6.11840360472756	6.80555591085502	1	2	7	2	1	7	7	7	7	7	1	1	2	7	7	5	2	5	7	2	2	3	1	110.25	0	3
25	2.11070018462848	4.18920122381753	7	3.26648187073113	2.46915727299126	7	6.07990007242984	7	6.7758094755644	3.25339739019813	6.24953054379044	6.42655375887133	4.4758657937042	6.30119795910496	6.35451147869959	5.74838877843981	5.66076225475234	5.30652079879264	6.14503572278637	4.02730364195787	6.22447453289578	6.37099351332199	5.89236881907833	1	7	7	2	1	7	7	6	3	7	5	1	1	4	7	7	1	3	7	2	6	4	1	99	0	3
26	4.35212867877257	4.83952662902129	5.37051775411842	7	4.46698736077303	4.39016097424993	6.652279540682	6.67331409673437	5.50970267897091	3.44691792562391	6.10200081940644	7	6.49180374689119	4.43877938371023	5.69370357177057	6.84989938060674	6.86285481339323	5.8298374251326	6.63484961209344	6.12999152193846	7	6.45802773962446	5.78990366665202	1	2	7	2	1	1	4	5	2	3	1	7	4	5	2	7	2	2	7	7	1	7	1	95.75	0	3
27	4.19476292903088	4.55118515558259	6.56741243096989	3.97787809037363	4.85513388834521	6.44204067333356	4.86786656643446	6.21669566349595	4.57604004842237	6.63802485905013	6.11600281657576	4.78766289075863	6.26035788737302	7	6.7192324016631	6.37067783201735	5.38895585444572	5.92578030343951	6.25365022080585	2.45619420607107	5.55314593785307	7	7	1	1	7	1	1	7	4	7	7	7	2	1	2	3	7	7	1	2	7	7	3	4	1	99.5	0	3
28	5.41177135699123	2.87072993848975	7	5.46732545616892	3.07444977133588	7	4.93059907296603	4.75668405653418	6.08514013034498	6.319658214835	6.2621810560579	2.820286256729	6.80606291701481	5.85211860832639	6.73118210094358	6.51387277817028	6.0232612025761	5.54166503831576	4.57428345292237	6.20516791402412	7	6.83014725927084	7	1	1	7	2	1	7	7	7	7	5	7	1	2	1	7	7	2	7	7	7	7	7	2	84.25	0	3
29	7	4.75714562104214	4.2822006106249	6.06188661373099	1	5.26053254827885	7	5.60145616036936	3.59306444959993	6.92461936309899	7	7	3.69000623593062	5.56384174062742	7	6.70877876371975	7	6.1680267147784	4.99274014301898	6.57329203683641	5.83121136879395	6.61474155229754	6.65133545857847	2	2	7	2	4	7	3	7	7	7	2	7	4	1	7	4	2	2	7	7	2	7	5	102	0	3
30	4.19431893313645	6.62366859129954	6.49977709422419	3.21666815334882	2.93584612597971	3.40852208856518	6.28076086652009	7	2.99676673766976	4.30342822553671	7	6.46552569673852	6.5559172329443	6.49637994775437	7	7	6.07649007470452	7	7	5.43593666831589	5.10176981622172	4.9049316402403	5.71992311249927	2	1	7	2	1	7	2	4	7	7	1	1	7	2	7	3	1	3	7	4	2	5	1	81.75	0	3
31	4.56539474484797	1.56339212657645	6.19422025747278	5.0996484721431	5.06615474049412	7	6.94589993571508	6.48074819341521	7	5.51539895762503	6.41042684068599	5.85576719678149	6.49310707973549	4.4859329851983	6.37667573498377	6.89081253554519	6.5649366570161	6.73496252243661	6.67600597759143	3.84177106889028	3.69444879021564	5.62086804470412	7	1	1	7	1	1	7	7	2	7	7	1	7	5	4	1	7	1	7	7	3	7	7	1	90.5	0	3
32	1.11578509526893	7	4.83216789991002	4.61733837513787	6.31349941346602	7	5.94114663768703	6.56427439124132	4.28723201648089	4.97875883684844	5.82053818966316	7	6.101418993693	5.08552730750586	5.97060586137397	6.68983508152887	6.7040289450118	5.08724516005316	5.39344582992533	5.85356319772727	5.56878977992694	6.43931827597813	5.78467844370832	1	2	7	2	1	7	2	4	6	7	7	1	2	1	7	7	2	4	7	7	2	6	1	93.25	0	3
33	1.11374621240193	2.80216853469996	6.66718049581463	5.77180637569269	2.45367215092291	6.47543391311123	6.3452233018467	7	3.47541107426847	4.25536689775245	5.24392750631773	5.52036037768438	6.61484738797676	4.9162140534202	5.23270706946246	6.54333694665057	3.48318157206373	6.85235663825091	7	5.98021708544821	7	4.23696582096764	7	1	3	7	6	1	7	6	7	7	7	7	7	4	3	1	7	1	3	7	3	3	2	7	86	0	3
34	3.22522810466309	4.47301652533931	4.33983955024671	4.38088164609464	6.26311710854602	5.00475468015537	5.9689148746053	4.75038309621632	5.04410906515718	5.06800168327803	6.99377270428061	7	4.16799781525313	7	6.45987179025607	6.3784379092324	6.4633874501323	6.02407319477572	7	3.01185528987875	5.96695902862804	6.34148961733634	7	1	2	7	1	1	7	2	7	4	7	7	7	2	2	7	7	1	7	7	2	5	7	7	90.75	0	3
35	2.50997772862519	4.95277485345226	6.27179396361255	3.69760808307932	4.80436294552602	5.94486006091937	4.00835864520271	4.82356284876225	5.21549470418663	6.59079162560691	5.15741581856564	4.96705155632917	6.24054170659351	6.85575871349288	6.42126118932509	5.80656148490729	4.86194069755631	6.50077045883237	7	3.48079711857994	7	6.18973860021949	6.59197213342879	1	1	7	1	1	7	7	2	4	7	2	1	2	1	7	2	1	7	7	1	3	7	1	96.5	0	3
36	4.26356198615081	4.86240061758024	7	4.02018589871375	1.71739291815969	6.96219665738097	6.93092048577443	4.5024570703889	3.44285926463101	7	6.9451361930804	4.61326949342109	4.72458426974575	3.90442171718976	7	4.52940289308736	5.93890613132422	5.28461149937131	6.56420118025378	4.90772510223575	6.31619357353392	5.97000557509401	5.72875529493077	1	7	7	2	1	7	3	7	3	7	7	7	5	7	3	7	1	7	7	7	2	2	7	97.25	0	3
37	5.99117479050477	7	5.6881574916527	6.36689291102791	1	5.78325374542864	4.80862000706392	6.44229903683604	5.41709391924571	6.61323331367198	6.94736123993375	5.08038855960478	4.99391997288704	6.9897702294598	6.14795178771531	7	5.36696899447692	6.68220628106941	6.3433989238457	4.23050148587467	4.0292762934519	6.03078806867599	6.74843285365715	1	2	7	2	7	7	7	7	2	7	4	7	3	1	7	7	1	2	7	7	4	7	4	99	0	3
38	5.55225015444397	3.90535010992995	7	6.33311372925204	1.61961035331808	5.67725507862042	4.20319965800847	6.20181018835685	6.13684977728953	7	6.20521263218257	5.16913463504578	5.73075064105651	4.73999355985393	6.93319781372669	5.68897465415698	5.82134898087922	6.43464302860229	6.91200375921303	5.14325872768085	5.02808421317317	7	7	1	1	7	2	1	7	5	7	7	4	7	7	2	2	7	7	1	7	7	7	7	6	3	90.75	0	3
39	3.27139827048033	5.05920845309388	5.10296748902121	4.87323702134201	5.83600206095877	3.63983700275163	6.16534323551308	4.65776333243993	5.72497791836393	3.32904855857442	4.98784798023268	7	6.66419719029098	6.95877034756995	6.88000402636463	7	7	6.44763005460134	5.61597780705601	2.07431686484032	5.37685870113499	5.73795496579513	5.78448415189727	1	2	7	1	1	7	3	7	7	7	5	7	6	2	2	7	2	2	7	7	5	7	7	82.5	0	3
40	1.03122889950265	1.23249720326671	6.6346576971932	6.31305774017571	4.46330679503472	4.47730164107969	5.35369208614732	5.08914471772297	7	6.34954770872027	7	4.08796338098105	6.82564606280559	5.80796499027588	4.66333586160632	5.99476927617065	5.33286744669727	7	4.99473539599632	6.51248937744661	6.84136915353132	6.47460044597109	5.21675330512469	1	7	1	2	2	7	7	7	7	7	7	1	7	3	7	7	1	3	7	4	2	7	1	88.25	0	3
41	5.0657567162429	6.1432348462946	6.95543791933574	2.35199159315001	3.13755529997327	3.71843028610914	1.71897032133583	5.02090938093331	2.99621230692386	5.90406405018437	7	6.27131384896078	6.08049323527558	7	7	6.28363773998519	7	6.75847520249064	6.1380823998003	3.07539393552795	5.93776755318433	6.89297491890936	5.64082225437021	2	1	7	3	2	7	3	5	2	6	7	2	7	2	7	3	1	7	7	2	1	3	1	82	0	3
42	2.93342454865164	5.44089036932167	4.33304134153341	6.05773927582503	6.61276222085473	5.24231224168733	7	5.19536584416212	5.02646297719417	7	5.31217484404735	6.30166489748877	6.31974611342842	6.33055818843777	7	7	6.96995402338778	2.84961670551972	5.55038954195739	3.09930683298476	6.056819189355	6.58238018754162	5.16258900863411	1	2	7	1	1	7	7	7	5	7	7	7	6	2	2	7	2	7	7	3	5	5	7	92.75	0	3
43	2.28902322268667	6.59344124505919	5.77393644702158	3.67826093212409	4.17228309928148	2.54408036405209	6.80066415982281	1.99240677221595	6.0551729803437	5.55106524295145	6.6747408762673	6.84095273974304	6.62454116212325	5.83494216821899	5.10075708259197	4.78139320940072	5.28704538740903	6.8497065036874	6.26738223928035	5.71273855920294	6.95512880250661	5.92724725421439	4.32916157251441	1	2	1	2	3	7	7	7	2	7	2	7	7	2	7	7	2	7	7	7	2	7	5	80.5	0	3
44	4.25222793028872	5.84773598213107	4.5125991236432	5.72883155846986	5.30988270033863	6.45836271712997	6.73136619339035	2.69126175543292	6.99248699379485	5.53541189199908	7	6.98767897919678	4.64734897509774	6.77556902583958	4.5073728438295	5.93193872886408	7	6.07096629029483	7	3.69676151679924	5.08323129203114	7	4.57725159852918	2	2	7	2	2	7	2	7	7	7	1	7	7	5	7	7	2	3	7	7	3	4	7	84.25	0	3
45	2.04952682659635	4.1529861097367	7	3.89761933740144	2.25187808870089	5.10312352198092	5.59736672684657	5.59164685621217	4.62866614215844	1.86448709255625	7	5.96443768325529	5.87924889588393	6.32185633588463	6.63404809885483	5.8296235232941	6.35519288754715	5.25235325111303	6.83197101537736	3.05011218515527	4.96503023302998	6.28207636698149	6.71307651387296	1	7	7	2	1	7	7	7	7	7	1	1	1	7	7	7	1	3	7	2	2	7	1	92	0	3
46	1.83796948670291	1.08265074456388	7	5.86614856396812	3.80767156145175	4.36861508582151	6.52005262647178	5.6063380390728	5.76419092539816	2.88552784723432	5.20727509134751	5.65861151990021	5.90363294629606	6.32685763798411	5.01504955356719	7	3.51160160210813	5.8947722840663	6.8058607170696	7	7	6.25544894386393	5.67878049696336	1	7	1	2	2	7	7	7	7	3	7	2	5	7	7	7	2	3	7	7	2	2	7	92.75	0	3
47	7	5.3161434516678	6.35409700484908	5.02346951084106	2.57149822817853	5.43925052146438	7	6.53952850414593	6.15024767112059	6.61237837892513	6.108034699996	5.73348478647023	5.46172981006324	7	1.79763715418909	6.77289525651333	7	4.33948280693102	6.51293838451196	6.45668154192904	5.85961712092122	6.0373559857927	5.02504922663803	1	3	7	2	7	7	7	2	7	7	7	1	7	2	7	7	2	7	7	7	7	7	1	93.5	0	3
48	3.94514518397089	3.30124562590855	6.09427300284747	3.27819542786383	5.0526847112557	6.87106248186972	4.36800450799867	4.01861012637945	7	3.93732592624552	7	4.84192230095514	4.80036527619295	7	5.6363150382326	6.36781510660433	4.65818307002616	6.87029510898368	6.17666433586488	3.72318492473538	5.23490712172687	7	6.87003367082314	1	1	7	1	1	7	7	7	4	7	2	7	4	1	7	7	1	2	7	1	3	7	7	88.25	0	3
49	1.20131415098652	4.13691587035282	4.0015492270232	4.34335101201627	2.61282285386754	7	6.665181849195	5.84720037975239	7	4.30321770328495	7	5.22005576666132	6.31493656588146	7	5.94306087772556	4.64056938581438	6.15732232724387	6.45100220960592	4.3937834030791	6.5516706056546	1.18386609337659	6.63871367361374	6.33341811166772	1	3	7	2	1	7	1	7	3	2	1	3	3	7	1	7	1	3	7	1	1	7	3	73	0	3
50	4.92539776652095	5.14219507369869	4.67141902307571	7	5.78398954337177	4.13992800370376	6.27832302185485	5.42235822424724	6.52462623004981	6.64057309365521	6.80683200469953	6.01981977746655	7	6.43273022925777	6.23495656133836	4.20254313459059	5.74577956579706	6.82154580272296	3.84262897121577	2.5403258808925	4.31714725069165	6.70927062004627	7	1	2	7	3	7	7	7	7	3	2	2	7	2	1	7	7	1	3	7	7	1	7	3	77.75	0	3
51	1	4.73595490379771	5.83840981430328	5.05062127323379	3.92623427179274	7	4.59608281269626	5.34540956938598	4.63838274502706	5.77170860216589	6.71937724712108	7	5.09067619692861	6.41821833374588	5.28375958041125	5.17893362508749	4.47309407892056	5.9595392814482	5.29136933916379	5.21695617413707	5.68121424862046	6.77705666827901	6.40855426925622	3	4	7	7	2	3	7	7	7	7	1	7	5	3	7	7	2	3	7	7	3	7	1	104.5	0	3
52	1.55697379921782	2.78290066486152	7	5.94772915984388	1.1765123771005	7	4.27437087856599	6.05857117722171	2.70300699159296	3.98513816429268	6.27972014881871	3.43297761929601	4.61166855266485	4.02638746117509	6.27784881026267	6.58735081467071	6.28049592729973	6.15893367839648	6.29925999760474	1	7	6.72016400875494	5.81638060990633	1	3	7	7	1	7	2	7	7	7	7	7	4	2	7	7	6	3	7	7	3	7	1	94.25	0	3
53	1.23615408764322	5.54212836425682	3.75191723461609	5.88510579673979	2.61527519647172	2.61979672532889	7	3.5476266959738	6.56537014462944	7	7	7	5.09482350374066	5.72531962175521	6.29752168121369	6.31122380703416	3.43215319936847	6.65295765825208	5.1947740098928	7	6.72573114410671	5.54926309366001	5.08918647364401	1	2	7	3	1	7	7	7	7	7	7	7	7	2	3	7	1	7	7	7	2	7	1	83	0	3
54	3.95765660008453	4.6094361897298	6.28425016336332	4.46467506734948	5.90861508986184	6.4373884031809	4.06178123968572	5.06091522243769	4.3178127453517	4.4787819485681	7	6.39839834963584	4.35226059773757	4.74655530178982	6.61762252404022	6.87014666813159	5.98151438836499	7	7	2.38156051321273	5.69788714358017	6.7535928105831	6.45783597121793	1	1	7	1	1	7	7	7	7	7	2	7	4	1	7	7	1	2	7	2	3	7	1	90.75	0	3
55	2.748135683474	6.13871912651473	2.2075007257988	2.42690399179703	6.6359405017195	5.37339344350096	6.12669103983964	5.53052957764934	3.63939185068372	6.33228119265144	7	5.87692126824731	7	4.24428324589167	7	7	6.52016805444265	1.68438577445229	6.34744362610097	3.00769747099471	7	6.04480530371685	4.86459039863064	1	2	7	2	2	7	5	7	2	7	1	7	5	2	7	7	1	5	7	7	2	7	1	83.5	0	3
56	5.94114000059598	5.74230878536593	5.48379246553778	6.37407686841739	1.22916687502821	5.98117401922892	4.51803090694028	6.07197777004674	6.6700928021219	5.19430565181396	7	2.6881823113709	6.60936710865418	7	3.80793148203368	3.18725340320931	5.51380048044613	6.96835620776036	4.27166819920099	7	4.02407141067844	2.53336693746484	6.94266418618098	2	2	7	2	3	7	7	7	7	2	7	7	7	7	2	7	2	7	7	1	3	7	1	73.25	0	3
57	3.92493772468667	4.91050563358007	6.64131833661793	3.27245460555784	1.1543834687923	6.40656026280606	4.83139013883462	5.84850948608697	7	5.59906877488749	5.60651208441239	5.97937009872506	6.54110045646403	6.76986466210116	6.02774591136076	2.65876261161441	6.68595898278067	6.05942302496809	5.78458243438178	5.15264911738384	3.17187704074488	7	5.91816289882651	1	1	7	2	6	7	7	2	7	1	7	7	3	1	7	4	2	7	7	1	1	7	1	82	0	3
58	1.59281048789432	4.89391393629666	7	4.99752630639569	7	5.05843489481549	6.72134033053668	5.43281327624847	5.95650674163269	5.9703895312497	5.24627557497974	7	6.29428355098471	6.55115156998287	4.8378296991195	4.78067549835479	7	3.56313868059329	3.30929283476176	6.84609889776615	7	4.4376860999699	4.94198165788126	3	4	7	7	2	7	7	7	7	7	2	7	5	2	1	7	1	4	7	7	2	7	1	91.75	0	3
59	5.58762534541068	4.45976385352158	5.37804165384869	6.52802048872882	2.38897288686641	4.00735958343501	5.30809504524016	6.77833626871762	7	2.86217552698981	6.03538191949403	2.821474761699	6.67093990992895	6.44942191303813	4.16221529448115	3.6173948340859	5.28359385743915	6.55354026694275	5.02125612961423	7	6.6984955564916	5.09408799678246	7	2	2	7	2	3	7	7	7	7	2	1	6	3	7	2	7	3	7	7	2	3	7	5	68.5	0	3
60	6.37060922738278	5.62230399878063	3.08197592254978	1.52450421008007	5.66673579123277	7	5.48231505328161	5.73711953220714	6.58524319899665	6.75677594970315	5.90491450386539	5.53016301028681	6.21465755965152	6.2161512914261	4.41767022455882	6.20488355194467	5.24193924249296	6.87340622938138	6.94842546307159	5.32622801944824	5.89230446196733	5.1108008015534	4.85177662673628	1	7	7	3	1	7	2	7	3	2	7	7	7	7	7	7	1	4	7	7	3	4	1	88.25	0	3
61	2.88674995699324	7	4.81238290608003	6.99319161254035	2.02984544298942	5.75233464975132	6.17926378133113	5.93315552884986	6.89136697979832	2.98034724363844	6.54814350915775	4.71512387159579	5.09717762565529	5.9207304015925	5.49826563223427	4.93634442659489	4.22033044854182	6.89813401286112	6.72751176970025	4.86227567529627	5.49877587030994	7	7	1	1	1	2	7	7	3	7	7	7	2	7	4	1	7	7	5	7	7	1	2	7	1	82	0	3
62	4.60514446406853	4.40122541731744	4.12913699548546	5.40947763558657	5.17811221004123	5.41504731101746	4.85909005303873	7	6.07301792284671	2.95330814585681	5.03114104001782	6.02556602681432	5.21110775765977	4.34894739938499	2.96847465041117	6.34866034258117	4.06662016059171	6.66837436230711	5.40387160613665	4.19329294138	6.67693482207449	6.92449939228141	6.56891228844941	2	2	7	2	7	7	7	7	5	2	7	7	7	4	1	7	1	2	7	6	2	4	7	87.75	0	3
63	6.2202901905148	2.36824027865482	6.68500313991505	5.442997545651	3.35759273076429	5.27412582660932	7	7	1.74081187157481	6.79411316920912	5.97534217725492	1	6.42969006390678	3.55192811251515	6.76148476930861	4.45030864041992	4.67488558112057	5.84620247431365	6.63426861168838	4.06439061714391	5.95061122186956	6.86332762373736	5.79828489452975	1	1	7	2	3	7	7	7	2	7	7	7	7	7	7	7	1	2	7	7	4	7	1	88.5	0	3
64	6.39523651887159	2.60789413024416	7	4.61542392144404	4.00441695971663	4.64103156145371	5.48154996390643	6.94306893136696	4.27698038438739	7	6.37851524929906	1.60374443797289	6.36475051060746	3.8807338512131	5.96862061884693	4.45913373088699	4.25760346686718	5.27895288012128	6.87557865763844	6.32600987723021	7	6.55604964410388	5.57952139506207	1	1	7	2	3	7	7	4	2	7	7	7	7	1	7	7	2	7	7	7	2	7	4	97.25	0	3
65	2.00856749613398	2.01938440370889	2.44812004702332	4.49718866200284	5.02539891688514	4.23625942910067	5.19898354139481	6.8542271406184	4.33182406402139	5.04191025128873	6.35116716992723	7	5.95589637590675	5.09159898832332	4.79673013579375	5.31524798258718	7	6.27519714493649	4.0851911317239	1.14849600564262	7	6.50720917254268	6.33621544754664	7	1	7	3	7	7	2	7	7	7	7	7	2	1	7	7	1	7	7	1	4	7	2	92	0	3
66	3.17034742971945	6.4980769618078	4.94067327602746	6.76769980834799	1.7325549082748	6.43771927947097	2.97093837727125	6.89697511176793	6.00835271402252	6.24392815391474	6.7941575813612	4.02704319275417	2.83267728005226	6.7177094058805	6.79189264354742	6.90953023247947	6.29195091009846	7	6.52460405500945	6.27012612007037	6.9394347462676	2.65960718808897	6.43778131621912	1	1	1	2	7	7	7	3	7	7	2	1	2	1	1	7	1	7	7	2	7	7	1	92.75	0	3
67	1.30504901761084	5.58035915079832	6.02241401397347	4.98045367525896	5.67661578899214	6.5353798680906	4.1035673758781	6.30247720690779	6.94230751147922	7	4.4807341495595	6.49655473948307	6.35539492610912	7	5.18317565304039	5.65281628420845	4.73328989057235	4.46699921232751	3.22789769688623	5.18857278154908	6.20620965789654	5.3279433069518	5.32946813910193	2	3	7	7	1	7	3	7	7	7	1	7	7	2	1	7	1	2	7	7	2	5	1	90.5	0	3
68	1.56772878739139	4.02464244785311	6.45643901250066	4.76835256581812	4.25706555184631	5.92194375265123	7	6.59243983774466	5.38604734200385	4.97163666133538	5.65824367962775	5.13338077920258	3.67681305449506	4.44921493769233	6.19979948428177	6.68249716682781	6.42919345857881	5.5137569728234	5.74591276798686	6.60276595574359	5.12317129607764	5.37139945773573	5.37862432297435	4	5	7	7	2	2	7	7	7	7	2	7	2	2	7	7	2	4	7	2	2	2	1	82.25	0	3
69	4.11444662845403	5.42690303422186	4.52190039602	5.92139639922749	5.60646932878279	3.77646404450971	6.45123808761627	4.68127966185015	3.17543619207272	4.45338267647165	5.49283657583195	5.40307849703799	4.45828749003618	5.91467999741887	6.28035552890781	5.84938853169144	3.78069505908525	7	6.73445902429723	2.62242077964646	5.17418942727882	7	6.91642976842931	1	2	7	2	1	7	2	7	3	2	1	2	5	3	2	7	2	7	7	4	2	7	6	70	0	3
70	2.41535220234194	6.93182119188768	4.989758645637	6.64645164963001	3.09148652796612	7	6.03368859945504	6.55726790935057	4.88211386840232	3.73413405778817	4.72401320044839	7	5.20009760393514	7	6.56385353067596	5.29913949226535	3.80556424736007	6.72759587269202	5.6091972565109	1.89525876513783	3.02892669228077	4.86817707318045	7	1	1	1	2	7	7	2	7	7	7	2	7	5	1	2	7	4	7	7	7	1	7	3	91.75	0	3
71	2.6715004831461	4.14633469369211	5.75333709353059	5.45321529947404	2.74996824008135	5.79758495568082	7	5.92087421598389	4.09489100734284	5.05522300739765	4.35165479747813	3.29695263158516	5.74840954269363	4.74642507492557	6.77234541266441	6.59605819053091	6.7338374312271	7	4.97406345347379	5.04657886256213	5.46369654653033	5.07345152798609	5.56236555706818	1	7	1	1	2	7	2	7	7	7	1	7	4	3	6	7	2	2	7	5	2	2	4	64.5	0	3
72	3.34820726035253	5.78674621855113	3.36626010210113	4.97550954235982	4.45545697873156	6.5420545774449	6.85254073553575	6.01315523681257	5.83297344977501	6.12564677189622	7	4.8876278093803	7	6.29545664532624	4.45047685368377	4.60262818344622	6.17168315796243	3.80480852717606	4.73609888223813	5.22933655074544	5.61531510672958	3.51363273349257	6.50740863326414	1	3	7	2	1	7	2	7	7	1	7	1	7	1	7	7	2	7	7	1	2	7	7	80.25	0	3
73	1.70352973423295	4.63382666701693	3.92369165329394	4.37682800846431	2.90182859757348	6.56841219912825	6.76478713576156	6.72759601543829	5.06109666876343	3.10123581710433	6.8025413243358	6.34743015183854	6.35498068427158	5.60225092433428	5.13371051396744	3.43941393055075	5.64294911248127	6.21969688749894	5.51355123148857	4.82002345002822	1.0001595964072	6.93000779466489	6.02468817403101	1	2	7	3	1	7	2	7	7	7	1	5	3	7	3	7	1	3	7	2	1	7	2	83	0	3
74	6.91178401758832	4.50120934109588	6.69612704820448	3.16452193626774	4.69032181733798	3.22820365348149	4.48708470629093	5.10795771018123	5.03237817960041	6.27935028593213	5.61239437019672	3.58009460916449	6.34826728521173	6.91888935792252	5.66779739140237	7	7	4.75779467423074	4.99433639033942	5.86076641806365	7	5.62459841789113	4.2865411406798	1	3	7	2	4	2	4	4	7	7	7	1	7	7	7	7	3	7	7	3	2	7	1	80.75	0	3
75	3.04694960965564	6.01338358308642	5.56702362218384	6.47092321755962	1	6.78059446267977	3.21403651849743	7	1.09490225860515	5.33535063175003	7	4.48106877080642	6.47300024252968	6.68766952673912	5.11899705123088	7	5.84833960451061	6.62652352271352	5.67753927662167	5.68702618944247	6.65735469094092	5.16748280334914	5.16586158694359	1	1	1	2	7	7	7	4	7	7	2	1	2	2	2	7	1	7	7	2	7	7	4	94.5	0	3
76	4.94210682961256	5.60758339170131	3.74405666951974	5.61780911695167	4.85958991864201	5.91906007112951	5.90483244169523	2.7094017160185	3.19168152749395	3.23341502733253	7	5.5443727901257	5.09141530165723	6.90441858225665	4.54150287998087	7	6.09694252821969	6.39215551810487	7	3.92202661984847	4.75173284202152	6.76196218679642	4.31592693724015	2	3	7	2	1	7	4	7	2	7	1	7	7	6	1	7	1	3	7	2	3	7	7	85.25	0	3
77	5.59901081835502	5.00382201360642	6.31526661872881	3.21269538991712	4.257267946739	4.08876799050633	2.36375024079332	4.43894726290073	6.05888007360782	4.74750311127505	6.49741664703353	6.6088653776767	7	5.27729940423614	6.91998288940618	5.71485806053767	5.91316218052079	3.34626044714529	6.64753393880045	5.62092531420346	4.42519320793382	5.33416835551007	4.56296098178568	1	6	7	2	2	2	7	3	7	7	7	1	2	1	7	3	2	5	7	3	2	7	3	75	0	3
78	1	1.94794181707689	7	3.40642804118234	3.44499446492486	5.34558905382764	6.58006645594409	5.24121322321866	3.68704552504886	6.7232130399883	6.32048431268432	5.42214653798419	1.58644120677208	5.58643289085983	3.92772098319454	6.4474724928954	7	6.26051891232903	5.49688123390462	4.39864362134329	5.56023414699182	6.23283840018032	5.80367253041202	1	3	7	1	3	7	7	7	3	7	7	1	4	7	7	7	1	7	7	1	2	7	2	70.75	0	3
79	1.90569699549708	1	6.20464281339936	4.94463211876903	3.50225283054581	5.68434684171728	6.6403800665213	4.63745282725894	7	5.98772778711587	5.70417479382811	6.17603170527235	2.4663983069619	5.44782130718775	2.44097375375177	4.18726990027947	7	4.9448007493533	3.89556557773971	3.00448274783635	5.37372131408075	7	5.79277445200403	1	4	7	1	2	7	7	7	3	2	7	1	4	1	7	7	1	7	7	1	2	7	2	62.5	0	3
80	5.50471148612582	4.86094031208559	5.13007276713813	4.02070243854148	1.05536191598871	7	6.61706290710081	5.04472847433918	4.26507260262808	6.72327350247861	6.02839282306494	4.06462135384951	1.97339279138049	5.02252082657604	6.07666064821082	5.01910808605815	5.97745239721689	6.06483259780042	5.64300141859623	6.31265621454668	4.66532598729752	6.83633280700395	6.46640298993471	2	2	7	2	5	7	2	2	3	1	7	7	7	1	7	7	2	7	7	2	1	7	7	84.25	0	3
81	6.49233989366386	5.15184706393059	6.1642247132268	4.96838930434072	4.85866798150024	7	4.22104154217648	4.07761675423542	4.83483278236363	5.37199828317048	6.42079738407276	5.63703893366569	5.1031387629974	5.24493805852326	6.29062958439646	4.52165348398717	5.13404266957088	5.72588697804804	7	5.8970837072256	3.71043758693789	6.41748444709543	5.79014379332226	1	1	7	2	2	7	6	7	3	7	1	7	4	3	7	7	5	2	7	7	1	7	2	87	0	3
82	6.21631936226474	4.46346378736593	7	2.58517461043414	2.76554010219713	3.59781492173225	4.49806731983611	6.4888919507206	5.02400520466781	6.33891448985099	6.00836487945965	3.34562355307033	6.45911937123302	6.24697427257749	7	5.81203161017513	5.51909067366702	5.59594585964529	4.66239903400443	5.75181732594465	7	5.06792039898215	3.19642191382928	1	3	7	2	3	7	7	3	7	7	2	1	4	7	7	7	3	7	7	3	3	4	4	57.75	0	3
83	6.09317688748238	4.4572571204512	4.67713077942353	5.55474935465994	1	7	2.58213041032436	4.45826656062162	5.55793339132374	6.47512637283098	3.00064628263213	6.88558470029088	6.68679171286957	5.05286736453629	3.23356933065588	4.19721954475624	7	5.23423125340559	4.1094200166186	7	5.03747200414079	4.79816381970809	6.64884573145811	2	2	7	2	2	7	7	7	7	7	7	7	6	3	7	7	1	7	7	7	3	7	7	63.5	0	3
84	2.07205636958912	2.62011449270642	7	3.79257760724463	1.79777214108917	4.79767605729025	4.28688600623608	5.97313075599572	5.88355598886281	6.53772830119556	4.64336299320056	7	5.03323729378639	4.24626725021696	7	5.82455203131796	3.20124177438175	5.84099878989854	6.60056923188974	6.57884759303998	5.03669233309427	5.3505795453279	4.31509045272163	1	4	7	1	1	7	3	4	3	7	7	7	7	2	7	7	1	3	7	7	1	3	7	77.25	0	3
85	2.32031737221366	2.19781319501725	4.67275483424038	4.37474383304458	4.58542380560868	4.47823692927871	5.0770574314188	5.42958520400773	5.24113730783092	7	7	4.51763595747006	2.11291345324659	7	5.85593778868831	6.6629855672541	5.11057817972736	4.85922173231124	7	3.73917232095549	5.77416901845502	6.76578149195238	4.64484591263469	7	1	7	5	7	7	3	7	7	7	7	7	4	2	7	7	2	3	7	7	3	7	3	82	0	3
86	6.65956761227681	6.35411851269528	2.84045638748741	1.97042457430136	6.21509260167564	6.75832878758624	5.61181285505576	6.92064152760567	5.07949052023594	7	5.83707893861948	5.99601658856837	4.27358172207335	4.81712880562277	4.64240580745574	5.94582881030926	2.84330466780154	3.11255856235318	6.72740863373525	6.97542233001478	5.44424828789499	4.28089849872845	6.43239319886307	1	1	7	3	2	7	2	7	7	7	3	7	3	3	7	7	3	7	7	7	2	7	1	89.75	0	3
87	6.73223826250798	3.43998569086881	7	5.28508097269296	4.99305169797793	3.77751883627793	4.8094674450314	2.1920426693651	5.770578823528	5.28692397199244	6.61495487982288	3.93507239274029	4.92674531698241	6.46141622570128	6.78898972750452	5.49133523272304	4.39742048909229	3.10782503491283	6.37616572501371	1.71124125432397	7	5.32090447555309	5.6200803651888	1	1	7	2	3	1	3	1	3	7	7	7	2	2	4	7	1	2	7	7	1	7	2	84.5	0	3
88	3.78465058226797	4.83338781113649	4.2253498219179	4.74721712260273	4.04599794960661	5.00644615942397	5.50040979979518	4.5091840348807	6.70772291565799	7	5.22525793496578	7	4.91051016780641	4.38914939362472	3.9515863455842	6.68468300424319	5.20224309639442	4.8179755279809	6.74462846011476	4.67111352227912	5.22530670775568	4.05788256040613	6.79874997984878	2	3	7	2	7	2	7	7	3	7	7	7	7	1	2	7	1	7	7	5	2	1	7	87.25	0	3
89	6.55898330074235	7	2.56379186313444	1.50495515628513	5.65861133886689	6.69902499339824	5.3728991386803	7	6.58359573617197	6.00754798351414	4.44798485644894	5.59456511104936	5.60464821606721	6.11503090159006	1.92090772075058	5.47253026998399	2.81278167987183	5.94713437894618	4.14456089541575	6.61839701442276	4.81322437764948	4.56850908651499	4.78091377072852	1	1	7	3	2	7	6	7	7	7	2	7	4	7	7	7	1	7	7	7	7	7	1	63	0	3
90	1	5.76456097231383	6.15888546482319	6.09835112388145	7	4.28879125606746	3.6187697050257	6.75939734004948	2.22571991133854	4.09900386238879	4.9538403301076	3.65305763519728	3.28129243001736	7	6.12314777056113	5.86820212544894	5.77904923446635	7	4.07485860863001	5.4102498400354	3.95313028039521	6.76314278241618	5.68973389656878	2	1	7	4	1	7	7	7	7	7	7	1	6	7	7	7	1	7	7	7	2	1	1	89.75	0	3
91	2.49175460087385	7	5.88399535019042	6.73752090277944	7	5.86781028389412	3.49449082737977	5.10990416701175	1.46866331635927	5.0631958972455	5.77536970434568	4.18705948124795	2.49777078954738	7	4.81654456271692	7	1.87796127764997	6.69904174310335	4.05255995029776	4.29820083904677	4.84456366053586	7	5.69421453952354	2	1	7	4	1	7	7	7	7	7	1	1	2	7	7	7	5	7	7	7	7	1	1	84.5	0	3
92	5.67869235133406	6.84554547975294	1.2917242759736	5.00898828155064	1.54788918190257	6.66398710388017	5.92925508794379	6.23405904811981	5.63120546321097	6.15958418799575	6.61792551505424	7	6.91577313837959	7	6.66575702014848	6.60077687009244	7	6.71816454396274	7	6.22689839038429	6.21688933661589	6.5274101338263	6.8002067773722	7	3	7	7	1	2	2	7	5	7	7	7	5	3	7	7	3	3	7	2	5	2	2	103	1	3
93	7	7	5.78991969217362	6.41859336518402	5.80167542929823	6.84252724599622	6.78286023319925	6.3470756975626	5.88891702780747	6.08407975548691	6.81667956621609	7	6.35425987373028	6.50383354054455	6.43085736656738	6.25724629346304	6.22183756178357	6.84585382908638	5.28515697919504	6.28535250841792	6.61272290909279	7	7	7	7	1	1	1	3	3	7	7	7	7	1	6	2	7	7	1	4	7	7	7	2	1	101.75	1	3
94	5.56735990919801	7	1	4.22663516928102	3.22490834036004	5.75777721660983	6.92520686459171	6.807976392711	5.90121965311809	7	7	6.08604049716035	7	6.9501770307122	7	6.66712631706893	6.86696526727542	6.71311904141513	5.09803288966289	5.43298929664874	7	6.63227501464006	6.40717870424776	7	2	7	7	1	7	7	2	5	7	7	7	7	2	1	7	1	7	7	7	1	7	2	110.5	1	3
95	4.48226659755104	6.57754885310123	1.64545143778235	5.95034971935737	6.06953235804694	5.87546004398857	6.268925394266	7	7	4.10778072303722	7	7	7	6.58597053186018	6.38321565947268	7	5.86013059620041	7	5.69765021847606	7	7	6.09612711307906	3.06383641935861	7	7	1	7	1	4	6	5	7	7	7	1	7	2	7	7	2	7	7	7	2	7	1	102.25	1	3
96	6.65130716830302	6.74962218195938	5.46209775273877	6.60630844687724	6.20911553096189	6.32882949888967	6.71218909023554	6.10165714808404	6.15614085988684	5.58620778643187	7	6.69183551818513	5.76672553207892	6.49639761644539	6.19969909305068	6.24253654075243	5.97979321561336	6.99775500063701	5.66766083190201	7	6.75638055999763	7	7	7	7	1	1	1	3	4	7	7	7	7	7	4	2	2	7	4	3	7	7	7	2	1	107	1	3
97	7	6.69074071027299	6.13448982213316	6.66491445734475	6.26631267276279	7	6.35474098291922	7	7	5.71670240499998	5.43675443297447	7	4.61179895560537	6.05938649525613	6.26917027666037	6.89816157651705	6.82911524760668	5.97477154559693	4.85314891717754	5.80275413016076	6.58652482582829	6.9177995525424	7	7	7	1	1	1	3	2	7	7	7	7	1	6	1	7	7	1	4	7	7	6	1	1	97.75	1	3
98	5.59593342705436	7	1.54960020960824	6.34720014020408	2.68518438699828	7	5.93426320855591	6.3296990893175	5.82147011315612	4.91336549866753	7	6.03175631059789	6.67645780266221	6.60996081367794	6.29902099834789	5.66104342182093	6.56000018505399	6.24573967730845	5.14560954330322	4.69960679695337	6.96468215826154	5.76199662147465	5.11249605653156	7	7	1	7	1	7	4	5	7	1	2	7	4	6	7	7	4	7	7	7	2	7	5	97.5	1	3
99	6.9176095888379	6.50970036731662	2.55034003688572	2.07109553761098	1.74303216953667	7	6.21282354546541	5.01013021303155	7	4.98786642914897	6.3339187107314	6.80164866439865	7	6.23225178436604	6.92278852975651	6.507417220948	6.43114804440331	6.91940189418522	6.86497240818202	5.0617661208655	6.45797811864193	6.23880601622482	6.31767128798134	7	2	5	2	1	7	3	7	7	7	2	1	4	2	7	7	1	3	7	4	7	7	2	113.25	1	3
100	7	5.58554567720519	1	6.01598090078116	6.4471068015361	4.94582358294957	6.08952157359748	6.22115288103828	6.39000999040124	6.9304244637468	7	6.78445151454473	6.27785987567094	4.92059539491682	6.9410763998942	6.3464666833247	6.99231429216626	7	4.61766388543926	4.96442094319683	7	6.42113804929472	6.43478430709844	7	7	1	7	1	7	5	7	2	7	1	7	4	7	2	7	3	3	7	3	2	7	2	105	1	3
101	6.53609190379994	6.81398167469493	7	7	5.44204958987246	6.79148989267064	5.96155603441341	5.58342016420354	6.36863710435596	6.99188911032843	6.93208461376456	5.89041685907515	4.68710402468504	6.20173714653755	6.8491831566831	6.40784201339347	6.69727988847161	7	5.15133531565347	7	6.17527630327032	7	7	7	7	1	1	1	2	3	7	7	7	7	7	3	2	2	7	4	4	7	7	7	4	1	108.75	1	3
102	4.6837006246082	6.27056669835334	1.71233919230667	6.37019152569412	5.22598035280498	6.47260910521845	5.88058431457128	6.56522930756148	6.63346793228067	6.22021468423405	6.08276450532123	6.51237250980876	7	6.69243673150295	4.57503441253037	7	7	7	5.72924762800458	6.63391242577887	4.9316658065695	6.48516721457734	3.32622212454546	7	7	1	7	1	7	7	7	7	5	7	1	7	1	7	5	2	2	7	7	2	7	1	86.5	1	3
103	7	6.20474707457351	1	6.32454497194787	6.42642433579208	4.0977772621803	6.65080963530222	6.83381823079323	5.8002583351129	5.77667049817123	7	6.89487863548172	6.48945124676643	5.18279213798058	7	5.29036827124299	6.17128146590323	7	5.79992936527632	7	6.58234770347677	6.9716458650652	6.30994787676848	7	7	1	7	1	7	5	7	7	7	7	7	4	1	1	7	2	3	7	2	2	7	2	106.25	1	3
104	7	6.62384891022509	5.5090523360044	7	4.39829479684356	7	6.64918520039585	6.82005185453057	3.88747719408489	6.72785410766794	4.94704769465242	7	5.47746069778402	7	5.72697720684184	6.39122593731828	6.97402064860916	5.82350368127844	6.9888928450024	5.64452310420108	6.37794215359705	5.45768910082984	6.65532357225642	7	7	1	1	1	7	2	7	7	7	7	1	4	2	1	7	2	2	7	7	7	2	2	107	1	3
105	6.57698827107052	6.95507089980412	5.70602073808711	7	3.82096947241381	4.40222365464603	5.49232431141021	7	3.98447282011771	7	6.78187866310015	6.63236102125943	7	7	5.69717667810803	5.65930502749313	6.61650774085369	5.48111845605123	3.99521499125913	7	6.71965180158548	7	6.17031406751613	7	7	1	1	1	7	3	5	7	1	1	1	4	2	7	7	2	7	7	7	7	7	7	105.75	1	3
106	6.37079746004098	7	5.75904985083493	6.71855876662002	4.25944322750197	7	5.23761381776259	6.34654060627391	5.64498943727847	7	5.74911861027782	6.33590314381929	6.02812571036167	5.37478040687381	5.44056031618561	6.67430393684221	6.06610219027545	4.74151667080379	5.73467153571161	6.21538494851352	7	6.96805843728036	5.91729601367799	7	7	1	1	1	7	7	7	7	1	1	7	3	2	1	7	2	2	7	7	2	7	7	105.5	1	3
107	6.11092866951726	6.94036736083943	3.2774330439185	2.84011888916515	1.46028102902465	4.99752676819435	5.20547304010588	6.52140472966886	6.12801266725338	6.25698236349801	7	5.3822791909333	6.17542916780386	7	6.39217929652986	7	6.73747960799219	7	6.66422826386461	4.55745342815452	6.55090883771322	5.88595678465296	6.37823155562871	7	2	7	1	1	7	2	5	7	7	2	7	4	7	7	7	1	2	7	7	7	7	2	106.25	1	3
108	6.4659812479048	3.81925482451928	2.46644388037281	7	7	4.45780006346203	5.73744866838335	7	7	5.51897140464497	5.04566597915032	7	4.65624440170817	7	6.49005010064571	5.06877533693324	6.65675226974173	6.82902420351104	4.99382697487296	6.16281118071442	6.83349686188412	5.9727129634805	7	7	7	1	7	1	3	7	7	7	7	2	1	7	2	7	7	5	7	7	7	6	3	7	98	1	3
109	4.92484970746574	7	1	5.00802079438589	1.23562862628047	7	4.03403517466782	6.6655651131217	6.48391216528997	6.65606060492356	6.67633934706645	7	5.47797281538836	6.81229751262965	5.78270488969996	5.52854577549178	7	6.5434969825854	4.93203429459043	5.6651289079399	5.69086258632828	6.60743630330592	7	7	4	7	7	1	2	2	7	7	7	7	7	7	1	2	7	2	4	7	7	5	7	7	104.75	1	3
110	6.61716308266292	4.43621835373401	1	7	6.92014978484248	5.94711391428427	5.84508298555518	6.33295061953455	6.43722564366392	5.92860930172805	6.02730333307866	6.76899732700665	4.45926917547451	6.7455928926285	5.62206211988053	5.77986186805167	5.67376366261765	6.52389564030039	4.53552434729529	5.87402240456224	7	6.72115481876016	6.49329476721964	7	7	1	7	1	3	7	7	7	7	2	1	7	7	7	7	5	7	7	7	5	6	7	103.5	1	3
111	6.84914991624165	5.06462674295612	6.30426443680349	6.25631887851066	7	7	5.01981485997961	6.8939483510905	4.53677524442474	3.29781601156449	6.31428207656144	5.74946556503172	5.46214278649352	6.94278061202954	6.63933065642904	5.10913708393247	6.28121205421792	5.06035405509396	5.28472262381224	5.60172239419339	6.63756113975828	6.63634773954715	7	7	7	1	1	1	7	3	7	7	7	2	1	6	2	7	5	1	3	7	1	2	7	2	110.25	1	3
112	7	7	3.15758418376446	2.14730152511622	1.19813089336261	6.94007789570433	5.89803812087367	5.81157893591543	5.06906653380871	4.8107002122001	6.77142527664858	4.88681606962464	6.45558285987865	5.62629215600271	7	6.48036820140501	7	5.81670876010956	6.3540632813675	3.9313766175938	6.72997844306444	6.41235249072881	7	7	2	3	7	1	7	4	7	3	7	2	1	5	2	7	7	1	3	7	4	6	7	7	97	1	3
113	5.28739652506212	5.1427048021861	5.45977377226899	4.73342410036777	6.36686965253986	6.91764486169182	7	6.36808857171162	4.90388435244421	6.01456793075338	6.81747425260862	5.92873908886788	5.58991382319671	6.06301393797229	5.44783568069198	7	6.40411285196448	7	5.50094141365347	4.72471830422379	6.47159058727964	6.90716927828014	4.83260908202134	7	7	1	1	1	4	7	7	7	7	1	7	5	3	7	7	1	3	7	7	3	7	2	93.75	1	3
114	1.96138498483478	6.1525879270539	3.73133637937516	4.92040426989522	5.88468893699343	7	4.28699217068255	6.04139590170703	3.68522936474909	6.31526524929542	6.4697804123971	6.63874669442364	6.31235504747982	7	6.07653374288858	5.37895666187759	5.29504097928399	6.46147821434003	6.67004571163531	4.396672449604	5.09337409786324	7	7	7	7	1	1	1	7	3	7	5	7	2	1	2	1	7	2	2	2	7	1	3	6	1	97.5	1	3
115	7	5.7904482460902	1.62195653673836	6.82716182622538	3.08553827599782	3.17806928218691	2.77653088838308	6.66862655908945	6.73285291381055	4.05224278087555	6.28911476361137	7	6.69997903489205	7	5.69473759172392	6.41802568577187	6.11622329359534	6.9342306592942	7	4.39121891147098	6.24952336830816	6.27356979399593	6.38201354918626	7	7	1	7	1	7	3	2	7	1	2	7	4	7	7	7	4	3	7	7	2	7	2	106.25	1	3
116	6.28953410324105	7	5.41333922095463	5.9883281907394	7	7	5.30945868387818	6.2514776092105	4.78253523851142	6.4028879966299	5.02248468779361	5.23443531357974	6.79727971107343	5.56508027404784	5.47150424811837	6.47904958773747	3.85732533458297	6.63041702932099	7	5.82268866983672	6.45116216450046	6.06390133796787	7	7	7	1	7	1	7	5	3	4	7	2	7	4	2	7	7	5	3	7	3	2	7	7	93	1	3
117	4.41750448295035	4.88348255105879	4.71920304501015	5.36089877251251	6.97511307100996	4.9612960668367	7	7	6.76852362742251	2.7728619872243	6.57242219959253	6.95530577091559	6.04781741032885	6.4829512498225	7	7	6.48223802898971	5.18533702575819	5.92639001073249	5.29206180645662	6.12745011356112	6.0197039084948	2.65102655588461	7	7	1	1	1	1	7	4	7	2	7	7	3	7	7	7	2	3	7	3	2	1	6	96.75	1	3
118	3.2607504026969	4.57694648685366	4.46935060745293	5.52128593121638	7	6.58497485670072	4.69971829978299	5.19411293880587	3.52413972187568	6.73300331158587	6.66938674992669	5.25360845454391	7	7	6.34039526002665	5.77694815208937	6.38126512067805	6.00877902359284	7	4.21862785345461	6.28367084860637	5.99848590781722	7	7	7	1	1	1	7	5	7	4	7	7	7	7	3	7	2	1	2	7	1	1	7	1	101.5	1	3
119	3.93425226780087	5.2034464105156	6.50979330998009	6.08739078687199	7	4.72925672200477	6.22216621588981	6.63539445943548	6.98440411285912	5.66742841447265	6.24543741889542	4.69634356896524	6.44083008534713	6.06173860308392	3.07027099798446	5.26849444891835	5.62016535075574	6.61739321806429	6.42224745446163	5.47365917771032	6.93579164412885	5.96475078494	6.23890180301868	7	7	1	1	1	4	7	7	7	7	2	7	7	7	1	7	1	5	7	5	2	3	1	98.25	1	3
120	6.527986651396	3.80884885707418	2.51418197277787	7	7	3.63818799897511	6.09066914035152	7	5.80573404456927	4.24609600682669	6.72629750356624	7	4.00385573483354	6.57684751316282	6.54086501593967	5.30610462120231	7	4.91941274215679	4.17967266561648	6.52972922551286	7	6.41682166921783	6.40785453982788	7	7	1	7	1	7	7	7	7	7	2	1	3	7	7	7	3	7	7	7	7	7	7	100	1	3
121	3.32817048696809	5.77507248964268	2.62100276484478	6.47098710194218	5.44796279725473	3.57116802018504	5.46241675294257	6.45209856664934	6.21431006944017	4.06975585576369	5.06341095320335	6.01382486618909	5.60310729738413	6.90756003428008	6.69938646508003	6.7787894536258	7	6.58490692606603	5.12555971361481	5.67106751094699	7	6.19842919865889	6.30201230867041	7	7	1	7	1	7	3	3	7	7	7	1	4	7	7	7	1	2	7	1	7	7	7	86.75	1	3
122	3.43488933375924	4.58630757650304	3.58841030231444	5.28029645257036	6.65992301975885	6.42398378386232	5.41237926425014	5.67504131779724	5.28534529038018	6.05203903725443	5.68668342579561	5.99766730619836	7	7	6.58694457117522	5.72911230739022	5.11021655496521	6.73746202549279	7	3.14322817004517	5.53419846261683	7	6.8999350208288	7	7	1	7	2	7	5	7	4	7	7	1	2	1	7	7	1	7	7	1	2	7	1	92.5	1	3
123	6.83390052672869	5.91573208004769	1.73549179612594	5.84398048576334	1	7	6.37373127347624	7	4.73298635887934	5.12640095460645	7	6.02197758425757	5.84208896517033	5.76700299500973	7	5.46110916818654	6.07818264079311	5.36674134319864	5.68484663761135	5.17115693327184	6.29490816524726	5.28368989493712	5.81182761718448	7	2	7	7	1	7	4	7	7	7	3	7	2	1	7	7	1	3	7	7	2	2	1	104.25	1	3
124	4.60213540616534	5.32440865857515	3.5825640467401	5.101601988639	7	5.82805729503296	6.98172303333346	6.21393962981503	7	2.52735964068362	6.10845382063027	6.88039861629618	3.81719253036545	5.92043206655191	6.92807466149678	6.80344084082581	5.98879606367486	3.735521423077	7	3.85056682551944	5.62732985389358	6.04456179066944	6.32084691849116	7	7	1	1	4	2	7	7	7	7	2	1	6	7	7	7	1	3	7	7	2	7	2	88	1	3
125	6.79589593843548	5.59185166148879	5.22514848229614	4.31453858664021	7	6.03680627288949	6.88666353591967	6.96263900768728	3.13113836321089	3.99736703396727	7	7	7	7	4.66137038203834	6.23485412274044	4.66250786023569	7	7	4.02046016830372	7	3.89901901652267	5.18041182707381	7	7	1	1	1	7	4	7	7	7	1	7	7	5	7	7	5	3	7	7	5	4	7	91.75	1	3
126	3.15053014380413	5.58758722615503	7	5.48647474689623	7	6.42767278817032	7	7	6.38357555731017	6.9097966652397	4.95404048698499	7	6.47530838099148	5.68793609679623	2.04905611254062	5.7580701503697	6.17774927182118	6.49155024839363	5.20503683575537	4.3152677088399	6.32797034490839	5.31809462871547	6.39192036553116	7	7	1	1	1	3	7	7	7	7	2	7	7	7	1	7	1	4	7	5	2	2	1	86.5	1	3
127	6.21933765490092	7	1	7	6.53466862178506	6.17507416549726	4.21509474644009	5.36296924677284	7	2.75305639056243	6.96394213519038	3.52984183416771	5.46178266617772	5.88659958068019	6.7974152267329	7	4.3388615981572	7	6.80664016624059	7	6.0705725491427	7	5.7787243960076	7	7	1	7	1	7	7	7	7	7	7	1	4	2	1	7	1	2	7	7	2	4	1	108.25	1	3
128	4.43352904398257	6.87276892871115	2.86468144443026	5.29642546410487	5.38479163512815	7	3.11002723093033	7	5.39720980169863	5.90996726109033	5.8770032468982	7	6.2522158776975	7	7	6.09980266633942	4.55180351760207	6.13886737282544	5.98230675792257	5.84930384230528	5.49557628354084	5.72093425208934	6.450275714227	7	7	1	7	1	7	7	6	7	7	7	1	2	1	7	7	7	7	7	2	7	7	7	96	1	3
129	2.83714454027364	5.0326909863512	3.73760493026542	4.28964801561016	6.59418114892582	7	4.45702078447684	5.80497759082432	4.10618515622287	5.73759505219159	6.54063210872192	5.56914670259467	6.9409838095565	7	7	6.89834468093666	5.52518091469392	7	6.79464905220901	3.22212579771184	6.01199872063954	7	6.5012266899219	7	7	1	1	2	7	7	2	3	7	2	1	7	1	7	2	1	2	7	2	1	7	1	100.75	1	3
130	2.96817340429244	4.0767529744323	7	7	7	6.31362166529587	6.0187978772275	5.33486457923252	3.5672691519225	2.61815404786669	6.49467974841116	5.93221791459272	7	3.27988891603167	6.38047379864801	4.68226838403735	5.27010987434514	7	7	5.44112667185884	6.9120898911301	5.90200748741125	5.87093066505809	7	7	1	1	1	7	7	7	2	7	7	7	5	7	7	7	2	3	7	7	4	5	2	105.5	1	3
131	3.02013974914979	5.62175465679549	6.90725657983146	7	7	5.62026359313793	5.34178209803158	5.89383278563867	6.40185903318183	4.10967992696978	7	6.82748501539424	6.72640426783469	6.77800774644223	6.34337397824417	5.27606632166648	7	6.77757991570083	6.04598433503042	4.06806271919608	5.88629536085327	6.95489417806299	3.95338488502289	7	7	1	1	1	7	7	2	7	2	1	7	2	2	7	7	4	7	7	7	2	7	3	98.25	1	3
132	6.36612609680447	7	1.29063786581589	5.9777182182109	1	6.20903097236605	6.31222688504869	6.06920720772731	6.05238593609839	5.86778652020942	7	6.26867447707446	5.51009246123207	6.50107826012688	5.6541568848528	5.59207138884429	6.16553999946057	4.98538061835341	5.37042608439462	3.04895845822653	6.03497717465822	6.42001830218894	7	7	3	7	7	1	7	2	7	2	1	7	1	5	2	7	7	3	4	7	7	3	6	4	92	1	3
133	5.12650818696178	4.96396562545464	1.39538578808992	4.52693292828758	4.55858625625781	4.69432945560358	6.30957173632057	7	5.39015516541372	5.32531433995602	7	6.7715159764072	4.9141139419411	6.00579844772831	6.69138728417542	5.24161914414069	6.83888652192019	6.40284774781721	7	2.88412178825019	7	5.57801547871502	7	7	7	1	7	1	7	2	7	2	7	2	7	5	7	1	7	1	7	7	2	2	7	1	90.75	1	3
134	3.02313906347714	5.04285186701753	7	5.58985134076689	6.35075324511215	3.84693326913158	6.53168220575942	6.85793407989605	6.42760639895612	5.867181942687	3.58000526125409	4.96188902684133	7	5.67933064373996	4.41762250476099	5.56616450048689	4.32860698348386	7	4.37821809603431	5.22094028364414	6.40888065959997	5.91119634459619	6.50425272055728	7	7	1	1	1	7	7	7	7	7	2	7	7	7	1	7	1	5	7	7	2	7	1	79.5	1	3
135	2.98579721964974	6.53969248801028	6.50018910980789	6.96932751916306	6.39873592030237	7	4.6429233707264	4.90765050314151	5.35743984969812	4.62659272790379	4.87750642542057	6.5687980726464	6.07948882600522	6.88087312076889	4.98246046733887	5.49114620073149	6.97572430699003	6.55898633716186	7	5.48807955792267	6.91517017109772	6.94469692321935	3.3973670313407	7	7	1	1	1	7	7	7	7	1	1	7	7	7	1	7	2	7	7	7	2	7	3	103.25	1	3
136	3.529665752937	6.45690344239256	1.74000599264086	4.75538636675939	3.01325082927201	6.22355554433946	1.25447968335967	7	6.77872948019254	7	6.73852191507061	4.84627472362184	7	6.43860036507889	3.27390685075218	7	4.46140780392217	6.37802192628688	6.58867546662742	5.74356068170277	6.7107072884384	5.55386323535498	6.0439435970961	7	7	7	7	1	7	3	7	3	7	7	7	7	2	2	7	1	3	7	7	2	7	1	79	1	3
137	6.24251747904273	5.10645976534329	2.60855169171042	5.81334431226063	3.42453022760319	5.6362799241084	6.99616716342189	5.15487758028116	6.6193525480993	5.02646671505825	6.62472079352982	7	5.75842573659954	5.63495331881731	2.21936547409638	6.27705071993857	6.67413687231328	5.74794402731398	3.80072050151095	6.97145366820951	6.02636202986815	7	6.59943220392995	7	3	4	1	1	7	7	7	7	7	3	7	6	7	7	4	1	7	7	2	7	7	1	79.75	1	3
138	3.67319244413216	3.31990767844326	5.03150834731424	6.49640964275541	6.57872587766766	6.56156686404427	4.10734045210524	5.81773539890983	6.21209260047325	7	6.16412199344806	6.15969203113989	6.27349471059468	6.99052657236864	6.30261884835878	6.66727203076436	6.80694220711882	4.67803093195286	6.582497956435	4.11934917492974	4.76922179663654	4.43324017559071	7	7	7	2	7	1	7	4	2	7	7	7	1	4	2	1	7	1	7	7	2	4	6	1	89.5	1	3
139	6.36535213674636	6.46359836047939	1.07312897353567	7	6.98434066816417	6.80240080384243	4.72827363732287	5.27431136160424	7	7	6.94724479900113	3.72759702303892	2.24906782379809	6.9505690303069	6.44796111724851	5.57388663315923	4.11981833057639	7	5.79706104288728	6.87245124151288	7	6.72592771519496	5.49597502850756	7	7	1	7	1	7	2	7	7	7	7	1	4	1	7	7	1	2	7	2	2	4	1	103.25	1	3
140	6.0761299440524	6.94013511672645	1	5.27155614406021	2.01099952553122	7	6.98324561285418	7	2.62436486142148	4.47754971334931	6.65109963668599	4.7756128427661	5.56348823081123	5.90984776792248	6.06987650324364	5.2515128462631	5.5869578168769	6.32053379705506	6.91362923499102	6.71859702409569	5.84125145173925	5.64276089332002	6.41617913801694	7	2	7	7	1	5	7	2	7	7	3	7	7	4	1	7	1	7	7	7	1	7	1	90	1	3
141	5.90419994622239	6.93108046264365	2.06932207583016	4.30505396706834	1.97397889030039	5.7923283925607	4.98551329254751	6.49311196270177	5.64289314892715	5.1919157395365	7	7	7	5.15582501757621	5.54096140756803	6.57430750681973	6.4704340826604	7	5.69428461712181	3.44100328883908	5.65014418926422	3.52082127159504	6.72079819326652	7	2	7	7	1	7	4	7	4	7	1	1	6	2	1	7	1	2	7	1	7	7	2	95.75	1	3
142	6.37265700875647	7	3.24137980519284	4.35380698358472	1.26827094011135	5.46676053568708	5.86382446159115	6.18363029643474	6.37056768206784	5.38060398991108	5.24691025251731	4.61247034479672	6.56153845885585	6.17475587155982	6.20512098116709	6.76280581366866	5.27787268552585	6.41051200574377	4.80977917343486	3.94218709446197	5.57111030247099	7	6.0877185064364	7	2	7	7	1	7	3	3	7	7	7	7	6	7	7	7	1	4	7	7	3	7	1	80.5	1	3
143	3.84189571147376	7	1.5965821729535	3.60598562063081	3.6698999962802	6.8899217684338	1	5.31164214454964	7	3.53204299209073	6.30395681464387	4.81293403163352	6.1854297103649	6.50941501031326	4.73478615656063	7	2.64652272829846	7	7	6.51519126558737	6.63274547126153	7	7	7	7	7	7	1	7	2	7	3	7	7	1	3	7	7	7	1	3	7	2	4	7	1	89.25	1	3
144	6.60672858462511	3.20442952965747	2.05691012633999	4.97700628303952	1.91407396937157	6.54607285595793	7	5.40048052121685	2.98569082857738	6.1642744380215	5.08107086184078	3.82874918753178	7	5.26211413404766	7	3.78738172361687	5.99717464973968	6.65980048918426	7	5.57300862042997	6.14576961348585	6.1701949809097	7	7	7	1	7	1	7	3	5	7	7	7	7	5	4	7	7	2	2	7	2	7	7	6	78	1	3
145	2.43882876064119	5.7930441341761	3.59818069040507	1.6678550528936	1.48708650845485	7	4.9626235274685	5.41255256354133	6.62484874759468	7	6.27378698125526	4.64858265601996	5.09740726271066	4.33281195655179	6.10954213298126	6.49333854230183	6.45780063923333	6.72812324597382	7	4.21564184118542	5.34306506714863	6.66095070475632	7	7	6	7	7	1	7	7	7	7	7	2	7	7	7	7	7	1	3	7	3	3	7	7	89.75	1	3
146	6.89059858566667	4.75555275955245	3.64572822299731	7	3.06923565523675	6.38849054406649	4.88943292527977	5.57307996759942	7	4.38050394175002	6.18270218905911	7	6.46852764564838	6.59717098637602	5.65350326824622	3.27052356052573	5.92075244925353	2.61481844512365	7	2.41310817544382	6.75396608179793	7	6.52863308400235	7	7	1	7	1	7	5	7	7	7	2	7	7	1	7	7	1	7	7	7	2	7	2	92.5	1	3
147	7	3.91896272854758	2.69229202144702	5.07630856831231	5.62165029703147	5.25231779715413	7	1.74467338626562	7	6.80581800589564	7	7	7	4.6355602423036	5.81688580453577	5.19131332060615	5.28322550505934	6.54814724406914	5.11963453070121	6.16950217349512	1.99239205044313	6.7800036518365	4.84870970047298	7	7	1	7	1	7	4	7	6	7	7	7	7	2	2	7	1	7	7	7	2	7	1	83.25	1	3
148	6.69079418983793	7	2.60114354901462	3.3789808262731	2.15478119759239	5.99538198606657	6.4711145260642	5.76832219499814	5.77302596701688	5.9000835548411	6.51807899549754	5.4098718973425	7	3.73671634900842	6.60138891244664	6.0416548086024	5.22338760705165	6.27712618857598	7	3.52967200835794	6.13362749797458	3.26796375279718	6.71135554044063	7	2	7	7	1	7	3	7	7	7	2	7	6	2	1	7	1	4	7	1	7	7	2	83	1	3
149	3.68128194956332	5.46216117580977	3.91980955564781	5.69873634080226	7	4.09360782228033	7	5.36002479402187	5.63337954149324	2.57840817995286	6.6426565195739	4.67402755387194	4.8304364964558	7	6.77081929034049	4.80114853756728	3.00131656546018	5.04385217767406	6.79156104815383	5.335302465019	7	5.85484824118083	3.06304229349495	7	7	1	1	1	1	7	5	7	2	7	2	5	7	7	7	2	3	7	7	2	7	6	76.75	1	3
150	3.34722917399526	5.91968808619349	2.98745138067667	5.80975364781407	5.4883750555984	6.97042630699837	3.06335687071839	6.34791751052249	4.81030211410819	7	5.78225901756503	6.20321238053069	5.96687389057265	6.58708036532767	7	6.14449087620393	6.82422916743032	6.81876886248014	5.54162225542279	5.22617359099394	5.30796755309075	5.36593871393566	7	7	7	1	7	1	7	5	3	7	7	7	1	6	1	7	7	1	2	7	2	7	7	7	93.5	1	3
151	6.26487603928531	6.34238896884786	1	4.75260180105513	1	6.32530240219734	5.31822445177866	7	4.06710709901639	4.03956247552124	7	5.60663015815924	6.94442488202466	6.23518800429486	4.45397489408711	6.15990814476601	5.96904010063152	5.95160167355355	6.11070755180141	6.23460944121933	5.05669740523972	5.53268724430658	5.79797786129438	7	1	7	2	1	2	3	4	7	7	7	7	4	1	1	7	1	2	7	7	2	7	5	83.25	1	3
152	3.07664808651333	6.36087676455154	2.19404028464662	3.07495945035874	1.58600932899249	6.8733738616518	4.56443862967145	6.42037015739731	5.68560203954829	5.81940327959066	7	2.85382006842015	4.81787933881754	6.39094534645383	5.18623613726797	6.24892928696861	5.23182129465211	7	7	2.69701088040735	6.39621405035532	6.53165307718406	7	7	7	7	7	1	7	7	7	7	7	2	1	2	4	7	7	1	2	7	7	3	4	1	87	1	3
153	6.12661802939838	7	2.3120646276275	2.90915111890687	2.26344870545406	3.949569020986	6.88515772537796	4.96156092666803	6.81106648608655	4.34138174538066	6.50751010372722	7	6.34067645051464	6.16558752381955	4.039281426427	5.40744684682112	4.13954445070679	5.41577622254757	6.70197403276787	5.63267012973125	6.75452354477745	6.18327017518052	5.43910834104022	7	2	4	7	1	1	5	7	7	7	1	1	4	2	7	7	2	2	7	3	2	7	7	80.75	1	3
154	7	5.30439314657508	3.05153711498269	7	3.72491036037493	5.59017174525329	6.00747139506325	4.6810819002008	6.40468803577939	5.3981293494091	4.95114519296185	7	7	6.42435349503483	5.96914925262512	2.96611560521691	4.45793663065154	4.3293459363156	7	2.71475083887568	7	7	6.73725319643735	7	7	1	7	1	7	4	7	7	7	7	7	7	1	7	7	1	7	7	7	2	6	1	86.5	1	3
155	2.19938836423451	5.56424380367876	6.00895430993465	6.01503029039042	3.07336458010315	5.23651050290513	2.60831580074748	4.89774287969461	5.40942045583958	4.29917250293253	6.78288464680598	7	7	5.68966328849077	7	2.86594725205353	6.51458516770424	6.78874641876839	5.98469574210816	4.79680433371311	5.16733878001474	6.68586104158087	5.70393670917634	7	7	6	7	1	7	7	3	7	7	7	1	2	7	7	7	1	4	7	3	2	7	4	86.25	1	3
156	6.41831895951132	4.9185575465896	3.48417842554237	4.75590655333716	5.26362240250655	7	4.3444389415219	4.3226007224202	4.17608088009579	6.54239657367804	3.27333983884246	7	5.913950131829	5.28560913527865	6.95771509216247	6.95737876841531	6.69433475946392	5.75729179186308	5.8604244875863	2.35579868377363	6.97797704411133	5.79752557457779	5.37014840470562	7	7	1	7	1	7	3	7	7	7	2	5	4	2	7	7	2	3	7	7	2	7	7	84	1	3
157	4.73280647493483	3.2898061040964	4.79257100019282	5.53906797449065	6.1781237029437	7	2.39936861105767	6.88306337506939	3.98492279442752	4.99174070108901	5.04894675035508	6.2150963263568	6.77013878896918	6.98631310004432	6.47329109714365	5.89610671383702	4.54396953649543	6.41929293872987	7	5.45257248136732	4.33271274402268	6.79357271320007	6.06331955883462	7	7	1	1	1	7	7	7	2	7	7	1	3	2	7	7	1	7	7	1	2	6	1	76.75	1	3
158	7	3.20971245432488	1.9362124327213	4.92568129899026	2.1108476119954	5.06165225543053	4.67926331536856	3.15395526107739	7	6.35393084178375	6.10270279817346	7	5.03426506262344	6.80154836023815	2.66093678667607	6.70954690563924	4.76273867142319	5.32551312038429	7	7	6.36982432620866	6.94424417779772	6.65492087568708	7	7	1	7	1	7	7	7	7	1	4	1	6	3	7	7	1	2	7	7	7	7	1	87.5	1	3
159	6.46888925238826	6.40423705790746	4.44603437472734	2.47688377082519	4.37979314264958	4.15619284026136	3.19376192537238	7	7	4.37913753727252	7	3.39846396971381	6.60904916237174	5.49178714654441	4.79456799983227	4.2762627208729	5.33680878363656	6.6706641549334	4.20380122807515	6.729870239816	7	1.07945683088247	6.14790722330975	7	3	4	7	1	7	7	7	7	2	1	6	4	4	3	7	2	6	7	4	1	7	5	67.25	1	3
160	6.52684029174051	3.83742897905808	1.19803470951859	6.79014600827356	6.1666950264447	4.89709305176696	4.47022221442604	5.08857438299034	3.44751462003991	4.35068915742544	5.64344130040752	5.06857304179348	5.64233319363998	3.56346797042263	5.99532185748842	5.608668540857	5.3853181213784	5.81348101875923	6.09317553630335	7	7	7	5.92065930656066	7	7	1	7	1	7	3	7	2	4	7	1	4	7	7	7	2	7	7	7	2	6	7	87	1	3
161	7	5.59676311463479	1	2.8092939226805	2.05666776528505	7	5.09383266724489	7	4.54334007646594	5.87063761321989	4.67218045341672	6.98607606726936	6.06693412485752	4.4484414813307	6.74481459721595	6.29457549357744	6.18630490251121	6.66785442667238	5.92025127468407	5.77987548498208	5.910668783773	6.38718885452909	5.67058938166176	7	7	7	7	1	7	3	5	7	7	7	1	2	1	7	7	2	7	7	1	1	7	1	103.75	1	3
162	6.76778651841838	4.84589829390423	2.9524497262467	4.19582160011907	1	5.05921407174201	6.84297283954929	6.21527292515759	6.21782235785838	6.17770808623887	5.76749621674522	7	6.27725640414936	4.40861604728494	7	5.73595746447013	6.18888447056472	5.13080813802207	6.19327953873218	5.97773756835173	6.60588882013079	3.94202375779796	4.2541448336718	7	4	7	7	1	7	2	5	7	7	7	7	4	1	3	7	1	2	7	7	2	3	2	88.5	1	3
163	6.80846569921846	4.53058800670628	3.43946635826542	6.78895315686621	3.69899028990323	6.12636078539242	5.35677664842783	4.74413299061005	6.81575607758553	4.83380602085641	5.97724118792258	4.24859770012439	3.93046812307353	5.46883373341799	7	3.01610219307905	6.24021259916931	3.61654643881653	6.97223565421655	5.03902998636315	6.32108380186602	6.15627258856798	7	7	7	1	7	1	7	4	7	7	7	7	7	2	1	7	7	2	7	7	7	2	7	2	94.25	1	3
164	7	3.87019518950882	1.28741381707701	6.41085454250297	6.40259462974199	5.92419154816397	6.43166349238978	5.28435911164791	3.12649320262215	7	4.24961347684539	4.69565367939407	5.31155725338261	4.15850020834016	6.69714657923319	5.27587372298558	5.61753456159748	3.5753282800032	5.85802064938209	7	5.06515376487768	6.62715337583915	6.47508607444933	7	7	1	7	1	7	2	7	7	7	7	1	7	2	3	7	1	7	7	7	2	2	7	92	1	3
165	2.51302176332992	3.44358927993621	6.71523705564311	7	6.2460755644059	4.67616477379894	7	7	1.61620985153736	3.63822406249397	6.48450334408471	1.41420907469279	6.82205981709812	2.26744112409196	3.87426736141299	3.4199076305746	5.98462321530968	4.72737079239584	6.97108712184319	5.3728170262756	7	6.39114889622658	6.23777016804273	7	7	1	1	2	7	7	5	1	7	7	7	7	2	7	7	2	3	7	7	2	6	1	82.75	1	3
166	2.93274216455623	4.19095423499234	5.97404854054183	5.8509232650802	7	5.31623832069739	3.97128288201741	5.76407471977865	4.67226172286858	2.13340404899721	6.62599238621636	3.83349519220631	7	6.27108104351533	5.76563253074804	1.13636167119495	5.44664489692429	6.90602589599983	6.1193934168096	3.09594026391891	7	6.65634334451076	6.94292910578813	7	7	1	1	1	7	3	7	5	7	7	7	7	2	7	7	1	3	7	7	3	7	1	88.5	1	3
167	5.65846312863798	6.73947415574584	1.95589385968714	4.0700976287948	1.87900465371965	3.61241837017931	5.29865363013258	6.13587526290749	4.65514276392443	4.15632095072946	7	6.99425266876693	6.28242581422315	6.44694274309411	5.48817274020018	6.61857135749802	4.60375589994574	5.47079710970974	6.96829856816979	5.28400184834855	3.50220300228749	4.95081738664775	5.92889176741129	7	3	7	7	1	1	4	7	7	7	1	7	5	2	7	6	2	2	7	7	3	7	7	78.25	1	3
168	3.80603767677577	4.54963978520077	5.36671955297765	6.65703698912791	5.26723607280765	6.42570564802131	5.27513350089214	4.08882521884671	6.81926951916415	5.0553601251922	4.50214819903573	4.16720395111781	6.81742622178933	6.45876084711446	3.98384725590744	4.52108542106075	3.47597645461357	5.83308423040979	5.16710645911032	6.94412725881524	7	5.92350613425198	6.00266935087296	7	7	1	1	1	7	7	3	4	7	7	7	7	2	6	3	1	7	7	4	2	7	7	66	1	3
169	5.85583589410387	5.84426095600565	5.96633325475351	6.50470064412286	6.10282978333057	3.75676756911844	5.07048999520924	6.46803616634997	3.54391311726119	6.60790634478467	6.03022323546421	5.90513062944105	5.37668002848676	6.18447238767968	7	2.72417168461317	5.55198028261406	6.80722095366017	4.82907082258981	6.06473610148428	6.76762633501056	5.94282335771707	4.95180452784802	7	7	1	7	1	7	7	7	3	7	2	1	2	2	7	7	3	3	7	7	2	7	1	82.75	1	3
170	2.98490774057221	4.30521900925051	5.43172067474468	5.98880564851808	4.9178380631005	6.47306981261297	5.32318418440661	4.00278183128995	5.80719188376866	6.372526782716	6.86973163886923	5.80562509097637	6.23483430562037	2.92014375887568	3.79663812560356	4.08975324233231	3.99016280656831	6.80830736529091	3.02981794142019	6.05289092219987	6.1913012471524	7	5.81293283966588	7	7	1	1	1	7	7	1	7	7	7	7	6	6	7	3	1	2	7	7	2	7	7	72.5	1	3
171	6.44785245477043	4.08194115936082	1.72040954980526	1.49522492096858	1.31300384703343	5.00795982690745	6.35807668027608	6.69549280165119	7	3.80915866264838	4.7689850068971	5.09400266128837	5.63728255175065	3.75779986695802	6.23201646344603	5.46632525552587	5.23950790504115	7	4.78943937383775	2.11465113407043	5.74464403152289	6.80815036980944	7	7	4	7	7	1	7	7	7	4	7	7	7	2	1	2	7	4	7	7	7	1	7	2	79.25	1	3
172	7	7	1.33447520889063	3.58769219388361	2.59061649727337	6.28016054103023	4.76585625294918	6.89640420854277	6.39326563273681	3.67270890163763	4.6246743947868	6.52942764928799	5.11168728716699	4.92208226715839	7	6.43083628136894	6.77702691259689	5.29765717768958	6.08049669973485	6.99178656749729	7	4.64385133404103	4.86582513402066	7	3	7	7	1	7	2	7	5	1	7	1	2	1	1	7	2	3	7	1	1	7	1	91	1	3
173	7	3.99375026592545	1.95819742370602	6.48987889761585	5.4462327387786	5.23316626806464	2.22422032834372	1.43055611490322	7	6.0484277460274	6.39074129602368	4.73651463927929	6.08874740421519	5.10648921044793	5.05385500986311	4.9298920195313	5.01707605912613	6.61164218193889	3.91522024509557	7	5.7988801250771	6.37935786501836	6.61534729388675	7	7	1	7	1	7	7	7	7	7	6	7	7	7	2	2	1	7	7	2	2	7	1	70.75	1	3
174	5.29491810298862	6.21959711292731	4.19155386352114	1	2.37524727754942	3.67731676661861	7	4.87530296204731	4.13110575765313	7	5.49478347293257	3.72621581028361	6.99326337473482	5.95245118665977	5.20594796300803	4.97789712516384	5.44961101598948	4.43748742360733	4.25227628172912	7	6.46520254509264	7	5.21049996582367	7	2	7	7	1	7	3	7	7	7	3	2	2	3	1	7	1	7	7	7	7	7	6	71.5	1	3
175	5.2543888430056	7	1.54020317298237	3.55679538299882	1.66974439485927	6.03362549168114	3.64771002816664	6.48674843929676	5.39561637460417	4.87101062157509	6.01760620013481	6.28742224944262	6.03608943474998	6.8989016828906	5.67831444167215	6.16019998126249	3.82477014579892	5.57775493260871	7	5.44172323663869	3.38632565781718	4.2744989497202	5.68992948426827	7	3	7	7	1	2	4	7	7	7	1	7	1	1	7	7	2	2	7	7	3	7	7	87.25	1	3
176	3.95818565569761	4.65857084612628	2.3895643740822	1	1	5.68471485136279	6.28824165956727	5.49464249309745	4.10618633550964	5.06504372782003	6.55609180743232	5.89694245129721	2.83688704161355	5.89410842654084	3.30418321673919	4.8287116274819	7	7	5.62556118927191	4.86918512281105	6.78191476109734	6.62524129465595	5.46495305272563	7	7	5	7	1	7	7	7	7	7	7	1	1	5	7	7	1	7	7	1	2	7	5	86	1	3
177	6.34768820458357	6.22847901270348	4.31490051677791	2.00398283646205	4.89145699023574	5.71856127356075	3.58912364358517	4.87158269324973	6.01988199890231	6.59429803189141	5.72023854940661	7	6.07852658219703	7	5.14464136517795	5.39205148069665	3.36243746188073	6.30935884045653	3.40457472545539	4.83248027604925	4.04261173041335	5.46240744572383	6.74829469959837	7	7	1	7	1	7	2	7	5	7	2	1	7	2	3	7	1	7	7	7	2	6	3	74.75	1	3
178	7	4.22194242223048	3.77958421038515	5.72872162176876	3.01495639267688	7	5.89088406786021	7	4.51020022201595	4.92476291122949	4.76534527570906	4.57248071299214	2.83526031479509	6.42331438037558	5.71873149627888	6.17527064562011	6.21687402070003	2.04827690586677	7	1.83110904970829	6.6265555278252	5.85202033614792	7	7	7	1	7	1	7	2	7	7	7	7	7	6	2	7	7	2	3	7	7	2	7	1	81.5	1	3
179	6.04127896763683	5.97174357134245	2.50058346952707	2.4095156815164	1.37839593011313	6.6493235396135	6.50393971194726	6.36480617826083	4.6236753788552	6.02251312624989	5.8277339356123	4.60130364150026	3.27061379149647	6.36591241486967	7	4.06469326993175	6.20229176726389	5.93548936494149	5.59858324243388	5.34519583305103	5.82783932135793	6.4543343734031	6.62280747661557	7	7	7	7	2	7	7	2	7	7	7	7	7	1	2	7	1	7	7	2	1	7	6	81.25	1	3
180	5.80344367061402	6.19724259531177	2.33386127142605	2.65594100668624	2.25272347815741	7	7	5.49985604385576	6.13642998098228	5.70029351916629	6.51552945158289	4.37427740382414	2.37652921759719	5.72166450519062	5.85377902750993	5.39833361796148	7	7	5.77289450289943	6.22271837860311	4.85172868307388	6.37581940780583	5.92309454657488	7	7	7	7	2	7	2	7	7	7	7	1	7	1	7	7	1	7	7	2	1	7	1	77	1	3
181	4.73252939225691	4.53890125620159	4.59938774966444	1	3.81322203182014	5.64576699118017	3.19174434991243	7	1	6.56639002866507	4.81340517270796	3.61471840095673	6.38057674539793	7	6.21258197987021	7	6.24134534224054	7	5.48907557554503	5.49782905239965	5.82939370494978	4.65638703961553	6.69837307013873	7	2	6	7	2	7	4	3	7	7	2	1	2	3	1	7	1	7	7	7	1	7	1	90.75	1	3
182	6.33718164866765	4.85225528834601	1	4.96468121796507	5.85873545723261	7	4.38110649732073	5.72793463507355	4.97008868523288	6.82215534626297	4.97670999933734	5.66495811935942	3.89799570183179	5.49018970885761	5.10216113149098	4.19530580730528	7	3.33674223323399	6.89066002031919	2.0514208984365	3.04213304851659	7	6.91976203665861	7	7	1	7	1	7	2	7	7	2	3	1	5	7	4	7	2	7	7	7	1	7	7	75.5	1	3
[truncated: 5 more columns]
