# Supplementary material for: How Are Mate Preferences Linked with Actual Mate Selection? Tests of Mate Preference Integration Algorithms Using Computer Simulations and Actual Mating Couples
Source: PLoS One. 2016 Jun 8;11(6):e0156078. doi: 10.1371/journal.pone.0156078 (PMC4898694; doi:10.1371/journal.pone.0156078)
Supplement: S2 Data — Long-term couple and agent-based model data analyzed in Study 3. (ZIP) [file pone.0156078.s002.zip › S10/Polynomial Model Data/Polynomial Couple Population 01152016 0732.csv]

	trait1	trait2	trait3	trait4	trait5	trait6	trait7	trait8	trait9	trait10	trait11	trait12	trait13	trait14	trait15	trait16	trait17	trait18	trait19	trait20	trait21	trait22	trait23	preference1	preference2	preference3	preference4	preference5	preference6	preference7	preference8	preference9	preference10	preference11	preference12	preference13	preference14	preference15	preference16	preference17	preference18	preference19	preference20	preference21	preference22	preference23	fitpoints	sex	algorithm
1	4.71383094640883	2.36695625368148	4.02277114544972	6.82500125387785	1.12878462797227	7	7	6.66718486285138	6.35671906811953	6.75697899239761	4.93413246407998	5.86561773650757	7	4.77640207955355	7	3.89149909412317	5.82969767337846	6.28879201262886	7	7	4.12604040418999	7	7	1	2	7	7	7	4	4	7	7	7	7	2	7	7	1	7	1	7	6	7	7	7	7	84	0	3
2	5.40790491302957	7	5.61339660850576	7	5.09136026976116	4.62563737209797	6.83547654748947	7	7	6.66504813071783	6.53284948744565	6.79433625843237	5.34779416758509	7	7	7	7	5.22321856767453	7	5.96837576024442	6.83389021790088	6.73420195097783	7	7	1	1	7	7	5	7	7	6	7	7	7	7	7	3	7	7	3	3	4	7	4	7	83.75	0	3
3	5.94949272881615	1	3.36997502962837	7	3.59736439847446	1	5.80007910910865	7	7	6.26616192582879	5.47964245471095	6.63249560649242	6.74980950360784	6.2153033727778	6.11507169753195	4.62316058004832	6.30709518534856	5.95833617661295	6.91408400823292	4.19202087098533	6.89032103980961	7	6.88721807918552	1	1	7	7	7	4	2	7	7	7	7	3	6	3	1	7	2	6	6	1	7	3	7	91.5	0	3
4	6.19097697069908	3.85962405285033	3.59654444416029	6.46678151814264	1.10197914258812	6.43918480379286	7	7	5.28168904402454	7	6.45968771169126	5.46762611202232	5.3621823522829	6.98220971836048	5.05007333760668	3.37888124221864	7	6.8976558062718	6.30315358450551	4.48844655056875	6.61520511382867	1	7	1	7	7	7	7	7	7	7	7	2	4	7	4	7	2	7	2	7	6	1	7	4	5	98.25	0	3
5	6.82718329864008	6.32858580025928	6.59479953941196	6.69361287752692	1.77434400032731	5.65790729683766	7	6.03497744466399	7	6.21053617356551	6.68320989111115	4.32186767116707	5.16454168638018	6.16210416629557	6.85427234084905	6.8361755223915	6.8147325336466	7	6.43404992575382	7	3.66720501299854	7	5.51967337782829	7	1	1	7	7	5	7	7	7	7	7	1	3	7	2	7	4	1	5	7	7	7	7	104	0	3
6	6.08941192649216	5.85472991381924	5.81466657056438	5.22384004022341	1.91055255432139	6.97131158574079	5.41474048315669	5.95185664133211	7	6.70333699855555	6.89423166358974	7	5.55892240691602	6.43921453958769	6.58777720851268	3.95643142812901	7	6.90301429416482	5.68609587170831	6.67839195954461	6.97048619974939	5.91653423868413	6.2162115022637	7	1	1	1	7	2	1	7	4	7	7	7	2	7	2	7	1	1	7	7	7	7	7	88.75	0	3
7	1.5553967736924	6.48325798817104	2.78664522210419	6.4266227919182	7	5.82720399143581	6.77361261924321	7	7	6.42854376313703	7	6.18707294497218	6.16807518109937	5.89299164070316	6.41744618036812	6.46470258149895	6.74132437890991	6.48294927654935	6.99983026107243	2.58213306536762	6.56244882841989	5.87764957430779	5.41848329549021	7	1	1	7	7	7	7	7	7	7	7	7	3	7	1	7	7	2	5	7	7	3	7	98.5	0	3
8	6.09600108091713	6.12251519098315	5.23335616700448	7	2.08089758054638	3.3762389712239	6.93462813061284	6.71542782745021	4.8173914646797	4.0873822882596	6.70245907329474	7	6.5595884850555	5.25026880630204	6.19673312469332	5.83121141947728	6.68902541214712	5.78048482250296	6.21249031036792	5.11029315424062	6.61849009595076	7	7	7	7	7	7	7	2	2	7	3	7	7	7	2	7	1	7	7	3	7	7	7	1	7	104.25	0	3
9	1	6.80498948719928	3.96624754804352	6.5334544859504	7	6.09098904824588	5.63401672824192	6.02692998675728	6.36060737771558	6.10006448067626	7	6.23476739244829	6.14095745532186	7	6.72046110087649	6.0411083289984	6.33988808365607	6.74218616817948	5.96651993087324	5.83968783002317	7	6.8900009956569	5.41932001105917	7	1	1	7	7	3	2	7	7	7	3	7	3	3	1	7	7	1	5	7	7	5	7	91	0	3
10	2.74530278584256	5.00962954249603	1	6.69525339608344	2.49376887032149	6.11432752095989	6.53498215251701	6.03830787893351	6.01425647401831	6.2897723224287	7	7	7	4.83349360573361	6.86120325511722	6.18487307616657	7	6.3691409955921	5.8507038629249	7	4.20679185909332	6.86846917007909	3.89202697302721	1	2	7	7	5	7	2	7	2	7	7	5	2	7	1	7	3	4	3	7	7	5	5	92.75	0	3
11	6.2313799651639	1.08684467081634	6.3080198009134	6.57066052352307	4.91119012280099	4.74120172896291	7	7	6.16344531012773	5.62912582448779	7	6.37584668398928	7	4.15067032116872	5.28367209210752	6.79047248839237	5.86814780496715	6.6965432143976	4.59455078892831	5.13778749034373	5.54496520497759	4.70047370160615	6.52108655402894	1	7	7	7	7	3	1	7	7	1	7	7	7	7	7	4	7	7	3	7	7	7	7	111.5	0	3
12	6.19033567396324	6.47434590033407	4.14162081840578	6.28697379643548	3.03720953824995	6.03664827873423	7	6.09648007569563	6.4776348450607	7	5.21990098356566	6.85786764186207	4.43604054883555	5.98809964215128	7	7	6.19809702238049	6.97922717495496	5.76206040629078	6.8281523590105	3.81449978084758	7	5.0990129448113	7	1	1	7	7	2	7	7	7	7	7	4	7	7	1	7	6	2	3	7	7	4	7	85.25	0	3
13	4.86544248753698	1.74955048684208	4.59041009200896	6.7347761572819	3.77625993493609	1	5.77534920511152	7	6.37163367061187	7	6.08283793132232	6.01276540897205	5.89413651874247	6.99369328473234	6.15201918322635	3.87584824319223	7	6.04067919146694	5.38014281501869	3.99120840661952	6.02720303987394	4.69579193582511	6.98579356406144	1	2	7	7	7	4	2	7	7	7	7	1	5	3	1	7	2	4	4	2	7	3	7	86	0	3
14	7	2.58610732296922	5.74793715810757	6.27042210865936	5.36839495548216	5.72789283995056	5.66180574349524	7	6.33279538095368	5.20862706181547	6.43417726244657	6.17072834504643	6.61627953285207	5.07583328666554	6.19357188598999	7	7	5.88136300072867	4.72860747448059	3.79094140779813	3.51216544738348	6.34701499754053	6.9219494348096	1	7	7	7	7	7	1	7	7	1	4	2	7	7	4	7	5	7	2	7	7	7	7	99.75	0	3
15	2.18568427218003	4.42293087573044	2.50416145327747	6.6393091961145	5.36604513018454	5.12426196707896	4.27332835200753	7	7	7	6.75055060573717	4.12925127809216	5.12266117568818	5.67709438929611	5.42532470865742	6.0987475846087	7	7	5.07254973956961	5.44358359688755	6.76194854186117	6.60904041383925	5.10503819777307	7	1	1	7	7	7	7	7	7	7	7	3	3	7	2	7	3	3	5	7	7	3	7	96.5	0	3
16	4.56843155899676	1.81005176546631	4.65915923009567	7	1.82636219265804	3.44682423463597	6.07404813293549	6.21227163446558	6.73332008947281	6.65511259938988	6.05870896203705	6.54259662364941	3.84484619083855	5.6781979719547	6.7990503171736	3.95740977149133	6.12381259847248	6.73871408731803	6.90612378865676	4.55929776448305	4.07106080844795	6.60544027445582	6.92540197993508	1	1	7	7	7	5	2	7	3	7	7	2	7	7	2	7	2	3	7	7	7	7	7	86.25	0	3
17	4.45413556869715	4.82550293026113	4.67353905984682	3.98922690111681	2.55400261931317	6.18183774387579	5.45215086685335	6.79854849938889	6.63210232113906	4.11937786971713	7	7	6.21095816223588	7	6.53788435762945	6.7275302294353	6.57226634164581	7	6.81542474700125	5.96255012997117	3.41330674857373	5.92244866722671	7	1	7	7	7	7	3	1	7	7	7	7	7	7	7	1	3	2	5	2	7	7	7	7	93	0	3
18	6.13086766028247	3.30108424930926	6.29047778886787	3.08245856126326	3.03650015767624	6.93913145861404	4.67853182274393	6.65070481972055	6.97603196160982	6.69724585136683	6.69444858547932	6.94058766895745	4.18326868557617	6.7122660136383	4.16513767835201	6.6389219601925	5.66798913689545	6.49062843052883	6.15248369332142	4.80128346835867	7	7	7	1	7	7	7	7	6	7	7	7	1	7	7	5	7	2	7	4	7	7	7	7	6	7	82.75	0	3
19	6.73492252402543	4.58263698124079	1.28432439639343	6.62237275316182	2.11914113389125	6.01995794701854	7	6.97753311598999	7	6.41042400068238	6.78860456527177	4.53474778932896	6.23244737481406	7	5.54759365730943	4.29494738613946	6.42614504285836	7	6.76854040021948	3.71852896511554	5.04764448520196	5.30262773852132	5.99544299063567	1	7	7	7	7	2	4	7	7	3	7	7	7	7	2	7	7	2	7	1	7	7	7	102.5	0	3
20	5.20947090630526	6.29177685309581	5.53065333215765	6.44686837488009	3.47814620029367	6.87903719013495	5.92560433116654	7	6.14262776206694	7	6.19083433911658	5.63813283143987	4.25736590074892	5.94485387101004	5.77163981940608	6.19891962618964	5.9929584663249	6.27402681222289	3.02117742916904	4.9960152140269	7	6.69589764007822	6.56327719403564	7	1	1	7	7	3	1	7	7	2	7	7	7	7	2	4	4	2	7	7	7	7	7	78.25	0	3
21	5.57055316561191	4.79408855098047	5.79303569732394	5.29187094922949	2.37885298783611	6.46056912584695	2.09110358722216	6.63748253300449	6.18315432830935	6.57840785281246	7	6.17002763152849	5.29898328742303	6.81766693407089	6.29664232535379	3.16775945825283	6.11606061326884	5.93634504814028	5.51371444824301	2.67607558543437	6.29191716265946	4.68426391276542	7	1	7	7	7	7	7	7	7	6	7	7	2	5	7	1	3	3	3	3	7	7	7	7	101	0	3
22	2.43638853966507	4.14318302012154	2.76511936643143	6.56748139386529	5.40022408059484	5.2214440139869	5.17827619112591	7	6.8302480196439	6.49049594307527	4.80736618205393	4.32110235921459	4.95682059341502	6.44208404021023	6.93402329782642	6.43419685076956	7	5.88845798910846	4.21581163034398	4.91955788322705	6.50173906128446	7	5.97246464910789	7	1	1	7	7	7	7	7	7	7	7	3	6	7	2	7	3	3	7	7	7	4	7	80.75	0	3
23	3.05347492703344	6.54856582364439	1.80096650507162	5.80657595434156	2.44880069843382	1	5.2051001142517	6.2759273570354	6.50723809852868	4.32620738414255	6.72323212291858	6.58210896777345	7	7	4.67481450236944	6.92139404391602	7	3.87760468857886	5.81583180121127	4.82325940290784	4.46484758263913	6.57725958064713	6.55906717503241	2	2	7	7	7	7	1	7	7	7	7	6	4	7	2	7	3	3	7	7	7	7	7	83.5	0	3
24	6.27687295687013	5.57195320389514	5.56183451747814	6.6229851498545	1.09969275631142	5.0769983933455	6.44661881614113	6.65527448320105	5.75421739235528	6.31969370936772	5.99254524391993	7	5.59783780763589	5.35243222270861	5.22345996749303	5.01814822170513	6.94928213739466	6.52433403260067	5.2602447349607	5.05633980220636	2.5581524244225	6.6825228871751	6.557558138958	7	1	1	1	7	3	1	7	6	7	7	5	3	7	2	7	3	2	5	7	7	4	7	95.25	0	3
25	3.11326948293897	5.90437199346768	1	4.82838447945952	2.54103205766676	5.33212166673114	6.39721185359218	4.48871328399898	6.24197373225393	5.73415102949685	7	7	6.4708890813049	5.79846289301345	6.61976256597061	6.94085661927171	6.26349300837083	6.94441699044918	5.64299083772338	4.24934624777111	3.85539604692695	7	2.75053006706281	1	2	7	7	7	3	1	7	7	7	7	5	7	7	1	7	4	4	3	7	7	2	7	90	0	3
26	5.65712468531159	6.23939893193548	5.15140975572985	6.79214094729622	1.33990022891208	5.8402459856055	5.96156313206652	6.6453597483664	6.93931936416301	2.14261343352705	6.48913045038428	5.12892721800034	5.94152639679013	7	6.20368914375171	6.91220421552309	5.78793864847533	6.70048564557973	4.34316411430121	6.66198614369168	5.57788585261742	6.71476149796032	1.98480052953569	7	1	1	1	7	7	3	7	7	4	7	3	4	4	1	7	7	2	7	7	7	6	7	95.75	0	3
27	6.90418656426914	3.65255469856541	4.03690788467565	5.94097890438842	5.75109972164075	6.2604875148768	7	6.67084298446735	6.8499780977624	1.36829516640203	6.67693219222255	6.71062267460428	4.51386258945136	5.46359209894776	7	2.85229189807268	6.81231806259827	5.77671688016008	7	5.13229286324674	4.14542171191145	7	6.85477894564174	1	4	7	7	7	1	3	7	7	7	7	7	3	7	1	2	7	3	7	7	7	7	7	97.5	0	3
28	5.95015767290492	7	5.44711839795829	6.89527997617	2.36692675113629	6.13326764448323	7	7	6.43707743063993	3.74477311003638	5.50526205972244	7	2.72217282270421	5.68595391779015	6.00565459743395	5.60933664217837	5.74895420545567	6.56914608886251	6.17352650816641	6.72307649953544	3.91976447554546	6.46123841722711	5.43054939636455	7	1	1	7	7	2	4	7	7	7	7	7	7	7	1	7	3	2	3	7	7	4	7	103.25	0	3
29	6.35626022253676	4.52929698209729	5.88020363717433	6.22458133644121	2.02810690094816	5.82585401187195	5.28340007396848	4.95321652674313	7	5.72412893916525	5.3835102532488	5.84183859759912	4.86921166283485	6.65807054846736	7	6.50986384135147	6.49651316839426	6.5763334392934	5.41768519289072	6.9558822401807	4.97370479042088	7	6.15583341563084	1	3	7	7	7	2	7	7	7	7	7	7	2	7	2	7	2	1	7	7	7	7	7	85	0	3
30	5.24498926436047	5.66109068385507	5.4358954897448	4.92010152804777	2.18949182283218	6.42576926181762	6.43271565626509	6.65339093443246	3.7748368572351	1.64395009942346	6.93368864658102	6.63303983784441	4.40841850458833	7	6.33066800952746	3.87163254520915	6.9468745162086	6.91396249824347	6.64452919734923	5.2552363630164	7	1.99906685441361	7	1	7	7	7	7	4	1	7	7	7	7	7	5	7	1	7	7	4	7	7	7	2	7	97.75	0	3
31	1.76262285013332	4.63311388423607	3.96883109123088	5.60229682504244	3.89776089370122	6.68398927440563	5.04218893109393	6.90786304695514	7	6.6368229085281	5.9373686364429	6.82553118300682	6.63535926343214	4.73410140569626	2.39334705045716	6.57440469482704	6.18669726908914	6.5656292624789	7	6.57131327035576	7	6.27006516216368	7	1	7	7	7	7	2	2	7	7	1	7	7	3	7	1	1	2	1	7	7	2	7	7	84.5	0	3
32	2.0715095650074	6.05024412265755	3.4834745927914	5.66408016921332	4.43943978896198	6.90750997573167	5.91734627164863	6.20079270116013	6.80837100455232	6.90995769933538	6.51746129440621	7	6.098453005095	5.39064234088452	6.89713489381445	5.47640428289601	6.99886086537136	5.14518749251574	5.71621885559683	3.87231130926228	7	6.33222045899795	7	1	7	7	7	7	3	1	7	7	1	7	7	4	7	1	7	2	1	7	7	3	7	7	81.25	0	3
33	2.71095992126711	2.12939385621302	6.03542708166867	5.73376338770346	3.92009304259422	7	6.4601707602103	6.47769542063537	5.00567563243473	6.61117009460143	5.34887316857434	7	6.90443654306069	4.54876268894384	5.34425324253827	5.79970303398278	6.8471002167912	5.1417438978136	5.64297230772816	6.55356884426834	5.64453964505152	6.81952899994626	2.89794786937538	3	5	7	4	4	2	1	7	4	7	7	5	7	3	2	7	7	7	2	7	7	2	7	73	0	3
34	7	3.5797383480565	1	7	6.88579445892298	7	5.74774360521565	2.65330891617776	6.54349718407694	5.23410193894483	7	3.72844083507977	4.13093356999499	6.83294322394075	6.59894855823605	5.9924674404527	7	5.09025329304142	6.30432819843053	6.42743304222289	7	7	7	1	7	7	7	7	2	7	7	7	1	7	1	2	7	2	7	4	7	2	7	7	7	7	87.75	0	3
35	4.97828244047952	4.93114531880828	5.84127143077276	5.94479080474462	3.22360075529417	7	5.92454120778555	5.67802063196126	4.16704047164792	5.01682829470087	7	7	4.34519394338271	6.56597087596917	4.07529242298028	5.94808920782678	6.41032907877405	6.34636619886326	6.67430787096897	5.24945688345161	7	7	6.90876542515725	7	1	1	7	7	4	1	7	7	7	7	2	2	7	1	7	2	2	7	7	7	7	7	67.5	0	3
36	5.52735882651197	7	4.17032049788531	3.27400489706183	3.230079782194	7	5.97596405984001	4.21402485792197	7	7	6.85480632518197	6.43211075831247	7	5.5779984740054	5.57257996183515	5.42608558983273	6.7693648742942	5.79303280145598	6.66668519928886	4.97665466318719	2.5682389297725	5.4625889613183	7	1	7	7	7	7	1	7	7	7	7	7	2	3	6	2	7	2	3	3	7	7	2	7	90.25	0	3
37	6.39771105276642	2.758696547588	1	7	1.14218828837829	6.00121613030739	6.76626646855091	6.78420847392142	5.55907810529519	7	5.43012878266796	5.71068316508879	6.35300281715062	6.0566959382738	5.14886865205644	3.43775431785814	5.35451964927672	6.68362781622046	4.7107015067805	4.66828549537402	2.63875273880838	6.98226299151837	6.362339390681	1	7	7	7	7	7	2	7	7	7	7	7	7	7	1	7	6	7	6	7	7	5	7	89	0	3
38	7	7	4.47453089209731	5.8193603656211	1.31301770418273	6.69688099982528	6.69769722359718	4.65635750999462	6.11090196054214	6.27896267413657	3.04917614033577	4.9127147959868	4.75029225174863	7	6.94688920730945	7	3.66467104257616	6.70644192321328	5.46305167700707	4.5225168603273	6.43179132606681	6.22094722299125	6.07039531665645	7	1	1	1	7	2	4	7	7	1	7	7	5	7	2	7	2	1	7	1	7	7	7	90.75	0	3
39	4.56693489016077	5.98090032505412	5.07816511303091	4.57218946783262	3.08508269815061	2.39538465899384	6.96805826002359	6.97075049064226	4.97472937982976	1.5389377082667	7	7	7	5.59995756359742	6.14008288145252	4.59013556805792	6.6399662957286	7	7	3.89254718223871	7	1.84763112212133	5.88360041421684	1	7	7	7	7	3	1	7	7	7	7	7	7	7	1	7	7	3	7	7	7	2	7	101.5	0	3
40	7	1.99010129552803	1.64557331902577	6.68741919326141	1	7	6.38527429355496	7	6.02895102337753	1.61810055370446	6.01074828981494	4.92450243051675	5.07938619491995	7	7	4.16587555233285	6.93887800118689	7	4.83175362541093	3.07969231118521	6.37403871080762	2.36226756803265	4.10906545896086	1	7	7	7	7	3	7	7	7	1	7	7	7	7	2	7	2	3	2	7	7	4	7	87.25	0	3
41	4.25857171791025	3.92876611127393	4.08586539709242	5.58435298781137	2.77033676038029	5.09284652929137	7	7	6.29115976413887	6.53806277815702	4.43010124247007	5.86962485671535	2.85309693621117	6.38798679207104	7	6.28378822162728	5.65681745390265	6.87443302111281	5.60212078967001	5.306891889878	7	7	5.65130183638677	1	7	7	7	7	2	7	7	7	2	7	7	2	7	2	7	7	2	7	7	7	3	7	84	0	3
42	1	5.82339569989124	4.72434130429882	7	7	6.73826836951809	5.32447234257455	5.38658994232238	6.19248166809667	6.70289678729293	6.98533994412628	5.97383230521183	5.34178638231069	7	5.26097218416006	5.41653731017018	5.61463104229459	5.57669866185137	4.97732300088879	6.6449310094632	2.64812875766108	6.90815294355648	6.96718008021219	7	1	1	7	7	7	2	7	7	7	7	7	3	7	2	1	7	1	2	7	7	3	7	90.75	0	3
43	2.22126060402174	1	5.75993720215137	5.83123584211847	1.89972523243965	6.4224599318992	7	6.38794799832633	6.65967821626688	6.82328119648418	7	6.79281053461784	3.60391936879846	7	6.31546445625449	3.03495195504361	6.5444401707154	7	6.58221577506413	1	5.59019888285153	4.32461472677906	6.5614590220371	1	7	7	7	7	3	4	7	7	7	7	7	1	7	1	7	7	7	7	2	7	7	7	97.5	0	3
44	1.38697225185802	5.1954927590527	1	4.13977024050153	5.43244180842712	7	7	6.23186680202888	4.32384589151946	6.23196550550591	5.50219824326347	5.66479710490421	5.28113136294487	6.87291900082507	3.3610203848885	6.27064824781669	7	6.08904687603608	6.06430463703901	4.61382774317774	5.85610077701983	6.05766067481148	6.65016702817491	7	1	1	7	7	7	1	7	7	7	7	7	7	7	1	7	4	3	7	7	7	7	7	88.25	0	3
45	1.3786572882679	5.816956547099	1	5.87178067940529	4.17835377280239	7	2.0457418131571	5.86584990312309	7	7	4.76137988783314	4.96703635619463	5.07392910989709	5.94099816094825	4.94751025368363	4.21270155416422	7	7	6.64896719822352	5.65110538869211	5.96470950852753	1.44229119683309	7	7	1	1	7	7	5	1	7	7	7	7	3	7	7	1	7	3	4	7	7	7	1	7	75	0	3
46	3.53821907967898	4.49125474301261	4.75060669656438	6.87031796490282	6.2415577909914	6.88016989321081	7	7	6.43729684482659	6.45327377938429	7	7	5.46991242074961	5.18733214582561	5.12183112062239	6.16795106182951	5.73943783238976	6.6269664410395	7	2.27679543408491	3.7108969070102	4.8069735827412	6.48648116999078	1	7	7	7	7	3	2	7	7	7	7	4	4	4	2	2	3	7	1	7	3	7	7	89.75	0	3
47	5.86497649307913	6.55021974446558	4.03470889631536	6.30343867340174	3.01460923387504	5.83498687874314	6.59820838686178	6.68834019011906	5.15561382304113	6.68243759450996	6.37476480790524	6.09118044895008	4.6990705897018	6.38476908398151	6.34727767951669	6.04202402140231	5.3443630814027	5.85106033495024	4.86971672609477	6.72125513398386	5.95924636616145	6.76981558091917	5.01191580642135	7	1	1	7	7	3	7	7	7	7	7	7	7	7	1	7	4	2	2	7	7	7	7	80.5	0	3
48	5.63349828112132	4.64266649261004	2.87406515294398	6.10825927824136	2.7409623245175	4.23499950962127	6.20594138352298	6.92118179680702	5.7928671167899	7	3.90205074164021	6.92678438954885	4.46745720649795	2.06585432065974	5.57680136866048	4.85254320801159	6.25994220216957	7	6.27513625167025	4.68736414261554	6.99227260898762	6.26758390274343	5.63247597619111	1	7	7	7	7	4	3	7	7	2	7	7	2	7	2	7	7	3	7	7	7	3	7	87.25	0	3
49	6.59092611219688	7	4.23344895470281	6.09619961950911	1.38687503532837	4.70970185861269	6.27398935350369	7	6.73905850920076	6.09538173537303	3.13390887288194	7	5.2350181476649	2.80413968463012	7	6.95109378319161	3.96031295110619	6.89019008329402	4.86885536788698	6.38706766825881	6.844320163132	6.0672608260848	5.1832193865426	7	1	1	1	7	7	1	7	7	7	7	7	7	7	2	7	2	2	7	7	7	7	7	88	0	3
50	3.85023147016603	6.45952291862667	3.44598930705036	6.05965368611429	1	1.07897151318793	5.31496468991522	6.14829341947432	6.69222440277715	1.4836697700558	3.20726061684358	7	5.55407381656986	5.67566546993129	6.30363500793579	6.49542772510981	7	5.97582286758301	6.3860346909054	5.42290567861031	6.59410874832204	6.74611617585213	4.78873376648172	7	7	5	7	7	1	7	7	6	7	7	7	4	7	2	7	7	3	7	7	7	7	7	72.75	0	3
51	4.10755781180973	4.13177505137195	3.01740337666831	6.33451688848166	3.9037568970473	6.61346211216854	6.6476834355053	5.64798522211498	6.40981673184884	1	3.84771512979887	5.45864749911504	6.56935630314962	4.65425966009413	5.02468242073115	5.72092087368682	6.91479987594748	6.47924337782828	5.62794128498027	5.6903147207001	3.87776311816984	7	6.23051242807723	2	4	7	3	7	7	7	7	7	7	7	7	2	7	1	7	2	5	7	7	7	2	7	78.5	0	3
52	1	5.3686883167782	3.33857266748488	6.7207998887928	6.01961291535643	6.13410399475933	5.87443352993948	7	6.39418171959596	3.37249868167151	6.07569654074381	5.26796881982722	5.34156369613599	5.06236448642964	5.78966680629024	5.87987319402351	5.66748670586918	6.42572662900166	4.1164517431583	4.12229712020386	6.56272148820901	5.78768421280795	6.1808226749874	7	1	1	7	7	7	7	7	7	7	7	7	3	7	1	7	7	1	2	7	7	3	7	84.25	0	3
53	1	4.8593561188684	3.43361631336047	7	6.76253694583277	5.49257395419312	5.61168595405407	6.11891226125271	5.84775310488111	5.5027945537652	7	5.28169692692373	6.04323291546462	5.46449115621022	5.2289390731799	5.92689515732881	4.6554910750514	6.78505254099686	7	1.24614656150127	4.58021310662855	5.54810855863715	7	7	1	1	7	7	7	2	6	7	7	7	7	3	7	1	1	7	3	7	7	7	7	7	77	0	3
54	5.35553597277866	6.18432072519859	3.84281930639604	3.71577964614454	3.10573587718413	4.20355521878319	7	3.86664532725304	6.37146657164247	4.1742624697798	5.76516075271773	6.4433562481284	5.00185994649867	6.84739946225747	6.91293382063863	5.67027089964717	6.26258648014118	5.84163390965328	6.9935841200118	4.19876015934109	6.33314198035231	3.9267270736786	7	1	7	7	7	7	7	7	7	7	7	7	7	3	7	1	7	7	3	4	1	7	7	7	74.75	0	3
55	7	3.53345839186895	1.43676500965014	6.9399998825545	1.29242010972267	3.79842189611334	5.54056934462557	6.20352673932115	6.41233734573894	1.37564637121985	6.77630306161832	6.05988493215191	6.94845412809134	4.32821223618384	6.25851155867703	6.85857344789964	6.57674898633825	6.89093086029641	5.94112354273857	2.3836137123631	5.88211246591062	2.60528889661067	6.33151490417064	1	7	7	7	7	3	7	7	7	7	7	7	2	7	1	7	7	7	7	1	7	7	7	101.5	0	3
56	6.56954799601896	6.66693388344239	5.75489730225139	6.69206506824543	1.11920041212091	1.99867891627725	6.52052976336697	7	5.02219315097667	4.55607696924606	4.80878573670794	6.84696582777309	7	4.14010577851466	6.75360115217667	5.93369751778241	7	6.55418669234854	6.63555011427176	3.07828093104315	2.08525051903211	6.04147300245017	4.41701666747463	7	1	1	1	7	7	7	7	7	7	7	7	7	7	1	7	7	2	7	2	7	7	7	89.25	0	3
57	1.50054446457317	3.53416289605079	1.6677885942809	4.04272067281631	6.43951128266826	5.59545727928729	5.89609128824408	7	6.40450030989691	1	6.16338967234407	3.41619675602358	6.08346345510413	6.59881218516601	7	5.37928721554445	6.23670985634228	7	6.52444828881123	2.30663748057247	6.64408284706236	5.81858508281297	6.180185871461	7	1	1	7	7	5	1	7	7	7	7	6	6	7	1	1	7	1	7	7	7	7	7	75	0	3
58	4.0824764326225	2.63724607906863	5.10598621125455	7	3.1693531782964	2.01304139038749	4.57471041461646	6.79540579228709	5.24703075736928	5.41962708820503	6.64300818254098	6.6435443600921	3.71916838208991	5.50839020766286	6.16849308635934	2.7853168479776	6.79040486469743	7	5.9824614900965	5.07143141582142	5.77609877865426	2.9006034760628	5.95837277204815	1	1	7	7	7	4	1	7	7	7	7	7	4	7	1	7	7	7	7	7	7	7	7	92.75	0	3
59	4.36531836256638	4.64268236754334	4.22961614255951	6.05800205910772	4.23961463671052	5.50377641373292	5.94172152974449	4.96878107215481	6.53707135238893	6.38413306493482	6.83247158177521	5.96590555033213	5.83774082569484	7	7	5.27852784439395	5.35025909635331	4.01415362722868	6.51791447799314	6.53364145311061	4.80005308081775	6.30232638098136	4.99102809161081	7	1	1	7	7	2	7	7	7	1	7	7	2	7	1	7	2	1	4	7	7	7	7	77.5	0	3
60	4.38002677889411	5.9173079189499	4.35736898424174	6.84220690154723	4.88915011688785	6.15917617562763	5.1504252275617	4.1473093351656	6.67232310592488	6.20152939799466	5.77875348237541	5.0395546284814	5.86574163018007	6.95794360533186	4.06267602776996	4.41600159078577	6.68603005538049	7	4.25773564241038	4.53040831690025	4.37130677992515	6.41140294283112	5.81572301637719	1	4	7	7	7	4	7	7	7	7	7	1	6	7	1	7	7	7	7	7	7	2	7	84.25	0	3
61	1.93773187499791	5.13097483737664	1.24944552904844	4.79083759118427	6.46544725097846	5.56593606651429	6.43547762995682	7	6.12623372432607	4.43379293499869	7	4.52602009469476	4.90905356129694	4.49435404389453	6.16341548623303	7	6.40111559076802	7	5.74349107857019	4.72750009139381	5.85073398943122	4.722893416772	7	7	1	1	7	7	7	7	7	7	7	7	7	5	7	1	7	7	7	2	7	7	7	7	96	0	3
62	4.66961601831856	4.04586714025082	3.91577318512743	5.45827792059647	2.45594801908326	2.35195442327973	5.92630914473291	4.98616606151784	6.8276779189966	6.66500607169459	5.02667391427671	6.402428258714	3.65299083274196	2.51133463870574	7	6.73639396417811	6.31247195125839	6.41665714108851	6.1331648276227	5.33828263721402	7	6.47670080098426	4.85880328200347	1	7	7	7	7	1	7	7	7	7	7	7	3	7	2	7	7	2	1	7	7	4	7	93.75	0	3
63	4.61495077634454	3.67750228385914	2.25865446444266	4.5385269963227	3.42740889963033	5.67683662671367	7	6.16253094196139	6.36763095173848	6.59185764367613	2.51357969080393	4.8433729024681	6.45803547251488	6.74201387480494	6.56331040256309	2.96568008394447	7	4.26183004401709	4.15774213989739	4.74670580952163	6.53374766701368	5.99089622674593	6.4082995879413	1	4	7	7	7	7	3	7	6	7	7	7	4	2	2	7	3	1	3	7	7	6	7	84.5	0	3
64	7	6.61560240070515	4.54760251364187	7	1.21880355938722	1.83562542484302	6.58130011456532	5.08111542445321	3.68804138278817	4.17731110435305	3.90416420143335	6.25247617744504	6.5242760779384	4.23462992592648	4.18030960199803	5.6710017644871	7	7	6.60665994379396	3.50868575868258	4.72765447298741	6.16594750175373	6.46105935840123	7	1	1	1	7	7	7	7	6	1	7	2	3	7	2	7	7	7	7	7	7	7	7	88.25	0	3
65	6.82685284279766	4.90646591085294	1	6.26873495347724	1	4.32046522357735	6.36262432442292	4.74755850128949	6.78291873263088	6.56168557209108	6.66193160086034	6.39025539050852	6.52299024178639	6.96983350167423	6.38514016499622	4.17817971002961	5.72684635282542	3.81731685323639	5.76201545066585	2.40790417742717	6.6253559227598	4.7699887797577	6.11333802891587	1	7	7	7	7	3	3	7	7	7	7	7	7	7	2	7	7	7	7	7	7	7	7	81	0	3
66	5.20756760413871	2.87235908959392	1.06091156903211	5.7346413481992	1.56685099550514	6.07600484972173	5.94824027537234	5.795592428816	6.74226194290541	5.40528685134296	7	6.53366931901632	7	5.75066779833704	5.43781613008397	1.8743972315259	6.157101838489	6.98083263489481	6.00998900455777	5.87961389645112	1.70124754165689	5.16364023042108	6.01134506692007	7	7	7	7	7	3	1	7	7	7	7	6	3	7	2	6	7	2	7	7	7	3	7	76.75	0	3
67	1.27661803513093	5.16128600476109	3.37466258838684	7	7	6.59914521190281	7	1.075593065592	7	6.44338815535921	4.9601573689389	6.03234175144472	4.38854700912188	6.07554371280677	4.68055328197899	6.27888060266011	5.16830464301385	6.79845272452159	7	1.28875917028035	3.78925167850242	5.62231871739797	6.92918833414354	7	1	1	7	7	7	7	4	3	1	3	7	4	7	1	7	7	5	7	7	7	6	7	81.5	0	3
68	3.14788282410922	4.41645780574617	3.07232003132002	4.41821919574409	3.2083843821362	5.63887015072705	7	5.57908115095061	6.94627977877943	6.48794768809957	1.82976553957996	7	6.61442319932336	1	3.83246504179501	4.44922965777761	7	4.66368957812871	4.98916584437929	4.98869623834652	6.78568574682259	6.31889873728626	5.19242312071883	1	4	7	7	7	7	3	7	7	7	7	3	7	2	1	7	5	2	3	7	2	7	7	87.25	0	3
69	5.17135479060025	2.57542453995526	3.78646876073624	6.74344040007875	2.25259367700164	6.3202233236129	5.70960316135374	4.59547262209866	4.87907596388931	3.06663326672195	4.44252711884879	5.30989322233825	7	6.14668170751595	1.7758989656951	5.78482858402709	4.94221582267059	5.88660389552388	6.08421719038127	5.41713050643656	6.57982273890544	7	6.34823161385711	2	4	7	3	7	3	7	7	3	7	7	7	3	7	1	7	7	1	7	7	7	2	7	65	0	3
70	7	4.76069943036766	1.62290416053318	6.71534243830077	5.00602945263653	3.37177417752981	6.78152940034419	4.21144804180138	4.64579611317256	6.25015484783225	5.50924272817349	5.12373302238691	3.46215073602106	7	6.1277538162152	5.38515663757606	5.44703170432817	5.80500222091595	7	5.6378990944575	3.10626197492674	6.60247458154106	4.93754348627448	1	3	7	7	7	7	4	7	7	7	7	7	5	7	1	7	4	3	2	1	7	5	7	82.75	0	3
71	1.06207635820518	5.47541858468975	3.44419108374882	4.33659223935206	4.89696538456462	6.64172248010203	4.91475770613656	6.22598141055307	5.46550541102201	6.67928798650374	6.64829535426834	6.50624589344827	6.57497961549817	5.42045710020088	2.59075805075404	4.67169809680577	6.41665859641411	5.99881308154604	5.28216545632545	6.70209181116588	6.84379865567594	6.80504956432379	6.71127279375116	1	7	7	7	7	2	2	7	7	7	7	5	3	7	1	1	2	1	4	7	2	1	7	76.5	0	3
72	6.51648614937872	6.31889562732952	5.26050322406688	6.80154309811063	1.23393536667188	5.98216940498347	3.47976281251901	5.98131937282073	7	6.2544424120224	6.48979527224893	3.958854294182	4.73128841289737	6.04241487108787	2.54834269181358	5.15387534008135	6.09149760291975	6.21230524213785	5.93948430747366	6.19941323689991	5.68340843014108	6.88797815084327	6.63120211211926	7	1	1	1	7	7	2	7	7	7	7	7	3	6	1	7	2	1	7	7	7	7	7	93.25	0	3
73	7	6.38268297919511	6.18073083611053	5.32506610159567	1.47120835367904	4.27966564229046	6.41909443426602	5.21610796506278	5.82171869243409	5.45468981624408	7	3.32771417976722	6.95155980524391	5.98780169432061	5.71779892984321	5.72788812699124	6.31560408591302	6.31695216418549	6.36979428651288	4.64107981814987	5.53650380998379	5.11234631003487	6.69730799901774	7	1	1	1	7	7	7	7	7	7	7	7	3	2	2	1	6	1	7	7	7	3	7	85	0	3
74	3.99797929398368	3.99924072139454	4.48225721458132	5.71564500820446	3.92884050669469	5.56032024269791	5.91477081329504	5.2137701159125	5.54009982240254	6.07471870328019	7	5.80352459628497	6.51000244101873	7	6.54639968872881	4.63389940680769	3.44557113683132	7	5.81589314376462	6.77906591863764	3.16709635794783	6.33907092673648	4.46773986615151	7	1	1	7	7	2	7	7	7	7	7	7	3	3	1	7	5	3	3	7	7	2	7	80.75	0	3
75	1.74877309747798	4.64512317070449	2.89855969599435	7	7	5.52712215115413	6.13626687862292	1	7	5.8729556329061	5.91367859422423	5.68563992898536	6.78286590389157	4.1800470061081	4.08186091585629	5.41919752257981	5.56827539263577	6.27929715817087	5.73060997661324	2.16053122150965	3.09286467728042	6.60549216058207	7	7	1	1	7	7	7	2	7	4	1	3	7	3	7	1	7	7	5	5	7	7	7	7	82.5	0	3
76	4.43421664236114	4.2520987428866	5.39513306856469	6.36250577423799	7	7	5.38582373261348	7	3.7588743877076	5.13707604634415	6.5976280786382	6.18909898494161	6.41056863672885	3.8716187928073	4.81773948994083	5.77422983672682	4.4211041520241	6.35883225701922	6.37077182184059	1	3.11169543690694	5.33585622552134	6.68160501465533	1	7	7	7	7	7	3	7	5	7	2	5	3	7	1	1	7	1	2	7	5	7	7	75.25	0	3
77	4.65128416341972	3.53902237726488	3.39704677652433	5.31679754572415	1.88394768006333	3.76423726889669	6.19976291428763	6.69592339573416	6.80897639701151	6.15021971147458	4.10682829692281	5.51840374699842	4.46812734211411	1.96245877361749	6.98631748053121	5.81927714926742	5.41636439442274	6.68405106989161	5.61454279211999	4.71223021565953	6.28869867256096	7	5.96421595189718	1	7	7	7	7	1	7	7	7	7	7	7	3	7	2	7	7	2	1	7	7	5	7	80	0	3
78	4.50375279142283	4.42557783767388	5.09817995391279	6.1976067105508	5.00610626833155	6.12277429165544	6.67796684195709	4.29683600752149	4.48421561382048	7	7	6.43447429048166	5.40299562705873	7	4.18082334076868	4.46380582836195	3.15407511009696	6.72771737360784	5.78032796734191	4.59388044741062	4.41178616052957	5.63461345660916	5.29616305708636	7	1	1	7	7	2	7	7	7	7	7	3	3	7	1	7	6	2	7	7	7	2	7	88.75	0	3
79	5.26079246320226	3.29827055454839	1.61642998147506	6.82343335962126	4.00857017963403	6.50471869854966	6.06440065320358	7	6.3540296069166	3.90784461154251	5.55529834070068	7	6.26999991050858	2.64273636119031	4.69302505546963	5.09781422864718	5.66515837493619	6.16699341974592	6.16182339540832	5.11482915650447	2.74478549497646	4.18212075485425	6.08680975162333	1	7	7	7	7	7	1	7	7	1	7	4	3	7	2	7	7	4	1	3	7	1	7	74.5	0	3
80	1	5.60714465065563	1	6.08196113404487	4.87629837982437	7	2.19963892424584	7	3.90643892648396	6.95481785221796	5.9085231233951	4.66890394189123	4.7308320482505	6.83268016876222	6.91164052494876	4.20263774874986	6.12126782951296	6.54952525815428	4.19537167556802	4.69257721469181	6.75077128968352	1.93124437779244	5.29984642263975	7	1	1	7	7	5	1	7	7	7	7	1	7	7	1	7	2	3	7	7	7	1	7	70.25	0	3
81	2.77019920084189	2.07812599754293	7	5.39941843317601	1.6536316165168	5.73627910690104	6.42462161231189	6.66639099735257	5.48299069502214	6.27038104775047	6.42613030325354	5.51516566716199	7	5.06685927523031	4.89286791385098	7	6.04382554548533	7	6.63621897711006	4.16496870289068	4.35404674517374	4.42464016565411	5.41136716639635	1	7	7	7	7	7	1	7	7	7	7	7	3	7	6	7	7	3	7	7	4	7	7	91	0	3
82	4.73651965192918	6.43455897373501	3.07982901440933	4.73937111849745	1.76098832626253	1.34052413031892	5.5256353254707	6.135613526474	4.89619495692186	1.75653018006545	6.16369664098049	7	6.78958447657138	7	6.18146771789592	5.24619154874851	6.63067699180701	5.4592135315851	6.05606651314132	4.89465007325195	4.99449870023076	7	3.9208514726228	7	7	7	7	7	7	7	7	7	7	7	6	2	7	1	7	3	3	1	7	7	2	7	69.75	0	3
83	7	4.49602027855164	1.22749860821176	5.949675658251	1.1155120538949	6.18934861879357	7	4.8521053788099	7	5.86982928146778	5.30677360993847	5.44919322662286	7	6.48729248894897	6.39566810529426	4.76269529889973	4.20355269735021	4.88128782108512	5.66387183948095	3.97846863123246	5.92604506874755	3.72322825655467	5.99468285833489	1	7	7	7	7	2	4	7	7	7	7	7	7	7	2	7	6	7	4	2	7	2	7	92.5	0	3
84	3.48231744596049	4.47206897431382	3.04997467885948	5.35860460878853	3.20580189714087	4.08731230012957	6.93220722235181	7	5.91029339832154	3.08227905864374	5.70955387111168	5.54895486557649	4.92535547613392	1.47379344581398	5.89654767969213	7	6.77075207720922	7	5.28904651125533	5.44877938566562	5.38277830707927	4.56849120195658	2.91122927642992	1	7	7	7	7	7	7	7	7	7	7	1	3	2	2	7	5	2	2	7	7	4	7	82.25	0	3
85	7	4.13860666243665	1.53170470282557	6.22940326706924	5.13916838192001	3.31852212904016	6.39958882937773	4.08307186546364	4.60209508186013	6.91253518821799	3.96326192757373	7	3.81703579845464	5.86721662880258	5.97433706937441	5.60598461993853	5.4841562495294	5.0663310819979	7	4.68496088529418	6.44253577277902	5.96356225155003	5.53788799619337	1	3	7	7	6	7	3	7	7	7	7	1	3	7	1	7	2	5	7	3	7	4	7	77	0	3
86	6.0086040222432	5.07799804260587	4.50061500466461	6.50710310745173	2.35473732069179	6.93225189954705	6.32374849753288	6.24999556127272	7	6.87625249876147	5.98666107279164	5.06029765367544	7	5.78386261636868	3.29317448338917	5.04733113112433	6.22741320328447	4.8214661328611	5.11471680551694	1.97687629756372	4.69286311200823	6.20061049694181	4.89086199981228	7	1	1	1	7	7	7	7	7	7	7	7	1	7	1	7	7	2	7	2	7	2	7	86.75	0	3
87	2.4795004528144	5.08937642954511	1.14416250034282	4.90040599425219	6.35180760899667	4.78803991274686	4.20012316855867	5.94537811911328	4.3953136406005	2.33695067532802	6.87790834938741	4.03632763418846	6.35664508187805	5.49676926144832	3.11741946978409	5.30987489060777	6.51735558890443	7	6.19005051546707	2.70307279101811	6.34233150258282	6.83437151377	7	7	1	1	7	7	5	1	7	7	7	7	7	3	7	1	7	7	1	7	7	3	7	7	78.5	0	3
88	6.26203844080912	4.95901140298016	7	7	1.51540143888721	5.31784464548305	4.48404789151507	6.63534570708694	6.33436953320282	1.89232878712688	2.91809376075306	5.03728376806342	6.43399583292632	5.64608064929419	6.73113122250099	5.80979920623455	4.20247267733598	6.23299161818596	6.37932217611787	5.1307601231796	5.14778655475972	6.23130654137774	6.36014379896419	7	1	1	1	7	7	7	7	7	7	7	7	3	3	2	1	7	1	7	7	7	3	7	60.25	0	3
89	3.46918118306987	3.8536074117274	3.47968044150045	7	4.30691351539729	5.27737902973724	6.63459524911914	6.75898869519109	4.12353442595233	7	4.29421345111242	4.5164102707153	3.4248255218116	5.39577228151553	7	4.20934956122729	6.20067645850044	5.03944159978912	6.90805245150943	2.81184720221539	6.0041098844316	5.62189656989853	5.42831230156555	2	3	7	2	5	6	7	7	6	7	7	7	2	7	1	5	7	7	7	7	7	2	7	78	0	3
90	3.54137121815995	3.16761585072859	2.5760522987916	6.84937255655383	2.34632419328344	5.4704907743061	6.86576360711982	5.70127503322373	3.96639715285393	3.76224123652728	5.2707641692483	5.83690116346297	6.78554085308297	5.07074903632103	4.54455159752234	7	5.72020216032507	4.45485649780234	5.1915085922535	5.11488092490935	4.94694383860853	5.22503607119622	7	1	7	7	7	7	7	7	7	7	7	7	1	2	2	1	2	6	2	1	7	4	5	7	73.75	0	3
91	3.64786723597817	4.23841859577112	3.57657836578427	5.22177972818481	2.39454444164476	5.75157641765758	6.22956939585418	3.07205778676586	1.56686545790907	1.39547669954501	5.79739061491163	6.7615303507242	4.04080170434066	2.8663825132856	5.86314349263073	5.58835356105386	7	6.37231949025828	5.67026203127397	5.29153842587497	4.95897289094338	5.65697765500022	6.1045348469982	2	4	7	3	7	3	6	7	3	7	7	7	2	7	1	7	7	4	7	5	7	2	7	81.5	0	3
92	4.67338037901738	2.57799124664469	1.624335802877	6.99413306060328	2.93711141987653	6.95601689086787	6.17003137818488	6.80211602945595	4.81900153749112	6.61327545892808	4.0341498611487	5.08888809048839	6.57744677971201	1.82189563368519	5.33102794130954	6.18724156818998	5.35066807401315	3.08741064117131	4.5721844529276	3.90923901181603	5.12835672261194	1.97809387671911	6.03417719017685	1	7	7	7	7	7	4	7	7	1	7	7	2	7	2	7	7	3	5	4	6	7	7	65.25	0	3
93	3.90301125836459	6.47688971768473	5.96637448250258	6.66341125937168	6.2630791658601	4.55243377711283	6.1680198244695	7	6.12597057417962	6.34687907033691	7	7	5.86790260648156	7	5.80648224047141	6.36552848126517	7	5.91548142312933	6.92503404510408	6.88163618291826	6.13202618452641	7	7	1	7	7	7	1	4	7	7	7	7	7	7	4	7	2	7	7	3	2	7	7	7	7	91	1	3
94	5.80847615916927	6.35199652368597	6.05465313482873	6.83935323218231	6.67532105946524	7	7	6.92079652354905	5.29327879118978	6.54578281174774	7	5.83729268727361	4.32770848083202	5.63823523948222	6.74408958748352	5.69903585436816	7	6.63658839215442	6.29710204128718	6.76030943130782	6.84547628677259	6.3725318545434	6.00733280211038	1	7	7	7	1	2	7	7	7	2	7	1	3	7	2	7	5	2	4	7	7	7	7	99.75	1	3
95	4.48561701153782	6.28064823135568	5.61610014288096	7	6.50809303046459	5.05702092349932	6.85426673947613	6.0323278977409	6.97118014232279	7	6.83153641586402	7	5.20419794709014	6.73077428567638	6.89938750837468	6.47415214566277	5.90489108190797	5.33645461525267	4.31482747588608	7	6.77741365700836	6.62603410702411	7	1	7	7	7	1	4	2	7	7	2	7	7	7	7	3	7	7	3	4	3	7	4	7	88.5	1	3
96	4.33396567402356	5.46260344706438	6.07556256770719	1	1.77385712862086	7	6.50585155763875	7	7	5.8484019735878	6.23965278440186	5.81143773914659	6.79063604369988	6.50354769968359	6.61361071953387	5.19758608530672	7	5.95498344935998	5.86174014038591	4.74233995575198	5.25298293285691	7	6.74509360999309	1	7	1	7	1	2	6	7	7	7	7	5	7	7	2	7	2	7	2	7	7	2	7	90.25	1	3
97	6.31452033103275	5.13753423635344	5.89582118487148	7	6.81114974044805	6.50736364902549	6.89336761123568	7	5.48404928883244	5.64080166854569	7	5.05644290300035	3.58280628022607	6.12782463099054	6.97068640201594	6.56964179159217	7	6.35554851118332	6.90311386107798	6.418699671231	4.86415068476234	6.09096604440128	5.84728309878868	1	7	7	7	1	2	7	7	7	2	7	1	2	7	3	7	5	1	7	7	7	7	7	93	1	3
98	6.7511305638184	5.24546489187572	3.06242121368159	5.16112616532299	5.70288587228136	5.69591389889873	6.62363905906741	6.75755911329592	6.07731579856651	6.95850102010743	4.56253052305737	6.66200147060621	6.97579844914593	6.58704714809663	6.46014404337657	5.47517689459546	6.30100310658417	6.51664248054303	5.96654835193081	6.14886772382839	4.10622703554269	5.77271463286912	5.36021996793949	1	3	2	7	1	7	7	7	7	7	7	1	6	7	1	7	2	1	2	7	4	4	7	106.75	1	3
99	3.24480691639749	2.50785877533318	2.77502646886414	7	1.10501011641502	6.76987904621759	7	5.39773403743207	7	7	6.92199292486087	7	7	5.8799286760636	3.47612793169465	6.19777922489436	6.03708895080893	6.47736106783608	3.9731150441848	5.82449077536797	5.77855024258646	5.84637450616655	7	1	7	7	7	7	5	3	7	7	7	7	7	7	7	1	2	7	3	7	1	7	4	7	104.5	1	3
100	4.94730887060123	6.90895232106093	7	6.90176434082247	6.31022964371973	3.76288166331413	7	7	7	7	6.59526046224431	6.22294043254022	4.47683419515154	5.41334325765117	6.13661685982149	7	6.28016412290582	6.61072063098783	7	1.65251694034182	6.91942613946939	6.5168211175748	6.63008259162077	1	7	7	7	1	7	7	7	7	7	7	7	6	7	2	7	7	7	7	7	7	2	7	102.25	1	3
101	4.5518196072066	6.64756052736931	5.25134096708317	6.43285299864971	6.13295308245428	7	7	5.18383486779129	7	6.43471627119907	7	6.02914906005189	5.36009265063674	6.29481118862727	7	6.49000049403509	7	5.37992067130819	5.0185202165673	5.56403974236498	5.97764680583192	6.86152484785828	7	1	7	7	7	1	4	7	7	7	7	7	1	4	7	2	7	6	2	1	6	7	4	7	97	1	3
102	6.56974919686769	6.87547806480478	3.68243443737294	3.91084716019507	3.28499266610212	6.13741684595755	6.0551873194288	6.0984650499766	6.63268126088345	6.37805102574408	5.20926927815961	6.79476278269137	5.08162524329144	7	5.08497458031362	5.26733048771525	5.30284427241348	7	3.47125983543033	7	1.66954820537583	6.4163068635893	6.33844611442307	1	7	7	7	1	7	4	7	7	1	7	7	4	7	3	7	3	3	6	7	7	7	7	98.75	1	3
103	6.7762368384716	6.84625444531592	1.22321586524006	5.48798671289585	5.12764607172629	3.73094192391179	5.48970221934189	5.95351814587681	7	7	6.97508741222108	5.31027493323553	7	5.42719280626694	6.42461432784022	7	6.55904416622864	6.29518720199157	7	4.98559517790677	6.60475562989957	6.75632312084926	6.59012848298752	1	3	7	7	1	4	7	7	7	7	7	7	2	7	1	7	4	1	7	7	7	2	7	97.5	1	3
104	4.65573771691013	4.60631118030561	5.69219688352962	1.32360250878589	1.5303321176224	6.59570512506686	6.15825353127281	7	6.19405479189752	7	5.77130408205075	3.77769231262725	7	5.69622400228659	7	6.73340263168242	5.72212278364043	6.75206504803327	5.95638351402465	2.69031515033615	2.68168526640588	6.2034685068853	6.96817573075315	1	7	1	7	1	3	7	7	7	7	7	3	7	7	2	7	3	2	3	7	7	3	7	94.25	1	3
105	4.58349737550036	6.04856508061444	6.00408349651478	7	6.36322345140142	5.23453295666632	7	6.42012981588479	6.89394496035671	6.51514273103238	7	6.00873430118877	4.88465014499118	7	6.07655867866245	5.95715053491125	7	5.06185580467306	6.10783469707008	5.66920744845518	6.55219988995964	6.36504916701044	6.19810780281175	1	7	7	7	1	3	7	7	7	7	7	1	6	7	2	7	7	2	2	7	7	7	7	96	1	3
106	5.45878039980358	6.45467354145101	7	7	6.94120123869316	6.80669489346164	5.41562474976389	5.99424319786799	7	5.98708412372903	7	4.45208760540176	6.26838212846422	6.60853695436384	3.54146261492195	6.24955342250792	6.01220631664014	7	6.06437501061206	1.67409526894106	6.71604364765861	7	7	1	7	7	7	1	7	7	7	7	7	7	3	7	7	1	7	4	7	4	2	7	4	7	83.75	1	3
107	5.54075273769502	1.08351309261006	2.5682183621672	3.6562507308995	4.87355095273206	7	5.32378900911073	5.57461112738482	5.53179169422907	6.25834020244333	7	3.35407453980559	4.71875107906747	4.58275279725134	6.47550589705492	7	7	7	7	5.17408203539557	6.6137281490153	7	6.95648723016804	1	3	2	7	1	7	7	4	7	1	7	1	7	6	1	7	2	4	3	7	7	7	7	87.5	1	3
108	4.6664738317246	6.39953547166043	6.15631289097255	7	7	6.6209575839261	4.63358078121166	5.80224275387593	7	6.59249717978688	5.24114298427011	4.08688977802535	3.86790632330246	6.50093436629096	5.99268028170684	5.42946706814856	6.628140660431	6.72575272861245	5.50323122895374	3.97924152467936	7	6.60466124606935	6.71217194972305	1	7	7	7	1	7	7	7	7	1	7	3	4	7	1	7	2	7	7	7	7	4	7	90.25	1	3
109	6.11063547911564	5.7754375249384	1	6.04928615522821	5.72722184846702	6.83349245980671	4.86097709334018	6.04053531481978	7	6.36624918537058	6.15554707132955	6.70512597778269	6.46632752577622	6.53609980757864	6.61769366571693	6.83688161277062	6.36528782727872	6.57272542388952	6.75673428680526	5.88635376480053	6.0883868477592	1.61201305301477	6.41673789170882	1	3	7	7	1	3	2	7	7	7	7	7	2	7	1	7	7	7	1	1	7	2	7	84	1	3
110	6.19443894092503	6.89228836207266	2.1646142129663	3.31944670457037	4.85223670728018	5.62439713935118	6.60787036787976	7	5.41463499234232	6.55708434442635	5.38737933526984	6.58075229466176	4.59541914602538	6.37370867488891	6.41344507608976	7	7	7	6.02243009528421	3.66687336282148	6.66799715911876	3.27247876213718	6.43141926124104	1	2	2	2	1	7	7	7	7	7	7	7	5	7	1	7	7	7	3	7	7	3	4	103.75	1	3
111	6.96099152666993	3.23390735341191	4.77356446986092	1.59450210789326	6.45725477862993	6.10289245752726	6.87619621011714	5.8551513038546	6.93002618584001	4.25614142162005	5.65995848312242	5.75755643691518	5.50135238065518	7	7	6.20452871917359	6.06348259373237	5.83123747528136	6.38460786208234	7	6.93870394282159	5.11630690928139	5.56769564654494	1	4	7	7	1	2	6	7	7	1	7	7	2	7	2	7	7	7	1	7	7	7	7	73.5	1	3
112	2.52206872005419	1.94870290144439	2.40525092330451	6.96921523356628	1.24619456428699	6.14035516312372	7	5.20149713612642	6.73435713579615	4.14133878485535	6.97155686981997	6.56372872969724	4.23373485791947	6.98434495864398	4.18292923634326	6.6390541860126	6.96010084783439	7	5.47613676301778	5.8237450853972	6.56102416088941	7	6.53896858167269	1	7	7	7	7	3	7	7	7	7	7	7	7	7	2	2	7	3	7	3	7	3	7	103.25	1	3
113	6.86041154195157	7	1.54185201742663	6.80583537606613	5.80456879657153	2.02503533350143	5.64202926249107	7	6.74421934004831	6.9747475208299	6.79096055803305	6.32333391225477	3.83743081532433	6.10959697155938	5.4931914026602	3.23546664061447	7	7	6.29537531379393	6.24678137417473	5.84525330884798	2.80158235196072	6.90487617734696	1	4	3	4	1	7	1	7	7	7	7	5	7	7	1	7	7	7	7	7	7	7	7	113	1	3
114	2.62653195634023	1.33319629529591	7	5.93777877274487	2.78080904431395	4.32911214623103	6.55335597862753	6.89423151808666	6.73544731048496	6.27936968055448	7	5.7270810956271	4.27328865906875	7	6.79963891389947	4.3910809278671	7	6.83736323464912	2.42581032190169	5.7503707976195	6.18462446346352	6.91729410379091	6.48544105877032	1	7	7	7	7	2	5	7	7	7	7	7	7	7	2	7	4	2	7	7	7	3	7	85.75	1	3
115	5.7022999787413	6.30146221435687	6.57003851176231	6.50065747048967	7	3.61017774193262	5.81513974544222	6.3900321653534	7	7	7	6.73771611477524	7	6.28186062615552	3.82702003429773	7	5.60487107553014	6.24783963214462	5.97478898264303	1.96549819420311	6.56019103254837	6.96887079323707	6.61512793802677	1	7	7	7	1	3	7	7	7	1	7	7	7	7	1	7	4	7	3	7	7	5	7	84.5	1	3
116	6.76110288029737	1.53407293289154	2.98294465761907	3.89308757897379	4.43460531517305	7	5.02708813375383	5.96203183103995	5.97584859890411	6.89101338973772	6.87641896323951	6.66332112622801	5.81111891583178	5.14182402802457	5.70151993015558	6.31892415607422	6.46576177737412	7	3.7716807926706	1.41049450364841	7	7	6.81909730758506	1	3	1	7	1	7	7	7	7	1	7	2	2	7	1	7	2	4	3	7	7	7	7	85.25	1	3
117	6.71094094803272	7	2.5902210891209	4.0983195345161	4.55266383839312	5.20274747864781	6.83344989956083	7	5.37927557137357	6.84329093047827	5.68684422676525	6.8339629784829	3.97225550631938	6.92329512112681	6.01804980414133	6.51113807087018	6.14689665921008	6.86098203353534	5.09598510257308	4.83898108334528	6.03832225169116	2.51679012031984	6.41018118271758	1	2	2	2	1	4	7	7	7	2	4	6	7	7	1	7	7	7	2	7	7	7	7	103	1	3
118	6.48349448251783	3.464499376582	5.38502505240972	1.71723251839181	7	7	6.4522707983862	5.26659488158202	7	4.10097848061525	6.09851636585886	6.6743368588965	5.5919103016844	7	6.52147753264113	7	5.9764608439103	5.30877330119682	5.27826878976817	6.29572370247334	6.08195744276942	4.99806057189393	5.99851814893394	1	5	7	7	1	2	5	7	7	1	7	7	7	7	2	7	7	7	2	7	7	5	7	69.75	1	3
119	6.30442883750399	6.97326543473145	5.50740141851734	5.539645968174	4.90129576014682	6.23446117921747	6.93182355060412	5.52868044438869	5.63251215920486	5.50417593660346	7	7	6.61862993653157	4.66309194588782	5.59473584454704	6.82774157113547	5.84106362794029	7	5.75211352313358	6.41192554595428	4.09759912807493	6.9435909878272	3.27066192320586	1	7	7	7	7	7	1	7	3	3	7	7	7	7	1	7	3	3	3	7	7	4	5	103.5	1	3
120	3.48302079841995	2.24985874552978	3.05981927149702	7	1.66761610770408	6.54616328373543	7	5.98847313294928	6.82974967267881	4.91170821009514	7	6.25898233870502	6.62021253630724	7	5.48521684975904	6.82373741514263	5.51232244704951	6.86205995918435	4.8782036210307	5.74019511821628	5.99526320155576	4.36459959294886	7	1	7	7	7	7	4	7	7	7	7	7	7	7	7	1	7	7	3	7	2	7	7	7	101.25	1	3
121	6.47065678047735	4.4860111260472	2.44998202501893	5.2331023192266	6.45600940108573	6.10199654572257	6.19683005603774	6.12181818878259	6.23555037008808	7	6.38496459934425	7	2.89998720807224	5.85606068503077	6.73017285505285	6.20571231759483	4.83229013806489	7	5.09193628965003	6.96626189877468	5.33855782117112	5.77257263967148	5.70616393354969	1	3	2	7	1	2	7	5	7	7	7	7	7	7	1	7	5	2	7	7	7	3	7	76	1	3
122	7	6.45825303214978	1	6.69175014996296	5.20705085359782	6.97540041719552	5.20888710331621	5.59669614186907	6.9696402272646	6.59614986032106	7	5.83360089574075	6.23366687972035	4.34904778195291	5.78732150889572	7	7	7	5.82891839318299	3.64546750567421	7	6.63477067109948	7	1	3	7	7	1	3	7	7	7	7	7	7	7	7	1	7	4	1	4	1	7	7	7	97.75	1	3
123	6.01471207706824	4.84007189310952	4.93623460844055	1.85969576410953	1.27266417397309	5.74655975666682	6.36930439855107	7	5.71990580352479	6.43604313199528	6.31295468447531	5.46564514008383	6.64702783186364	6.73321957845005	6.45840442208015	2.61014576321801	7	5.03172437601392	5.84143583046422	4.08264113277366	3.24082412483076	7	6.72635519548652	1	7	1	7	1	7	4	7	7	7	7	7	7	7	1	7	2	1	5	7	7	4	7	87.5	1	3
124	7	6.793109911701	1.47636722733079	4.71395430883886	5.23380778685492	5.18864027320684	4.14488343935958	6.5747003488191	5.80064173957363	5.6906494752297	5.91480020129789	7	6.24486348922333	7	5.93517775479026	2.64785363363436	6.49796971578325	6.54089823872177	6.24237236890642	1.62872327049535	7	1	6.45358776086288	1	2	2	3	1	7	1	7	7	7	7	7	7	6	1	7	2	7	7	7	7	7	7	77.25	1	3
125	6.41746262664417	6.62561958262562	1.25196731786093	7	6.11211683202075	6.03120243847657	6.8555446536429	5.53530385471112	6.26331895790022	6.2908632349631	7	6.31568029058127	7	7	5.5813657641526	6.28061480480717	4.9166534091208	6.65790583764983	6.24719035301105	5.49500393511589	4.58995288930489	4.93969860812052	7	1	2	7	7	1	7	4	7	7	7	7	4	6	4	1	3	6	7	2	7	7	3	7	93	1	3
126	6.81838793199192	6.74038428429565	3.32628551405046	6.20937300438712	5.42989550386609	6.41133239624745	6.25948398460263	6.73704284045892	5.82132782054888	7	6.92870334128829	4.8744812030719	6.40082374338111	5.25489198657906	4.91581164477278	5.26347987712607	6.52187324046469	6.69322423292596	7	6.3752038064522	4.70278635557393	5.6055060265706	5.97023098201192	1	7	7	7	1	7	1	7	7	7	7	7	3	7	7	7	7	3	7	7	7	2	7	94.75	1	3
127	6.09934997572766	6.28218592834475	1.38951141675584	6.14242745269667	5.35831276586001	5.31852776998376	6.19146717966555	6.80615418374663	5.96576450520193	4.92721067012866	6.06816864951363	6.88813126245251	5.97826823903987	6.59675558561158	4.9549650062267	7	5.20215149947421	5.76050364929792	3.79069554209577	5.93970718489177	5.17565196654046	7	7	1	4	2	2	1	7	1	7	4	7	7	2	6	7	2	7	2	3	6	7	7	5	7	65.5	1	3
128	5.84999439633216	6.85185434031365	1.38140806242643	6.54407042615038	5.90783232475179	6.72540009365705	7	6.60187174362937	6.27908912270567	5.6035370321803	6.83830945216008	6.0515844266098	6.96555112544412	7	5.4373701265891	4.99245051630721	4.40323744532106	5.58984918382712	7	5.07980039079907	2.70661408761921	5.47680041546711	6.25707697623848	1	3	7	7	1	7	4	7	7	7	4	6	5	7	1	2	2	7	1	7	7	2	7	93.25	1	3
129	5.33204125936165	7	7	3.9371718496283	5.89570480508395	6.55502072966232	7	7	5.91562006122312	6.81633023304123	6.00880008686601	6.9348815726092	6.6014262362759	4.48275485265955	5.17608345784605	6.50841846345327	6.5141293414038	2.68916787165301	6.11777608143142	1.66831168164436	6.4647696116853	5.34599019669483	1.27858338916574	1	7	7	7	1	3	2	7	4	7	7	7	7	3	2	7	2	1	2	7	7	4	4	89	1	3
130	5.60632348769973	3.46673799450535	5.68222212908777	3.68185097025903	4.5695953080676	6.46368574669082	7	5.84085846699519	6.44603370713472	4.33522327737973	6.62164226599991	6.39341188274936	6.10239549197106	5.90849588383412	5.69777870370519	6.71391027364166	7	3.65835263287991	5.52117844056486	2.97036480171691	3.21708903216456	5.41063044102187	2.90396724702879	1	7	7	7	1	7	5	7	7	7	7	6	4	7	2	7	2	1	2	7	2	2	7	91.75	1	3
131	6.50394209234054	6.70022472905933	2.31247220305456	5.14942862051721	5.01810890552523	4.32773117406501	5.60227135196812	6.52556299694124	5.42110369209979	5.77900501308174	5.55855366081475	6.12933744018117	6.22558467186099	5.84586749436585	5.99725555582248	6.65705168456211	6.71776444689234	6.15277962683085	6.96479151248646	5.7607903802228	7	4.21152443893918	7	1	4	2	3	1	7	2	7	7	7	7	5	4	7	1	7	7	7	3	7	7	7	7	89.5	1	3
132	6.21291281707105	6.02558127668578	2.31600640291712	5.83899281698553	4.30614319722862	6.08876146119063	6.37450879462126	6.69255407474972	6.4753762677925	6.76890220254855	6.71207469028678	6.00429338493987	6.78392257973848	6.71775000280465	4.04727216817785	4.32689943948918	5.26174386872274	6.68387794556662	6.79098359206898	5.3703306162261	5.93718215858027	5.61758969081733	6.15210166544487	1	1	1	3	1	3	5	7	5	1	7	1	6	7	1	7	2	1	7	7	7	2	7	90.25	1	3
133	6.15716461665221	5.78298526984485	5.06208988418439	4.7101447912765	4.56428654105543	3.06615795080803	6.48058473810695	5.97897012628869	6.2031662687348	3.54484645169152	5.74930665977671	6.36488355879418	6.09702499347433	5.49526462743943	6.51535169377766	5.54408130145718	6.97772296438439	6.59563322421261	6.16994901696358	1	6.74499404301222	7	5.32747206773245	1	7	7	7	7	1	4	7	7	7	7	3	6	7	2	7	2	3	7	7	7	7	7	76	1	3
134	6.8261251771947	1.77741472965382	4.88166235063169	5.63363538967941	6.02487265577473	6.55101796450024	6.43165540435388	6.637962914355	7	5.42474586055969	7	6.43330309467674	5.52635686508541	4.60734399837149	6.297397050942	3.43201740341735	6.08502393910305	6.49282213768513	6.85116155393372	4.23115861509372	3.43787647067655	7	3.17681085137832	1	3	1	7	1	5	2	7	7	7	7	7	7	7	1	7	7	2	3	7	7	7	7	93.75	1	3
135	6.62766686553613	7	1.55587455090887	6.36034695005533	4.62444811773423	2.10134216972444	6.22122057323249	6.71286852344478	4.06035076755085	5.54784324253987	7	5.50953011203928	5.08801489568856	6.51408623826877	5.75799731860826	5.58725929648816	7	7	6.29900253875678	6.1669532321775	6.93275640671312	1.17927900364346	6.39906455509033	1	3	2	4	1	4	1	7	7	7	7	7	6	7	2	7	7	3	2	7	7	5	7	93.5	1	3
136	7	2.06507807066978	3.75075133664631	3.79677227956563	5.28143217897837	5.03348730924305	6.12859896771876	1.18367123595908	6.45896590832021	5.55798277356128	6.84378612067677	6.50872921394138	5.39319222275692	6.6295284974938	4.20294601573385	6.31512709610408	4.21266448024103	6.27007999383751	7	1	6.42624480880616	5.67727718917036	6.22733704741864	1	2	2	7	1	4	7	5	7	7	7	7	3	7	1	1	7	3	5	7	7	7	7	87.25	1	3
137	5.76424897775328	4.78144839176562	7	2.63264770584759	1	6.93734130524484	3.32280853704353	5.54331529344444	6.34386824237024	7	6.94812166221873	6.44984293492732	6.26429677952284	3.94746931759942	4.84879525742556	6.22979897188599	5.75132981589754	6.46460650825742	7	4.90644711131254	7	4.12218371492052	6.03641493848737	1	7	1	7	1	7	2	7	7	2	7	7	2	7	2	4	7	2	2	4	7	3	6	83	1	3
138	5.41718945147986	5.76628179654821	1	6.16539443663089	5.64044002136397	1.46439878276179	6.69895926443367	5.7224512060022	4.86846045246923	4.71126981840158	4.26861632099409	6.64297227854742	7	4.3321163304324	7	6.99744021197155	6.2700021085978	6.6508380877357	5.89653824844478	6.3033483345908	4.63083375103247	6.73251406057557	4.81414881193998	1	5	7	7	1	7	7	7	5	1	7	7	7	7	2	7	2	7	7	2	7	7	7	83.75	1	3
139	6.84141518653208	1	4.12805698862898	4.83179363836947	5.66151213660966	5.55104381674488	4.4692282333838	6.54763769519008	6.66821052361429	7	7	5.97946954022064	5.50601799647987	6.37047269667523	6.67624093274459	2.99884350989384	5.73283930691623	6.51048398130064	5.81882031266838	3.08651810070875	4.15235661398762	6.04938347734	2.91075408600855	1	2	2	7	1	3	4	7	6	7	7	7	2	7	1	1	7	2	7	7	7	7	7	96.5	1	3
140	7	6.21731190664474	6.70351517502935	1.11512727455529	1.83168423803087	5.0656519476193	6.46656745976303	6.92118799247494	6.39095000377434	7	6.48089414838004	7	7	3.50436941262377	3.9433445601495	6.61964793687078	5.64557090475671	5.99197524258873	5.47164939137288	3.15817531916886	3.94024032247296	6.34419779999154	4.37549935546515	1	6	1	1	1	7	4	7	7	7	7	4	7	2	1	7	3	3	4	2	7	4	7	86.25	1	3
141	6.13163254565699	5.56290299056628	4.12765797775725	4.22402907818613	2.34833309411262	5.94406324868354	6.49770416086602	6.1825403078745	5.91447634164733	5.30919624228425	6.40708370659456	7	6.12688315246031	4.75405258671989	5.91568033151627	6.21169403978107	6.78776840428491	7	2.59960121714624	5.512560044696	2.87371051734863	6.59256129201286	6.00805839853962	1	7	7	7	1	7	1	7	6	1	7	6	4	7	2	7	7	2	5	7	7	3	7	79	1	3
142	6.01484408512356	7	6.62789251571928	4.08322375046525	6.33577168752113	1.32832440470804	7	6.84203370440785	5.19509626707775	6.42595368010042	6.50959907811698	7	6.57378896923159	4.41405212906054	5.12360605719435	5.19967050310376	6.09290800372063	5.20013118682171	5.34086617015425	1.54883178636989	7	5.75899674469126	2.23810425316281	1	7	7	7	1	1	2	7	6	7	7	4	7	4	2	7	2	7	2	5	7	2	2	91.75	1	3
143	6.72464308286099	7	2.97225097583491	7	5.65773523631634	5.29161869862959	4.61181919680609	7	5.16860487243892	4.36282318627888	5.93783047672368	4.87383039895014	4.87804595163151	6.20108491326694	6.08642468447016	5.02185805849604	7	6.32694353922029	5.43002651352006	6.2893880847429	5.71864304052102	7	6.54380005981309	1	7	7	7	1	2	3	7	7	1	7	7	3	7	1	1	2	1	2	7	2	2	7	85.5	1	3
144	4.81183041176761	6.57095874057672	6.64660866609632	4.37561875061586	4.81343222137283	4.66488311937345	6.23483704312921	5.81845975643747	5.48824054918518	3.69572570335216	6.51891324870169	6.74946141804153	5.31634324369045	3.78092545711997	6.94964278098098	5.5136843604396	7	6.52591556805766	5.59460592964514	4.11113792834175	6.55013826225034	6.80891544131399	4.61103939985793	1	7	7	7	7	3	7	7	7	7	7	3	4	7	2	7	2	1	3	7	7	7	7	73.25	1	3
145	6.59624790421018	1.72765939682038	6.07324289718664	3.29008694782704	6.39522348895161	6.24738865987	4.14942650585768	7	6.72950578439827	1	5.4712401252766	5.07964798590137	6.08871739037262	4.69953043338299	3.72806723867129	6.0471213763324	4.76637689713385	6.86323510186992	6.67489939430681	1	5.24745544363274	7	7	1	3	4	7	1	7	1	7	7	7	7	6	3	7	1	7	7	1	7	7	2	7	7	84	1	3
146	6.07170009370771	4.97202257413066	3.10895701033567	5.56474376215042	3.38019770600538	1.54210207244858	6.53939545846769	6.49978307610249	7	6.48610673516496	6.52578927835927	5.56935180133326	7	6.05125930669133	4.67074143371062	3.90614977484107	7	4.89523863512397	6.00482546890869	6.05402749479071	5.76804573343607	3.86691065360388	6.35340048190895	1	1	1	3	1	4	5	7	5	1	7	2	7	7	1	7	1	1	3	7	7	7	7	85.75	1	3
147	4.12558159101469	7	6.87929781452636	5.81180945079691	7	5.10845598462777	4.02260791691183	6.1595980575174	6.0971985603992	7	6.79957478703414	5.39589935412707	4.47873884730649	5.91714659896607	6.56265161897718	5.86452799050417	7	5.49889653265943	5.48137504049992	7	6.30394562120618	6.40614771823273	7	1	7	7	7	1	7	2	7	7	1	7	3	6	7	2	7	2	5	6	7	7	3	7	72.5	1	3
148	6.42563883932893	4.76569974868958	6.52815306775038	1.65477459959694	2.39744156446506	4.89967032060689	7	7	6.78937491372499	6.67712957752459	7	6.31029877781007	6.77546939016532	2.52959647988108	5.25742460400278	6.82480292361048	5.30665876828936	5.58329870564436	4.39913000691403	2.17571856014715	4.80553450254743	6.85292655964531	4.40893283629388	1	3	1	2	1	5	3	7	7	7	3	2	7	7	1	7	4	2	1	7	7	4	7	67.25	1	3
149	6.90916725915834	5.76000887065153	6.04985108438797	5.20625970602161	5.44641894763057	6.53974417526237	5.6266813780472	5.32590023085968	6.38685060240545	5.79864114113205	5.95094079066422	6.85470138352329	5.81659206733052	5.49215813836419	3.05190780457772	3.87713503565883	6.54473374831932	5.48651315111862	6.61925267604384	2.60195238359765	6.44553581911437	5.76333482234939	6.23936108237903	1	7	7	6	7	4	2	7	7	7	7	2	5	3	1	7	2	3	3	2	7	3	7	84	1	3
150	6.05099194470496	4.42270377710745	2.61875638709889	7	5.1275714365465	3.14904668847776	1.95382379737019	7	5.9164427272874	6.59764197587596	7	6.08710269759927	5.56389460027209	6.30383440097062	4.33441130870148	3.91614088409464	7	6.66781322260179	7	4.57954569928189	5.96791941307556	4.17879232788338	6.68926660404828	1	2	1	2	1	3	7	7	6	7	7	7	3	7	1	3	4	2	7	7	7	2	7	82.75	1	3
151	3.83189144663273	6.22895217696882	3.19302449656737	7	7	6.18453855571456	6.73606039744147	6.52277945739577	6.57232930104145	5.78285500679425	6.89057636119148	7	3.70090945077273	7	5.80412214942185	6.45154819567302	4.28451129632581	6.63609750353328	3.53469060686352	5.27370667223935	4.61424792103436	6.31576196354622	4.83929355981535	1	3	4	7	1	4	1	7	7	7	7	7	5	7	2	7	7	7	3	7	7	4	7	94.5	1	3
152	6.82453137100231	4.802968555337	5.73161830124786	4.47860833882184	5.83189199455965	6.71106911057136	5.34050044671124	5.36874937343623	7	6.58058343701176	6.07072137156301	4.10128082770247	5.24287848952603	6.63830123219493	6.23070019206266	5.93503156195517	3.48745760176023	7	5.39191961987126	6.30052784632642	5.1541817861559	5.69874697245667	6.1273567750664	1	7	7	7	7	7	7	7	7	7	7	4	3	7	1	7	5	7	7	7	7	7	7	85.25	1	3
153	6.13582515025726	1.53338378681618	4.85179237938325	5.24654547156483	6.17605553337664	6.96585976557884	5.70321388317577	6.24109891268868	6.25325532119502	6.08311834867821	6.07898811217092	6.51035223059854	5.22201871456211	2.71228405267108	6.15406794383634	7	3.71070098223666	6.70596616704171	5.13332126900875	5.12266981473615	7	5.32870479793982	5.69300276089599	1	7	4	7	1	2	1	7	5	7	7	5	3	7	2	7	7	3	1	1	7	7	7	79	1	3
154	6.13378668833066	6.61006187618713	6.82414514804975	5.14078221780374	1.35529548725764	7	6.19731105850282	4.87817461177309	5.03159722845623	5.04228655105762	6.72147871288814	6.53015820476607	5.91445845687255	1.89700982160929	5.75315774626403	3.89625667061927	7	6.75455948615388	5.11504527502048	5.3235459957675	7	5.20618376642794	6.73113871043522	1	7	7	7	1	7	2	7	7	1	7	7	5	7	2	7	7	1	7	7	7	1	7	78.75	1	3
155	6.7187807801928	5.2393751011038	6.69990667544766	2.13483709608229	1.59692601265127	5.32915678651948	7	6.47620148275887	6.33234811562134	6.06980575312719	5.66400646559437	6.59407156491871	7	2.43415263391764	6.01503674260849	6.34211373389362	5.30831481754272	7	5.13425151553678	3.09244872142971	3.84126017536558	5.8995974850361	5.23435916075074	1	3	1	3	1	5	7	7	7	7	7	2	6	2	1	7	3	2	2	7	7	4	7	77.5	1	3
156	6.0010156763261	2.15278103785159	3.998795285798	5.92917719555864	7	6.02103851570904	6.149126294416	7	4.56381648850311	5.81909155062244	4.79690264322547	5.49773920695616	5.05749166112916	6.02958025836055	3.62698176897519	7	5.8045813358343	6.47341594457575	6.00032396699805	4.54115592776906	5.34700981843821	5.87518384049786	7	1	3	2	7	1	7	1	7	7	7	7	4	5	7	1	7	2	7	3	7	3	7	7	86.25	1	3
157	4.78380759348287	7	5.83731053902405	5.54804881691845	4.43181572982803	5.64449204651742	4.43031529494294	5.92092834474412	5.3803983792078	5.70353670399837	4.65202922846495	5.90642069510228	7	5.99448500728165	6.89818303781095	4.08453269516765	6.79124774841996	3.46535059715805	6.19137688442514	2.34220727086036	6.50312561294177	4.42601880341442	6.68788500222438	1	7	1	7	1	7	7	7	7	7	7	7	2	7	1	4	7	1	3	7	7	2	7	68	1	3
158	5.27483428697218	5.87831007033871	1.72390440284321	5.43616711766499	6.7725271162395	7	5.33815861671272	6.51454146631805	4.23001931055694	3.80570162061358	6.23106180830874	6.67933015646523	5.57798031031846	4.08458485447017	4.38395146124095	5.59587853156153	6.7317615553423	6.34881727881002	6.79653185810992	3.18611579820737	4.17953920180443	6.30612527902136	4.13944098766016	1	6	7	5	1	5	7	7	7	7	7	7	7	7	1	7	3	2	6	2	7	7	7	63.75	1	3
159	4.129719348938	4.11798723098272	6.04685827607885	3.58808723191377	1.58178631058519	5.24862182815498	7	5.27673161547745	5.18341915470139	1.21913676086543	7	4.83394792851227	5.32110057687074	5.49608054501437	6.84782627321818	5.33744629471123	6.24000703217519	4.84745481595282	5.93558311194156	6.48652527549127	4.60976546573543	5.29009722522815	6.60845702584048	1	7	2	7	1	7	4	7	7	6	7	7	4	7	2	7	1	3	6	7	7	6	7	77.5	1	3
160	6.99301643382591	5.46346219699922	7	7	7	6.56507040753258	5.42656307975787	4.7139944653146	7	7	6.51100110395604	7	3.68123561684497	6.4325790828919	3.79478430857819	4.86462244923265	6.17858596391576	5.84459931438345	5.0682675251866	2.99864524866032	4.1437280646237	6.78455872846631	6.41303730406362	1	7	7	7	1	4	7	7	7	7	7	7	2	7	1	7	7	7	7	7	7	2	7	81.25	1	3
161	7	6.84926830791455	6.8388570721106	7	7	4.41337463220948	4.93918011358843	5.56919625511278	6.24496296441982	7	6.10608763866136	7	3.24952933706348	6.36093513318791	5.32740938588393	5.14951484630769	5.88641332186718	7	4.85526664297341	1.89643840058708	5.33433968386088	6.55938571003777	5.0070421373489	1	7	7	7	1	4	7	7	7	7	7	7	7	7	1	7	7	4	7	7	7	2	7	80	1	3
162	6.40376867154698	6.60926889921992	5.66370167638011	5.30290584876689	6.60674191064564	6.49998382433754	5.94348965396268	7	5.83670964362109	6.13154843247817	5.89694796297542	6.12007860686152	3.95988083799756	5.43281396307343	3.73592014607821	3.50361324893561	6.91223631161176	4.96541907338243	5.51292538998398	3.16923114489861	6.45704965699282	5.23662554554171	6.02626562063019	1	7	7	4	7	2	2	7	7	1	7	7	6	7	2	7	2	7	6	1	7	3	7	78.75	1	3
163	6.89637790897682	6.96133831612967	6.90213967892884	1.46935612262814	2.24035070065891	7	7	6.90015886344665	6.05117715646786	5.04717291336738	1.32783036370899	5.03001569396085	5.36389082087704	1.49841374659153	6.32438500158912	6.20932978604528	5.25902374642227	6.75668402690126	5.07238331091346	4.32146218127774	3.56970940035065	1.23296407425974	5.70359856399755	2	4	7	7	1	1	3	7	7	7	7	7	2	7	2	7	6	4	6	7	3	7	7	73.5	1	3
164	5.64831361884538	5.69004916558015	5.19622151545375	6.64090059213682	3.65941263322503	7	7	1.80547541234309	6.16906762779331	6.12118842868721	6.34475125078195	6.20617822258846	4.21280699744611	6.80762460517736	7	2.05480682901227	6.27707068607958	6.228266794731	6.33593629416024	1.70012030418471	6.37699520112187	6.11725165270581	5.83089463820623	1	7	7	7	1	3	7	7	7	7	7	1	2	7	1	7	7	1	4	3	7	7	7	72.25	1	3
165	5.48346806590568	6.03292991386744	6.54883670117875	4.62083611572217	1.37534819078774	4.9560850543562	4.91044340498287	6.70987420722542	4.03144104766606	5.25795434051357	7	6.3996192182211	4.94609404407583	1.73188043736717	7	6.37972283855223	7	4.8451109059517	5.92051159991063	4.38592168639482	5.34771333144461	6.1106547830507	6.82602917488489	1	7	7	7	1	7	3	7	7	1	7	7	7	6	2	7	7	1	7	7	7	2	7	71	1	3
166	7	5.52687773270999	7	7	6.2835171844939	4.63009270899661	5.31052774035699	6.40199244424278	7	7	6.91492978507482	6.83688453134564	4.04976573534726	6.12213369629383	4.18139517555917	4.86911401775933	5.90538585821672	7	4.90120786097267	3.34595743119326	4.71483866877959	1.61409272490017	4.43538042479438	1	7	7	7	1	4	7	7	7	7	7	6	2	7	1	7	7	7	7	7	7	2	7	84.75	1	3
167	7	5.02004009725654	5.49151204013537	1.38560422554263	6.67713609867658	1.21340464113932	4.73410149607089	6.16051530918734	4.10153615520134	3.89951298118473	4.69484115997064	5.7072038617802	5.09996329612323	5.36191834234814	6.19381141458962	6.49429843214885	6.75349809259309	5.91281833039496	7	6.08041813684553	4.33272486463461	5.66628184975127	6.40652177609426	1	7	1	7	1	1	7	7	7	7	7	3	2	7	2	1	7	3	4	7	7	7	7	63.5	1	3
168	6.26478600871268	6.35457594795166	1	5.99967450032924	5.75339351002072	1.20822939256668	4.78461245491089	6.07036962959795	6.17384247254929	6.60435026913755	6.47796308363137	7	6.85965420840819	7	4.31932152069571	2.89727890490922	4.70581386930183	4.11163782710143	2.96859322973134	2.62025040220317	4.50330441406156	6.93564892180687	3.23401539385091	1	3	2	2	1	7	2	7	6	7	7	3	4	7	1	7	3	2	7	7	7	4	7	63.25	1	3
169	6.00701894398882	5.9376125811549	6.43222581072772	1	1	2.40164035021081	7	3.67024800635553	4.22069238255159	5.83512040552695	5.64374871184942	5.37443998254309	2.58834482053917	5.6147153243993	7	5.2276789797439	6.47039644029067	5.29248283274478	4.34979429181581	5.43195492677531	5.83481045525403	6.57228481683735	6.4272447282568	1	5	7	7	1	7	4	7	7	7	7	7	3	7	3	7	2	4	1	2	7	7	7	90	1	3
170	2.17265104291219	1.82652976299708	4.20593601732993	7	1.86809554658044	4.79411478477808	5.98283287792784	4.38003094219162	4.46631412661407	4.07234292983106	5.91328051230305	6.82287746740242	5.19346641491019	5.72962054279037	6.51836315969996	5.48088892767107	6.3640637372815	6.67340698870679	6.10009021703368	6.17172404624743	5.88281921908585	5.46254501525832	7	1	7	7	7	7	7	7	7	7	7	7	7	7	7	1	7	3	6	3	1	7	7	7	76.75	1	3
171	4.31933493666406	6.69536186944261	6.09004820812833	5.96604607187289	4.48461517185807	5.90959233524219	5.21990959753869	7	6.01457343195248	4.73228683017457	4.72132349740386	5.76876734420938	7	5.32388953496032	5.77919073801458	4.12072713520216	6.1590763790734	4.52844522716973	7	3.48190634597602	5.93968423332257	3.45709637604194	5.9885887320573	1	7	2	7	1	7	7	7	7	7	7	7	2	5	1	4	2	6	7	7	7	4	7	78.5	1	3
172	6.09200817923369	7	3.51444901916479	1.0944499518828	1	7	5.71627800050622	6.16810016154049	6.09229934046821	5.47263214142625	5.60764608018819	5.88983523887438	6.49188014893564	5.30012313421144	4.88374165200018	6.00178370616125	5.84555553700117	3.48035127768318	5.84233841111621	4.48746570765949	3.98563525144126	5.43247310907198	5.30378893855015	1	7	7	7	1	3	1	7	7	7	7	7	7	7	1	7	2	7	7	7	7	7	7	76.25	1	3
173	6.65215725118785	6.20619175142649	2.12955742329699	6.70884227903595	5.11245250783769	7	6.17143861251826	5.69992526106379	4.57874840779609	1.82076698878821	3.25095949721635	4.78504972692314	7	5.56425211825271	6.11533290313264	4.55180979765041	4.25877510273102	6.35671363495306	5.97861317643815	5.73436294458253	5.36197888985062	5.85919384877538	7	1	5	3	6	1	1	5	7	7	1	7	1	4	7	2	7	2	2	7	7	7	3	7	83	1	3
174	6.27861751917999	2.2297863917748	3.13500691965697	5.38687802802593	7	5.77889416759933	6.76229603176407	6.75954376088316	5.74552147711366	6.12466970568968	6.4794579208289	6.02327897833076	4.66753511797296	6.41909392344696	3.62945039744502	1.94418903512106	4.36381529222411	4.68940857844334	7	3.03136047118981	5.73818666658821	6.3255294827581	5.58180406838474	1	5	7	7	1	7	1	7	7	7	7	1	7	7	2	7	7	7	7	1	7	7	7	69.75	1	3
175	6.1177352341755	4.6291147093511	6.7688514545153	3.51837099657835	1.32840992739623	5.33664872816743	4.38466644496942	6.4376137003213	7	4.1761531081805	6.16531003329695	6.48189425736713	6.24437872915098	3.34955894056211	5.44197014697074	6.21157438609802	6.31147732960136	5.91927823941888	5.37084381708628	4.6460865382264	2.57260395698748	3.66219979418602	5.44610078102941	1	7	1	7	1	7	4	7	7	1	7	7	1	3	1	7	6	2	3	7	7	1	5	74.5	1	3
176	5.88375310887515	5.48979012859321	6.40886272710587	6.54572383746453	5.31509862574961	2.87449623513645	5.57471942334688	5.32853537091127	5.44974027556281	3.32623696124214	3.53404453703043	6.59045924278688	6.10080906246565	4.9049198063606	6.6141487631536	4.05719061041062	6.85299580349363	6.03715501744853	7	5.01568296872666	4.96217399976747	7	4.15497383141638	1	7	7	7	7	7	7	7	7	7	7	5	4	7	1	7	3	2	7	7	7	2	7	61.25	1	3
177	6.92024491241322	6.47275794010275	4.10239682728773	1	1.44048262104842	6.39428176608579	5.52438158026745	7	6.05544943284196	5.70545333756221	7	6.84611518957684	3.07274987878209	5.23972739573174	1.46931406858743	5.01773878532431	3.08775032055143	3.71469097811391	7	2.14825053613663	3.73670799224907	4.6101264369896	4.72563825121056	1	7	7	7	1	2	7	7	7	4	7	7	2	7	2	7	3	6	7	7	7	7	7	92	1	3
178	6.52506760437677	5.28408255933761	4.98286571665319	5.17570025993631	5.60905758709299	7	6.05418291158664	6.38094842889685	6.64082134348576	5.41321838488268	6.33398843770684	6.79443745597671	6.01397805238059	4.05800428797237	6.52416409570284	5.91999551508387	3.35785773130897	5.47719130011544	5.63835259252144	4.29633792527309	5.47351280613209	5.67459715740115	6.19261579284786	1	7	7	7	7	2	2	7	7	7	7	7	7	7	2	7	4	7	7	7	7	7	4	61.75	1	3
179	7	2.17985455053373	4.93866498114059	4.75846688547458	6.19370629640651	4.38149109132771	6.34430989213531	6.78181866402293	6.10984487450633	3.27526400714993	6.95454485265637	3.09597174823005	4.12366308024966	4.4044087569598	5.81992964769798	4.77387526117485	5.54321275209025	3.57180856685735	5.85859951191269	3.17218069657149	2.51399159249316	5.75779821661494	7	1	4	1	7	1	7	3	7	7	7	7	7	4	7	1	7	3	2	4	7	7	7	7	87.5	1	3
180	3.91296829107972	1.80744159602786	4.27983149245521	6.628383285258	3.66621272733522	5.56218532992993	6.79771487367105	4.71830368649029	4.52193062605429	5.35180860125666	7	2.6671379799126	4.39504091531914	6.14634952940655	7	5.47483909846494	5.31960605346716	4.31748415479325	4.42625570940496	3.75316623612267	3.33256711986807	6.67386908742877	6.08876054235992	1	7	7	7	1	7	7	7	7	7	7	7	3	3	1	7	7	2	7	7	7	3	7	77.25	1	3
181	5.99581754759941	6.51141625299976	1.7143560536615	6.70742232273785	4.50929330532644	6.23929427885985	5.64589886867511	5.79564185062154	3.64116394897648	4.15768588054079	4.20183445421627	4.31664949505133	6.45417007620053	6.23694406967338	5.65834432422854	2.48565894156835	3.88982778221412	6.4650734450754	6.4943431545089	6.49521959436042	5.4885401309484	4.96329550069272	6.72764061618735	1	2	3	7	1	7	3	7	7	1	7	7	4	7	1	7	2	3	7	1	7	7	7	62	1	3
182	1.68978817476159	1	3.57470937001481	6.90183955245561	1.72069955472037	5.33986728629382	6.5466650017273	4.42997542200638	5.15550107583445	3.7032525287116	6.28856145470293	6.55978389169961	4.05901781358651	7	3.70799730040735	5.58173617786911	6.85001875761254	4.71016026621315	4.54557568836345	2.52286498650321	2.01291785565644	6.30216596728911	5.32797433702854	1	7	7	7	7	3	7	7	7	1	7	7	6	3	1	7	7	1	7	7	7	2	7	81.75	1	3
183	6.42760602372375	6.32779494392191	4.48659446211268	1.47521261979484	1.02980625680394	5.85294049473891	6.04251406865485	6.00310384840226	4.0806001437305	4.91237030291801	4.48017924950138	5.76169055833496	5.21605372693391	2.50898543796763	1.3264501256867	4.2851138216745	3.14859545667955	4.83628297212643	6.83762609881125	4.26636822334378	4.00114107388895	5.31323612543032	4.20743322680233	1	7	7	7	1	2	7	7	7	3	7	7	3	7	1	7	3	7	7	7	7	3	7	68.5	1	3
184	3.83597963685847	6.55621891571198	5.04767258458942	3.83386139442936	4.59379425501662	5.97865241977936	6.16593634989708	3.73409754072432	4.21475985466544	5.9184732147079	3.6407418168856	5.6262001867848	7	2.87825956161378	2.77965435611508	4.78343049988069	2.90106581564736	2.71877536596693	6.5753854972836	4.91543484929608	5.03457923794365	3.52481667012949	2.43478495822721	1	7	2	7	1	3	7	7	7	7	7	7	7	3	2	7	2	4	7	7	7	7	7	87.25	1	3
[truncated: 5 more columns]
