# Supplementary material for: How Are Mate Preferences Linked with Actual Mate Selection? Tests of Mate Preference Integration Algorithms Using Computer Simulations and Actual Mating Couples
Source: PLoS One. 2016 Jun 8;11(6):e0156078. doi: 10.1371/journal.pone.0156078 (PMC4898694; doi:10.1371/journal.pone.0156078)
Supplement: S2 Data — Long-term couple and agent-based model data analyzed in Study 3. (ZIP) [file pone.0156078.s002.zip › S10/Polynomial Model Data/Polynomial Couple Population 01152016 0742.csv]

	trait1	trait2	trait3	trait4	trait5	trait6	trait7	trait8	trait9	trait10	trait11	trait12	trait13	trait14	trait15	trait16	trait17	trait18	trait19	trait20	trait21	trait22	trait23	preference1	preference2	preference3	preference4	preference5	preference6	preference7	preference8	preference9	preference10	preference11	preference12	preference13	preference14	preference15	preference16	preference17	preference18	preference19	preference20	preference21	preference22	preference23	fitpoints	sex	algorithm
1	6.75437307956168	7	3.26428305336514	6.95714487029743	7	6.53702516382015	6.17640719875442	7	6.33851030857891	6.36891426777454	7	6.3047552264822	6.06708403992911	6.13223315408736	6.27862726213063	4.97367471102887	6.76522932026078	7	6.94857034270127	6.16661225867077	7	7	5.59308905961896	1	7	7	7	7	1	7	7	7	7	7	2	1	7	7	2	5	7	7	2	7	7	7	93	0	3
2	7	6.44742063883153	2.64281855153728	4.15511201769746	6.98936739034972	6.55292714528025	6.83458725855219	7	6.1410867799023	7	5.87725715496623	6.43412675057861	6.14297273876917	5.51955022122472	7	5.08525423995325	6.69311017436902	6.03685547821753	7	6.19766900626145	6.5987743399705	7	7	1	7	7	1	7	1	7	7	7	7	7	7	2	7	7	1	3	7	4	7	7	7	7	100.75	0	3
3	7	6.39706388149272	1	5.87680823032626	5.15101852092898	6.62107381155879	6.94379690451652	6.51418449170992	6.75631498868539	7	7	5.06190798849329	6.25171723381343	6.29282198764271	5.7805899274209	5.61607284774556	5.93811994075026	4.3422957432502	7	6.48005026243865	6.39752726954971	7	7	1	7	7	2	7	2	7	7	7	7	7	7	7	7	7	1	1	7	7	7	7	7	3	100.5	0	3
4	5.71039321853471	6.31466194905709	1.5116791849854	5.41409015959148	4.98516309378651	7	6.51868219387999	6.6115104763109	6.10625352477983	6.97475974380391	6.12402008006703	6.88739704858398	7	6.89674830007369	6.22107979468705	6.25100009100124	6.5824063211249	6.0198206191657	4.9608122860001	7	6.41874747963218	7	6.8068862951958	1	7	7	3	7	2	1	7	7	7	7	7	2	7	7	1	7	7	7	7	7	7	4	111.25	0	3
5	5.91918848555641	4.65733044423696	2.1587815042861	5.5587091376578	4.71035862972282	6.68948429153026	7	7	6.83056797374951	4.25271594093287	7	6.35542598951198	5.97958331331025	7	6.23807178874972	7	5.20718653845452	7	5.80984459582163	6.9069332771624	7	7	6.22705928319959	1	7	7	2	7	1	7	7	7	7	7	2	7	2	7	1	1	7	7	7	1	7	7	95	0	3
6	6.39186030658634	5.57413201452689	2.14897298561507	7	4.85987205105409	6.87614589942313	7	6.37921291023178	6.5624563414298	7	6.30182916836159	6.25324329871651	7	6.43720433182119	6.64966568899952	3.09769090921556	7	6.41998244899221	6.36692252889203	5.37190623787812	5.21226706085026	6.60440052074762	6.19610537433733	1	7	7	2	7	1	2	1	7	7	7	3	7	7	7	7	7	7	5	7	2	2	2	93.75	0	3
7	7	7	2.78787192081484	6.07510201485545	6.16849131275289	6.05188204216104	7	7	6.51226968660832	6.92293397670281	6.67977668439563	6.38067389851745	6.5742792944877	7	6.69396993918533	7	5.56490708947579	5.11542972075937	6.4942591887378	6.44060865666712	6.28764148533819	5.58435875462784	6.62034874460128	2	7	7	1	7	1	7	7	7	7	7	1	7	7	7	1	4	7	7	7	7	7	2	92.5	0	3
8	6.24435966651143	6.68497615650919	2.41123876417534	6.64887978904654	6.29339442430575	7	6.92225943439622	6.710742284632	5.90716865351989	6.41349874273471	5.76504521970677	6.4076270859823	4.49247747568459	7	6.40561473893923	6.86607115231615	6.10176567676017	7	7	5.80443267470331	7	4.91983879348712	5.42192357539701	1	7	7	7	7	1	7	4	7	7	7	2	1	7	7	1	7	7	7	2	7	7	3	100.25	0	3
9	5.75843392021507	5.69199573531057	1.079255325488	6.43007241727237	3.81735180657094	5.887747943516	3.76307936551279	6.27245153549569	6.79817283173294	5.73445386918722	6.5258655829115	6.60834937906011	6.27534100529291	6.34483636791155	6.88512915668509	6.38900402329008	6.12311788011963	7	6.69606365217767	7	7	6.986628088336	5.08610407946002	1	7	7	2	7	1	7	7	7	7	7	3	7	2	7	2	6	7	7	5	1	3	1	94	0	3
10	6.15244867760963	5.6954245321852	2.52733587654562	6.97963097733001	5.85945016625592	6.88500906099497	6.29161175269162	6.14172329064079	6.72914017850527	6.35388705982655	7	7	6.82975510612355	5.80539780743479	5.98703214266922	7	5.88321986011782	5.26973497344831	6.48309716812307	7	5.41511419781643	7	4.40801826711007	1	7	7	2	7	1	1	7	7	7	7	7	7	7	7	5	4	7	7	7	1	7	3	91.75	0	3
11	5.17772508765509	5.76200301935259	4.29841342024777	3.38344891378165	5.07556082135612	6.41859018520656	6.59012880915558	7	5.7081125831225	5.67427811095178	7	6.61190993435486	7	6.64852327273319	5.06839707577738	2.25572939322337	6.63514298393125	6.72072935385169	7	5.67144921971662	6.76471937968293	7	6.81473963208797	1	7	1	3	7	1	7	7	7	7	7	2	1	7	7	1	3	7	7	4	3	7	3	98.5	0	3
12	6.98085709146155	5.11692479740004	4.52586322216728	3.49765162483204	7	7	6.63514025802794	6.4286960586577	7	7	6.8428253194566	7	7	5.16299367075476	5.17949861154515	6.03208966537752	6.59409839498607	4.2101768650423	5.22883303819157	6.45058910866698	3.91420565925282	7	7	1	7	7	7	1	2	7	7	7	7	7	2	7	7	7	1	1	1	7	7	2	7	2	96.25	0	3
13	5.75741803232663	5.4739693082297	2.36925419230992	6.1718148408781	6.1834077514241	6.57077392706233	7	7	6.73604685850557	5.8983034762142	7	6.0844677280481	3.83866006043145	6.65923539791736	6.48321505978448	7	6.91129144573119	7	6.23766944138329	5.77066563662139	6.80034118365463	7	5.11019480464769	1	7	7	1	7	2	7	7	7	7	7	7	7	7	7	7	1	7	7	7	5	7	7	101	0	3
14	6.47337919514787	6.61998127153566	3.51772895924398	7	6.47233564975284	6.95898756893681	6.07050937705082	5.95843186204883	6.23333942882049	6.48000956394532	5.54979958336468	6.39665938949676	5.24266093810119	7	6.22183842794158	6.20947009234991	6.93928335342355	4.95107115582814	7	6.44997250078405	6.7463620113815	6.34682256814149	6.292701410525	1	7	7	7	7	1	7	5	7	7	7	2	2	7	7	1	5	7	7	2	7	7	7	77.75	0	3
15	6.03768821925009	5.31223731253229	1.92861550945262	7	6.72608446577136	5.49280085678108	6.71160763225911	6.58105256659771	4.9761082314327	5.32417866001548	7	6.49400729303585	6.02787671707901	5.79519826324449	6.51757942106133	5.49054702402686	6.97332423792684	7	6.9708918443001	5.53889808304458	7	5.86447953656799	4.35953192889687	1	7	7	2	7	1	7	7	7	7	7	2	1	7	7	7	1	7	7	7	6	7	3	99.5	0	3
16	2.73260674926731	7	3.89404186677596	4.91011199926698	5.80916932149681	6.51765578064846	5.14782641152493	5.88387358108594	5.27062458443869	7	6.87853140690929	5.77156640875866	6.97735350532832	6.57102148146386	5.32532903233414	6.45129951011168	5.49831234530248	6.82648632307707	6.74731551084376	5.6874867173531	7	7	5.0813045573003	1	7	1	3	1	1	2	7	7	7	7	7	7	7	7	1	2	1	7	7	3	2	2	80.25	0	3
17	6.3735868923281	6.28762958382026	2.85328135938976	5.75673617443378	3.88124653286658	4.81829807342458	6.06163526391842	5.92744001156505	6.83020742893335	5.28942431998104	6.9580183885081	6.48755771082011	7	4.96026353461638	6.89853669657426	6.61961694992242	6.94507016886011	6.14592523120026	7	6.30070815632546	5.88597104492229	7	5.62104204913874	1	7	7	4	7	1	7	7	7	7	7	3	7	7	7	1	1	7	7	4	1	7	7	92	0	3
18	5.38147017496808	6.51956135854555	1.20213753285667	7	4.82705189552155	7	5.00955180834407	5.99007065373885	4.58223010667232	6.51575638514691	6.7904179958292	6.89425380090092	5.8800909868699	6.73150486833194	5.2149104496008	6.20836144213392	6.80400636117438	4.51421600700183	6.3916882393212	6.50700090939871	7	6.38864449096454	7	1	7	7	4	7	1	7	7	7	7	7	2	2	7	7	1	1	7	7	7	1	2	7	86.75	0	3
19	6.29787313320962	6.33612333333439	2.97988473252842	6.96588100732838	5.32967780208159	4.64857603559379	7	6.40942816551111	6.64576808512044	7	7	5.62462698312363	6.88614987551817	6.0098707428897	6.61770617104352	4.86305843079668	6.44470477434713	5.99001139130523	6.23209117381439	6.91442877924141	5.36409687711136	6.30268601913215	4.78619103124024	1	7	7	2	7	1	1	7	7	7	7	7	7	7	7	1	2	7	7	7	1	7	3	95.5	0	3
20	2.96798446670541	6.8871827485623	3.80342405331123	5.44297949159746	6.40084471146506	7	4.14254138915134	5.09605677275926	4.7252173929214	6.90444069231044	7	5.54639721223127	5.79217940060908	6.93311662764911	5.56687474303131	5.96596198535403	6.87103951089795	6.86329298050042	5.6030108926425	6.80810817302479	7	6.45380658498627	5.27138708781988	1	7	1	2	1	2	1	7	7	7	7	2	7	7	7	1	7	7	7	7	1	2	2	82.25	0	3
21	5.63528193318488	7	1.8398069175261	6.1569974953724	4.99919711140272	5.99027458773335	6.44116602191262	5.87592112139562	6.87727109045798	7	7	6.42328162022869	6.89310766383038	6.6391686546103	6.05040275496451	5.3753703244654	6.00406196336634	4.51721447235257	6.29200951590873	2.33284937012354	6.20611989892337	6.43053403501956	7	1	7	7	5	7	1	7	7	7	7	7	2	7	7	7	1	7	7	7	7	1	7	4	87	0	3
22	6.7535768774432	5.53881406525314	6.17151029700659	5.79226097115269	4.82289571096922	6.67197978858516	6.34493821157188	6.5371816802511	6.60516262096555	6.3166026020083	6.5769900081025	6.81798741889853	4.46920665957739	7	7	5.46814285700611	3.13900229631372	6.98463728899005	5.96544704167464	6.33553464742146	4.3347805657852	4.5589146450972	7	1	7	3	7	7	1	7	7	7	7	7	7	7	7	7	7	2	1	7	7	3	7	4	95.75	0	3
23	4.66383209391166	6.19248248288201	4.30762408502231	1.76562850061691	4.83718498942296	7	6.8786382173425	6.73306135413143	5.57146714828728	5.83234817181114	5.92942244602349	6.6976492845493	7	5.50596980499467	5.43256167205074	5.17198829387746	6.72644833957382	6.99324157051021	5.95162433843455	5.78277651199177	7	6.50781880783197	6.58073899220275	1	7	1	5	1	1	7	7	7	7	7	7	7	7	7	1	2	7	7	3	7	7	7	104.5	0	3
24	5.72082577337461	5.75906558793976	4.68767024608956	5.00244050742198	5.97031825245304	6.64287011671789	6.1155516324866	6.76342977624638	6.76956943446109	6.49921240787861	4.32416513988437	7	5.41168577534509	7	5.79092990816943	6.12742556796074	6.62537506666646	2.24779294118801	4.90197471697108	6.45132463195239	6.17814124575524	7	7	1	7	7	7	1	1	7	7	7	7	7	3	1	7	7	7	4	7	7	7	1	7	6	107.25	0	3
25	6.64151550272346	6.26430848362605	3.20417716571246	4.62723864248611	6.83189670192077	7	6.703544093461	6.01233532134287	6.5780731439836	6.17580899379027	6.80208512701598	5.23455064888473	5.993057986988	5.32618684032797	5.0460419181331	4.89000381956583	6.67915243343633	1.20943540048155	5.60816911769834	6.19043954294239	7	6.41268919924287	6.27339113142639	1	7	7	7	1	1	7	7	7	7	7	7	7	7	7	1	1	7	7	7	7	7	5	82	0	3
26	6.79455306989842	6.84213066035235	6.55915016154687	6.95728026346488	6.86578534543962	6.1250822736903	6.82744365050186	4.05254864327356	6.43575399140243	4.26671067301823	7	4.55842992052072	6.95101306347803	4.34307698022296	5.33941108248619	4.83010569302521	6.93891112684346	6.43306194888014	4.88615111906958	4.5473479492816	7	5.91468189779557	6.54553115300839	1	7	3	7	7	1	7	7	7	7	7	4	7	7	7	1	1	7	7	7	1	2	3	97.75	0	3
27	5.02564636922963	6.87395528991356	4.21957808618626	6.29796161793614	3.85960603459671	5.71570933535014	6.57771802394821	6.82873680516717	5.34127855502392	3.91624302145002	7	6.2968747105125	6.4950717681786	6.82752920122102	6.49348183027228	5.70370912598276	6.99942243204757	7	1.83989289650931	6.45120522849321	7	6.45521331646986	7	1	7	7	7	1	1	7	7	7	6	7	7	1	7	7	2	1	7	7	2	7	7	7	97.5	0	3
28	6.967978568838	6.78272837191152	4.20297431224441	4.69843975653027	6.46038492919681	6.80562188544811	4.94515429358079	6.63677378354987	6.66530455944636	6.51244133643902	6.41307149121554	6.46048437550125	5.55204685747301	6.12419245806737	5.83121406785545	5.95385678530584	6.10147894628097	4.25348151386658	4.44023746811992	6.46632490347526	6.27633919698162	7	6.4501195293347	1	7	7	7	1	1	7	7	7	7	7	7	1	7	7	1	1	7	7	7	7	7	2	94.25	0	3
29	5.50800534267049	5.73373983989616	3.19174421440452	6.79102488965556	6.21316756568667	6.4621321984796	6.22322981212697	4.65831331892058	5.15261309556	5.71558610546226	7	6.6251961285722	4.13735573062339	7	6.71189270335173	6.70128125859598	6.68089306394239	7	4.86492898022314	5.12902839572686	7	4.94384024069459	5.79003999718455	1	7	7	2	7	1	7	7	7	7	7	7	7	5	7	2	2	7	7	7	3	7	3	96	0	3
30	4.21011757069702	5.49441872421001	4.54018640629197	3.9781174766101	4.41756121772551	6.89736806812717	6.59366687531918	7	5.8970669503458	5.64051877444853	6.18340354897781	6.55475410113376	6.44210393947304	6.58853278913171	5.09558793560029	2.20364096302377	6.33443265526105	6.43684257695344	5.95368491126756	6.15724761305044	7	6.67425763572858	6.29533208468191	1	7	1	5	1	1	7	7	7	7	7	7	7	7	7	1	3	7	7	7	3	7	3	80.75	0	3
31	6.16153270652391	7	1.59435608763713	6.97978332299844	5.19572103993376	6.66865882465095	4.32547970719437	6.42879919831709	6.8029969605634	6.54591176686323	5.76155299774261	5.95771694383264	7	5.92139664447609	4.19551152938799	6.56649966368338	5.72563174177415	7	5.23199391962755	5.79012986152919	5.44433680239343	6.43113119959342	6.52479923906448	1	7	7	2	7	2	1	7	7	7	7	7	7	7	7	7	2	7	7	7	1	2	7	86.5	0	3
32	5.48199057434494	5.7670602549121	6.52861455520077	6.71319395687002	6.03989372315981	6.67043087774224	4.4887351420522	6.95919816666771	4.43160697350628	6.60839476161657	5.43534284014839	7	6.60964453027368	6.55775822499217	5.8630085888435	7	6.58361336024263	6.95962882783272	6.75742740282198	6.83999214150478	6.28028801875058	5.40622126788448	5.71798990608325	1	7	4	1	7	2	5	7	7	7	7	7	1	7	7	1	2	7	5	7	7	7	3	78.25	0	3
33	6.42305824460906	5.94714052708437	6.21484976481521	6.53697992362695	6.19044250353108	5.53202983698338	3.31183686020215	5.39790860989749	6.47343534242515	3.48851813914277	5.97495113378863	6.13668055323744	3.72428108283368	7	7	7	6.52567924804315	3.94876966137781	7	6.87951882027905	7	5.83418106044083	5.93240770797429	2	7	7	1	1	1	7	7	7	7	7	7	7	7	7	7	2	7	7	7	7	3	2	84	0	3
34	3.59363171000524	6.00124292184941	3.78080555140062	5.98217696823413	6.00175119071893	5.4875634607788	6.75216532446127	6.48471459154178	5.13339047351257	7	6.45410526578575	6.77547167149886	7	1.50398447905349	5.03860593533369	4.33193647236039	6.68120292003503	7	5.37684176267523	6.89425346552027	7	6.83435716939778	4.95517043479782	1	7	1	3	7	2	2	7	7	7	7	7	7	7	7	1	2	7	7	7	1	6	7	93.75	0	3
35	5.03106829372243	6.9036433697766	3.29851899002893	6.72596734765759	5.88579875912559	7	6.49347677605323	6.24558497211317	7	7	5.63202313385212	5.00909095914019	5.45084568790716	6.93370822710387	6.16984871573178	4.69337087710435	6.47121253673947	5.35464856709457	6.08733957592341	6.48165885572145	4.81339187087929	4.73975751502681	5.46521760707643	1	7	7	3	7	1	7	4	7	7	7	3	7	7	7	7	3	7	7	3	7	7	7	84.5	0	3
36	6.80084533668904	5.18982249439298	2.33834866821036	3.88656838338503	6.62399897984276	7	6.25571394178534	6.64817284284802	6.78897380181015	7	6.97672684173593	5.50307460602369	4.42834435882089	3.82945556400994	5.5076900350085	3.62540413690708	7	6.47612943460588	5.01459450570363	6.48187702598319	5.1887075098781	6.14981474889228	5.37648987568561	1	7	7	1	7	1	7	4	7	7	7	7	7	1	7	7	7	2	7	7	1	7	7	86.25	0	3
37	4.46797747503541	2.2979368931367	4.8825101990668	4.25287770976341	4.8206465513066	5.96825638501722	4.353525515571	6.90657617060097	7	6.10266753844705	6.29420142380167	7	6.46030158105272	6.62517852568898	6.02957624204986	6.59429881326372	5.1216937832925	5.97694226612132	5.75653286923344	4.6600523800601	7	5.87660287617871	5.59755294629179	1	7	7	7	1	1	2	2	7	7	7	4	7	7	2	1	1	7	7	7	4	2	2	77	0	3
38	6.5923441631862	4.32056177932999	1.77567864358859	5.06022342439465	2.9755161738445	7	7	6.49714491877771	7	5.00761638012821	6.63266467254857	6.49653688014281	6.33732414641427	5.5918101774258	6.40516357875451	4.44201093985007	5.60098809768496	6.7315035586339	5.32762192622527	5.90227964806436	6.65308925384336	6.13191664448611	2.3502300427738	1	7	7	1	1	1	7	7	7	7	7	2	7	7	7	1	2	1	7	2	7	7	6	86.75	0	3
39	5.03415475384717	4.71954149655445	3.08857018199424	5.74698000316845	5.23894525490405	6.73117725500277	5.7599939784545	7	5.80520854582365	7	4.00201652198209	5.78743793725932	6.86298661730577	5.4734913572456	4.66668353386871	4.4852048510814	7	6.31418600841381	4.51952491204232	6.29294660585977	7	5.64524198869271	7	1	7	7	7	1	1	7	7	7	7	7	2	7	7	7	1	7	7	7	7	7	2	2	89.5	0	3
40	6.87391425149889	5.54082143957636	6.15609636385767	6.59110285841757	3.84889650076808	6.58032878042329	5.84041685872794	4.02876853896181	6.39823003815149	7	7	7	6.70551925269216	7	6.14643342203061	6.54975646012955	2.78371332886894	3.99276404187139	5.22613152345065	6.06866766706196	4.58293406135174	5.86022479880626	5.29205196433899	1	7	1	7	7	1	7	7	7	7	7	4	7	7	7	1	1	7	7	7	7	7	7	91.25	0	3
41	3.32444061955577	5.46592724257774	3.17948149557326	6.20852758231832	5.51010837783498	4.83628150772297	6.26838068657905	6.33275079286598	4.42653415562876	5.90079384393495	5.55988818351463	6.48001862311034	6.08752754854477	4.14797323813108	6.38412943333631	5.49429717142966	6.44317986019038	5.90381629878321	5.90745255234748	6.06993309015451	7	7	6.0048794419803	1	7	1	3	7	1	2	7	7	7	7	2	3	7	7	1	7	7	7	7	7	2	2	90	0	3
42	2.14810190653326	1.91513712273403	5.33907735622658	6.32132909722036	5.64832619951653	7	5.80692970811658	6.70197265970295	5.52109984306774	6.77215887871528	5.78652702828383	5.19629723334363	6.01270574134472	7	7	6.06916197234366	6.50687612767135	4.37394235962035	4.3006399941731	6.14220854901277	5.36000563731735	7	6.33658274205007	1	7	1	7	1	2	2	4	7	7	7	7	7	7	7	1	1	7	7	7	7	7	2	91.75	0	3
43	7	6.84566607164033	5.20239009842713	6.85229090883391	5.23622571943503	5.87538092294512	6.06055683971566	4.64663425101136	6.0160582056219	3.39026408659565	6.36503104101254	7	5.59926422607822	7	4.37839050927632	4.84945642105925	6.50547397141155	7	6.48384872120259	6.08174783046831	6.69342981026886	6.91479602380104	6.33485376676262	2	7	7	1	1	2	1	2	7	7	7	7	7	7	7	2	5	7	7	7	2	7	7	92.5	0	3
44	7	7	4.79827484484654	6.94900458847251	3.96682749270175	6.90045107933294	6.02784646673526	4.23266126702316	5.81883152934773	4.54167759413022	6.2982278312688	6.82909179865597	4.67058243988905	5.6497957723895	5.40652690847627	4.06077194608393	5.68774635880154	5.61718290427966	5.25560479430132	5.55071175876947	6.71482019224783	7	6.76673031084157	2	7	7	1	1	1	1	7	7	7	7	7	7	7	7	1	7	7	7	7	7	7	5	89.25	0	3
45	6.20432390552424	5.99561376349214	3.92405893399467	3.76391347944429	7	6.20162677485673	5.98959610663926	6.93082207514852	4.72124363948164	4.29390450900984	5.54148482986975	6.15445109205741	6.746537669953	5.47945193882773	5.99013051800502	6.62056184442155	3.96496973373744	5.9563528286521	7	7	7	6.44316769176395	6.28038418529777	1	7	7	1	7	1	1	7	7	7	7	2	2	7	7	1	6	7	7	7	1	7	7	77	0	3
46	3.48215321595224	2.28460847874097	5.81321677166537	5.92036938748645	5.68159428668918	7	6.11992772323118	7	7	5.17356574730017	5.72286092437989	3.58223977365556	5.64105545946624	6.38039957148151	5.20850599549736	6.8032620819683	6.34499077585576	6.77362099297776	5.95040457169428	4.99275519595816	6.38486936563622	6.00370957291061	5.37180873286275	1	7	7	7	1	1	7	7	7	7	7	3	7	7	7	2	7	7	5	4	1	7	3	85.75	0	3
47	4.97643783052154	6.45820186985714	4.36975306065034	1.62939681209578	6.76739372494405	6.42479406383851	5.67683922947712	4.92036700756608	6.84075803264865	5.65261987673604	6.7045725100699	6.93898979075338	5.44364800926609	7	5.64492010573211	7	5.88039337046227	6.02558337745619	7	1	5.79850938559535	4.04028849278504	2.83069695872452	7	7	7	7	7	1	7	7	7	7	7	2	2	7	7	7	7	1	7	7	5	7	4	72.5	0	3
48	6.10808407398404	6.25762312652539	6.10142805763154	6.84455323476782	6.30287873194621	6.88766808781352	7	4.85655837887109	6.2348164681648	6.86732812655999	5.68672851330463	5.36883585747417	6.23785499025064	7	5.91653958236648	3.57793916748245	3.18796713519006	5.97590667788001	5.20010554035282	5.15264713587244	5.47669204968142	5.33738764370576	5.63037999074931	2	7	7	1	1	1	7	7	7	6	7	4	7	7	7	1	6	7	7	3	7	7	1	93.25	0	3
49	4.85897837810545	6.46540398367148	4.55352358365377	3.22233480480342	6.07365487155289	5.54542215802936	6.39938768033948	7	4.28003245033186	6.98748584387223	6.21904615523515	6.25596059395777	5.2886654927335	6.99630245608575	6.51438547705132	4.59455854827977	6.03168307562955	2.75970737372735	5.37518797979804	5.18923029552935	6.02678775795051	6.06013742897082	6.32462101602687	1	7	7	1	7	1	7	3	7	7	7	2	7	7	7	3	1	1	7	3	7	4	7	97	0	3
50	6.73713054891118	6.08881933759998	3.40603140445325	1.05920910125647	6.96198383280623	6.89625668658429	6.05508189499806	6.75374131110611	4.33703345459264	5.38706257740067	4.98622884072918	5.55307686829439	7	4.7721025345207	6.08011058879618	4.70814164760636	6.0252053089385	5.21834122164741	7	6.78294987591998	4.84794184852783	5.69233085151078	6.20437586531681	7	7	7	7	7	1	6	7	7	7	7	6	2	7	7	7	2	1	7	7	7	4	1	64.75	0	3
51	6.67725850722656	6.68647813348294	4.42284578922117	6.96034940810445	5.55751053126671	6.7490751650682	6.81446953549623	7	4.66339970085454	6.38526474474681	4.68395521802737	5.83594554012451	6.86878266081539	7	6.06009500181282	6.21174140134386	4.40220333316024	4.46767168010498	6.74017238262379	4.06649399214879	1.94927361087711	6.53536272902666	4.54064615246324	2	7	7	1	1	1	7	7	7	7	7	7	7	7	7	1	2	7	7	7	5	7	1	71.5	0	3
52	6.52982099435348	5.84650497284921	1.67800061903177	6.72366741699648	4.6845184550144	6.91441662640074	5.99369506664834	5.08731324572951	7	5.07346673755838	6.84136490321041	6.46873256025347	4.71662613193632	6.20638113820187	5.92501498721553	6.73961430372342	4.23688230945192	6.35224023683645	4.82526269609803	5.55594178371038	6.33350036623164	3.45413256415974	5.93670429421286	1	7	7	7	7	1	7	3	7	7	7	4	7	7	6	7	3	7	7	7	7	7	4	84.25	0	3
53	7	5.86073016096807	4.95945941231937	5.9124779351165	4.61185804275844	6.34768495138274	5.91250268164358	7	6.78826192122296	6.82582096474446	6.99149691628859	7	5.61907448168513	5.08836350747356	5.42824680209615	5.54032889233384	5.0217407635407	7	3.9299085392567	4.56454038618477	5.73709385864297	6.29509297843419	6.96643305466769	1	7	3	7	7	1	7	7	7	7	7	7	7	7	7	7	7	7	7	7	7	2	4	97	0	3
54	4.43552858784938	3.88285546107006	3.61993010456969	6.85942265759502	4.03612934924115	7	6.92056091096186	4.49007817835364	3.63983946232031	4.85653490445221	7	7	5.61075748037525	5.10322268095105	7	5.17745327703356	6.34606584890071	4.97299259324752	5.91348132554679	2.76646216942615	7	5.52370018632751	6.22367541533182	1	7	7	7	1	1	7	7	7	7	7	7	1	7	7	1	7	7	7	7	4	7	7	76.75	0	3
55	5.85076380465895	5.27847007674481	2.07301676404727	6.66589892469306	5.05586364014848	6.9055733242252	6.53286300180951	3.86579317611509	5.44329581952475	5.41995971888111	6.47504025614239	7	5.03272894559837	6.12028926142579	5.92137233318786	6.67580377046456	6.96300574318787	7	4.15595049989886	5.56110982878259	6.09884399285713	6.49142253857224	4.56288392240244	1	7	7	2	7	3	7	7	7	7	7	7	2	7	7	3	1	7	7	7	5	7	7	89.5	0	3
56	6.9262496429214	5.04755827329961	1.55949420172619	6.87524036762321	3.41829763874855	5.77135744721542	5.97764269058734	6.1308897799047	6.86250572029181	5.28626698244145	6.57667981037497	6.09035373914204	5.58192103483169	5.36074333701026	6.45074617730699	5.59174411702793	5.90109565827925	6.58222607884483	5.13979946371535	6.7250237379993	5.50556465413495	4.97536440053922	2.83757177904137	1	7	7	1	1	1	7	7	7	7	7	7	7	7	7	1	2	7	7	3	7	7	5	90.25	0	3
57	6.037259965406	5.39919935918005	5.0739076953235	6.33884890562943	4.16424883224915	5.47368755238174	7	5.97201809815792	6.66811584530673	6.16631547477285	7	4.97952534218373	5.35771881730084	7	7	5.44626747436987	4.40867868600389	5.58790254752166	4.94895397378107	2.25653759283871	4.62637974279431	6.56494688094451	7	1	7	3	7	7	1	7	7	7	7	7	7	2	7	7	7	1	1	7	5	7	2	5	87	0	3
58	5.18271896580542	5.99023251576279	3.67374325744382	5.95966552212988	3.03523853331664	5.34451742986562	5.4043945347089	6.4479606712777	4.79574385592715	3.84053672563742	7	6.58038622850967	5.54799845265328	6.98566689556052	3.68524442693195	6.05108229181736	6.76868279262632	2.56976507453485	6.79272564357506	5.08341270070887	7	5.87359653118848	7	1	7	7	1	1	1	7	7	7	7	7	7	1	7	7	1	2	1	7	2	7	7	7	95.75	0	3
59	5.4771916312473	6.76210091005457	2.05947964688963	7	6.96412103404239	6.78391171750016	4.85113444725113	6.70563557372484	6.04897138543094	5.08198752795535	3.99570644853714	5.75943819933749	5.56980938155186	6.42076537736046	5.46770441045382	1	7	1.47374771461761	6.44443386910966	7	5.17247655311986	7	6.86961486022701	1	7	7	1	1	1	7	7	7	7	7	1	1	7	7	1	1	7	7	3	7	7	2	88.5	0	3
60	4.42196293559737	6.35786740614463	2.29712308043218	6.73588038536578	4.83374560888148	6.25718633750267	6.12664293911056	5.82805547281711	5.58092766195012	4.65068396581178	5.742144632442	5.57997554777122	6.3853021599395	5.93168003829197	7	3.53301099337681	5.41634911795447	7	6.77317250545476	2.47615173583433	7	5.5452532357816	6.3944556995411	1	7	7	7	1	2	3	7	7	7	7	2	1	7	7	7	7	7	7	7	7	7	2	75.25	0	3
61	7	5.88592278554872	3.46169104401907	4.01163619615725	6.29182285383458	6.0655691197491	6.24117209539098	6.9923053774253	5.65917453412862	7	4.9251577409379	5.43788449453586	5.67003189356924	4.20862315406304	3.43875840197722	4.22607035096029	6.85814460768663	5.70340396198528	7	6.90393730250818	2.85894933060726	6.65931844804902	7	1	7	7	7	7	1	7	7	7	7	7	7	7	7	7	1	1	1	7	7	7	7	2	79	0	3
62	3.60676850429741	6.11169234768473	3.03496247494798	5.75652101757341	5.70217053787161	6.10782825340431	7	7	5.28751830636169	5.82513936198672	6.78485731532268	6.18283180427928	7	3.69229482210667	4.90524123633791	4.93122531449938	4.74054664537834	5.99674165023621	5.0014110223733	3.84486217880123	6.95795125324617	5.19982520600467	4.64531993384283	1	7	7	7	1	1	1	7	7	7	7	7	1	7	7	7	1	7	7	7	7	3	4	85.75	0	3
63	4.58204848154658	7	3.96569645289562	3.10349796404414	4.80125239635998	7	5.21640054518381	7	4.94348446546562	3.85830770360828	5.42273490699842	6.11987309525732	5.44406035744448	7	5.75233294604638	5.99572503494949	6.54344496751016	1.38204344667248	7	5.23331986843788	6.78346670784298	5.51537235899709	5.40229317858398	1	7	1	2	1	1	7	7	7	7	7	2	7	7	7	1	7	7	7	7	4	2	7	74.5	0	3
64	4.27787340736817	5.3725260651675	4.14038243636398	6.06341583980254	4.0779732995563	5.90228464792981	6.14443591429237	5.63624376643892	1.68873453156981	5.56048930629693	6.25346544921846	6.42100956808481	6.08583047349296	5.54249320685949	6.36101800037642	4.76462044918565	6.09926419927062	6.15173009096807	5.72819439556529	3.63418459318676	6.53961632746947	6.92538122508144	6.16759719362127	1	7	7	6	1	1	7	7	7	7	7	7	7	5	7	1	4	7	7	7	7	7	4	71.25	0	3
65	3.92023983668446	5.00201625750936	2.30613542422056	6.49589955550499	5.16622350195457	6.70088205997843	6.58619047566462	6.29373986379563	4.88003306959817	7	4.27118688122399	6.14330885834147	7	5.04460325696869	5.17886025263413	4.71655133675251	6.92071773203839	7	4.69514699411611	5.61800300221457	4.51061793126048	5.92333259407022	7	1	7	7	7	1	1	7	7	7	7	7	3	1	7	7	1	3	7	7	7	4	2	3	81	0	3
66	7	6.29955600162614	5.87986888093667	5.48116408114596	6.96897401376442	6.64595023516931	4.29178735740694	4.75367390921373	6.62899086729864	5.44745448017355	5.12254482606815	3.04529554552469	4.73787063771754	3.93617807276984	5.52020813671813	2.86875339748878	7	6.42743158525023	3.94588105249925	6.77868831293898	5.85006201492895	7	6.64107022746328	1	7	2	7	1	1	1	7	7	5	7	3	7	3	3	1	7	1	7	7	1	7	3	72.75	0	3
67	6.63293411819674	4.79083570950903	3.84264225941827	5.11187300754757	6.25326871829614	4.42954669729455	5.75049676291446	7	3.32094831430684	6.43657299517556	7	4.85321500177851	5.18938375694157	5.68638546520112	7	3.98335219264928	7	3.60105911006194	7	6.03384432414637	3.23243512990236	6.4660115738703	6.68714130218239	1	7	7	5	7	1	7	7	7	7	7	7	3	1	7	7	3	1	7	7	7	7	7	60.5	0	3
68	2.02757814005997	2.17711930545675	5.68515962326485	4.71369455371938	6.42570395546534	5.20040566965593	6.91322755246407	6.28202569400005	5.91665148840128	5.67205423758131	6.09552607161296	5.79292233858907	3.53669998511043	4.4265276561912	7	6.06932783082317	6.21232867720263	6.60131124209556	5.75857881562633	6.5708684928039	6.11341189249412	5.27985353294124	6.12863623727171	1	7	1	7	1	1	3	7	7	7	7	3	7	7	7	1	1	7	7	7	1	7	3	92.25	0	3
69	7	5.19833228330161	3.5713084124246	1.03068254667374	6.16115945948044	5.63697547941805	3.44080686307623	2.76492368360876	6.93027897956411	5.75250315416913	5.95276906058325	5.2523466112497	7	6.30080931114522	6.57802538997431	3.64224051372652	6.36835528508565	1	7	5.25788561530471	7	6.2229259021092	6.07065748739562	7	7	7	7	7	1	7	7	7	7	7	7	2	4	7	1	7	7	7	7	7	5	3	62	0	3
70	5.32740315712158	3.36242239580384	3.66327065058129	4.33442797500521	6.16150869950751	7	5.791693778892	6.15429584527288	7	4.42373113894392	5.14310093346779	6.93642678114467	5.64236280010542	5.7611369635265	5.71346614589533	6.61599346968647	5.77440620044281	7	5.09916326347831	5.76752161287213	6.77956227704074	5.78457744311624	5.69077538877222	1	7	7	7	1	1	3	7	7	7	7	2	1	7	7	1	2	1	7	7	1	7	5	72.75	0	3
71	5.06392839555375	2.48059864057425	4.71110493363861	1	4.43797672751806	6.85197989562004	6.08404898896181	6.50382549996419	6.29791064090893	5.54962512264552	6.15256574452262	2.31887008279795	5.12056971280988	2.02376796300788	5.93118032835898	5.3748453901606	6.59056967985962	6.65898766688499	6.05982102600084	6.4810859760297	6.21501044582878	5.70618020429721	4.2160645035134	7	7	7	7	1	1	7	7	7	7	7	3	7	7	7	2	1	7	5	7	7	7	7	81.5	0	3
72	6.36244026988515	6.11199819074971	3.05252565800527	1.58414166713083	5.87535506404635	6.43873871975652	7	5.05817534532496	4.62675063367545	4.84032051374501	5.91874416976315	5.23588326043088	6.80241542687012	6.29219644237832	6.33626002875341	5.93060724212447	4.88817469930394	6.13475879050009	7	5.06956897459226	2.68226721908144	6.0322642821064	4.60161448552241	7	7	7	7	7	1	7	7	7	7	7	7	2	7	7	7	7	7	7	7	5	7	1	78.25	0	3
73	3.74457759086911	4.01592399561903	5.01456119624959	4.48057140048506	6.92408484266237	6.8671063473867	3.50685580615107	6.97392058748114	5.94074578886371	5.03421104184657	3.86074021618131	5.5499087838554	6.80838998269947	7	6.45642502686545	6.47448411674337	4.63103538960007	2.94880161217353	6.26653955525912	7	7	5.17726951693951	4.95518756780781	1	7	7	7	7	1	2	7	7	7	7	3	1	7	7	2	1	7	7	7	1	7	7	71	0	3
74	6.87360826308903	5.46941083689663	2.38683235677758	1.12353215945421	7	5.88893342501805	5.70526709292402	6.21019067952384	5.74038037294828	5.35264256215289	6.41343898047976	5.32196430268957	6.2896691855575	6.21834570194951	5.9510525683883	6.83865104710703	6.24856841723484	1	5.86514769144532	6.67707421313464	5.3466178572004	4.23829737115256	7	7	7	7	7	7	1	7	7	7	7	7	4	2	7	7	7	4	1	7	7	7	7	4	69.75	0	3
75	6.68411142863488	6.55290335246567	7	6.69908323200943	7	5.52786858724254	5.82702160378263	4.46576626561051	5.48321544368519	5.0135654198655	7	5.88966459916849	6.32392869952379	3.82518711967245	5.70102199734887	5.09433818447726	5.69489953528887	4.24667000562296	3.81064990813378	4.24224968560315	6.49224935209075	6.20614676809287	5.91926815088502	1	7	4	7	7	1	7	7	7	6	7	3	7	7	5	2	1	7	7	7	7	7	7	74.5	0	3
76	4.92585118167776	6.22379645987015	6.18140831691106	5.55392674730216	7	4.41089271313039	6.85048477006157	5.5161362382653	6.03393658797322	4.61533566692272	6.51388722466848	6.90989298101076	2.10876133306664	4.96432464859062	6.23755665221899	6.02820901709613	4.77368790335737	5.79240333583928	5.3322328699942	5.9432396735035	3.74815821053091	5.45723712524659	5.7745340286158	1	7	1	7	1	7	4	7	7	7	7	7	7	7	7	1	6	1	7	7	6	7	1	81.25	0	3
77	5.77813619841546	4.35099428471559	1.81113690329013	3.20321371497498	6.46383563943493	6.3147544370527	6.39321272340942	7	7	5.51672108287295	4.47576074159882	4.23024938897562	5.95656162185358	5.59726068595522	7	4.29842523829022	6.50107930141728	3.6104506126243	4.90867139200612	7	3.57775429154372	4.20767113284002	5.04038614691551	2	7	7	7	7	1	4	7	7	7	7	7	7	1	7	7	4	7	7	7	7	7	7	87	0	3
78	6.73489204645947	4.85076825358341	5.74674652688418	6.89958085027071	5.90264472522805	5.67185649412164	5.7088388276717	6.27283624019319	4.48526535080719	6.90388360359295	5.14550691487491	7	7	3.7000084626391	5.02688333783539	7	1.36951724074206	6.60859694116092	5.6871270343327	5.83061863354497	3.94371461357991	5.21620886241931	5.79180411679867	1	7	7	1	1	1	7	7	7	7	7	4	2	7	7	7	1	7	7	3	7	2	7	65.75	0	3
79	5.3745108793899	5.16280747498852	3.27529803751994	2.88640904974329	6.77883067961914	5.71751498969902	6.91483269992545	6.51480690767371	6.14725517323915	5.28117125501258	6.43133671287573	4.92822916523819	5.89462824751381	4.77074325066796	6.94260229782708	3.75301756255158	7	3.18241203043385	4.96334074816155	6.49303725195078	4.22378832690529	4.88989533644873	5.65595841938453	2	7	7	7	7	1	7	7	7	7	7	7	7	1	7	7	1	7	7	4	1	7	7	85.5	0	3
80	5.7107118153201	6.77398499660994	2.02236266879333	7	7	6.50139044204299	4.03916106382187	6.0020095520859	6.74217999253826	5.6128053777015	3.40081886260175	5.56999605794503	6.27209875502985	3.7077811030657	3.33810887404127	7	4.76945068867674	3.43970294981342	7	6.5077331442387	3.77107958083311	5.76374895068883	5.30680998794866	1	7	7	1	1	1	7	7	7	7	7	1	2	7	7	1	1	1	7	4	7	7	1	57.25	0	3
81	4.55984178005912	6.01148507265473	4.4040731371398	7	3.58596284519462	7	4.18788576063223	3.59801438988625	6.85348099649947	3.17633632775273	7	6.12953595303354	5.62285674837169	3.84355420765921	6.84494192924955	5.03456221443169	5.29986397841189	1.56322253431881	6.56108624132014	5.77292355570714	5.61315717074115	5.2455919215683	5.24403897854432	1	7	7	7	1	1	7	6	7	7	7	2	7	7	7	1	7	7	7	7	7	4	7	76	0	3
82	5.9982793090056	6.03802306105673	5.56587239301989	5.80936764227201	5.69159875401548	6.69090443709629	5.5795772592324	6.35305325920689	4.33286454651903	5.8951635742582	5.66138711879637	6.54703650709895	5.34867921437075	1	6.11731744207562	3.00377539958268	2.16428583863629	3.01634742333934	3.31865807279866	5.66423394043498	7	3.68802461926586	7	1	7	7	1	1	1	2	7	7	7	7	2	7	7	7	1	7	1	6	7	1	7	2	76.75	0	3
83	7	6.89944659167192	5.26812397694846	5.87349786172271	4.07579363296469	5.48766131653288	2.87875616694369	3.18405651708501	6.55822976217804	6.1789124939901	6.22040523515318	6.28622701418202	1.70306799750545	5.05976717397441	3.9449301538113	6.97316867492356	7	6.04462965463847	4.17769635682051	7	4.38428834268398	7	6.01800310474921	1	7	4	7	7	1	1	4	7	7	7	3	7	7	7	1	1	1	7	7	3	7	7	83.5	0	3
84	6.784754847999	5.84141228726405	6.37615649992504	6.587396774144	6.38291635812277	4.97067029896804	5.36770252315222	5.58544742607015	5.75111512800821	5.43572759049156	5.33643996505904	2.91482185106803	7	2.18100469667486	4.15354704207026	6.14755043388548	4.50542409125311	7	2.98979283073302	6.8917379623975	5.27409988862511	5.43477150367893	5.98487251091455	1	7	7	1	1	1	7	7	7	7	7	5	7	7	7	7	1	7	7	2	7	4	2	77.25	0	3
85	4.12342088483895	1.36875609840855	6.95688519698077	1.11181530518916	6.13181237691732	5.59364397573202	7	6.53287975266014	5.85422836221684	4.66394056103306	7	6.16892072145614	6.03936228758291	6.75852927985438	6.70726228532886	4.12978438071711	4.09554146231773	6.32041133503749	5.8047543160762	4.47831777271466	6.53427750025332	6.24259641935626	4.74800556745538	7	7	7	7	1	2	7	7	7	7	7	2	7	3	7	1	1	7	7	7	7	3	3	75	0	3
86	4.91859081078497	5.9384319352944	4.93948775524598	6.83466791979798	4.90789383999344	4.14557361329673	6.96470670114635	3.85130343908761	5.88881961849301	4.4799322356089	6.64448294315488	5.5798695759732	4.71577347702089	4.94109076876924	4.12112687781495	2.34931209093125	7	6.01006893386762	5.09356341986882	6.10278686289179	5.3522000288275	7	5.2879491880534	1	7	7	7	1	1	7	7	7	7	7	4	7	7	7	1	2	2	7	7	7	7	2	95.75	0	3
87	7	6.53141305218659	5.12494161252016	6.61687439123479	3.72250527399936	4.47023060009281	2.60280638995758	6.32461021040499	7	5.59957594902079	4.58397175709149	6.51492469185747	5.87251485567106	5.62246255682127	5.46814920328868	6.012128143007	4.89349894384752	6.02171036901272	5.14632238729326	6.63687507287276	3.68431836856687	2.93422615695184	5.33814650514608	1	7	1	7	7	1	7	7	7	7	7	5	7	7	7	1	7	7	7	7	7	7	2	62.5	0	3
88	7	5.4872913939888	5.81087391419835	4.90144850739889	2.3240800934873	5.14954656388349	2.69834478552124	6.38881426456231	4.91108975925062	6.54370849283088	7	5.02442641401919	4.49111589119501	6.63773376847963	7	5.91639209810636	7	3.4143096123804	3.24675481009895	5.96158581707101	5.14654463339811	6.28155306353766	5.67623513030435	1	7	1	7	7	1	1	7	7	7	7	6	7	6	7	7	2	7	7	7	7	7	2	62.25	0	3
89	6.45524656138466	5.29319053674143	4.49302071643443	5.25473011686737	5.02856602520907	3.97785018883702	5.9484013480595	6.5937794159624	5.90511522332675	4.66912660307075	5.8996911532827	6.86483185377036	6.01722775912807	3.44181634020054	5.23627459659117	6.48044788419621	1.54776912351847	4.43485557874069	5.02354413540163	6.15211974838257	6.51766659301459	6.02577028510001	7	1	7	7	1	1	1	7	7	7	7	7	5	7	7	7	1	1	1	7	2	7	7	4	77	0	3
90	4.55664919998991	6.34146488869434	5.76069847128555	5.54958702505684	7	7	5.76072989355013	5.66945641543297	5.27384791398714	4.34878971563445	5.72032972236595	4.97727695899181	4.01165250485808	5.43553070659783	5.38513491035778	5.2259436143404	5.05821984298303	5.02557966518766	4.0612870067679	4.57236086691471	6.83457302070289	5.4671849750229	4.24850075353085	1	7	1	7	7	7	5	7	7	7	7	7	7	7	7	1	7	1	7	7	3	7	4	72.75	0	3
91	3.04253479777181	2.69936927745155	3.19638856557268	6.40439588016531	6.68121512479662	5.35783941474606	4.87728564914745	5.29826074853943	6.91562229729942	5.33109596325209	4.00178409051921	6.67484087719463	6.53708550286055	3.34502787993978	7	7	5.7844846173203	6.63563907726041	1.26291070512747	7	7	4.31427862844315	3.58123700365408	1	2	7	7	1	1	7	7	7	7	7	4	7	7	7	1	7	7	7	7	7	7	3	74.5	0	3
92	4.23807951519511	3.37815039803822	4.7462176897502	4.59736424665039	7	4.79189657496976	5.55254619999937	5.03033107948906	6.6678658940932	3.94947339496989	3.83669139566384	5.72887773559105	5.97597817957674	6.52889715665813	5.74390427450496	5.94377928064302	3.67097548220716	2.20168586670844	3.11063877045397	7	7	6.09084127029692	6.85159085496013	1	7	7	7	7	1	7	7	7	7	7	7	7	7	4	1	7	7	7	7	5	7	7	77.25	0	3
93	4.37005119528692	5.99633602074794	2.30521938279378	6.2837170555214	5.14558174876636	7	5.46714186709054	5.88999722182101	6.60555367534243	6.38473292615315	6.60756883848237	6.04095348791259	4.81468743799899	3.55599367343454	5.41359635248682	4.43435748876871	5.60967909343721	3.3648626273359	4.16733182161636	3.59751725887942	5.85471023136812	1.43100284806035	5.33169482564598	1	7	7	7	1	1	3	7	7	7	7	6	7	7	7	1	7	1	6	7	4	1	7	80	0	3
94	6.83006979731579	6.31082606117488	5.08982712998842	6.08435122416047	5.29276664016816	6.46117719424762	3.62491090402407	6.38265867174822	5.01601488716735	2.82390339328639	5.3616285941149	7	6.05195451712517	3.75376570858876	6.3628072868694	6.23738134664378	2.00361812659568	6.76963823588099	3.84274244705163	4.45772621065286	7	4.49622511798385	5.58887702323212	1	7	7	1	1	1	7	7	7	7	7	7	7	7	7	1	7	7	7	7	1	7	1	71.75	0	3
95	1.87111672512207	2.15218218895612	2.95460580482617	6.51319396037391	6.27328663690325	6.49352245911403	3.25311952138902	5.36537425422754	3.84786902775616	5.04920321910894	7	4.21319322387379	4.15212254686647	5.07671371777785	6.26036514264847	5.25083841551146	7	6.24880333319341	6.74756121783068	3.50395839841816	7	5.14122706687909	6.00775826680315	1	2	7	7	1	2	2	7	7	7	7	2	1	2	7	7	2	7	7	5	4	7	7	75.5	0	3
96	1.37641088514806	5.70598744399032	4.52597718826095	4.75966748085669	6.06485169458104	3.87519511679368	6.32352174188837	6.40273516090945	6.1638892249768	4.58929432721988	5.64347708017087	6.87401764948177	3.77502252337336	2.33747083091954	1.35562628553237	6.94751083532139	1	6.20923247267634	7	7	2.58631756920062	5.75503663349262	4.40948725412432	1	7	7	7	1	1	7	7	7	7	7	2	7	7	7	1	7	7	7	7	2	5	1	65.25	0	3
97	5.94838648249748	6.78042249207106	4.33629059427536	1	7	6.64595091222435	4.58760891226178	4.53908287167655	6.4060054661714	4.03939950904051	7	4.10172032175561	5.50523811333098	6.00891131774001	7	4.96246546716083	4.75795216699812	4.48057980784185	4.5431437976002	5.06357813841459	4.6288352880645	5.40083839444257	5.12330335579558	7	7	7	7	7	2	1	7	7	7	7	2	7	7	7	1	7	7	7	7	7	7	1	70	0	3
98	6.83761581765343	6.36202798875106	5.5503381165055	1	2.78020041887277	6.16299484864525	6.32253306968138	6.46818690208267	6.39492518062788	6.61220840047189	5.95018372481181	7	6.50724594253785	7	5.62223829242154	5.53661551250193	7	6.48112405200156	6.43128893521317	7	5.55248412644273	7	7	7	1	1	7	7	1	1	7	7	7	7	2	2	7	7	7	2	7	4	7	7	7	7	108	1	3
99	6.92998077836859	5.56930309166852	6.80102702243896	1.40517888820135	2.12009575367433	6.34259619213915	6.5695286105286	7	6.22807651718647	5.9319639938297	6.18849642452234	5.89561155956003	6.81634777971103	5.9184829823088	6.31262413502114	6.66734540796432	6.63796298642343	7	6.62274006969472	6.87311788858258	6.15093236553732	7	6.33292663738536	7	1	1	7	7	1	1	7	7	7	7	7	7	7	7	2	3	7	7	7	2	7	3	104.75	1	3
100	7	6.18441272995564	6.7517687339254	1	3.0495186984812	5.77095016755077	5.63222310363255	3.99082552703938	6.32848555571355	6.19670204957614	6.2075106472964	7	7	6.72231764990584	6.67661147678237	5.50283916739381	7	6.9090858314626	6.98100900188756	7	5.49905897981266	7	6.69477538957609	7	1	1	7	7	1	7	7	7	7	7	7	2	7	7	1	7	7	7	7	1	7	7	100.5	1	3
101	7	6.17826963012888	3.48884340081195	3.67222873556811	3.65587849679859	5.5337836132371	4.92040798413464	4.98610213579359	7	6.82247065935471	7	7	7	5.29286076940952	6.64368087891943	5.69451044033127	5.04259862783605	6.85058115613186	6.50266839315784	6.8549143005932	6.97027488207521	7	6.11237444958053	7	7	1	7	3	2	7	7	7	7	7	7	7	7	7	1	1	7	7	4	1	7	7	96.25	1	3
102	7	4.52240851971256	4.65950763684745	3.82514786075426	1.31306914061675	6.42622191278302	5.99638392783566	6.84351285046602	6.19933473172452	4.54784358462066	5.42423961615643	7	7	7	7	5.67928777979965	6.30169199089905	6.7618576617129	7	5.24017224312494	6.74567989022507	6.73674012261866	6.20035752503737	7	1	1	3	1	1	7	7	7	7	7	7	1	7	7	1	4	7	7	4	3	7	3	94	1	3
103	6.72611907754685	6.00946552638802	5.83688991847772	1.3532353048812	1.03396402156658	6.6292086602772	7	5.52062382180344	6.76374780640967	7	6.71509269784197	4.91011641062569	6.56901145488688	6.62491347476073	7	5.63753302324326	5.73541855874168	5.84164842135438	5.65046087819201	4.00094246246699	6.59377050226175	6.44622727785118	7	7	1	1	7	7	1	7	7	7	7	7	7	7	7	7	1	1	7	7	7	7	7	4	96.75	1	3
104	7	6.75950875896024	6.03666021997247	1.11420618446933	2.18229872093954	5.78162420138739	5.24967411834425	7	6.36566339528874	6.43745481772199	5.57705980844319	7	7	5.96961280629132	7	4.81447468214135	6.94065326720665	6.88017378191725	6.14055678490966	6.57005954270051	4.9350267102329	6.97014147635263	6.93582792534672	7	1	1	7	7	1	7	7	7	7	7	1	2	7	7	1	7	7	5	7	7	7	7	114.5	1	3
105	6.21153016122846	6.79461503243558	6.49027035396452	1.24092352603068	1.44612881291247	6.97111579998965	7	5.53836192410765	7	6.78156452594333	6.83746019052779	5.67321309868361	7	6.18423355884497	7	7	6.1982846122152	5.62243922320379	5.52282845967766	2.08486106373635	6.59982322025576	7	5.77714229715552	7	1	1	7	7	1	7	7	7	7	7	1	7	7	7	1	7	7	7	7	1	2	2	89.25	1	3
106	6.61070582403008	3.97822660829752	5.40697441488545	2.23584457015721	5.96661078747448	5.63249395259827	7	7	6.66351817804873	5.47487980136032	6.9824766215893	7	5.89933460134538	7	7	5.6783591700146	5.84361578199668	7	6.71827455562653	5.82987590123663	5.60923040979696	6.5973427599233	6.00912283241727	7	2	2	7	1	1	7	7	7	7	7	3	1	2	7	1	2	1	7	7	1	7	1	93	1	3
107	6.68957220013749	2.59298487672518	7	2.3406359836684	7	6.60257639506935	5.29197657148824	7	7	6.94949719920272	7	6.9114587558688	6.52480235964382	7	6.29898300581961	6.23315288258096	5.55518926742522	7	5.4241484069071	6.15747628670845	6.3696660161363	5.80872766697285	5.9459781973485	7	2	1	7	1	1	1	7	7	7	7	2	7	7	7	1	1	1	7	7	6	3	2	99.75	1	3
108	6.26242990600266	6.06936912764323	1	6.10510063027376	1.69161068238465	6.13734670727577	6.96956371565052	5.66779619970373	3.56224060055948	6.37001161331976	6.98714948215085	5.17631711092095	6.4491837814995	5.17695211341712	7	6.01747349187825	7	6.12953609031302	7	6.79476024454627	6.80714888211212	4.34927989974348	6.98774652009873	7	1	1	4	1	1	7	2	7	7	7	2	7	7	7	1	3	7	7	7	3	4	3	98.5	1	3
109	6.48788315649789	4.34188501896207	2.95617631411579	7	1	7	6.44219144811265	6.59669711594273	7	4.85246672620103	7	6.57919970878285	6.33172166695272	5.54930220079511	7	4.41529508045612	5.04272200910285	6.31377353450753	6.46675000126251	5.88517093484626	7	6.45570573487549	2.76084889913069	7	1	1	2	1	1	7	7	7	7	7	7	7	7	7	1	2	1	7	2	4	7	5	82.25	1	3
110	6.25747537092942	4.78200250644178	3.97393438351102	6.9946315625321	1.06281849505806	6.31075261002267	6.36827284947555	5.81227021154562	6.36066266706705	7	7	6.76868503551687	5.73070999161707	6.50090265178483	5.16159725710168	6.67807468677895	6.84535439686299	6.71229726698957	5.60657552626256	6.32973135920428	7	5.60613286931057	4.97754108222809	7	1	1	2	1	1	2	7	7	7	7	7	7	7	7	1	2	7	7	7	5	6	1	97	1	3
111	4.96742151825967	5.60059364050241	4.09967340844945	6.58273501021854	1.41939219346051	5.06288071719981	6.51688548127381	7	6.51710130711486	5.6852320937975	6.74549747249134	5.43252829966635	6.32843811056952	7	5.88991715215777	6.17639668688277	5.42740218185596	5.05972909208641	7	6.61002493038455	7	6.1446454218134	4.35888726351187	7	1	1	3	2	1	7	7	7	7	7	2	7	3	7	1	1	7	7	7	1	3	1	87.75	1	3
112	6.80085085758366	4.59065854684932	3.1874669709015	7	1.74602710118364	6.0705316606982	4.82492541403901	6.5288699708452	6.1888831742844	5.13564653179	7	5.46339121001883	6.8388638383444	7	5.7324739456746	6.51390411738932	5.1839628568084	6.63720820123925	7	6.46782191212435	6.77930845739802	6.30033176486967	5.1829495626757	7	1	1	3	1	1	2	7	7	7	7	2	7	2	7	1	6	7	7	7	1	7	1	94.5	1	3
113	7	6.30625552305149	2.26532298608258	3.87438869375785	3.8184594367438	5.79212436771692	6.23496603221741	5.62618494849326	6.36945477684682	7	6.91003619269585	6.26788534727031	6.02350152011007	4.16610700124334	7	5.70441219555741	7	6.58245801538431	6.75612401759505	7	6.94311133086833	5.43026757651684	6.26626549085369	7	7	1	7	4	2	7	7	7	7	7	2	2	7	7	5	2	7	7	4	1	7	7	92.25	1	3
114	5.94187006058069	5.2279883325243	3.01826725861975	6.49728219350857	2.15574981331497	6.08395181357148	4.76433030026736	6.06685929349072	6.18965022493532	5.88710069173303	6.61274455106162	6.03430110121748	7	6.4893375238481	5.93224474049522	6.41781673763971	5.09198185239313	5.77299957122345	7	7	6.88771956318005	6.66505433231253	6.50413896677156	7	1	1	3	2	1	1	7	7	7	7	5	7	2	7	1	5	7	7	7	1	7	2	93	1	3
115	6.11509343783385	4.7591847623847	2.78631584903984	5.27361023461847	3.0877485281415	7	5.44961159460517	7	6.33331227878227	6.03001005487681	6.53133641564802	5.92099911265048	6.62585445024502	6.47652981873755	7	5.58185959449773	6.69467434441298	5.74095455642286	5.33085445827766	7	4.72883595009828	6.4889597274112	6.9105443046828	7	1	1	3	1	1	1	7	7	7	7	3	7	7	7	1	7	7	7	7	7	7	7	94.75	1	3
116	5.87412486555383	6.40178400635952	3.10682955619609	3.06386647855996	2.42427288486337	7	7	7	7	6.81244896242208	6.34860737825187	6.06482967009615	6.29907790467256	6.21132822862031	5.30723784216925	5.16194870730274	7	2.63448918760651	6.11037194869641	7	4.46724423638068	5.91926007867872	7	7	7	1	7	3	1	7	7	7	6	7	3	7	7	7	1	1	7	7	7	1	7	7	100.5	1	3
117	6.72422977959694	5.6862555328167	1.36414283127442	5.86247129050266	1.65912213914447	6.6856733081158	7	5.76934969567073	7	6.49686043598278	5.19830592016308	5.22334963238981	5.9077200470115	5.60204951896313	6.15136329220179	7	4.20720566095066	5.97376886980895	6.76511140721116	7	5.92875184534556	3.69069315372607	6.9412088087092	7	1	1	5	2	2	7	7	7	7	7	4	5	7	7	1	3	7	7	7	3	4	2	89.25	1	3
118	5.83580910823782	3.91583243572876	4.35028684369942	5.77175716593212	5.38621603902251	6.27977748970022	5.22329240115848	6.84998388774833	6.69763698402991	6.69936430265928	6.56014928773027	6.13127982007256	6.15913313262158	6.62443581282969	5.40365156986986	6.82414923344148	6.94984367487035	3.75535552857926	6.673487116742	5.35802610519553	7	7	5.45711244958595	7	1	1	1	1	1	7	7	7	7	7	3	1	7	7	1	4	7	7	7	7	2	3	94	1	3
119	7	7	2.6616168992694	4.23457044299722	2.36159173492496	6.82619448396509	6.97595656660696	6.43828484406103	6.73130275339591	6.61001489950975	6.61976875785471	6.72646550529408	6.44290050134883	5.41607579619621	5.87121055171226	5.41083732708932	6.88234058298213	7	4.07219573430097	5.45075713605526	6.09585481696218	6.10445236904227	5.97400547161297	7	7	1	7	5	2	7	7	7	5	7	7	2	7	7	1	1	7	6	7	7	7	7	96.75	1	3
120	4.959084651607	5.66625936334211	7	1.50218880508879	7	6.91185032537395	7	5.90152534481284	5.65551644383583	4.08304790623048	5.08723989879803	6.06360948563391	7	7	5.8311377697141	7	4.80774190740819	6.74932913559929	6.09601501413892	7	7	7	7	1	2	2	7	5	1	1	7	7	4	7	7	7	7	7	7	3	7	7	7	1	7	7	87.5	1	3
121	4.18142248543862	6.17292970861153	6.36072299483596	2.35196659552097	7	6.73806283371049	3.76264300020718	6.65022405248742	7	3.1819138111893	6.22581187457058	4.7120539068862	7	7	5.6856267907365	6.59562241165045	5.47357001442417	5.792365158612	4.43957159856893	6.73008789406023	4.87352397403281	7	7	1	2	2	7	7	2	1	7	7	7	7	7	2	7	7	7	2	7	7	7	1	3	7	84.25	1	3
122	5.74151846559603	4.76312156359091	2.44110821153933	5.95539778720841	2.83695344152565	6.34984031028526	7	5.65446067611664	5.814750524717	5.5174409077418	7	6.77121055979514	5.54716253062923	4.83800065910871	6.12117735794642	7	7	4.83913269231085	4.79738828700951	5.42496249197075	7	7	6.44970360848786	7	1	1	3	2	1	7	7	7	7	7	6	7	7	7	1	7	1	7	7	7	5	2	95	1	3
123	5.72797029807455	6.11623211947421	6.04404129520124	1.5647272757582	3.62778842489995	6.97192545880556	5.47186992396332	6.61971286501759	6.03704416498251	4.67110344200327	7	7	5.79702054048877	6.53507059675663	6.82306086935271	7	5.83143363347629	2.2739038991252	7	5.55764053423087	5.88401627723682	6.7623374370136	5.65521075759231	7	1	1	7	7	1	7	7	7	7	7	7	7	7	7	1	3	7	7	7	4	7	7	94.75	1	3
124	3.61104058214542	1	7	1	3.74859909203889	6.90534561816763	5.46826547283841	5.64118281354933	5.903385078749	6.12810984057568	6.48571933799708	6.08683748922945	6.71306104544969	6.69499042143603	5.68100024611439	5.61158443984483	6.56060918627954	3.16771487262828	5.95819130770897	7	7	5.3742047415218	7	7	1	1	5	7	1	1	3	7	7	7	7	7	7	7	1	7	1	7	4	2	2	7	95.5	1	3
125	5.13344831927086	7	6.32256504118736	1	1.68055731499761	6.79628568252372	5.73614068810396	6.13416121478876	7	7	5.99883306388231	6.53465489961353	6.02479309770199	6.61176249156662	7	5.2419103835637	5.53808776625304	6.04268048064887	5.41529715488316	2.87712947634336	5.88458197804171	6.19209487119159	7	7	1	1	7	7	1	1	7	7	7	7	3	7	7	7	1	7	7	7	7	7	7	5	90.25	1	3
126	5.3597355806642	5.98810846408809	2.91965308273253	5.64378211216374	2.97532207606419	5.99876019131079	5.68222486649722	5.94038361389034	4.76859300040338	7	5.90953503593632	6.18724173804919	6.30699699717219	6.9287608600539	6.91932606740327	6.07076070673249	6.23952090873042	4.72418750763866	5.48945440270446	7	7	7	7	7	1	1	3	1	1	1	7	7	7	7	7	7	7	7	1	1	7	7	7	7	6	7	85	1	3
127	6.14867318709705	6.96899988887371	3.83624638903982	2.30338162310584	1	7	5.70586159078337	5.03489891299142	4.5796029941301	5.2374790624244	6.66615144696785	7	7	5.43679681580968	6.82040169754327	5.75098564413975	7	5.81482428302068	7	5.97276214359952	6.57662886680676	4.98356577764793	6.54793037104993	7	1	1	7	7	2	7	7	7	7	7	2	2	7	7	1	1	7	6	4	1	7	2	87.75	1	3
128	4.65527136170589	5.93077225716653	4.881268393016	1.29301484221553	3.53783387930596	6.79385169595164	5.44663770063334	7	4.41217408736983	6.88438879130538	4.90157717493719	6.69807644929121	7	6.78001430475676	6.50349998497675	6.93468243627407	6.74986327944968	2.8065551108067	6.84189634244676	5.34156689146548	7	6.18273684498458	6.136927877609	7	1	1	7	7	1	7	7	7	7	7	7	7	7	7	1	7	1	7	7	4	2	7	76.5	1	3
129	4.47256900855252	1.71088839777882	7	3.09796957815007	3.68548081956282	6.57398261795796	6.33814371181467	6.62012300492054	6.76775157496713	5.04671522354172	6.88400114149185	4.57830672078395	5.66942669179463	6.18089724590606	6.23543123082179	6.53257910102712	6.15942990264862	5.46621218755684	6.14268566629861	6.50861514373129	6.11231796020433	7	6.45413035134559	7	1	1	4	5	1	1	7	7	7	7	3	7	7	7	1	5	7	7	7	6	4	3	78.25	1	3
130	4.16930433403	2.48341476491639	7	1.38953878549547	4.04395028081626	6.20304830650369	3.45122744557305	5.07913279586833	6.85928960450656	7	7	6.31527998281691	5.82103497704721	5.46703311241188	7	6.37866061920636	5.74194867286761	7	6.00815018371078	5.02285906217504	5.79296140453517	5.78991018611942	5.63790824619494	7	1	1	4	2	1	7	7	7	7	7	4	1	7	7	4	1	1	7	7	1	7	7	92	1	3
131	3.39492347847008	1	7	1.2552105439136	4.21440807149917	7	7	7	7	5.91249154926043	6.18080616583975	4.5660674893058	6.01824622827682	1.49956459164152	6.13478897087901	6.20401262837691	6.69098621494361	5.94993109563076	6.70751878204608	6.41694798346848	7	5.45446041884769	6.36108768115652	7	1	1	6	7	1	1	7	7	5	7	7	7	7	7	7	7	7	7	7	2	2	7	87.75	1	3
132	6.20740343658159	6.5745451096914	4.35338451170123	1.08237191536284	4.52752139154101	6.51811609462344	4.45896971457599	6.64496111063721	6.08507358890371	6.77757739212253	7	6.30701056029582	4.37999151856959	7	5.16878606084047	6.50134205369576	4.95973953761226	2.17225944945157	6.68392823516677	5.24635232923762	6.50557740819062	6.01167821653378	4.19283051981018	7	1	1	7	7	1	7	7	7	7	7	2	7	7	7	1	7	7	7	7	5	2	7	76.5	1	3
133	5.70921503527557	3.58505436463759	1.63403519134691	3.33338051994603	4.37251150608469	6.84243344069532	5.72503128669985	5.83334543066493	6.85863128320038	7	7	6.89087406563998	5.98765689615145	1.64852174657611	5.62493669996763	2.85848861209906	6.80767562225658	6.97666443484464	6.07392588624973	7	4.10930468556993	3.02692707155272	6.86036002533749	7	7	1	7	5	1	1	7	7	7	7	7	7	7	7	1	2	7	7	7	2	2	7	79.25	1	3
134	5.59280659131379	1.54025914634402	6.81948017098937	2.1489521906238	4.78044886276225	6.70507119348791	6.99869671220034	6.29113237013795	4.95493005418513	6.26970850395464	6.14653634491181	7	6.58721327372404	5.6740319969904	6.22231281643671	7	5.73639387371952	5.18745449215886	5.85023818716572	3.94100726293212	6.76101168226074	4.71895596549988	6.83696241828972	1	1	1	3	5	1	1	7	7	7	7	7	1	7	7	7	2	7	7	7	7	3	3	76	1	3
135	7	4.29178529960084	3.03590193795776	5.95341873662464	2.23955192543085	7	6.66131114302772	6.88664944408596	6.12897880574632	5.20303936081172	3.96980265043549	6.3162950748489	6.10262177514982	5.34274781541963	5.24338140198165	4.48445606185529	6.63970446290324	4.8686201364193	5.22556377176882	5.85025888023855	5.91987270473576	7	6.80528393548059	7	1	1	3	1	2	7	7	7	7	7	7	7	7	7	1	7	7	7	7	7	7	4	100.75	1	3
136	7	3.13468737059891	4.64557469807491	1.30437113802928	1.17288461228632	5.2898371877659	4.10765118964315	5.98728839828281	7	7	6.36779244312349	5.38471310975293	5.34325178717203	5.82062901655734	3.48923089248819	6.79891681345827	5.25944072450119	6.14505232801481	6.04922632111435	7	7	6.28153970071056	6.73768615024598	7	1	1	4	1	1	7	7	7	7	7	3	2	7	7	1	7	7	7	7	7	7	3	78.5	1	3
137	6.60767642389066	5.09907063911951	1.95382495155502	1.87129814298235	3.33496869436239	6.83105558508667	6.64035438379802	6.86224967847878	6.62960225299165	6.34974176407872	6.7470808426244	7	6.82974887039841	6.52414079070431	7	6.59361724624402	5.19643501116233	5.98356863751868	5.37040034120406	2.8350378561637	3.96128579928223	6.69289154357275	4.84096568466539	7	7	1	7	7	1	7	7	7	7	7	6	7	7	7	7	1	1	7	5	7	2	5	81.25	1	3
138	6.04776801028665	4.21523039998687	3.74075716444463	7	1	6.34510620803025	5.58391934233766	5.98785889267626	5.89498091497039	7	6.23821011171631	6.81334879323715	6.20760570021121	1.15682853313635	3.60010777632114	5.19736919434362	5.78205233004635	6.88329051094091	4.96585798663871	7	7	6.8070339907244	5.88785545708286	7	1	1	2	1	1	2	7	7	7	7	7	7	7	7	1	7	1	7	7	4	2	7	96	1	3
139	6.61417652962342	5.21125368612956	1.89324447893292	6.49587693568653	1.33477212130945	5.84700861238495	6.66029386113793	7	5.86010129988276	6.79129466153965	4.73934237925337	5.90323256926183	6.61463499442285	5.77939787769195	5.40031966064514	6.6595476612674	4.20405389963092	6.0088195491962	6.50615935886148	6.06396502495079	6.25865476624716	7	5.73764390664934	7	1	1	5	2	1	7	7	7	7	7	2	1	7	7	1	7	7	7	7	7	2	1	83.75	1	3
140	6.41088465571942	4.39674538187875	6.06704579404424	1.14061224383706	4.3111921509224	7	5.50169491767543	5.28685088747446	7	6.80725939729768	6.32799049030658	3.31355242643754	6.44383391461832	6.51457253950519	5.76192211881149	6.63359172604542	6.47236156056028	6.41072697487368	7	4.33690753445475	7	5.95949635584257	5.42004292902834	1	1	1	3	3	1	1	7	7	7	7	5	7	7	7	3	7	7	4	3	7	7	2	71.5	1	3
141	7	5.19280766283789	2.2633934251626	6.94835903901901	2.3486183702786	6.71944258612495	6.54063941897435	6.03512410732408	6.1106138146553	5.16963735564118	4.60043939501764	7	6.68653226591183	5.08644790209355	5.87607344997713	5.03792454894543	5.71613910202152	1	5.76788945535927	7	5.2202511505718	7	5.80360941124092	7	1	1	3	2	1	7	7	7	7	7	7	1	7	7	1	7	1	7	7	7	7	4	81.25	1	3
142	5.56395051925795	1.2539804622471	7	3.4369015263263	5.97341900382275	7	6.99836115674931	7	7	5.49968820099756	4.10613205041585	4.39804810300457	7	6.68028706642184	7	6.97310708384718	5.3459921474708	6.39213371947675	3.35427632977483	4.79889135867143	7	6.26770597511153	6.69484142253354	7	1	1	4	5	1	3	7	7	7	7	3	7	7	7	7	1	7	7	7	1	7	4	78	1	3
143	5.68229451758934	1	3.18116236856302	2.90701301396022	6.3154617455175	6.60888732699795	4.32097578277892	5.66632931133125	6.75026768911361	7	4.86080339880557	6.93528096756858	2.67820564038709	6.58498419165872	5.76508006738671	6.88438944448522	6.76179522609011	5.76819592980569	5.52198762009143	5.70112112916657	6.1511916561181	4.45215932144669	6.77369873048202	1	1	1	3	2	1	1	3	7	7	7	3	7	7	7	7	7	7	6	7	6	3	4	74.75	1	3
144	7	2.50830930958743	2.56315262311172	1	5.58372580004584	6.35911385463064	4.60006763277748	3.66390161988785	4.43600098102172	7	5.15616555458035	7	6.76847952673063	5.41407632383747	4.67619377269571	2.03753419588951	6.93095470366004	5.51160852206529	6.49848859247382	7	7	5.93321150780034	6.67148036311105	7	7	1	7	3	1	5	7	7	7	7	7	7	1	7	1	7	7	5	7	7	7	7	83.5	1	3
145	5.38977066487902	4.09968266584267	4.24086216932922	5.97897156671888	3.69941980312036	6.61784030860696	4.6557621270989	5.18373047334185	4.06605098278435	6.23127049611867	5.97077572013452	5.92758413628472	5.97829050316598	7	3.95687958602894	7	6.25399970330514	5.39338824440534	6.77786630324627	5.2922873099549	7	6.76014309715698	5.99960520029963	7	1	1	1	1	1	7	7	7	7	7	3	2	7	7	1	2	7	7	7	1	4	3	70.25	1	3
146	4.11697616477627	1.8350372888095	6.54056374525997	1.53569485497201	4.44400716984621	4.72646934808852	6.2560253109739	6.20124628900261	6.324635927486	6.26584934372766	6.77099383671229	7	5.43733287793957	5.1887744086368	7	4.8567055782588	5.9185195814779	2.39498518381338	6.74361269227534	6.77546623608642	6.87434710036938	2.42842559989219	5.16271857968262	1	1	1	2	2	2	7	7	7	7	7	3	7	7	7	1	5	7	7	7	4	3	4	79	1	3
147	6.6738983852772	4.52230685216617	3.768933088007	4.8550816846678	5.80575137972532	6.27273094981999	6.9789689069658	6.44490185120469	4.22754971571529	7	6.29653074182177	6.31606057183263	6.03900873882363	2.10138007975717	7	4.85902256799369	5.41982914212774	2.9244397317152	5.72137242726335	5.31248583512386	6.04473352669549	6.53037217588583	6.15826888671479	7	1	1	2	1	1	7	2	7	7	7	7	7	7	7	3	1	1	7	3	7	2	7	94.75	1	3
148	6.15594019113793	3.57185118037841	6.46052504384427	1	1	6.51539432921909	6.77905622027127	5.3775085738404	6.7446630000284	7	5.8672068973198	4.79482305269978	7	7	5.42462026413027	3.4775358110066	3.77181218807159	4.04931085100813	6.63444828842145	6.3142642055647	4.06914954499098	5.72241793439913	4.03815840437512	1	1	1	3	2	1	1	7	7	7	7	3	7	7	7	1	1	7	7	7	7	7	7	72.5	1	3
149	4.66094169515189	1	5.37740080926342	1	4.05743927658083	6.82109162509933	6.29506398620897	6.17224887159873	7	5.97805066160741	5.39494723012819	4.4230423538384	5.48057718305643	5.73171065190075	5.80896256158838	6.23099893694426	6.15730545008577	6.0603867895963	4.63341902212079	7	7	6.10156157332534	5.69942209199761	7	1	1	3	7	1	7	7	7	7	7	3	7	7	7	7	7	7	7	7	1	7	3	63.25	1	3
150	5.98140106261117	1	7	2.24179354559589	4.36807883800142	6.58395872275272	7	7	4.62544706902294	5.98955907334451	7	6.77238408559397	6.69270658136523	2.68448749924388	6.62148653590672	4.85442410370749	5.78078314374456	6.25236228301135	6.27823691958055	5.60740687042805	5.99133080087648	5.29453224772367	4.68485601601635	7	1	1	2	7	1	2	7	7	7	7	7	1	7	7	6	2	7	7	7	7	2	4	85	1	3
151	5.83345482754194	6.46809403233044	4.1259978363813	1.69687181383201	1.2785657128613	7	7	4.52531814127448	4.00084593374867	4.79834672721874	6.7659837655351	7	7	6.38000212895613	6.34271113759989	6.51539558346126	6.41612133346174	5.77504480418977	6.08325677795522	5.64003334893859	6.68480895470545	1.7768952079461	6.20865748442757	7	1	1	7	7	1	7	7	7	7	7	3	2	7	6	1	2	1	7	2	7	7	1	77.75	1	3
152	6.88574406967307	4.46333638059713	3.97982670253483	6.77246510888089	4.73851242239267	4.90931602022608	6.20597253665846	6.63685063450073	4.7602055575634	6.14254861305877	6.42732766170741	7	6.53853467089808	7	7	5.06568838802208	6.12762902581021	7	2.14951542332718	4.91734984549222	6.52279922475928	5.91132783302717	4.68147425910126	7	1	1	2	1	2	1	7	7	2	7	3	7	7	7	1	1	1	7	7	7	7	4	84.5	1	3
153	5.57142829190496	6.36584179644631	5.64140762517745	1.35439818637639	1.91542616936727	5.0507028849009	6.36946249846693	4.51062668112846	5.9590919861445	5.19433046926855	7	7	6.00595428173294	6.14661270087657	6.88500899688681	4.01339576544618	3.80159213189514	5.98420882754687	5.20743290232124	6.97985834465555	5.2350458158647	6.85549095430386	5.86064229871287	7	1	1	7	7	1	7	7	7	7	7	3	7	7	7	7	1	7	7	7	7	7	3	94.25	1	3
154	5.67960867183585	3.44733028317989	5.84193266591261	4.8072010298009	4.47800030751675	3.33524841315785	6.36588975209519	6.62486233842809	5.86669779942089	6.61263382998112	6.41707268308626	7	6.62732033535251	6.55160788556665	5.31475429422797	6.57262948156516	5.62717881799237	6.68899049034465	5.69790794554849	6.58423186904464	6.89113660780256	6.09263267533604	5.8030181827419	7	1	1	3	1	1	7	7	7	7	7	7	1	7	7	7	7	7	7	4	7	3	2	79	1	3
155	5.69431308890933	4.70238319762251	7	2.49384611310976	2.81323575677732	5.08835347046277	4.86495345909134	4.2752810600066	6.56668329252379	2.29947899683911	5.76986741990542	4.96069322309239	3.65131177297468	6.22937040034211	7	6.36988581821023	6.74740317239118	3.51695130509884	6.46726767369278	7	7	6.58858520382009	6.54728543927477	1	2	2	7	1	1	7	3	7	7	7	7	7	7	7	7	1	7	7	7	7	4	2	93.75	1	3
156	4.89640543856717	3.02424973191302	5.9028177114896	1.42917507155773	3.60676510981517	7	2.30132149937921	3.94078627140057	6.23322485205912	6.07485021863197	6.06010527396638	7	6.20642478810012	6.78726797281349	5.27929766301715	6.12907739060362	5.92783749973386	5.74460096390517	4.01421453405779	6.03010682760678	4.52035394403884	7	5.41587724524537	1	1	1	3	1	1	6	7	7	7	7	3	7	7	7	2	1	1	7	3	5	7	6	87.5	1	3
157	6.43866768563084	4.95866762804427	5.48568424661041	4.99580665095992	6.63939687721844	6.6682703602525	6.4958470665269	7	4.40285909329532	7	6.10573420636499	6.8653810673027	6.5610184229562	5.77899367967061	5.27498062623987	5.26491815808701	6.60349586433321	6.62606509546814	4.95030086701108	6.4732736431546	5.18891988531208	6.27495052531554	6.24042273761626	7	1	1	4	1	1	1	7	7	7	7	3	7	2	7	1	7	7	7	7	5	2	7	79.25	1	3
158	3.79775972014611	6.33208940833628	1.65412370004724	6.76746376064804	1.99146308804329	5.17777865860012	5.17742067547428	2.46301034082943	4.85765095598778	6.33942553394977	5.79924335738435	6.24130401904981	6.18083419226464	5.98402401327284	7	1	6.230095956845	6.94749908905732	4.94749023367117	7	7	1.04630150745048	7	7	1	1	7	3	1	7	7	7	7	7	3	7	7	7	1	2	7	7	4	1	3	5	94	1	3
159	6.59105231611865	3.7551990362862	5.78212101986646	6.50541375154778	3.11489343141523	5.90423979375587	7	7	4.84539939263528	6.46155548415131	5.88304031839031	2.80633738043329	6.80212100386476	3.89761390862237	4.80484066429783	6.69893489267495	1.28309227243664	6.76436469193384	2.54045405584375	6.26583675513845	5.15228919171944	6.50463471043014	6.97894067620077	7	7	7	7	7	1	7	7	7	7	7	4	1	7	7	7	1	7	7	4	7	7	1	78.75	1	3
160	7	3.38454454095516	6.52531507607328	1.35232824122359	4.95212900073486	4.1705750643478	3.66914871837622	5.99925134902734	6.56121438182764	6.17217617653326	4.27662918376182	6.92192520139283	4.15768227523745	5.36876906684707	6.80547283901155	6.41536678036756	6.92853477018195	4.33088794149819	2.82720978164353	6.93533886577561	6.86918092815202	7	4.80092612781366	1	1	1	2	2	1	1	7	7	7	7	5	7	7	7	1	2	7	7	7	7	7	7	85.5	1	3
161	5.7079013905705	3.68735326810683	6.32030279327706	4.86765120824811	4.03755124537626	6.56844623837354	3.27240422266985	6.62963983916965	6.84536162382704	4.53619346797665	5.11138215506668	6.82984239050128	6.57388542893193	1.69503542712666	6.91803067176941	6.49043028685348	6.46380180061618	5.86345854419331	5.85281139434868	6.40228013094897	5.41516985473336	5.31642579165809	6.54170160023418	7	7	7	7	7	1	7	7	7	7	7	5	1	7	7	2	1	1	7	7	4	7	2	79.25	1	3
162	4.94748349457803	4.6015482458008	7	3.070661440156	2.91259965914937	6.55370526448027	6.00548815026021	6.97911850077247	7	6.04219582968877	3.05495986934505	5.54333700781493	6.40342663558305	7	5.79762359032291	4.42391638307235	1.65829603886043	1.9378867682668	7	6.54807081136219	4.70120699529059	5.17855203870237	6.10441129522147	7	7	7	7	7	1	7	7	7	7	3	3	2	7	7	1	1	7	7	2	7	7	3	58	1	3
163	4.1729998269335	1.89430086870538	6.29375717268914	1.14563380387654	4.29369198551235	6.57183871854204	6.35285522819799	7	6.5740617533636	5.47678498430345	7	4.78571605268711	4.18720614356267	3.50679229415688	5.14004356278112	4.99788819727831	6.14361218355798	6.92273751606815	5.88971047575942	4.77732429582749	5.29525786416098	5.13931351018598	7	7	1	1	3	7	1	5	4	7	7	7	7	7	7	7	7	7	1	7	7	1	7	7	89.75	1	3
164	5.00645920041226	5.09200625037457	6.66657750317508	1.54638296653866	4.34106350128281	5.96281933422868	6.22438080606353	7	6.83972442175884	6.41325933971575	6.37931477881232	3.62182881840056	4.94488453902798	6.77538163699904	6.05394824390021	6.69614896685393	7	6.65176222403194	5.31815751832949	4.10100654983987	6.57470177220543	5.22913504068839	4.71914368279633	1	1	1	2	2	1	7	7	7	7	4	2	7	7	7	3	1	7	6	7	1	7	2	78.5	1	3
165	3.55283692177712	6.02927527797859	2.78412457094781	6.10835672372271	1.52189473092431	5.95311141129404	6.13443509873393	6.79381420116164	4.64105554559247	7	5.81482346385686	7	4.80629531092792	6.18042771502605	6.2498989656585	4.87371911268267	6.36815803594923	6.99142353795352	3.9744587508259	4.81993367222209	6.9994711911849	2.82538536115525	5.97671775496364	7	1	1	7	3	1	7	7	7	7	7	7	1	7	7	1	1	7	7	5	1	3	7	86.25	1	3
166	5.74815401080748	2.17261282830735	6.08989643153741	1	1.68922529953722	6.79891387035018	5.88026377625187	3.55984719067398	6.96757387383873	5.99385218024778	6.0568999374215	5.79393650082601	6.27962317046595	6.17211106386603	3.53992209894154	5.77344468569295	7	4.91865670833971	3.62323500723718	7	4.9945789405474	7	5.71703841936411	1	1	1	2	1	1	1	7	7	6	7	7	7	7	7	7	1	1	7	7	2	7	7	80	1	3
167	5.16195342650789	1.6440383202685	7	3.43954909213372	4.93710053159454	6.54315706989786	7	7	6.73082253917007	3.35303019296361	6.13332624303103	5.90848371342597	6.01121115201868	6.39809320927697	6.21213407548729	6.33344930761855	5.79303564140178	7	5.1196173744581	4.94474248013063	6.57451723959986	4.40788306607447	6.57493431449646	7	1	1	3	5	1	7	7	7	7	7	5	7	7	7	1	1	7	7	7	1	7	3	85.75	1	3
168	6.82068250097519	5.02740406387309	6.10737581713339	1	4.45831094678182	6.48597617183659	5.88052560315032	6.1505540772793	6.69044383274368	4.39123849470308	5.90631058417246	5.21652947118983	4.53041553155142	6.79991101526591	3.91491971673624	6.2747770377953	6.87781708009528	6.50763313105492	6.30316939948786	5.30600566048581	6.84823033145741	5.45634495226524	5.17566358794011	1	1	1	2	3	1	1	7	7	7	7	2	7	7	7	2	7	7	6	7	1	7	2	96.5	1	3
169	4.55655973869819	3.89751210960184	4.97248111527463	1.42076458192917	6.30491992810606	6.86539498913018	5.86148785829436	4.33218283683283	5.71636391857889	5.3230067061328	5.28622236836442	6.81827267880961	7	6.69060920775707	6.86718394217718	5.65904498554989	7	6.28451897602052	4.25908259429848	1.00009468451968	5.86169031494217	4.49610672195516	6.63807468903994	7	7	7	7	7	1	7	7	7	7	7	7	1	7	7	1	2	1	7	7	4	7	3	64.25	1	3
170	4.290946277487	2.4725099833754	6.80587840574226	1.17310527399757	4.57280113376633	6.64668356783432	4.22438521272687	4.5086318586846	5.7126659259178	3.7266392608859	6.50121130947528	6.4027197767657	6.45899425019901	7	5.87682593834761	6.75675416827889	5.57228202160242	6.07434910422807	4.00543681255982	4.57235210947254	7	5.91861118230649	5.88584089514036	7	1	1	5	2	1	7	7	7	7	7	3	1	7	6	1	1	7	7	7	7	3	7	72	1	3
171	5.8802020653351	4.39211963771858	5.2593714112271	4.75123099591619	5.14535474487741	7	6.20985038809742	4.45193519753593	6.72459032612952	5.55216457295089	5.45224180960056	6.29327662150807	7	5.10902891862147	5.0437218092436	6.19858430128364	5.65052551679705	5.72073526855274	5.7760796011956	5.42413761058859	6.5293732005567	5.10534678080213	5.3278479952577	7	1	1	3	1	1	7	7	7	7	7	7	1	7	7	7	7	7	7	6	7	7	1	67.75	1	3
172	4.03693262302167	3.76921963679243	2.14685618096138	1.68205295463137	2.87340867348488	6.04838435795653	7	6.27434163159402	5.48424018535261	4.94699198849537	6.74522052009054	4.95024721451952	5.26169368421738	5.40628854110424	6.39618281072359	1.64977673110894	5.88220236245422	3.87000381703056	6.69317911182252	4.17434431216403	5.914194066788	4.68116996787406	5.94041707973808	1	1	2	5	2	1	4	7	7	7	7	6	7	7	7	1	7	1	7	7	5	1	7	59.5	1	3
173	5.43972587568115	6.03131235510964	1.29346650155775	1.41396613665843	6.34663249006001	5.60467515602821	3.67638151099257	6.78778204431104	6.0843592092595	5.41227222028107	6.25167428582221	6.51988104758717	6.20953861391363	5.79336645317941	6.69518200637374	5.20424776533569	2.3608416244337	1.78204210833315	7	4.6153603321765	4.78752671735779	6.3829007039463	4.13614333912596	7	7	1	7	7	1	7	7	6	7	7	3	2	7	7	1	1	1	7	7	7	3	7	83.25	1	3
174	7	3.94031908917565	7	4.37496479844018	6.22666492300227	4.47587732296627	5.65055032059313	6.22437622364477	5.58232794821511	5.7232619545997	4.68579550972951	6.34420097910282	6.12932250650738	4.19914884843932	6.90552249242711	2.57548935229205	6.79540720749109	1.00461247803904	6.12064471500146	3.66623615339399	6.9876277822398	7	6.22767631303136	7	1	1	3	1	2	3	7	7	7	7	2	7	7	7	7	7	7	7	7	6	2	7	57	1	3
175	5.30618430468852	3.64854646642008	7	4.57142954602318	3.08697706297334	6.16264157943622	3.23629989594192	6.74140572274273	3.23080082669769	3.97086237664337	5.40243815081594	5.771656873904	7	6.69627737354651	7	4.38702324958229	5.42839613411923	4.20928958003095	5.0773296736766	6.2541747231747	7	4.11287096442237	6.64698467268156	7	7	7	7	7	1	7	7	7	7	7	7	7	7	7	2	2	1	7	2	7	7	5	66.75	1	3
176	6.36394282076717	6.91058776579473	3.29082363687958	1.64275721934681	4.28844967594333	5.59917307741735	3.90076668558886	6.52538235809467	5.70333758231505	5.0648269204547	6.7591656149568	6.2737419718602	7	5.20816818142756	6.52616322472952	5.19875631765917	1.92864780289125	6.11657771032408	2.21249397758868	4.32372185716366	6.55411789114131	6.70082254846955	5.9475533244324	7	1	1	2	1	1	3	7	7	7	7	2	7	7	7	1	7	7	7	7	7	7	7	74.5	1	3
177	4.78062972106872	4.31705488549205	6.56887432786667	3.3508688889973	3.97095691055939	5.7118119856178	6.41325640624376	5.16845038571631	6.60205761035871	6.00343746792349	3.27821089260798	6.54254361939304	6.09261456017948	7	6.4916139202917	6.81009025084594	1.91242740532114	1.01470544136145	6.3563599283688	5.09210678133999	3.87753569739775	6.27203066795668	6.981595030119	7	7	7	7	7	1	7	7	7	7	3	3	1	7	7	1	1	1	7	7	7	7	7	61.25	1	3
178	3.51267670253292	4.56565128610072	2.50188311597933	2.65297388602005	3.69753515411191	5.01244206732488	6.34486461923789	5.98324396279028	5.55364225415695	5.52698161801288	6.93088754846872	4.40864163099623	5.29749659652684	3.80441984606805	6.67365618882873	1.29678608336411	1.50089756798874	7	5.08474123144384	6.71681950401711	6.48291663696601	5.84067887108069	3.65158610798382	1	5	1	6	2	1	7	7	7	7	7	7	3	7	7	1	7	7	7	7	4	7	3	81	1	3
179	6.36053707306836	6.8035011764547	5.97561713819077	3.78161986145243	2.31453941285719	6.33275522834905	3.0793123310872	6.50791205127473	5.91091447545886	5.20782760711853	3.58443749207794	7	6.26725148895132	5.80026169623357	7	2.68222190547046	4.44489440280731	6.21127377433241	3.1916581824804	3.60425475011539	6.39913832117701	4.95190584208291	4.94052673394726	7	1	1	7	7	1	7	7	7	7	7	7	7	7	7	1	1	7	7	7	2	7	7	77.75	1	3
180	5.60810760187614	6.14328920600459	1.07585744687636	1.47053467558188	6.49062924163421	4.99057066638653	3.94689719377096	6.28242975898243	7	5.39256511011663	5.70783911471956	4.69251070366371	5.78412805784472	5.01950226381686	6.82280667833316	4.81007022064293	2.15880374613981	4.59998446935863	6.74751110067063	4.73836573118288	3.67628732867554	6.75403656826677	4.88019586596843	7	7	1	6	7	1	7	7	7	7	7	3	2	7	7	1	2	1	7	7	7	4	7	84.5	1	3
181	6.65442868918217	7	7	3.12349895097451	2.78728656271465	5.52005192040991	3.36733685149931	6.87481528020814	4.32151289992781	6.64128228494091	3.67022156013403	5.12902596419773	5.54373114532145	6.97327627663154	4.20167104215876	1	7	2.66082195629487	4.91684465750692	7	5.19102756385289	7	5.95485998773595	7	1	1	7	7	1	7	7	7	7	7	1	2	7	7	1	1	7	7	7	7	7	1	77.25	1	3
182	5.5717791796566	3.38884127526988	5.03990916235278	1	3.77987523008636	5.99916152890014	2.37182355998432	5.68779944374654	6.93144838255804	6.1059159725418	6.94125664033455	7	6.40536291368797	5.56556465355574	6.1486300661207	5.40883072155461	4.52973263646383	4.50996820915088	5.39640821248837	5.03846080472161	5.06223880568491	6.08831146711602	3.18670679000131	1	1	1	3	1	1	7	7	7	7	7	3	1	7	7	1	4	1	7	7	7	7	1	75	1	3
183	5.05894888493483	5.23532708162118	3.98310227168086	1	5.09230430927935	6.66454956493077	3.92107070974524	2.89631860312642	6.25986186415245	4.48372645718628	6.85993103573141	6.42571913591794	3.77284046049474	4.64674665528257	6.86867941539794	4.19279496494858	5.43601702736195	6.93915975187492	6.9530303522075	5.69832248772906	3.31753767071652	4.93773831700927	4.2044908219106	7	7	7	7	7	1	7	7	7	7	7	3	7	7	7	1	7	7	7	7	7	3	2	73.75	1	3
184	4.71173172229947	6.65846107599237	6.72239610955927	6.43489970171458	6.90011959130225	4.68605826333459	5.66488183301896	6.21806572803426	4.89240844563461	4.87984551764904	5.81149906602601	5.64311532880616	3.36100858703663	5.36866015969045	5.75437240404987	5.54997206541424	3.96062930698507	4.99329806530011	6.05835634651146	5.55242199687211	6.36303907871708	7	4.15160015368023	7	5	7	7	7	7	5	7	7	7	7	7	7	7	7	1	7	1	7	7	6	2	1	76.5	1	3
185	5.47999312110242	4.58999709022939	7	1.90456861725786	3.63067791502269	5.08542823621419	4.04075807664531	5.96438456937806	4.71387108426131	3.30027064480437	6.04063452121714	4.0923107538953	4.91318357993341	6.75788016270113	5.51972912840315	6.83480137047644	6.37444687330318	3.2696840635518	6.45476998462803	5.3413363741001	6.3823656325475	6.23339676274926	5.07745003924083	1	2	2	7	1	1	7	7	7	7	7	7	7	7	7	7	1	7	7	7	7	7	7	70.25	1	3
186	6.56008004635181	3.57845502412932	5.55356209471352	2.39224912531373	5.26840887530582	2.55098359795392	4.27132465490167	6.43679215589731	6.68302337322759	5.03315733830759	5.09041999987523	7	5.74240062977121	5.4549009817937	4.85502786132507	5.24451419652304	4.79047603898805	4.23675082877102	5.3582095241193	5.97035906471974	5.49781587201751	5.10674510565078	4.7989326896208	7	7	7	7	7	1	7	7	7	7	7	7	7	7	7	1	2	7	7	7	7	7	2	74	1	3
187	4.88825694479162	3.67280710784818	4.46121821792655	1.1277021740669	6.58698847870927	4.55977176187541	7	6.38965371595241	6.79896703692442	4.21664532038301	7	6.28549302148356	3.0671415729608	4.5438171993649	5.883081457653	3.82715968065124	2.15844103928223	5.66080196633588	5.44876727538071	3.17200897761417	6.06560968273134	7	3.90164494221179	7	5	7	7	7	1	1	7	7	7	7	7	7	7	7	3	7	1	7	7	7	7	4	85.75	1	3
188	3.52358265327311	5.962374387653	2.229511106326	4.72142287372774	1.90739230588376	5.21691323758084	6.86702734777652	3.01620682564127	4.02170804243829	5.37906244340409	4.40714949689201	7	6.26631478852782	6.12919971176728	6.13314770609487	4.7581721330825	6.45619548591185	7	5.86113321095322	7	3.95953796752133	1	5.87977663744102	7	1	1	7	3	2	1	7	7	7	7	5	1	7	7	1	1	7	7	7	4	2	4	88.5	1	3
189	6.56384781788705	3.27020660411422	5.62414008389051	1	1.8883923664294	6.43997123317941	2.76502388478195	4.63870133875589	7	5.47604330124222	6.15205211991642	5.9514687559307	2.81424464127242	6.64919401822977	3.23578279482669	6.06841147789727	2.30498311402544	5.95981577544513	4.09235900947293	6.70349584597743	6.18122757000806	4.64791388390229	5.06380698630432	1	1	1	3	1	1	1	7	7	6	7	3	7	7	7	7	1	1	7	7	7	7	2	77.25	1	3
190	5.6700464585907	6.74492812668249	6.07483919937983	6.69125293044336	5.64153448594392	6.18138463135305	5.6632366187296	4.7343880615601	5.06905979494521	2.70658562715063	5.70949606148107	7	2.75211362969214	5.67627335819383	4.5897479697521	6.45776395246626	5.88595266000117	5.64283471641068	7	2.51536610667121	2.72348069852983	6.92273425664386	4.94449955099745	7	4	7	7	7	7	7	7	7	7	7	3	7	7	7	1	7	1	6	7	2	7	1	58	1	3
191	4.75392694108039	5.39725334111924	5.42805099728528	1.40205352468487	5.68656304347516	3.55653146815602	5.60218425800555	5.69748261945598	4.41894528289781	4.29022313833693	4.00560141328448	6.86109614139129	4.23871652711163	6.17167166279538	6.98440953207172	6.97372032428297	3.41934592829656	6.07109045550229	4.31568411953205	2.55115835669541	7	5.60522352185123	4.58513534431257	7	7	7	7	7	1	7	7	7	7	7	7	1	7	7	1	7	1	7	3	7	7	7	69.75	1	3
192	6.29335916989746	1.39902942546563	3.65392055363511	1.82188196291298	5.90927932745198	6.07703202336163	6.37427304055318	5.00818246611448	5.21579977195981	5.84287409865001	4.68278391992631	4.51247072342378	2.95301666566271	6.38289716452169	5.35521047942937	4.52964962927943	5.90660909905663	6.22522171860395	6.31076738170194	4.953024410794	4.96923769146387	4.41053341199957	4.70470792326152	7	1	1	3	4	1	1	7	7	7	7	2	7	1	7	7	2	7	7	7	7	2	7	63.5	1	3
193	5.43592623712073	7	6.82625409212368	2.36022883966145	1.80837332154171	3.62030319494091	3.96216125679533	5.95644668739355	4.29373423497449	5.55268591986789	4.37292277313968	7	4.64525475386194	4.98967150106398	6.44464824427502	1	3.09818441894432	6.87799283584813	3.87311470361585	3.58602686091878	6.18479557728009	5.5107431027733	4.76795204251928	7	1	1	7	7	1	7	2	7	7	7	5	7	7	7	1	7	7	7	3	7	7	2	68.25	1	3
194	4.92130294847525	1	7	1.77961542506494	5.40720457963364	4.90068987807043	5.84859407683	4.22344535566475	5.49196296706275	5.65542211176284	7	3.13919810832442	4.80829598843379	5.22769766748602	6.60686595708346	6.77084510008879	4.16726202978297	6.56225614373445	4.32400622289404	2.39493619910112	3.42280663192283	6.26251939939364	5.88180263683968	7	1	1	3	6	1	7	7	7	7	7	6	2	4	7	7	7	1	6	7	1	7	7	58	1	3
[truncated: 5 more columns]
