# Supplementary material for: How Are Mate Preferences Linked with Actual Mate Selection? Tests of Mate Preference Integration Algorithms Using Computer Simulations and Actual Mating Couples
Source: PLoS One. 2016 Jun 8;11(6):e0156078. doi: 10.1371/journal.pone.0156078 (PMC4898694; doi:10.1371/journal.pone.0156078)
Supplement: S2 Data — Long-term couple and agent-based model data analyzed in Study 3. (ZIP) [file pone.0156078.s002.zip › S10/Polynomial Model Data/Polynomial Couple Population 01152016 0743.csv]

	trait1	trait2	trait3	trait4	trait5	trait6	trait7	trait8	trait9	trait10	trait11	trait12	trait13	trait14	trait15	trait16	trait17	trait18	trait19	trait20	trait21	trait22	trait23	preference1	preference2	preference3	preference4	preference5	preference6	preference7	preference8	preference9	preference10	preference11	preference12	preference13	preference14	preference15	preference16	preference17	preference18	preference19	preference20	preference21	preference22	preference23	fitpoints	sex	algorithm
1	3.64494130184182	3.21470237991884	2.11578798808791	6.22624490488366	1.45248875224202	6.84632794795033	7	6.01659779906437	7	4.03743708076514	6.2770518568973	7	5.29732378712342	6.02440129433701	6.2544920238834	6.12402618194259	4.203928755553	6.73040208564279	7	7	7	6.84834367666542	7	7	7	1	1	6	7	7	7	7	7	2	3	7	7	7	7	4	7	3	7	1	7	7	105	0	3
2	6.3994111764324	2.44990139362617	2.45983844163732	6.41636188557251	4.28440301066821	6.96983328015174	5.82978183451765	7	6.39437289195633	6.26303848387369	6.36959631865009	5.6907333859048	6.93742039340084	6.6539274788942	5.81643259052773	6.89398501988693	6.81344122654941	7	5.8977901715099	6.55240142146557	7	6.69113111856883	5.82254949402031	5	7	1	1	7	6	7	7	7	7	7	7	7	7	1	1	2	5	5	7	7	2	7	91.75	0	3
3	6.75067437837622	6.11715759826617	2.94725452892466	6.52697841272848	4.44082767409823	6.26902515474173	6.83998673438721	7	6.79726613901602	6.98768542068946	6.82420332491447	6.29394541902384	5.56980324101983	4.77174281385497	6.65857669803558	6.45285078702488	5.43955746065684	6.69196251787854	7	6.00232197102247	6.46839014588234	6.68325712324848	7	7	7	1	1	7	7	7	7	7	7	2	7	7	7	3	7	1	3	3	7	1	7	7	95.5	0	3
4	2.2148787347133	6.45964005308181	3.83885429834934	5.25637134365215	3.69190893214641	4.41318049253441	7	6.20185044225921	6.74362741433498	6.17973426753747	6.33392901745291	7	6.4022087715704	6.65403638242427	7	6.80593957820313	5.81975427061367	6.68161631871956	3.61924620748462	6.66879581551941	5.58441712383842	6.37549376732901	6.9102505601464	7	7	1	1	7	7	7	7	7	7	7	1	4	7	1	7	7	2	7	7	1	7	7	88.25	0	3
5	3.78625176666174	4.59607672272213	7	5.95872697916735	3.0720689396186	6.37444947424439	6.1422400332102	7	6.44914346717705	6.4017895651097	5.25964907593014	7	6.71266575485699	6.80995632241282	7	6.64936248840041	7	7	6.47295838749164	5.88829950535882	6.25563927493668	6.40364273313261	7	7	7	7	1	7	6	7	7	7	7	7	7	1	7	7	7	1	3	3	5	1	2	7	91	0	3
6	2.97538245247602	5.2202983463739	1.3692336420715	5.09858518986168	2.41481875884538	5.32981006228242	7	7	4.95398864399369	7	7	6.42065860553995	2.93054535897027	6.65972543592768	7	6.60825642973358	7	6.47926353476188	6.7289012041999	7	4.04658513760123	5.17428630438996	6.80397492615954	1	7	7	1	3	7	7	3	7	7	7	2	5	7	7	3	1	5	5	7	1	2	7	87.75	0	3
7	5.24763903983795	6.13871470586206	4.606443322295	6.3048579477229	4.40431337944375	7	6.87551907042299	5.84698319589358	6.27928057173841	5.89443517408504	6.42864783612584	6.36188778369633	6.11285896122892	6.81528181848207	7	6.85963388578276	5.54571019815895	6.5648732399179	6.21005451637565	7	5.08850791259226	6.67734516024621	4.5062201538836	7	7	1	1	7	6	7	7	7	7	7	3	7	7	2	7	1	2	4	7	3	7	7	90.5	0	3
8	2.9724663854911	4.36798401028596	7	6.57122258026328	4.0504535711822	5.12041650576266	5.99763309921427	7	7	7	5.4792775247655	7	6.299890946427	7	7	6.76837374188307	2.20455255284194	6.79584561529821	6.13481402453548	7	6.00025806665335	6.18907011870221	7	7	7	7	1	7	4	7	7	2	7	7	7	6	7	7	7	2	4	4	2	3	7	7	90.25	0	3
9	6.7076103553655	6.29163159407303	3.83876136704573	4.38593351586102	5.24193052684595	6.80507956939778	6.99417458469326	5.17430163270105	5.75719808517354	6.06182573515733	5.18077505987423	5.24687389293235	5.39529696026794	6.99232527590446	6.78512679833802	6.51676894816742	6.51024824827866	6.50637147846371	4.83307534161893	7	6.4418396886038	6.61817081355444	7	7	7	1	1	7	7	7	1	7	7	7	7	7	7	2	7	3	3	3	7	1	7	7	90	0	3
10	6.33085837300923	1.78558735553861	2.18626136039689	6.6215561772928	3.48326660760739	7	6.52361291003443	5.98074066088888	6.93689682099607	6.7946706547383	6.08179734583895	6.81758852180964	6.79040881589682	4.23518759771953	7	7	5.07856693057483	6.65164270756999	5.82909644208261	7	6.20241626837988	6.32212125035021	6.4699704934219	2	7	1	1	7	7	7	3	7	7	7	7	7	7	1	1	7	7	6	7	7	2	7	102.75	0	3
11	1.10149385876155	6.24647239461614	2.69017425127116	7	3.66877403848895	4.92851628961006	6.79251294897805	6.63351511338965	5.16404288510415	6.91906392648126	7	3.85814083626854	6.13879943982095	6.70314604677227	7	5.96161480227591	5.05468874546348	6.64799934876564	5.53985201193107	7	6.88550817703148	5.95390188911701	4.66084888944413	7	7	1	1	7	7	7	7	2	2	7	3	7	7	1	7	2	2	3	7	1	3	7	88.5	0	3
12	6.77898870415245	2.74183056645017	2.96676500891442	5.77414413493511	3.50197385469834	7	6.70941868886215	6.14966248905139	7	5.28024800070405	4.91507519365916	5.18545618290196	6.64639772614979	5.70299071359122	6.93412920440617	6.53104477554919	6.40666325648401	7	4.92548129708968	6.53138285553703	7	7	7	5	7	1	1	7	3	7	4	7	7	7	1	7	7	3	1	6	7	6	7	1	2	7	92.25	0	3
13	3.27836365862586	4.81781919319542	2.04684254816517	5.51583716877904	2.16496970680763	6.87322842641397	6.6289659311899	7	6.78789515576062	4.22001026518189	6.81115241484272	5.69073064159186	5.53309278178348	7	5.26019928174445	6.13424601455293	5.18315352077958	6.4232046415592	6.61895358836306	6.74230191082588	7	5.36495859316647	6.31495383382472	7	7	1	1	5	7	7	7	7	7	7	4	5	7	1	7	7	7	3	7	2	7	7	79	0	3
14	3.27497054555222	3.99640333605234	1.50745764567847	3.37174773694808	1.75911979141032	5.87912249352275	4.91404078777791	5.3947608171958	7	4.08898938669185	7	6.16705902526832	5.7461858607693	6.23015123921473	6.50180647772346	5.790164298474	6.85348364680315	6.83474719371118	6.46474731700169	6.56134643645847	7	7	7	7	7	1	1	7	7	7	7	7	7	7	2	6	7	1	7	6	7	6	2	1	7	7	89.75	0	3
15	7	5.95205678411272	3.30546245402256	4.82592760523145	5.51221450386199	4.98934780421422	6.72932180972832	4.87225244441481	6.20132182725912	6.67776291480919	4.73319740934651	7	5.84772522123599	6.23388422407431	5.85790752054223	7	2.576240147003	6.89138978440303	4.9957305380326	6.96944352266484	7	6.82396621953315	6.26458316536274	7	7	1	1	7	7	7	7	7	7	7	7	6	7	2	7	2	4	4	7	1	7	7	97.5	0	3
16	5.92516538140204	3.38562961256275	2.05301102761821	5.57610091596358	4.54777144487764	6.73277643280927	6.66426000893153	6.15841665669392	7	6.85592955961199	6.82348668983759	6.76321773410975	6.95862941028162	5.1235398416365	5.15292288017777	5.62117187762524	4.85663442209767	7	4.55522796597021	7	6.33989950338325	7	4.59640713096373	1	7	7	1	2	7	7	1	7	2	7	7	2	7	1	7	1	4	3	7	7	7	7	89.25	0	3
17	4.05683284360684	4.00168214539249	2.32167030791458	5.21684722384566	2.09269102235908	5.97634934976309	6.5959441114302	5.05039946880775	6.22173984544244	5.43457986255672	6.47387570481541	6.76246572159211	4.7927999024915	6.91864225152751	6.75014075054073	6.08697706273678	7	6.55201335252472	7	6.34304970979907	7	6.61096862791381	6.00249286414499	7	7	1	1	5	4	7	7	7	1	7	3	4	7	1	7	1	7	3	7	1	7	7	103	0	3
18	1.88550169469948	4.66669812050043	2.6089373060393	2.17977942769558	1	5.55836849682016	5.90701496202979	5.52043336559389	6.32897861305281	3.37740050810457	6.36503254610151	7	7	6.90554915234726	4.99604644133446	6.15979987797281	6.66924652522088	6.60374882127661	6.78333314721451	7	7	7	5.86151004564386	7	7	1	1	7	7	7	7	7	1	7	3	7	7	2	7	7	7	3	7	1	7	7	92.75	0	3
19	1.70006670148497	3.15954351640515	4.70637381896361	7	3.89832163375123	6.33781064876559	6.77456292382652	5.06300259870488	5.83060215561704	6.37857208969776	6.97988798602283	6.47459248932423	6.34844532853156	7	7	6.22865397175705	6.87453073031617	7	5.24398368058559	5.86446483047899	3.07695879145623	5.95401950215768	6.32825112997097	7	7	1	1	7	7	7	1	7	7	6	4	7	7	2	3	1	7	4	2	1	7	7	104.5	0	3
20	3.25717486441459	4.44069463560836	1.81338191489361	4.42295583557193	1.36241881559866	5.90275227955912	7	6.69514977415211	6.8593051624007	4.54017122382175	5.85338488107003	5.69100312478127	3.90868089485753	7	6.40397541235426	5.36815745318944	6.30576005345123	5.85676366000357	6.54229698310443	6.73481901691886	6.7987450123661	6.99893949427452	7	7	7	1	1	7	4	7	7	7	7	3	6	7	7	1	7	2	7	5	7	1	2	7	100.25	0	3
21	2.3302996913299	4.22119668751847	4.71394217027984	6.04163749347748	6.62253901275732	6.59336354814451	7	6.87579014621396	6.28728037112354	3.94880144818309	6.89888434507121	7	6.61001981476249	5.74335405979573	5.7227136695877	5.7148267939986	6.19178756005249	7	6.74900814336669	3.78917069622831	6.82882571053207	3.27379521976801	7	1	7	7	1	3	7	7	7	7	7	7	7	4	7	1	7	7	7	5	7	1	7	7	97	0	3
22	3.14008950138569	6.18951193875238	5.2319009797657	6.02246958715133	3.35442403395954	7	7	7	5.49241054697562	6.50244166719788	6.22122193629568	6.66626686623607	4.28518629593582	7	7	6.2248623024818	6.61173249052633	5.18303989540951	6.79081570692649	7	5.71077112023132	4.98476803902308	5.50537273461639	7	7	1	1	7	7	7	7	7	1	7	5	6	7	7	5	7	4	3	2	1	7	7	88.75	0	3
23	4.71205627566563	5.21374177313778	2.97778522486403	7	3.32422952798238	6.50709374731127	5.5003500813795	6.19475246160202	5.58908033181502	7	6.03909616004963	6.28827906373446	6.49287343131049	3.27340015507305	5.19245580461059	7	6.6468052959901	6.32694045535569	6.8158050921284	6.54828441289109	6.8723734242276	5.80293780144725	5.53050961316536	7	7	1	1	3	7	7	7	7	2	2	4	7	3	7	7	2	7	3	7	2	1	7	82.5	0	3
24	1.65200536052679	2.9664403044662	2.97241167985312	6.67481757105831	6.6842007954026	6.43954364078568	7	5.51622764282638	6.47035394805729	7	6.88736004590203	5.75043416302359	2.87266693741405	7	6.33166127589819	6.97025088869594	5.25118121478747	5.90553712457361	5.63823358046141	6.3097542609861	5.06879646131425	7	4.56345600278301	2	7	7	1	3	7	7	7	7	7	7	2	3	7	7	2	7	4	3	7	1	4	7	102.25	0	3
25	4.55348272500566	4.58513058245829	3.75066973708179	4.20171207139493	5.19704382298743	7	7	5.09707595659254	7	7	6.89834678389921	6.69975858415032	6.34643886025266	6.38269854591202	5.78821077077244	6.67049375243144	6.02723454496143	4.49602268213969	7	6.93564152344896	6.51170003531309	3.07747889899712	5.29861741154297	1	7	7	1	2	4	7	2	7	7	7	2	7	4	1	7	7	3	7	2	1	7	7	82	0	3
26	1.95384899343083	3.22916721146005	1.95300851769843	6.68742611846715	1.34479704284839	7	5.67891857582638	7	7	5.83767241891514	6.37979135477041	6.57889664107006	5.18187792495756	6.41141054729851	4.73098921441626	7	3.63117086354777	7	6.64751048549442	5.40562742730027	7	6.19604945363653	5.93725816992976	7	7	1	1	3	7	7	7	7	1	7	4	7	7	1	7	7	7	3	7	2	7	7	96.75	0	3
27	3.42747378676915	3.68452717115822	3.62680468385244	6.64520699437192	1	6.31970371541122	7	5.66662280148827	6.81102853869839	4.05839788381787	6.33443764327022	6.82870198702351	5.43174436822116	5.61914171507866	7	5.57193696376977	7	6.21965359078783	6.45916612829521	5.81580171168742	6.79744035188537	6.43182926996949	5.55607766144236	7	7	1	1	7	7	4	7	7	7	7	2	2	7	2	7	2	7	7	1	1	1	7	93.5	0	3
28	5.7261707944549	6.03115496483009	5.177521279975	6.35009659605956	3.19018394073081	6.19643559743876	5.64717472157365	6.16821484668374	7	4.76559277955209	5.31505149114775	3.82978705936562	5.51995617254058	6.87477321425574	5.39538142032492	6.90874452846921	4.9399363046475	6.64950098361594	6.02378265449469	6.91940834286742	6.48654845373381	6.65381288622569	7	7	7	1	1	7	7	7	2	4	2	7	3	4	7	1	5	2	3	3	7	7	7	7	84.25	0	3
29	2.22221265187672	3.95628100703774	2.92968054068232	4.00783731471317	1	7	6.00684698381718	3.55010049721718	4.83566712797961	6.48240013874153	4.94153444920749	6.99438857069325	6.5283316879799	7	5.89622901802896	6.35103496001772	7	7	5.15935650944584	6.63584378877206	5.33407665655721	7	6.46829838299029	7	7	1	1	7	7	7	7	7	7	3	2	2	7	2	7	7	7	7	7	7	2	7	100	0	3
30	1.7187112254799	6.24977760633867	3.00809252029434	6.29884232941486	4.41707400198718	5.11800070205458	6.54037418508942	5.87316019887838	5.6522825411923	6.9360050178094	5.57609722041622	4.21096668159024	5.78799218733003	6.56647580069316	7	7	5.44080813248989	6.7707941993879	5.67813930401461	6.31572866298022	7	6.35931208153626	3.50924260367752	7	7	1	1	6	7	7	7	7	2	7	3	7	7	2	4	3	3	4	7	3	7	7	80.75	0	3
31	2.01168946850943	5.0819083700104	4.28781655695745	6.37851851408104	2.88233773998957	6.13078448021202	7	6.67866275855708	7	4.08371062966684	6.49617743132027	5.90809566719538	5.46863674122768	6.68172799389801	6.37144533073722	7	4.50108567596085	6.61352076541499	5.07539534146754	7	5.12792541361603	6.10357525090514	6.05342748605313	7	1	1	1	1	7	7	7	2	7	4	7	2	7	7	7	1	2	7	7	1	3	7	81.5	0	3
32	4.45667509326571	3.47039338196237	7	6.1668019997907	4.93009692487	6.77267607578429	6.00464524410339	5.57433875502285	5.01846957594661	5.56510861276959	6.65175748123134	7	6.44159294073112	6.68912130468443	5.77789019386571	6.34551689024775	5.65860268029821	5.79065225605186	5.10479152963114	6.55009266758559	6.70472597874377	7	6.09891350676597	7	7	7	1	7	7	7	7	7	1	7	2	6	7	7	7	1	4	4	2	1	2	7	87.25	0	3
33	6.47157221744675	6.12853263764424	2.12374046849609	6.45780686961457	1	7	6.52929590890075	4.89928874007285	6.44295467661715	5.07007267382365	6.06045844630898	6.74861899173703	5.96496599781037	6.50248516177518	5.27497015045488	5.38514230787572	3.13210922271207	6.68989063071518	7	6.41900439542491	4.47742237648241	7	3.8461519522616	7	7	1	1	4	7	7	7	7	7	7	2	6	7	4	7	1	2	3	6	1	7	7	85	0	3
34	2.93981690027154	3.89443775267154	3.11489427175547	3.89681380076814	1	6.32874568334617	4.90893829703758	7	7	2.54205272594417	5.12908267694543	6.52684527597089	6.1576505439406	4.90008566778441	6.89270396854962	6.01901156102604	5.52342944939464	7	7	5.64849622793115	6.66438922130481	5.6073163073078	7	7	7	1	1	7	7	7	7	7	7	7	7	5	7	4	7	2	7	4	7	7	7	7	76.75	0	3
35	7	2.83003264050915	3.58608727946497	4.64645805570242	3.62803651249788	6.6242765869717	7	7	7	5.65792396871323	6.01777014578091	6.88200644904508	6.02865618517226	5.84964331576083	5.3572451347328	6.91969900146302	1.98620915998883	6.87948722457482	6.40406286173915	7	5.80622894580732	2.54718061954085	6.50785063463336	1	7	7	1	3	7	7	2	7	7	5	2	7	7	6	7	1	4	2	7	1	7	7	78.5	0	3
36	6.64490327212382	4.15476349649928	1	6.12241798246583	4.75571756132299	7	5.67660718943583	6.18850533183069	3.73614890727352	7	6.48330379765188	6.2708768195731	7	7	5.26603832152182	6.90168947326533	5.31483867296383	6.46713262545739	6.39499546621544	5.48392112200795	3.54003425995949	4.72648288363052	7	1	7	1	1	7	7	7	7	7	1	7	7	7	7	7	7	7	7	3	3	1	7	7	78.25	0	3
37	1.94336357491468	7	6.71198097973672	7	3.49216006905752	6.1868217356937	4.12893349373443	6.45517343207995	7	4.43617279739235	7	5.72627575891906	7	7	5.5251972153988	5.77749896105729	5.77489386813423	6.67677059611892	3.61397567191482	7	4.08102255950848	7	5.40227788273775	7	7	1	1	7	7	7	7	2	1	7	6	7	7	3	7	2	3	6	6	2	1	7	95	0	3
38	4.50858999928957	3.34240209298674	2.69642732197459	4.39961506583566	5.79707383002591	6.8209249368712	6.03492644439134	4.45942126295726	5.65742943841526	7	6.31580481735088	6.80477089817327	6.18507378633825	5.62838171635643	5.99906772119535	6.99903000600577	4.72360861570766	6.01056940936924	6.85668117213854	4.26461735711504	7	6.07996598625107	6.25236651054587	1	7	7	1	3	3	7	7	7	7	3	2	3	7	1	7	1	5	7	5	2	7	7	98.75	0	3
39	1.34116500689425	5.46026296917718	4.53489191072873	5.99514750742123	1.8459657322135	6.73662855441073	6.15490525240587	6.7614437155566	5.7217709530322	4.26660231844879	6.39677224127225	7	5.43358954867906	5.00972176833589	6.67320832531544	5.34426420480754	4.95050305380564	5.89592740645155	6.24842652323977	5.95857844869394	5.92973723188476	6.99133015079329	6.49384809018233	1	7	1	1	7	7	7	7	7	1	3	2	5	7	7	3	7	3	7	7	1	2	7	83.5	0	3
40	7	4.38430927894196	1	1.45991129198723	3.64932944574389	4.77625114176629	6.64114063319975	5.28678147316672	7	6.17977567489006	6.32894220245012	7	7	6.20171881106496	5.84274509814876	4.91003232788834	7	4.82351336457649	5.776307274196	7	5.81724051221809	7	6.56455769696072	1	7	7	1	2	7	7	7	2	7	6	3	3	7	7	3	3	3	4	7	1	7	7	92.25	0	3
41	1	6.43509983787621	3.0401592662948	5.1896603358509	5.15959369070439	5.92331147699455	5.09968002314515	5.2492932895608	7	6.40278643282202	6.98693118245021	4.28767213285252	7	7	7	4.29971797213884	2.60551675319264	3.70592679474066	7	4.07765785657009	5.72364022299599	7	7	7	7	3	1	7	7	7	7	7	7	7	1	7	7	1	3	7	3	3	7	2	2	7	91	0	3
42	4.9521391767034	1.63271539528523	5.32666401265788	1.70370398574935	4.14516144803579	7	7	6.35346282399287	5.97359897115736	4.2466215574144	7	4.85393189845015	6.53945035224841	6.57874983618554	4.19500712214008	7	7	6.23521329161133	5.60288477284728	7	3.33323603394245	6.13809603044543	6.16430019623726	1	7	7	1	4	7	7	7	7	1	7	1	7	7	2	3	1	4	5	7	1	3	7	98.75	0	3
43	7	1.41420829872048	1.30458290586814	5.96400595477728	3.39941041235228	6.58749641512965	6.30790657702903	7	5.60717940703547	3.26110012175509	7	1.91970615034074	7	7	5.81357966396565	5.35934779873153	7	5.1387057470249	6.68005641046072	6.98054559675851	6.72829246474412	1.19980721524104	7	1	7	1	1	7	7	7	7	7	1	7	7	7	7	7	7	7	2	3	2	1	7	7	79.5	0	3
44	3.24748642604079	3.85374737325355	1.81773995328286	4.88108695876897	1.3982289948768	6.66547481719861	6.68343745427097	5.85209825603514	6.33672773451085	4.0527942281134	5.87403563382687	6.53535668759043	4.19442440309106	6.75192834171334	4.92165962045403	5.79800826530146	4.79667123419568	6.55165124861977	7	6.08110341650639	7	6.00731021103805	3.48355311398438	7	7	1	1	5	7	7	7	7	7	3	4	7	7	7	7	2	7	4	7	1	7	7	86.25	0	3
45	1.9736712953361	2.87370336712604	1.74286052983429	5.41360103884322	1.99086223117724	5.68157235693677	4.66421635820966	5.45742891861328	6.48965583880544	3.46790440490111	6.72482201442272	6.85845034488969	6.18206465189943	5.96155620630283	7	6.44285649287832	6.32684685596886	7	5.39671048139492	4.80957881358668	7	5.18319351487366	7	7	7	1	1	7	5	7	7	7	7	7	7	2	7	2	7	7	7	4	5	1	7	7	94	0	3
46	5.95860876237735	6.76555871377625	7	7	4.89422566304611	6.86945208814469	5.95916806819321	6.23695620571712	6.94019592480553	5.09534818733165	5.61008579187899	5.44454362772388	4.32622849126876	6.72734071751951	6.1700538306357	6.15082466593278	6.05518886819174	6.46501780702465	5.99148387358387	3.71590270958908	6.8122239053478	6.48015795882368	5.17349421561698	7	7	1	1	7	7	7	7	7	7	6	7	7	7	5	7	1	2	5	7	2	7	7	79.75	0	3
47	2.81865235206472	4.64835960209912	2.85983415305734	4.92950707290389	1.26287834477114	6.42492342554225	5.24271065184572	3.66910751111511	6.02315939135385	6.77018353575586	5.14741291618031	7	6.4397146279023	6.53757598551446	5.54185062918063	5.44804914242009	6.60113570136921	7	6.27533227488682	6.09074078663143	5.21113449674636	7	4.68631282677771	7	7	1	1	7	7	7	7	7	7	3	2	2	7	2	7	7	7	7	7	7	2	7	77.5	0	3
48	7	4.14461527835237	1	3.06760613306248	5.43476756903182	3.05421808671025	7	6.17581245611214	6.84798340797682	6.64206269236979	5.26104062970265	6.32261415188573	6.60490049888414	4.71349324909623	6.35877804522991	7	5.51596499838564	5.37419139288254	5.63857619589043	4.38466493279903	7	5.31744731693408	7	1	7	7	1	2	7	7	2	7	7	7	7	7	7	2	1	7	7	7	2	1	7	7	66.25	0	3
49	4.08977297491554	4.23947619771589	3.86840804942985	5.30776623921166	3.68719282418792	5.67584972502429	6.91127612325948	3.27132112119073	7	6.99140375905296	6.35483408474251	6.06182800798243	6.80778879190791	6.28148329367938	4.86286766299998	6.23542744790358	6.60606967298801	5.88942426433977	5.93772011827401	5.53366587526135	6.95355819255617	6.64074882941805	6.70050583788599	1	7	1	1	2	7	7	7	2	7	7	7	7	7	2	7	1	2	3	7	1	7	7	84	0	3
50	5.21854947655661	6.10528043103058	1.0368836064854	3.17900072199131	1.98804923228155	6.33495213014337	5.85174818315302	7	4.51107133238005	3.69747657274921	6.78149931917635	3.68239059216895	5.65861145437693	6.78834287268133	7	6.55116225885785	6.20842626791843	6.86420919369527	5.41982421698114	6.73731794418649	6.38143474087404	6.27272508782298	7	7	7	1	1	7	7	7	7	6	1	4	1	4	7	7	3	1	3	3	4	7	7	7	74.75	0	3
51	3.11492627571095	5.18543028836584	5.72311012134141	5.39225920385363	2.72039615926655	6.66518503114036	7	6.69020301272201	6.58491049111509	4.20102242753778	6.29175916736244	6.4077061062351	4.65220613837203	6.67196116691337	7	5.44830142894396	6.1552098776465	6.2610825082596	6.25074055208086	5.95792742730757	7	4.88972812387659	5.44885514033996	7	7	1	1	7	7	7	7	1	1	7	7	4	7	7	5	7	4	4	7	1	7	7	65.5	0	3
52	1.71781743526615	5.83628281541867	3.94780164898711	5.61242326494348	2.61326813786915	6.25184036864981	6.00598648141667	5.41630568498661	7	3.14033905787692	6.671946226866	5.50934446926088	5.95563268573863	6.49802733411137	6.33718823879274	6.91635737500434	4.77742181478861	6.86842259843131	4.92085040005723	6.72530712279036	6.32357721201254	4.58843982040235	5.72070608601142	7	1	1	1	1	7	7	7	2	7	4	7	2	7	7	7	1	3	7	7	1	2	7	78.25	0	3
53	2.80983204020634	5.87065083448402	7	6.75774844849208	2.35362024945203	5.73306735812884	4.80093773911411	6.95371746593817	6.11897408203263	6.04131175432918	6.65352903048399	6.27569654548269	6.78921256718407	3.47813807624988	6.71988492821356	7	4.46665561559857	6.4223684414742	4.41463091019449	6.9697657397031	3.02987440936045	6.44540236923236	6.12026679385982	7	7	1	1	7	4	7	7	7	2	7	2	6	7	2	4	7	7	6	7	1	7	7	91	0	3
54	6.99004609764711	1.84256708884931	1.09887801047331	6.45183462819441	4.63030347132757	5.2043868812481	6.69784739919952	3.82546502677753	5.49092693417905	6.37213909672464	5.89225116163227	5.60389370816374	7	6.51631994744625	5.01665498691421	7	5.78968022556796	5.59004290967414	6.56090712533445	7	7	7	2.73303117938455	1	7	1	1	7	7	7	7	7	2	7	4	7	7	1	7	7	7	3	7	1	7	7	74.75	0	3
55	3.19680090326995	3.46523487854545	4.51560706383977	6.42659044778399	1.6364320571724	6.7067138395551	6.71033899289208	7	6.30898398406468	5.65850582319781	6.9483484064335	5.65254003328333	6.53463003104285	5.58373127994256	4.00475137191892	5.041806432134	6.80737723119297	3.72259669446865	6.41398702135525	6.34365588742099	5.8048978023512	6.34846268780468	6.60568933816453	7	7	1	1	7	7	7	2	7	7	7	7	7	7	1	2	5	5	3	2	1	2	7	76.5	0	3
56	3.91539953091284	5.78878570297126	6.29523859273902	6.71063897492362	2.08435791332474	6.02927572833496	4.40098110165717	4.11443765073786	7	3.47738013373604	5.63022186961497	7	6.23607465124282	4.8116055717256	6.23355463291161	6.49290771257888	5.01051698974421	6.73708159080148	6.92578202849884	5.95948052612482	2.47829913564355	6.5666433198566	7	7	7	1	1	7	7	7	7	7	1	2	2	4	7	2	7	7	3	6	7	1	7	7	88.25	0	3
57	1.94779870009891	3.30617807328321	5.20156491514456	7	2.27757245723705	7	7	6.02979648198532	5.968609075107	6.4670132037373	7	5.50089459435975	6.83569660967629	4.90615013332955	6.17170519322908	4.40695013976218	6.98907726107222	4.11354036781309	5.44419033755032	4.19993426828887	6.50837605289536	6.97559807853468	6.65426846723498	7	7	1	1	7	7	7	2	7	7	7	7	7	7	1	4	2	4	3	4	1	1	7	90	0	3
58	3.28944748195409	1.33298409050412	3.92196385075711	6.66627962833214	1.83382296027239	5.76085506477922	5.79827707399751	6.67104222718067	6.70062604021102	7	7	3.50686023099714	6.94981650339255	5.17031031507931	5.57404910805446	5.4860983075243	6.79860465102845	5.39749228737397	6.14347013000763	6.27913896232453	7	6.40392851010648	4.71685184006173	7	7	1	1	7	7	7	7	7	1	7	7	3	7	3	7	4	5	7	4	1	2	7	70.75	0	3
59	3.56809989545623	4.12037276997968	3.69092566492314	4.77918089046698	5.79612442293248	6.61276998738126	6.33006484358706	4.96834453339319	6.17157680262929	6.83050420689291	6.92234360087584	6.31725557437476	6.52555029499715	5.21313972914286	6.6707217968476	5.78858462347734	5.2806179375246	5.33763615649965	7	5.36214908365081	5.91197056111529	1.59294288970704	5.28884625068973	1	7	7	1	2	4	7	1	7	1	3	2	7	4	1	7	1	5	7	5	1	7	7	91.5	0	3
60	2.15523541117477	4.36998995295244	2.04075080965076	2.66829804891577	1.20320154279538	4.86429662648311	6.46477660047927	5.71267531921008	6.32257032012721	3.77105985213534	6.13975095366156	6.11178696103628	6.31406755283696	5.55381128576355	5.46362386871332	6.95834310720383	5.19308461658288	6.7871344803604	6.00666630806016	6.1036286322319	7	6.2024927071268	7	7	7	1	1	7	7	7	7	7	2	5	2	6	7	2	7	7	7	6	7	1	7	7	79.25	0	3
61	3.22769054071934	6.34593610767755	2.46166964388256	6.0541761208603	3.58754735413877	6.21902942847498	5.2864571951379	6.37664814613011	7	5.94877417577886	5.69498213457597	3.48059903104816	5.99542780928991	5.88834703485534	6.59078745976029	7	7	6.30437451650462	5.91107332880521	4.36963486339355	6.07863158879217	7	4.39573904082418	7	7	1	1	7	7	7	7	2	3	7	1	3	7	5	7	7	3	4	7	2	7	7	80	0	3
62	3.48614804068805	3.76291297754284	1.57853721463374	3.19759815023558	1.00477395780774	6.84073580921367	7	6.35278851188771	3.54048611285276	5.24659062799786	6.77412727886228	5.39326055061675	6.2374266399407	5.72809552665833	6.02530699313185	6.32721552310113	3.30552958050839	5.96506873888093	6.74826906014295	4.74842768769585	7	5.60010917946645	5.37939410372265	7	7	1	1	7	7	6	7	7	2	7	2	7	7	2	7	1	7	3	2	1	7	7	90.75	0	3
63	1	6.54655284362299	3.86343912590027	7	4.37597921292421	6.91286804871085	4.27459940875498	5.02790828779823	4.64845387671312	6.5129975277642	5.89035270916364	4.80201082592078	5.60894721942418	4.81662408544529	5.81337366472239	6.76319149614034	6.79529035045217	6.69800429963502	5.88739863920008	6.20369993820185	6.83944634405302	6.17644823638692	5.99072882800422	7	7	1	1	5	7	7	7	3	7	7	4	7	7	1	7	7	5	3	7	1	7	7	71.5	0	3
64	6.95593870009973	3.55304900842144	2.23321090575115	5.51043262939947	5.03326867527357	6.2959528735137	6.76578615576645	6.97806436523327	5.86811418742242	6.08326199736569	6.98006769680935	6.78698487539966	6.32507920354825	4.95941071400548	4.74083966754823	6.0060638199737	5.17351283667478	6.39733639963795	4.68746818120986	5.63271881048079	6.5170133239136	2.78218266475903	6.47901936941836	1	7	7	1	2	5	7	1	7	2	7	1	2	7	2	7	3	4	2	6	7	7	7	80.25	0	3
65	1.50035103527346	3.07145236273888	3.40987576883279	6.90907917862351	7	5.34127484070679	7	4.24151471251997	7	6.89832914371381	6.07940102088796	6.51034967288189	2.07689453556908	6.45912655610112	5.17532004088788	7	3.84830444770683	5.47388394312899	4.66984121682772	6.4082399194257	6.14834570845783	6.51598387066095	3.6451812771068	2	7	7	1	3	7	7	7	7	7	7	2	4	7	7	2	7	6	2	7	1	7	7	92	0	3
66	3.47640954862547	4.57262414675785	4.91256294993078	6.20952391245527	3.13894853483514	7	5.75112458164879	7	6.0767535021423	4.60421431931893	5.57623234402008	6.17365311483448	5.8854574937651	4.60418118434925	5.5001807387389	6.73363273234565	3.13155970850682	5.24627061569371	7	4.82380196750419	6.83177797483431	5.2058064415117	4.7855872821542	7	1	1	1	2	7	7	7	7	1	6	4	6	7	7	7	7	7	7	7	1	1	7	69.75	0	3
67	2.08522699173625	4.54944661429825	1.69674715539206	4.36829072525998	1.70507084257485	6.24974732724979	5.27220159775197	5.18850870062898	5.64968984624958	5.91390027817209	6.67558400673822	6.06647037765201	4.76611733189491	6.93790088193194	7	4.55245526336161	6.58691430528802	7	6.1498460861494	4.25676255218419	5.26253900284513	6.61854039338637	4.18801766800835	7	7	1	1	7	7	7	7	5	7	4	2	2	7	2	7	7	7	7	4	7	7	7	79.5	0	3
68	4.55176489311406	2.04072414736803	4.21640280756352	1.92375601476731	4.26451253229339	6.86515582594134	6.45699409945101	6.09730203602555	5.99569988770254	4.31540376808822	7	4.78761313491504	5.92772740275227	6.11634584986181	5.65071401206086	6.93886627624705	7	6.96897668720348	5.8004708496775	6.77203563923302	3.47197676623162	6.27008677499653	6.71700114402987	1	7	7	1	4	7	7	7	7	1	7	7	3	7	2	7	7	6	6	7	1	3	7	76.25	0	3
69	6.67946690408188	5.43450530331107	2.75018606709711	7	2.14133026763069	3.59299208561978	7	5.28480327711534	5.72630308388313	3.02858272090301	7	7	5.81906165182488	6.96424456381399	5.36434180194417	5.72743392113614	3.37228285401309	6.08830140820404	4.78711776214467	5.5006518719931	5.31580970602754	7	5.11588653996015	7	7	1	1	7	7	7	7	7	3	7	4	2	7	7	7	1	4	3	7	1	7	7	80	0	3
70	2.84780833073681	4.17586668949577	3.10001778596855	5.76161604298577	3.45906689457156	5.49534161399643	7	6.88648004269363	4.76105503582314	5.46746310966839	4.67457940502318	6.27384344082334	6.12102623333207	4.61694627451817	6.88020900780706	6.1586268276167	4.728658169269	6.60764082663946	6.01105919580935	4.7091158060389	6.43483883722687	6.47001958180363	7	7	7	1	1	7	7	6	7	7	2	7	2	7	7	7	7	1	2	2	3	2	7	7	72.75	0	3
71	7	3.13921859670603	2.65273679329301	4.41594659646558	4.29456435405585	6.68168649285494	6.73977139196072	6.52069463525415	6.36387098507595	5.51826441176643	5.58095489567765	6.52016650824126	6.7109703624557	5.99224811711206	5.86885899510175	6.48618687028035	4.57545791859136	7	5.72537260752813	5.98992152461832	6.2068746620903	1.09041340696665	5.22812243398741	1	7	7	1	2	4	7	2	7	1	5	2	7	7	3	7	1	4	3	7	1	7	7	83.5	0	3
72	5.35918868974575	1.65406790746433	4.51963587231582	1.85398834914655	5.2905772287058	4.68737803910515	7	3.93245753862842	5.96761514216891	5.086524108806	6.97174107134539	5.18188339992329	4.15244289773884	6.31849062769977	4.09264562230316	6.56715312815674	7	7	5.48449091541931	6.44211578771901	5.3927301523329	6.46704827103539	4.94187181640064	1	7	7	1	4	6	7	7	7	1	5	1	7	7	3	2	1	4	7	7	7	3	7	83.25	0	3
73	1.98811520544948	5.16705144372076	6.40812055302522	6.46054875528106	1.07855100789302	4.54006390887461	5.35142571510073	4.22557995674161	6.62673645859871	5.79160417238614	6.34866187320865	7	6.63144437001348	4.81374625948362	7	4.33508164042442	4.82213973172253	7	7	4.65457298350049	6.71657758525937	7	3.05891448928497	7	7	1	1	3	7	7	7	7	7	7	3	4	7	1	7	2	3	7	7	1	7	7	85	0	3
74	1.5158165213713	5.22161981533475	2.38317325033999	5.28220281552462	1.47626877031416	7	5.89696778790673	3.75309172350962	4.74732678880509	6.69177100718294	5.52501543411406	5.76924969121829	4.72460636452844	6.01446138049974	7	5.44851055473766	5.38067267624695	6.14503964141745	5.84860108360467	4.6187654568823	5.65947876431872	7	4.72866260676208	7	7	1	1	7	7	7	7	7	7	2	2	7	7	2	7	7	7	7	7	7	7	7	89.75	0	3
75	2.43493873833441	3.0801045267276	3.25542933221892	7	5.72580338653498	6.67893432384358	6.00848295697963	6.20738668584335	4.90504752501694	7	5.86466485413331	6.71566296930021	1.73804116182199	7	5.32404374440546	5.83997324079937	7	5.69007713114392	5.28529173803071	5.23696283298991	4.67370026848743	4.93465164753313	5.79378119250485	2	7	7	1	3	7	7	7	7	7	7	7	7	7	1	5	1	4	7	7	1	7	7	82.5	0	3
76	6.95902868455534	1.52494722008297	1	6.04422931768961	4.79963893268432	7	4.65242718824203	6.15107266655985	6.07083988408456	6.83108304876135	6.77720454514953	2.06174512767095	7	7	6.14671522371301	5.2435874856752	2.96163583432309	4.71496445210608	6.7622303327574	4.62077047225004	6.61662787088091	1.37494432311749	6.85260643277281	1	7	1	1	7	7	7	7	1	2	7	7	4	7	1	7	7	2	3	7	1	7	7	73.25	0	3
77	3.66751367565599	4.94052245384494	3.25815712593201	7	3.95349080403656	5.76400147151994	6.58484172466075	4.71599812820899	5.40918736801898	5.29798113824969	5.99977087209761	7	6.73361765174511	4.92653034090272	6.26892966690557	6.09261840571383	6.53372562071869	3.87605086575728	6.08981663231785	5.82616930156285	5.08842684239156	6.13610843859793	5.54664029562786	7	7	1	1	7	7	7	7	7	1	7	7	7	7	2	7	2	3	7	7	1	7	7	84	0	3
78	3.06249710211965	4.87080825526296	2.46735100603448	2.73539120576033	1	5.7855540327778	5.98745632870753	5.77684791494566	5.87795225726989	4.90137823301539	5.97378323288951	6.99227497070262	3.70628986222773	5.24655198746998	5.86018900473664	7	2.64394008362422	6.67629175341903	4.07174630741006	5.33528873696187	6.34875684384577	6.16952779956707	6.61748767220057	7	7	1	1	7	5	7	7	7	7	7	3	7	7	1	7	1	7	3	7	1	7	7	83.75	0	3
79	3.57569819761766	4.66290066034199	6.76291158098114	6.37482802996739	1.16008405064187	6.57703619210473	6.23519576807944	5.22279876438419	4.08405138808627	5.67078358016743	6.14201689489236	6.98887031674134	6.58246929988513	4.84298239952415	7	3.8824805554448	4.66562103778585	6.65705189315882	5.86267262183656	5.28598178850778	5.71983527981915	7	2.77299495883657	7	7	1	1	3	7	7	7	7	7	7	7	3	7	1	7	2	2	7	7	1	7	7	85.5	0	3
80	2.19171208902329	3.65031892360554	4.91254666372935	6.17911271738478	1	3.48461457490994	6.49599591649285	5.2655769223294	2.5391533312073	7	6.83640097199139	6.52289703218696	5.95924230753216	4.43397387025242	6.38965149653595	5.36668043972129	4.17708728657472	4.37500611352079	7	4.67000641782416	6.46640548758057	6.02202404678034	5.81994999075536	7	7	1	1	2	7	7	1	7	7	7	7	2	7	1	4	1	7	7	2	1	2	7	75.25	0	3
81	3.00098454543541	3.27971931675343	3.72484085007812	5.49855496960413	2.04223668099522	7	5.73606423794466	6.24148609449077	4.6999872460103	4.86835072457334	5.86198316716596	5.78397677548176	4.74413860186711	6.24368075736456	7	5.28650595982425	6.9617592128132	6.11687586177917	4.78612690088626	4.98392678322091	6.39657139643501	7	5.59106047279029	7	7	1	1	7	7	7	7	7	1	4	7	7	7	7	7	1	7	3	2	1	7	7	76	0	3
82	4.52591074118073	2.93154664577723	4.30172169003498	6.4516132664039	1.90321097413964	6.45816800727799	6.10421680497451	4.62249624647148	6.49793481844096	7	5.71710596649726	3.31589293897823	6.34362166946515	5.82776457005903	5.27139082011858	5.8880633288797	7	4.2965135802088	7	4.20218846622383	5.06088949779489	7	6.53044392719347	7	7	1	1	7	7	7	1	7	1	7	3	4	7	1	7	4	2	7	7	3	2	7	74.75	0	3
83	3.47279681912007	5.67078438302414	2.81982694763941	7	1	6.0661995641241	7	5.91686698462305	5.51010057542718	5.88201534330339	5.45458132086316	7	6.92856650365969	5.19898282171398	4.63314921927604	4.542417441241	2.87789482242113	5.59226004419747	4.68472400463677	4.87418865235852	6.35444501553799	2.89618736684772	5.98374448785535	7	1	1	1	2	7	7	7	7	7	7	7	2	7	2	7	1	7	5	7	2	7	7	89.5	0	3
84	2.50495404158897	5.02922936294096	3.26535739615967	6.11003074544432	6.29168828833339	5.54142477089525	6.12550576587207	5.39745629248396	6.04786773303782	4.07982533504057	5.99027823309037	4.9862805538933	6.11626915847614	6.80397932791536	4.54979736442301	5.72867272754106	6.01840078769742	7	5.64401839571716	2.77736169409215	7	3.41828699195369	6.10957730571638	1	7	7	1	3	7	7	7	7	7	7	7	7	7	1	7	7	7	7	7	1	7	7	60.25	0	3
85	6.75240371986949	1.06461960953176	1	7	4.25720340974942	4.9472372405263	6.55184702322128	4.06760610340611	5.63799238692722	7	4.59449735587626	3.68672134754915	6.71007639000517	5.58551325641132	5.61676267103185	5.09429889721117	6.90645753936074	4.65849800652646	6.1324499123643	7	7	6.33323417291962	2.65597193356034	1	7	1	1	7	7	7	7	7	2	7	4	7	3	1	7	1	5	7	7	1	7	7	79	0	3
86	3.15061386914602	6.79736465828802	6.31140375741772	6.16215121253807	4.35550246598202	5.53946453458266	6.08849679781592	5.46844595239176	6.25309586526269	2.73115238103714	4.8617426569644	4.78645566436702	6.54053849647626	4.17306479486903	5.04995428676835	4.98472222799439	6.82096322254189	4.7789425084396	5.23105207778085	3.62804628013901	7	6.98159981223298	6.89993334046928	5	1	1	1	4	7	7	2	7	7	7	7	7	7	7	7	2	3	7	5	2	7	7	81.75	0	3
87	4.41268035452154	5.03070244017465	3.72115645648546	6.98844749644762	2.58516405691205	4.82372490146674	5.91403832798603	4.6743658823688	6.25580990949311	4.8080610782026	4.97617906195321	5.43900407866676	6.1300651666768	5.67465516168868	6.53299184010332	6.00233238190685	6.60396700252221	4.09029217939832	7	4.11778589087239	7	7	5.47394209458378	7	7	7	1	7	7	7	7	7	7	7	2	7	7	7	7	1	3	3	7	1	7	7	76.5	0	3
88	2.79723625104507	3.45360887847954	1.78208207594437	4.14194665366499	4.39608115695517	3.2106602097591	6.39837037808841	3.55403251450778	5.2641226448002	6.8661935551738	6.79169742930452	4.23337499538729	3.70464332213832	5.67535838993987	7	6.22770114927284	6.35054291537413	5.76616191093437	6.46310203237952	6.69107369813453	5.80330040666562	3.2306512679573	5.04748566100502	1	7	1	1	2	7	7	7	7	7	7	5	1	2	7	5	7	4	4	7	1	7	7	83.25	0	3
89	3.09651045227812	4.25017297111022	2.91188479547013	2.86071119962459	1.26147904620413	6.07151860984065	5.86639328954867	3.8269219916329	6.87787553974442	4.8376690200187	6.1132632652717	4.5510231675947	4.62723675371421	4.90647959742653	7	7	2.17818353966248	5.75099182173662	4.98111465361383	6.11690053262761	6.50458222366008	7	7	7	7	1	1	7	5	7	7	7	7	7	2	7	7	2	7	1	3	3	7	2	7	7	82	0	3
90	6.51949541747088	1	1.4006871817542	6.43213771232092	5.30968239857692	5.45302471741448	5.66025631554304	3.06509233441296	6.11262740875851	5.90430242832986	4.50436401720376	6.96030598047305	6.14760532283014	3.86422935741319	6.1652775688433	6.9663074501762	6.51147051285119	4.11917469073221	4.85412941422894	7	6.04135523949783	7	2.42309535490278	1	7	1	1	7	7	7	4	7	2	1	4	7	2	7	2	1	4	6	4	1	7	7	60.75	0	3
91	2.06776440639705	4.31420985512088	2.82150433379154	5.36212032770016	1.53606158853695	5.60586874878126	5.81986825300614	4.59203167973329	5.78234014594748	6.25643387959116	6.54704679019754	5.21616181957877	5.80834728136011	5.92698231566546	3.45634357385117	5.69416002394538	6.17556487897664	7	5.10262919422321	5.5987229246537	5.87165020044549	6.14249016621104	5.80480961976831	7	7	1	1	7	7	7	7	7	7	6	4	4	7	2	7	1	3	3	7	7	7	7	74.5	0	3
92	7	4.1241028207148	1.59107456579522	1.0125981022473	4.44828450450168	4.65726884301009	5.36096093431903	3.44963658017286	6.84731311861461	6.14214518026175	6.5089849108172	4.49444190867775	6.62735561062604	6.08168673320982	6.82659028878478	5.43049297954155	7	5.33728825742697	4.89658035381452	7	6.27523338700021	4.77283936949664	5.73778729389296	1	7	7	1	2	7	7	7	2	7	6	4	3	7	7	2	2	7	6	7	1	7	7	70.25	0	3
93	5.11917955117886	2.66163139900695	1.33986803173257	3.83169515533304	4.9383621127622	5.26807029811551	5.38482671406372	2.78668104026863	4.8357999863966	2.51852753139591	3.98183807934853	6.57456190722095	5.3401191453606	6.34925479736364	6.27342389801329	6.65221141945548	5.46568688910931	6.10812845307707	6.87152291468735	5.35389144251184	5.76327496036818	6.14815523969589	4.66388549791421	1	7	1	1	3	7	4	7	7	7	7	7	7	7	4	7	7	7	3	7	3	7	7	78	0	3
94	2.84214062243869	6.04081061417638	1.74697724818052	6.07389300011338	2.61484221352228	4.19224828328118	5.48026913320115	6.25425522509064	7	5.33262970631016	7	6.04205138562061	6.60818505455346	5.42724338287015	3.00034669369109	6.64943553201217	5.25351376375293	5.8287911148232	4.38612463069022	3.17906362599021	6.73337873835961	7	6.59228462111652	7	7	1	1	7	7	7	7	7	1	7	7	6	7	2	6	1	2	6	7	1	3	7	70.75	0	3
95	3.47947166644389	5.52433169905055	5.15645467137529	6.16420689442361	2.01955129217965	5.85513291925075	6.07281744466622	3.97568402572479	4.44724784099142	6.15314296124324	6.56076994258842	3.12791306634529	5.59886201104452	5.46339777954948	6.11465638013102	6.77006537491789	7	4.32537430354965	7	4.2143629884088	5.05416439944156	4.93322955456089	4.78070353181687	7	7	1	1	7	7	7	7	7	1	3	7	7	7	7	7	2	3	7	6	1	7	7	61.5	0	3
96	7	4.14407863808906	1.84486014950967	1.22173055049802	3.58287452209681	5.17873399284702	4.68242231022738	4.30569965021805	7	5.13944318779087	4.81177491276778	7	6.98064870127963	2.92414721189225	5.68257601189758	5.05791952056982	4.27978898523426	5.71939299785884	5.07020479993571	6.83898440066271	6.48551158136051	5.7166133569221	5.29636279473891	1	7	7	1	3	7	7	7	7	7	5	2	4	7	7	7	3	7	3	7	1	7	7	76.25	0	3
97	4.07358444685983	7	6.86835372830386	6.8348719384559	3.69493992572097	4.30064508073186	5.30585841789593	5.18891296561605	6.32534454634942	4.43416593132806	5.06946674653066	5.59694795687597	4.79117533876935	5.5310870667866	6.02846611341599	5.37312804235738	4.4021129710926	5.36586126118671	5.45910975141066	3.07453014166086	7	6.52144298909424	7	7	1	1	1	3	7	7	2	7	7	2	7	7	7	7	7	7	2	7	7	2	1	7	85	0	3
98	4.41929846509125	2.67086659765568	1.56614805745771	6.39018250730239	7	7	5.68252505870106	5.63773196753105	6.13424760136197	5.54438071108713	6.53560612278985	6.53661594661641	6.44478456697826	5.96326683112804	4.69135058574	6.03901153513041	3.47050216087587	4.97969890363416	6.45008204924954	3.95543635025582	7	2.13386172934188	1	7	7	7	1	2	2	7	7	7	1	7	7	4	7	7	7	7	4	4	7	1	7	7	75.75	0	3
99	3.67827738204263	7	4.14445198308072	4.90770290813987	5.34636402037954	6.75496993443101	7	7	7	4.33713593799229	6.50924088849895	7	6.19847509393962	7	5.37046532188109	4.63610878082112	4.82623433794644	6.43646438255227	7	6.61150760879868	5.96289965563136	6.7701056052412	6.60830499929782	1	4	1	7	7	7	7	7	7	7	3	3	7	7	7	7	2	7	3	7	1	7	7	95	1	3
100	1	5.78363909196664	4.04725385406073	6.39637251527195	6.58927268302989	5.43247957685364	6.68848561221128	7	7	7	6.99162922821474	7	7	7	6.57947675743505	6.29349407911052	5.66303313837071	7	7	5.89863318352812	4.38608377788565	6.41932079347639	6.91531429000564	1	1	1	3	7	7	7	4	7	7	2	7	7	7	1	7	7	7	3	2	1	7	7	96.75	1	3
101	4.53963751907013	6.92361427762681	2.74761932413601	7	7	6.30445095533922	7	7	5.26642476597372	6.36170792574463	5.76917729763696	6.17272126354755	6.49861010511068	7	6.40667790351429	6.71726585929349	6.67198535882499	7	6.99337215881395	7	4.91101211581538	5.04134422466863	7	1	1	1	6	7	7	7	2	7	7	7	7	7	7	7	7	7	7	3	7	1	1	7	85.5	1	3
102	2.1344314654577	5.45996499739363	3.00287838946289	6.91772123225541	6.27464042251145	7	7	5.47602502855655	6.66683631307625	6.40330930526464	7	6.51179741945964	7	5.85222545301997	5.29721124796257	7	6.08843638876588	7	6.05922535771042	7	5.58154419990473	5.57317758862672	6.2060437617601	1	2	7	3	7	3	7	7	7	2	7	2	3	4	1	7	1	4	7	2	2	7	7	93.25	1	3
103	6.10611227918115	6.46418766059645	1.46641368288593	5.93051850303382	6.90202956330342	6.18695905433243	6.02033735374505	7	7	6.72192832670627	5.82274804024004	6.21109357174697	6.82247254638705	4.89908044504812	7	6.52953022908005	2.92266723052792	6.9557788468147	6.51526378757804	6.83295194361782	5.43174051592893	5.65215763651881	6.27266030986281	1	1	7	1	3	4	7	7	7	7	7	7	2	7	7	7	1	3	7	5	4	7	7	92	1	3
104	2.29579603284914	5.60220855927462	1.82075094223955	7	6.82682815138868	6.15918279277783	7	7	5.13222753835333	7	7	5.34906847523147	6.34026484924937	7	6.23096394935288	6.31124536992358	7	5.09862602741992	6.19741935099543	6.719581423744	5.1546081263613	6.73544261555485	7	1	2	1	3	3	7	7	7	7	7	7	7	7	7	1	7	1	3	7	7	7	7	7	99.75	1	3
105	6.92942093731807	6.80057905862983	3.3313689331481	4.04917687525905	6.49368306346928	5.93615956449534	6.37190218310415	6.4939574348794	6.66298281618683	3.8538593085176	6.45113171857323	6.153077065183	6.72283535786329	6.9387047818123	6.63914876861129	4.99049720181806	4.48033862823703	5.87249813458972	6.7866154298232	6.84533356064536	6.77420913685227	7	6.78059311882564	1	2	1	3	7	7	7	7	7	7	7	3	7	7	1	7	7	7	5	2	1	7	7	89.5	1	3
106	3.10343891734476	6.93955018912168	1	4.42243553369913	6.26877201744639	4.6733051524297	6.41083002408722	4.17912501557847	7	7	5.27002884265369	5.94753543427166	6.18282193838736	7	6.77355713292183	6.60941280113484	7	6.88122613610953	5.53034603777613	7	7	6.31301309496306	6.63445181014843	1	1	1	2	7	7	7	7	7	7	7	7	7	7	2	7	2	4	3	7	1	7	7	77.25	1	3
107	6.40391339221259	6.19609452528545	3.03689699023362	3.60198147241401	5.60787961940397	6.37094544904111	6.770599233361	5.40976195317488	6.3577693157951	2.97489793263755	6.5426186998195	6.91537549241841	6.27522664654576	7	6.50101563651113	5.95888409973174	4.12389405814656	6.74822380451041	6.29777034075517	6.63600449814049	7	7	6.10893904453967	1	2	1	3	7	7	7	7	7	7	7	2	7	7	2	7	7	7	6	7	2	7	7	96	1	3
108	1.49928242885113	4.9369492398232	2.8407646925703	6.41603240312361	6.70140260695889	5.7387739648897	6.71759928140749	6.30475143159109	5.96549516827873	7	6.64066363862894	7	7	7	6.72697997184691	6.72731140677097	5.26459940621454	6.63054042985932	6.52867910459989	4.75827093005896	4.13860648616684	5.76044676098904	7	1	2	1	2	7	7	7	6	4	7	2	7	7	7	1	7	7	3	3	2	1	7	7	112.75	1	3
109	5.84254543268969	7	2.64277318605358	5.36291782799756	6.92848017953386	5.76610291448566	6.93369583276344	5.90054046021648	4.80028423623251	6.48355644835463	6.72313443345588	5.70198573396796	6.30232052349946	6.42273034102976	6.79006412901428	6.45034104254446	6.66252990498026	6.0392007922537	6.10514298598253	6.51928726250259	5.6920136749189	6.03407951301909	7	1	1	1	5	4	6	7	7	7	7	4	1	1	7	7	3	1	4	3	7	7	7	7	92.5	1	3
110	2.26813504639563	6.22061904333619	5.5375633735254	4.84230774931286	1.44465012755248	6.80643220441206	5.78327365401075	7	6.800742994898	6.08388809841643	7	6.89318884346064	5.53707963999152	7	7	5.63345821059384	7	4.12811439721543	6.93204630038018	7	7	5.08974484687958	7	1	2	1	2	7	7	7	7	1	1	7	4	5	7	7	7	7	3	2	7	1	7	7	81.25	1	3
111	3.33971315670248	6.12114225987245	3.15423645091183	5.89397063140234	5.64345732099587	7	5.88670201772876	4.3250952341678	5.48738204334471	3.85384592515761	6.65267661656552	5.94937552965568	5.31411870023403	6.39825952037858	5.54271557415681	6.5462261079989	6.63050974852549	7	6.70297824254225	7	7	6.64349549987185	5.73941798333302	1	1	1	7	7	7	7	3	7	2	7	2	7	7	1	7	2	5	7	7	1	7	7	90	1	3
112	4.84829187099459	4.38385008273945	2.05479384304668	5.43732375900905	7	6.83109332834657	5.40675410322986	6.05729431697379	7	3.15425836407925	7	6.99450200657029	7	4.86797162750731	5.86386589221559	6.60974304782891	5.03661242560581	6.97456433384483	7	3.75657108936922	3.50450998801531	7	7	1	1	1	3	7	7	7	7	7	1	2	3	5	7	2	7	3	3	6	7	7	7	7	102.75	1	3
113	6.25960980311219	5.14067833469331	1.3399542113548	5.55657966133087	6.26546857558056	5.10008579649399	6.436077033114	4.69354694880133	5.16119837334865	6.45501972438549	5.81834816108226	3.84062526941408	6.63073857379023	6.52733264170442	6.4387188498216	7	7	6.80690231309744	7	6.27882960600505	7	6.59800355066341	6.67537474406661	1	1	1	4	7	7	7	4	7	2	7	4	7	7	1	7	1	4	7	7	1	7	7	93.5	1	3
114	2.77891299063452	4.72985729677204	1.25285212555484	7	7	6.8035752732764	6.73925043821606	7	6.05678385451133	6.97188937446882	6.46103120766548	5.74142036345875	7	6.39405891842334	5.30630966639272	6.3079447051204	5.25378131379513	6.00364638624222	6.46840385535524	6.64711973080586	5.08201744357904	6.33840723655925	4.75320336310784	1	2	7	5	7	6	7	2	7	2	4	2	7	7	1	7	1	4	7	6	2	7	7	98.25	1	3
115	6.490902912621	5.77472412281386	1.31159270669749	5.82844965715358	7	6.29039072377174	6.6590301450417	6.0429829905736	7	1.7900904883188	7	4.94805494487965	5.11351821072438	6.37947280049223	6.09153635074899	7	4.28228130410613	7	7	7	4.95232845807371	6.39599882654762	5.92346609179613	1	1	7	1	4	7	7	7	2	7	5	7	2	7	7	7	1	2	6	7	1	3	7	99	1	3
116	3.77662268642157	6.5508016438429	2.35973737496756	5.67867494145808	5.37096631323508	7	7	6.64660065947219	7	6.12254739846468	6.79192975867029	5.82774401092339	7	6.08707975734255	6.35557727685309	7	3.98280701614671	7	5.27474538810402	6.38687560184758	7	6.41877569726994	4.67620249952636	1	1	1	5	7	7	7	7	4	1	6	2	7	7	1	7	2	3	3	7	2	1	7	89.75	1	3
117	3.93550881189768	4.34897799953197	1	5.84595073030649	6.47673300059013	6.2535639983975	7	5.67459495379076	4.39821818336806	6.88912259025831	5.89646035977803	6.55437432523503	6.60592563201826	7	6.0638576850541	6.40751590943948	5.53706000632819	7	7	7	4.44518995186702	6.1271933405651	6.66440935696007	1	1	1	1	7	7	7	7	7	7	5	2	7	7	7	7	1	7	4	2	7	7	7	102.5	1	3
118	4.54509268853876	4.28126948463002	1.43183331127973	4.80751403723751	7	6.86540766264771	7	6.25409679396904	5.84960838075763	5.9347531838865	7	2.32677042075071	2.41989442051216	7	6.52532997265919	5.8186043628769	7	5.17160773716983	6.29816980916631	6.96768920923101	7	5.12101802467265	5.69131692915597	1	1	1	1	7	7	7	7	7	7	7	6	3	7	2	7	2	4	5	7	1	1	7	100.25	1	3
119	2.79699937826074	5.84225461926815	2.70949505098679	7	6.82596379378263	6.5132603974247	7	4.65798300374192	7	6.56348667273463	7	7	7	5.57197261666745	5.69520989509449	7	6.83908210052333	4.78437572194402	6.55359638912136	5.4754859667028	6.57021951027182	2.12938629029592	5.88974604842927	1	2	7	3	7	7	7	1	7	1	3	2	7	4	1	7	1	4	7	6	1	7	7	103	1	3
120	3.97529263394118	6.6750595433967	2.17967349027253	3.9789305342595	5.77147902708557	6.55090447149727	7	6.43747687122458	6.33027502300498	1.52662774764043	6.19264138600611	7	4.80457792221192	7	5.88688849369803	7	6.33370206299	6.56890847714075	7	6.2480232927014	6.60807887837398	5.78076430750216	5.46169860171301	1	1	1	3	7	7	7	7	7	7	5	7	7	7	4	7	2	2	3	7	1	7	7	79.75	1	3
121	4.12586951383337	3.763792107748	1.15990128019912	6.38718360462303	7	7	7	5.98709843821455	5.80064381608217	5.44484177249172	6.30994700370105	6.07467170778796	7	6.12313744300384	6.57743691759792	6.22387676274995	5.33411660974876	7	6.6337073315971	5.44712745262893	2.43808094490685	6.17705244934477	6.92366477583862	1	1	1	2	7	5	7	7	3	7	5	4	7	7	7	7	1	4	4	2	7	7	7	105.5	1	3
122	1.54872679939278	3.73932671778969	1.3094968466438	7	6.61745102828868	6.72994832124582	5.58481196084764	4.99229897788213	4.74810075215387	7	6.99465225354721	6.87007161349958	5.3433827409469	7	7	6.3844042997325	6.22827250455898	7	4.90319137380266	5.0749014145814	6.53185204605196	6.60197760831599	5.36122739941193	1	2	1	3	7	7	7	7	7	7	3	2	7	7	2	7	7	7	7	7	7	3	7	94.25	1	3
123	5.23525103396568	6.66952004390493	1.03576520332309	6.35937778352085	6.0388482913094	6.35617695647037	4.2895929072458	6.76717551142468	5.91280960595128	5.20333730652582	6.18681494641809	5.70759257118656	7	2.96289015838864	5.38225849095258	6.08116161486245	4.70764703342354	7	6.47778144529324	6.82319199104617	7	6.73068467749078	6.28356697145277	1	7	7	2	7	7	7	7	7	7	3	3	7	4	7	7	3	5	7	7	1	7	7	99	1	3
124	4.72322915778614	7	2.65333788691415	4.43420725710458	6.20239845427156	5.57765171269663	5.11680923210512	6.7216750381108	5.88540883546447	4.68863458765549	5.66247502103455	3.98646474594181	4.97984626304965	6.22138010375743	7	6.93059578117772	6.6263080293068	7	7	7	6.60846465579026	5.94567417157155	6.75185732326691	1	1	1	5	3	7	7	7	7	7	4	2	3	7	7	3	1	5	4	7	7	3	7	83.75	1	3
125	2.28397483451407	5.59669250784755	2.61062329998486	5.47338154479162	6.81925266337256	4.97873374093032	7	6.33480431062243	6.72936680247993	5.83921823141059	6.98072659352128	5.35455972686852	5.72584433037014	6.53180309485027	7	7	6.9417853718503	7	4.62213088464975	3.07073146085822	6.80382898456428	6.92620882524913	6.79224133209587	1	1	7	2	6	7	7	7	7	7	7	2	7	7	6	7	2	2	7	5	1	7	7	85.5	1	3
126	3.42111670543892	5.56174980894985	1	4.25280848762459	4.73089006378069	4.78280159337721	6.80069367846652	6.29303508372648	6.45961740984368	7	5.77422249479644	6.68553995838985	5.92870426911473	5.8465731499583	7	5.69315789138415	6.69926325333381	7	7	5.9572361109936	7	7	5.02309851170519	1	1	1	2	7	3	7	7	7	2	7	7	4	4	4	7	3	4	2	7	7	2	7	91.25	1	3
127	3.39027738144893	6.00307202296256	2.00835511887127	6.73323327079894	5.52086707123903	5.98795226767093	6.03370890260855	4.63252030160822	4.53091510980277	6.51808384627039	6.62207535625547	4.68768569649326	7	6.85702514341034	7	5.47961020058642	4.62010834223142	7	7	6.70281205462936	6.4019563023628	6.15202354416845	7	1	4	1	7	7	7	7	7	7	7	7	2	6	7	7	7	7	7	3	7	1	7	7	94	1	3
128	2.65287849034732	5.95095871402524	3.39734958139629	7	6.79962710163295	5.7455917472554	6.0062806726499	6.67965672405968	6.32476507305826	6.75471411501377	7	7	5.70660482793524	6.96438567080296	5.40088789919063	5.58966888163423	2.389187041198	6.53043950893861	5.97522419097846	6.46447641275179	6.61655917750792	6.50186379565441	4.87586704330036	1	1	7	5	7	7	7	2	7	2	7	3	7	7	3	7	3	4	5	6	7	7	7	81.75	1	3
129	6.08729611289589	5.04382474135221	1.74799530012166	5.56926314799296	5.91892396339291	6.2047982733154	6.27635811708753	7	6.55774525727899	3.76826292353336	7	4.56381560337805	5.144782045183	6.73390936558215	5.20663417645833	7	6.276003394808	6.37159710630812	6.72145699549576	5.17293313672421	6.55884026062309	6.52978979669852	5.58291925147142	1	2	1	3	7	7	7	7	7	1	7	7	5	7	1	7	1	7	3	7	1	7	7	88.5	1	3
130	4.65782789652822	6.33798607551412	3.04996255251816	6.64915152596265	6.50148794235922	5.57603376421572	5.4680820989745	5.8266302799919	6.06632818169341	3.30264199864779	6.15454791012069	6.51369711794867	6.18134659159241	6.8070101597865	7	7	6.73390821868427	7	6.00309083724793	4.68768599020173	6.65076317120971	6.53532485712898	5.83223410815441	1	1	7	5	7	5	7	7	7	1	7	7	2	7	2	7	1	4	5	7	2	7	7	85.25	1	3
131	1.56113659055972	6.32597449285815	5.71389235267686	5.61555651866659	2.74514151022395	7	7	6.37864575691866	7	5.3075946943216	6.20371408493002	7	6.48792839756706	5.89253643151071	6.60868692801182	6.7075003410453	1.54138732659942	4.95812499509927	6.98104789498576	7	7	2.49910099870611	5.30728575837147	1	1	1	2	7	7	7	3	7	7	5	2	7	7	5	7	1	4	3	4	1	7	7	89	1	3
132	1.8948771316287	6.71290203760827	7	6.43287702115204	2.18626185016252	6.34714718535446	6.33771301667187	5.68462211116885	3.96608036428752	6.61922768435323	6.49130097514807	6.81333427978198	5.44968060296082	7	7	5.49905866218371	5.32465165875606	3.86250672459882	7	6.3866133040812	4.68443117599328	7	4.32282786986914	1	2	1	3	7	7	7	7	7	1	7	3	7	7	7	7	2	4	3	7	1	7	7	86.75	1	3
133	2.18730052623804	4.72059487219233	2.53395128464969	7	7	7	5.24479520291698	7	6.11881400257183	7	5.68950265413455	6.36781198859085	6.13311467021207	4.96622159591133	6.26285573140945	4.66390321066273	5.57643282889908	5.83137311058815	6.14003597663621	7	6.7794232012852	7	6.82383468112191	1	2	7	6	6	7	7	1	7	2	7	7	7	7	1	7	1	4	7	7	2	7	7	78.5	1	3
134	3.03948019233972	7	6.94289515006034	6.5635467346127	2.09231722936791	6.76397086392046	5.9359509363117	6.8284859940091	4.52040442125044	4.11795914336483	5.41413936246617	1.71135032646215	6.91844655081026	6.71816513071468	5.81813231948798	5.63662206801683	3.73224152962385	7	6.96251501125294	6.01810833294115	7	5.35117110515935	7	1	1	1	2	7	7	7	7	7	1	7	7	7	7	7	7	7	2	3	3	1	7	7	76.25	1	3
135	3.52316689011619	7	2.23122526752741	4.54534912058681	5.82468650323879	6.51633663520871	6.23316548907154	5.7972238970583	6.81801108140306	4.87838833237524	5.16356985073469	6.42156292856694	6.03324429859866	6.06764477634167	5.97862614041848	7	6.56916980326335	4.93729969020956	6.96212160688868	6.63989952379542	6.72272559643526	7	5.49321332023044	1	1	1	3	7	7	7	7	7	7	7	7	7	7	7	7	1	2	4	7	1	7	7	77	1	3
136	3.39877342004125	5.69485717595745	1.66681162554527	5.46398692116004	6.07093809186615	5.54253884230323	5.23568172962738	5.80547956938068	6.09154055141306	6.97415389774358	5.27818544218392	3.78472234553522	7	6.47117233920182	7	7	5.2438971532954	6.97720608115455	6.50046662596847	6.37957814075438	6.88132493032937	5.07513118833272	5.37541763884597	1	2	1	7	7	7	7	7	7	7	7	3	7	7	1	7	7	3	3	7	4	7	7	86.75	1	3
137	3.08813955527806	7	3.3502530302765	4.94115287964833	5.94473625990442	5.35990430614482	6.08848702331305	5.9798700065152	4.49774288534368	4.74356084722577	6.52196140412606	6.22982420268689	6.5538841845308	4.4313943522348	6.89942857628751	6.60317565762122	4.23098277099419	6.6088625149988	7	6.9038490387288	4.48899891868118	5.94633983646093	6.91806213761848	1	6	7	4	7	7	7	7	7	7	6	7	4	7	5	4	7	3	4	7	2	2	7	91.5	1	3
138	5.2865074962186	6.23592202345207	3.08962723144708	7	6.20309100135524	6.46319516942198	7	6.07834621063018	5.40306658738697	7	6.25124162552025	6.76164254505541	3.44560882239243	5.79167107673872	6.04059910828143	6.88461049453167	6.75356391417122	5.79019121203952	6.95698797193333	6.72028607411929	4.09256951818104	5.01106112933446	4.34869195812797	1	1	1	7	7	7	7	2	7	7	7	2	7	7	6	4	1	7	4	7	1	1	7	86.25	1	3
139	4.03051275217417	7	1.83883392245319	3.97724227635755	7	5.62268925973527	6.58523079228939	6.15600813386731	5.34159398688104	6.17007435288792	6.26440435888379	2.60805869852477	7	6.31916284924779	6.82020258751796	5.83747416878098	6.19021195061327	6.83290394457478	4.89251181935065	7	6.52302624039311	6.20431379869613	5.78228923396232	1	1	1	7	2	7	7	7	7	1	3	2	3	7	7	2	7	7	4	4	7	2	7	86	1	3
140	2.39642549087931	5.90403095572125	1	7	5.1991187612212	5.05078021759928	7	6.11835861888098	6.02976413953248	4.93371597474614	7	7	4.94233698769149	6.11118914292887	6.07281711612347	6.92245649779152	6.71151359044748	7	5.00121519487674	6.73843289147782	4.94738141303298	5.59362968550163	5.07674819524758	1	7	7	3	7	5	7	7	7	1	4	1	5	7	3	5	1	4	2	7	7	3	7	90.75	1	3
141	3.15202343983211	6.97638655161586	1	5.99079083606876	4.58231695283351	6.00429218189323	7	4.46933513314421	7	7	6.2797488297911	4.6974190738156	6.28416118305612	4.45429135032071	5.46823719104197	5.83190433069967	7	6.42148548318598	6.51857382020265	5.78910685190782	6.9552556751901	6.71372641578804	5.89804889734085	1	1	1	2	7	7	7	7	7	1	2	7	7	7	1	7	1	4	5	7	2	7	7	90.5	1	3
142	1.60622276596622	7	5.83822253569095	5.87412721022249	3.06021490654007	6.89238438385265	6.09504307913509	6.61074622627969	7	5.4432144466694	5.77807383406598	7	6.10027892520082	4.85687313751441	5.91969999073888	6.46274132267754	2.08783866966359	5.13311071927823	6.0229491001336	7	5.5307090716567	7	6.36426024102246	1	1	1	2	7	4	7	2	7	7	6	3	7	7	3	7	1	4	3	7	1	7	7	83.25	1	3
143	3.55174144916431	6.50897052210025	7	5.91118475031396	5.93451084074691	6.09784055866702	6.16784579182822	6.9096191786809	7	5.53028676183432	6.12257058131248	5.52544781139131	6.02064629065072	5.89099688350126	5.79602079194092	7	6.94760574603558	5.99449440687095	4.01627450787985	4.40299292086547	4.63462331687615	6.36101483164961	6.87305017500416	1	4	7	3	7	7	7	7	3	7	7	5	5	7	3	7	2	4	3	2	1	7	7	77	1	3
144	3.71634261543037	3.7844838652527	2.21261700454368	6.12587138608017	7	5.35479544720335	7	6.78203396138514	6.22522528845763	7	7	6.54859955304164	4.35773935923571	5.10906583266295	5.40432953747609	4.17668891839593	7	3.70068654078997	6.88148689426521	6.7394532659572	5.46474532479475	6.94306518107765	6.69135913031121	1	2	7	7	7	7	7	4	7	7	7	7	7	7	1	3	6	4	7	3	2	2	7	92.75	1	3
145	5.92239847149725	7	2.58710706002304	7	6.58005311052313	7	5.64280596329396	4.61853870237408	6.26621910766556	7	6.28862798255356	4.60519688956973	6.14442259148197	6.23890445513461	7	6.62744371709452	6.83880708704084	4.41829479282373	7	6.72208904520776	5.53801558839	6.17831440324819	5.09315335149999	1	1	1	2	7	7	7	7	7	7	6	3	2	7	3	7	2	4	7	7	7	7	7	73.5	1	3
146	2.78476389893676	6.62872234219709	2.48720074311448	5.85849599286499	6.11709306433319	5.94569480353559	6.42041416252687	5.78354754926644	6.3370420021293	6.08554978767703	5.7971541034722	5.83714575796939	6.45020089337266	5.78713296531478	6.01996355017979	6.31364336598706	7	3.9017521378931	6.52344657441915	3.65000042333833	4.75397796295227	6.56489669378385	5.98052628774847	1	1	1	3	5	7	7	4	7	7	7	2	7	7	2	7	7	1	2	3	1	7	7	92.25	1	3
147	5.05019019796906	7	1.02036689648394	6.15945397897395	5.81153798741915	6.84004754122689	6.15401806374582	6.36741355027993	5.79822881712954	4.84446982990141	2.63826249756094	4.65928875378157	6.29658059758122	3.2664251482744	5.43879465251771	5.94152633961438	7	7	6.12071904011206	6.37964689535374	6.93310617996357	6.632110987349	5.59799015580813	1	7	7	2	7	7	7	7	7	2	3	3	7	7	7	7	2	7	7	7	4	7	7	78	1	3
148	1.67787444090658	5.07623370550232	4.09754344967487	5.90896175399654	6.53243282071536	4.98421669889681	6.9000763693217	6.89839332502692	6.94803363080371	4.54684844652157	6.00382214295063	6.34745740437205	7	7	6.36936194270128	5.28423513767906	6.44317738927029	5.3367581574414	5.38156373528572	6.69335391433853	4.97715684205494	7	5.64214223571475	1	2	1	3	7	4	7	7	7	7	3	6	7	7	1	7	2	2	5	7	7	2	7	90.75	1	3
149	7	5.86643122864461	2.67333497909629	6.11983581119493	5.52450729403528	5.6765527920994	6.00674222725298	6.93358072969902	5.00390265368572	6.29172110030238	6.54606468321072	6.80817873968814	5.77916073882974	5.99892691630299	5.41957501209048	3.00417586593117	6.55001181515053	5.73113248931447	6.86125163289308	5.63225533226971	6.19228910565704	6.64207770628681	6.8199248181782	1	7	7	4	7	7	7	2	7	7	7	3	6	7	7	4	2	3	5	7	1	2	7	81.5	1	3
150	7	6.11352617181173	1	5.93272174143707	7	6.14410842822214	7	6.46246454032003	6.85432898307114	2.86134631860979	6.61801592596031	4.58049123568784	5.55257862341459	7	5.65493618980634	7	5.73773077880973	7	5.09317740113207	5.89845239656778	6.29533739919841	5.95859248281478	4.91763598773039	1	1	7	1	4	7	7	7	2	7	7	7	4	7	7	7	1	3	6	7	1	1	7	70.25	1	3
151	4.26048805291227	5.14669675279337	2.02021954369076	2.29398350596913	5.75780686933512	4.56632399048015	5.47217760514554	6.97331101650256	6.68095145581347	5.32302862187898	7	5.68092125793289	6.99022874897679	3.72326612303397	5.26784003799366	5.45745973791824	6.06586096626741	6.8648155882835	4.9657908894491	5.81902522083286	7	6.97425340425766	7	1	1	1	3	7	4	7	7	7	7	7	2	7	7	3	1	7	7	6	2	7	2	7	74	1	3
152	2.83514268374365	6.10047288198692	2.44363189077519	6.3179160539982	4.94880999712512	6.12358408040641	7	4.27676478899485	7	6.06930411652546	7	5.43676807275831	6.05712577397434	6.11546490605592	3.81855702263352	6.60264251048167	5.63905023529371	6.23265853928696	6.74951637021196	5.45880884689205	5.5389838385856	7	5.14176728999011	1	1	1	3	7	7	7	7	7	7	6	2	7	7	7	7	7	7	2	7	1	3	7	102.75	1	3
153	5.4143550879616	6.7556076953374	4.64876129571892	6.87727160736205	6.55587750660435	5.96825601177914	6.37193660370505	6.74742248071701	4.40829240553445	5.89194232663183	4.74409517876112	6.20065842768363	6.21404294859346	7	5.53737693801555	3.20052526420443	4.43806423893564	6.13785387551488	7	7	6.57230023186947	6.10251336327925	6.17843662516242	1	4	7	5	7	7	7	7	7	7	2	7	6	7	7	2	2	7	6	7	1	2	7	80.5	1	3
154	4.68424715624079	6.24813229322108	1.2966164430135	3.95796563989319	7	7	7	5.01437200502296	6.68788759939568	3.17014820194853	4.64845735545138	5.61058952603847	6.44641110879783	5.17133471676945	5.95825764449322	5.6875468820602	4.47102831003532	6.54991162370881	6.99663159307596	4.95466132245175	5.9775655079545	6.03307965429469	6.24440580914055	1	1	1	7	7	7	6	7	7	7	2	7	7	7	1	7	4	7	3	7	7	7	7	74.25	1	3
155	6.34679130023082	6.07289267993848	3.93328877971548	6.69749577605617	6.51356189048829	6.25747519360117	6.60230357660642	6.18762197065381	7	6.31995198902249	3.52124818551122	6.16034171426955	5.7858567032366	6.99155424886159	5.74250084124786	3.29053215438386	4.31070028409909	6.11659034551456	5.72413115207602	6.67874817677713	6.64210780967082	5.24053320361932	5.58285673131061	1	3	1	5	7	4	7	7	2	7	7	7	7	7	3	4	1	7	4	7	1	7	7	76	1	3
156	3.5244594196327	6.61165011829641	2.42270885560113	5.28219827859522	7	5.29351082292145	7	6.17976495860391	5.08403942923397	4.7758727912253	7	4.05646224542148	5.0834950149411	7	7	7	2.88003299139316	5.56351517081426	5.70179873103604	5.0205464030234	6.8227089403081	6.24154849628842	6.30534880851182	1	1	1	3	7	7	7	7	7	7	5	1	7	7	1	7	7	2	3	6	1	2	7	87.75	1	3
157	3.40650230475404	4.23823295471269	6.81453484962043	4.99289295730118	5.70949145755646	5.3876355477841	5.79804835491487	4.06467656469581	6.32246116883436	3.64597653274067	6.16326546494157	6.94677196896113	7	6.52930798121829	5.41025393844293	6.66489336250141	5.78487781112932	6.56426694367697	3.84506794016333	7	3.84135837056578	5.43048880262872	7	1	4	7	3	7	7	7	7	3	7	7	3	4	7	3	7	2	3	5	2	1	1	7	77.5	1	3
158	1.06548847109885	7	1.18786789045072	6.96414440362803	4.46088714604464	7	7	3.68210640710376	5.63580671197021	5.92104644726383	6.71872803562412	4.24578378948009	5.97335193456186	5.71365909976951	7	6.69429519583494	7	5.23851944907633	6.362378735683	6.90053171720053	5.1760612720184	6.13696076010434	3.37229645544305	1	2	1	2	5	7	7	7	2	7	7	3	6	7	1	4	7	5	5	7	1	7	7	85.25	1	3
159	6.74583533940325	5.7856145997533	1.98329550623258	6.00816097534924	5.83755595373217	6.95470580972913	7	7	5.48507963762604	5.98684156487433	3.70524776585038	4.92935047344747	5.43755934429034	6.36700223591776	6.22982970598839	3.04998366637968	6.26003045065487	5.89617348257892	5.98408861170999	6.32502132363887	6.98168951050299	6.30944319513814	5.51599877260754	1	4	7	3	7	7	7	3	7	7	7	3	6	7	7	4	2	3	4	7	1	3	7	77	1	3
160	2.69963175106773	6.6280689053474	2.24628128627298	5.19405049290325	4.60789877608303	4.8023668760094	7	5.00812208740682	6.16668797781416	7	7	6.14535412524913	3.17090097588324	6.67055439124036	4.54292626891118	7	4.60446245037167	5.85049647980775	6.66718410139676	6.30679884138634	4.16059567065474	5.23777051498354	4.95452280949684	1	1	1	3	7	7	7	7	7	7	7	1	7	7	7	7	7	5	2	7	7	7	7	85.75	1	3
161	2.8350540919795	7	1.94287246167513	7	5.86650634234641	5.63118184557919	4.08384697090148	5.9546859369482	5.61347741767508	6.0359061977481	7	6.68640810278209	6.06562927368211	5.30081636319758	1.9633299868112	7	4.68853735637891	6.28756220061691	7	6.00274909447567	6.36437272718518	3.99600989462324	4.48889968330337	1	2	1	2	7	7	7	7	7	1	7	7	5	7	7	7	3	4	4	7	7	2	7	88.5	1	3
162	2.98606603602323	5.39765928434428	1.56609853223983	4.74787752582386	7	5.28542657961364	6.93829370810782	5.92025774835886	6.71112530045263	5.14854560576696	7	4.49011873015225	6.17341360964866	6.15905729276328	6.41762238849588	7	6.16929499193625	5.81279965456806	4.777744625882	4.23556101359993	4.95859275521294	7	6.33126781071884	1	1	7	3	7	7	7	7	7	7	7	3	7	7	4	7	2	2	7	3	1	7	7	97.25	1	3
163	4.33118051587366	5.59388337874809	1.68656050882281	4.89022988071522	5.20556973750928	6.8867420203089	7	6.38025101975864	4.23142863131213	4.80629219217836	5.81539971751753	4.99351926048038	7	6.16449892280793	7	5.7831261709001	6.96602316172605	6.32678495013542	4.69466734966428	5.94413315740012	5.08042449985234	6.38586936276842	6.06557432550076	1	2	1	7	7	7	7	7	7	7	7	7	7	7	4	7	1	3	7	7	4	7	7	91	1	3
164	2.15924768572858	6.75506723505342	1.06408005282785	7	3.90803876624396	4.66384957999746	3.90676462960284	3.09097999535303	6.74212039477678	5.45250412837501	6.48069024434776	6.99826913983402	6.95715883480745	4.24474266455455	4.05133940199589	7	5.35547931504647	6.9670874679141	5.78532543804251	5.97716472651721	6.20885351579621	4.21432292399995	6.57140968961731	1	1	1	2	7	5	7	7	7	7	4	1	2	7	7	7	3	5	4	7	1	7	7	89.75	1	3
165	1.40634073160492	5.36732722307263	1.38425657809939	5.36302542287839	7	4.59787912544426	4.85274105256656	4.18679425295597	5.41490650815719	6.98941213032132	7	5.02884926425067	6.12975346907005	5.87467274757585	6.2947362938753	5.79261462993835	7	6.05273250864447	7	3.60451511045711	7	7	6.08445794331962	1	1	1	2	7	7	7	7	7	2	7	3	7	7	1	7	1	3	3	7	5	1	7	83.5	1	3
166	3.69114164974804	6.33397704351549	2.90053967273729	4.46988689404995	5.59767809291244	6.14306434083768	5.77634846256116	6.83967368142882	5.39992032405435	4.9749000202755	6.21852867936036	7	5.0320228503521	4.92374970372183	6.51831247592555	6.31129296530757	6.6769731140093	5.46738616440052	6.50989949129866	6.24634053583954	5.39492446606219	7	5.93666098665447	1	4	7	4	7	7	7	7	7	1	4	2	6	7	5	4	4	2	7	2	1	2	7	80.25	1	3
167	1	6.32379157017825	5.03657018124484	6.42767536275973	5.97855833097149	6.93816680700983	4.83712953776601	4.92714686089212	6.08835982941458	3.61390365801346	5.26763988573312	4.36387499647487	6.51034738717623	4.95020728092989	6.3527395511822	6.81327815207174	2.30080035049688	6.77628384119526	6.03465653209101	6.65053451151048	5.0729548289281	5.56343532096532	6.19580433919869	1	1	1	4	7	7	7	7	7	7	7	5	3	7	7	7	7	4	2	3	1	7	7	76	1	3
168	3.12115892138801	6.43268129814366	1	5.17279112718641	5.87731956496808	5.67908388063411	7	5.74780808170176	4.59382473129364	4.85594406068928	5.09052976725038	5.73451328068708	6.64971800264496	6.61390229840865	6.66337237810886	6.66180444148217	4.96988165328914	6.51216830234165	5.76479055498886	4.88856974746323	6.02653549764995	6.07893487301742	6.17010829695252	1	1	7	2	3	7	7	7	7	7	7	2	6	7	2	7	1	7	2	3	2	7	7	83.75	1	3
169	3.91141521373653	4.2686352799665	2.41537089892856	4.82298836931859	6.55741147045411	5.98869891122805	5.52185287094081	4.12089242408206	6.17791358829707	3.27196370778419	6.75037879744047	3.82754955383917	7	3.99599396896011	4.96247770745357	6.46930346123886	6.32079611213434	6.61590229449325	5.15309351174226	6.39237663516623	2.80150600004177	6.48956882932577	6.75809057094521	1	1	1	2	7	5	7	7	7	7	7	7	4	7	2	7	1	4	3	7	1	7	7	84.5	1	3
170	2.04111024594685	6.37562121383004	5.9765668620134	5.0273804601725	1.02877739503575	6.87928962001417	5.69020900818584	6.6915389120689	6.40656055204327	4.07691856487107	6.64420847556607	6.25568807242886	5.4897347212511	6.69573731278965	7	6.05436308868369	5.28267008710872	5.15365752183272	6.47576511059771	4.513100100544	5.66726334529229	4.35595871975755	7	1	2	1	2	7	7	7	7	1	1	7	7	4	7	7	7	7	3	2	3	1	7	7	82.25	1	3
171	1	6.26151969068886	1.28147367219691	6.31761496890294	5.01966260194329	6.59754408653196	6.62682983375488	3.46791492511109	2.71329963753264	6.48336303158579	6.5391695692631	5.33925038998127	5.72854097286374	6.11886006427522	6.67975786071052	6.13664968073963	7	6.11145672607814	7	6.25021591087031	5.05146817318856	4.59219561354997	3.732135525792	1	3	1	2	5	7	7	7	6	7	7	1	7	7	1	7	7	4	7	7	2	7	7	72	1	3
172	2.53702641986661	3.27807304684982	1.20383232962119	5.75722760163722	7	6.5801296976077	4.83972153707659	4.86395646538912	7	3.03795368914395	4.80311268595601	4.26580237171476	5.72904388891796	5.21425845099717	6.59130812009585	6.00500899454943	6.79947777191274	6.44969519100681	6.24079305967627	5.1241458410543	7	4.86415911342178	6.65323730256618	1	1	1	2	7	7	7	7	7	1	7	7	6	7	4	7	3	7	5	7	7	7	7	74.75	1	3
173	3.06128487157939	6.016766050531	1	7	4.09844311174853	4.73457521728906	6.08818849745508	2.8495443844823	5.88694524696261	5.06037969723637	6.90973005557558	6.02978084560605	6.01908914871691	5.71319943275806	6.2350758250141	6.93499759529968	3.69192880990077	5.33077146571353	5.96777685242858	7	5.71521350780063	6.24876867154413	3.00744426386686	1	1	1	2	7	7	7	7	7	2	1	4	7	2	7	7	7	2	6	5	1	7	7	83.5	1	3
174	2.59639351313389	4.77751154932429	1.29454494367341	4.92446745472262	4.90940222801863	7	4.41333596457201	3.61658499861656	4.97737093161665	3.94784498725588	6.91383738990138	6.56632092315466	6.15467883824484	5.78615227645126	6.14000578690444	6.25084827315568	5.76417961235593	3.76098128688264	7	6.33051779399994	5.81577357564204	3.74643430673181	6.20420086999537	1	1	1	2	7	4	7	7	7	7	5	2	7	7	7	7	1	2	3	7	1	7	7	85.25	1	3
175	7	7	3.96576064692827	5.93283288453849	6.97732845439576	6.61290564237711	6.37359297107351	4.75235852393342	2.99478520467904	6.34018511857575	6.49223936134932	6.60354446265901	6.49429766606161	5.73692761608564	6.8435503907028	4.35026328225614	4.95924720175273	5.29782506502764	5.87708814093358	3.97163686823234	5.87350047250295	5.47517722439924	2.18640656124159	1	1	7	2	7	7	7	7	7	7	7	7	4	7	1	7	2	3	7	7	1	7	7	72	1	3
176	1.81434744130058	4.70264948612648	4.73840715214871	5.6577574147537	5.47494709542985	5.35542394148402	4.46939715409928	3.67284599538348	6.01175100472185	5.4510246440191	6.02589764596993	6.67183194566434	5.78266916704975	5.6728247919038	5.40958109469952	5.21689514220977	2.58868301383847	6.2006424035634	6.50996712063793	7	5.05380302791522	7	6.41588454027354	1	1	1	2	7	7	7	2	7	1	3	7	4	7	4	7	2	7	7	7	2	3	7	99.75	1	3
177	3.96094151667877	4.81530513941021	3.60635576241165	5.69795199652807	4.4699915051265	6.83459098296217	6.17536278551132	6.91531908123543	6.69892321624789	4.6407633442004	6.848661321072	7	5.81934928126368	5.6369885765737	4.63769809956857	2.58601945231439	5.18410743705612	6.23645810880163	6.27605810404321	5.2425378538061	5.89515560209243	4.92304967606725	5.59755635234973	1	2	7	5	7	7	7	7	7	7	7	4	4	7	7	7	1	3	2	2	1	7	7	81.5	1	3
178	6.40792673928758	5.02470151305189	2.0611849468612	5.38927464765774	7	4.9750542180009	5.86866465680671	6.34923529398204	4.26969306063144	4.48494587174025	6.88748510199304	6.24919820946024	5.23061783373976	4.62346044718253	5.24164418588301	6.21240896574218	3.78380171430789	4.1735432618882	7	4.46864786553997	4.95741688360622	5.91481608873521	6.68395659092533	1	3	7	2	7	7	7	7	7	1	7	3	7	7	5	2	7	7	7	7	1	7	7	72.25	1	3
179	3.04232395758612	7	1.98859377978516	5.4592384731375	7	5.82225868010015	4.76139082748793	6.4907769068763	6.08114411745454	3.32707887399697	6.87285401099374	6.86955493843895	4.15514912354522	6.442282399983	5.5396288574894	5.64174568942891	2.47572302266435	5.64267297416135	5.54502808425774	5.66400008841914	7	6.43316317151063	4.902916101242	1	5	7	4	7	7	7	7	7	7	7	2	7	7	7	7	1	5	2	7	1	7	7	79	1	3
180	4.04909999013233	5.23350960700045	1.77481147578968	4.26545853218844	6.37881863102162	5.81289981876698	3.06542206844001	5.19292094880579	7	2.59834485833241	4.93060434861716	6.50004240340744	6.04214361599331	3.5474961038856	4.97102561472791	5.99576021350589	1.78762500119106	6.23880758093751	6.96798015005815	6.85359355554796	5.51269340682051	7	4.90963694588815	1	1	1	1	7	5	7	7	7	2	7	7	7	7	2	7	1	2	5	7	2	7	7	71.75	1	3
181	6.70903567335304	5.35470050425519	3.07821952686437	5.86663457183839	6.99613225705936	4.8695643468072	4.44378915869907	6.98659773724475	4.08908801813181	5.09090000811789	7	6.44386351368509	5.53949855501217	4.48501019381803	6.54049767875693	5.97909700013029	3.66908441532993	4.38173837951772	6.89766497866909	5.85278203564111	5.35193000451454	5.21412441294229	4.39760878788384	1	3	7	3	7	7	7	7	7	7	5	4	4	7	7	7	7	7	5	7	1	1	7	72.5	1	3
182	3.2902745336381	3.48808702569716	1.63254232883549	5.18102500523489	7	6.61201928495573	5.79795731287908	5.59335275485751	7	5.66066228973131	2.26063428120423	6.46348168095611	5.63387192653079	3.49570836306358	5.0968110482155	6.7712283570366	3.03723722394193	4.86852835555332	6.89038557773638	4.5759180775371	6.55363522954111	7	6.78372545795264	1	1	1	2	7	7	7	7	7	7	7	1	2	7	7	7	7	2	3	7	2	7	6	82.25	1	3
183	4.67747691207833	6.71440235989682	2.5605454338354	3.9663497184168	6.6144398220325	5.46533113136134	6.0904570101988	5.22230314104741	6.45311579055741	5.02250312800773	6.31454166935094	2.95733306070208	6.48407447072637	5.60208273895483	5.68258053804054	6.02619688998925	6.67307837465167	5.23069256630466	5.64984459167659	4.39778109863814	7	6.04659337622029	5.94872147572779	1	1	1	7	3	7	7	7	7	7	7	2	4	7	2	4	4	2	4	4	6	7	7	75	1	3
184	4.81859212478379	5.24581561865991	2.83251802240576	5.24598560283938	4.59080664984891	5.53397617096578	6.51206174740842	7	6.54677064939922	1	6.07957331512228	7	5.36201839525329	6.43099731988531	4.98179485133809	2.1136063783324	6.17423755420305	3.6032015893088	6.13219990266376	5.54633336381849	5.79410775999949	6.54155136587619	5.67369470241084	1	2	7	4	6	7	7	7	7	1	7	3	3	7	4	7	1	3	2	2	1	2	7	84.75	1	3
185	6.49437588301524	6.58597378066137	3.15807510222448	5.78763731982726	6.45100883257451	6.43543959502937	6.40334878606648	4.75128950553647	3.079927763139	4.85496602834069	5.95705455950327	6.69267756792595	6.71403181850854	4.4377828629847	6.3003098307598	4.38617399736025	5.56447116847977	6.14805594428829	5.70136825981495	4.67052096167223	6.25966779541902	7	3.20502876632642	1	1	7	2	7	7	7	7	7	7	7	3	3	7	1	7	2	2	7	7	1	7	7	83.5	1	3
186	3.40780890167616	5.44298894163525	5.80512104719006	3.75897342133125	6.59807987321102	6.50585767789219	6.6310218827097	6.27074460620005	7	5.16243786726317	3.5305814065127	3.1541080060986	3.93294897743214	5.5877958088695	6.74870714576647	6.10023888516498	7	7	4.49741075476374	5.01527399690271	6.19988688104119	7	5.41097997431144	1	7	1	7	3	7	7	7	3	2	7	1	3	7	4	7	2	2	4	7	1	2	7	73.25	1	3
187	2.54493798896789	6.39522739161529	2.55341360102106	4.86182430155239	6.64060508639909	5.36102184592039	7	3.17368288895082	4.58918380901182	3.27669009830387	4.75151713935586	5.35133614310582	5.2910266238227	4.3633486832606	6.62952924365796	3.29192947534251	5.89543818166183	5.71467512185952	6.35134220203547	6.67461066103197	7	7	6.252822625978	1	1	1	2	7	7	7	1	7	7	7	7	7	7	6	7	1	7	6	7	1	2	7	72	1	3
188	3.56920024587064	6.62947586997121	1.40380837776723	5.79721694728121	5.24999925748215	4.91500568784478	5.54479494672353	4.99978458935175	5.99618034748132	5.36285811345096	3.99049974576309	6.45913581187787	6.8170709593805	5.54844012185642	7	5.70188391043065	5.13853932918879	3.82131048349964	5.94565098479059	6.76402037478544	6.78803701601441	4.60515076472103	5.07289516120237	1	1	1	2	7	7	7	7	7	7	4	7	7	7	7	7	3	3	6	7	1	7	7	85.75	1	3
189	2.82299463318365	6.07130095543423	5.87218030125408	3.66734049381434	6.07979486481754	6.23835424545268	5.26007246307458	7	6.8312046008001	5.40700632520989	3.80755476942053	3.43690050337028	5.58915013587128	6.09966585256606	3.80643379542354	7	5.80970099448249	6.43518689283947	5.27769183532625	5.45875225592287	7	6.33200691377728	5.63694099584519	1	7	1	7	2	7	7	7	7	1	7	1	2	7	5	7	2	3	3	7	2	4	7	72.5	1	3
190	1.84178807461578	6.22583462229902	1	5.46129959531591	7	2.53743235645539	7	5.04812968815395	4.55395734039308	4.60766660850128	5.07912210168526	7	5.85705709058454	4.57293121283465	4.54253883415676	5.05307221515535	4.4817518754585	6.40959130822118	6.5625186620919	3.4612451089776	5.98044322437797	6.10952025630837	1.54479463877855	1	1	7	2	7	7	7	1	7	7	5	7	2	7	1	7	2	6	7	7	1	2	7	64.25	1	3
191	3.30622931364037	5.83859628289109	1.1166262601438	4.67095051999602	4.4330768814317	6.78613466005755	6.07105039324781	5.7611524389411	3.91950012800222	4.87841877662419	2.23689316173148	4.23280036243361	6.82217669284398	3.13780573939179	5.38315714641996	4.57472843559239	3.13701056433268	6.13135728303945	5.00238714904544	7	6.26397303083365	7	6.44786871620418	1	2	1	7	7	2	7	7	7	7	7	7	4	7	7	7	2	3	7	7	3	7	7	91	1	3
192	3.67774431946952	5.66582182463856	2.14556376746609	4.06964627423551	4.1374427240568	6.85174211400525	6.43788845949538	4.44859203571338	3.95524076784287	4.89811585904784	2.76521527165733	4.66350702889042	6.20421366590243	4.16328615170174	5.68616506362347	4.44942320043131	7	5.6667879222671	5.03909018159296	5.22191300792259	7	6.19979484344401	6.84784943192683	1	2	1	7	7	7	7	7	7	1	7	2	5	7	7	7	1	7	4	2	2	7	7	76.75	1	3
193	2.7518662603997	4.48421508958213	1.73692911002578	6.43303944791288	6.84600435636257	4.194968457417	5.99508172025491	5.51713596302523	6.7475474992986	5.21517719954709	4.25299692726539	3.36020952080186	7	6.32971962369564	4.5457864867392	6.20093930534634	5.12598187297476	4.97051266646008	6.17468935661113	4.44462057357809	5.23545090229004	6.2139535118034	2.73453305438097	1	2	7	5	7	7	7	7	7	7	3	2	5	7	3	7	5	3	6	5	1	2	7	89.5	1	3
194	1.41114040531383	3.81122793422257	1.44452397098566	5.4719052410438	6.26210551522869	5.66791028388123	5.71292674482374	4.72783798367892	5.60740563208366	5.93205242534676	7	5.67440439977338	6.19767234510237	5.08656230486411	5.05966847797028	5.01360172083293	4.18679898763008	4.538157935055	6.77731150960321	6.55764702343726	6.8008225102656	1.45402467594325	1	1	2	7	3	7	4	7	7	7	7	3	7	7	7	7	7	7	3	7	7	1	7	7	67.25	1	3
195	2.48446600612078	3.61594904784183	1.7576730886879	5.95264843852518	6.03621173810398	6.96728827310316	5.30801522979861	6.29070268800272	4.5000887888888	5.31352010468897	6.81650516227523	6.10676832801527	5.25658750705991	2.62207301628591	5.49330076118005	6.71426673493554	3.1987928863347	4.00427318571059	7	3.61431663479056	6.7397205822261	6.29548522066056	1.25992019394508	1	3	7	3	7	7	7	7	7	7	3	7	7	7	7	7	2	4	7	7	1	7	7	65	1	3
196	2.01121501854009	4.47209236335057	1	5.10410544693865	7	4.85140881540904	5.45571766398929	4.40728841497816	5.5792394930025	6.38592950892062	5.93583207371126	5.33637551758557	3.16285927504175	6.29342120109084	4.42288735119102	7	6.42126441992293	5.63907353938604	6.62502731873565	4.02828239369556	5.0914792058617	3.760832191255	4.14215349100441	1	1	1	3	7	7	7	7	7	2	7	3	7	7	7	7	2	7	3	7	4	7	7	81.75	1	3
[truncated: 5 more columns]
