# Supplementary material for: How Are Mate Preferences Linked with Actual Mate Selection? Tests of Mate Preference Integration Algorithms Using Computer Simulations and Actual Mating Couples
Source: PLoS One. 2016 Jun 8;11(6):e0156078. doi: 10.1371/journal.pone.0156078 (PMC4898694; doi:10.1371/journal.pone.0156078)
Supplement: S2 Data — Long-term couple and agent-based model data analyzed in Study 3. (ZIP) [file pone.0156078.s002.zip › S10/Polynomial Model Data/Polynomial Couple Population 01152016 0748.csv]

	trait1	trait2	trait3	trait4	trait5	trait6	trait7	trait8	trait9	trait10	trait11	trait12	trait13	trait14	trait15	trait16	trait17	trait18	trait19	trait20	trait21	trait22	trait23	preference1	preference2	preference3	preference4	preference5	preference6	preference7	preference8	preference9	preference10	preference11	preference12	preference13	preference14	preference15	preference16	preference17	preference18	preference19	preference20	preference21	preference22	preference23	fitpoints	sex	algorithm
1	3.98260324094121	4.0788226978758	4.77967859412795	6.59783349912379	5.16860888322726	6.41847793308765	7	5.9702429544275	5.98699011022221	6.16332243847328	7	7	6.80974453263974	6.31910542748084	6.09414985919275	7	4.19743233213809	4.33791374103399	5.6233406140935	7	7	5.54586900851474	6.60708686507447	7	1	1	7	7	7	2	7	1	3	7	7	7	1	7	2	1	7	7	7	7	7	7	85	0	3
2	1.77785434452608	1	6.85247829376812	6.81572747660597	7	6.77968760856986	6.94921588953948	6.78184526952937	3.75368573710078	1.04948701804855	6.33853632357799	6.47166634670331	6.34213913548148	6.55713342469305	5.569640435995	6.80057066407402	7	6.80082784268761	1.46198279848829	6.58486692302094	6.68100380139076	5.23379325746891	5.76833603121843	1	1	7	7	7	7	6	5	1	1	7	7	7	1	7	1	7	7	7	7	6	7	3	77.75	0	3
3	2.47880418141288	1.80375096316324	7	6.82974489270979	7	5.16494538693263	4.55521556519976	7	7	6.18847227303453	6.02856162873123	7	7	7	5.00329512967842	6.1360521863209	1.75207939510635	6.07700262558742	1	7	6.62655583806125	7	7	1	1	3	7	7	3	2	7	1	2	7	7	7	1	7	1	1	7	1	7	7	2	7	91.5	0	3
4	2.43413009256029	2.19204598859613	6.97948485648069	6.71110701519224	5.78321127569366	6.34923835496536	4.64589365556727	5.15139248918295	7	5.70080674453265	6.22942031917381	6.69442246538483	7	7	4.95098532738382	4.87508779208906	3.46100949696934	5.97256268273023	6.96696125267618	6.87559925035105	7	6.66673385372076	4.9859446934764	7	1	3	7	7	5	3	7	3	7	7	7	4	7	7	1	7	7	7	7	6	7	7	82.25	0	3
5	1.77974918254964	7	6.70780261305417	7	5.82483485975532	6.8526263260426	6.92809353318459	5.6084206557855	4.79473579474804	1	6.8672598156202	6.69666113284225	6.33832008543259	5.72513976158649	6.13792388462762	5.65848508497905	5.47636786671132	7	1.25874405716028	7	5.03421481022351	6.06420425706017	6.97050282590026	1	1	7	7	7	4	2	7	1	1	7	7	7	7	7	1	7	7	7	7	7	2	7	110	0	3
6	3.00369507500696	2.85380872753908	6.30961273492168	7	7	6.89877206944635	4.32891868478763	6.86282972492346	6.1796334449122	7	5.03119725482074	5.59167548212423	5.82512310105815	7	5.75417939563993	5.5116719267087	1	7	1	7	7	6.90939187754404	6.71140516433478	1	1	7	7	7	3	2	7	1	2	7	7	7	1	7	1	1	7	2	7	7	7	6	93.75	0	3
7	3.38568634310297	1	7	3.14032266853892	7	6.89734979657475	3.77117765512577	5.10725211464647	3.60367396690815	5.98344510222128	7	6.5861193551729	6.95641392599667	3.78531825499648	6.7837430670153	7	1.79971705665753	7	7	6.56348469621342	7	6.47430417333329	2.45593570459371	1	1	7	7	7	7	1	7	7	7	7	7	7	1	7	7	7	7	7	3	2	6	7	92.5	0	3
8	2.49641550569301	7	6.17634768755898	6.27668656662247	6.01765027397559	6.72855432196486	5.17110264724964	4.98162091952186	5.5986339053308	7	5.73072382041622	7	7	6.46153456577718	6.02734260969919	5.2993793600171	5.33109620355592	7	1	7	6.32989714493918	6.80273710095323	6.23174590538542	1	1	7	7	7	4	2	7	1	7	7	7	7	7	7	1	7	7	7	7	7	2	7	91.25	0	3
9	1.54193564434183	3.07177856103796	5.7631317306821	5.98026455941209	4.76525758397834	6.25941837205022	7	5.88539319497954	4.0323386733796	7	5.47654747710527	6.43901769444355	6.8324344282011	6.8448315154439	4.86942980183356	6.05657437493635	3.7135677029644	6.10901021803681	6.35182801765898	5.98966256366164	7	4.90786258063041	7	7	1	1	7	7	7	1	7	3	3	7	7	7	1	7	7	1	2	7	7	7	7	7	92	0	3
10	2.99198971174086	3.2095632852393	5.06920456884996	6.91219620253345	7	6.98627018861697	5.98144116724711	6.28269264444061	5.68862275272858	6.76900645102255	6.62594781612511	7	4.12232532904255	5.41378857194207	7	7	5.6382260015082	5.60383336341118	1.98554227949164	6.18569527662802	7	1	7	1	1	7	7	7	7	2	7	1	2	7	7	7	7	7	2	1	7	7	7	2	7	7	89.75	0	3
11	7	1.86072067557491	3.48185979391385	6.74731489203466	1.36538630185029	6.45398963285391	7	2.08292389916603	3.59269129744025	5.36893650528952	7	6.03168332388101	5.88396269449906	6.68102872328692	6.88111572058695	6.29512219779008	6.08571479956171	6.9348810537991	6.77509715801559	6.0248317055008	6.8820138367137	7	5.35081847741094	1	1	7	7	7	3	4	4	3	7	7	7	7	1	7	5	7	7	7	7	5	7	3	85.5	0	3
12	3.60325974784228	1.69034508467324	6.44352022582282	6.31052446715174	6.53036847392977	7	4.61921882888585	7	7	2.53335191502889	5.02548621404081	5.3758425340407	7	7	6.39371246172272	5.4584470837512	2.15110341274719	6.81838904615628	1.10428725118049	6.78746785236152	6.70294113718338	4.82293419103744	7	1	1	7	7	7	3	1	7	1	4	7	7	7	1	7	2	1	7	2	7	7	7	5	101.25	0	3
13	2.22578812135458	1	4.13724715052598	7	5.02322837473487	6.76721891805922	5.46094289038717	3.46335912841083	2.19791775173162	5.53808828386975	5.03509643693889	7	7	4.86563925753503	3.93591255750864	5.71450715832963	1.99241700450524	6.82060473697315	7	5.91923360066635	6.5654121798397	7	5.74207800198345	7	1	1	7	7	4	2	7	1	1	7	7	7	1	7	4	1	7	1	7	2	7	7	85	0	3
14	3.79906718411401	1.24881219855883	5.1904158646065	5.09184570383984	6.23027136128905	5.84406843777346	6.1577728055669	4.2451389905358	4.70764420962615	5.13921114160601	6.61350643509704	7	7	2.9806622853416	6.98116075809953	7	6.00648855723888	6.16416115143974	6.12771358585746	6.40329685850932	6.43150397239303	6.55403612566983	7	1	1	2	7	7	3	7	7	1	1	7	7	7	1	7	1	7	7	7	7	1	1	7	85.75	0	3
15	3.87429903097766	3.77063276716117	4.47031567083216	6.98753399727163	6.73479078615333	6.59560308813369	5.81365320784828	6.12896514907297	5.65223502878984	7	5.90636627850941	6.23951224490721	5.76290867103905	6.19753490760073	6.12509170014742	5.84295682197113	5.14770700274695	6.04696205618046	1	7	6.50679321050012	6.49001295269598	6.52627247576031	1	1	7	7	7	3	2	7	1	7	7	7	7	7	6	7	1	7	7	7	1	7	7	90.5	0	3
16	3.58390531420373	4.07906813095256	5.22105209373763	6.77508733807244	6.96028659891769	7	7	7	4.54839593509514	2.3881050845006	6.06987352913301	5.76376784331383	5.77947628557846	7	5.99957265890071	5.75941266180898	5.99026387859375	5.42093382463483	1	5.51157807079725	7	6.08410542058197	7	1	1	7	7	7	7	2	7	7	3	7	7	7	7	7	1	7	7	1	7	7	7	7	94.25	0	3
17	4.39102333488123	2.70096910191341	6.73968134953008	6.64392373693692	6.09637063937519	5.0364598344891	5.11270771360516	6.1793113014332	6.84680262083038	6.94786447438927	5.59133383119966	6.29039774709095	6.09477870792686	6.42909374182727	6.50344089052809	6.60810472262397	1.56903497458956	5.07341986103323	1.04008586443066	7	7	7	5.9838845084444	1	1	7	7	7	3	2	7	1	7	7	7	7	1	7	1	1	7	2	7	7	7	6	74	0	3
18	2.9563306598245	2.09180724341017	4.76039140944598	4.84687269654772	7	5.17796286312121	6.43799321591908	5.55558716570998	6.55761522787173	7	7	5.75810374162737	7	4.91830097808475	6.87952985672496	5.40146422031439	3.89414942429208	6.3282969362448	7	6.30125961932317	5.40326687337843	4.51241033116986	6.21950109155554	1	1	1	7	7	3	1	7	1	2	7	7	7	7	7	7	1	7	7	7	7	7	7	83.75	0	3
19	1.42129012105903	2.96427400443256	5.83163055732372	6.03738725473322	6.04875813309569	6.2032527969344	4.57051079979764	5.78867612071142	4.92788236797998	7	5.83664499229662	4.99466259424766	7	6.75520246766459	5.81137619434948	5.94980344088633	6.91202855320112	7	5.87185893524837	6.8288956259116	5.3216598404007	5.5686433768692	6.44150783481493	7	1	1	7	7	7	1	7	4	3	7	7	7	1	7	7	1	2	7	7	2	7	7	86.5	0	3
20	1.30910391973244	7	6.3902057840131	6.44166253443281	6.27692514331977	7	6.47737353575508	4.96502862843226	3.64151186861336	1	6.00604612796893	7	6.50940191301267	6.23024440799493	5.40714112626144	6.68119299666264	2.4099935744577	5.04972446748567	2.72115735649558	5.96511491115929	6.29384448755476	5.88148896227485	6.68777014004934	1	1	7	7	7	3	2	7	7	7	7	7	7	7	7	2	7	7	7	7	7	7	7	89.25	0	3
21	4.56387272234061	3.16699303077974	5.32698713396438	6.2589065388462	7	5.51139907075605	5.97505682830703	3.98270645191891	4.88882846071149	6.24927294990233	6.19023718075448	5.83243265519418	6.49180232798831	6.39220571571644	7	6.34951174731223	4.94413666527594	7	6.20203066865525	7	6.14307364190642	3.76372140454531	6.35745420526531	1	1	1	7	7	3	2	7	1	1	7	7	7	7	7	7	1	7	7	7	1	7	7	80	0	3
22	1.0216367802832	7	5.62541111858582	6.7572479341698	5.36844439581326	6.07885720627	7	5.87647354129298	3.94773798588137	3.96865029696401	7	5.18453040598506	5.73166788139668	6.99397930241538	1.54133440292733	7	4.08854235005364	5.43488160202	1	7	6.78275299809645	7	6.91642164403389	1	1	7	7	4	7	1	7	7	2	7	7	7	7	7	2	1	7	7	7	1	7	3	80.75	0	3
23	3.53564262213186	2.44531001648285	4.97368332855427	4.45436444209343	6.33447321624955	7	7	4.98791277099361	5.84641627611327	3.30939531294384	7	5.09104953856976	5.73115523811277	6.42747470014885	6.34222602828152	6.63003399578057	4.27537049331159	6.49437345246611	7	7	5.93103713355642	5.73127552254589	5.4434222402035	1	1	1	7	7	7	2	7	1	1	7	7	7	1	7	7	1	7	7	3	7	7	7	80.5	0	3
24	2.83328399706896	2.44602636267066	5.97145301831957	5.68106387572801	7	6.79207958485538	6.96748400993857	5.04507908863369	4.61461734982783	5.92655872041395	5.12361860561383	6.49097080160003	5.6694909762922	6.15516226475254	6.59812838014329	5.61329835488423	1.04800024106303	5.66277679266605	1.80598900011389	5.84665801364382	6.79883219409269	6.78383228153318	6.39338334136277	1	1	1	7	7	7	7	7	1	5	7	7	7	7	7	1	1	7	7	7	7	2	7	89.25	0	3
25	1.79600097351471	7	5.70602244554682	6.94078850506563	6.3961477144387	6.75266019044244	7	5.53339841670095	4.61140293686557	2.05376928663505	6.74267524375084	5.18002890596588	4.32068337211196	7	1.73052321754369	6.14259178416362	7	5.50482084689455	1.45641473651371	7	5.75970221183176	6.35556798022662	7	1	1	7	7	5	7	2	7	1	1	7	7	7	7	7	7	1	7	7	7	7	7	4	107	0	3
26	6.78868135964228	1	3.17015491613685	5.89010797986587	5.9421799008894	7	7	6.96293376781293	6.97900002295944	1.80500689649939	6.38190393063933	6.22822553296212	5.43611997489461	5.65548078576522	4.74928441836256	7	1.12974446207345	7	1.15417767295638	6.54824717161592	3.94761369285607	2.09758820928536	6.67850322016873	1	1	7	7	7	3	2	7	3	7	6	7	7	7	7	2	1	7	7	7	7	1	5	76.75	0	3
27	2.08012384767184	1	6.95566562578727	6.85485304619115	4.43376614237159	6.36336866637329	4.98204451234645	4.83461305363465	7	1.42836599392394	5.2240783824697	5.771927611417	7	5.89584965166662	5.98299391560348	7	4.11497777397925	4.77708711524021	2.73301839340046	5.05509639113975	6.32418874261934	6.35729684306044	6.81698393284803	1	1	7	7	7	3	7	2	1	2	5	7	7	1	7	2	7	7	7	7	7	7	6	62.5	0	3
28	5.06798387548553	1	4.09463918604816	6.85609032244928	5.66802488026002	4.824165922625	3.67073590053676	7	6.7136426857087	1	5.60532699883982	6.63427507794354	5.98288581511453	5.98994781863115	6.19869089950571	6.03510501672556	3.83718920156063	6.21354734141717	2.87483030899749	6.82237140581851	6.21037740558358	6.87929050997803	7	1	1	7	7	7	7	3	7	2	7	7	7	7	5	7	7	1	7	1	7	7	7	7	71.25	0	3
29	2.46075747177655	1	5.29740333380472	7	4.61943064538545	7	3.76153750215199	6.29290550435613	4.51344516458975	4.58394340190892	4.97439110945318	6.74473739273146	6.48061626297853	6.03874540278217	4.7021619967144	2.29610812195789	1.26756191388191	6.99890634874875	6.68924945189063	6.03040818144773	6.51364951215645	7	4.34962991608279	7	1	1	7	7	7	4	7	1	1	7	7	7	1	7	2	1	7	7	7	2	7	7	87	0	3
30	1.74221257000178	1.72574570858847	6.05862696040791	5.88345017956498	6.64212511314627	6.2155968847667	3.69462944534144	5.49230908343086	4.38687246254633	7	6.47492544640182	6.91395116692676	6.02274459702881	6.58626185584473	6.92258352421934	6.17819940483521	1.73231208554966	3.25961874008018	4.40802417650921	7	6.47947703422899	6.8775537891874	4.07043642725865	1	1	7	7	7	3	4	7	1	3	7	7	6	7	7	2	1	7	5	7	2	7	7	101.75	0	3
31	2.74125993032861	1	4.68475076220993	5.76030890965678	5.24028281453426	2.31463819597993	6.92029672975949	4.20475568560188	6.8979659125101	6.32828167599007	5.74778935757367	7	6.54570164727478	7	5.71530731873489	5.48162352562808	7	5.79807595189894	5.76677449142316	5.97804243707442	6.05680056498842	5.98446514863769	5.24062404240958	7	1	1	7	7	7	2	7	1	3	4	7	7	7	7	3	2	7	7	7	2	3	4	85.5	0	3
32	2.94674428621524	6.72400486867422	5.45762716485754	7	6.00920538962448	5.72629752754081	6.25569367937508	5.99851707332125	6.62595546525177	5.67765857050787	4.69997641660373	6.17408501211927	6.59828319013903	6.72889952331826	7	7	5.0643340042683	4.60930629744128	1.47314423406747	2.52160988892214	4.89546951207623	6.92501746409244	7	1	1	7	7	7	3	1	7	2	2	5	7	7	7	7	1	1	7	7	7	7	7	7	85.25	0	3
33	1.59338652616619	7	7	7	6.40561394733679	6.80670165172215	6.6342434525257	5.21696629017518	6.5428413164916	6.1123958413384	6.18091960059227	3.92723427882172	5.38383844542797	6.2042397991147	5.88386559684146	6.26446733608825	5.44800368226045	7	1.12429194682728	7	6.54380057486682	3.34455883745125	4.96020916276964	1	1	7	7	7	6	3	7	1	2	7	7	7	7	7	1	7	7	7	7	7	2	7	88	0	3
34	2.70724461489822	1.38152474873381	4.15099495784348	6.06830703042569	5.86156133193008	5.61618154587215	7	7	6.04491137627683	7	5.32258621133495	7	4.68906441562392	7	7	5.81263592787614	3.92934308819266	5.92232784433584	4.94915047227051	5.57358473649501	7	5.61461803935834	4.91462597392893	7	1	1	7	7	7	2	7	1	2	7	7	7	5	7	3	1	7	7	7	2	7	4	94.75	0	3
35	2.06160137454532	3.95089122736877	3.55085952671142	6.75678531629484	2.90272364952052	6.33627113481746	5.88049262215911	6.64950788616333	3.21059283372328	6.40748496467197	5.46430456648074	5.7789728082263	6.53577020959712	6.75291372638313	5.92706023163693	4.85731271062558	1.97654486751665	6.84134941117396	3.12481670065501	6.33831384821	6.5850546527193	6.45034332258523	5.5879326539531	7	1	1	7	7	5	7	7	1	1	7	7	7	7	7	2	1	7	1	7	7	7	7	81.5	0	3
36	1	1.49682975352402	6.1024135285817	5.37135724216389	7	6.31758192282871	7	4.3051829526186	4.26734506490985	1.04160722038497	7	6.86984776885623	5.16362364740691	4.29832086192247	6.70868114578899	4.31879095774328	1.3949239869517	6.60754431281477	4.45324390029683	5.2788275729038	6.52030221498641	5.41836853700346	7	1	1	7	7	7	7	6	6	1	3	7	7	4	1	7	1	1	7	7	7	2	7	5	90.25	0	3
37	2.71126189635724	1.37342490790339	4.30613255842	6.31748629872622	4.98478429128669	3.63251935645342	6.83543292174869	6.65243738972959	2.98605787172392	1.58889600622395	5.30473711320387	7	6.11280736531621	7	6.524752967264	5.60921800802741	6.85036537375688	6.3821000669638	4.85481046462108	7	7	5.98927274798181	5.12381452462803	7	1	1	7	7	7	2	7	1	3	5	7	7	7	7	3	3	6	7	7	2	2	5	86	0	3
38	1.86193912719077	1.20594249473275	5.65965962960985	2.88857153468871	7	3.36641895975945	7	5.89276541318051	7	2.95656744388837	7	6.00306585491728	5.54962242662086	5.58739434611432	7	5.64730419603314	1.19169335791864	6.7824773462422	5.22072623269145	5.65775144431071	4.18260785854113	5.44371573861855	7	1	1	7	7	2	4	2	7	7	2	7	7	7	7	7	3	1	7	1	7	1	7	7	89.75	0	3
39	2.27321765508417	1	4.77808751029565	5.20957519524834	6.52912197661892	7	6.61298764772614	5.83880941839097	6.60474583453394	4.74617020705078	7	7	4.75859469233991	6.66843148124439	4.95674973062697	6.16878793405192	1.78451881324035	3.5939705605013	3.46566885272659	4.53935154030883	6.13352689720941	6.67407404163097	5.18762150520209	1	1	7	7	7	3	2	7	1	7	7	7	7	4	7	2	7	4	7	7	7	7	4	98.5	0	3
40	1.19348634329867	1.04554165600061	6.70805762802074	6.06995808360244	5.48575488753038	3.08778207512732	6.0096878773414	7	5.5123153267882	1.49730333128065	6.45662312866209	6.63012592514988	5.38698425964317	5.2667831750863	6.55573273347806	6.76647081480203	6.86573705178743	7	1.86341543992398	7	5.77245369460046	6.38993713010604	4.82304630937154	7	1	4	7	7	4	3	7	7	2	7	7	7	1	7	6	1	7	7	7	7	7	3	70.25	0	3
41	2.16926639885886	1.45487740163454	5.02044658792607	7	6.60690484657967	3.49079802062439	6.03186381573357	5.03582393477209	6.8614277118703	7	5.59548705961861	4.74333356021238	6.3000898346436	6.95048493776835	6.23062017956853	6.61560816333207	4.30992732824174	6.77468204944499	5.450570934294	3.36001166458395	6.80828658965854	5.67179473454851	5.14975675403394	1	1	7	7	7	6	2	7	2	2	7	5	7	7	7	3	1	7	1	7	7	7	7	74	0	3
42	2.34525229476374	2.54101246501934	5.84843256312025	5.58713171743455	5.71194626565168	7	3.96881527816654	6.63747327338112	4.37664316790159	4.43701691302703	7	7	6.32453888422935	5.86754014277192	6.1199968430755	7	7	5.99330135481589	1	6.03279380383486	6.34667767482555	5.06129255006215	4.9113150041023	7	1	2	7	7	4	3	7	7	1	7	7	7	7	7	2	1	7	7	7	7	7	7	72.75	0	3
43	3.287745087688	1	5.1817766433074	6.63363598792146	3.7585189470546	6.38932018416004	6.07455116831605	4.13755182032575	5.95176468157439	6.96628245120381	6.46668889807456	6.42564588967475	6.09710166646175	5.89938601450183	6.67808761819503	4.88120415764932	7	6.84922382051113	3.10432295466499	7	5.213646518345	5.52739324709454	5.61976863043772	1	1	7	7	7	3	2	7	2	7	6	7	6	7	7	3	1	7	7	7	7	1	3	69.5	0	3
44	6.031368046474	3.7175884396672	5.13088324179745	5.59749500599625	6.87640319051921	3.38305733161782	3.47295801620991	6.63879865517005	6.18271973126359	7	6.75345905652531	4.21979601245812	7	5.95442432673048	2.51057035931413	7	1	6.6781562184025	3.73172095661401	6.74028337248779	4.19617382327205	5.88251854067054	6.79243965353103	1	1	7	7	7	6	2	2	1	1	7	7	7	6	7	7	1	7	7	7	7	2	7	78.25	0	3
45	4.49464810920121	1.91946306109272	5.36593517364095	4.97780073437264	4.75133467170144	6.33265127766389	6.34267321235258	6.20051740709164	6.69743854917566	7	6.93697340873169	6.85288732592888	6.23104118444238	4.56757113081651	2.11506777622218	5.0656603191097	7	5.45927160194077	5.15714534955097	5.43240073604221	6.51776489986985	5.68598345708471	7	1	3	7	7	7	7	2	7	1	1	7	7	7	7	7	2	1	7	4	7	7	7	7	80	0	3
46	1.98452528176069	2.81630783219618	7	7	4.70441356882824	3.75877502504359	5.13814360221661	5.57480422902542	4.9043521961381	3.82426463293152	6.18429244632938	6.52260700851207	5.25252550788693	5.15806780864893	7	5.94961865466397	2.61448687615923	6.53235871561731	6.04980558220079	6.47371668161094	6.32002813361313	6.65073648047677	5.21502114316358	7	1	4	7	7	7	2	7	7	2	7	7	7	4	7	7	1	5	7	7	7	7	3	81.75	0	3
47	6.82443168613733	1	4.28318440935029	6.88370489401055	5.96733000439292	5.32209777899106	7	7	6.33514053007986	2.54814073479646	6.62628957730816	6.51502773213701	4.57428638481286	6.65076749527639	5.44652520245229	5.21280605545673	1.18794342403552	6.41029350359775	2.00859189641194	5.13383920012144	6.20321466145517	6.94661861621447	7	1	1	7	7	7	2	1	7	2	1	7	7	7	7	4	3	1	7	7	7	7	7	5	79.5	0	3
48	2.40564988300092	2.27995010773761	4.44001079516326	5.37753512145477	5.99237562767	7	7	5.54677985171277	4.95838144721483	1.49858666155563	7	6.90894754564181	5.49819171264968	3.17602579545512	5.71807050013278	3.78639194602439	2.30028371874926	5.88505567082869	1.54013613967557	6.87541835405962	7	6.893330258447	6.48691987923829	1	1	7	7	7	2	5	7	7	2	3	7	7	7	7	1	7	7	5	7	2	7	3	87.25	0	3
49	3.30208887376815	1.80037417830468	5.85223710962961	7	3.67573951334255	5.04730117981927	6.81754158351081	5.32059625398804	6.16644382719538	6.19184701498226	5.85779858110391	6.49055390945897	6.28188288011842	3.38313772844734	4.73362143406432	6.65179257524799	3.10573067761049	7	6.16079250739808	6.6317167973074	6.36431671320303	6.03526155525363	3.66807269321946	7	1	1	7	7	7	2	7	1	7	7	7	7	1	7	3	1	7	7	7	2	7	5	77	0	3
50	2.21404707711111	2.51757264291913	3.99568111154376	5.19772505508333	5.30123659477229	4.83870705719937	5.05443887517421	1.52515683411869	2.69457549089867	4.89477240405461	5.00871688675885	6.92805648970148	6.79983505426941	6.29054733617297	7	7	1	6.64064346480291	1.43714756862371	5.72091555785942	6.54570031753157	5.01607382789393	7	1	1	7	7	7	7	2	2	1	1	7	5	6	1	7	2	1	7	7	7	2	6	7	83.75	0	3
51	5.08644562578147	7	5.0753353089448	3.33175200630058	5.3257831372172	7	3.4872231095953	6.70366892275183	4.27359703862641	2.42065008592552	6.9134379872682	5.70702576173891	6.01487579722661	6.20262929462085	6.17623543543751	6.59748356080567	3.02357183520728	7	1	6.12268613759663	6.58841648938314	5.03719105830766	6.07317041353206	1	1	7	7	6	5	1	7	7	1	7	7	7	1	7	1	1	7	1	7	7	7	7	68.5	0	3
52	1.92262004574609	2.64939104293891	4.4515531409545	5.49852040037798	5.03928092562152	1.6974153226654	6.80673206410282	3.64913119207361	2.45972968462956	5.82455419512262	4.45006918054482	6.88287171800638	6.08674288263914	6.15829638018518	6.38930863330024	7	2.80728802536819	7	1	6.58296119689467	6.9896006200754	7	6.22255831346391	1	1	7	7	7	7	7	3	1	1	7	5	7	1	7	2	1	7	7	7	7	5	7	79.25	0	3
53	5.97033344838935	7	6.00617320934025	4.43063501068331	5.748679497242	4.94984652217632	4.67592006796949	6.30657323338012	7	3.40375892038219	6.07259364953567	6.08116535037208	6.88222392062905	6.92212898986448	6.1812756833458	2.72423591398621	1.54186875936418	5.58269476750045	1	7	5.24381601993836	6.35713810235562	4.33466771606926	1	1	7	7	2	4	2	7	1	2	7	7	7	1	7	3	1	3	7	5	7	4	7	85	0	3
54	3.48257988961076	3.02234179110511	3.08568643735713	3.01962503349663	6.3219340893443	5.6619173996781	4.83130911460478	6.85506423408976	5.84194081401653	4.06081414384757	7	5.53858464524659	4.59772852090197	7	6.45137786829238	5.05983318070477	3.9367229493935	6.2643921080321	1.24343407809552	7	5.88889854467214	6.30603048182819	7	2	1	7	7	7	7	1	1	1	1	7	7	7	7	7	3	1	7	7	7	7	2	7	70.75	0	3
55	4.40025235867694	3.16908492043566	2.37447491976527	3.28687509706414	5.44028990818046	3.47165689917115	7	5.80855458062597	4.6313572669264	7	6.60578047794673	7	4.85374784686597	2.76160920371413	6.55988121317554	5.331744839951	6.27290720518385	5.39590064815976	5.42370319344181	6.39685212312413	4.84959039340994	6.98610581385177	6.40946283007531	3	1	7	7	3	7	3	7	1	1	7	7	7	7	7	7	2	7	7	7	7	7	7	90.5	0	3
56	1.40225563708364	3.88054226524011	3.62908616261294	7	2.64235908520633	6.46791594678489	5.59705460982326	5.41950041810471	7	6.70799325642673	7	4.39329938354239	7	6.09805279315292	6.31481514953228	5.4064475934079	1.44162235788647	3.52943030551871	5.67906275079591	7	5.24983501392241	6.67773768999282	6.0311078123112	7	1	1	7	7	5	7	7	1	7	6	7	7	7	7	4	1	7	1	7	7	7	7	63.25	0	3
57	2.54055345271258	6.53324719391578	6.08349447563707	6.86036440293062	6.92469932174322	5.62370783427673	7	5.83310081986632	7	4.26942352153046	4.53741633240823	4.92298283162873	6.93460827744072	6.1520474043874	5.00901461060236	6.5104457411557	2.52335523677586	4.5404367680859	1.84953191220274	4.23424194825612	6.46777277162137	6.5948555150012	7	1	1	7	7	7	2	1	7	2	2	7	7	7	7	7	1	7	7	7	7	7	7	4	82	0	3
58	7	2.13270653945071	2.852038114628	5.6591249929366	1.64633679577151	5.46642132489706	7	6.19392391331983	2.49144246367282	1.50332374471341	5.60964368546249	4.85129347350864	5.78075121261035	7	6.69927735817573	6.97189911947119	6.23889457661327	6.42035916492671	6.38176198321426	6.69610108032606	6.55790213611433	4.95648644789381	5.82256161633771	1	1	7	7	7	5	4	7	1	7	7	7	7	1	7	4	7	7	7	7	7	5	7	69.75	0	3
59	1	1.09157810050877	4.0577791798977	7	4.02057971692583	6.99982448300995	6.82882652339086	6.4847862037705	3.71622678583564	6.13136652607471	6.74718446018938	3.30430917388838	6.18600121942086	5.36503019599297	7	6.36852020111262	2.22970093569223	7	1.89940389987727	3.57311292889301	5.79242905439781	6.1977851199756	4.43993671972116	7	1	1	7	7	5	2	7	1	7	7	6	7	7	7	3	1	7	7	7	7	7	7	86.5	0	3
60	2.76610818434093	3.37505653518547	5.3632005572019	6.5719288339795	3.67268160798473	5.88212504504099	6.00556401425088	6.5384797865099	7	5.96464509359556	4.96509537656522	7	6.55563606742559	4.2912291466752	4.34503892985915	7	2.25893044595488	5.27147665302066	1.79094516579422	5.79609676090786	6.55442057408817	6.97003858504107	4.76574252456303	7	1	1	7	4	4	4	7	7	1	7	7	7	3	7	1	1	7	7	7	2	7	7	72.25	0	3
61	1.18572240046921	5.76843560562651	7	6.71793092091629	5.4207790172577	6.69008507364898	7	2.8554717971307	4.50823202794869	4.00842391366584	4.65445986555954	4.39228491056563	5.40069902423083	2.67016946635935	2.81961729498477	6.76356911909855	1.76574933401635	5.74578722218894	2.21093184782797	6.01590990824761	6.60900750418853	6.14095983631761	7	1	1	7	7	7	3	2	7	1	4	7	7	7	1	7	2	7	2	7	7	2	7	2	73	0	3
62	1.01198445014138	2.49393477278285	3.00556735417146	4.21086719048307	5.45606955608143	6.62458012942465	3.29176267207288	5.84795969117359	7	2.46220157078002	7	6.15600064347178	6.22946659540834	3.91611722020838	6.68405769026765	7	2.24871681454905	5.60089514400682	4.95942697468562	5.08713743646899	6.8193905002682	7	2.26486458460706	1	1	4	7	7	2	7	2	1	7	7	7	7	1	7	7	7	7	6	7	7	5	7	61.75	0	3
63	7	1	4.69308706585871	6.31855991506205	1	5.40288710017644	7	6.41011351805712	6.30729802666917	1	6.5241233807234	4.05514585873869	5.56247340368799	5.81396933955136	7	3.58864337647165	4.2139011469134	6.40230317978809	6.16414580100655	6.65358713916632	7	5.75065805751825	5.89270452614475	1	1	7	7	7	7	1	7	1	1	7	7	7	2	7	7	7	7	7	7	7	6	7	61.5	0	3
64	6.71154053362468	3.54904588092587	6.50587286225698	4.69318623963815	6.33193896902588	7	5.293005097414	4.87162940960912	5.32419522300577	6.76375251582166	6.62780808432216	6.86083193175928	6.00909463064445	4.75212895288549	2.74902421254252	6.29073969315168	1.22689945086619	5.5072481290433	2.28476573138481	6.63887651199392	6.90809676220682	1.38478418081612	6.89480648339824	1	1	7	7	7	2	4	7	1	1	7	7	7	7	7	7	1	7	5	7	7	3	6	74.25	0	3
65	3.28651316051524	1.25914967298613	5.07967139702575	5.75821334650811	6.79502293044847	5.16686764242811	4.76888582927226	7	5.2269221856037	4.53509949898062	7	3.69487506453869	7	3.89314090928234	6.50602042100948	4.40332130125519	5.36662304800549	6.78615993320782	4.46451673625011	6.65540309175129	5.36298142655187	5.51687276943159	5.83527215199209	1	1	2	7	7	4	3	7	1	1	7	7	7	1	7	1	7	7	7	5	7	1	7	88	0	3
66	2.31656400713072	1.24626847577162	5.05453384936358	4.63095493116589	6.48595153325229	6.65793310372156	6.59986843757804	6.43829177095896	4.53084858647384	4.55172774994208	7	7	6.00599453255302	6.93228070253178	5.0677816041519	4.03017632970069	1.59309092633158	5.12150151331981	3.37032840178508	4.75488167727802	5.91472866509325	7	4.95224257113546	1	1	7	7	7	2	7	7	1	7	3	7	7	4	7	1	7	4	7	7	7	7	2	84.75	0	3
67	3.26863051489442	3.04258647164009	5.2912612219888	7	5.23254694503778	5.76850442203121	7	5.33281683446929	6.69279588104407	2.09299135795103	5.0387623259945	6.86647108081257	5.91960875086217	6.19691636838103	4.31360646599819	5.28019697739255	2.73761957204678	5.25765235967631	5.20279091941453	6.85518085794754	5.1588483906993	5.62747142441157	3.94369601811782	7	1	1	7	7	7	7	7	2	1	7	7	7	7	7	1	1	2	7	7	1	7	7	89.5	0	3
68	3.10036236592103	1.39695746298576	6.48545457269133	6.80588319506576	5.04024428286648	4.428163020014	4.38303836939868	4.26875554803282	4.15430133992768	4.46383462934433	7	5.25870209795812	6.90127514761608	4.4074073446895	7	5.15195399974552	6.83524336572843	6.04601579995835	7	5.9570368071444	6.19004606185167	4.32236488940217	6.77904058933069	7	1	1	7	7	5	2	7	2	2	7	7	7	1	7	7	1	7	7	7	1	7	7	62.25	0	3
69	1	2.95693445471787	5.05111574452242	6.55471977347504	5.45982456429402	2.3304466646455	7	6.34858650658233	4.11378285864425	2.10037825261713	6.30730995583772	6.38749952284485	7	3.30321548978214	4.0946971600459	6.59702298312916	2.63866031737685	4.19455293520389	4.24576665048793	6.44852845517402	6.14930458612734	4.96276095857264	6.36554978850775	7	1	2	7	7	1	7	7	1	2	7	7	7	1	7	2	2	7	7	7	1	7	4	77	0	3
70	6.22874325749302	2.30247434089745	4.60379244286295	6.26078950332539	3.75906412383182	1.84405797254854	6.02329754649226	1	6.45509750309505	5.13209969402067	6.26965677742761	5.92201238806321	4.43625412697502	6.74971195038052	6.68367793900541	7	1.09370279695415	5.76042234560223	6.49909145142182	4.68359910210487	4.55751178521812	6.81337900041459	6.9590407659967	1	1	7	7	7	5	7	7	1	7	7	7	7	1	7	1	1	7	1	7	1	2	7	66.75	0	3
71	2.29071123527776	3.11102542555951	4.91410161863636	5.88136826186762	6.20562163972262	2.13029680520548	6.18455603942146	7	6.56325016978188	1.69036242536066	3.64878186151523	7	6.08114185434069	6.0176278539012	5.05448747361688	1.74077274659144	2.38820591034377	6.44477299759221	1	7	5.83254858618063	5.47996606612195	7	7	1	1	7	7	7	7	4	1	1	7	6	7	7	7	1	1	2	7	7	1	7	6	76.5	0	3
72	2.45270632868534	1.61755220627093	5.26556994925546	6.59910415783303	5.26667640712674	6.85956198398836	6.20834333342072	5.40902937736077	5.34459238109071	3.00734836041652	5.66854434219278	3.87923122740995	5.42040251575267	6.98455035881836	5.53046860732044	5.54063087451683	3.01788712629042	6.64667973574933	5.32601455732193	4.00836179300808	6.21684726942	4.423744033887	6.0752918124534	1	1	7	7	7	4	1	7	1	2	7	6	7	7	7	3	1	7	3	3	1	7	7	81.25	0	3
73	1	3.3137744683376	3.72236464336923	4.94195393663367	5.90821906369166	7	2.37007598467387	6.03310557364412	5.22893357172738	7	5.28901022951464	7	7	4.41086659449393	6.34966346840103	6.54878681598431	2.32656589909944	2.45007068442959	5.42787934491065	7	6.75854142691562	6.3400719333768	2.35762448171935	1	1	7	7	7	7	7	2	1	3	7	7	7	1	7	7	1	7	7	7	7	2	7	80	0	3
74	1	2.31143636675765	4.03699837483869	6.02568406462484	5.76148687853106	7	4.27222194989086	5.56799264077801	7	2.14762404581733	6.32679280247794	7	5.48801420731878	4.11756962004564	4.28942605557079	5.24704049314631	1.89931241068032	5.00144711063375	1.68213830163974	6.01145377059381	6.35115199401658	7	2.89849975564227	1	1	7	7	7	7	7	2	1	3	7	7	7	1	7	7	1	7	7	7	7	3	7	88.75	0	3
75	2.43765798725934	1	4.1935379954905	6.22846718225549	4.91614192592808	5.63116338709074	5.62125060623976	3.88801074392929	2.33035568476303	6.3818026101539	6.40048082093814	3.59752130283776	6.77580767677813	6.0424868958368	3.57200319160706	1.83623625154261	1.49652074058109	7	5.52466275894769	6.46385372747553	7	7	4.54847668376683	7	1	1	7	7	7	5	7	2	1	7	7	7	7	7	3	1	7	1	7	2	7	7	63.5	0	3
76	3.15731549527945	3.74265944195976	4.11369964140381	3.7683541304832	5.8771604744652	5.06450162975963	3.76027622246041	6.81746818155945	6.37738912952415	6.32957345472495	5.11567829421949	5.41489349087531	6.12907180354738	7	1	6.99026232632893	5.27576189528081	6.57925997702423	2.54910264600897	6.57541992969915	3.84229257142806	6.7347745905573	6.48316852133635	1	1	7	7	7	2	7	6	7	6	4	7	7	7	7	3	1	7	7	7	7	7	7	68.25	0	3
77	1	1.06649804545507	4.83221323990704	2.50754149615268	6.84054850969854	7	7	6.55109780665357	6.69478510501532	2.3555465904352	5.12126478760947	5.62007344525801	5.9726838874197	4.27489256946719	6.25254655255636	1.45580957286012	1.4852040588526	6.69821218790764	1.83532503329545	6.83763011827442	6.0627389427568	3.42756055825052	5.90467328089023	1	1	7	7	4	5	7	7	1	1	4	7	4	1	7	2	1	7	7	7	7	7	7	68	0	3
78	1.74666821446937	6.94328965859931	6.14972881430818	5.90748231937728	5.68448167368762	6.99326665810026	5.68017658756971	3.56247284124969	6.12616959625719	7	5.51165907066327	4.85168611568638	6.53004675527156	5.11608784712442	5.68294168865987	5.46475392389121	5.01426986842195	4.75846430085923	1	6.74618860277868	6.03509986116223	5.51368222874435	4.55694917186234	1	1	7	7	7	7	3	7	1	1	7	7	7	7	7	1	7	7	7	7	7	1	7	77.75	0	3
79	1	1	2.1627549306438	5.64155498636386	2.83046648589446	6.34686304833311	6.8814261530868	7	3.72293543622003	6.97716779401446	5.58777211574298	4.04866305663433	5.88761152159697	4.96993317912988	7	6.55451555453904	1.1068351809684	4.49537013895396	1.57627676035432	1.89167629771147	6.62588517370118	5.61679298606429	4.99906367228436	7	1	1	7	7	6	1	7	1	1	7	7	7	7	7	1	1	7	7	7	7	7	7	52.5	0	3
80	1.21535061745037	7	4.86802744275223	6.45237605225366	4.16091326332694	7	7	3.91931245899028	5.89954850217362	6.32573769691409	3.14857878960484	3.75903484711304	6.30685393416856	2.56127625779111	3.26803026849374	6.431787592396	1.52849342165096	4.80434645803201	2.41646780272821	5.18105913173588	6.05539181989035	6.97410050989162	5.71440071131847	1	1	7	7	6	7	7	7	1	7	5	4	7	1	7	3	1	7	7	7	7	7	7	69.25	0	3
81	1.75799734456219	1.23094322358602	6.09637966990061	2.63881718656549	6.5525641350803	4.44758763576268	6.38624689871602	6.64695799717378	4.61136757836616	3.65986102379656	4.66809213280781	5.5432858467754	5.65000575438308	5.80488442544174	6.77404607951308	4.38862270410055	5.19211254975478	5.22291652187889	5.75630926939675	5.73929714163978	3.53326525205872	6.93633631346499	6.51622801013227	1	1	7	7	2	2	3	7	2	7	7	7	7	7	7	2	1	7	7	7	7	7	7	60	0	3
82	3.18397887323293	1.61344289282852	4.56171139847485	6.82227005159342	4.92213602343015	6.22730106569468	5.03726758580294	3.08423934215413	5.56793501645587	1	6.52263817519484	6.83768804019243	5.28859189746263	2.92099789745309	7	4.6762025299029	6.64251265617135	6.43618185125982	1.31297442797961	6.80607787311738	1.21048928931523	5.83704141957182	4.35703875147863	1	1	7	7	7	3	2	7	2	7	5	7	7	1	7	3	1	7	7	7	7	1	3	68.75	0	3
83	1.42255483720457	1	4.46024782580833	4.42977914125123	6.92206780420698	6.62596155343617	6.5146138797639	3.88111578964789	6.14726021192337	2.77244144636947	5.3171688732914	5.89994387258019	5.77933275741687	7	5.74116441865611	6.44813588182711	2.06473719496441	7	1.66893067661125	1.76193816418406	4.53165462762987	4.87771906297166	7	1	1	7	7	3	3	7	7	1	1	4	7	1	1	7	2	1	7	7	7	1	7	7	81.5	0	3
84	5.26473988774494	6.41281645408625	5.43328926271119	3.39020018028394	5.2607891787176	6.69109924359001	7	7	4.23180684614798	5.78254283971549	4.5103849502972	4.05268919753652	6.25910369802959	6.17524888733462	7	5.63441203448879	1.96291180641339	6.01991639178132	1.82750200636459	5.03567325258751	2.73525372282041	5.97010294482498	7	1	1	7	7	3	7	2	7	1	1	7	7	7	7	7	1	1	7	7	7	7	5	7	66.25	0	3
85	5.70171548548366	2.6754206995673	4.63191213686648	6.70251789158016	3.74449042610627	2.60681740575805	4.77473665776873	1.32163834545142	6.95440489636266	4.25739722167659	6.41061497475831	6.46137548439524	3.45371520028663	5.78713401629453	5.80968576618362	6.92393856176242	1.70824472898515	1	3.85545838454663	4.88940917206317	4.24476726599153	6.41528080347179	6.55317622061513	1	1	7	7	7	7	1	7	2	1	7	7	7	1	7	4	1	7	1	7	1	7	7	52	0	3
86	6.42222522505838	5.83831437468811	4.20737859642101	5.0014152560112	5.04642909462128	6.85270704299812	7	6.64965861272634	4.31501596551349	5.71868682869083	5.19041678351025	3.6266991748879	5.76194384474868	4.82071960608142	6.4911992332834	4.96537988177438	1.93872351886692	7	1.40683346768394	4.02989101536811	2.26845194066163	5.51716778284637	6.72797370777775	1	1	7	7	4	7	1	7	1	4	7	7	7	7	7	2	1	7	7	7	7	7	7	71.75	0	3
87	4.42573498698149	3.45948735145334	3.04180667636786	4.24237458969042	7	5.76931033739797	2.67776804953234	2.70513673837458	7	7	4.02410515098071	4.59123830284424	6.401078798374	1.32751316393911	1.64162891581126	7	1	6.35631249062354	4.62354719328232	3.88528389419955	7	6.25313315487765	6.10063106864138	1	1	7	7	5	7	7	7	7	7	7	7	7	1	7	1	1	7	7	7	7	7	4	67.5	0	3
88	1.35034032969404	3.47770480018568	6.83614673571115	6.98758652255565	4.05137770058404	7	6.61875794445434	2.62923866973409	4.06586693691047	4.27473294857716	5.49577581729476	3.28733925424066	6.60593942664112	6.46405504987219	7	4.26306238537279	2.26162293693373	5.02918671964184	4.47545591985116	1	7	3.34225969791944	5.71187296806012	7	1	1	7	7	5	1	7	1	7	7	7	7	7	7	1	1	7	1	7	7	7	7	61.25	0	3
89	2.49945422001693	3.90609001083684	6.94210708687353	3.24593402225425	5.8359742159303	4.2599454594626	6.40874161195139	4.27463753916718	6.58485182306673	5.74023974456915	4.25719315785103	5.90689303469006	6.86916927875267	2.65605776476271	3.69826044401531	1.44580494468192	1.44367136621894	5.35370769561861	7	5.93543713882621	5.0655032312497	5.63004108728476	4.36757930964557	1	1	7	7	7	7	3	4	1	1	7	7	7	1	7	6	1	2	7	7	1	5	7	68	0	3
90	3.36911421726149	4.46828192474289	4.44554298041452	3.69713072269222	5.40087810583694	4.01216697340624	5.81078182948129	4.21702086150469	6.34831611646377	4.75107810606714	5.51571395481973	7	4.71980087565267	2.42579442700581	6.20499342254988	5.00746233654649	4.02846939056373	6.17740366979854	1.32701765119813	5.14040136501172	7	4.78934883421695	4.49706733675952	1	1	2	7	7	4	3	7	1	1	3	7	7	7	7	3	1	7	7	7	7	1	7	73.75	0	3
91	2.76287049958934	1.66603274571454	6.37247720566597	5.64774568333598	3.51256972401927	5.06746961929289	7	5.77004297770511	4.56570104158656	5.00533940723006	1.58191548438417	2.71939581637667	4.84769423607148	6.20092101198613	4.48809509596288	7	2.66231241926713	3.65036836160874	4.2497183916638	6.18578797005742	5.96345147571443	6.31191585481413	6.34015737134983	7	1	1	7	7	7	1	7	7	1	7	5	7	3	7	2	1	7	7	2	7	7	7	96.5	0	3
92	1.71143138985692	1.61362567768988	3.88821164335379	6.79444303342873	5.62734237606029	5.84532940603079	6.66000785365163	1.16425835391241	1.32321245031205	5.1994004981937	4.40377583447904	4.46050888141596	6.13858143795701	3.32130566151169	4.6131424860649	5.21682566683716	1	7	2.56578887901028	4.94874888900068	6.20727571316439	3.91415051485685	5.56363403633385	1	1	7	7	7	3	2	7	1	4	7	7	7	7	7	2	7	2	7	7	7	7	7	74.25	0	3
93	1.27091226249372	5.70995340886162	6.56870207799005	7	4.28852222163141	5.56745993960382	6.42384962340817	4.66674694829255	5.7446699255992	6.03038378758126	3.34743548414948	5.01497835775854	4.9630256119409	5.84349155809168	4.69896678272349	2.07224271201185	1.23363485828965	4.55827116163517	6.00451599243473	4.32812972209578	4.27455955893257	6.76207275859712	5.88341985577502	1	1	7	7	5	7	7	2	1	7	7	7	7	7	7	2	1	7	7	7	7	1	6	43	0	3
94	3.25524055252525	2.89326169045532	5.55545211893937	4.95046960152467	5.21389029297063	6.25124082189011	4.75480045167325	1	5.26694568143387	6.12524882870622	6.51091983543157	3.13198340825826	6.38701367197262	2.74303966737502	4.82179169557804	1.9389506519667	2.50191507005534	5.16278583770228	7	5.0819120098172	1.80012011440718	7	4.93159564683365	1	1	4	7	7	7	6	7	1	7	7	7	7	7	2	7	7	7	7	7	7	7	7	58.75	0	3
95	3.69900206590521	3.26095395552985	4.19672194279433	4.39835756944771	4.86378542453499	6.46469522697945	5.11754757704908	1	7	7	6.40585665734063	4.05934109964095	4.70545069531237	2.07631942773802	5.52323441675994	3.0800208199921	3.66951040940839	6.11104404068166	6.10168773020024	5.4597109518952	2.02162659407364	1	3.84540051663008	1	1	7	7	7	3	2	7	1	7	7	7	7	7	7	7	7	7	7	7	7	7	7	59.5	0	3
96	1.64172975506081	2.58999932555117	3.5841604895903	5.41836744584134	4.19883919251162	3.99914937246066	5.04928903059988	3.28535483125725	5.77267569371247	5.74305993557443	7	4.42269988563188	5.64612416197666	5.01130720075234	4.31534265224653	4.87296976072986	4.00814684494147	1.11897090027726	3.93781919285627	4.53487686822529	6.03279190515922	6.06785859019239	5.10248888265275	1	1	7	7	6	7	7	3	1	1	7	5	7	2	7	1	7	7	7	7	7	1	7	52.25	0	3
97	1.13837719107226	3.0452371075838	1.07934918551131	6.47112393024621	7	6.61550893255042	7	5.96155442751914	6.23929473035947	6.5241778169279	6.80688336204156	6.80835602896826	7	3.98949577793478	7	2.19792787219737	6.59314219020552	6.49170759304043	3.34936219400088	6.47543154884134	6.89120183028685	6.42150237393918	6.23673664320203	7	1	7	7	7	7	3	7	3	7	7	7	7	1	7	3	7	7	7	7	7	7	3	95	1	3
98	7	4.37200891790591	5.63768707839013	5.00591071374819	3.96566227825915	2.55425497094511	7	3.73206739764408	6.57756509632793	7	6.62610643710539	7	7	7	5.65417055343245	5.62754440873354	3.88885708179374	6.56608235987452	5.98801420423288	7	7	5.75469606134455	6.38716365888409	3	1	1	7	7	7	3	7	1	1	7	7	7	7	7	3	1	7	7	7	1	7	4	90.75	1	3
99	2.56736675046528	7	2.2210952462736	7	1.34797442805709	5.88695489652712	5.20889758036127	7	5.44880449303268	6.98089671339156	3.6245339724332	7	5.91477375556699	5.8705591700159	6.97302772603884	6.46213418064157	3.64640740786117	5.09440230315244	2.84523233963836	6.98259298398568	6.63371216003446	7	7	7	1	2	7	7	4	2	7	1	7	7	7	7	7	7	7	1	7	7	7	1	2	7	87.5	1	3
100	2.90261643499307	3.34045529772555	1	5.77815712040984	6.84733107212332	5.99690828137218	5.93841345299635	7	5.62489828046852	5.08466018408051	5.77078715596509	6.13321770127817	7	3.4217142576821	6.68854996153347	2.26059895295919	3.1512526459462	6.83111740187796	6.42630469127396	6.86435978644354	6.24060016251728	6.97940713673152	6.43188500270658	7	1	7	7	7	7	3	7	1	3	7	7	7	1	7	2	7	7	7	7	2	7	3	85.25	1	3
101	5.13539276408947	6.95737240946489	4.21354382369525	7	1.77496944735677	4.22422856048759	6.75453968301819	6.48952249789287	6.70543533203126	1	7	4.77608939737025	7	6.26676593215965	7	5.58412229678017	6.22074133819875	5.04529176983979	1.21149615763634	6.40484583079647	6.18768810582005	6.18593033210821	6.5326964595074	2	1	3	7	7	7	7	7	1	6	7	7	7	1	7	1	1	7	7	7	7	7	3	103	1	3
102	4.74109510395109	6.28521683652279	1.62231584516385	6.64346274404232	1	7	5.15644871129879	5.59737004023514	6.53707095194644	3.19781252977722	4.57377709600342	5.90186950022228	6.68877438293406	6.48635789846732	5.54545864706847	5.43607540027479	1	5.97452625891992	1.78101132771424	6.69066640530122	6.21604607297831	6.78121658219078	7	1	1	2	7	7	3	6	7	1	1	7	7	7	7	7	1	7	7	7	7	7	2	5	82.75	1	3
103	6.95740007914494	5.12142609642659	4.29660786771229	4.89619119865213	1	6.89483592315924	5.42996684719574	6.65941490632347	6.76032577609634	4.76941220805835	6.77775693916846	6.66062640786223	6.70310068055281	6.66765108906602	7	7	4.75105928670975	5.40508155373974	5.58485089739974	6.51848861647909	3.21448824068804	6.16539016371951	6.20928088338168	5	1	1	7	7	7	1	7	1	2	7	7	7	1	7	5	2	7	7	7	7	7	7	82.5	1	3
104	2.16320023512156	6.59579943223245	1.93662847823071	7	2.02446107691391	6.46914807364926	5.73032775533091	6.93867739284403	5.82612383248332	7	3.69728563481358	7	5.68270771227768	7	6.85824434284978	5.45628540873925	3.51005558340997	7	2.21049936782269	7	6.76499113687219	1	7	7	1	2	7	7	7	2	7	1	7	7	7	7	7	6	7	7	7	7	7	2	2	7	92.25	1	3
105	6.60504579147455	3.92826460818939	1.09669541433491	5.41309739140331	5.91698405838028	5.69430730652612	5.46869937086387	6.08935523699675	6.88954093435671	5.49630493565853	6.21108162973701	6.43864987797822	6.94748225364086	3.73335268441059	3.75255616416574	5.96367090380485	6.3769384599941	6.18456536511453	5.90751740825312	6.47049792820911	7	5.10521470963146	6.82490427093448	7	1	7	7	7	4	2	7	2	7	7	7	7	7	7	1	1	7	7	7	7	7	7	74	1	3
106	2.73356490344163	4.75298351823177	1.2464747666049	7	1.54718930169614	7	5.19874614489885	6.40515776666449	6.97081355425105	1.0879259705442	4.17408325226033	7	6.61743626268694	5.51460409810601	6.08110481527692	7	3.81732219941682	5.15196181323792	1.95600339850388	6.96157318437204	7	4.16547058658458	6.33269047520726	7	1	2	7	7	3	3	7	1	7	7	7	7	7	7	7	1	7	7	7	7	2	7	80.75	1	3
107	2.8906628696217	4.04882959487178	1	7	6.52623883322904	5.86778408960539	6.01171884631833	5.87085072950194	3.12277641276464	6.55438112759045	7	5.12572517638364	6.54881019191285	6.9882346989989	4.64496515373408	6.77263317733843	6.97694670111223	6.81060757180258	6.76188998388817	6.54521940314756	6.35533987207361	5.1298313428806	5.72046090656165	7	1	7	7	7	7	2	7	3	1	7	7	7	1	7	1	7	7	1	7	7	7	3	81.5	1	3
108	2.84103126321881	6.94084903256106	1	6.14325921025967	2.73828114641953	7	3.79865099824774	5.82742643920636	6.91742265614811	3.02438433181116	7	5.84758857809813	6.40021570551761	5.07809624250589	5.05260978091317	5.56389792146561	2.54142020535495	6.21434159780772	2.13875351616864	7	7	6.82238628558446	5.40283598298302	7	1	3	7	7	7	2	7	7	1	7	7	7	7	7	2	1	7	7	7	7	7	4	85.25	1	3
109	4.5036201091533	6.18886788203192	3.25259347446358	5.54179690831683	2.45425948085817	5.6825421149917	6.39947716927891	5.166432069405	6.27463090155295	1	6.30860427022212	6.90092649765511	5.23368869200979	6.52438896825464	6.60956874525051	5.89211877905444	6.82142646289569	7	3.96700434667141	6.31280623760554	6.34900922541697	7	5.74997134697084	7	1	3	7	7	7	1	7	1	7	7	7	3	7	7	2	1	7	7	7	2	7	3	84	1	3
110	4.88847490880841	6.93472494990541	3.96522952319613	6.31656465382896	2.01582125245868	5.37710968669163	4.3328265224797	6.79409085391708	4.02904001304163	6.60895201545658	7	3.93789192749598	7	4.25023655472914	7	6.21703643614	4.51416057101709	6.29813219798882	6.97470407917705	6.78363627519524	5.89331818826263	6.67287043958735	5.68707282738845	4	1	5	7	7	3	7	7	1	1	6	7	7	1	7	2	1	7	7	7	7	1	7	85.75	1	3
111	4.90704167410818	6.76548947160252	1	5.43301346220488	1	6.07327319167752	6.03160836639623	5.5122655235885	3.98201301219788	2.87614208252278	7	6.88070735463282	7	6.93629539115504	4.69571982622819	4.12794399340636	2.25277497149354	6.11799483200561	1	6.96833783326288	6.12114972468952	7	6.99216646392624	1	1	2	7	7	3	2	7	1	2	7	7	7	7	7	1	7	3	7	7	7	2	7	96.5	1	3
112	2.25481285377265	5.92741425998827	2.33763329896071	4.71006873440468	1.29385075853587	6.74976159320992	6.04856798544673	6.49405582327304	2.49600563405568	1.18544964412847	6.73060272667228	6.6249989049564	6.49791044847547	6.70543429625663	7	6.43430113014526	1.11272133730901	6.30174793260019	1.28176120103676	3.93606880693884	6.76241330344359	6.10038326560492	5.45440935154665	7	1	3	7	7	2	1	7	1	1	5	7	7	7	7	1	1	7	7	7	7	7	7	89.25	1	3
113	6.10702179463302	6.7056462817214	1.82825442101298	4.97047663135908	1	6.14320176591602	7	7	5.88499079941703	7	5.76459691642544	5.72064535444263	7	7	3.59038715774215	5.3319464118429	4.77637213301191	5.0385786725413	1.24381394288419	7	6.81649945597992	6.33963151362558	6.31166054042312	7	1	2	5	7	7	2	7	1	2	7	7	7	7	7	2	1	7	1	7	7	7	4	82	1	3
114	2.57831518370676	6.80266626241304	1	5.70793965361881	2.40555074166382	7	4.50979411270507	7	6.35789326704602	5.00472964722991	7	6.2147606385875	5.65186674311575	5.41966378482914	5.43359141783612	6.59919497722202	6.99921487980569	5.46793827720947	1	6.05730138896093	7	6.62153844430948	6.08960896314013	7	1	5	7	7	7	1	7	1	1	7	7	4	7	7	2	7	7	7	7	1	7	4	70.75	1	3
115	6.70915541994616	5.75357662694584	7	5.73194328551948	3.70118733211112	6.69333949438936	4.85697256186974	6.33656605032434	7	6.68105749039263	5.88141781238633	5.72437479356258	5.76879830035259	4.93947069123297	6.79356471020405	7	1.2733624462721	6.14560301667376	1	5.87677556068973	6.66859316422536	5.87352621945324	6.08344079638532	7	1	7	7	7	5	2	2	7	3	7	7	7	7	7	2	7	7	7	6	1	3	7	68.5	1	3
116	2.92673031380931	6.79475510634765	2.46386264522484	7	1.53292163498641	7	6.16187821590904	4.40031576600575	5.68057702706347	7	7	4.17529398099622	5.54957674920932	6.58882459135192	6.35713564464514	6.40563940329884	5.32269927329086	6.99008912098672	2.19940975269842	5.95467796320066	5.90118987513519	4.08150554553756	4.75742522615871	4	1	1	7	7	7	2	7	2	6	7	7	7	7	7	1	7	7	7	7	7	2	7	91.25	1	3
117	2.64331440474383	7	1.02232354177713	2.80469827728793	1.02256881333811	7	5.28089926826885	6.19995163472607	6.24846561156366	2.36319296299031	6.21260325876732	6.50369388321084	5.64875690814928	6.40627803816953	6.24939487568022	5.08154305682152	2.22056513791563	4.65799317957075	4.66945505232902	6.47828469027852	6.597739793892	6.90307827131049	6.78293970674665	7	1	1	7	7	4	2	7	7	7	7	7	7	7	7	7	1	7	7	7	7	7	7	87	1	3
118	1	6.10141241924297	1.49727729598979	4.96864421463249	6.35523620944101	6.82388756247012	4.03158963103421	5.26903441537442	3.42910686792624	2.37112236642388	6.02434926299124	7	6.8145109721182	4.22921468178327	5.97289454676101	6.85059474247837	4.54052980555458	6.76962597385548	4.6868846336774	6.59559388678169	6.42433032774481	5.63547336137027	6.46365733676361	7	1	7	7	7	7	7	7	1	5	7	7	7	1	7	1	7	7	7	7	7	4	1	82.75	1	3
119	6.9179316917172	7	1.93076011326691	4.65421890279686	1.48396399678062	3.92981541298685	6.45722149935177	6.68224910660487	4.80028945174836	4.83489925491008	7	6.64060722190628	5.5971244769265	4.99574190609428	6.7379354958966	7	6.17212066677189	7	6.20546616289584	6.38800808070312	6.6257070229193	5.97916107507686	4.93862942069488	1	1	1	7	7	5	2	7	7	1	7	7	7	3	7	5	1	7	7	7	7	7	3	74.5	1	3
120	1.15349795454035	6.27010590226823	3.83578454531747	6.15654774717721	1.5954680530416	7	6.81994834846309	6.04967568447463	4.2550297287724	1.66746388468219	6.79472708426354	7	4.96059931163791	6.47761511318464	5.3415888690478	5.47976415979729	1.71806264663537	4.23889497028218	3.04688415502112	5.36071766309959	6.9834025584879	6.91041275909115	6.24907004560954	7	1	7	7	7	7	7	6	4	3	7	7	7	1	7	1	7	4	1	7	2	7	3	96.25	1	3
121	2.43294478125732	5.8895882971882	1	6.06240159671318	2.52115411520136	6.71757398809404	7	5.13317619774192	4.05256798977762	3.16790329686215	5.62940146897615	5.48484378387132	6.21209308099776	7	1.31433416321488	6.44873205685701	5.80885017962808	4.63332694755824	3.51936847452225	6.60819298327405	4.79476177488659	6.83545568943961	6.53633982857164	7	1	3	7	7	7	2	7	7	1	7	7	7	7	7	7	1	7	7	7	2	7	2	90	1	3
122	2.18302950361588	5.4654135171038	1.12586860634462	6.04489493941943	1	5.63556942677105	7	5.82781564336546	5.67437524786417	1.5377081200968	7	6.18590778767035	4.1657908471647	6.37008149346195	6.26497910651296	6.80294769580211	3.4517075522932	7	1.81288163852347	5.85491768207696	6.36077426434146	1	7	7	1	1	7	7	3	1	7	3	1	4	7	2	7	5	2	1	7	7	7	6	7	7	84.75	1	3
123	5.51310024018448	6.5467842104778	3.80371712562205	6.05480703761988	2.67035347531728	4.88829518299867	4.97362075245027	6.43039636995265	3.93093075064776	5.44592079024904	6.68780313897619	4.06318089896116	7	3.08396360748085	6.33702773891085	3.17127219728692	6.11092773613392	6.74917580231707	4.73451637712806	7	7	5.87106127720048	7	2	1	6	7	7	4	7	7	1	1	7	7	7	3	7	1	7	2	7	7	7	7	7	93.5	1	3
124	2.83698951456184	7	2.24135081617284	4.94605285700017	1	5.77910519951835	5.13992058615318	6.9381778156795	5.19447695792399	3.03245198301455	6.40047499909303	5.98421956419012	6.00107217272025	7	7	4.14742741818423	3.64959448306657	3.07854063781197	2.67471828995241	6.97460551115676	6.50422288466504	5.55736048908074	7	7	1	1	7	7	7	1	5	7	7	7	7	7	7	7	2	1	7	1	7	7	5	7	78.25	1	3
125	6.03560059574673	3.61076531131377	1.73180089796863	5.3831361642662	5.76263292883073	5.87516813033891	5.43153108012543	5.86722918130774	6.82092852147338	5.97449560408375	6.5442817591897	5.32190092211593	6.38564779351107	5.01349557914885	3.41650203518238	5.28543109413342	3.09366547486353	5.72840202131081	6.89395325794815	6.73952901214059	7	6.93439398086874	6.56556389526605	7	1	7	7	7	7	2	7	1	1	4	7	7	7	7	1	1	7	7	7	7	7	5	68	1	3
126	1.56953009393973	6.53026367887997	3.21993795563211	6.25028826939417	1.60898809828949	6.2900179613678	7	6.47416376771129	2.30258340236827	1.86198626652827	7	6.78288320810839	6.94018505276247	3.219943347426	6.27038997491364	3.93460645504529	1.50826146004064	5.33714174840645	1.61757864465533	5.80406245330687	5.95478189152722	4.65429986017721	6.27097358204911	7	1	7	7	7	7	7	6	4	7	7	7	7	7	7	1	7	7	1	7	2	7	7	87.75	1	3
127	6.32397279444647	5.09030938912309	3.999113276317	5.85352577404403	4.94462134071317	6.26948518172328	5.45133328113983	3.05362013056286	3.04318858075864	6.11085550881179	4.85028169865964	4.48735529778079	6.41105199185476	5.65005521424076	6.09255378455266	5.15128913316357	2.42701236607319	7	4.73942777565898	7	4.87757417023598	6.93670585245974	5.81778745035054	7	1	1	7	7	7	3	7	1	1	7	7	7	7	7	2	7	7	7	7	7	7	7	79.5	1	3
128	3.3727707263439	6.88829048251448	1.79030093179655	4.75083822332181	1.22062948949944	6.18085802728786	4.15444226709663	6.90435566471273	5.23638834855657	6.05975388567926	5.52381537754126	6.73445990613443	6.75279264304056	6.79331103374328	6.74905370658803	1.34875172947348	2.79228637660747	3.68115755687663	1.14441037269126	5.97068386797591	7	6.73514548582293	6.47494365767635	7	1	2	7	7	7	2	7	1	1	7	7	7	7	7	1	1	7	1	7	7	4	7	82.25	1	3
129	1.76215625169566	6.52472195858561	1	6.98512638472922	1	5.79831647856181	7	6.89582090815779	3.8496051411586	1	5.32826081070357	5.92211711598426	5.44268589334715	7	5.25816608299869	6.62009152863169	2.3419116294274	5.99361765868611	3.13646995983999	5.55652254112762	5.91289360115341	5.84386480547755	6.34383111557715	7	1	4	7	7	2	2	7	7	7	7	5	7	7	7	2	7	7	7	7	1	7	3	82	1	3
130	6.76943944325454	7	3.21296217422229	4.89200430034105	1.68867254764343	4.24212395694801	5.39364756117423	7	4.47663770501632	4.1329401663883	6.00834785990066	6.2716299394257	6.36052721368	4.88427364237334	6.45772553816226	6.0111399978427	6.66073463983006	6.14743877348643	2.05639912202673	7	5.77874278724672	5.61070143969217	6.55301718850163	1	1	1	7	7	5	4	7	7	2	7	7	7	3	7	3	1	4	7	7	7	7	3	56.75	1	3
131	7	6.36432986947315	6.31546765861573	1.4743547985354	5.98941383793662	7	7	6.58592804426288	2.30216381117077	4.06144769710834	6.26714825570132	5.72324942026082	6.66296041732224	5.62548562550132	5.98938001349061	4.46127687848773	2.54450443224116	5.4979199254993	5.98829706460461	1.16246988631414	6.46571263371987	6.97630647430717	5.39472314305395	7	7	3	7	7	4	4	7	1	7	7	7	7	7	7	1	1	7	1	7	7	7	7	61.5	1	3
132	3.36206462074159	6.42045001965185	5.79865819521711	6.26936002391156	2.51873920053731	7	7	7	2.41333357126616	5.40528141371994	5.5381506279955	6.0699396539057	6.24515472650732	1	6.52374554941962	1.5599165382512	2.99905550831257	7	1	6.74247552064805	6.36733977611844	7	4.0754928721276	3	1	7	7	7	7	2	6	1	1	7	7	2	7	7	1	1	2	7	3	7	7	4	87.25	1	3
133	6.82990259179769	5.73624273701155	4.97240489075603	5.86682685889027	3.79630334889956	2.85886825456917	5.5233822396693	6.22936477677579	2.38604031305993	3.57487567311887	6.54982538398251	6.98642030743402	7	3.1516853675201	3.33948483264383	5.36380254256943	5.38376355953847	4.25842983519005	4.78800362653688	3.96278215640738	7	7	6.90683806245277	1	1	2	7	7	1	3	7	1	1	7	7	7	1	7	4	3	7	7	7	1	7	3	96	1	3
134	4.78288840493062	6.60546063711761	3.06003152544138	4.54592787935198	1	5.2088517137091	4.74832026296655	5.89790748650826	4.82892068372319	1	6.95325118705442	7	4.68160841368538	6.99188716157276	6.07292078988714	6.16991928002351	1.1010230597844	4.95678751263337	4.2450343065553	6.39699791326354	6.72873589473672	7	6.26164329365049	7	1	1	7	7	5	1	7	1	1	7	7	7	1	6	3	1	7	7	7	7	2	6	80.75	1	3
135	3.33602695370774	5.97124146431809	1	5.26987066334593	1	7	7	4.50953708966983	5.78652501331941	1.899828289182	5.67027766552205	6.23472794516489	5.60671762472946	6.67373641701084	7	6.19154953488993	1	7	1.33684456022757	6.81254177629665	2.19762706545814	6.00328218047158	6.47519430521094	7	1	1	7	7	7	2	7	1	1	4	7	7	1	7	3	1	6	7	7	1	7	7	81.5	1	3
136	5.83535415308968	7	3.8288338132563	3.6305888021448	4.42730342425485	3.03038762327392	6.88354454404264	7	6.17474327593588	4.10522288481067	7	6.60369140736188	5.78003426731146	4.45775130240854	4.27253557174748	6.08381902317793	7	4.62254730852918	1.7712192043482	5.72455341741734	5.25628551617313	7	7	1	1	4	7	7	1	3	7	1	7	7	7	7	1	7	3	7	7	7	7	6	7	5	93.25	1	3
137	2.62293322099548	6.09305832435043	1	7	1	5.96187270981981	6.96948915152823	4.52368669247163	4.09454055804295	1	6.40673615100011	7	5.09465625781644	5.1850654534545	4.56340615646309	6.6521538608459	3.81054363007825	5.51000698766491	2.14902129392094	6.29239168887033	6.31259788201454	6.15236569243781	5.96729336978456	7	1	4	7	7	2	2	7	7	7	7	7	7	7	7	7	7	7	7	7	7	7	7	75	1	3
138	6.87970937494153	6.91857785758578	1.54484043271925	4.23938065440192	2.92301399366958	3.0105389382396	5.00878028391821	6.68970939098235	5.9862886913328	5.15399169011346	7	5.08988737151505	4.32487312631875	5.02244509101746	6.95263272008412	6.34750539818687	1.50685151697173	5.04246416122559	1.19935083479307	7	6.61297291747001	6.51311074192716	6.15399367539395	1	1	1	7	7	7	2	7	1	1	7	7	7	1	7	4	1	7	7	7	7	7	7	75.75	1	3
139	1.26342241495789	7	1.5807465531587	6.18471147188627	1	7	2.03862692441479	3.04761275307631	6.02031720730044	2.38959376987659	6.13515972097143	6.19580096655803	5.28790130328976	7	6.22555313880856	5.45189720232985	6.71964877068379	5.61860486924806	2.85730137075728	6.06723718386292	1.56955835267633	1.17533612348454	6.88667931347469	7	1	4	7	7	7	3	7	1	3	7	7	7	1	7	7	1	7	7	7	7	7	3	75.5	1	3
140	3.52568936073876	6.3790654997016	3.15150825565958	5.83283336203234	1	5.6245230807394	6.95016207357484	6.96393857540602	3.45551778537011	2.51892575271769	5.61486262691301	4.58869939927616	5.79433039053338	4.17482306285889	6.50270309721688	7	3.60229393638193	6.2533189048623	2.8953746479548	6.31641905342699	6.21174646291124	6.23074385919103	6.60162421852026	7	1	1	7	7	7	7	7	7	1	7	7	7	7	1	4	1	7	7	3	1	7	7	69.25	1	3
141	6.56741590030291	3.43600544065444	1	4.57375101386242	5.85299414095209	3.74332110905799	7	5.4318968190737	7	6.72440519939924	7	5.8491584989213	7	2.220476330499	2.17833709767078	5.36571947226146	6.80202246934105	4.86945524605385	6.31892949391342	6.91674530594649	5.38192297883247	6.36578402166337	5.51781036074563	7	1	7	7	7	7	2	7	1	1	7	7	7	7	1	2	1	2	2	7	7	7	7	70	1	3
142	6.85387414369126	3.55399507891264	2.7871680698959	2.96865410954606	5.01230210671496	5.60164969278953	7	6.60464560528919	3.11579028685368	6.52168386398547	7	4.6697380143554	6.93729390064429	6.89362188738089	6.86875246303279	6.81196309323785	1.6336838888473	4.91169990062265	2.32462682217697	3.46506396111686	5.60053930411796	6.07284225417811	6.42386184307419	7	1	1	7	7	6	2	7	2	7	7	7	7	7	7	2	1	7	7	7	7	7	7	57.75	1	3
143	6.50558476935607	6.68657173917048	4.19236937470857	4.19385447551796	2.88038884105289	3.27628686412596	6.65845474907615	6.58527499396708	6.52963996386798	6.01846609802895	7	6.79240007811017	5.57053323720132	7	3.4094806335399	5.72599625730659	7	4.54843724952805	1.51407105599696	5.36983840071056	7	6.93974596409627	7	1	1	2	7	7	3	7	7	1	7	7	7	7	1	1	2	7	3	2	7	1	7	4	81.5	1	3
144	4.67349282276509	6.51872663656694	1.50688399086375	5.78449481391635	1.37894265548931	5.63355906537053	6.26210362768221	6.16641668338254	3.76818307337249	5.48877999315131	3.90340259068266	6.44101882371839	7	5.86005807864048	4.59478124589489	4.0858656940842	2.60919998175782	6.84719012706561	2.13992582920971	6.40297566989703	5.74571993380283	6.28389056359825	6.80525266442987	1	1	2	7	7	3	2	7	7	1	7	7	7	7	7	1	7	7	1	7	1	2	7	89.25	1	3
145	6.91343698268653	3.94461870950715	1	2.82744823772673	6.23956136875595	3.92653849881433	7	4.98715197691893	6.27472650234284	5.27245235787574	7	6.83270284238037	7	2.02719269500285	4.18731173835474	4.60994566556868	3.33170185988001	4.734605561275	6.46775929249961	5.61063926658807	5.28585888570595	5.73867846567032	4.04866868982277	7	1	7	7	7	4	2	7	1	1	5	7	7	7	1	1	1	3	7	7	2	7	7	82	1	3
146	5.05840001688396	7	2.56168968957934	4.12754682204919	5.21472364506373	4.25245628906965	7	4.21942375975617	3.58061032657263	5.22012635867917	7	4.06407679302325	7	4.88908834966277	5.95875325885899	5.86020151375465	7	6.14883820568505	4.74794371137007	6.44665807324045	6.54554408008398	4.97332286932258	7	1	1	1	7	7	4	3	7	1	1	7	6	7	1	7	4	1	7	1	7	1	1	3	72.75	1	3
147	5.57857856804852	6.78017114456359	5.60829193212076	6.6029196126001	4.90209906198474	7	3.82710665490073	6.69855747579064	5.95397226281361	1.91015880196573	5.35106660373956	5.41929693362418	4.7826623587043	7	7	6.088893480983	1	7	2.46962533017331	6.15979726613515	5.55430903702197	3.94419881169316	5.68219499063935	7	1	7	1	7	3	2	7	1	1	3	7	7	7	7	3	1	7	7	7	7	7	7	84.5	1	3
148	3.72753659700936	6.58959604423907	4.28097854513744	4.87817630471858	1.27451076234601	2.24591454429667	6.83126414479501	3.72798492970368	2.54129906999457	5.59597373455927	5.06511476314019	5.3461508414259	7	2.21627243180761	6.02879436517398	6.85018172282548	1	7	1	5.88699211618629	6.75808095563896	6.36697082788824	7	7	1	7	6	7	7	3	1	1	1	7	5	7	1	7	1	1	7	7	7	2	7	7	89.25	1	3
149	3.33677945092869	7	2.3927777777011	5.69378436509119	1	5.412525319379	6.65621887342808	4.66997435224772	5.56561960997766	4.94445613495008	7	6.59440269668583	6.16836243894087	2.8163077108336	4.40625861276155	6.88898966091413	1	5.06251839861412	1.79375475583891	6.27528500466832	6.82234202042654	7	5.15050830803696	7	1	2	7	7	2	5	7	1	7	7	7	7	6	7	1	7	7	7	7	7	7	3	75	1	3
150	7	6.18447824882324	2.5869541920183	4.3687443729788	4.30747514420189	4.42066335977837	5.50889783597969	3.28292168612639	4.56756679192255	3.90332099349375	6.80035933099716	6.46855876949251	4.16716923809895	5.72251243259605	5.54239405325106	7	7	6.79238372381019	5.78341593559365	6.0937232029335	5.4282911721496	4.05797269989968	6.03234456382959	1	1	1	7	7	4	2	7	1	2	7	7	7	1	7	2	1	7	7	3	7	7	7	52.75	1	3
151	5.90957128212122	7	1.48026568480393	3.96890005350088	2.73899926713241	5.60786479241144	7	3.54749874580746	3.50081094204439	4.12911660868494	5.31699198877016	7	6.51922845405658	4.91091700353965	4.49602473960932	6.67963662777383	6.57226388224275	6.97749507652362	1	5.95186962647289	4.54968956444189	5.04781587758708	5.19048475462643	1	1	2	7	7	4	2	7	7	1	7	7	7	1	7	2	1	7	7	7	7	7	7	89.5	1	3
152	6.55913450882125	4.75905071877712	3.96399034223646	6.99125787459441	3.24534484146926	5.73993054466989	5.19080016140572	6.66767785249455	2.75675389737733	6.78733260198548	3.95452852077614	6.54595677203182	6.89903628787747	2.6443072368393	4.82838417216225	6.5635821727869	3.50911139304847	6.77121837428979	3.1791365547789	7	5.99550479190798	5.58373471030208	7	7	1	7	7	7	4	4	2	7	1	7	7	7	1	7	1	7	7	7	7	2	7	7	77.25	1	3
153	6.27422140510415	6.59065721095083	1	6.00215893287439	1.56170928597812	2.44082894762431	6.66100464801222	5.54039073647794	6.71144428812128	6.90704690389578	2.69003353291067	5.51636077910139	6.87145003042101	6.40571735858321	5.0873071184967	6.24013257099666	1.59945012969653	5.58125274439779	1	5.5008864081534	7	6.76441729861621	2.95909486763847	7	1	5	7	7	3	7	7	7	1	7	7	7	1	7	1	7	3	7	7	7	3	7	90	1	3
154	7	6.63493625334871	5.62566960801741	6.63283536403331	4.98833604247209	4.64782679260937	5.9617771345679	3.67078595139624	2.42808061742609	6.41355065821769	5.72831058788203	4.23629732830319	5.92565820760136	4.70073111416847	3.38326339679892	6.30253695124359	3.12147632209045	6.23455053775079	6.15603944422993	6.27105514934297	6.72205141273191	7	4.86133134196649	7	1	2	6	7	3	4	2	1	1	5	7	7	7	7	4	1	7	7	7	1	2	7	71.75	1	3
155	6.76925882423472	3.9642571193569	3.53699382364191	1.57108308590682	6.3339562344008	6.65632631874806	6.09600460270556	6.40006788372819	4.6364582210821	6.38653093407415	6.54141309881254	4.85418874573988	7	6.75012559157083	6.6180036954684	6.53694954206686	1.83988528553875	6.15075389543856	2.97649174974924	2.25959682368396	3.75575570346826	5.283297330323	4.77836624196882	7	1	1	7	7	7	2	7	1	7	7	7	7	7	7	3	1	7	7	7	7	7	7	70.5	1	3
156	1.5697153843622	4.39514107492964	2.11029156288405	6.23043893095476	5.69457010136442	4.95672306962833	6.77469858343706	5.94243516168458	6.19349302202096	5.52884425312026	2.20348086362861	6.42293101257684	5.79823354173063	5.62302431095606	4.70171372277934	6.01835690203133	6.1069507225604	6.67846112996974	6.46315016599874	6.65176421822053	6.10533573429576	6.48311738203272	3.94497227320821	7	1	7	7	7	7	7	5	1	7	7	7	7	1	7	4	7	7	7	7	1	7	7	72.25	1	3
157	3.2031991152357	7	6.43410462140016	6.4836156761916	3.76572287577016	7	6.27964022278991	7	5.80041269165148	5.39372626628352	5.48054651624895	5.31571068723144	4.56659989827655	1.41100294444826	7	2.0773422859506	2.47330696266482	6.20515921155495	1.39094004454617	7	6.54699301066312	5.67723918551756	4.49772218806922	1	1	7	7	7	7	2	3	1	1	7	7	3	7	7	2	1	7	7	5	7	7	7	90	1	3
158	1.24405810885991	6.06484489945029	1.96554221043216	4.69979005231243	5.72368973658354	6.90970798345166	6.11161010109338	5.7131570546689	4.56518306805642	1	5.07812898649074	7	7	2.56296631997296	4.02275936418175	7	5.82708603577811	4.10088327654353	4.6160786256219	3.56588774371812	7	5.31828101100701	6.01534332311206	7	1	7	7	7	7	3	1	1	2	7	7	7	7	7	1	7	7	7	4	7	5	7	72.75	1	3
159	5.66286543665084	7	1	6.56535595245029	1.62741125232262	2.15341912931453	4.95580327204949	6.14246302322777	7	7	6.22957778232468	6.03500587734298	3.91488521832249	6.61672112959977	5.00828284670529	6.2151186032775	6.20605688287141	5.86476732031079	1.07970836780552	4.28501444973299	7	6.49034967951097	7	7	1	4	7	7	3	5	7	7	1	7	7	7	1	7	1	7	4	7	7	7	3	4	88.5	1	3
160	4.92944886833815	7	6.54632279610629	6.58344108393965	6.63066663946452	7	4.05021646330666	6.45614078893761	6.91637914272314	1.97399186359604	4.81198345039016	5.8082110160922	5.39524598157846	6.24426245319698	5.11757547081309	1	1.12948773227829	6.99850662759307	1.36160523042799	1.61557263906251	6.50345532789589	7	6.66306500175645	7	7	7	1	7	3	7	7	1	1	3	7	7	7	7	2	1	7	7	7	7	7	7	84.25	1	3
161	1.62746927410124	5.71099154797487	2.62665299742485	7	1	5.15620591931033	6.21611630290472	5.37693235501955	5.38446963816101	5.27333128776562	4.48821941772654	4.72834442306155	5.65652580785544	6.32595827096765	5.76680637427477	5.94043475257937	4.9528972744579	4.90800060662725	1	4.41551623028446	5.96645001379955	7	7	7	1	2	7	7	3	1	7	2	3	5	7	7	7	7	2	1	7	7	7	2	7	3	75	1	3
162	1.14831980903702	7	1.96446036309693	5.00053822144584	2.17413524836866	7	6.29585200268045	4.10480097304035	6.92233463261595	1.14724787579662	5.70656924072764	4.88996176225707	6.5342283269019	5.08982446165933	5.42857241094073	4.55089883719769	4.73207176199546	5.35739786368612	1	4.80164724363076	5.5991738870374	6.13065844474313	5.7247171049162	7	1	1	7	7	7	6	3	1	7	7	7	7	7	7	5	7	7	7	7	7	7	7	70.75	1	3
163	6.13111700858291	7	4.64345964667314	3.83292067954829	4.65547441781294	4.1104313867594	6.07650172507596	6.69611121880983	6.28402784866511	5.1945891253024	7	6.83095544093502	3.94728052491713	4.20146043105434	3.64056299648971	5.90248630299484	6.51021096936546	5.69938026223612	1.54983493111467	4.1535253820234	6.8430455448206	7	6.88847097811864	1	1	3	7	7	1	2	7	1	7	7	7	7	7	1	1	1	7	7	7	1	7	5	76.5	1	3
164	2.57004061916544	7	7	7	4.07584385847218	3.92592236666349	6.42713852797875	2.46247623175849	2.33466656339958	5.66879802734485	7	5.49208406225692	6.63793491676777	2.20900276999397	6.52725047372279	4.86619344468832	1.2409754049528	5.99242911547834	1.98400841879721	6.10651454240687	5.5603942013302	3.50171397495433	7	7	1	7	7	7	7	2	1	1	2	6	7	7	7	7	1	7	6	7	7	7	3	3	72.25	1	3
165	6.93993682595675	5.19470094475244	5.1268345409203	4.83060596453587	3.56919131476229	2.82762775110954	6.30879031274201	7	3.85005068828494	2.70700634403451	7	5.28351293962845	7	3.55334629539678	5.59569665588155	3.98961626725499	2.90294801642036	4.16130667133641	5.56623765925043	3.96253638832772	7	3.62507362640435	6.39123363550777	1	1	2	7	7	7	7	7	1	1	7	7	7	1	7	4	1	7	7	7	7	7	4	72	1	3
166	4.81885977278263	7	2.56987104482979	6.73082532930338	1.95045091517142	3.09349742365035	5.72218338397137	5.82142974188899	6.49384000061548	1	5.74757240986193	6.43828802410896	5.06280423342042	5.99075776288197	6.08307609099267	1.52510923652937	5.75618019612701	6.08831261585235	1	3.46606813171017	6.58412261499697	7	5.60705075421905	7	1	1	7	7	3	3	7	1	7	7	7	7	1	7	3	7	4	7	7	2	7	5	59.75	1	3
167	6.78345554262237	3.14029675779695	3.77910924296071	2.65211896977727	5.41040467393319	6.53868666737911	7	6.65616861779609	4.91995355257561	6.77461521857712	6.21712810625714	3.87443454281125	4.30416341912212	6.26467261259658	6.62021958620508	6.92021247074074	1.28919122306556	3.9916083632591	1	4.9504818694495	5.94985911800921	5.63064339735035	5.85056123327177	7	1	4	7	7	6	2	7	3	7	7	7	7	7	7	2	1	7	7	7	7	7	7	71.5	1	3
168	6.28140166015963	5.48337809298175	5.74690606976203	6.26937043802815	4.87558699539642	3.69386342008194	5.36679145175532	5.57560950402709	5.83102100917495	2.60641481160095	6.07308161479423	4.60958253661727	6.39229934707213	7	5.7701740552211	6.33323634564719	4.42206404872737	6.65854714796545	2.63722943430119	3.8085629602773	5.29656404959553	5.72562123649241	1.91216854929316	7	1	7	2	7	5	7	7	2	3	7	5	7	7	7	3	1	7	2	3	7	7	7	71.25	1	3
169	3.9439454955835	5.63878058571049	1.27231790208777	6.79789333284803	1.76647003905633	6.98817277177554	5.40062958170928	5.85586506614017	6.45780232277758	2.89976532201844	5.44153065774652	5.70664113820494	4.08003010844053	7	6.26807303769194	4.50282076501595	5.46890660815773	3.76048650302233	5.14999066030142	5.98516474995539	4.07116353392981	5.45773470261298	5.23872563553241	7	1	1	7	7	3	1	7	2	7	7	7	7	7	7	7	1	7	7	7	7	1	7	82	1	3
170	5.58559438474488	5.85401870505755	2.23122023359442	4.63819015163842	2.01704190306838	3.18289040105073	3.08028883396264	3.91318501334779	5.74872935135085	3.64643416817016	6.65741109434362	6.83074800272185	6.17427487321728	5.09920336220228	3.65856951011725	6.4418209524185	5.7206527780324	5.6397500329106	1.44641857653537	7	6.05903092460784	5.97611951482892	5.38727848350496	1	1	1	7	7	4	4	7	7	1	7	7	7	7	7	2	1	5	7	4	7	7	4	71.75	1	3
171	6.70574678548219	6.47421732826251	1.82512128833118	6.89861773989953	1.6779634775192	4.17062488406314	6.69400134454507	5.1426748820984	5.63853626231025	3.80924380973172	4.55979286189063	5.35665574159914	6.84594132970938	3.30480439667339	1	4.36639103667054	1.93959483511667	6.6787789021601	7	4.37172567676425	5.4444849496417	6.19079593560067	4.6679042651076	7	1	3	7	7	7	7	7	5	7	7	7	7	1	4	2	1	7	7	7	7	3	7	77.5	1	3
172	2.55457498003587	6.99645560094905	1	5.01337066070396	1.54544762879074	7	6.66627207486947	7	2.33405887388178	2.30522886381636	5.29091610714213	5.40772561212563	6.16817516590767	5.90947023913151	2.9576656629307	1.17669833040011	6.05343812938087	4.62333393317861	1	6.39339410955459	7	4.57396641512825	3.06350754180619	7	1	1	7	7	7	7	7	2	1	7	7	7	7	7	7	1	7	7	7	7	7	7	79.25	1	3
173	4.55881744462445	7	2.49831058870771	4.61122233497244	1.30057372485347	4.40383325812584	4.64963585002581	5.59347263450271	4.74469982614807	1.91120178900284	6.97775523649966	6.13975267954935	6.11117357246377	6.30676594002772	5.51183318117136	4.25696179740486	1.18508335174716	5.03443069768248	3.04483575612528	7	5.32497661223391	7	7	7	1	1	7	7	3	1	7	1	1	7	7	7	1	4	2	1	7	7	7	1	2	6	64	1	3
174	3.47167407067618	6.86215800764095	5.83531314446858	5.98420221409994	3.68202961403074	5.87937653927126	6.72774556646943	1.70031187394843	1.98143784110773	4.95796911159803	6.30727291917769	3.45667102772165	5.68375587654486	3.96384973480281	6.4084204747276	6.04206078072013	2.41167316581372	6.43241583907154	1	6.49579411449279	5.7230497226401	3.79923384146724	5.34689608805703	7	1	7	7	7	3	7	7	1	2	7	7	7	1	7	1	7	7	7	7	7	3	7	81.75	1	3
175	6.47111063136105	4.42835933176775	4.19752612181883	6.58243346302836	4.46164300728712	5.22975531836714	5.17785921944571	6.33245928210132	4.13704006117788	5.80203913661625	6.55213591621886	7	6.70170666995327	3.44061941652595	5.30101656244407	3.93822723323752	2.90628922110465	5.34897050687458	5.94115038134462	4.57175338756376	1	2.00033663971954	6.73081016911655	7	1	7	7	7	7	2	7	7	2	7	7	7	7	7	2	7	7	7	7	2	7	7	76.5	1	3
176	5.40848005556181	6.19602038499509	1.22395704316176	7	1.07283601370154	4.26464051987684	4.54339686344354	6.46535490447274	5.66056175262868	4.76889414413081	5.29377428409685	4.14393650534954	6.02042615127528	3.74679604750535	1.78847547692606	5.12751234567243	1	5.65801992071102	7	3.99065962534186	5.81699557778652	7	5.01609116300835	7	1	3	7	7	7	7	7	5	7	7	7	7	7	7	2	7	7	7	7	7	2	7	70.25	1	3
177	6.3540619342259	3.00872757780298	5.30551483972564	4.78873499155528	3.91107290001536	1.59131043913369	5.29261227915021	7	3.03089982378002	5.78863641700933	6.08847898822742	6.12065627866173	5.81353504731772	6.02376962366034	6.39717224306361	4.26132768111976	1.0756555090905	6.35447502938575	3.75461448430345	7	4.33269079773244	6.30542015923275	5.89054242445822	7	1	2	7	7	5	3	7	1	1	7	7	7	7	7	4	1	7	7	7	7	7	6	58	1	3
178	2.47425335485642	6.91943290960786	5.45573470100908	5.85204807181597	3.95772677948152	6.70327899575698	6.66424269996622	1.75221228054203	5.87161002941861	4.2078724019336	5.72174645458636	4.61296812321719	5.58980162042405	5.06549179040944	4.40287233070899	4.43051461829291	1.51024742419858	6.73977022335414	1.3381079638927	5.68996427660533	5.29257710768369	5.33942381725809	7	7	1	7	7	7	2	7	7	1	1	7	7	7	1	7	1	7	2	7	7	7	4	5	77.75	1	3
179	4.99655249498049	7	4.07030098354099	2.82858679383356	1	5.93489441370619	5.87600769261879	3.67117129137267	6.96938553790093	6.2028479186486	5.38798325942035	5.48428349190956	4.55881175394604	5.51108879624341	7	1.66908472391917	3.13895446153271	5.53754793090575	7	4.63140060517444	2.06943634395886	7	5.60517657956965	7	1	7	6	7	3	5	7	1	1	7	7	7	7	7	7	7	5	7	7	7	7	7	59.5	1	3
180	4.37057242036861	5.98528862675725	5.74714789263816	5.76091807641716	2.76796032528875	6.53794313661747	5.9821374466452	6.43988016655755	3.89211938346115	5.02073766507187	4.35354919296821	2.88650623978931	5.49835995041189	1.2617789603583	5.69214067149784	4.70583121416546	2.13926093577099	4.45543675469634	1.20419566316086	7	5.0327131079695	6.97271477788756	6.81630099397832	1	1	7	7	7	7	2	2	1	2	7	7	7	7	7	1	1	7	7	5	7	4	7	95.25	1	3
181	3.86656664317197	6.83334371766399	1	4.91746718434878	1	4.89706155232067	5.34374630351003	7	5.47477609437556	1.42093467504413	4.8688568081723	6.84432492432957	4.70192413217237	5.48976307868441	4.45067991583669	3.06793364018586	4.53193302681177	4.17526429224005	6.09652605738745	6.67149516296039	4.14045724999443	6.97153766673767	7	7	1	1	7	7	7	7	7	7	7	7	7	7	1	7	3	7	7	1	7	7	7	7	69	1	3
182	3.58506272950577	6.88398142024154	3.37942598572706	3.73670308238305	3.14287731848544	5.23375736459204	6.85196743603066	3.40983248099821	3.28754895574015	6.80592467823225	5.70431662952544	4.20974014140992	4.21730748761334	4.60291090015478	6.35902442734911	4.42958985143648	2.79290165066156	2.29339890937417	1.51065826977444	6.20294451966287	6.33515687337926	5.57319829300548	7	7	1	7	4	7	3	2	7	1	7	7	7	7	7	7	1	7	7	1	7	7	4	7	70.75	1	3
183	3.73889083048329	6.2377723582252	6.44369986105944	6.0128537342482	3.25997049297481	3.58103199206568	6.13991468040353	5.18082626953571	3.36315525947938	1.02293972365302	7	4.66463924773991	4.51500196735063	2.69280219744299	5.50725298046653	7	1	5.45723334894576	2.71440117350914	5.83528608220859	6.23548241082533	5.0483214067486	6.97129263520616	1	1	7	7	7	3	2	7	1	4	7	7	7	1	7	2	7	7	1	7	7	3	2	60.5	1	3
184	3.74128822787593	6.48001917920958	4.86398138743648	5.46457719944363	3.35090886741385	6.22925584506206	4.77313643528811	6.10179279445447	6.5442676472398	1	6.84268310236981	3.32099041920715	6.63542967897012	5.08754115826977	4.4317636705585	4.00202687862825	1	7	1.30311791887886	3.99385939015484	6.1315373731313	4.94900691999049	5.83075727511813	1	1	3	7	7	5	7	3	1	1	7	5	7	7	7	2	7	7	7	7	2	7	7	68.25	1	3
185	4.71954156499692	7	4.42952970401853	2.4470862171886	1.63661670163559	4.48690290374459	6.56217333897519	7	6.16739975372413	3.18649198690597	3.81077954550276	6.51749658981793	5.84100787988051	4.71091890340894	6.95072304417248	5.02154522316769	2.65140215729293	4.70044962498523	1.37718363487971	4.02731010090091	7	4.47365485244553	2.26793526662296	7	1	7	7	7	5	7	7	4	1	7	7	7	7	7	3	7	3	7	7	7	6	7	73	1	3
186	1.27266432934961	5.73631854057166	1.93460471131231	5.20401005736429	4.991573384362	5.48446129699421	6.19989746503016	4.81652334279062	3.58877865090378	1.81452773262421	6.11073267957744	6.14826675207422	6.1946708398498	2.70550644944118	3.95120744420437	6.48936722928389	1	4.2696027878431	4.71916418992242	6.40135798484872	6.23316221355728	6.82155147686054	2.62087785735664	7	1	7	7	7	7	7	1	7	1	7	7	7	1	7	7	1	7	4	5	7	2	7	63.75	1	3
187	7	3.58381951654718	3.39703465227745	2.20940553794009	4.91038940085843	6.15704755500884	7	7	4.25714342684808	4.63527969675984	5.98430957766994	3.44867052737952	5.80611893252723	5.68028329282642	7	5.98836136935111	1	4.22211624333884	1	1.20221092070349	4.43101204622762	5.29828923163467	4.82814171092167	7	1	2	7	7	7	1	7	4	7	7	7	7	7	7	1	1	7	1	7	7	7	7	60.5	1	3
188	3.47847430204826	6.99323077098656	2.62648130792335	3.65135390417237	3.05410087906977	4.4713411290373	3.26237723197989	3.03696958758387	4.53205110651106	6.28599196830014	3.20572631189913	4.82892344833313	6.32658314691193	5.18502792912683	6.633818309416	5.35612304236594	1.35500628255912	6.39897931562379	4.85121760949472	6.68048937676124	4.70128361533299	5.20013014091224	5.94535362985741	7	1	7	4	7	3	2	7	7	7	7	7	7	1	7	2	1	7	7	7	7	7	7	60.25	1	3
189	1.80287454219266	7	3.1499498363613	5.07688462266719	1.36563153094406	5.41613014565231	4.40745342255729	6.57985780192142	4.80077269940108	3.03037212251042	6.06625751406683	6.30292359185503	5.723872711032	5.90269465919136	5.25220522846649	2.79504302325391	1.70496651199684	5.61625763072614	2.06551620201842	1	5.95388133951796	5.50358294458748	4.76925411431443	7	1	1	7	7	4	4	2	2	7	7	7	7	1	7	2	1	2	7	7	7	5	6	48	1	3
190	4.41466394398177	6.34207000865811	5.35015458913131	3.81675059442868	1.38393693604681	3.55305216529104	5.92598805710769	7	2.83337364292199	6.1462486418588	3.79028910786149	5.00670169334039	4.61547178733548	6.36409425697868	5.92421745460531	6.70577290895092	2.4189049165822	4.69380476729316	4.43834795518649	5.51774560066912	5.02669061046186	6.61699965750022	5.51324216863675	7	1	7	7	7	6	5	7	1	1	7	5	7	7	7	3	7	7	7	7	7	7	7	58.75	1	3
191	5.98196904261818	7	5.25487138516704	3.13115780319089	1.01612571577875	5.51754455556068	5.92822114064829	2.88432888856444	6.49131975354935	6.31639971889396	6.10141605056131	5.96159800267897	5.41355215526016	5.78596035166935	5.80637456305814	3.74052789872861	6.43578599345429	5.35994781709365	4.84749872907786	4.59739014425275	4.89851089482811	5.17253745952068	2.06805214823814	7	1	7	7	7	7	7	7	3	3	7	7	7	7	7	3	7	2	1	7	7	5	7	51.5	1	3
192	5.67981307823116	4.94573048882068	6.39311189877051	2.51515249085741	3.34315325200261	2.10078644661853	5.98480007369804	7	6.18088465096159	4.21785323558126	3.76983557676581	6.20281076581635	3.06835288982474	6.1048065852058	5.79752465870185	6.24195935275409	2.55325885585717	1.79028313527261	4.8706964559393	3.30654665920026	4.92246550146661	6.20871788610445	6.47878937625485	1	1	2	7	7	7	1	7	1	1	7	7	7	2	7	2	1	7	1	7	1	2	7	57.25	1	3
[truncated: 5 more columns]
