# Supplementary material for: How Are Mate Preferences Linked with Actual Mate Selection? Tests of Mate Preference Integration Algorithms Using Computer Simulations and Actual Mating Couples
Source: PLoS One. 2016 Jun 8;11(6):e0156078. doi: 10.1371/journal.pone.0156078 (PMC4898694; doi:10.1371/journal.pone.0156078)
Supplement: S2 Data — Long-term couple and agent-based model data analyzed in Study 3. (ZIP) [file pone.0156078.s002.zip › S10/Polynomial Model Data/Polynomial Couple Population 01152016 0758.csv]

	trait1	trait2	trait3	trait4	trait5	trait6	trait7	trait8	trait9	trait10	trait11	trait12	trait13	trait14	trait15	trait16	trait17	trait18	trait19	trait20	trait21	trait22	trait23	preference1	preference2	preference3	preference4	preference5	preference6	preference7	preference8	preference9	preference10	preference11	preference12	preference13	preference14	preference15	preference16	preference17	preference18	preference19	preference20	preference21	preference22	preference23	fitpoints	sex	algorithm
1	5.0905703070726	6.24389909686804	6.55333870009859	5.35294924548929	4.36723508774984	7	6.50622218031602	6.69580358690873	5.90777390812412	6.8560203703809	6.96097806186439	5.25386608264647	6.82394451983706	6.27284788520343	5.83925683048056	4.82390849127897	7	3.02765588628173	6.63388897374261	6.71105733047535	7	6.52135996945747	7	7	7	1	2	7	7	4	7	7	7	7	7	7	7	7	3	7	7	1	7	7	7	2	104	0	3
2	6.05230886095012	6.58511921063805	6.38596293097137	7	7	3.55117543977996	6.73832893585132	4.75323069515663	4.99288035213979	4.76935337171533	7	6.94530407977893	5.18734627689773	6.71413377215771	5.36049157484474	6.55876015652805	7	6.77989658773322	7	7	6.94643686526744	5.10568006073603	6.96667705038605	7	7	1	1	7	7	2	7	7	7	7	2	7	7	7	7	7	7	2	7	6	7	1	91.75	0	3
3	5.81650348785647	5.76706865060193	7	5.86764481318346	6.3662230753572	6.30073754619545	6.19871937887694	4.74834472327084	5.92083344641674	7	7	7	7	6.11106638085644	4.23730532369046	5.39984789554966	7	7	5.76929558762027	3.5226517822614	7	5.6396490333418	6.70199319378539	7	7	1	1	7	7	7	1	7	7	1	4	7	7	7	7	7	2	1	7	7	7	3	101.5	0	3
4	7	4.65661233251338	6.87063733405524	5.4776995552794	3.65204740586601	5.95979815292802	6.18109760617463	7	6.69719706579522	6.93232614711706	6.13433330038367	6.40628527193411	6.86801259057031	6.79436210256708	6.49722852620576	4.33305074384025	5.49241778053546	1.50028701262003	7	6.65344514292548	5.20821177702998	6.03706065890324	6.4195885958361	7	7	1	2	7	7	2	7	7	7	2	7	7	7	6	7	4	7	2	7	7	7	2	98.25	0	3
5	4.29293751746197	4.56094016405229	3.65801086861219	3.99003286424741	7	6.83305466005345	6.47482997357599	7	7	7	7	7	7	6.6939377566021	5.89507926044421	4.11676987563052	7	6.37819949316693	7	3.49540138700814	6.5238357534495	3.81600862887863	4.6532644655204	7	7	1	1	7	5	1	7	7	7	7	2	7	7	7	1	7	7	2	1	7	7	2	99	0	3
6	6.58502751455513	5.27266011634752	5.0104315554472	6.42347338955371	6.02059811656898	6.31513107094781	5.69905829836848	6.61807129656702	7	4.37676520312371	6.67143428361604	6.73461921568043	7	4.77464591327128	4.00968516742146	7	6.50587552135756	5.11840278636311	7	6.25515489857062	4.08583368131866	6.97532302394342	6.81489266381332	7	7	1	1	7	4	1	7	7	7	7	7	7	7	7	2	7	7	7	7	7	7	1	100.75	0	3
7	7	6.68000677287994	7	6.07491200085594	5.98936845839779	6.2331808620085	6.06562622159356	7	7	6.6113493137914	7	6.57213209885762	4.59385685577081	7	6.73927830983021	3.35117771017564	3.72045937404994	5.14580396091108	6.98472295380412	4.5216034774883	6.8286564326003	6.34346609083079	7	7	7	1	1	7	7	1	1	7	7	7	5	7	7	7	1	7	7	2	7	7	7	7	89.5	0	3
8	6.37387671577647	5.8200424922219	7	6.04881585680289	3.56119501963591	5.5083112008812	5.2439282671699	5.51856882780982	6.59355776441254	5.12098660204253	3.40935238038726	7	7	5.06917722376847	6.45299724175143	4.94116857741879	7	6.26765019253461	6.93395569252444	5.06654466193889	7	7	6.2107350217595	7	7	1	1	7	2	7	1	7	7	7	7	7	7	7	1	7	7	7	7	2	7	3	97.25	0	3
9	6.35910203900062	5.49829366234023	7	6.79157561457687	6.1996599063605	6.07741011636992	5.57787053692285	6.52298303459174	7	7	7	7	6.13961532944389	6.87733560465354	6.4951628296461	2.85780026184094	7	4.01002764013571	1.70668215511987	3.22251155703809	6.50687914055874	5.25868129359138	7	7	7	1	1	7	7	1	7	7	7	7	7	7	7	7	1	7	7	1	7	4	2	2	91	0	3
10	6.4806068670229	6.67859408339225	5.89393776391836	7	7	6.39368315710647	5.44791990308112	7	6.21886774922	4.08811635440506	5.25032226576402	6.31381481595838	7	7	5.19645556116798	5.45843987323623	6.06621646627632	5.90081549425957	6.69743041467953	6.64601567300412	6.14330161481904	5.56858402586971	5.85744778840494	7	7	1	1	7	7	7	7	7	7	1	7	7	7	7	1	7	7	2	7	7	7	1	95.75	0	3
11	5.27090796971257	6.91953276825792	6.70433724505046	5.33338135281841	5.83064262673811	5.17865827824951	6.79733130713833	6.31907349716355	5.72673332096108	6.02277233878547	5.6779836678398	6.92006160069791	5.85832006706954	6.95815551820165	5.32712772770576	6.17713851947213	7	6.49311553637763	3.79969223617108	5.98080638116754	4.73967211433964	6.52723021847332	5.52625402015194	7	7	1	2	7	7	6	7	7	7	7	7	7	7	7	2	7	7	1	7	7	7	6	102.5	0	3
12	6.48287951303717	6.56144569396864	7	4.63128710032964	5.45198884498302	3.25933764896977	6.26569576377093	7	6.98250054267562	6.06745759707872	6.58193688569433	7	6.56547399689793	5.56272381165337	4.65302231181454	6.25072459756426	5.44529179958055	6.35003057795316	3.57807705655293	2.29239073809632	1.66705295329078	7	7	7	7	1	1	7	7	7	7	7	7	7	7	7	7	7	7	7	7	7	7	7	7	3	110.25	0	3
13	6.76344222898708	4.50561847258889	6.8631272081851	6.21732031875429	5.40815078964868	5.31693674863718	6.93446372632382	7	6.79572080179364	5.22893953744035	6.44938069588237	7	6.5987088842809	6.32926763936526	6.56137032361793	4.38015257926853	5.58892514502371	4.3798014798193	6.40073932683021	1.34030527624547	6.22698994567148	5.77378072296948	1.87678420145906	7	7	1	3	7	7	1	2	7	7	1	7	7	7	5	7	1	7	2	7	7	1	2	102	0	3
14	4.55424137410114	4.47591240855006	2.53717198548116	3.27363175228609	7	6.28011572184619	5.81146632095443	7	6.15773635685455	6.84765583301752	6.17385491359312	5.48851512096903	7	6.83561053843419	5.24236982634442	6.24934976211439	6.30042814134543	7	6.89987461844046	5.1554009942768	4.37418621440302	4.88051932861348	6.59377460924843	7	7	1	1	7	7	1	7	7	7	1	4	7	7	7	1	7	7	1	7	1	7	1	76.75	0	3
15	6.60510653241648	5.96851682963921	6.42800969854637	2.76060695563697	7	6.23708782473908	6.37269196012106	6.5385562007915	5.24690069841598	4.21986252674609	6.81965625264752	7	7	6.92549001854738	6.22956714127603	6.79555793955065	5.93767092506407	3.60383902573635	4.70367130070364	1	5.69443746783582	7	5.75042320222474	7	7	1	1	7	7	1	7	7	7	7	5	7	7	7	7	2	7	1	7	7	7	1	106.5	0	3
16	5.68029627170184	6.34549396724655	7	3.54475639575073	6.2277777672804	4.43459461219108	6.38533518498466	6.19542442815826	6.20238738818709	2.66775476362358	6.62333624217624	6.67865868316268	5.73095897315425	6.26253512988106	5.99630605829345	4.99233848249342	6.8199891708222	4.75178344716355	7	3.05519786514132	6.0235932348765	6.60557567637273	6.74740839460008	7	7	1	1	7	3	3	7	7	7	7	7	7	6	7	1	7	5	7	7	7	3	2	114.25	0	3
17	6.89941148339267	4.09853219626943	7	5.09470827156155	6.52705401147863	5.501311407376	7	5.71201740459924	4.7498515079004	4.69839345230249	5.62759042496476	7	6.57717384647291	6.26019434955353	5.455274971505	6.70361206580651	6.65767523085896	3.21148623742546	7	2.01359951936615	5.94427780236091	6.83394753239347	6.49662549719719	7	7	1	1	7	2	1	2	7	7	7	6	7	7	1	2	6	7	7	7	1	1	1	105	0	3
18	5.81086118387139	6.99233355301279	7	5.09358306393573	6.48306378543448	4.6822262603283	3.57693457115174	7	5.77564607261554	6.27255273058539	6.82479043278465	7	6.21031389052552	5.99033872589457	6.6575202276471	5.79591739335189	6.2990241411697	5.64305345924243	6.7675416815859	6.81224478570154	3.60874264982033	6.78755571517456	6.2588715695326	7	7	1	1	7	7	3	1	7	7	7	7	7	7	7	1	4	7	2	7	1	7	2	104.75	0	3
19	5.268538813281	6.25256396034453	6.77045370050713	4.82351698002165	5.19533850300175	7	6.12280383019117	5.02387941425589	5.43812023893486	6.82800475386944	6.4825183158897	6.73791018317036	6.70526314639594	7	4.63952029552167	5.47016205730118	6.63302670710693	5.97196653867977	7	6.09160192815655	6.39646194424072	6.11411717456644	1.87199679816178	7	7	1	1	7	7	2	7	7	7	7	7	7	7	7	1	7	7	1	7	2	7	1	107.5	0	3
20	7	2.66520967085063	6.82929331077003	1.39129700093369	2.5442602917657	7	7	6.15848649908873	5.60539208906073	6.44930935195577	6.33456532914183	7	6.69242358130756	4.87858556897957	6.72198685065492	6.12363570056399	6.61510904500444	4.68317641364861	5.21027761672004	2.20557704089746	7	6.1526898229882	6.07069525057298	7	7	7	1	7	6	1	7	7	7	7	7	7	7	7	1	2	7	1	3	7	7	7	100.25	0	3
21	7	7	5.34747656095783	4.76572935516166	2.62130562223188	4.81042248210846	6.03681532372784	6.7241118425782	4.82804626015205	5.8457893372409	6.00701391749414	7	6.0072849960768	7	5.68894173107316	4.83182554691033	5.05820396204207	4.70945574529408	5.80773520136543	6.39129195408706	7	6.07615449505419	5.39035602102411	7	7	1	1	7	5	7	7	7	7	7	3	7	7	7	2	7	7	7	5	7	2	2	107	0	3
22	6.35692582341897	1.12897177492175	6.01181922667702	2.0061119257716	2.84919055141547	6.52757620325643	5.70640954309886	6.40654508463123	5.67550144536428	2.36345454045797	7	7	6.62115648901954	6.69580999691546	5.64917165529296	6.01010237980768	6.10297744018712	6.01547614482744	6.86615752257064	7	6.43999686207026	6.39125023914284	5.14063773886437	7	7	7	2	7	7	7	1	7	7	7	7	7	7	7	1	7	7	7	4	7	7	7	98.75	0	3
23	6.14562152186813	5.96901780638484	5.66705492912016	6.18435996486245	6.81993197299685	6.41507193091256	4.71320129855564	7	5.94658830096571	5.12364707653827	6.62344733501811	7	4.98237494089195	6.61438924795789	6.23428381487128	6.29395690736992	4.43072178781068	7	5.63851449745262	4.33923542251781	6.61538095999403	4.82042250500548	4.27372713207105	7	7	1	2	7	7	2	7	7	7	7	4	7	7	7	2	7	7	1	7	1	7	6	81.5	0	3
24	5.46719510990551	6.24702648357222	7	6.06902043940995	3.62168704095187	5.96052679394951	7	5.32436534551392	5.94568592593106	4.81213971753125	3.18348674968337	7	6.93865096822152	4.88587060741508	7	4.82961426960235	4.62147874193461	6.43486424074602	6.0811905133649	3.82627905557454	7	6.81223576957397	5.76896073495569	7	7	1	1	7	7	5	7	7	7	7	7	7	7	7	4	7	7	7	3	7	7	1	82.25	0	3
25	6.58484603437826	5.09898091887813	6.4150801170996	6.09775064369134	3.91953698315141	7	6.07440131680431	5.20212009723435	6.439368306872	6.6819586605462	6.34770237058827	6.69940701243335	6.88531867028299	5.93785269324215	7	4.43719082622195	6.29992021839946	1.83942659953341	6.36140315051835	1	7	5.34538199180794	2.51706189547687	7	7	1	2	7	7	2	7	7	7	7	7	7	7	5	7	1	7	2	7	7	7	2	87	0	3
26	5.88896577822451	5.96936672463702	6.67451405849423	4.55754829165362	7	7	6.71911289654425	7	5.90923914011611	7	4.00271018293379	6.6075796019598	7	3.71421883992316	6.53657276966669	4.8235201403739	5.70270206261572	6.33918320990706	1.64745438289302	4.73192264091053	4.43342190095731	6.7203536480245	6.88434153442326	7	7	1	2	7	7	2	2	7	7	7	5	7	7	7	1	7	7	1	7	2	2	1	88.75	0	3
27	5.94736831323264	6.12819547202475	6.54391053308183	3.68111143598632	6.55235324556755	5.51951179618659	4.67116913639327	7	4.8143617249637	2.53523213137009	5.96245494790718	6.67308395651208	6.76515106880382	4.89948179832201	6.51477864135488	6.85088076622912	7	2.45542384423529	5.96254372853413	3.8868726532775	5.68426205520654	6.71985505810455	6.00826780025383	7	7	1	1	7	7	3	2	7	7	7	2	7	7	7	1	7	3	7	7	7	3	2	95.5	0	3
28	5.72431563641583	4.44203644849665	4.4619210393077	7	7	4.95703987186477	7	7	5.17163055725699	4.31168181682946	7	6.23471807768438	7	6.0622177558814	7	3.71948049720874	6.01001720123294	1.50955025560462	5.92885949094452	2.40055127275421	4.24090028628786	7	6.22304647697413	7	7	1	1	7	2	1	7	7	7	7	7	7	7	7	7	7	7	7	7	1	1	1	92.25	0	3
29	6.8409743063988	2.72987830645744	7	1.1816447522141	1.57485323999374	6.71210094715163	6.34626723309257	5.79450221190532	5.20760003379989	3.87266709165289	7	5.74138290673341	6.71819503601401	4.7729096044645	6.21491719376806	5.43484486960743	7	5.71288980250152	6.58799976453841	2.86773150770781	6.78852906925713	7	6.0161606615926	7	7	7	1	7	7	1	7	7	7	7	7	7	7	7	1	2	7	1	4	7	7	1	109	0	3
30	5.46595183886858	4.22194847915101	7	7	3.8909561786392	5.76441703923937	6.04595649782457	4.95519490402545	6.28227873102697	7	6.14633137441594	6.181035442575	6.90342410661964	6.79643805651284	7	5.53464194008724	1.64978723698389	4.97950070641393	7	4.24320817724176	6.39942359584938	6.77166426663987	3.56668524963067	7	7	1	1	7	3	6	2	7	7	7	7	7	7	7	3	7	3	1	7	1	7	5	79.75	0	3
31	7	5.45093124910126	5.91905885504642	2.68979617369377	6.56077735438967	2.69635885170396	6.71503921530688	5.60114871923558	7	6.26172632889794	4.54412063855284	7	6.6729594380791	5.89797884457755	6.698129578893	6.96578260938466	4.99762712549052	3.1953357524407	4.77220173368222	5.91664507142844	7	5.61081095400074	4.77498639148682	7	7	1	1	7	2	1	7	7	7	7	4	7	7	7	1	7	7	1	7	7	7	1	75.5	0	3
32	5.4394339628064	7	5.3692470469716	4.71497093800916	4.45338331131157	5.73878490136685	6.04575100717498	6.62975734214098	4.55700356427933	6.72079647421057	5.72124657150762	5.204134688955	7	4.20085064459102	3.7441129233364	6.90677846980255	6.88851145256194	4.95924787805852	6.8626407385107	7	4.41715513843995	6.63345138374202	6.69263282139278	7	7	1	1	7	7	2	2	7	7	7	7	7	7	1	7	1	7	7	3	7	5	1	88.25	0	3
33	6.84499781601381	4.29878243783336	4.9238626463466	7	6.90362692212379	5.2546998606952	6.42985799262097	5.8499054517706	5.33777794791431	5.09154501058127	6.56177207021494	6.90543726284501	6.01679076380509	5.83937761576654	6.58958109267802	6.28988209717501	4.87450547509311	2.40559200700493	5.24193791850794	6.26908583995565	3.0328575738722	6.91651178319458	7	7	7	1	1	7	7	1	7	7	7	1	7	7	7	7	1	7	7	7	7	2	7	2	93	0	3
34	5.86464804823378	3.76968393315122	1.21112964117633	4.45491749011473	7	7	3.96861275885901	6.71417470595192	6.7451513281836	6.76225235345938	5.67832397822361	6.81261663778396	6.78821930539043	4.64042796240642	7	6.39315752255036	6.29128625832683	7	5.35894604791503	5.70985429104023	1.32290826513155	6.4111879691755	5.18685269297212	7	7	1	1	7	7	1	7	7	7	7	7	7	7	7	1	7	7	1	7	7	7	1	82.75	0	3
35	4.94585181607517	4.88906996425871	2.03951668202676	6.6513682216107	7	5.07772364652933	6.51074463036858	6.4395278232411	7	4.70211759145955	6.33584742408476	6.47440672087372	7	4.49615965930803	4.21987614422871	6.67957094530062	4.46143628610067	6.38910020704549	6.39077444860455	3.36625096644077	3.42539670865274	6.04608933593528	5.72787464712819	7	7	1	1	7	5	1	1	7	7	7	5	7	7	7	1	3	7	2	7	7	7	2	74.5	0	3
36	5.61762316253494	6.43952109122615	7	7	7	1.80047607535467	5.57051647232315	6.09644985293982	6.99526211333054	3.91994669486214	5.2705189152092	6.0885144909496	7	4.88523681245405	5.87822568444307	4.25595936574904	7	5.55966149507709	3.81173275083888	2.35098262664997	7	7	7	7	7	1	1	7	3	7	7	7	7	7	7	7	7	7	1	2	7	7	7	3	7	1	96.25	0	3
37	5.57068251049258	6.85552529964446	7	6.57779289384369	7	4.19532530649628	6.63359461164398	5.35034373161616	7	7	6.11490688449985	5.25375398017347	5.7033027034595	5.75528510374865	5.14027760913499	5.59480374203308	5.91509834787362	6.37785536048406	5.14781102312225	6.46229717068453	5.80247011960886	5.83185499206532	6.70873131777425	7	7	1	1	7	7	2	7	7	7	1	2	7	7	7	1	7	7	2	7	7	7	1	79	0	3
38	5.92170162515518	6.20743013851926	4.39626556928498	5.51105997400746	6.46189615915644	5.97311333397803	5.21300885367826	6.23603402972155	6.68226739878469	5.86913577819414	7	7	5.60124791898849	6.87339582484022	5.62734958608237	6.13438876309579	5.3203703017069	6.81984234093374	5.7505960020697	4.23302676775227	5.99099642187438	5.50338778837084	4.67519868351361	7	7	1	2	7	7	1	2	7	7	7	3	7	7	7	1	7	7	1	7	1	7	1	89.75	0	3
39	6.56285664636164	5.82732530243705	5.41448200997841	4.42750228878334	5.9912934170602	3.65448874453562	3.35921578913309	5.40648424931254	6.85536870901459	6.24958063117171	6.14860411821471	3.94965354528563	7	7	5.57385944677289	7	6.24782206754734	6.15962480816712	6.17606928063966	4.54065653866372	6.09202355443028	7	1.82837355622902	7	7	1	1	7	7	1	7	7	7	7	3	7	7	7	1	7	7	1	7	2	7	2	80.5	0	3
40	5.40061546019328	5.80305333260191	6.23657762349017	7	5.42413784860921	4.44781710559106	6.07949034287225	6.84619681027364	6.66566526813266	2.33545633025516	6.36225594044116	5.82613275413599	4.79241510751889	7	7	6.721841422395	5.45854237718723	5.62481366195471	6.73354468218828	1.63761165274162	4.5262570444067	7	4.45642671394837	7	7	1	1	7	7	1	7	7	7	7	7	7	7	7	1	1	7	1	7	7	7	7	90.25	0	3
41	6.44039633118623	6.79317991755812	6.8308461421201	7	6.13697644278283	5.87017413250282	5.2956113357928	6.23977474283815	5.23780699991507	5.75952345592612	2.99502819347944	5.73290924730377	3.77072439233631	7	6.69578870751704	7	5.66812628181502	5.80478094911949	2.29995192498253	5.85956345367512	7	7	6.74115031915813	7	7	1	1	7	7	1	2	7	7	7	5	7	7	7	1	7	7	7	2	7	1	7	73	0	3
42	6.98917553754315	1.63911871015116	6.47211655387654	3.30538976403544	2.27908316552777	1.81847561893783	6.54022388758282	6.47073212708007	4.00391653960901	2.61243207893243	6.58723993945614	6.40551602828013	7	5.99842925130468	6.69803153015428	6.82110015071487	5.50924114857867	6.33354797647123	6.55492209354007	5.09718283770717	7	6.1967057682857	3.83790426680165	7	7	7	1	7	7	2	3	7	7	1	2	7	7	7	2	7	7	7	7	7	7	7	71.75	0	3
43	5.55583025768854	5.48537799705144	5.90212649840721	5.86234266147822	6.98947206125628	6.37715745950384	6.10899365796413	6.82633231989934	5.96073932001339	6.6476956294744	4.45733985006126	6.98065750455805	6.71272136627449	3.29687341695261	7	5.28563624609978	5.96053729667575	4.55068101273897	6.1804373675889	4.64552450687091	3.29026882520676	7	6.69864066505887	7	7	1	1	7	7	1	7	7	7	7	3	7	7	7	1	2	7	1	2	7	1	1	83.5	0	3
44	6.77793309767398	6.90605946868932	6.53925636000972	5.26980911269794	7	5.30263546281253	6.30965543897037	7	5.81614570107266	6.81174058419104	6.37554905602612	6.80791605502399	6.16917586307057	3.54229830824976	6.98298923749395	6.48128656159323	6.19123086945273	5.09759436558773	6.58235227762796	4.0661346300377	7	6.48757121729379	6.1958128440928	7	7	1	1	7	7	1	7	7	7	7	7	7	3	7	1	3	7	2	7	1	7	1	91.25	0	3
45	2.91213170645127	5.46588638139382	5.74802585892536	5.8545500282581	7	5.10692499412007	6.41291146271634	5.90148421684725	6.55137731713988	3.00994587097916	5.25302875428758	4.48313992605068	7	6.50882238154115	4.71344054467695	7	3.65830385802255	5.20521011562692	7	4.73227489104026	6.27753267493313	6.34416790147565	7	7	7	1	1	7	2	1	7	7	7	7	7	7	7	6	2	2	7	1	7	7	7	1	84	0	3
46	7	5.28921000404146	6.68125856616571	6.34900262989197	4.33149518060857	4.6314727575738	5.74389688827199	6.5540166367058	5.39072382085647	5.76937769326686	6.9339759138397	6.54876256211574	6.07126045992673	6.90289961504944	5.9875901793335	3.88938751558137	6.37823669233346	1.13750183338467	7	6.09881516086621	7	6.24821911566775	2.00499718164374	7	7	1	2	7	7	1	2	7	7	7	7	7	7	4	7	2	7	2	7	7	1	1	91.75	0	3
47	6.00166162334572	5.34621000293433	6.55559981247152	3.47488602276982	6.41367611337203	4.79591508944868	4.27851192335277	7	5.65806591994403	1.75084970332203	6.44278255747098	7	7	4.06524283506906	4.39800181930045	5.82728454095965	6.27978935540942	6.08873930048825	6.39743840810695	6.04358902907687	3.99140846729059	6.91704830891114	6.14404051464757	7	7	1	1	7	7	2	7	7	7	7	7	7	5	7	1	4	3	7	7	7	7	2	73.5	0	3
48	5.74411887445015	5.63638807627259	6.94681195959978	5.43693291899321	7	6.95356257642456	2.94025436887803	7	5.11046222434971	7	4.74923258401021	6.73902246332927	6.31803905351143	3.655560846523	6.8196207935328	5.13373934242181	5.66142307077325	6.78516120167713	6.35501338667166	4.7824068800814	4.76476023824503	6.76621511987794	6.18555583033618	7	7	1	1	7	7	2	2	7	7	7	7	7	7	7	1	3	7	1	7	7	2	1	96.25	0	3
49	6.51865056595954	6.32089601624572	5.32239804696616	4.79817510337256	5.92518861143584	5.38101616914829	3.53503703843916	5.26237762261512	6.40311879625638	6.81779624876203	5.96144600140411	3.97381162930062	7	7	6.56962788946932	4.99873516358885	5.21079337947717	6.75827723439811	5.17111710077195	2.604409835689	7	6.86923748827519	2.55802470010975	7	7	1	1	7	7	1	7	7	7	7	4	7	7	7	3	7	7	1	7	1	6	3	82	0	3
50	4.35071535119597	7	6.27252238737145	6.75116018008779	6.07999736546107	7	4.66456403012931	5.1680813417724	6.03637870252436	3.20776951310274	6.22704681319545	5.98688511625693	6.56041763545661	7	4.51736634945818	5.91509837021439	2.39979898191606	4.13817030840615	7	4.30073183900634	5.75991916282896	7	5.35809344397695	7	7	1	1	7	2	1	7	7	7	7	7	7	7	7	1	2	7	1	7	2	7	1	92.75	0	3
51	4.91594077238921	5.00988537489271	2.88112739651507	2.76628891063241	5.47474639774936	6.09383698885342	7	6.48730302404073	3.96483886308064	5.62186019145979	6.64468381740675	7	6.26595927928335	4.79480407252327	4.18941390766279	6.8387149202794	6.87225190620613	5.41671966590542	6.18094818425338	4.40282609776865	6.55615212516095	7	5.25777029334063	7	7	1	1	7	7	1	7	7	7	2	3	7	5	5	7	1	7	1	7	7	2	2	87.5	0	3
52	7	6.34418835905766	6.7895617213132	2.82153483690509	7	5.80081010217376	6.43666656979846	5.02084742639527	6.41167434932873	6.90037728568629	4.10862227098838	4.35022830868078	6.23727997222905	6.31650620401224	6.05110624610267	4.45779758420754	6.67770109900066	6.68509038575407	5.59053676420352	4.72271333259404	5.11107963374704	6.444167620973	4.74638075282504	7	7	1	2	7	3	2	7	7	7	7	7	7	7	7	2	2	7	7	7	7	1	2	95.25	0	3
53	7	4.71962193553373	4.74134647875166	6.04000364607385	5.96162146365112	5.72311597053235	6.21052567500725	5.84381898210768	6.6136117026262	5.05187898477314	4.88187028038931	5.90673665286055	6.2385965800069	4.19503307571736	6.11946630213245	6.91058945185127	6.69307781094731	5.07293591682729	4.69562128971886	7	6.10512900459129	6.48487807379808	6.48805091130365	7	7	1	1	7	3	1	7	7	7	7	7	7	6	7	2	7	7	7	7	7	7	7	77	0	3
54	5.90867305246421	5.84320613678541	6.45957311178684	7	3.64912499110528	7	4.96962005497875	7	6.27549074813607	3.45989370306623	6.66690953511383	5.80851540445175	5.16356129025756	5.63866277533302	5.71416829223532	5.75419096778604	6.38425807127409	7	4.04493795983958	6.39638933272334	6.80664388990967	4.73016418410623	5.40042159104056	7	7	1	1	7	7	7	2	7	7	7	7	7	7	7	4	7	7	2	7	1	2	1	89.75	0	3
55	5.01642098796558	4.6969824854868	5.6915268628555	4.7244792381909	3.90382609125328	4.67020960633467	5.70608010774673	3.18757653972839	6.78822672424211	1.93943089389603	7	5.32605246177602	6.75127080196865	5.45605170362398	7	7	6.2606770002658	6.88727501907658	4.1933001251514	1.32306036005091	3.46137750844048	7	3.48921244763332	7	7	1	2	7	7	2	7	7	7	2	7	7	7	7	7	7	7	7	3	7	7	1	75.5	0	3
56	5.84655298336099	6.46270810378601	6.68654139868638	6.28674239288547	6.59680250472387	6.54459613047532	5.82217920676089	6.74311307479477	5.11753110378044	7	6.39476985935517	5.17371482529496	6.68078653732634	4.39997551256784	6.92423877986799	5.5457988780412	5.75374183802706	5.60567042799438	1.63736597901035	4.04411010846394	5.58049199190271	6.3976640869747	5.82648341018864	7	7	1	1	7	7	2	7	7	7	7	7	7	7	7	2	3	7	7	7	7	7	1	86.25	0	3
57	1.71780423217971	6.70510008627658	2.66315322620741	4.69579940514783	4.93012480073765	3.93858875244552	5.08180489593677	7	6.5143303510394	5.71936017429636	7	7	5.5598556202492	2.039850938633	6.49541558624456	7	6.65929627605549	5.96669683507657	4.39209186579269	1	7	6.54126227532428	7	1	7	2	2	7	3	1	7	7	7	7	7	7	7	7	3	4	7	1	7	7	5	1	103	0	3
58	5.255175782443	6.09471134835067	6.22303510650109	6.32318750853305	3.39682511351894	6.90438295279923	5.9660568056878	5.95742666902197	6.93831394890595	6.22325081377244	3.76977823099204	5.82029999006989	6.62629514111283	4.99526232150034	4.83403087800955	6.56446177188996	2.9771684545832	5.96914710405661	6.93117964133672	6.05693082009829	4.2987597504657	5.81600107906579	3.68192555216057	7	7	1	1	7	2	2	7	7	7	7	7	7	6	7	1	7	7	1	7	3	7	1	79.75	0	3
59	5.09866522549269	7	5.74389889209301	6.83971624179405	6.42611423625725	5.54482928168484	6.61583162464811	7	6.30292650691557	3.75677958689882	3.8688047494467	4.97849191122451	6.701300855401	7	4.17927308185773	4.86179248207138	5.56470536951455	5.55581952614552	6.50612143513632	1.86436774768086	6.7357708619162	5.33192464276852	5.83539822064114	7	7	1	2	7	5	2	7	7	7	7	7	7	7	7	1	3	7	1	7	7	2	1	71.5	0	3
60	6.2711163175209	6.06402233990433	6.70382578429102	2.37009289038384	6.91852660842343	6.44200111275071	5.43780732447474	5.66449000572132	5.51289146680522	5.90515171259783	5.74381706331093	3.41526827729198	6.17666276967207	3.81645409979379	6.44514316815436	5.15086548386806	6.15833536078908	5.11220544490255	7	7	6.96543692676534	6.9477916308308	6.37172129874211	7	7	1	2	7	4	2	7	7	7	7	7	7	7	7	1	7	7	7	7	7	7	3	85.25	0	3
61	5.96396570632426	2.55946359782817	7	2.58247371475917	2.77631166672752	5.27862471899145	6.19481412550364	5.95439621509671	3.66441425809743	5.29700181797618	6.92943537383625	6.64394463885612	7	4.90170098768389	5.39972709557915	6.23548651198837	5.7204074637268	5.82846781239672	6.3913586039571	5.84749624518798	6.44707214838225	6.2576621413845	6.38251839283195	7	7	7	1	7	7	7	1	7	7	7	7	7	7	7	1	2	7	2	6	7	7	7	82	0	3
62	5.6048130794498	4.91938418319485	3.53059296448847	5.14472051059902	6.75940982775526	4.49160454069884	7	6.07275116878169	6.74346802286464	6.09898735886047	4.4181911623662	5.19723383212472	5.68176200714749	5.89491906640973	5.56948585814865	3.88003774275288	6.7671368223271	4.94831964401707	6.15774970683773	6.51012531901257	5.54289535260433	3.69105062380057	6.99803665419949	7	7	1	1	7	6	1	7	7	7	2	2	7	7	4	7	1	7	7	7	7	5	1	76.75	0	3
63	4.87393809492705	6.05832284279166	6.99853253886308	4.51582438159762	4.6291019500558	6.23041866022898	7	3.55320294235979	3.81244741991658	7	4.16133736160439	5.57318102630317	6.76906302852926	3.7760696226264	3.51136216737694	7	6.73984120412802	7	3.61957534719017	7	6.79291284748509	3.87264903382362	6.36554422914346	7	7	1	2	7	7	2	2	7	7	7	7	7	7	7	1	1	7	7	5	7	7	1	76.5	0	3
64	5.06050981381211	5.68116063165999	6.47861253228028	1	7	5.61682242475875	6.51672379176936	5.9027407102256	5.74038158866082	1.40864295917856	4.98957506608039	4.81236195770915	6.92979607000876	5.66871603194453	7	6.42197410555266	7	7	5.63091216121585	5.29959567764625	4.29260685127824	6.56186571836435	2.6542554349492	7	7	1	2	7	7	2	7	7	7	7	7	7	6	7	7	7	7	1	7	1	2	1	72.25	0	3
65	4.98071377562243	6.42926613731449	7	6.99197306702638	6.07173429123555	6.26942266771028	1.93651912986751	6.83265571562272	5.39303839317838	4.32897118232966	5.59732342869411	5.26644887661658	7	3.87385436152025	5.33103873069725	3.43622906155245	6.90365437977634	7	3.91202304340033	4.41280648308792	6.72496355395655	6.8519668446733	4.03869409493604	7	7	1	1	7	7	3	2	7	7	7	5	7	7	7	1	1	3	1	7	7	1	1	73	0	3
66	4.64067926714683	7	6.29223189952139	5.73998076905851	6.76401978304345	4.42731247776221	5.112024801361	6.51290760162808	5.2392341551222	1.88409415693742	3.04034738354003	7	5.46872080786887	7	6.56928884594596	6.08061829388484	6.40492210552267	4.77577395662812	6.10960799155407	4.96466199885755	1.75622054375932	7	4.9727711892989	7	7	1	1	7	7	3	7	7	7	1	7	7	7	7	1	7	7	7	7	7	6	2	79.75	0	3
67	5.18100332624195	5.32646141862368	6.35905286144465	5.75327072092935	6.81339687407582	5.26331583672576	3.23134667151193	7	4.00294200859178	7	5.05891856821064	5.13380221252675	6.43353549083647	3.8551010778575	6.03381811300954	4.50988661127143	6.03887915848361	6.99133484250162	6.59558351159777	4.65345463907236	6.65641970494305	6.17788340008126	5.78979120676371	7	7	1	2	7	7	3	2	7	7	7	6	7	7	7	1	7	7	1	7	7	2	1	71.5	0	3
68	4.79371739821181	4.87737528783096	2.28579482544046	2.83257307542874	6.08212667832028	5.6236556570133	3.13082069109843	7	5.00439623971147	6.48147737761128	6.48118962208386	6.97139865481364	5.79565169129354	5.04210856665233	4.12649417104453	6.65724738453507	6.91720841449966	5.46592456620009	6.17562151456636	4.30484486760146	6.75564735132949	7	5.12192860133756	7	7	1	1	7	7	1	7	7	7	7	3	7	4	7	7	7	7	1	7	2	2	2	83.25	0	3
69	4.45556548778484	5.11013522498107	6.11722224940917	5.12408270857931	4.22371746576097	5.48973762740818	5.29265634744617	4.66249591287845	5.46286383144568	5.70407988645169	5.74292916835523	6.87837655529954	7	7	6.63551647027611	5.00428465054702	5.38367038547586	2.39984870259864	4.52053976849073	2.97887648077391	4.2945060828032	5.91895610209051	6.87220137121043	7	7	1	2	7	2	1	1	7	7	7	7	7	5	7	1	7	7	7	7	7	7	2	73	0	3
70	5.01164206343973	6.61882574390688	7	3.36553884721478	2.84488855843834	6.62511256493608	5.96574599404873	6.76751970749909	3.03768879238026	4.78177619115328	6.61373859644709	6.27626510255603	4.29273289518593	5.79165388332222	5.19186790432131	3.06676582417262	6.48128186391567	5.83556210123869	5.28765157126008	2.25380714848228	6.67707913013794	6.20059016730095	4.86540457410729	7	7	7	1	7	7	3	7	7	7	1	4	7	7	4	2	7	7	1	7	3	1	7	81.75	0	3
71	3.86288008997931	5.10914347619709	1	3.27862756278748	5.26636248435073	5.82461092046424	2.46657477552769	5.00463448057613	4.74893253360197	5.54719030523791	5.46539824160078	6.6502504518783	6.42952100521948	7	4.07541593499083	5.37453699957913	5.64590218377866	6.63957861280084	6.63976902691093	6.18773402951183	6.60537697812333	5.10641601189033	4.30674272570626	7	7	1	1	7	7	1	7	7	7	7	4	7	7	6	1	7	7	1	7	7	3	2	75.5	0	3
72	4.39064517723761	6.90512310894376	7	2.22742227406193	2.78167009409305	7	5.85586567820539	6.7690095556619	4.08124440968476	4.64256502238351	6.44139240927202	4.86647270899149	3.40456093205176	5.50648109257475	6.45506860071669	2.24342244917746	6.00268780607255	5.98094429672806	5.96243126230204	3.57964722737615	5.97399855978496	6.81645909876239	7	7	7	7	1	7	7	2	7	7	7	1	4	7	7	7	1	7	7	7	7	7	1	7	78.25	0	3
73	3.00352119646767	4.91252385662858	6.00436441514678	6.36086914572536	6.33941846961236	6.7785727006066	4.95753213614148	4.29149811030907	5.28950986963552	4.05154556251027	5.41261528624471	3.77549670026754	6.44745179719168	6.39420497583543	4.73292968390007	6.95522995675742	4.00839959994112	4.79908841470178	7	4.71301884542548	6.84428585803745	6.41027241421834	5.24052468512845	7	7	1	1	7	2	7	7	7	7	7	7	7	7	6	2	7	7	1	7	7	7	1	90	0	3
74	3.50118783760575	5.21469543107501	1.29506630028235	7	5.28377125820875	3.3371297111532	6.70122998129741	5.4179538389694	4.70741586332475	4.0593041454768	5.72846026699145	5.90824370096627	7	7	5.4848474660852	6.46239254061172	5.43175007635618	3.47586015723943	5.60437643645887	3.54772704458596	4.21596792886738	3.09241441901201	4.36535779143154	1	7	7	1	7	5	7	3	7	7	1	7	7	7	7	2	7	7	1	7	1	3	1	68.75	0	3
75	5.35222313766327	5.11432466736665	5.27262264395152	1	7	5.34826988434072	7	7	5.38156238642718	6.97291192216123	7	3.75568917615428	4.4052736962596	6.15852757838291	5.67066801301528	3.92231286137685	6.70195983524103	5.56360044225499	5.17964620494035	1	5.03223289079307	6.44237345157605	4.36133610828661	7	7	1	2	7	7	7	7	7	7	7	7	7	7	7	2	2	7	1	7	7	2	7	89.5	0	3
76	7	5.62650482934817	4.7182872054834	6.0278944219861	5.60385456435805	5.13609021811588	3.42609932859813	5.60791738311874	3.42259296353159	6.7638141842561	5.17931877709343	4.78774600748326	7	5.50695237345868	6.94978002272112	2.11560002624388	4.43519153057086	6.72423525843792	4.60042672865879	4.74754889282991	6.19946393395171	6.74284106086831	4.83739091452201	7	7	1	1	7	7	1	1	7	7	7	7	7	7	7	5	4	7	2	7	2	7	1	76.25	0	3
77	5.72899311809952	4.92209008859901	3.85453294197696	4.89711654243803	6.48142990958831	3.16468609096545	7	6.83453160661178	5.77452807960702	6.79717989130898	1.85508196866538	4.80726845031054	5.32763932830336	6.77988232020021	5.6886569422917	4.48888349470279	5.8133749552253	5.35704722001725	5.2462832787736	6.37126506604223	5.36447275839191	4.50076687654442	5.38410943868919	7	7	1	1	7	7	1	2	7	7	7	7	7	7	7	7	1	7	7	7	7	5	1	63	0	3
78	3.9856431180522	5.18014013165184	6.52673583327925	4.92342184454133	3.62576855486133	5.1751724869396	6.75834936163695	7	2.82804806337928	5.38238602991353	6.56115999478466	5.22566576266036	6.01264315013807	6.55698537833015	7	5.84769414280935	5.51549583733712	2.66224078046113	4.82280874667175	2.87182104742942	3.47615674526353	6.15947566955578	6.9200775853803	7	7	1	2	7	7	1	1	7	7	7	7	7	7	7	1	7	7	7	7	7	7	3	68.75	0	3
79	5.98515008014377	3.41102566253594	1.02527747784814	4.83814822474914	6.70466323351904	6.53435237139457	5.96168732935647	6.43153873486041	5.61753432944222	6.71636338871579	4.31149155407081	7	5.22125356416504	4.85728892276306	3.92631849574961	5.40275856917825	6.40186945437337	6.24389338053138	5.62447349652213	3.79414297144963	5.01108169555182	6.23480392617798	5.66972432415817	7	7	1	1	7	7	1	7	7	7	7	7	7	7	7	1	7	7	7	6	7	7	1	92.5	0	3
80	3.05414545804734	6.10809656987876	7	6.54056208334275	6.35954782347332	4.59883601268981	5.64546276099435	6.71914853583372	4.98859223319316	3.09002924988828	1.93949374176106	4.03460045935067	7	4.98873194299571	6.44013068344242	5.38807197139606	4.33907179623138	3.99966485388831	6.11874273687175	4.26549596988886	6.03184352755331	6.08244487989969	5.94739153820256	7	7	1	1	7	7	2	7	7	7	7	7	7	7	7	3	7	7	2	7	7	7	1	91.25	0	3
81	7	4.46613182167951	7	5.43270991755052	6.78832501249769	3.32847525644229	6.98858907238707	7	5.97675702684186	5.08430828019788	4.78944768970986	5.76783201990238	5.27050642920593	4.26628723959944	3.31676771069571	6.72493560746707	6.56081560303462	7	4.68754445115049	1.70721160411945	1.55512282619067	6.66930676088568	2.00351230131208	7	7	1	1	7	7	2	7	7	7	7	7	7	7	7	2	2	7	1	7	7	7	1	66	0	3
82	5.30675055462219	5.44249372754518	1.79832013776519	7	7	3.38580246199741	5.83846712679783	6.80697002074151	6.36544102637838	5.52358154399186	7	4.19199619824506	6.58294190179365	2.30319086935998	3.98237464080049	2.63445180852383	3.87578950612485	5.95043432941335	6.99835163769392	4.60030010069814	6.49175902047454	6.71135497597641	4.73107565062356	1	7	7	1	7	7	1	7	7	7	7	7	7	7	7	1	2	7	7	7	7	2	2	83.75	0	3
83	5.82255939805679	5.41147442645447	6.99096092515016	3.11815072456884	3.70366204673042	6.39599902209752	6.68456402794988	6.62927665093019	2.97980456272218	4.88904697989593	2.17018012797998	6.17827222693703	3.71162737689263	5.86204817990522	6.78206489465962	2.15754041145382	6.1566170501527	4.77499456776736	5.67578284500455	4.21894589185821	6.12432793283064	6.58192983511334	4.66416795383028	7	7	7	1	7	7	2	7	7	7	1	5	7	7	7	2	1	3	1	7	7	1	7	66.5	0	3
84	7	6.15774875698699	5.5488245524775	7	6.74134285652036	4.89014742124215	6.79725180572922	7	5.42826892642297	6.43214224048763	3.27743705963425	5.44250211326454	5.2479526983202	6.42497817583876	4.18660660115921	4.67098291007664	4.91631916526127	3.62716173341652	5.9837132491784	5.05569099508929	5.78409998330109	7	6.82479364448497	7	7	1	1	7	7	7	3	7	7	7	3	7	7	7	7	7	7	7	7	5	7	2	87.25	0	3
85	4.77376622566179	7	5.37550105646075	5.79964882884298	4.60223136577901	1	6.82139049218667	5.16143652306208	4.57241210939442	6.27458208553466	6.05584936620661	6.79873171160935	7	6.04664330965668	6.07620422277068	3.69890898911282	6.00207189680535	4.21716421820253	2.52374874440272	4.38186256907995	5.02095552179868	5.41968838818102	5.54427245099625	7	7	1	2	7	7	1	7	7	7	1	7	7	7	7	7	2	1	7	7	7	7	2	97	0	3
86	4.7985199308763	7	6.71346571901752	4.1768206287296	5.17024582453458	4.44332389928301	5.43500488669252	5.96487108504817	5.94782816136421	6.70127435882998	4.02297555874674	5.45774244979364	3.64372896271485	4.36204038920051	5.67390868530688	6.50608854680264	5.64813527090298	4.83037418510631	6.34213170177957	5.668657203357	5.22826269536355	6.61881834415368	4.09015333482887	7	7	1	2	7	7	1	7	7	7	2	7	7	7	7	1	7	7	2	7	5	7	3	55.75	0	3
87	4.61350562584489	5.63875716965618	6.45898935362174	6.76492394722415	5.90172075139977	2.18749655044836	5.89232951360991	5.87640581156154	6.65681405622603	3.15031037775253	6.38003481706022	3.40919167515022	5.97936419672431	5.20016806396954	5.48432193537484	2.41774576743307	4.21205616409742	2.85351976615146	7	5.89940493736535	6.96675924487582	6.58770150515026	5.04640498848796	7	7	1	2	7	7	3	2	7	7	1	7	7	7	5	1	2	7	1	7	5	7	1	79.5	0	3
88	5.82457462893321	3.62229204276231	6.67910609235378	7	6.55468168410696	3.40875188213176	4.34659704902347	4.01913722477078	5.8132559262525	3.93764337211101	5.6034923858919	6.1849212150547	4.80962564211938	6.37238122398395	6.80689157127574	3.79330469444901	7	4.64635627463689	5.10403902307564	2.54548894652787	6.57010714954114	4.37543589821754	4.13388258088443	7	7	1	1	7	5	1	1	7	7	7	5	7	7	7	1	3	7	7	3	2	7	1	73.25	0	3
89	7	6.50676924750436	6.84118883205706	4.17132541821372	3.9817921853469	2.66080808250918	6.70541010054277	5.3490539057636	3.48639409652056	1	1	7	6.40507395451519	5.52568557423476	4.43035710460551	1.21045700636709	5.82106563085399	4.17288656842713	5.85942839220308	5.28573830025589	6.43473479816465	5.59414772465771	6.63932372274359	7	7	1	1	7	1	7	7	7	7	7	7	7	7	7	7	1	7	1	7	3	7	1	71	0	3
90	4.95735805831797	2.92292889851312	6.13589751749802	3.66593555486063	4.50119287438111	3.73966333027055	4.79653644277083	6.39335301510344	5.58192536064951	5.59630792037518	4.20357063032898	6.17519590042079	6.77853463443829	4.59956485926372	7	6.23370767054408	4.70158957531293	3.85235346240281	3.18640754240064	5.09805385714076	5.13657593695726	1.79666739861455	7	7	7	1	1	7	4	5	4	7	7	7	4	7	7	7	7	2	7	1	7	5	7	7	76.75	0	3
91	5.34150958442483	3.21565919484264	6.34181581294378	2.16360549139432	5.16665414272499	6.24645397122727	5.98593039026144	4.33673887819205	4.36170912313652	3.24672933646609	3.06439323575056	5.85538999901723	5.89549976007266	6.93796759318573	5.6250230844449	5.61001912356144	5.28746458010424	4.05927314338583	5.51107878732502	4.51497103647855	5.0899855612539	3.97480125422462	6.39963068174964	7	7	1	1	7	6	7	2	7	7	7	7	7	7	7	1	2	7	1	7	7	2	7	84.5	0	3
92	4.8250306769659	6.23869341826484	6.31529634338483	3.57909569620722	7	2.58178295527877	3.18362688267661	7	3.68692201495932	3.99876814768845	5.94419979508863	4.10484285420012	5.96206775805142	4.64146472008481	6.68523907716862	5.35003605208345	6.40858677478171	5.94901793467154	5.40155416334127	3.20421350477802	4.14538934238819	6.36134109431121	4.30400759633753	7	7	1	1	7	2	1	7	7	7	7	7	7	7	3	2	7	7	1	7	1	1	1	67.25	0	3
93	5.70282035645599	5.17971936841366	5.36554152947868	6.74297026151283	4.7835773147313	6.88674405841483	6.93713743347034	4.13484813783776	4.63278667435322	4.82263117015705	3.43488197334961	5.12707570012086	6.91533409082738	1.66566851165139	6.88376789454059	3.63434073749483	4.51509295999946	4.27896262675703	2.87040610999839	2.07505660869555	7	5.3795475094047	5.79788471452301	7	7	1	2	7	7	1	2	7	7	7	7	7	7	7	1	3	7	1	7	5	7	1	79	0	3
94	6.17363085204411	2.30908310468082	6.10131801285131	2.89390310378848	5.87867788190775	6.84325327729818	6.67509207513509	4.56740271133334	4.5922146934446	3.19033692728786	1	5.04067478594702	6.36851174563763	5.93416732797507	5.77001251619244	6.24739465864924	5.50495922380271	5.56832493374351	5.67405068024635	5.02852763967627	4.75048002978007	2.65416668717032	5.55166996174785	7	7	1	1	7	7	7	3	7	7	7	7	7	7	7	1	7	7	1	7	7	2	1	75.75	0	3
95	6.03262351343724	7	5.70373024908069	6.64581024299332	3.77616463242499	6.83230547978675	4.75014880860929	6.39629952689239	3.05823314487359	1	3.68677880621692	5.89108846617438	5.39685088650742	6.67116299178425	6.05099884484217	3.51969556726565	3.22042273952465	4.52562867465428	4.37731271325167	3.17954416169015	5.53352664307618	4.67272012018003	2.16212813873262	7	7	1	1	7	7	1	7	7	7	7	4	7	7	4	7	7	7	1	7	5	7	1	73.5	0	3
96	7	7	7	3.25003071524201	2.39736864920064	1.49078471156061	6.43339859961782	5.28601793701933	4.38633068994571	1.36180916036305	1.33553360161796	5.48500473370213	6.01031275999325	6.61011723563684	2.92160608693059	3.07463826665634	5.41135441735541	3.81848780222242	5.7816867414968	2.59552591660826	5.29270073318245	5.46922550094534	6.59197804661772	7	7	1	2	7	1	7	7	7	7	7	7	7	7	7	7	1	7	2	7	2	3	1	61.25	0	3
97	5.76550494209468	6.3780178390597	6.88807328771875	4.26110109475088	3.19805209754269	2.57458969802806	6.66182692281605	5.82782033745501	3.18902400545954	1.77914748995966	1.0643162428718	5.65054321967714	6.26102174171751	6.96174960038248	3.05114742510403	2.2154114242595	5.71982604960881	3.76145823999249	5.7049886471166	2.70373708570887	4.69727357378274	5.43168288430628	6.94359132380894	7	7	1	2	7	1	2	2	7	7	7	7	7	7	7	7	1	7	2	7	3	7	1	60	0	3
98	5.20284038951286	3.0102272449813	4.95189096872624	3.81087858112194	6.37234980758617	4.43481382484396	3.81190360272142	7	4.82758372089611	3.8569480659412	3.0232415558135	4.34734639738619	6.51489846416222	3.13560881785663	6.00763915080354	6.06699579887325	5.43941710387883	3.90560229526047	3.3758610381281	5.1565989301729	4.49794563889318	6.52433082587106	6.23760689153033	7	7	1	1	7	7	5	2	7	7	6	7	7	7	7	1	1	7	1	7	7	2	7	79.75	0	3
99	2.76637616655949	1.94360233214886	5.71043447744932	4.41952714185469	7	1.58139198911236	7	4.70394506087785	4.88482241225846	4.10846047279876	4.01834389250122	5.83843147670048	5.21126176590081	3.55972798387105	5.71353727422609	3.36193536968295	6.00137650124367	4.31938844433328	5.75090425594977	1.86310183988824	4.68218156607924	6.16958994925287	6.0497879049873	7	7	7	1	7	7	1	7	7	7	7	7	7	7	7	3	3	7	7	7	2	2	2	67.5	0	3
100	1.77556383388408	6.24124334990891	1.80942419761673	7	1.32671231803156	6.43684064280613	4.99348843257071	6.508261693445	6.45762018728086	6.57073344642531	7	6.93546300683413	7	7	7	5.84302319057538	5.79157776985886	7	7	5.93211707291308	5.45080384591044	6.83779366797029	6.12868226238728	7	7	7	2	7	7	2	7	7	7	1	7	7	7	7	1	7	7	1	7	7	7	1	94	1	3
101	1.85117436504522	7	5.92258480343378	5.77411913224524	7	6.55623982491359	6.88263170288383	7	6.39672068208296	5.07177335421146	6.93952097056875	6.25070066618685	7	6.64885172565254	5.55383352417714	6.15978392689616	4.98944755572625	6.30503750399662	6.08813642169939	4.18877562337804	3.66943821110963	6.92043569311854	6.57344685922219	7	7	7	2	7	7	1	7	7	7	7	7	7	7	7	1	7	7	7	7	2	7	2	98.75	1	3
102	5.39546188103964	5.75706838320272	4.1681379603852	4.07956287750283	1	5.79834327685671	7	7	6.64954627610188	6.51476305740186	5.64625353132009	6.12777353674154	5.85558919762094	6.77120333632576	6.00953277108327	6.53897567030983	7	4.5075191533496	6.97371183400183	4.29363488472906	7	6.31432902944454	4.74625655810315	4	7	7	1	7	7	1	7	7	7	1	7	7	7	7	3	7	7	1	7	7	7	7	92.5	1	3
103	5.01280128594173	5.5444737053473	1	3.07784679333943	1.90113841813892	4.39747934613607	5.39294308391349	7	7	5.16276785117917	6.14344593988256	6.72156506944202	6.73511599192267	7	6.94283726611329	4.28833956033321	6.34619088401942	5.89602759792343	6.53232447546554	6.86916872189859	3.76774015390429	7	6.9400223552053	7	7	7	1	7	4	2	7	7	7	7	6	7	7	7	1	3	7	2	7	2	7	2	91.25	1	3
104	2.13225336210303	3.82840340417119	1.68822349146775	4.63445696048508	7	5.17224748275057	6.57643804774145	7	7	6.49157504455273	6.47923961362533	3.71904048234195	7	7	6.53017543289308	5.19010543144754	6.94605911654584	6.14615599826651	7	2.07196287671122	4.67897212624866	6.32648168052525	6.92639872676532	2	7	7	1	7	7	1	7	7	7	1	2	7	7	5	2	7	7	1	7	7	7	1	101	1	3
105	4.44999476841903	4.31157088544993	3.85991073125277	4.94914901015214	6.50612805660689	6.52416403772043	6.36610326663432	5.17531448174763	6.99818272845562	6.68647390704852	5.14661448929636	6.90245680047757	6.68389528344047	5.70566776715048	6.45459282890411	7	2.97076959803501	5.35864098756234	6.79800090541441	5.62716327277116	6.9626553226697	6.73800245218716	4.81169050377993	7	7	7	3	7	2	7	7	7	7	7	7	7	7	7	2	7	7	1	7	5	7	1	106.75	1	3
106	6.83376893689751	5.92015308438939	4.44853913124157	4.03382924800822	1.33379835535282	3.67106383031325	4.88325063603872	5.89443281741076	6.31917855729729	5.00305030607276	7	6.77665420186982	6.38642985525927	6.01667614665267	4.47769971928886	7	7	6.99407973667838	6.87110258150759	6.88389624182995	6.44806677182105	6.47584701662683	6.1090972628619	2	7	7	1	7	7	2	7	7	7	7	7	7	6	7	7	7	7	7	7	5	7	1	102.5	1	3
107	6.71186191048441	4.93404934242847	3.93189098879685	1	6.04539368175606	7	7	6.94579153304696	5.21450866227053	5.09783423118824	5.36746366672756	5.08036742191999	6.82065948568336	6.68247889285853	7	5.11922971464023	7	6.84269129454793	6.70704385451198	6.75688883306868	5.4914026374018	5.93585491936213	5.01305223739207	7	7	7	1	7	7	1	7	7	7	7	7	7	6	7	1	2	7	2	7	7	3	1	100.25	1	3
108	1.88644175774786	6.42265523342204	5.08144329090187	5.6955630375745	6.83302514148673	4.56331711577725	7	6.47447254760588	6.64409811349447	5.51033527193795	7	5.42579961653665	6.88980957019735	7	5.72633817193116	5.78682409847828	6.36392452147484	3.00100427919797	6.02536865747822	6.7907874215379	5.86323528378105	6.78998478818339	5.30193008009077	7	7	7	2	7	2	7	7	7	7	1	7	7	7	7	1	7	7	7	7	1	1	2	95	1	3
109	1.51692987032973	1	4.98191696881788	6.15107586825268	4.07065250386754	5.27365947433776	6.19847208275512	6.19719290333803	7	4.55236964244013	5.51043102574276	6.6151853131819	7	6.64936009387604	7	6.94806432388191	6.87615537622376	5.28637080166195	5.79773996921741	5.47930495894036	7	6.31903101802058	3.97714638070728	7	7	7	2	7	4	2	1	7	7	1	7	7	7	7	2	7	7	2	7	7	2	3	90.75	1	3
110	2.63363661520688	2.21159475082324	5.40808020189664	6.91080537902038	5.07079909541584	4.25881674982121	7	6.41176619761204	6.53344080855997	6.86204155760431	6.16384266002673	5.944640115291	5.36868205648758	6.51107868579281	6.61458243411607	7	6.46498864142419	7	3.64125529735906	5.42238287877554	7	6.73958582720787	6.36519677973565	7	7	7	1	7	3	1	2	7	7	1	5	7	7	7	2	7	7	1	7	7	7	2	81.5	1	3
111	1	7	2.1419753938576	7	1	6.7798648565283	5.35772793002983	6.95163724718926	6.4626184332026	7	6.98345082297848	5.31566897796957	5.57949989104554	5.76624387138442	5.12796129411894	5.81839606550164	6.67635932108794	6.82968757701633	6.56375193952342	6.22571073687892	5.52782816256559	6.67944119362401	3.93626911946118	7	6	7	2	7	7	2	7	7	7	1	3	7	7	7	1	7	7	1	7	1	7	1	98.25	1	3
112	3.49939781080353	6.51711312496761	4.58863811507203	6.17060165441323	2.85266581724594	5.01900039945315	6.6233911746613	6.03898877558599	6.79996965052046	6.29558691015154	5.72019715710618	4.59903058988902	6.16451929898361	6.97132887335051	6.57187742057431	7	4.63459971586346	5.65809084299717	7	6.6608518773078	6.61753430423222	6.99378096486078	4.59060989935674	3	7	7	1	7	5	1	7	7	7	1	7	7	7	7	1	3	7	1	7	3	3	1	95	1	3
113	6.51838197105211	6.75218691025998	1.51858764248915	3.14457422479298	3.1530227625814	5.80538394712109	5.66506871720586	6.21158900264518	5.40693882547289	5.16005348635234	6.55879832060208	6.27727138525337	7	7	5.38276013599086	4.85584658951939	5.29336002646855	6.17813488142999	6.37682775622939	4.16690283882558	7	6.07374594170733	7	7	7	7	1	7	7	2	7	7	7	7	5	7	7	7	1	7	7	2	5	2	7	1	84.75	1	3
114	6.29734205047235	5.67116600448153	4.56109455531048	5.25353628988352	1.56373263987237	3.83076381565963	4.85855024691582	4.50406522947898	6.08790193791121	4.75188037584726	6.81788497951919	7	6.03719468841831	6.55801009409763	4.28861925265913	7	7	7	7	3.20377700087119	6.29786889349701	6.14522683895595	5.99010906477968	3	7	7	1	7	7	3	7	7	7	7	2	7	7	7	1	7	7	7	7	7	7	1	100.5	1	3
115	1.78526205816478	2.72740127996853	5.46466136680608	5.92526065319783	5.3903428681647	4.8918830339277	6.68989042777964	6.00041349160576	7	5.12426475969369	5.51238043301929	6.90531580436897	5.86070695573558	6.78374063745628	6.48652756696243	5.52227077911213	5.41947816952846	6.39036716721674	6.29873519997998	6.44246437850373	2.63526399451966	6.91631616216123	6.12463923714901	7	7	7	2	7	3	4	1	7	7	1	7	7	7	7	1	7	7	7	3	1	4	2	90.25	1	3
116	6.06654306708441	5.49397411670513	3.57689203616263	6.72610956868218	1	6.74285666819785	7	6.50282778007534	6.24048304377459	6.31997090137853	3.55331644766961	5.98585463947077	6.49480646203606	5.73571648485216	5.89376561186178	6.50558923390913	7	4.76876185686653	5.24826185362509	6.99253645062999	7	4.48783411813041	3.93091858294101	5	7	7	1	7	7	2	7	7	7	7	7	7	7	7	2	7	7	1	7	7	7	1	91	1	3
117	4.30831978466918	5.53372016256018	4.13486704201011	7	1.74538993444307	6.20472189429608	6.96657718477462	6.27490053340395	6.92888966871215	4.64177424269542	6.74297749819045	5.94747927259542	6.87630177158996	6.85424737835836	6.66658044674773	4.12056170500107	4.96384098366654	2.16352644529839	5.34197671606891	6.75533892401465	6.88089132445883	4.36159742445435	7	7	7	7	1	7	7	1	7	7	7	7	7	7	7	7	2	4	7	1	7	7	7	4	79.75	1	3
118	1	4.96384507457779	1.55052378537466	6.06388910897001	7	6.70120135560927	4.58786260507378	5.53235358529138	6.88779115322464	7	6.64741654547289	5.5832843393045	6.30139531176412	6.44946675146126	5.67582330254479	6.63404122793038	5.80579790817656	2.53641753622182	6.65942016307846	5.51007775034114	6.35926575147394	6.38400828435513	4.62255715680216	3	7	7	2	7	7	1	1	7	7	1	7	7	7	7	1	3	7	7	7	7	2	2	96.5	1	3
119	5.64025695630336	5.83801418551252	1.08239501859161	2.42720814051977	1.65492298422096	7	6.365373726687	7	5.08485949821645	7	4.44077080026848	6.64374013586494	6.33194923067941	6.80429309310904	7	4.61222377931382	6.52988701235128	6.53312151435266	6.17395827057332	3.7572033665259	6.92386901952941	5.06140558211567	6.77285717370397	3	7	7	1	7	6	2	2	7	7	7	7	7	5	7	1	2	7	1	7	7	2	1	83.25	1	3
120	3.88512934543784	6.31611655980507	4.66520227485255	6.12512547237322	1.06529021207579	6.0308263979564	4.51707624113941	6.59491361210711	7	5.47822711216242	5.61631888271796	6.21121534177014	6.44303723107148	6.92267286098504	6.31404185468208	4.02458197038449	5.40508860763402	5.46518288155778	5.90380824872481	6.53039955534129	5.66641083242274	6.0216531962271	7	4	7	7	1	7	7	1	2	7	7	7	7	7	7	7	2	7	7	2	7	7	2	2	92	1	3
121	4.45333846340999	7	1	3.88253880386304	1.51960534522739	4.72528553093665	5.35248074236223	5.34274543883554	7	5.52684923155794	5.56924151722174	6.14387434582247	7	6.23586535205206	5.53382309074726	4.8971993258682	7	6.48867831496888	7	6.77027718011726	7	7	6.28141892465702	7	7	7	1	7	7	2	7	7	7	7	6	7	7	7	1	2	7	1	7	1	7	2	99.75	1	3
122	4.26406642228528	6.96850641380326	3.55160651088932	6.21462512436873	3.36848470793735	7	3.76374555591855	7	7	7	7	5.93657732773341	5.27598598510811	6.00303208864218	6.3169660805266	7	5.35476282991432	6.809128233751	4.56867899756261	6.11636589975712	6.59015843811728	5.19672296724995	5.77378261874673	3	7	7	1	7	5	7	7	7	7	2	7	7	7	7	4	2	7	2	7	7	2	1	86.5	1	3
123	7	5.06973722123612	4.03906327789407	6.72591960370833	1	6.6858041643433	6.58304925342497	5.52597802994967	6.8009425599895	6.539202764053	6.54235902072852	4.79572114453222	6.95660911418505	3.87001408583273	6.75790921594925	6.70274889256934	6.92071895600551	4.23278813578864	6.96464213342334	3.91603773880665	6.5757486600133	3.81979740005443	5.83769082293682	2	7	7	1	7	7	2	7	7	7	7	7	7	6	7	1	7	7	1	7	7	7	3	80.25	1	3
124	4.51165783114801	7	4.72458478818201	6.27278049800414	2.45564287728558	7	5.66304474732708	6.54232655516625	6.14532747141734	6.02701737445062	7	7	4.33968779666508	6.42336190405604	5.98595023087329	4.57712518836728	3.37736337927145	5.98485167241958	2.26445251231601	5.04363266875044	5.29393569883412	7	6.61446816893534	3	7	7	1	7	7	1	1	7	7	7	7	7	7	7	1	7	7	7	2	7	2	1	124	1	3
125	4.92320806176559	6.33817913866174	1.82464583201086	6.74272749173043	1.92810241243279	6.1836066418951	5.98188140831868	5.2583249589499	6.33682841344993	6.64617771333543	6.56200756921606	7	7	6.44145656820243	7	3.6994186420614	6.42607072486999	1.6523991846191	6.34931052676629	1	7	5.67613399759881	3.72971112582864	4	7	7	2	7	7	1	2	7	7	7	7	7	7	5	7	4	7	2	7	7	1	2	91.75	1	3
126	7	2.55843214709119	1.72386714735423	3.41023511971614	2.21565346711212	3.35240213399748	7	6.7674408899861	5.20770097553447	2.57393562803695	5.70858982229612	6.3017899006627	5.75999162166985	7	6.75923771829586	5.97128972052445	6.4092476308502	6.93757335405977	6.22565680117837	6.85764024438274	1.64250076866271	6.86173270422767	5.56466664041219	5	7	7	1	7	7	3	7	7	7	7	7	7	7	7	7	7	7	1	7	7	7	1	85.5	1	3
127	4.78803185180078	7	1.102981109335	2.98453196070186	2.43188116395946	2.78654411267729	5.17238298518957	5.85247298767487	6.39533836908698	6.41038710109885	6.70749978105353	6.98368367803813	5.38131964025045	6.68424020507556	5.33762590274585	3.53553460226568	7	5.09004460797827	6.50226811025126	6.16565083640921	2.74924329853357	6.03009886808672	6.75347541126795	7	7	7	1	7	3	7	7	7	7	7	5	7	7	7	1	7	7	1	7	2	7	3	97.25	1	3
128	4.19887112972633	7	4.20369274171506	6.07164157067091	2.61222844487225	5.85446695193579	6.77642929199152	5.82737086641672	4.908566441312	5.77843590186699	6.17807412345203	5.78725731244927	5.93644045605488	7	5.75441555158257	4.64036967685568	3.68926061915826	5.54730386565079	7	7	6.77172459761452	7	5.69771595728871	4	7	7	1	7	6	1	7	7	7	7	7	7	7	7	7	3	7	7	7	3	3	1	96	1	3
129	2.77807822547972	5.20285716092423	1.02650208247122	3.90230739946989	7	7	5.54386021960052	5.37098112808366	6.84072478073219	5.46543809059917	4.81215519595463	4.89637113732948	6.78249409238595	4.69824040810117	4.71640287891903	6.67436420349279	6.32843252912835	5.27978281693982	4.85674496742154	7	5.26736252253665	6.49541046325845	4.68524247268318	5	7	7	1	7	3	2	7	7	7	7	7	7	5	7	3	7	7	7	7	7	7	7	85.75	1	3
130	7	1.80031253419925	2.69020541176788	2.80388461543333	3.2362409953064	4.05449242157056	6.69384661858563	7	4.33973563922295	7	6.17616168545619	6.68812081709719	5.01830342710371	6.89492867384217	5.29045178736692	5.80975026354626	7	6.81350540963207	5.8782285355435	5.50393651708294	6.66196782967591	7	5.84801146240305	7	7	7	1	7	7	3	7	7	7	1	7	7	7	7	7	7	7	1	5	7	7	1	69.5	1	3
131	6.20348886319424	6.17465702913823	2.37746712266156	4.64363687542026	2.31744735085181	5.76485338003004	7	6.74077001006699	5.83496296224096	6.41511645857418	5.05927193337673	6.30792987709168	6.72886864052601	5.84091816395262	6.90406772756555	6.85511799779309	6.12566893539294	6.69882115560677	2.74529191373203	2.76668195622897	6.3294643295303	7	4.01128240541285	7	7	7	1	7	7	1	2	7	7	7	7	7	7	7	2	7	7	1	7	7	2	1	84.25	1	3
132	2.563439226223	6.01829726945813	2.65778960854421	3.34470169265608	6.65556081011679	6.41825169315675	7	4.78100873548527	7	5.24740543488574	5.02754970046418	4.83465868115434	6.72028901528281	7	6.71078573185762	4.45607260651382	6.66595712148395	5.92304623571622	6.13424669551902	4.93230936502747	5.42600646716472	6.3214809734331	6.99593434890736	3	7	7	1	7	4	2	7	7	7	7	7	7	7	7	2	2	7	7	7	1	1	1	72	1	3
133	5.113579058133	6.44109680758696	2.99422517610101	4.66126380613451	1.03413480236129	7	4.13219892613691	7	5.48662442595814	2.54294878685705	5.73852622574094	5.9816427821742	6.43048012802136	5.71613230995551	7	6.13236004670431	6.54211496485084	7	5.99935510560807	4.38070019067808	3.84314352392413	6.81695380656496	4.63728702067736	7	7	7	1	7	7	2	2	7	7	7	7	7	7	7	2	7	7	1	7	7	7	1	93.75	1	3
134	4.88637636122294	5.59685655219218	1	2.81924404710841	2.91685613006132	4.64585540839059	4.19724258102117	7	6.65145297199852	6.93604494839537	5.78421119715001	6.17562757571373	7	5.59892641605537	6.457258352485	4.73513718979362	6.51476655102629	5.77987006345226	7	4.77163982012074	6.92553109082606	6.01272604084049	6.80946415441145	7	7	7	1	7	7	2	7	7	7	7	3	7	7	7	2	3	7	7	7	7	7	2	85.5	1	3
135	7	1.4496531116145	5.68846554365495	5.74730140492106	6.10217898448746	4.99123435760902	4.68648084622963	4.91124946853694	5.59635847550464	7	6.35326214054399	4.53028491372117	6.79958345601975	6.15332483960942	4.27426912601219	7	4.69345072992626	7	7	3.08145171418762	5.24621952553279	6.71059970354295	4.97360980860121	7	7	7	1	7	7	1	7	7	7	7	3	7	7	7	1	6	7	2	7	2	7	2	101.25	1	3
136	5.12722046391046	1.88488902076779	2.75730703451815	6.13061299113788	5.67924126481237	4.50485214035148	5.02913017046753	7	6.03799400736653	5.94347251341275	6.54084984488868	5.83360759253687	6.4561823108106	5.71984348604158	4.88593009812943	6.89254380576644	4.91521998481814	7	6.1181275129092	1.85309002361358	5.76577992703135	6.3724255616413	5.10473160720399	7	7	7	1	7	5	1	1	7	7	7	4	7	7	7	1	4	7	7	7	4	7	3	96	1	3
137	7	3.76076120884923	5.42985284060788	5.02705485885411	1	4.6314712772902	7	5.91902500040473	4.57901012283318	6.48301798825165	6.25324067198637	6.59919631898974	6.40328762046868	6.99689790046773	6.76163982323563	6.1092796523254	4.63113815267539	4.44858420375576	6.26514989020699	4.22751620801612	5.53228555804888	6.34502709248093	7	5	7	7	1	7	7	2	7	7	7	7	3	7	7	7	7	2	1	1	7	7	7	2	92.75	1	3
138	6.61566922053857	1.43746424711937	2.3102352083221	3.4804064740082	4.04440372240973	4.91970364355121	6.69345883247903	7	6.23348231252185	6.32668935300425	5.14669435918465	4.84065031745187	7	6.67282516002542	3.93242930948881	5.40587086456903	5.29209252568984	5.57908794241708	7	5.67447036113081	6.25173844390999	6.50537887396406	5.11693892239079	7	7	7	2	7	6	1	7	7	7	7	7	7	7	7	1	5	7	1	7	1	6	2	93.5	1	3
139	2.4282174722751	5.23094519396469	1.34236322910419	5.97420204224166	5.53105862145786	3.97627753305438	6.05778154124519	6.04112164938097	7	2.85284237929711	3.36649830475107	7	7	5.45733365404158	5.92826393633554	6.3124365177289	4.61249617384325	4.1406471864354	6.68115697476562	5.05565730926215	5.61865577412924	6.41994120643997	4.79046556305165	2	7	7	1	7	7	2	7	7	7	7	7	7	7	7	2	7	7	7	7	7	7	1	100.25	1	3
140	7	5.60586850488199	2.73011511134356	5.3679438272957	1.57367973242608	7	7	4.72793031788826	2.90475553471514	3.59938938425465	7	6.56299389524085	6.34094367180074	5.14810376427578	7	6.14753731654815	5.59942135241208	6.46463968038951	6.32766725836155	5.74411850076204	6.68655595250129	4.88822286769974	2.2570383548429	5	7	7	1	5	7	3	7	7	7	1	7	7	7	7	1	7	7	1	7	7	7	7	76	1	3
141	1.3994062391155	1.92106664683889	4.00842158018389	7	4.81938793901943	6.67124574328897	6.74686627856114	5.67438778113412	5.64767000616953	4.77849055289257	6.09274283504201	6.07856159740993	5.0004788552332	7	4.86758712807467	5.5468372344789	6.89715147620856	6.3618028348789	4.13031852542837	6.14105556130956	6.76899794121042	7	3.37444163662204	7	7	7	1	7	3	1	4	7	7	2	7	7	7	7	1	2	7	1	7	1	7	2	80.75	1	3
142	5.01489824540705	3.41440869965706	2.39534656836298	5.05642128272343	6.78646874260408	4.1484474549665	5.95999531269921	6.00865645387093	6.41661698656131	6.31289254252671	7	6.16183388684634	4.75509641960622	6.92676900937489	6.54723368414548	7	5.82897938151804	4.54219062454419	6.66464970233123	6.39967321051422	6.29722261497849	6.83235093385311	3.63589242506086	4	7	7	1	7	7	1	7	7	7	7	7	7	7	7	1	7	7	1	7	7	7	7	84.5	1	3
143	1.3844277523896	7	3.71340580552081	6.6430869155705	3.35039631659347	4.90255391198269	3.75418953343005	6.83736057230144	4.93247553845015	6.56802754643848	6.98034049522842	4.26399717830438	6.71049610102624	6.00611858546637	4.4489168399303	6.32438871916052	6.71361218884395	5.52676686323687	3.07172444743243	7	5.25209128695968	6.86347340070457	5.81160409547093	7	7	7	2	7	6	1	2	7	7	2	7	7	6	7	7	7	7	1	7	7	7	1	107.25	1	3
144	4.88007511519579	6.08193664518759	1	2.97535627584797	1.97475535215632	4.96849166080847	4.64949775524134	6.74764498335983	4.89710503269719	4.80530089858702	7	6.7462027108149	5.55507751511867	7	6.41843516360355	7	6.31899360927305	1.65100937985311	5.35302030153299	5.31155469928583	6.67879794211703	4.49304105235446	6.61615024546019	7	7	7	1	5	7	2	7	7	7	7	7	7	7	7	2	3	7	1	2	7	7	1	83	1	3
145	3.82441389898152	3.40149100263072	1.54149527175566	4.19457732839782	6.77005705070081	5.75074905954499	4.81396124229391	5.0596884535242	4.17504457424525	5.20318610175794	2.48120688496448	7	7	4.32449418410043	6.52117311194325	5.0645808938979	4.14207064729593	7	6.37507029804818	5.3533642156277	6.99482307318263	6.49123667809445	6.09652149382595	2	7	7	1	7	1	6	7	7	7	7	7	7	7	7	1	7	7	7	3	7	7	1	61.75	1	3
146	2.29996379429858	5.88778448029795	1.35851094516065	4.02702624140667	6.01079871616411	6.16737851829066	7	5.18364584005969	5.87203799624863	7	3.91855560222147	5.28136148199285	6.62162516601889	6.46466764410819	6.37826562577568	4.17684442733512	7	4.71094273075945	7	4.9258928486977	4.61155096758156	6.29086051250495	4.91363362958429	3	7	7	1	7	3	2	7	7	7	7	7	7	7	2	1	2	7	1	7	7	1	1	85.5	1	3
147	3.5606901824561	4.67693256495195	1.24690199203525	4.3623117137122	5.74504867884449	5.87722211884953	5.88729838843645	5.6235644870308	4.83627318065145	5.72621664153362	6.62851477214774	5.67895342489514	7	6.65436409648271	6.38260898408032	4.43487172131526	5.43995709022114	7	6.98634450111447	6.14261441695031	5.82843280259468	4.56453388008322	3.7376132954874	3	7	7	1	7	7	1	7	7	7	7	5	7	7	7	1	7	7	1	6	7	1	2	81.25	1	3
148	6.99355606370498	1.1733531538489	4.15926622639864	5.65313372717372	4.78269236847106	4.63457455342611	3.39661939166992	6.52664384614125	5.62624504851112	5.99485107261077	5.75060034664799	3.91307650195936	5.68909929091273	7	5.58932592741454	5.20781249561154	6.96523592358339	7	6.16022240831458	3.59732364763304	5.9081743479103	6.45941963838789	3.4658186739174	7	7	7	1	7	5	1	7	7	7	7	4	7	7	7	1	7	7	1	7	2	7	3	96	1	3
149	4.53455086899338	4.3589507062267	1.98618133677552	5.41473960778445	6.97241375399305	5.11750770972965	5.35630313778381	5.80024396175325	7	1.65774489805159	2.12831749107759	6.68673280181365	4.97841545933244	7	6.45369535715867	7	6.92287534854635	3.90028015203643	6.8705437541495	2.79615294278809	6.64784296813785	6.55826062224418	6.11035508260428	3	7	7	1	7	7	1	7	7	7	7	7	7	7	7	1	2	7	1	7	7	7	7	82.75	1	3
150	3.60291265866531	6.80640740461429	4.56601388792495	5.54983619989059	2.67822900445567	6.84525213259577	7	5.11335123733458	4.95784363753458	6.42763268352109	6.46956600822992	5.23078545792768	5.30153101443264	7	5.33073704995026	5.34177906398173	3.72825389882748	6.1778792070826	7	1	6.56316741639349	6.75387960587475	5.38987783804011	3	7	7	1	7	7	1	7	7	7	1	7	7	7	7	7	2	7	1	7	3	3	1	95.5	1	3
151	2.72880976580653	4.95737138562071	1	4.43930028284477	6.94909567605273	6.47816603746485	7	5.35397525118612	5.69026655011196	7	2.6617717285247	5.707679848576	4.59481684307471	6.62643913191722	5.58461022814081	6.9977636332913	5.69783567186395	5.4214076484035	6.42191120077311	2.29565446873824	5.96196763797107	5.5807527115601	6.77652425469805	4	7	7	1	7	4	1	7	7	7	7	7	7	7	7	7	7	7	1	7	7	7	2	72.25	1	3
152	7	4.77989403207779	4.38362382077334	7	2.53468546514267	6.53365623058173	4.76727380357665	6.59946461742913	6.72012587807824	4.75949939323797	3.40856428165354	4.97375168341757	6.96843231440417	5.16794455855373	6.66468491127953	6.54814799201678	7	4.79961435493204	4.19079853298717	1	4.46448574046114	5.08273387259247	3.56894849103579	3	7	7	1	7	2	3	7	7	7	7	7	7	7	7	3	7	7	1	4	7	2	1	75	1	3
153	3.27439935803384	4.72259915811571	2.08402880704033	5.16645244893486	6.93118385774831	6.64642462866473	6.23077996508685	4.80077134255897	5.09872479954664	5.83926088989357	6.22072303798566	3.79041043876187	6.35638196510013	7	5.26832240618596	5.70823297403114	5.29968511385529	5.09253319119771	7	1.4919672090601	5.09441249753916	5.85267767821735	6.12585172322842	4	7	7	1	7	5	1	7	7	7	7	7	7	7	7	1	1	7	1	7	7	7	2	103.75	1	3
154	3.49977383247602	6.49994792220958	3.80994135296818	6.59364571381334	2.77562706955169	2.11159486175424	5.373154289229	6.37952685098734	7	6.78536950969523	4.76907358985276	7	6.16403975577751	5.59285492047398	2.80163340590234	5.27700901312291	4.90509375989891	6.78160576892671	2.94081032933491	4.4728968567413	1	6.2398112075231	4.79661480636961	7	7	7	1	7	7	7	7	7	7	7	7	7	7	7	7	7	7	7	7	7	7	3	86.5	1	3
155	6.9354958785481	6.21417282775904	3.26510845346487	7	1.06655459464126	7	7	5.84728899774397	7	5.33775021336093	7	5.93259071299132	5.60696739731321	3.69890706503776	5.73301616608727	3.24983015530831	7	2.84962911400494	1	3.91874791785535	6.66123181822518	5.77964006489113	5.68749160005233	2	7	7	1	7	7	2	7	7	7	7	7	7	7	7	1	7	7	1	7	7	7	5	76.25	1	3
156	2.34562313946467	2.75154333569154	5.84350580950963	6.23094567886933	4.99514443466942	4.20621788069099	5.49954551649787	6.60439317420897	7	6.12513719847884	3.38169032768273	4.47943701411467	3.82487474649962	3.91754737586909	7	6.95060045772903	4.94821285086802	4.10565317316427	6.84295965593984	6.51341316348663	5.16383819000959	7	7	7	7	7	2	7	7	1	7	7	7	1	7	7	7	7	1	1	7	7	7	7	7	2	79	1	3
157	2.48421695724539	6.47019833872382	2.9663547483536	4.77628476567569	1.2490092032883	4.04625161447618	6.23790091028606	7	6.15364333483331	4.69761393208649	5.78630684637834	5.53541721989928	5.73311933931728	6.29527800589605	4.48890521040095	6.64429880250234	6.64879434065394	6.71822388902416	3.7694796089278	2.42455448030708	6.34251830608414	6.82698300508852	5.6389200857736	7	7	7	1	7	7	7	7	7	7	7	7	7	3	7	2	2	7	1	7	7	7	2	90.75	1	3
158	6.03760696550689	7	1.30084250717226	2.36247567269759	2.77491223225977	4.59189883485632	6.68598116365034	6.50331978777374	6.34592862275227	4.33779193051549	4.66045945273945	4.43772520130046	6.61458214571756	7	5.31186708165479	5.65817169431146	6.45439364637506	5.07583355959643	5.54875578189003	4.57315614003634	6.27002509947483	5.82254714675367	1.53236350146013	3	7	7	1	7	7	2	2	7	7	7	7	7	5	7	1	7	7	7	7	7	7	2	76.5	1	3
159	3.1681272504396	3.49861614876297	2.22743388228122	4.96757751074737	5.57683744119229	3.14271567440111	6.41802766648468	5.77942859411868	6.3398574559601	4.72308009534163	1	5.30135400776264	6.94050818161682	6.23766829411923	6.36968819142875	6.99420881598254	5.05917193768623	5.23688756326082	5.20789009938752	6.62956286033053	4.18741153386276	3.51119399536361	7	3	7	7	1	7	7	4	2	7	7	7	7	7	7	7	1	7	7	1	7	7	2	1	72.25	1	3
160	6.44300664408815	6.61128465043196	4.10203384229245	4.99988952618858	2.56593809998347	5.93293786034151	6.88726874759319	5.70370060003377	6.31471429920575	6.05140152719049	4.84465687224371	6.64796141919971	4.66551627429782	7	5.05626232777166	2.36004415023254	7	4.10186977681324	1.36006813587937	3.0479933697549	4.93430904892257	6.24691693957395	7	4	7	7	1	7	7	1	7	7	7	7	7	7	7	7	1	7	5	1	7	2	1	2	87	1	3
161	2.40829357663743	4.60201570375131	1.27916491096415	4.84808185441159	6.79883776581998	6.22686295406568	6.84641870366153	6.01889483686148	6.51980314982301	6.07505948906658	6.70462803349182	5.43541279357359	4.98584288737515	6.73288716224914	4.12472059201137	3.7541971514204	5.9578475247982	5.49257313419839	5.95528754279371	1	5.67202192897526	4.99517798238796	6.12698258557874	6	7	7	1	7	2	1	7	7	7	1	6	7	6	6	7	7	7	1	7	7	7	1	71.75	1	3
162	6.36980978166136	4.44116446531678	3.25861580659622	5.14920961888245	2.08955369758801	5.36407966721239	7	6.102968088134	6.6607294007404	3.0682174423233	6.57321306275947	4.56617060846374	5.82062980028795	5.78033234369353	4.85232363712922	5.65238196237214	6.44022867850914	7	3.75593954679121	5.69766117498886	6.49485398639101	5.91828722317512	2.8194916486018	5	7	7	1	7	4	2	7	7	7	1	7	7	7	7	2	7	7	1	7	7	7	2	76.5	1	3
163	2.40811442813549	1.84466952777762	5.58878742858115	5.53374698232344	4.5469687859581	4.15352928627955	6.49671456835128	6.37483811139565	7	7	2.61048761166833	6.77762118907945	5.3534781030478	4.09039580649833	5.86075090607423	4.44299335398564	6.63952388607716	5.57924340046137	6.87310539887672	1	4.26463181423656	7	5.01861633918226	7	7	7	2	7	7	4	7	7	7	7	7	7	7	7	2	2	7	1	7	1	2	1	83.25	1	3
164	5.20468792785271	6.31167565591433	5.73148217059413	6.42881378881587	1.81016521339227	6.30315633810219	6.27147111418038	6.43383086496479	5.763774062565	5.24545371780945	3.00001948130975	5.78530429663171	4.47561238391721	6.00432999546881	6.45711376330129	5.89945447355475	6.85848681697699	6.22178295508505	2.24795913106532	3.9080169566687	7	6.31176774179918	6.28042049532566	3	7	7	1	7	7	1	2	7	7	7	7	7	7	7	2	7	7	7	2	7	1	1	83	1	3
165	4.72665335218404	5.52306317563929	2.45378420546663	3.98384678623097	1	6.35522724514137	7	4.1467026286135	7	4.72513064075488	5.29990162145615	6.08432876516872	5.82439093841636	6.63633075550002	6.68945439062189	6.46042034216964	4.84246349410813	4.37369620243217	1.76133289153975	1	6.82388631033082	4.97540674530673	5.72670394391172	2	7	7	1	7	7	1	2	7	7	7	7	7	7	7	1	3	7	7	7	5	7	1	67.75	1	3
166	4.75639637778173	5.66806672876542	1.48738229426625	5.41328632720101	2.01870591807236	6.84812591462472	7	7	4.36683262788751	3.42059399605487	4.37569409676851	5.93678390310676	7	2.17445315350503	7	3.82672334952397	5.33280740972647	7	2.34270624185165	1.42601166432663	6.76113501781969	5.45666827919785	3.58123697723638	2	7	7	1	7	7	1	2	7	7	7	7	7	7	7	1	3	7	1	7	3	7	2	75.5	1	3
167	6.04761904870713	6.29820408215667	3.09937389541528	4.03388338154476	5.05482252990064	4.60454563495718	7	5.68251807919648	4.74932654506594	5.53819503935855	4.40358358095132	6.1960782634054	6.06160569114104	6.95359668955099	5.82494515126887	5.96013329916741	4.55327659552898	6.82870725146473	4.65058766814819	4.70120863306326	2.65172341827273	6.51272825004393	7	3	7	7	1	4	2	2	1	7	7	1	7	7	7	7	1	1	2	7	7	7	7	1	67.25	1	3
168	7	6.02449922724746	5.09184408417449	6.76294126232857	2.05819321770161	7	5.63413092324566	6.928566080318	7	5.572914200757	4.64805371373004	3.44410003611316	6.00154774587408	4.66108975851833	4.99756815183717	2.45120530890415	3.99377777407909	6.14586962925946	6.34458862061159	5.73411884989912	6.79157286298889	6.30080478650127	4.93675254572493	7	7	7	1	7	7	1	7	7	7	1	7	7	7	7	2	2	7	1	7	7	2	1	89	1	3
169	3.48129975157947	7	5.38386301674186	6.69017238565922	2.30121683220502	5.25287054957974	6.38581409525168	5.51895131822831	4.18331624038511	6.11943259265486	7	5.71967236147659	5.52584553912369	1.95150792369421	5.59188593442206	6.58989519595026	3.54260834502027	5.52933581097177	7	2.3268465542691	7	7	4.71761620419259	3	7	7	1	7	4	1	7	7	7	1	7	7	7	7	7	3	7	1	7	3	2	1	102.75	1	3
170	5.8972651735115	6.47533364975521	1.49722936955909	7	1	6.65677752390875	6.28963803949255	5.36088642709157	6.42943960420256	4.34649615976691	5.11560996949254	5.65120113868612	7	6.19574125351073	4.74634073327622	3.45131261826911	5.4439974535208	5.41085487210146	4.40156739568528	2.85326166232389	6.06908944808429	3.81793109885188	5.5849334548896	4	7	7	2	7	7	2	7	7	7	7	6	7	7	7	7	7	7	1	7	7	7	3	84.5	1	3
171	4.40520649734784	7	2.84922651237344	5.66175774592101	2.63897160959616	7	4.62496937663481	7	7	3.65494375562838	4.55040986633562	6.15792764878699	4.8124502346518	4.93560773601683	5.32544634614671	7	5.77465893619074	6.23079437467462	4.51790396355133	1	6.84552954889734	5.92613790995118	5.87215927186481	4	7	7	1	7	7	7	7	7	7	1	7	7	7	7	7	7	7	2	3	5	4	2	76.25	1	3
172	1.30513272482056	5.56634135721011	1	5.10200980535111	7	2.56234752049899	4.43719286075362	5.50613526789904	6.29404669098556	4.37601933703655	6.15798168298488	6.15301218934669	6.67830211078202	2.95836498323387	7	7	5.8395029083561	2.86173896872518	6.09650059594786	4.72813235904901	5.91462638372902	4.51989997727007	4.30172388228638	3	7	7	2	7	7	1	7	7	7	1	7	7	7	5	1	3	7	7	7	7	1	1	58	1	3
173	1.88425238830423	6.31062417089679	2.43629090072534	4.87409966564859	6.56289299889082	3.93297390441144	6.64236709753129	5.42041939488902	6.61289327359141	4.45859606743703	2.0419987625373	4.40513007062752	6.58888420328299	5.35354953670673	5.69588197551334	5.78192229218986	7	5.85759889624926	5.54568962643989	6.28960705759119	6.8372365854388	5.65598365488979	4.23160180003934	2	7	7	1	7	7	1	7	7	7	7	7	7	7	7	3	2	7	2	7	7	2	1	61.75	1	3
174	3.05867003693452	3.21547178356911	1.57968095489202	4.3969033999551	6.60953023697047	6.08924897964223	7	4.80937679148334	4.174672784195	2.81292690168604	7	4.90796441068768	6.173663920137	6.46612634961387	5.55196871574807	6.64494419854668	5.12469682078258	6.63845673861634	5.62414674842243	5.77625569884468	5.25694612204259	6.24262257093692	3.94315423350874	3	7	7	1	7	3	1	7	7	7	7	7	7	7	7	2	7	7	2	2	1	7	1	72.5	1	3
175	5.01380420337251	5.44937334932337	3.51597477289511	6.21520748185757	1.6386361262204	5.75924525658844	5.49204248862654	7	3.66675114056206	4.90190691618479	6.15727868255766	5.74121607974051	7	1.16143151834361	6.12806480570503	2.42670869092054	7	4.56805372430329	6.66179180402069	1.7914341095848	4.0526394638257	6.64052060842872	2.90056638603441	4	7	7	1	7	7	2	2	7	7	7	4	7	7	7	1	2	7	7	7	7	3	5	93.25	1	3
176	5.52036462119248	5.61647265656097	1	7	1.26274809081649	7	4.49799365730687	6.22484291072314	5.2592196260764	2.37841678248582	7	5.02074394853677	5.10975552707169	6.28815557272064	6.74118281940614	6.25358656192229	2.92269898663806	4.26052661212699	6.93615773145644	1	6.34405509374342	5.67315859020992	5.33215029115019	6	7	7	3	7	3	2	7	7	7	7	7	7	7	7	7	2	7	1	7	2	7	1	89	1	3
177	2.00871718178848	1.88090653545546	6.03350223591928	6.67304596869609	4.62843261597121	4.72541717129098	5.07112248799584	6.45232931269425	6.58423268781078	7	5.65399510514885	5.56192415210378	3.86915450431626	4.41997169627851	6.72712946171861	5.32674348437661	6.25478018752634	3.64531167772096	6.1772133267231	6.64533864368729	2.53002159447853	4.82757022489485	5.53090510776071	7	7	7	2	7	7	1	7	7	7	1	7	7	7	7	1	2	7	7	7	2	2	1	59.75	1	3
178	4.35542240483998	7	5.52688848893972	4.25042472883531	1.68975435197128	5.0354127447251	5.1309035433155	6.22717926986548	5.87488378629718	3.88195944391863	7	4.7715331944923	5.76325298431141	5.36903524675245	6.01068348340905	5.68141184293497	5.78456467608864	3.46353387593244	3.49417426945403	5.81073267935084	7	1.70817781418107	7	7	7	7	1	7	7	3	2	7	7	7	4	7	7	7	1	2	7	1	7	7	7	3	76.5	1	3
179	1.84132657644962	1.54572674585586	5.6982871431397	6.62658071086255	3.90022582710321	4.49952706450071	6.21037314415646	7	5.13526910668555	4.54725247922727	4.30585006987012	5.5573194116658	5.4954066132311	4.41791029082144	5.16841147530957	6.93064131191226	6.0888476320943	3.38195957470402	5.5529444643191	5.68769557391111	4.50654725608954	6.80877478862515	4.66871658906963	7	7	7	1	7	3	2	1	7	7	1	6	7	7	7	1	7	7	2	7	2	2	5	79.25	1	3
180	5.35520674263679	5.37100174442287	2.38149509097076	6.71946197971384	1.29056233572653	6.43510995032022	4.5526457697032	6.4659055690007	4.14803762441514	5.98297732406521	6.03714985014287	6.76294699598266	3.23306099369189	2.23679156251521	6.1988937102335	7	7	4.40652321676985	4.93069456648292	1	4.91197249940042	6.70973490219803	4.71449659827927	5	7	7	1	7	7	4	7	7	7	7	5	7	7	4	1	7	7	2	7	7	2	6	89	1	3
181	2.05570152145299	2.22929614702403	2.24171646096002	7	2.73844841816304	3.36816742081451	6.18444123687828	7	6.34219012770223	6.72663384121631	5.45277356604644	6.73953620750943	3.51579464355179	3.57580083798803	2.73684825013499	5.52776493269282	5.99006984845999	4.62151892084956	7	2.32607516396903	3.32381979080569	7	1.23913639255198	4	7	7	2	7	7	2	1	7	7	1	7	7	7	7	1	1	7	7	7	7	1	1	72.75	1	3
182	5.9470390394356	1	1.43409469085341	5.29962747447627	4.92664987962069	5.0732790060946	3.34353096911702	5.99410305554804	3.54997823031618	7	5.4037574405727	4.80559602672291	5.53947518509805	6.06750612123361	3.90870425688724	6.40100210665939	5.88453206630031	5.28092855891734	6.34606231393805	2.26580229957495	5.66027463717691	5.9761959804015	5.50457064131892	7	7	7	2	7	6	1	2	7	7	7	7	7	7	7	1	4	7	1	7	2	1	1	68.5	1	3
183	3.66559723350243	6.69063876612166	3.2524853993352	1	1	1.68221795902741	5.58637066733255	5.32984736504184	6.12289562611501	4.49280494202827	4.31052793139738	6.63202500097568	5.95380507486778	4.90618913640567	7	4.6052183777883	7	5.69153218363371	6.68201521606065	2.12338412986967	4.95105381700897	4.71999352520464	4.88780510368027	3	7	7	2	7	7	7	2	7	7	7	4	7	7	7	1	7	7	1	4	2	7	1	85.25	1	3
184	6.20030377710942	5.45374707610032	1	3.26914477567889	1.22976264485931	4.27656197025085	4.58019276746048	6.35370577557153	6.33530287526486	6.6668419979844	2.27341708788368	6.59735207800034	4.32663491408495	4.51872391022983	5.84357785882273	6.30269097376705	3.65437001963121	6.2188346687758	6.3126637850805	4.67799617034115	7	4.85077973906802	1.01217007193635	5	7	7	2	7	3	1	1	7	7	7	5	7	7	2	3	2	7	7	7	7	7	1	53	1	3
185	6.05935875864214	6.47715957072997	4.87797272898965	7	1.14221695513213	1.80795034262164	5.35761046374018	6.76579074457497	7	6.72366455562294	5.48854527229806	3.47442829838688	5.96670557393077	3.04789999412467	4.56009291132243	6.29999824553801	6.42919015690842	1.79713329699032	1.43419162072661	5.68043754090421	6.15225438523357	5.54955226091145	6.84292630730901	7	7	7	1	7	7	3	2	7	7	1	7	7	7	5	1	2	7	1	7	7	1	1	61.75	1	3
186	6.6687735231017	5.84221371860472	6.31277698484151	6.50842695303221	1	2.38581513752558	5.94014667321142	6.27111871338491	7	4.23653812937874	5.36591781067316	3.81854377566254	4.72317137267254	5.05465399181354	6.77331528248944	2.37984054044267	6.36538398424489	4.8765434064624	1.51028439913892	5.31423284219779	6.90566843261166	6.16441184757219	7	7	7	7	1	7	7	2	2	7	7	7	7	7	7	4	1	2	7	7	7	7	7	1	72.5	1	3
187	7	4.10396227783478	4.77022636089571	1.38279321299083	4.5528719448275	4.65557905551262	5.9882929667258	3.29149821597087	5.88418011031575	2.37057419609997	5.78885336136127	4.52912828927232	6.20174297673579	6.01190011825893	6.5534702497626	6.58600800771264	5.13054023783324	5.82328936507262	4.31670289079896	5.02305776640728	1	3.75945546281339	6.28526328323479	7	7	7	1	7	2	2	2	7	7	1	7	7	7	7	7	7	7	7	5	4	7	1	73.25	1	3
188	2.85962974608618	2.10155675310364	1.71662048539969	6.90097246212732	2.98375452644162	6.42381112482877	5.71553722184313	7	2.42319711813636	4.30885306847124	6.20873113490543	4.42722741568343	3.91284674217307	5.20120728658809	6.61425141851587	1.93647118223335	6.10297883162689	6.53993556857867	5.06306422499156	3.54372495600546	5.57251671110252	6.17612678148191	5.14607927936786	4	7	7	2	7	7	3	7	7	7	1	7	7	7	5	2	1	6	7	7	7	1	1	81	1	3
189	5.35135855943185	2.92170381103815	1.77544074464136	3.39754729661676	5.12672983805569	4.16901030920748	6.58387107985705	4.71695376338153	4.67767422981917	5.29373882600834	4.73957514724187	6.95707462494472	4.4276919123227	3.70395930419032	4.20518456923289	6.6454306197715	7	6.16288992112196	3.59400319140776	1	5.5104041989924	6.31023365991939	6.81660481571933	6	7	7	1	3	7	2	2	7	7	7	7	7	7	7	7	5	7	2	1	7	4	2	72.75	1	3
190	6.08747277533098	6.18025174687702	5.87276043094966	3.37750062264214	2.49740650463831	5.84509218966561	3.67017818875544	5.96332595190263	4.14934910464495	6.01735222306249	1.93715613502016	5.28462120908966	5.88502175241989	2.50610061351737	6.276562532718	6.96124231735438	7	3.25009327144625	4.28943912366632	3.34147427082936	7	3.88440053363919	6.5426487856358	7	7	7	1	7	7	5	2	7	7	1	7	7	7	5	2	2	7	1	7	7	7	2	59.5	1	3
191	5.71901807870914	5.95453031561764	3.27053440846084	7	1.69165295197862	3.7937074114965	4.65130509607934	7	3.98804945369761	5.26981433705924	5.65112619330853	4.69064926075515	7	1	4.98806387717876	7	6.82969501531269	3.77128554288364	6.52510083581608	2.44816421041052	6.18416696993195	5.65962341617176	4.75009326174882	5	7	7	1	7	4	2	7	7	7	7	5	7	4	7	1	7	7	1	7	7	2	2	75.25	1	3
192	6.94678704292595	5.45682015269254	1.88505112902453	4.03740160727737	1.55133783240766	3.9864746947336	4.38719827385782	6.06820083297508	5.64915793534359	6.7403285324389	4.99275218385807	4.10248227543642	4.19472272412905	6.66897421222193	5.29907755772257	5.30979560608261	4.7135751326575	5.78157467127807	5.85373168589134	4.59000034154393	7	6.38915553921799	1	4	7	7	1	7	4	2	1	7	7	7	7	7	7	7	1	2	7	7	7	7	2	1	57	1	3
193	2.0006276934874	7	2.56814623239721	4.59245508597507	2.01080459388499	6.84310429457334	4.47545847986499	5.87903443838035	6.25685858774562	6.58722642215339	5.25845020740006	5.75111702120652	4.46437209214522	5.00271589581386	6.97699896606106	5.42968891328703	6.3932503395063	7	2.9401094884175	4.37060280595519	4.79335803402579	5.20200400495229	4.05105579363005	7	7	7	1	7	5	1	7	7	7	7	7	7	7	7	1	7	7	1	7	7	7	1	63.75	1	3
194	3.87596521453917	2.06308718490398	2.88047322937287	6.89813844870024	5.1719341730344	4.28978304716306	4.30317326155667	5.22301700886579	1.5055587962608	2.54561791676395	6.39542998373861	5.02315632571912	5.2928439548925	5.42794050943075	6.00631625016713	7	7	4.64596717664676	5.86575368045416	1	6.91332028332882	5.37704655830702	3.81084249064519	3	7	7	1	7	5	1	7	7	7	7	7	7	7	7	1	4	7	7	7	1	7	1	60.5	1	3
195	1.76566534016974	2.1536452545246	4.63851088574069	7	4.47766744417747	6.58628472498682	4.68787230532458	3.52989019829208	1.83099166649261	1.00001101979901	5.13742101319305	7	4.07026185883382	4.03208723518326	5.87740050025343	5.21722817578658	5.6655162945166	6.95074629838997	4.70042329798761	7	6.87868388851875	4.34060784484997	4.36632617209804	7	7	7	1	7	2	2	7	7	7	1	3	7	4	7	1	2	7	1	7	1	7	2	71.25	1	3
196	3.00118272306544	2.02147143691391	3.45297891481501	5.83164225278303	5.41307312085847	3.0275518787145	5.48392471858733	4.89941971056476	6.30711607092515	3.69651333205516	5.40855097151097	5.25838494562772	3.86190931288788	6.84063898860103	6.89749183591577	2.91141673494271	4.70191374915518	2.4494538028837	5.37396726880431	1.51991812382068	2.75876161204523	5.68437928524219	3.66267289126055	2	7	7	1	7	7	2	1	7	7	7	7	7	7	7	1	4	7	7	2	2	7	1	50	1	3
197	4.45412758098286	3.20969654659652	2.36124544832003	6.74270839910746	6.30440089903116	1.95384004555673	6.95966979899365	5.50592251408556	5.01032929766494	5.2496932019332	5.10511248590081	6.21424169242035	4.51630464501619	4.00175104511506	2.09968911206211	4.32024930133136	5.36154659449159	4.63637025291544	5.1927816968119	1.39419433455282	4.36408158885175	5.07080043824719	4.80283135144094	2	7	7	1	7	7	1	7	7	7	7	7	7	7	7	1	2	7	7	7	7	7	2	69.75	1	3
198	4.63684986830078	3.7452907333033	2.09574038806965	5.77805603913434	5.29143450932913	1.31835341449979	5.65226902975097	5.7579754795431	4.32388948976898	5.68825999114123	5.09568533652363	6.28780986417562	5.24294954957578	3.12047168838535	5.17331706111011	2.91758733324719	5.16076160826867	4.11124550222604	6.73552976309578	1.48836609365905	3.71351013407778	5.86286004147364	4.48957555580504	3	7	7	1	7	7	1	7	7	7	7	7	7	7	7	4	2	7	7	7	2	7	7	76.5	1	3
[truncated: 5 more columns]
