# Supplementary material for: How Are Mate Preferences Linked with Actual Mate Selection? Tests of Mate Preference Integration Algorithms Using Computer Simulations and Actual Mating Couples
Source: PLoS One. 2016 Jun 8;11(6):e0156078. doi: 10.1371/journal.pone.0156078 (PMC4898694; doi:10.1371/journal.pone.0156078)
Supplement: S2 Data — Long-term couple and agent-based model data analyzed in Study 3. (ZIP) [file pone.0156078.s002.zip › S10/Polynomial Model Data/Polynomial Couple Population 01152016 0804.csv]

	trait1	trait2	trait3	trait4	trait5	trait6	trait7	trait8	trait9	trait10	trait11	trait12	trait13	trait14	trait15	trait16	trait17	trait18	trait19	trait20	trait21	trait22	trait23	preference1	preference2	preference3	preference4	preference5	preference6	preference7	preference8	preference9	preference10	preference11	preference12	preference13	preference14	preference15	preference16	preference17	preference18	preference19	preference20	preference21	preference22	preference23	fitpoints	sex	algorithm
1	4.12115089318055	3.90907770317806	7	6.0879274931933	1.28220498421727	7	5.97134602771109	6.72086834146153	6.23461028327588	5.6407245655675	6.49588412244686	6.02179289765484	7	7	6.72245384307849	6.30337201796572	7	6.3504885174612	7	6.96304258009151	6.42869635816301	6.5404068513195	7	7	7	7	1	7	2	1	7	7	7	7	7	7	7	7	7	7	7	7	7	7	2	1	107	0	3
2	3.98376470603669	6.9224744048914	6.00827232952232	5.88982197991486	5.65199694986436	6.70802401357076	4.99447668995336	6.50956033992845	6.60762514501416	7	6.86455367435417	7	3.11219281666279	6.27535949289427	6.91579928488694	6.86438136934237	6.90788281518511	4.70658418937396	5.60767799736223	6.48253547271428	7	6.90511156414935	6.47044532694323	7	2	7	1	7	2	1	7	7	7	1	3	7	7	7	7	7	7	7	4	7	2	7	98.75	0	3
3	2.48561608876072	6.10767498548283	6.16208680806458	4.93543969918794	6.43680055667792	5.58994396251616	5.55263380471755	5.9376778364603	6.27995670762258	7	7	6.85617332791734	5.84652170768331	7	5.72585764111874	7	7	6.63971894429373	7	6.72317852543901	7	6.69527036362822	7	7	1	7	1	7	2	6	5	1	4	7	7	1	7	7	7	7	7	7	5	7	2	7	108.5	0	3
4	3.09322309538065	3.43072569486882	6.49920044048555	7	3.54759730562853	5.52318470161256	6.10567755831891	6.41224132583055	7	5.57183008793283	4.93572354670016	6.39444435399047	5.4351739526725	5.82295172314516	7	6.95524883334449	6.44950912256213	6.66307263329732	7	7	7	6.51277323089296	6.52781694439843	7	4	7	1	7	7	7	5	3	7	2	7	7	7	7	7	7	3	7	7	7	2	2	111.25	0	3
5	3.43717178686178	5.19777661485183	5.54958342092081	6.82895468674391	2.53489350737806	7	6.26856680070912	6.84283355338713	6.52683101100568	6.9708971180483	7	7	6.26958934453419	7	6.45277551452323	4.61221448424562	6.69432382479005	3.75240260241064	5.82908728089554	7	7	6.89767846390716	6.92947301196982	7	4	7	1	7	2	3	7	7	7	1	3	1	7	7	7	7	1	7	7	7	4	7	116	0	3
6	3.85591960747135	3.81025366033014	7	6.73555625781909	3.27027631815512	5.79629032382182	5.90024681125025	7	6.7336926270055	5.33454685047275	5.00471127358557	5.7156174100058	6.62637272974256	6.19881859427648	5.91192534150751	6.92745771714628	5.50642129367472	7	7	6.59207154896082	7	7	6.61256155154653	7	4	7	1	7	7	7	7	2	5	2	7	7	7	7	7	7	2	7	7	7	2	2	98.75	0	3
7	1.26367875427546	5.82305533598293	6.02271986993141	4.62853390601762	7	4.20148162311019	5.30576028172581	5.48492556070715	5.89269109721933	7	6.79256104214625	7	6.5881944136643	6.69180794048675	5.97467214182675	7	5.98884570395282	6.35726938391606	7	7	7	7	7	7	1	7	1	7	4	2	7	7	2	3	7	1	7	7	7	7	1	7	7	4	2	2	110.5	0	3
8	6.85043141349268	2.98595450122782	7	5.54843340964694	3.99744755057057	6.13993005858302	6.81409344188887	6.22598925304799	6.8345681814981	6.08990506893897	5.89230937989493	6.66280819871002	4.65160760208245	6.17324439283531	5.91966246506289	6.37602479100492	6.49329345549185	7	3.4304997442702	6.38364314531669	5.51892537761987	6.54607313429182	7	7	2	7	7	7	1	7	7	4	2	7	7	1	7	7	7	7	7	3	3	7	2	1	103.25	0	3
9	3.52867896416246	6.04701575121547	3.10261540773331	2.27303266709494	4.87713061088438	5.57644061975718	4.98958535359109	6.94386416140874	5.92691352570685	6.07108911623075	6.52487555667919	6.45540999476856	6.49667005208891	7	6.88241113868289	7	7	6.99463881938978	6.82828804890873	5.09576541645426	5.93472981065508	7	5.72348775872004	7	3	7	1	7	1	1	5	7	7	7	7	1	7	7	7	7	7	3	4	6	4	2	97	0	3
10	2.73148640344479	6.85627413374437	5.40929562401793	6.34761481238084	6.0563784392622	5.70923920037234	7	6.77392497570226	7	7	5.70641912455372	6.21004447246688	4.21258344939555	7	7	5.43030726405862	5.80537564539606	7	6.45077246279481	6.6803830804313	7	5.89686509633931	6.50639460674461	7	2	7	1	7	3	1	7	5	7	7	4	7	7	7	7	7	7	7	7	7	2	1	106.75	0	3
11	7	2.46607238967846	6.65938496524702	4.51406904843151	4.76791980112139	7	7	6.00746773777707	5.65959197883735	6.07238264720299	6.43640122249216	6.43973136021393	5.16025993313713	6.91527407706133	6.15696311946332	4.67411544032631	6.48008797587978	6.36227715753879	7	6.4170620197331	5.52160205270753	5.72446807514076	6.59159956944804	7	2	7	1	7	7	1	7	5	7	1	7	1	7	7	7	7	1	3	3	7	3	1	99.5	0	3
12	3.4819407496122	6.85985690697852	5.80554467301132	6.03332996347121	6.11976470210899	6.75144232519624	4.1590919349909	6.46092374426948	6.26782106061431	5.32864643370053	7	7	5.52604914169826	6.50297916679377	6.18897658908376	6.26937724705296	6.67181539030926	6.68850787466445	5.04432274044347	7	7	6.82193712220709	6.30353200106126	7	1	7	1	7	1	1	7	7	7	1	4	7	7	7	7	7	7	7	7	7	3	2	90.25	0	3
13	3.57567435515806	5.69300293486751	6.37079457070272	4.25239869394115	5.37846662182607	5.31180591594527	4.40396623038989	7	6.82450638081612	6.10557405889532	6.46095272273724	7	5.35015458376096	7	5.4315912569012	3.92367848751013	6.78459752358998	6.97764095609626	5.95615107855991	6.41467757995577	7	6.53944068225302	5.63184073011739	7	2	7	1	7	1	1	7	7	7	7	7	1	7	7	7	7	7	6	6	7	3	2	98	0	3
14	3.73528598327016	7	5.27378580661259	7	2.89012307157449	4.70643524743573	6.77548464752064	6.93032029392383	6.38854103913541	6.16569221478408	7	6.48152153587836	6.0594765282267	7	6.09102588941396	3.47032530308988	7	7	5.69941189732869	7	7	7	4.49605054242462	7	1	3	1	7	3	3	7	7	7	1	7	1	7	7	7	7	7	7	7	7	3	1	96.75	0	3
15	1.33784778536714	6.86682608713681	6.16926101061205	6.50148161742877	6.03054693098032	6.45588977345236	5.81920451397633	5.67149400738528	6.38190126463776	6.8507796741467	7	6.09284854912393	6.82854890884563	5.46865065040808	6.8874369183344	7	7	5.42709447588485	7	6.65974690996811	7	5.86851373230205	4.81775078265347	7	2	7	1	7	1	3	7	1	5	7	7	2	7	7	7	7	7	7	7	7	4	1	92.5	0	3
16	3.29287744438537	5.07390976756939	4.0215435068587	2.28797702187709	6.40785141022042	6.59449609260189	4.86093948369662	5.24858517673176	6.61830376304277	6.46999592211526	5.34666999344456	7	6.56596753958818	5.94316805785344	5.32855261212922	6.67418035766127	6.43293974128228	6.61917855105619	6.97812303812002	7	7	6.38867943243879	4.74896700091821	7	3	7	1	7	2	2	7	7	7	7	7	1	7	7	7	7	2	3	7	7	4	2	92.25	0	3
17	4.50470616453446	5.06395171181676	6.11177886083802	6.65912639057741	5.5200401309395	5.8663619743408	7	6.04850267816132	7	6.42724216345071	5.98868749776872	6.77385230775123	6.23018471631783	6.50791847544565	5.24485108482639	7	6.63516952044226	5.57469177456795	6.13241465469271	6.2318720581031	7	5.79344332268439	5.70544532012775	7	2	7	1	7	1	2	7	7	7	7	7	1	7	7	7	7	7	7	7	7	1	2	98	0	3
18	2.40035415055436	5.5037246920571	2.94062886633568	1.39257286274341	5.73743844982324	4.75223773493524	5.15623741448197	6.11834667473382	5.92469075595811	6.64572753571371	6.11812087213053	7	6.35047087342056	7	6.61374410026794	7	7	6.19448785861298	7	5.32391586633917	6.48686645918803	6.18566545652464	6.0881473878066	7	3	7	1	7	2	1	7	7	7	7	7	1	7	7	7	7	7	2	7	7	5	7	87.75	0	3
19	1.82452665136735	7	6.18212339712127	7	4.64102150802994	7	5.45553940403431	7	6.79153472145677	7	3.27300565456379	6.37290980849983	4.86699215979196	5.53377456904774	6.92645478265224	6.29925014869827	6.80020330841175	5.29180045785292	6.76894989596279	6.15009884667287	6.43536589275247	7	6.0398574619878	7	2	7	1	7	7	2	7	1	6	7	7	1	6	7	7	7	7	7	5	7	3	1	94.5	0	3
20	2.73220611257333	6.55808458305245	4.98786144988385	6.22061342882658	4.85646503939815	7	4.33820866609656	7	6.94680559279977	5.93718858550855	5.1505116621537	7	4.71445221004933	7	6.91588373864043	6.87843674160554	6.90332443136048	7	5.05733063480396	5.80666524426889	6.20753486201614	6.5186643438682	5.99771941091253	7	1	3	1	7	7	3	7	3	7	1	7	1	7	7	7	7	1	7	7	7	2	2	95.25	0	3
21	2.97193615395084	5.73240187435658	5.39884740851734	5.64068354606864	5.28941456900838	6.36332327556103	6.60069320385738	6.44365598430491	6.27317641651726	7	6.70561245921049	6.677692702495	4.49734051124738	6.49601502580691	6.75132787354692	6.81361728069303	6.09852044305938	4.25188750690769	6.5345061355553	4.58688891567338	6.08445592603764	6.84826533217317	7	7	2	7	1	7	3	4	7	7	7	1	3	1	7	7	7	3	1	7	7	7	1	7	105	0	3
22	1	6.87060182792246	6.51902542213916	5.79798336426793	5.20053352053431	6.43898808396892	7	6.71581138276375	4.85805371752608	6.06350510479358	6.97132913258838	6.59820269426546	1.8535628296265	6.42018258573392	5.52488893667531	7	6.48494736854526	6.51172466888673	6.69414877056506	2.6229550041162	6.26697472777832	5.86880730824644	6.90534388082451	7	7	7	1	7	1	3	5	7	3	3	7	1	7	7	7	7	7	7	7	7	3	7	104.75	0	3
23	3.5333350658738	7	6.25280098669673	7	3.97807506512221	6.99788978926743	7	4.77766727405764	4.49732483654779	5.2096493304794	5.65893061502027	6.95178022517677	7	6.22381777581672	4.51401642434236	2.77080874144751	4.41674956756172	6.14850864309663	6.4008781140072	5.61924534267627	6.40450112897624	7	6.78970043427059	7	4	7	1	7	7	7	6	6	7	7	2	7	7	7	7	7	7	7	7	7	7	7	96.5	0	3
24	5.67716340734799	3.65264270158326	7	7	4.90038392062824	6.54823664402414	6.37560461875898	6.28531442660497	7	4.74870121916907	4.55551746509027	7	4.03775812985679	4.41173602521582	6.07413112579279	6.56251411738092	7	6.30211864191179	6.00657614410452	6.7562627274518	6.7182646029264	7	3.36414589652483	7	1	7	1	7	7	7	7	7	4	2	7	7	7	7	7	7	1	7	7	7	1	2	95.25	0	3
25	5.58488721288815	6.57521553334187	4.44184039000278	7	3.10252955249029	7	7	4.7628772492214	5.77252647052196	6.6045769804573	6.55807847207927	4.62560365330613	6.72060004928513	6.12749345873224	4.28480273512851	6.39909101549041	6.5716695277032	1.5679079940484	7	7	4.15654547601659	6.71639705974136	7	7	2	7	1	7	7	1	7	7	7	1	7	1	7	7	7	7	7	7	7	6	6	2	98	0	3
26	2.21567576163518	5.83910742876001	7	5.59233398242578	6.22668108984268	4.87894923551359	5.29414089750746	6.7257755181012	4.96783165709399	6.34626428790778	7	6.77247571541934	6.98836390362641	6.42318316066212	6.85207752557438	6.56781355938649	6.63606926923495	7	5.56461817808279	6.82523451533765	6.00359133495117	7	6.14333984929063	7	1	7	1	7	5	7	7	3	5	2	5	1	3	7	7	7	1	7	7	7	2	4	96.75	0	3
27	2.63807214027257	7	5.66208091461265	6.17447456887008	4.75791278398512	6.51395145752495	7	7	3.7894414092724	6.13504634772539	6.30969164138785	5.6866727325816	3.30454360393753	4.8236529801858	5.22653005123594	7	2.79887452523506	7	6.84999623718797	6.59497994942498	6.63799180128512	7	6.62935175449839	7	3	7	1	7	2	2	7	1	7	3	2	7	4	7	7	7	7	7	7	6	6	1	101.5	0	3
28	1.26392808982188	7	5.69447414406496	6.90542316261871	5.50446298257774	6.36215827652006	6.56891022967423	5.21167883719755	4.91400305289922	6.87663842203357	5.94342627414348	5.46590139208288	3.65030786644981	5.76693692902848	6.2741834665682	6.92376266750829	6.53895501484167	6.14682324887818	7	6.8955989344388	7	7	5.64687665650476	7	1	7	1	7	1	7	7	7	7	7	7	1	5	7	7	7	7	7	7	7	4	2	100.25	0	3
29	2.03028762846669	5.2219397907046	6.99744816648819	7	6.52914078965744	5.48089354154196	5.48519968463429	6.66908635057052	6.43616552386928	6.91460284132678	4.45749548564764	6.42395999406933	5.185755449022	7	3.94173612510094	6.79049360685457	6.4613911943508	6.63393230138596	7	6.27838587779202	6.8203090655586	5.88535707327542	3.26365326788666	7	2	4	1	7	2	7	6	7	3	2	7	7	7	7	7	7	1	7	7	7	3	1	79	0	3
30	3.40999187117859	6.76451088652743	5.88365297381333	6.01200676921479	3.74504673341663	5.46100646918161	7	5.10080745647288	3.56924182700364	7	7	6.60343781690343	6.17387271441349	3.73104391045204	5.62217988711235	4.19925645083362	7	6.75580771212741	5.65276842365628	7	6.48388752817867	6.84154183316457	4.88241444047184	7	4	7	1	7	7	7	7	7	7	7	2	7	7	7	7	7	7	7	7	7	3	7	110.75	0	3
31	6.12888118691645	2.48168610445579	5.93539446121709	6.84682384539792	6.30677303839543	5.60478930462289	6.88040004346674	7	7	5.29614328094789	6.65395532365379	6.30021487206198	3.77089496270436	4.46035753796769	5.93316119079942	7	6.61947252773914	6.83884692207833	6.70009991574836	6.00651948551313	7	6.94840771436886	4.1204531129622	7	2	7	1	7	7	3	7	3	7	3	2	7	7	7	7	7	2	7	6	7	7	7	84.5	0	3
32	3.78934418589534	6.32843060584102	6.18723354752295	6.60911402682768	5.38513708144355	5.83150836950758	3.77359911037063	4.65803270643113	6.94599151074681	7	4.74172970666728	6.40853900819408	6.54985628050719	6.69860042247049	6.08437991491729	6.98871421805694	6.11042973799419	6.78541055116123	6.46871592098151	5.82650230422265	6.48986240555042	7	6.51156167184743	7	1	7	1	7	2	1	7	7	2	3	7	7	7	7	7	7	7	7	7	7	3	1	93.25	0	3
33	4.66248178377318	4.81484901173424	5.66684679328483	6.77565202018944	2.72130325340077	7	4.89751376630135	4.39547457004547	6.86982158187623	5.02665112482272	5.8580807686597	4.33776684190798	6.75395367520643	6.80332720957347	5.73881281712374	6.85502840412308	5.69079770691072	6.37498761612778	5.97290114948406	5.97764192140396	7	6.9992512078893	6.05742285598127	7	6	7	1	7	7	7	4	7	7	7	4	1	7	7	7	7	7	7	3	7	1	1	84	0	3
34	3.73350249037648	5.30042244569772	5.50406023794916	4.26502268684177	3.94004116434095	5.58044666373575	6.73042885357775	7	3.01954815091157	5.72879006073567	5.92876593836117	6.95700989539418	7	7	2.60087660881739	5.87480077327734	6.86585613753772	5.34262576141753	7	5.46047066999631	5.99266059770379	7	5.186282183938	7	4	7	1	7	2	1	7	4	7	2	7	2	7	7	7	7	2	7	7	7	7	1	85.75	0	3
35	3.17380351510486	4.92693282963552	5.42188716878685	5.46867929101359	5.7080082112851	7	5.1952837575509	6.68647827714585	6.13630453814767	7	6.83340794826458	5.52308016310037	3.69675767142106	6.40343520473387	6.03209105123555	6.96960797232302	6.99807061743101	6.76337906484712	7	6.21077710464733	5.35435715057442	7	5.39291686552997	7	3	7	1	7	7	1	7	7	7	1	7	1	7	6	7	7	7	7	7	7	2	2	80.5	0	3
36	3.21144282342347	6.43944532134546	7	5.89187246341371	2.10106562531368	4.09394981114038	6.84210638999911	3.37108731843876	4.59315409752056	4.98293075776483	5.34550172046182	6.249214511956	5.97642487854312	6.28702792745436	6.065100306847	7	2.15021954627655	7	6.39071509154315	6.19337410178783	7	6.83777006240639	6.76866878744702	7	2	7	1	7	2	2	7	7	7	1	2	7	7	7	7	7	5	4	7	7	1	3	95.25	0	3
37	2.9223726931847	4.9187456907015	5.96795935292173	6.26971987637377	3.86496119440246	6.23930662158193	4.99327127366947	7	6.69509928567356	6.78134915095748	6.18323684160108	7	6.27240565791523	6.69355240240448	6.77950973279577	6.44407433100546	5.96801197778702	3.51763752209888	5.9310003460555	6.55414292538147	7	6.45492502997562	5.70322487097899	7	4	7	1	7	3	3	7	6	7	7	7	7	7	7	7	7	7	7	3	7	1	7	97	0	3
38	1.07408230772614	7	6.65605923183048	7	5.85322127148563	6.42285041151428	5.23376475071073	6.77436743291127	3.51552687322409	6.64310749247127	4.29472131303882	5.42251722436003	6.76000689071285	5.54237584931027	6.79981819396502	5.57521746609	5.86882272576138	6.32936098022982	7	5.82607933305201	5.84736108396745	6.43676024862249	4.8914961606083	7	2	7	1	7	1	2	7	1	7	7	7	2	7	7	7	7	7	7	4	7	4	2	90.75	0	3
39	3.18763047392678	5.56989360555563	4.94350129801012	6.07606558042714	2.6574061506801	5.87292508584652	6.31413363081618	7	6.33961038579374	7	6.34980755436766	7	6.96987856564288	7	6.28409707165351	5.67740356467158	7	5.79502035661466	3.63130320669391	6.69202904400123	5.7141802453817	5.47429142152291	4.54632763723798	7	3	7	1	7	3	7	7	2	7	2	7	2	7	7	7	7	1	7	7	7	3	2	98.5	0	3
40	1	6.42135906118825	6.47021286039767	5.94589019576782	5.58212033034494	6.57855153139638	4.23028418208074	4.79330045118822	6.25125715436028	6.32751130073436	4.51444453054483	5.30257800732671	6.09757005305501	5.76480523088735	5.9947845208513	6.04306907195974	5.92195836765554	6.60606656410168	7	7	7	3.96234677440007	6.38728731604597	7	2	7	1	7	2	4	7	7	7	3	7	1	7	7	7	3	3	7	3	7	5	7	87.25	0	3
41	3.03328942744089	5.77221275770662	6.46038992383275	4.99963251831533	1	5.6416085547752	3.74817940934703	5.00539798874076	6.82890752072356	5.65789822957614	5.94093189022317	7	5.91563147707359	5.77534927534147	3.8625411949953	7	1.78584474770604	7	3.30160915738969	6.49132610697716	6.15778630983638	6.88442933805379	7	7	2	7	1	7	3	3	7	6	7	4	3	7	7	7	7	7	5	6	7	7	7	3	104	0	3
42	5.92510443506671	5.95438583843283	6.3586908985532	6.80176384375239	3.89701692692173	6.95096293241585	6.98007695542526	6.90293177964841	7	6.21581753268586	6.93760073272271	5.55562313333946	5.66561504932559	6.42690218462287	3.58927061024484	6.20550336042553	2.80586619016208	3.85581517666196	5.20773598840968	6.38655327536624	5.48649451611375	6.54906675767002	6.41067788786922	7	3	7	1	7	7	1	7	7	7	1	7	1	7	7	7	7	7	7	7	7	3	3	87.75	0	3
43	5.97982215881658	6.18926000701808	4.57208271533257	6.1152926331738	2.57225444193975	5.83078885501482	6.33016048845223	4.62908372856618	5.00035936679343	6.93619142366725	7	7	4.92261899131963	5.85221946134787	6.77578028244956	6.85424467419379	4.75889373991621	4.62748887979518	6.12282032443146	6.53998400383806	6.32405207369563	6.44747447331502	5.12156239203977	7	1	7	1	7	1	7	4	7	7	1	7	7	7	7	7	7	1	2	7	7	2	2	102.5	0	3
44	5.45384812819227	2.92336241940854	7	4.00288280732795	3.48672227529449	6.90319459121519	7	4.44739881524614	7	7	5.59633321718469	6.0432348658945	5.66525145114604	6.10735096156226	5.63068262571772	4.70986607246337	6.17261965779145	6.47211870601631	5.61905928522218	4.6086674513486	3.42520625203214	7	5.33397090694501	7	2	7	1	7	3	3	7	2	7	2	7	1	7	7	7	7	7	7	4	7	5	2	86.25	0	3
45	4.77918561376551	4.08090001763926	3.45520766389593	7	1.88491479907238	3.95032950002645	6.89559627261515	5.81980046854978	5.25222222972095	6.92925301742277	7	5.29109800537177	5.47278355469355	6.36919670149443	3.82367109311467	6.45599094015673	6.05267814450186	1.77735717364365	6.6143494615319	7	7	7	6.75263193058361	7	3	7	1	7	4	2	7	7	7	3	7	7	5	7	7	7	7	7	7	7	2	2	98	0	3
46	2.98279274740752	3.85249387744146	5.22027074879902	6.44549676263704	3.81013093337353	5.39710507736818	5.02919090655735	4.69232687700407	6.92625215564312	6.18322757652908	5.36754205994072	6.69526376569392	7	6.96644948289434	6.45311131019882	5.69434768071232	1.49917434212144	6.62581867194564	4.55040855990173	5.86216393128811	7	6.87204637898876	2.92663774434925	7	2	6	1	7	3	3	7	3	7	7	7	1	4	7	7	7	7	7	7	7	2	7	86.75	0	3
47	2.75480043439177	4.64064332941895	6.33315766285583	5.32160363784432	5.10890114854463	6.6767290296149	7	5.5438741465327	5.28027666331479	5.98595995330107	4.43261388227838	6.35341227564758	2.38915310678212	5.77319177648767	5.94797614438215	6.62612817830403	5.76278459951715	7	6.70794268206213	7	5.31626795046534	6.37082842489146	6.07797781291551	7	2	7	1	7	2	3	7	4	7	1	7	1	7	3	7	7	7	7	7	7	4	2	88.5	0	3
48	4.44435344761549	5.76780175894673	6.03835890572046	5.14949137097521	4.10614761231273	5.79668591611026	6.7131891769962	7	7	6.22159443754381	4.64223961356098	5.96269485738695	7	6.80544784359972	4.88422302944637	5.43186366107311	5.98589872328064	2.41828091135042	6.76975010580251	6.1989164362697	6.77108649163353	5.67774796206628	4.88884495671764	7	4	7	1	7	3	2	7	6	7	7	2	1	7	7	7	7	2	7	3	7	2	7	91.25	0	3
49	3.34307153145537	6.64588511278543	6.36722531817286	6.32561978300354	6.8846425815552	2.20417357068079	5.71556389294141	6.75352900176275	6.70591150665667	5.92174733527762	5.6035580365884	7	7	7	1.32254626964835	7	4.04612984980653	6.28743348440059	6.52076897661179	5.32857657488371	6.315448509753	6.08926113771319	2.85382280094154	7	1	7	1	7	1	7	7	7	2	2	2	7	7	7	7	7	7	6	7	5	2	1	99	0	3
50	1	6.22116159361784	6.00495967023688	4.69813226261687	3.84197513052761	4.7031078973516	4.38126246175789	7	6.45703116129209	5.90598487235598	6.33559663138302	5.48115886781765	6.97961612611355	6.74996523890095	5.33743326833159	5.52649683763969	6.32356926594693	4.71632011959908	7	7	6.56707430274752	5.47747542260673	6.94931525457741	7	3	7	1	7	3	3	7	3	7	2	7	1	4	7	7	7	7	7	7	5	1	7	86.75	0	3
51	3.00184307515156	7	5.13471092330794	7	5.50443314034947	6.84370001421173	6.53841717823318	5.46640917185146	6.28184913300252	4.83377007480069	3.26423805761471	4.94609936965215	4.93629027992342	6.99526510856608	2.55225751275983	6.88593834587624	3.67032886493878	6.69181569574876	6.51916087261017	5.25712936144568	6.94654979228081	6.27237986650221	5.03402367546834	7	3	7	1	7	2	3	7	2	7	7	4	1	7	7	7	7	1	7	1	7	2	2	82.5	0	3
52	6.66368676459998	5.92782307543615	6.24067231702744	6.57814422105824	4.16118704566213	5.73854957832492	5.64455491947442	6.23861959501301	5.46969767129976	7	6.93847677800765	6.39655846362201	2.85566250024302	5.8845743331477	6.16482166500962	6.60360404711212	7	6.04228172469829	3.2979854611531	5.46731223929912	5.06472944742827	7	3.04970815138195	7	1	7	1	7	1	3	7	7	7	2	7	1	7	7	7	7	7	7	7	7	1	1	92.25	0	3
53	3.92295597423368	2.62690773193023	4.71575929777732	6.70527300239514	2.79123681259946	6.62796404184218	3.61142215249265	5.10953691604558	6.02781259668516	6.68202980025468	6.70700938843823	4.46170571005565	5.06416651715388	7	4.20199929279773	6.62518914002472	1.10873415246067	5.98273320521206	5.95175248764617	6.44759606039399	6.15801162065434	6.98754726943532	4.62557177504296	7	3	5	1	7	7	3	7	7	7	7	7	7	7	7	7	7	3	7	7	7	2	7	75	0	3
54	1.61095741973932	6.87024389656378	5.65744211115552	5.08275984897309	3.34597866356393	4.653889046366	5.99342034446781	3.20834947424911	6.08354587036394	6.77814633508783	5.76720808850228	5.94513917339302	7	5.71849378398857	7	6.95080342373339	7	6.49404314941205	7	7	3.84056229065245	6.85042607365384	4.96949957546631	7	3	7	1	7	7	1	7	3	7	2	7	7	7	7	7	7	1	7	7	7	4	7	93.75	0	3
55	4.62017535863548	6.58181687963691	5.94062911453025	7	4.98021263506258	7	7	4.84105055216565	6.82127863111102	4.15394063007315	5.29168754329983	6.58648916586731	6.26973983891321	6.15431277185284	2.12619568650175	6.61098005803199	5.29693320498705	3.30676875792486	4.28433733436747	5.23873967193578	6.73790880861003	6.95584618708254	4.40410197866795	7	2	7	1	7	7	5	7	4	6	2	4	7	7	7	7	7	1	7	7	7	2	3	84.5	0	3
56	3.46086703929294	5.1167455226386	5.70657852404584	6.55325977417417	2.69617466379147	6.74789030671823	5.4676394209195	5.17923073457177	6.29063125236083	5.59673104115642	5.85496966292976	3.23565593471672	2.88340597274227	7	5.49925692574162	7	4.31361088958248	4.62572887927763	4.94472263888315	6.86575569048115	7	5.54691172680923	5.6971435578597	7	4	7	1	7	7	1	7	7	7	1	7	7	7	7	7	7	7	7	7	7	4	1	80.25	0	3
57	5.47704358394291	6.65747936095963	5.98214615687481	5.87493996853726	4.32220086401198	6.47471409567605	5.00231433503755	7	6.15564312253499	5.06364621557363	6.50834443262462	5.6256515069972	5.85793930822669	6.36589023537381	5.83304710974265	4.43448667062052	6.43148296774713	3.73998839571484	4.00844150718843	5.21594017620563	5.48334067805307	6.80760097834997	6.03718600828493	7	3	7	1	7	7	2	7	7	7	7	7	7	7	7	7	7	7	7	3	7	2	4	77	0	3
58	2.83764407426089	5.29264316881039	6.70352962733301	6.64720891784682	2.88830209551097	7	7	3.87767923597795	5.74327554349836	4.46250426734997	4.62317916464602	7	5.71412538927037	6.26937941023956	5.74708383227651	6.51399700507178	6.85161109216992	6.46382728456415	5.44502651000661	6.99479216902577	2.77942846495607	6.10361346459785	4.6879564991679	7	2	7	1	7	2	4	7	7	4	7	7	7	7	7	7	7	2	7	7	7	7	7	87.75	0	3
59	5.0315844201026	4.98606677083158	6.48600866688024	7	2.07287602575789	4.9140469067268	6.25969451881509	6.73947446444035	6.55468081993639	6.93599919343367	6.34736857505417	3.34027522377369	4.26492682015487	6.21058528090736	6.82626666124514	7	5.76156387596444	5.70829523570978	5.63800894806008	5.13602410608586	5.46572770234181	6.50978091730752	5.44514853855518	7	6	7	1	7	2	4	7	7	7	3	7	7	7	7	7	3	2	7	1	7	2	2	76.5	0	3
60	4.32269551741699	4.4556065158961	5.49456817280402	7	1.74780061917	4.42878805380942	5.67972035240826	5.50539449583829	6.17968392619264	5.34151397201622	6.56200210850368	6.09878605536147	3.23479006618099	5.58816521411441	6.51724156436235	5.90504208519713	6.2495387692778	6.86571091773128	6.18359919685752	5.88735076013945	5.76433401099836	5.26704261826128	5.65138719876558	7	4	7	1	7	7	7	5	7	7	7	3	1	7	7	7	7	4	7	3	7	1	1	87.25	0	3
61	3.53872387988783	5.68684315376918	6.73678037862038	6.57794263874514	5.93186635479918	3.28097346292225	6.91640868370812	6.9427173184035	5.85819610039296	7	4.36089336855917	5.06190070813356	7	7	1.79171784448219	4.77551305613052	3.210692376625	7	6.17153200389159	5.60599561072846	5.3505810156953	6.76991394103673	2.41808110853078	7	1	7	1	7	1	3	7	7	2	1	1	7	7	7	7	7	7	5	7	5	2	2	81	0	3
62	6.73850431268637	2.98849441565136	2.94619043532746	5.023546893578	3.78671812410955	4.62300694275627	7	6.55499175124822	5.31290070837259	4.0585607187816	7	3.63222760307883	7	5.99160981190783	3.75886391180121	7	3.5011139999554	4.78844283501212	7	6.66713285894315	5.44552195400185	5.86038083566988	6.97060032256897	7	1	7	1	7	7	4	7	3	7	2	3	1	7	7	7	7	1	7	7	7	7	2	78.75	0	3
63	4.88996346579075	3.6887156548051	5.29704017733967	5.4223972125218	2.61142845275956	7	7	6.17937582171407	7	3.26008538214059	6.76228664206481	5.7655044730589	6.3501330597046	7	5.35165742270239	5.36267532025231	3.72382538544057	6.21940476889439	6.09265482722467	3.86278559931728	6.50229257999943	7	4.76461967663205	7	2	7	1	7	2	4	7	2	7	2	7	7	7	7	7	7	7	7	5	7	3	7	91.5	0	3
64	2.02626124345233	4.94291137427052	6.95533843154198	5.43626230735164	4.02343835155949	5.4458468525351	6.5562758335686	5.97169219715686	7	5.49924249629974	4.37225299328637	6.38667484053868	4.76501185421072	6.16025518299819	6.59508637188208	5.94376082920567	6.32915071835957	6.8332961284029	6.10197184631161	3.96451227990095	5.7181910757106	6.205336949378	3.47937507153304	7	1	7	1	7	4	7	7	7	4	2	7	7	7	7	7	7	2	7	3	7	5	2	84.25	0	3
65	4.58689939392719	7	4.55082392563094	6.33243950044372	5.58408537765618	5.90890243996567	4.81062285613849	5.92821867256774	6.69898853991971	4.81563018937436	6.15634812281243	5.58160824453706	5.93012842760141	7	7	5.99550564226985	4.69706898475823	4.84126125772953	4.55825864793654	6.24826634595427	5.1447139494326	6.18100044460729	5.08656854131724	7	3	7	1	7	2	6	7	7	7	1	5	1	7	7	7	7	7	2	7	7	6	7	67	0	3
66	3.88579553888242	5.75962197617854	5.11517001169623	5.98245505140053	3.28240786689726	5.75764370186948	5.98817020112985	7	4.69626052265462	4.98616916042194	6.52845787753065	4.72727552400705	6.6298488842503	7	6.63504749625337	6.50432282355784	3.93199324796463	5.51651634078753	3.8745770343526	5.35156235871122	5.38497527321625	6.53006521297225	5.06285436172413	7	3	7	1	7	7	7	7	3	7	2	7	3	7	7	7	7	7	7	7	7	3	1	76.75	0	3
67	3.7749866647804	6.52175950131704	5.51442139645614	5.85619719002731	4.74825173034752	6.19852034900282	5.86353544453539	4.43303363676631	6.56284598189263	4.20159261286428	6.28785415205198	6.58433739309596	5.55859944780075	6.15170895079606	6.19097839675921	6.26320711966348	5.50600795515353	7	6.31602886986556	6.00568660100709	4.9485230316352	7	4.94626665033328	7	3	7	1	7	1	7	3	2	7	2	7	7	7	7	7	7	2	7	7	7	6	2	89.5	0	3
68	3.31284647578165	7	5.51464355275391	7	5.54516944169097	6.15718355382161	6.87367624783545	4.76810029338225	6.33077536525444	4.76878562117698	4.71906122681678	7	6.40144103768118	6.39313816781603	3.67746960385828	5.98025253280147	5.09801977560041	3.3379027717776	7	6.52568814902308	3.89666194258914	6.70487864494758	4.94953760760133	7	2	7	1	7	2	7	7	3	7	7	7	7	7	7	7	7	1	7	7	7	2	3	89.25	0	3
69	4.82991584779403	3.72668430629834	4.97163585905851	6.37464910128052	4.53656703154843	6.12064969956714	6.98936332083789	4.41915721866303	3.31958088594436	5.80284210754531	6.3709206944234	7	3.12464632128291	6.20047391486109	3.72105958051231	5.26853972052389	5.95329565262493	5.49309028733287	4.84319783328278	5.30615574658886	6.30392762612307	6.9587243208464	5.36813642993457	7	3	7	1	7	6	5	7	7	7	1	7	1	7	7	7	7	2	7	7	7	4	2	83	0	3
70	7	3.12785167510612	4.84410830506033	5.40539384909192	4.88970289117151	6.61652529454706	6.23308679059601	7	6.72669760411598	4.61131868212713	7	6.50703776036886	5.34587430431696	5.36916659609232	5.96716553503359	3.31236310528633	7	6.34636287421629	6.3950738096863	6.94251247806297	3.71482553058198	2.49562391477217	5.95206516543663	7	2	7	1	7	7	7	7	7	7	1	3	7	4	7	7	7	7	7	7	7	5	7	82.75	0	3
71	3.06432770803207	7	5.42836686950223	7	4.25452734207722	6.5633072913075	4.66891833084063	6.16940683671559	3.30806767889577	5.69228926135481	6.61598698335356	6.48667698334572	5.30178261122112	7	5.16985806047521	5.12946983421237	2.14501482661613	4.60012892766825	6.57124496853758	4.11953221107549	7	5.66246496826753	6.24032435741722	7	2	7	1	7	7	1	7	1	7	7	3	1	7	7	7	7	7	7	1	7	2	2	74.5	0	3
72	4.37764906041958	1.96962819503861	3.56873953244402	6.625233393648	3.55115301507235	6.23996788932027	5.59204756900805	3.60139113140233	5.24202570386204	6.79489388713621	5.36083678331042	5.37720239082145	7	6.18470782076273	7	1.00026663203016	2.56319184838914	5.44641556781388	7	4.44241559236569	7	4.38920665375649	6.62459951835697	7	2	6	1	7	1	1	7	3	7	1	7	1	7	3	7	7	1	3	7	7	7	3	75.25	0	3
73	5.83826533856249	5.23532017587051	6.45802668461159	5.95413131002159	3.06047665667603	6.79311019728819	2.41397471271707	6.98292736385046	7	6.03340032208227	7	4.01699187930608	6.3617787060699	6.29621678964039	3.01861872785648	5.54947713908177	7	3.08956851366221	4.6160794972017	7	5.75678033199151	5.88278768691361	6.83662819492045	7	3	7	1	7	3	1	7	5	7	1	7	1	7	7	7	7	7	7	4	7	2	2	84	0	3
74	5.79220290920513	5.74346690620237	5.72508349326063	6.33713581655643	3.77665008125726	3.93668520488558	5.53327882166179	5.53939016796766	5.62729495266891	6.50635190382663	6.8211252886914	6.91016033809254	2.68363932305058	4.64280889013161	4.69265062313833	5.19438788466593	6.77367613950821	6.42192084515427	5.44058279635574	5.32452663983488	5.66829065312647	6.61604620895419	6.41797075625897	7	1	7	1	7	1	1	7	7	7	1	7	1	7	7	7	7	7	7	7	7	1	1	82.75	0	3
75	4.28829596244607	1.40677777184779	6.56296138038627	5.49146226357588	5.07336358158056	3.94004699316046	5.85359497236662	6.72925662593428	6.90961727442627	4.35366231543813	5.65543430486638	5.81632426299877	5.44007064944202	5.2010027574426	6.76385760887991	5.99488971713248	7	5.17766709139659	4.94722400379113	5.73496796750753	6.30709769217078	6.59373249451371	4.46096441158981	7	2	7	1	7	2	7	7	3	7	7	7	7	5	7	7	7	2	7	7	7	5	2	79.5	0	3
76	5.49170323409742	6.55548300313017	4.99901783180964	6.45773131371983	3.42758381183155	3.05578894030845	6.20421532280959	6.00268786112936	3.94414816332282	7	6.34034713524526	6.41793178758547	3.87182463001351	5.57516792507411	3.45531698169928	6.45452242926757	5.00346731344952	4.96666044465995	6.98201122349402	7	5.05553704667336	6.66789699474844	4.55173085739491	7	1	7	1	7	1	2	7	6	2	1	7	1	7	7	7	7	1	7	7	7	1	4	84.25	0	3
77	7	2.31643436252851	4.58602699913708	5.13220464999865	4.60483294753933	6.81179689526445	6.30834708222032	6.80691372819089	5.90757435922178	6.05848791236796	7	5.08433265720605	2.8584720576365	5.81902155555558	6.42984730338189	5.71037780664519	2.4964986049635	5.61590973661584	6.0401696671129	3.83647140476161	4.18860291850877	5.63141556727065	7	7	2	7	1	7	1	1	7	1	7	1	2	1	6	7	7	7	4	7	7	7	1	2	92	0	3
78	2.37903510914982	5.60202116726563	6.42557804781891	5.33162274037646	5.67832534169221	3.51247224148061	5.5477966730615	6.86876314587519	5.89823847871428	5.50127701197434	6.12610011560859	5.13145695117456	5.0429523593832	5.16511838966244	6.38148164199842	4.65717548553758	7	6.11123140837598	5.5098155351338	7	6.32923910135084	5.01359815538466	5.02230973701404	7	7	7	1	7	1	7	7	2	7	2	7	7	7	7	7	7	7	7	4	7	4	7	91.75	0	3
79	1	7	6.14177652072965	4.31758225803582	4.48166752315212	5.71558547324862	6.58939169400806	4.56798039185419	6.11922276700297	5.51916058392834	5.17140544871592	5.45996372925729	4.93780988949479	6.23897956078196	5.64316723231387	5.40029241900669	6.21384680730448	5.14729007484102	6.61162088162549	6.31873363138366	3.75843210929385	6.34335773462962	6.46633828425266	7	3	7	1	7	4	5	7	2	7	2	7	7	7	7	7	5	7	7	3	7	6	7	86.5	0	3
80	6.02632163983353	6.03851989497884	5.11083484369978	5.94955046347572	3.12078949891593	2.7394217529313	4.9088466726908	6.52669268107267	4.15965930628917	7	4.54786097486634	7	3.99672294442139	2.53676918258263	3.75066193448052	7	4.56900680459049	3.722442449818	6.55821088953351	6.86872844704425	6.8241607040542	6.4582406187964	7	7	1	7	1	7	1	5	7	3	7	1	7	7	7	7	7	7	7	7	7	7	3	3	81.25	0	3
81	3.51814915044922	4.01217584771409	5.03323706086123	6.27003555013932	4.29878675894252	4.92594797751815	4.37316735288203	4.17163324443835	4.75877568595148	5.82964561283083	5.69708868103135	4.80952520849115	6.40543722268812	7	6.82074964082501	3.05016763029178	3.73774059128995	5.78049818183338	1.97938018751024	6.1949726498905	6.41886376011591	6.73986187092344	3.06397080560131	7	2	7	1	7	3	1	7	3	7	7	7	7	4	7	7	7	7	7	7	7	1	4	80	0	3
82	1.14424920893592	1.90407258112602	6.23054807872804	4.9452079197319	2.48704038585091	5.70215520663083	2.98245327844586	3.35570944526437	5.58688475595191	5.14809340498169	6.48073814130588	5.88346539089259	7	6.90188272291703	6.3572935517615	2.25152378339852	6.24982811900153	5.52307339499059	5.92959220340154	6.29100532100161	5.76336868908014	4.04146033016998	6.24360105440102	7	2	7	1	7	7	5	7	7	7	1	7	7	3	7	7	7	1	7	7	7	7	7	74.75	0	3
83	7	1.59639959148588	4.65871935341459	5.59916295908044	4.59933077000801	6.4649046403866	5.35696054802293	3.89456288295375	6.09339499468985	6.79519380844783	6.05089907873942	4.38711105005465	3.51661859074197	5.52629729450494	6.36687520753649	5.54603869913645	2.09614711256488	5.60624033426771	6.68131140280697	5.90711199173722	7	5.25722280375261	6.89008427729835	7	2	7	1	7	1	1	7	2	7	2	2	1	7	7	7	7	2	7	7	7	2	2	80.5	0	3
84	3.12856010626932	3.80559046091111	5.15674088902079	6.54471129125892	1.84866738794347	5.53805795969282	4.58016127513577	6.7726843334677	5.25256611748461	4.76848239996245	5.63657987319768	6.89624577438794	7	5.06927329272424	5.88827415205675	4.4354338915557	4.70124858424179	5.03157875526407	7	5.52179377779659	5.04290722246868	7	5.28880987363673	7	2	7	1	7	7	4	5	4	7	1	7	7	3	7	7	4	7	7	4	7	1	3	68.25	0	3
85	2.75944923409192	6.5399917665136	3.5389051874532	2.00578835690966	3.89530690353324	6.74569198876278	3.68459365086701	4.47706271578361	5.28921907719687	6.42464980695629	6.11103334496413	5.38115922677817	5.68988223383648	5.01778312109942	3.29055729660747	4.29317118158487	3.97708476551128	6.83902240025311	6.20795092209274	3.67420214619361	6.56901655904551	6.62490782700744	4.70139239821416	7	4	7	1	7	7	7	7	2	7	1	7	2	5	7	7	7	7	7	7	7	7	2	85	0	3
86	4.59110755206442	2.82404952148749	6.79843610134513	5.35693754927942	5.00785165012217	3.73600612315556	5.89794120465332	5.55915175361826	6.93752610691599	4.76840512181741	5.28096276311782	5.93396644871283	6.18346985434773	5.9516821491999	6.44754790448955	5.97853281643846	6.44866566535317	4.2062934837028	4.96243989294901	5.27781620405022	7	7	4.11772174936268	7	4	7	1	7	7	7	7	7	3	4	7	7	7	7	7	7	1	7	7	7	7	1	68.75	0	3
87	4.49600593668426	1	6.50272629076705	4.71354845980796	4.57213940417129	3.8439031503726	6.16369841087227	5.08703639789431	6.82735952348411	4.41905166119164	6.02467995554832	6.21409325015568	3.35989167211014	4.3969574842724	6.97357112980269	6.68677010803536	7	4.48340560898496	4.38110950557538	5.82418216937737	6.12533822322796	6.48460468379873	4.92564149840882	7	2	7	1	7	2	7	7	2	6	7	7	7	5	7	7	7	2	7	7	7	7	2	84.5	0	3
88	4.8651100989789	4.52747759196855	5.683769322773	5.29910464345395	3.01068319791276	5.6266811235443	6.51929307102168	7	2.44928403941613	5.22169506310636	6.63046324401013	5.84875183668628	6.40005583880463	1.37842817301472	3.80360784364434	7	6.61163891551265	5.6437558966607	5.95298349532931	7	5.40162358639757	6.11672787578614	5.12536222941476	7	3	7	1	7	2	7	7	7	7	3	7	7	7	7	7	7	7	7	7	7	7	3	73.25	0	3
89	7	6.53942202748169	4.80980217813705	3.88403980256214	4.63182225266335	6.07692732677709	3.31257820884743	3.7934711358309	7	5.81458960340365	5.25176913008032	5.13820618662674	6.78297958368691	5.07617846439818	4.61482150692531	5.79176716659243	7	6.94026900066055	4.36175443052677	6.08564491209297	5.2717482261848	6.89933344401748	5.83904432608275	7	3	7	1	7	7	7	3	1	7	2	1	1	7	7	7	7	7	2	7	7	7	7	67	0	3
90	2.52173616375398	7	4.60067424834379	2.09257392874712	3.51432976185752	6.93789261582014	2.96978563119047	4.25681060245198	6.9515657312696	5.93530576984573	5.96547537759875	4.88611855359345	7	5.15029978918398	3.58212036966424	4.05899431276976	6.23824432922824	6.30973248928903	7	6.7533332743805	5.19659233362822	5.31444264952332	3.90671878224667	7	3	7	1	7	7	7	7	2	7	2	7	7	5	7	7	7	7	7	7	7	6	7	82.75	0	3
91	1.03150240109264	6.55637093598263	7	4.95926150078635	4.92114443495301	4.74537354416224	4.17814199201904	3.3482474420104	5.49179315036036	5.91554678886618	3.59627882098732	5.64052703576302	4.2586797848882	4.34951941784622	6.96819999410365	5.4094650902691	5.36455232291068	5.47507237656298	6.36319206465372	7	7	6.15256270122209	5.80031780843678	7	2	7	1	7	4	4	7	2	7	2	3	7	7	7	7	3	1	7	3	7	1	4	87.5	0	3
92	1.89082253461819	6.55515244965576	6.33076316804259	5.93013537862371	3.6226631723528	4.88315161266593	4.38835602975899	3.44245086788089	6.1776941900047	5.89531397537936	4.11727020999138	4.90594788591353	5.89784555034095	5.85930735545278	4.46929827846887	4.57630251550902	5.6455770206924	6.61931543971607	6.88539739720787	7	4.78602416682951	5.70460547890742	5.69950347304374	7	2	7	1	7	3	4	7	7	7	2	7	7	4	7	7	7	1	7	7	7	1	7	75.25	0	3
93	3.71408728804864	1.66529747045013	5.03702375610686	6.1317294023227	3.33840130323121	6.33484327068447	2.56296112711725	4.74842527785135	4.21923480402128	5.60877012292783	5.6473797042044	4.73104061002199	4.12614125762787	5.86272104617327	3.27678603334151	6.31326560342516	6.84921448073661	3.9892332926592	5.9736190633294	6.78230240895716	6.40193796804648	6.42297257472616	4.30380377030405	7	2	7	1	7	7	7	7	7	2	7	7	7	7	7	7	7	1	7	7	7	7	7	83	0	3
94	7	6.48666830940638	6.05355830576227	3.55574131853489	5.61906786098875	5.20777424116908	3.81599782010638	4.22600657919438	6.94618549985245	6.01968999489883	4.65896603161113	5.31058222124283	6.98588634416866	2.98763492495195	3.42809081760883	5.48046809012264	5.12993611170371	6.97878708374405	4.52527793842032	5.50803411001617	5.15877130986119	6.57635507891516	5.91801317234982	7	2	7	1	7	1	3	3	2	7	7	1	1	7	7	7	7	7	3	2	7	1	7	69.75	0	3
95	1.86330817812567	6.24779709588398	5.18396693443174	1.19994160642085	4.1115610917841	6.92479316215278	2.94383267092562	6.27151479483553	4.11541954328096	4.35387434733706	5.16080449787476	5.43420875221697	6.15421255569665	5.26749430854807	4.49422752941261	2.38793921603085	1.2417087896537	4.48695814325406	7	5.92267328405737	7	6.09715585412087	5.5311014831292	7	5	7	1	7	2	3	7	7	7	1	5	1	7	7	7	7	7	7	7	7	1	2	70.5	0	3
96	2.33192603950027	2.62499299140514	4.93748296763277	3.48745754861778	2.25995846142494	6.09682364196884	5.88724969044611	2.22066829140385	4.75745759870065	5.93976559602836	5.53880590038876	5.30928904255389	6.69482834008057	4.03978789773928	4.84512152159012	2.02856110042956	6.10859833597455	5.38010296718616	7	7	5.62329680459382	5.27321739802677	3.46664102674965	7	3	7	1	7	7	4	7	3	7	1	7	7	7	2	7	7	1	7	7	7	5	7	84.25	0	3
97	1.4021810290818	5.10997790298801	4.72811810041544	1.94734237434919	3.90675329202293	5.70220026394266	6.20749169604405	6.32769315474249	5.86350108788741	2.56677162522256	5.32392337043138	6.53371772132646	5.45410840047487	5.61745080240817	4.39674815947006	2.39042071139547	2.75074534372287	1.58515918625139	6.14126029169724	6.74418165400705	5.80622437765692	5.86943284202475	6.32339939654198	7	3	7	1	7	2	3	7	2	5	1	3	1	6	7	7	7	2	7	7	7	4	2	92	0	3
98	1	4.96065773972544	4.10568147038146	1.48181043913688	5.9869302625653	5.33530233953685	2.13421587087832	5.58617137708083	6.13925989574558	5.63187088122207	6.3030500964449	5.70588624115171	5.73611530797248	3.41083242542078	6.48171866982996	4.66309864849549	5.4047636443843	3.81282625113352	6.31472569368789	3.14490069839882	6.163359174697	5.84238965411935	3.78747802748762	7	6	7	1	7	7	7	7	4	5	3	7	1	5	7	7	7	7	7	3	7	7	3	67.75	0	3
99	3.40540754063775	3.46608407182678	3.8730971792192	5.63007769796135	3.35528132739544	5.86068826960046	5.86332495144003	5.24511965212849	6.65309453066092	6.22956268862169	4.62939162526553	4.98020760593866	7	4.5384169554841	7	4.69252832180934	3.37865295535221	4.63654865024406	6.42428158854065	7	2.44193959561161	4.43419975821541	4.24561670953805	7	3	4	1	7	2	7	2	2	7	7	7	7	7	7	7	7	7	7	7	7	1	7	73.5	0	3
100	1	2.17940224390556	6.10398950661655	4.40116877599595	1.89667915485911	6.12506603979843	5.20344831472776	2.76513461550704	6.62545693533521	5.27767430614975	6.10320256594562	4.51614214868323	6.80218830882873	4.61951538955109	5.88377084052478	2.67647731250741	3.49979665399451	6.06460311565125	2.66894574344601	6.39172214083463	5.61689178893048	4.08104573341379	3.75088244199214	7	2	7	1	7	2	1	7	4	7	1	7	7	4	7	7	7	7	7	7	7	3	7	60.25	0	3
101	2.47053281932818	6.51800197121136	6.41044006937224	3.14050955284793	5.13234740244207	6.28555148416975	6.77245901985151	7	4.2411133204375	6.52446000876792	6.73803914107153	7	5.56477861934655	7	6.25036620147629	7	7	5.03694006620452	6.13545237461832	6.47559658997097	5.95019091504168	7	7	7	7	7	3	2	7	2	7	7	7	7	7	2	7	7	7	7	2	7	7	7	3	1	111	1	3
102	6.72949435639699	2.11883423643774	6.61520131101551	2.37945278330328	3.27735258307021	7	5.39405235230719	6.64148756767295	6.65364917142446	7	6.86834557547918	5.49940241049577	6.2179789329673	6.68726040164052	6.66618920036242	6.48396424576055	6.84872355104654	4.79555375346628	7	7	7	6.23898941491416	6.38801704907334	7	7	2	7	1	2	2	7	7	7	7	7	1	7	7	7	7	1	7	7	7	2	2	97.75	1	3
103	7	2.74349882849856	7	1.45594371881401	3.0189416627735	7	5.42500468566297	7	6.47022304780237	5.93012461460169	6.46882735844721	7	7	6.66393755819426	7	6.52567462187756	6.55809784878274	4.70399764674229	6.84574948576779	6.72081611937094	7	6.71983478793126	5.49806801634092	7	7	1	7	1	1	3	7	2	7	7	3	1	7	7	7	7	2	7	3	7	1	7	87.5	1	3
104	7	6.06433401304542	5.71829157129615	2.44852505103587	4.63810476849165	4.65305538128096	6.1686776977768	6.15543951425792	7	7	5.11615319611663	6.77736585315662	5.78108300356465	7	7	6.03406154351035	6.6574892412646	7	7	5.73940837856091	6.27180131552522	6.7679008769361	6.69178966690663	7	7	1	7	1	2	1	7	7	2	7	4	1	7	7	7	7	7	7	7	7	2	1	103.25	1	3
105	7	4.58808835482817	6.97208031177244	1.75343761394106	6.42403543057235	7	7	6.31523508872441	6.39765605685044	7	6.46197781361097	6.41219575587679	5.82983971942529	6.30213854858929	6.97088648971872	5.42606913093512	6.96152693287648	3.00176875273171	5.8845805891853	7	7	6.84089047635342	6.90329057840287	7	2	3	7	1	3	3	7	7	7	4	4	1	7	7	7	7	7	7	3	7	4	7	104	1	3
106	5.54398235095648	7	5.12788478531712	4.22180533983024	5.13897929348059	7	6.73443628902111	7	5.52561431962454	5.41170290553366	6.32799775033097	4.64067510995516	3.68008767613324	6.81832750906924	6.74816783366081	6.46015106369549	4.62906492260001	6.07158186015166	7	5.89738952066162	7	6.76345008279024	6.80875541296405	7	7	2	7	1	3	7	7	7	7	2	4	1	7	7	7	7	7	7	7	7	2	2	97.75	1	3
107	6.95504327900642	4.22173585701905	7	2.06167861149665	3.30585938587029	4.67612484674032	5.34464026483018	5.50049280900675	6.80686816949138	7	7	6.80529573408421	4.78157383591125	7	5.57689167723516	6.35503305871985	6.89299778239288	7	6.97247312149488	7	6.62524589709423	5.55803564930463	5.61340088914206	7	7	1	7	1	4	2	7	7	2	2	7	1	7	7	7	7	1	7	7	7	2	7	98.5	1	3
108	2.1573107331613	6.2580841643746	7	1	3.91286314949759	7	5.39440708292642	6.56531826443442	5.87307685217234	5.14944310788682	6.36391124487549	6.8958367356751	3.74266346523049	7	6.03884670408023	6.3622198981292	6.55476692957516	6.45916738642749	5.1755615803637	7	7	6.7836415568928	5.23621200312781	7	7	7	3	3	1	1	7	7	7	1	4	7	7	7	7	7	7	7	7	7	3	7	92.25	1	3
109	4.97680413390644	5.18385300982225	6.87648066236908	2.65773085300108	3.23251748685589	5.66765342721885	4.1680222713282	7	6.81934872312016	5.97509485612411	6.16524328184682	7	6.35078837037447	6.4807394470938	5.51712580098283	3.68398316165201	6.66240104071004	7	7	6.44564074901033	7	6.01878020321548	6.33394165525119	7	7	1	7	1	3	2	7	3	7	7	4	7	7	7	7	7	7	5	7	7	4	1	103	1	3
110	6.27374801722334	6.12209590984756	6.05446355679896	4.91420338038389	4.31679702776711	7	6.87802362683673	5.80257791863332	3.77147138158809	6.12427954931115	6.02055346539138	7	3.25339894553725	7	6.79243161396034	5.95950658378163	7	6.63408067663007	5.94506339636652	4.13873361166058	7	6.98332510494437	5.72545106994613	7	7	2	7	1	1	4	7	7	7	7	4	1	7	7	7	7	7	7	4	7	3	3	88.75	1	3
111	5.78726490764359	3.00006983792512	6.01867862134527	4.71692658477549	5.49474017087771	7	6.72966745491623	5.64495578088503	5.78349967788492	6.45621131418675	6.67557766267021	6.93649294946755	2.55802191494644	7	5.54374554344319	6.6932628368759	5.61268734215037	7	5.67746644908903	7	5.25188543372454	6.35647708922136	7	7	7	7	7	1	2	3	7	4	7	7	2	7	7	4	7	7	7	7	7	7	2	2	92.5	1	3
112	6.46047241525205	3.28910227151068	7	2.57042678140411	3.8865722628952	5.16757171643622	5.53181392632369	6.25821545450099	6.74168304214457	7	7	6.59809153215155	5.02255903293344	7	6.11992375522011	6.24140369453068	7	7	6.28169212672653	6.73410070659695	6.6587810636376	7	5.0189009718092	7	7	1	7	1	4	2	5	7	2	7	7	1	7	7	7	7	1	7	7	6	2	2	99.25	1	3
113	5.17201543905722	5.1744926728902	5.44150120478193	1.72345395447665	7	5.69469077186957	6.21335965375274	6.45399061546051	6.33921995849386	7	6.08918963083869	7	6.83774067102754	6.07765107010793	6.26756831517047	6.03566657418245	6.29564378412394	6.95064183353397	4.59347115957526	6.296268744502	7	5.94091243433151	5.75638908848987	7	7	7	7	4	1	7	7	5	2	1	7	1	7	7	7	7	1	7	3	7	5	1	90	1	3
114	7	3.40123052445541	6.86641429590736	1	1.66111298744537	7	5.58211401721994	7	7	6.49497216664465	6.69383156677388	4.51764026436117	5.42408755007054	7	1	6.20825515739984	6.26836040281891	7	5.77602045878516	7	5.82203973866576	7	7	7	7	2	7	1	1	1	7	7	7	7	4	1	7	7	7	4	7	7	7	7	3	7	108.75	1	3
115	7	2.31517588994044	6.19877224113586	1.682287163661	4.24946197151612	6.66428690634181	5.95299384590227	4.3587256959898	6.96204143414481	6.64763797337348	4.95071938621958	6.24908570951477	6.56126905526996	4.56515055532211	7	6.74305360976871	6.48708840884443	6.29853889213675	6.25780472914793	6.85080906054308	7	6.93391596777116	5.07273762514407	7	7	1	7	1	1	2	7	3	5	7	7	1	7	7	7	7	7	7	7	7	4	1	92.5	1	3
116	4.75431915149914	5.25961413445803	7	3.12247101507485	6.69774786717109	5.58051806744651	5.11508914287952	4.79177631173901	6.02183401569082	6.41407497682167	5.76529851954711	6.92168316213088	4.93094406977259	7	6.48900464596009	5.94022362625044	6.58537964304959	6.13097127468921	6.3273654042378	6.74159743246406	6.12364957025747	6.3184818525343	5.63871104201458	7	7	7	7	2	7	1	7	7	7	7	7	1	7	7	7	7	2	4	7	6	2	2	108.25	1	3
117	5.1356367314535	6.30771542981857	6.33919404482954	2.53941185251671	6.5060294052937	6.5325365233982	6.10424571362364	6.89119846178353	3.41875912978236	6.569853477116	6.40106366239822	5.94859862149441	6.38918520879188	6.83628632622717	4.88178759552126	7	6.84933944915085	5.86258370207387	6.90097803720064	5.27615641096462	6.1267784632822	7	4.98165701459677	7	7	7	7	3	7	2	7	3	7	2	7	2	7	7	7	7	2	7	7	7	7	2	83	1	3
118	5.7404341637121	6.46429293388827	7	3.09243883374747	1	6.30171251327625	5.69425530338314	6.70198974809877	6.77597014491925	6.55437636697599	7	7	5.0129068623826	5.70146858912652	7	5.94262373008788	3.44362536576245	7	4.13593681345277	5.74418515174112	3.31980973857143	6.46335216480599	7	7	7	2	7	1	1	5	7	2	7	2	7	1	7	7	7	7	1	7	6	7	5	1	109.75	1	3
119	6.34796129672519	1	4.86672654604693	2.72741439321026	1	7	5.38572905510706	6.50571574051542	5.74465153271621	7	4.11630389430651	6.799537811804	6.11382865285327	7	7	7	6.6650804574978	6.61175374311801	6.51048808699612	5.01428718298892	6.49417415164357	6.924779710839	5.33707762593794	7	7	1	7	1	2	3	6	7	7	1	2	1	7	7	7	7	1	7	7	7	3	2	90.5	1	3
120	1.77271943132033	4.85228288640724	6.67540901753579	1	4.32068928072844	7	4.92138683527047	6.85265166165879	6.37739937754065	5.14478727881418	6.92763162585836	7	4.83187355190196	6.39946559923842	5.02878639881115	5.01281610210111	7	4.7755402083949	6.09632629976343	6.84079446381446	6.21890243437672	7	6.00879996193119	7	7	7	3	3	2	1	7	7	7	1	4	7	7	7	7	7	7	7	7	7	3	7	96.25	1	3
121	6.24482887475022	7	6.08436143843336	3.34727759170803	4.54787617384249	7	6.7812514270634	7	6.62435426818714	6.88313229551851	7	5.50852300772151	4.30324294373942	6.75486381296496	6.87796035341766	4.20674780078268	7	3.56730320503683	6.78273969862652	6.00605300877198	6.76029928179453	7	5.28076899871382	7	7	2	7	1	7	1	7	7	7	1	4	1	7	5	7	7	7	7	7	7	1	2	98	1	3
122	6.43383350032695	6.58313751487999	5.50705652423685	5.61210086078173	2.04093176827734	5.90728516246019	6.43015307405477	6.16385219568967	6.35023224584781	7	4.9321257419798	5.20374957050555	3.84451097805054	7	7	2.70858247109822	7	6.39261554694566	6.79591573829193	5.20321213031755	6.58301625071275	6.29726976964344	7	7	7	2	7	1	1	7	7	2	5	7	3	1	7	7	7	6	3	7	7	7	1	1	86.75	1	3
123	5.77179356692766	3.241324223861	7	1.10700359879757	1.29388604101985	5.33583462517063	5.34796280277358	6.29395903905819	5.68781653947724	7	5.89607860994852	6.80352544302585	6.65469155979263	7	1.40373458736421	6.97291204991705	6.35820045399534	6.95196378892873	6.47195343607012	6.25467437292163	5.9194049659492	6.3054719224432	7	7	7	2	7	1	7	1	7	7	6	7	7	7	7	7	7	7	3	7	7	7	3	7	91.5	1	3
124	5.79680141290261	1.30418645419061	7	1.73909134794885	4.43626329022653	6.9132242569495	7	6.84557415822908	6.80974734421462	4.78513166479068	4.02014255719063	6.96128217133595	4.51331668082829	4.97027602386138	7	7	7	5.68143352566169	5.79560577464874	6.10501817305679	5.93645576269343	6.4598087897968	4.49833913545834	7	7	2	7	1	7	7	7	7	5	2	7	1	7	7	7	7	7	7	7	7	1	1	97.25	1	3
125	3.52864623438787	5.73593529959999	5.87577373039763	2.50151147244783	5.26213331874007	7	5.23744696393254	4.70771997153279	6.03656712539281	3.48042854824179	5.92048853333634	4.27811770473913	7	6.19991422081149	4.68546790105243	6.40191921463319	5.30760620679745	6.81572477978179	7	6.25408654231062	6.67306124998296	6.87285274632199	7	7	7	7	2	2	7	7	7	7	2	7	7	7	7	7	7	7	7	7	3	7	3	2	85	1	3
126	7	1.15054235420342	5.77117306855389	2.08649338693173	1.14662115030283	5.6653269135146	6.52604633890767	6.47366828219094	6.80954135551085	7	6.05964309653313	7	6.48110647637582	7	4.16186697235535	7	6.53557306532563	5.37974723672683	7	5.45669563333799	7	5.3211161601808	5.83579106565965	7	7	1	7	1	2	7	7	7	7	1	7	1	6	7	7	7	1	7	7	7	4	1	88.75	1	3
127	5.47364846652551	7	6.72754704463262	1.9088042842587	6.05686434943732	6.09779050673561	6.24934863883876	4.85867597993365	7	4.95614927655358	6.01671403749277	5.27865288393291	5.82771518073194	6.53195105332653	5.91974800523548	6.9098904627364	7	5.87252544665114	7	3.18425345031235	7	6.01820557346115	7	7	7	3	7	1	2	7	5	7	3	3	7	7	7	7	7	7	2	7	4	7	2	1	107.5	1	3
128	2.69588123992035	7	5.32312194973394	2.48256070232781	4.73065841968028	6.18468501598132	6.40611837573269	6.92134633600074	6.47766406314421	7	6.54065679094393	7	3.53770154891573	5.26716278843495	7	5.45083170632902	5.86494837294006	5.11681548434664	6.92915855729767	6.34819158042786	6.13021907956611	6.59607456981812	6.9147385668786	7	7	7	2	2	7	1	7	1	7	1	7	7	7	7	7	7	7	7	3	7	1	1	103.25	1	3
129	6.92292645055884	4.65953248967235	5.14428993850742	4.3882648215326	5.241800298876	5.28813172553533	4.77259139102325	6.76293935113	6.68020506253202	6.5820153950784	7	6.52623720413406	7	7	4.64304383213115	6.85631806859547	4.11792163372937	7	4.56264884665093	7	4.98396374766322	7	6.8705260129719	7	7	7	7	7	1	2	7	7	3	6	2	7	7	7	7	7	7	7	7	7	2	2	85	1	3
130	2.39833614737763	7	6.64333740212115	1.97525884552579	4.60329843781208	5.10912885655272	6.44911984986114	4.48637799169127	5.2643462048902	7	5.91035520742534	5.15563497971427	5.8049608190547	6.51310492097121	7	6.941247015253	4.23523338501667	5.40549680927215	6.97604233634183	6.97067281905982	6.97683021852737	6.71997275073826	5.12136411493917	7	7	7	2	3	3	2	7	7	7	7	7	1	7	7	7	7	7	7	7	7	2	1	106.75	1	3
131	2.19199808035443	6.79741755267465	4.71345305791522	1	3.78173011349579	7	5.54871391738096	7	7	7	7	5.75635509535732	1.21470733595253	4.75193642564582	7	7	6.89775159084212	5.7220757014107	7	5.63566733250792	6.07624000793771	6.07654191163803	5.43466178666506	7	7	7	4	2	3	3	7	7	7	1	7	1	7	4	7	7	7	7	7	7	2	1	93.5	1	3
132	4.11131331599469	7	4.33191684477567	1	2.76916773755977	4.65619178136447	6.62395568838718	5.74381462204816	4.73530307036599	7	6.96355631752133	6.17964931407789	2.21079421540994	5.89676387176115	7	5.33472243470807	6.23319831249538	6.94982831535118	5.84764678672553	5.24027636696836	5.19234998503848	7	7	7	7	7	5	1	7	1	7	7	7	1	7	1	7	7	7	7	7	7	7	7	1	1	91.25	1	3
133	3.02683007649902	5.83016681158107	6.04577619824547	1.61875035991829	4.80953384962414	6.73307562599742	5.31976922890149	3.97726134193666	6.67842584780954	3.98604629689665	6.9564435723037	3.78669089287519	7	4.36879440708857	4.75583957556658	6.72135588248719	5.88505515584032	6.60515475749087	6.40457648529474	6.82114885999905	7	7	6.92911803320293	7	7	7	2	3	3	4	7	7	2	1	7	7	7	7	7	7	7	7	3	7	3	2	95	1	3
134	6.3955897322646	6.28645877161441	6.04285386156112	3.34876483739879	6.79962269881602	5.44951139769912	6.74653481869774	7	4.17088135207934	6.26634350097741	5.6006550019942	5.69668041341314	6.99677974265501	6.5507130611455	3.13244702537688	5.24677848746904	7	5.0326123526322	6.56825658841062	6.4717175549388	6.38172228635129	7	5.60641867222763	7	7	7	7	7	1	1	7	5	7	7	7	1	7	5	7	7	7	7	7	7	1	2	86.75	1	3
135	6.74628032335869	6.38568104207907	5.54660855110037	4.6534867408366	5.14234637653047	6.53075911524289	7	4.84686500187507	6.40518985595235	7	5.13338976888781	7	4.70165622950308	6.42440361577473	5.18181544054292	6.0819264320575	7	6.81349744852558	6.52762602956517	3.2146683330064	7	6.81733475243271	5.06954121488359	7	7	2	7	1	7	6	7	7	7	7	3	1	5	7	7	7	7	7	7	7	3	1	84.5	1	3
136	6.48454275483243	4.82223399141015	5.54370260229279	2.84088891512739	5.36188454212796	5.11980932844008	6.47001924915326	4.5464209103209	4.7581284760975	6.75135653541962	7	7	7	6.53880978693494	7	4.7629622136738	6.39452276275588	7	5.39544258790557	7	5.52086468505546	7	6.8698213189331	7	2	2	7	1	3	7	7	2	5	2	5	1	5	7	7	7	1	7	7	7	1	7	95.25	1	3
137	6.78583048662792	3.46606720900378	6.63147393493148	1	2.68049547471734	6.83383235749258	5.19956367722718	5.41611513477993	5.72273837005867	6.01160656325175	4.99115435790588	7	5.61849014377772	5.65735708542464	7	5.797040140296	6.20760273032383	3.38929500105687	7	7	6.31793883767919	6.62343582253829	6.5635076834786	7	7	1	7	1	3	3	7	2	7	7	3	7	7	7	7	5	7	7	3	7	2	7	94	1	3
138	6.77134716607175	3.72787251815139	4.74132194784862	5.47219329869543	6.51307064076979	4.77792483254177	7	5.22956596378852	6.30447572499407	5.83146465666149	6.39694117856145	5.595554049542	5.82554296742441	6.59768643998763	7	4.42902658213517	6.41526880097191	6.82479322979755	6.17437701990681	6.9595908948894	7	6.27902741864859	4.01465516279704	7	7	7	7	1	1	7	7	3	7	3	7	7	7	7	7	7	7	7	7	7	3	7	85.75	1	3
139	3.0988401452058	5.96570497107403	6.56217506152134	2.74088844711368	4.40306661232884	6.89392241706569	5.69647152015547	6.55576746163506	6.38178895603025	6.26015765505478	6.78798039781029	6.09979078154662	2.39818491282728	6.03628659966644	4.65326496438333	6.05282942855511	5.179740005247	3.91363916911641	5.34789191555226	7	6.09089891539055	7	5.47556734784873	7	7	7	2	2	7	1	7	6	7	1	7	7	7	7	7	7	7	7	7	7	3	7	87.5	1	3
140	6.8376305692288	1.03912746778457	6.80470936564291	1	1.17686100450592	2.62317839380795	6.90747404499226	6.57311574557001	6.62279579744446	5.57267813457986	7	6.34451919113722	7	6.8076003790779	2.77116667200964	6.24269651479726	4.22759580232402	5.44943775005997	7	5.90893733593691	6.38613909543599	6.02220496415932	7	7	7	1	7	1	1	7	7	7	2	2	2	7	7	7	7	7	7	7	7	5	3	2	109.25	1	3
141	5.85988989727275	6.55968262843442	4.8039062845358	3.04948376103586	6.54129796134599	6.79539257922921	7	5.8724463634873	6.31895767617893	5.85402080554182	5.97186289722642	7	5.58155650590517	6.69281920875409	4.57086603322081	6.37472271856392	6.52525563820636	7	5.57169062819598	7	7	5.62201675699254	1.3142804605567	7	7	5	7	1	1	7	7	6	7	1	7	1	7	7	7	7	7	7	3	7	1	5	91	1	3
142	7	6.88416516924473	5.21271813070468	3.61317646354611	5.07178696896463	6.53871584028191	6.61326538545871	6.5418753194288	5.48675739285845	6.24868467040173	5.10618930609586	5.8887343189746	7	4.94789477259962	6.60517455398487	5.44101706335267	5.83960038931833	5.94587886712906	6.93492892460667	7	6.73274881563538	3.2866136326814	6.82427867769723	7	6	4	7	1	4	6	7	7	7	3	3	7	7	7	7	7	1	5	4	7	4	7	93.75	1	3
143	7	7	6.52428945734404	4.58573573029624	3.35513134753714	2.43970012605361	7	5.87622994164591	6.98613017904815	5.65889863032064	7	4.75591330373687	3.55249972501226	4.91927532171645	6.67306789569985	5.40633918398913	6.60442116989182	6.16788039141974	6.81243851757655	7	6.88829383276026	6.97713271975525	4.11864329895555	7	7	2	7	1	7	2	7	1	7	1	7	1	7	7	7	7	7	7	7	7	1	1	95.5	1	3
144	4.81682539172002	6.43387522625788	6.9323149939123	3.87570831649813	6.71279159590175	5.09668350715665	6.41571995075733	5.54527720065792	4.19091311792283	5.20073291574853	7	6.68396743561325	6.13637159789661	5.67358861760435	4.95074153005725	5.77766406853671	6.99875342244016	6.27582031548603	6.85141593695154	6.75371274984342	5.0723888758991	6.70287979044333	5.13250995196894	7	7	7	7	2	7	7	7	5	7	7	7	1	5	7	7	7	2	7	7	7	6	7	91.25	1	3
145	3.65041141398724	6.89819038450845	7	2.18236215299175	4.20550662226247	5.96137636068735	6.3345231322878	7	6.20002725859041	5.58805150946238	6.68015820049596	5.6650000163414	6.77447270492551	7	6.4422138733119	5.78763344929391	4.2830432074671	5.35010522429505	6.80287169997129	6.2762901952044	5.13728886661146	6.73241978111692	4.45906128936033	7	7	7	3	2	3	7	7	7	7	2	7	1	7	7	7	7	1	7	7	7	2	2	93	1	3
146	6.44308756442776	1.42248711026443	4.18844852236083	2.80963130597476	1.65166982537601	6.53159756747324	7	4.80280265075312	7	4.81959449145535	3.17085737411448	6.66878169828922	7	7	5.98980638572421	6.14124516842913	6.90292550042308	7	5.50233854891085	4.94291975594941	7	5.63961249332747	4.23486973224218	7	7	1	7	1	2	4	7	3	7	4	7	7	7	7	7	7	2	7	7	7	5	2	79.75	1	3
147	6.90265256320421	2.94020466245675	6.23769945281142	2.64542421615031	3.74397823685174	6.67483000278402	7	7	7	7	6.45575669463915	4.86581290836023	5.15957035576531	5.14182267914472	4.70068714299577	7	7	6.096482556149	6.99993696502676	6.11312918243532	5.74829939372428	6.52074583306729	3.84144496337488	7	7	1	7	1	7	1	7	5	7	3	2	7	7	7	7	7	7	7	7	7	7	2	69.5	1	3
148	5.26695627427562	5.86198366822731	5.41542515624432	3.94805683196725	7	5.22904885247371	5.75409551443912	6.25296905880381	4.56779606582779	6.63685361237338	6.89004755083976	7	5.24062873699044	5.27784881931341	3.61881426213801	5.27835767451953	6.14956407900638	6.81748323365255	5.0096015583709	5.42255740546492	6.26437805554486	6.91622937895947	5.50219879435039	7	7	7	7	1	2	5	7	2	3	1	7	7	7	7	7	7	1	4	5	7	4	2	80.25	1	3
149	6.74460959226952	1.42167801600868	3.29976617177413	3.32988285120323	2.48946724101996	7	6.7706396297281	3.73415987673401	5.38715655240676	4.07881196907742	4.29087093048805	6.84674757651663	7	7	7	7	6.52942601173655	5.78772058991685	5.03688545027158	4.55561963278361	3.13518372092074	7	6.57780945174774	7	7	2	7	1	2	7	5	3	7	5	7	7	4	7	7	7	7	7	7	7	6	6	88	1	3
150	6.79996260252848	7	5.12645022369235	3.83682644726205	4.55257008053452	6.30031801603077	5.56836579473311	4.72803532833626	6.41442836645123	6.52927370029161	4.89470411139741	6.4637694541169	4.52758972778676	6.60900122460374	5.96304968328551	5.31605285227835	6.05240912007169	4.48556889466417	6.43857953477946	6.51534013775858	6.81556063524015	2.94249983560979	6.39100368813551	7	7	4	7	1	4	3	7	4	7	3	2	7	7	7	7	3	7	6	7	7	4	7	91.75	1	3
151	6.86354672051247	1.25421420008838	6.88158796189068	1.22870934735381	3.00899911084351	6.12683072677316	6.93584061971638	7	6.48070998793524	4.91348585015834	5.10940681850369	7	4.469392649004	7	5.57146680652992	7	4.69155700443071	6.39401507741345	4.59474973699565	6.51206342187913	6.02994348672972	5.98143283350614	3.56396409983322	7	7	1	7	1	7	3	7	7	7	1	7	1	7	7	7	7	1	7	7	7	3	3	84.5	1	3
152	5.18723330350049	1	5.25913400873769	4.40042859290705	2.02469335808373	5.39321690801256	7	6.20709060562894	5.28460800258925	6.49072926311302	6.74844475634516	6.95378415711714	5.35603244339222	4.40191836002762	7	6.20758546013862	5.93540440719069	5.02153054797955	6.72656575753206	6.27294478406022	6.56518437850273	6.3556770594752	7	7	7	2	7	1	1	1	3	7	7	2	7	1	4	6	7	7	1	2	7	7	3	3	95.25	1	3
153	7	2.35808983518172	5.84090102251066	3.14882768272595	2.71249175872615	2.9383698617353	6.73937862190421	5.64022521349889	5.31770231601745	6.93183781309891	3.83253871071345	4.79285698229675	5.60018283267136	6.47897122250373	6.19835376318673	5.93131686453902	6.36078128794764	5.67336194951968	6.54315760922794	6.78937675803949	6.45237093586736	7	3.52339205730624	7	7	2	7	1	7	2	7	7	7	3	7	1	7	7	7	7	2	7	3	7	3	7	88	1	3
154	2.37722120105381	6.46781227074444	5.84364059474449	2.25374580849661	4.63767452635178	3.18685403270841	4.51813021802321	7	4.65320356284117	6.60476830968609	6.74938181810505	6.98552925226656	5.994837532461	6.75366414019286	6.36201785583551	3.67336578482919	5.8034476084793	4.15565447737395	4.28319814174829	6.65160554872648	7	7	5.33950401260652	7	7	7	5	2	7	3	7	7	7	1	7	7	7	7	7	7	7	7	7	7	2	1	91.75	1	3
155	6.70867308366538	1.2509875010928	3.21243665208073	3.2023208036769	1.87851380912531	6.37040844165032	6.78324185489968	4.50474667752838	5.559737708249	5.00926091076064	3.81887280391528	5.99308423027092	7	7	6.43823048541439	6.84251052986571	6.35541718883127	6.96164680693663	6.42334861278637	5.73566314784423	6.51191515808117	5.28428597616908	3.91806482114444	7	7	2	7	1	2	5	5	3	4	4	7	7	4	7	7	7	7	7	7	7	5	6	78.5	1	3
156	1.54003854478539	6.69209324686714	6.16977216104206	3.37956154915726	3.04088956165384	7	6.20167690713329	6.35855134594613	4.28385904813675	3.96764971189863	5.69761801108105	6.26738489515081	6.63984313744269	5.72590850689688	7	4.62117908208245	7	4.29671950513664	5.31209187335751	6.93583215366444	6.19767122399402	7	4.95375772887065	7	7	7	6	2	7	7	7	7	7	6	6	1	7	7	7	7	7	2	7	7	2	1	85.25	1	3
157	2.26220494864703	6.11052601273652	5.59319494207099	2.53102124011097	4.4643761713413	4.3889230291269	4.60488291222263	7	6.13536411403616	6.46828908142345	6.35000791647859	7	5.87402526093706	7	6.33860693373218	3.00720027215526	6.82091160108393	4.26731927237291	4.45160176404129	6.66485434392266	5.65095166555442	6.4333126834893	4.71167670266698	7	7	7	4	3	7	3	6	7	7	1	7	2	7	7	7	7	7	7	7	7	2	1	78	1	3
158	6.16831576020907	1.94849197995321	6.56670533303513	1	1.49366640201249	4.28214146479674	6.66601657020683	6.51712562180634	6.13917852451548	4.36799957182346	5.70988458436087	7	3.8675921422464	6.02067233226253	6.95499634493247	6.43325696799243	6.84852189134295	4.88361061022103	5.45364850505912	5.78879259420845	6.71911723214727	6.18691900417006	6.23839472038363	7	7	1	7	1	2	7	7	2	4	7	7	7	4	7	7	7	2	7	7	7	5	1	88.75	1	3
159	6.96950757326698	6.43736811132846	6.83893819251975	6.06672181375327	1	6.03010789464135	2.76009053611343	7	4.25824708083001	6.49115290696956	5.59805935927858	6.85580922478041	6.79688188623996	7	6.04188370616811	1	5.22397359631666	6.35051995269838	6.78094473148583	5.030613400904	7	4.60348188924378	7	7	4	2	7	1	1	3	7	3	7	2	7	1	7	3	7	7	1	7	7	7	6	4	90.5	1	3
160	6.85153485471679	7	5.2119059805698	2.38547823732846	5.42717323719545	5.81246908810117	6.04045474855744	6.0797092649903	3.05454731656381	4.74796669542509	7	6.47857805656464	6.81439703984604	1.23799065057946	6.79376981452283	6.45585246072468	6.08323802168214	6.79417408120569	6.93755837819297	7	5.38605941848481	4.18098811575238	5.03700895539305	7	7	4	7	1	2	2	7	2	7	2	7	7	7	7	7	7	7	7	7	7	1	3	74.25	1	3
161	2.9404920664577	6.08329492683708	5.55427024732913	2.82062065607923	4.64770959513457	6.46620478256194	5.38748280560695	5.81893056783699	4.67936800569172	6.16874560080036	6.1839820752388	3.97639630426867	6.50995975404692	4.65429857791869	4.41068196345449	6.43523182764873	5.23789708972855	6.41801962229567	6.3451258239199	5.49143152366692	6.49066899647832	6.15062729173318	7	7	7	7	2	2	3	7	7	7	2	1	7	7	7	7	7	7	7	7	3	7	3	2	80	1	3
162	2.70778087999495	5.92448959618208	5.97025722516053	1.76694255396058	4.49388143746713	4.58969184646661	4.80933115534236	4.56923631515856	6.7855297072439	3.46800078435151	6.58577515168084	4.12722571954095	6.91980871070237	5.25072553307253	3.14955653824851	5.71370225399052	5.13852693384085	6.21633406104144	7	6.27878329142426	6.71796138319551	6.75208473918517	7	7	7	7	2	2	2	7	7	7	7	7	7	7	7	7	7	7	7	7	3	7	3	1	84.75	1	3
163	6.685661106798	7	6.65484838296082	1.55573231062811	6.74947071063629	6.28877995197017	4.57233209474399	4.78632702142836	7	5.02685213198494	5.68948945528735	7	6.32170909931295	6.65545786350754	1.43451579324708	6.74164004327692	6.58665135646111	7	6.22541306760146	5.66296535114572	4.1208361455774	5.83971948283909	5.19408307622317	7	2	2	7	1	7	4	7	4	6	2	4	1	7	7	7	7	1	4	7	7	3	1	89.5	1	3
164	4.47305327978064	4.60216557560001	6.12892903279905	4.12514651703359	6.37096095000871	5.12480668284472	3.78328795099809	6.61853790196425	6.34476383418358	7	2.88883547472411	7	6.24432664271468	4.97186343976091	2.87220908303342	7	7	6.25952255072825	4.45549671743401	5.64698850574619	6.72876990113703	6.49408231088981	3.74293922340404	7	7	7	7	3	5	5	7	3	7	1	7	1	7	7	7	7	1	7	4	7	5	2	71.25	1	3
165	5.55549291908878	1.00736220730817	7	1.88883187753057	4.62755727565639	7	6.58996168940442	4.75594521497101	7	5.24249036519823	5.50554097558543	5.09003052871699	5.02885716884465	4.58788633923996	5.64418759707834	5.71678450573936	7	6.75262688576443	4.42247715004854	6.13158739609638	6.57193947697702	6.30029477233472	4.3663272335497	7	7	2	7	1	7	7	7	7	6	7	7	7	7	7	7	7	1	7	7	7	7	1	76	1	3
166	5.87001614426732	3.0560117858302	5.8484639220941	1	3.02231014840974	6.26385433521889	7	3.14905230192749	5.26889723861816	6.7189846131734	6.55353026900441	6.30979538106372	6.30984955635821	5.81158718072925	4.60687690574611	5.74788602464413	5.20695449245064	7	3.4724595487578	5.74099872834936	6.95159852982299	6.12288985035501	4.803550162814	7	7	1	7	1	7	2	4	3	2	5	1	7	7	7	7	7	2	3	7	7	6	3	76.75	1	3
167	6.39376572462212	1.77625348443686	5.118317058237	1	2.26593452482334	7	4.30758095335119	5.06301348971428	5.04453360800408	5.83539991911706	5.6664913109603	6.60631889478849	6.63920983407739	6.5344685179944	5.06032891707188	6.69924541496804	1.40293236220398	5.93612738457	4.51980433318984	6.03113749596607	6.63762644685907	6.44636256115607	5.83001473525293	7	7	1	7	1	3	4	7	7	3	4	2	1	7	7	7	7	2	5	7	7	1	3	69.5	1	3
168	6.83740995091934	6.5723996493076	7	2.27564596342987	1.39333055497923	4.23645981753628	6.22645509949174	5.11378584188424	7	3.87125043840373	6.55289070048492	6.18041347206436	5.57939134029382	5.39825444972342	3.27242079521603	6.38345175500098	3.91254281456431	6.0912703669929	4.93790009359124	4.09629660803356	7	6.7425446787434	7	7	7	2	7	1	2	5	3	7	7	2	7	1	7	7	7	7	7	7	5	7	3	6	109.25	1	3
169	7	1.79320252021766	4.77767276792501	2.8119480008085	1.89934022388339	3.43662377251319	6.59836370102413	5.4862664972846	5.67876590175454	7	4.86777934238446	4.88492935206187	5.03542803954907	5.32156454248113	6.28886153456613	6.42395187220312	6.10681398116948	7	6.55832623099794	4.97718697169382	6.90445715529245	6.53768519406872	4.8389621424559	7	7	2	7	1	1	2	7	3	7	2	7	7	7	7	7	7	1	7	3	7	3	7	71	1	3
170	6.49340766079067	2.29644016833101	4.80263060903708	3.71030796343525	6.3399595672668	5.98922801918087	6.38015548053057	5.37631684802991	5.19058802184946	5.29057941703596	5.72460167766463	4.41333820145362	2.4308662145604	6.24657920481726	5.34553777638376	6.09626081832651	5.71687920934662	6.69359125500528	5.96629229800734	6.70938722163917	5.79198271728961	6.70893200465059	6.0711888672878	7	7	7	7	1	2	3	4	7	7	1	7	1	7	7	7	7	7	7	7	7	2	2	76.75	1	3
171	2.89467710592232	6.50331402886138	4.09376350996443	1	2.9354870541089	1.97160523181281	4.98577992176897	6.81656003658765	7	6.3699832382924	6.43552332471401	4.63998816452345	1.31258459717066	5.04768524499995	7	6.56168981665442	7	2.91217028282849	6.18926982281544	5.73834379567733	6.20459308226108	5.75886163453354	5.65161574052698	7	7	7	4	2	3	1	7	7	7	1	7	1	7	7	7	7	7	7	7	7	2	1	74.5	1	3
172	3.8682463268519	6.93050617620961	3.70694625003805	3.12205701211153	1.35377962676619	5.92203142848301	2.56508960591877	5.31095655411508	6.07167597795165	5.7850086325218	5.56648365646308	6.72070344739061	7	7	5.49245947918346	5.4638629331217	1	6.48193436747412	2.35592583611453	5.89584266940282	5.6241436558833	5.34624961643858	7	7	7	1	7	1	1	3	7	3	7	7	7	1	4	7	7	7	7	7	7	7	1	7	92.25	1	3
173	5.63223396891841	6.08019816967472	5.4460557308693	2.96583412942354	6.00451354350982	6.43989991386698	6.16114546860367	5.93606523778229	5.55294835660502	3.79762168891285	6.75256594575529	4.61238859117042	6.47466811355063	6.65912878428022	7	6.77269234000054	4.87817800123851	5.34944618676403	5.59921363261218	6.64105950202498	4.37111321407346	4.61410257604153	6.74664201075109	7	4	2	7	1	2	7	7	2	7	1	7	7	7	7	7	3	4	7	2	7	6	3	91	1	3
174	6.43440977166837	5.58737475355838	3.69949805913026	5.58669705051199	2.84455418307081	5.57283416093245	6.01739144807165	5.88493520513684	3.8888710596961	6.48469612916048	6.21971056370597	6.34337756174652	3.81901302996828	5.94888204715086	4.55907207676452	5.63300990201347	6.35748732130845	6.33659136178763	5.93972005144441	6.94577608239703	5.248300770787	5.55308499131465	6.54629682405805	7	7	1	7	1	7	5	7	7	7	1	7	1	4	7	7	7	2	7	7	7	2	1	80.75	1	3
175	6.12426721324679	3.84330037887906	4.61218872844993	3.86108278014977	6.61748265173453	5.63229878012909	6.06834393432463	3.14068640654717	6.22257301977839	5.03061656914133	4.48205832959445	6.20208941360267	3.65257974640655	6.81861427421842	7	5.31198188711519	6.03157111074739	6.0477145723052	7	6.32774778095577	3.46269585676489	6.36655927087693	5.56086962937802	7	7	7	7	1	4	7	7	7	7	4	4	7	7	7	7	5	7	7	7	7	1	6	78.5	1	3
176	7	1.86821003199934	5.78972675466686	1.44821398078681	1.38771805198128	5.05358666499414	5.15766634873529	2.64062107110858	6.61574449771993	4.74730325879514	5.0880571402963	6.03526476555179	7	7	7	7	4.06431376687202	7	7	4.5541804240359	5.21396622260569	4.1694601511075	5.5126627231907	7	7	2	7	1	2	2	7	3	2	1	7	1	7	7	7	7	7	7	7	7	2	7	62.25	1	3
177	6.88499695975718	5.72695450266259	6.38537829833238	2.43066370730161	6.47779594285678	5.63886324973002	5.55324364885912	7	6.6263162003456	7	7	6.1030144806773	5.41266480105987	6.51557865862994	4.72756983704554	5.08041261700022	2.56391084681719	6.28085380152899	6.45546824881511	3.4385860149527	3.1407198144162	7	6.66298235881864	7	7	7	7	1	7	2	7	1	7	1	1	1	7	7	7	7	2	7	2	7	1	1	94	1	3
178	7	4.1374249124308	5.14293932453131	6.71699241326163	6.57227762489878	3.82227564309863	7	5.41114181504992	6.33026587838684	6.08124802088444	6.11780980503472	5.57592832157534	6.26344489456728	6.79872288423818	6.17074544444435	4.77891169680281	5.04557772040146	5.53838718670049	7	3.04364726713339	5.77831021079932	6.98341216337488	3.979101643172	7	7	7	7	1	7	7	7	2	7	3	7	1	7	7	7	7	7	5	4	7	7	2	79.75	1	3
179	7	5.70800326114663	6.17521214463112	2.6427498335265	7	6.73590801908478	6.78415652920069	3.50186729377909	5.34748693654702	6.98531779172514	5.01409356506647	5.09908027322083	5.45468419525316	5.24398706016635	7	6.69079137282301	3.93038070154958	5.65727515850933	7	5.37154626773949	4.14875463911928	4.85953077732955	5.69190408555657	7	7	7	7	7	1	7	7	7	7	7	3	7	5	4	7	4	1	7	7	7	4	1	77.5	1	3
180	1	5.9885439163038	7	2.86761805888904	2.28285903386104	4.87868986985035	5.83345930127045	5.72519217775942	7	6.7715703987944	6.87944955690857	5.94981207361636	5.31556649128859	5.64450676118348	6.46595420763218	4.85334398871449	6.73415847720014	4.55077815449635	4.007525898212	2.29142569626164	5.1133371624492	5.66985918773487	6.00764778334917	7	7	7	4	3	7	3	7	7	7	7	7	7	7	7	7	6	7	7	3	7	2	4	79.25	1	3
181	4.61551587727223	6.91604201222525	4.35250292411239	2.93630976259198	1.23976554068205	5.28830714702026	2.51701033276712	5.19517078958816	7	5.28364770010306	5.50997873028357	6.18082795810511	6.83658813666194	7	5.76942020892754	3.55050428061695	5.34455675632871	7	2.96934012088736	6.93115898072428	5.5964030151788	5.68250895168111	2.96058137948319	7	7	1	7	1	2	3	7	3	7	1	7	1	4	7	7	7	7	7	7	7	2	7	86	1	3
182	6.02640248800166	1.5474174057987	5.84368227638347	1.7837580798552	4.2499637796604	5.34795166735616	6.98656871335536	4.335685139723	5.10484759100888	6.99918005361621	6.62555548025715	5.61795234413514	6.72420028925675	5.07734801518772	4.95154184430197	4.98959322380867	4.04280847988905	6.18906853865728	2.05475612254999	5.47918252491738	6.01777344674072	7	5.07234413066138	7	7	1	7	1	1	2	7	3	7	3	1	7	7	7	7	7	2	4	7	7	2	2	73.75	1	3
183	7	5.32557943445207	7	1.40387109388791	5.61821100126712	6.52792631955104	6.99797258746814	4.41837204255275	6.60495708652652	6.9715551050726	5.94277341631437	5.87377498473787	4.5251957577798	5.25431637925065	6.77209622753377	6.32371852963477	1.96953560032896	5.88226159035257	5.68533179880618	4.71463379156779	4.02867936779282	4.08847258041046	6.8700909648886	7	7	4	7	1	1	1	7	2	7	2	2	1	7	7	7	7	7	7	1	7	1	2	81.5	1	3
184	5.26257138850801	6.82000876426318	3.92583676168023	4.09419117869295	1.83337263508129	6.03692427532079	4.26803518789548	5.41099277708526	4.94124723210818	5.51970662768741	5.74149689375832	5.82436168734033	5.80967730650375	7	7	3.52915215171225	3.88015782518423	6.69962598134536	5.8042410439537	6.53206503676338	5.56560369204426	5.01051126242282	3.91661357220847	7	7	1	7	1	3	1	7	3	7	7	4	7	3	7	7	7	7	7	7	7	2	3	91.25	1	3
185	5.38950930497472	1.71494063833182	6.33681565332234	2.43808196849569	2.1779557658319	4.90090639823291	6.12034890027225	2.9674574032792	6.17135434358787	4.20033254725696	4.76345524417926	6.36405833722431	7	6.3341324712786	4.81672078859199	6.72417529602092	3.6771792077366	4.8912021725604	6.59676889447673	6.65799513072516	5.60222928357588	6.26947466395182	5.82415246043054	7	7	3	7	1	3	7	7	4	7	2	3	1	7	7	7	7	1	7	7	7	2	7	77	1	3
186	4.35422597817499	5.01476458893085	6.56911537086845	3.9915952685112	6.31039048024012	6.2716907117969	6.38593554326129	5.95193390844697	5.13653725115129	2.411849709088	5.41611776921472	5.25676015724509	5.95601355652011	5.86329149251057	4.27144536959571	2.048121659237	1.49196990904986	2.69884899592592	6.55058092475188	6.15925025023395	6.98940189862625	6.96534367548099	4.99183411246222	7	7	7	7	2	7	2	7	7	7	1	2	1	7	7	7	7	2	3	7	7	2	1	76.75	1	3
187	5.49756260423745	5.02454689435796	6.02677039408688	2.55928272626696	5.9981508295267	6.32505621318323	2.9804456904543	4.70379320582344	5.58303897424158	5.62169592497193	5.87648774000359	6.27630495232891	1.62616325674751	3.84427098923975	5.04153905902038	5.86499499990804	6.07555719279745	6.76647984061111	5.52310832298067	7	5.72564099396355	5.16857097296672	5.52446383104621	7	7	7	7	1	1	7	7	7	7	1	7	7	7	7	7	7	7	3	7	7	2	2	77.5	1	3
188	3.6056785822291	7	5.26226406309417	4.02238461671441	1.28246687479532	6.13303678480996	5.1162856887733	5.34173504637356	5.83483005977317	4.9908991774297	5.73934501925323	5.27914710950931	5.77103017453144	5.3049003570459	6.70253028659478	1.58683986536423	6.26128033541118	5.96139195090701	5.72477157476379	7	6.01431477177073	4.44797610633153	6.10908399133051	7	7	1	7	1	2	4	7	2	7	1	7	7	3	2	7	7	7	7	7	7	6	7	80.25	1	3
189	1.15926350705576	6.91764148725356	6.25360684942494	1.23221846015551	4.0350617124586	6.35906401495209	4.53933703092082	7	4.80924726344998	4.06515499722704	4.6928715315937	6.27154502573715	6.88096274566549	6.5564216014455	4.80305008378544	6.55859527426474	6.17939935934735	5.98426747810627	3.9775869426221	3.71669226756875	5.99293438073219	6.20786160125522	4.3800238691214	7	7	7	4	2	4	3	7	2	7	1	7	7	7	7	7	7	2	7	7	7	7	1	66	1	3
190	6.70758530688533	7	7	1	7	7	3.98674023122507	4.66807011325756	4.63182212802446	4.62972113164969	5.23103713119768	4.1417981468153	6.0472144926344	6.52856572026708	4.99507641495721	4.41030141486431	2.51755817754814	4.38299750139291	7	6.80338677420275	5.95949551688001	6.02574264172388	4.93253786511641	7	7	2	7	1	1	1	2	7	7	3	1	7	7	4	7	7	7	7	7	7	3	1	75.75	1	3
191	6.15417820902366	6.44225062300526	5.81325959496289	3.51830698427842	7	4.52653029033028	4.60979095724187	5.48920596437423	3.43558534345587	6.85877199946201	6.87960768884011	6.5925781629616	6.04837987266076	5.61813688962972	5.8291391515927	3.61642999929079	5.1570968632059	5.12064456103851	5.9266995439416	6.97844214250172	2.25838665480564	5.16063199288209	5.28533786157845	7	4	2	7	1	2	7	7	7	7	3	2	7	4	7	7	7	1	7	7	7	7	2	75.5	1	3
192	5.97178558331575	2.49115886147923	3.94420839894364	3.80788671262836	1	5.81968505334849	4.37873851086381	6.32776093440325	6.50700743429139	6.38809333502245	6.41026387285051	6.41996442572484	6.84198183050817	5.50418830686766	3.14026044845926	5.36958471866495	6.09022627800742	5.90180137653037	5.44642602557298	2.55042145397995	6.85113265051334	3.65061800057494	6.53744129078195	7	7	2	7	1	7	2	7	2	6	2	2	1	5	7	7	7	7	7	7	7	1	7	81.25	1	3
193	6.6137841808666	3.63151857503068	4.31653672675939	5.06704819766306	5.80169042189117	6.18376806174846	6.6763078895709	5.02684180476536	5.55825939213832	4.37452229801213	5.33388157391995	5.09399265376778	5.13977316139073	5.84608388874763	1.66151067450777	6.68890573892937	3.70218523435501	7	6.62298483448034	4.90602371684834	6.31603569884545	5.78802179319211	6.30104833780563	7	7	2	7	1	1	3	7	4	7	7	7	7	7	7	7	7	1	7	1	7	2	7	75	1	3
194	6.45783061015815	2.3533761559955	5.60100524812477	6.41556878340305	6.08014147231413	4.26349653979886	4.78157395277829	5.25186020249588	3.78337514620636	6.09712718574868	6.66372683285927	4.65717447021674	4.01501499254836	4.75292616703008	6.32691194715482	3.92780937550718	6.94227471413097	6.09252359904543	7	3.88485740514467	6.00295808492206	4.4051641230354	6.23342958340892	7	7	7	5	1	1	4	7	4	7	6	7	7	7	7	7	7	7	7	5	7	7	7	74.75	1	3
195	6.0589319614945	6.68475087733906	7	1.47611011173606	6.23038029263829	5.56059508902387	5.8071290627085	5.66172414995836	5.56291432201066	7	5.23716145843486	3.68997731524471	4.14741445929647	5.18873733761889	5.46343337937411	2.18072767580816	1.95765860079089	5.43547655791221	7	6.14980638362949	5.31545829491771	2.10752128463727	6.44510220051346	7	7	2	7	1	7	3	3	2	7	3	1	1	7	4	7	7	7	7	7	7	1	4	61.5	1	3
196	6.33530860529898	4.08625063980812	4.49177000511611	6.1380288232221	6.67817222187564	4.80262738391989	1.88234002509805	4.72787484505631	6.43997013879536	5.49063993456245	5.6028069527084	5.89868057736041	6.30955391651919	5.40186639038783	6.78394180144207	5.70509710516169	5.51608032723323	6.05679816210139	6.56430784318587	3.08799008923439	4.7918562583529	6.39702774547223	3.38358681152557	7	7	7	7	1	7	7	6	6	7	3	7	7	5	7	7	7	7	7	7	7	7	7	57.25	1	3
197	1.79494195931944	7	5.47101337285316	3.20869475501619	3.79048387271016	5.86150879245879	6.7764912002144	6.05623049884242	7	5.44435613264591	7	3.03764315284402	7	3.88479018380548	2.96702219543005	1.6753313960321	5.97862514482502	5.41960338021424	5.96748229614871	5.80143222073996	4.70033060203152	4.8533700375514	5.22926865125338	7	7	7	6	2	1	2	7	5	7	2	7	7	7	7	7	7	1	7	7	7	1	1	77	1	3
198	7	5.68362423906692	7	1.64094538338295	6.30743320598273	5.77889411501656	4.84035357871168	6.15530172940836	6.41209549402145	6.30485063835355	6.73462590920077	3.42854517088255	6.29923613432979	5.90018138127218	5.03840269144203	4.07672521008539	6.36486839844267	7	3.87921783747268	3.17224688816516	4.34397400753756	7	6.0342570899338	7	7	6	7	1	7	1	7	1	7	7	2	1	7	7	7	7	7	7	7	7	1	2	76.75	1	3
199	7	4.24014181064594	4.71003684692592	4.96122572471701	7	6.21645183015937	3.49981151812171	6.57042379188915	3.45692770292251	6.04321772572685	3.91648945376827	4.55014988375172	5.98335405850432	3.58770274425362	5.07134174733791	4.14397560961545	4.68388850335822	1	6.67854861879768	4.70555030507316	5.98968592793311	6.01763575466366	6.04801110115392	7	7	7	7	1	1	7	7	1	7	1	7	1	7	7	7	4	7	7	7	7	4	7	72.5	1	3
200	6.98330786445868	4.59987315962227	5.3277228457771	4.97463892538625	6.22967449611058	5.8860211722843	3.94425924602519	4.79599494850304	4.39279252653242	5.40992758259849	3.98761763197311	6.73001179907029	7	4.92025210311521	7	2.80052683527666	4.77898022799975	1	5.82078618859089	4.51247713282852	5.65701510735794	5.86191303001163	4.23961328700724	7	7	7	7	1	1	7	4	3	3	1	7	7	7	7	7	6	7	7	7	7	4	7	62.25	1	3
[truncated: 5 more columns]
