# Supplementary material for: How Are Mate Preferences Linked with Actual Mate Selection? Tests of Mate Preference Integration Algorithms Using Computer Simulations and Actual Mating Couples
Source: PLoS One. 2016 Jun 8;11(6):e0156078. doi: 10.1371/journal.pone.0156078 (PMC4898694; doi:10.1371/journal.pone.0156078)
Supplement: S2 Data — Long-term couple and agent-based model data analyzed in Study 3. (ZIP) [file pone.0156078.s002.zip › S10/Polynomial Model Data/Polynomial Couple Population 01152016 0814.csv]

	trait1	trait2	trait3	trait4	trait5	trait6	trait7	trait8	trait9	trait10	trait11	trait12	trait13	trait14	trait15	trait16	trait17	trait18	trait19	trait20	trait21	trait22	trait23	preference1	preference2	preference3	preference4	preference5	preference6	preference7	preference8	preference9	preference10	preference11	preference12	preference13	preference14	preference15	preference16	preference17	preference18	preference19	preference20	preference21	preference22	preference23	fitpoints	sex	algorithm
1	6.87758030173974	4.43152125724968	7	5.93514990502342	5.42203168224449	5.73453334787147	5.87440939445575	7	7	7	7	6.31762577155642	4.91953923656828	7	7	5.79299383862437	7	6.59634402813196	6.89679421546079	7	7	6.61913963074075	7	7	1	1	7	7	1	7	4	7	7	1	7	3	7	7	7	2	2	7	4	2	7	7	98	0	3
2	6.50326966517932	7	6.93412099554167	7	4.02614340755376	7	7	7	5.2899623543645	5.85268439752034	6.92200444662635	5.84305801953731	3.86371980888269	6.35617885710556	6.17846591477482	4.9668013059704	7	6.76251153077108	6.43575996936491	6.80661109725444	7	7	7	7	7	1	7	7	1	7	7	7	7	7	7	7	7	7	7	6	7	7	7	4	7	7	97.75	0	3
3	6.78951921567732	4.24477194520449	6.74353850143962	6.49667892854903	5.1265267741105	1.0381400726375	7	6.95144039308012	6.96684663693766	7	6.95048266322045	7	7	7	5.65048361577559	1.11924484553093	7	6.1787737805176	4.5525145633977	7	5.1553003053703	3.19147789236873	6.15153548022235	7	7	1	7	7	7	7	1	7	7	3	7	3	7	7	7	3	7	7	7	7	7	7	106.5	0	3
4	6.64884090713925	3.71955114030871	7	6.86492778111175	6.55645916489529	2.61519771363649	6.80907742734228	5.84761237574564	6.66417238137753	4.15189599223145	6.82772375618205	7	7	6.2890852896682	6.34806116051261	6.52328337287355	3.66907199180719	5.17550082185215	6.35376657548782	7	7	6.42807750970508	7	7	1	1	7	7	7	7	7	7	1	2	7	2	7	7	7	4	5	7	7	4	7	7	117.25	0	3
5	6.55356222663535	2.24415447697029	7	7	5.89881486205552	3.53557971046204	5.84263364676651	6.05463582456289	6.93787934530684	5.91954025993496	6.66142548409236	6.8128025000147	5.28997487809566	6.41019578520582	7	6.82342635490139	7	5.19620196757032	6.28811130578812	6.70999459902365	6.68367063944008	6.47795367754432	7	7	1	1	7	7	7	7	7	7	1	2	1	3	7	7	7	3	7	7	7	4	3	7	113	0	3
6	5.82848024935931	1.48898294221656	6.31638435161578	6.26241140321534	2.70089217379289	4.22785950795721	4.66623843444474	5.41053141469649	5.30770081959831	6.17237170885057	7	5.7228868938966	6.87744556105691	6.54279851677728	7	1.6599157880889	6.37012208939986	6.4558944443032	6.28422757019191	7	6.48339789781837	7	6.25441404336118	7	1	1	7	7	7	4	1	7	5	1	7	7	7	7	1	3	3	7	7	7	7	4	98.75	0	3
7	6.89924080744328	1.91455065140367	5.64880633740031	6.71396362271743	4.71735980985404	6.63321587464369	5.05272228375605	7	6.8743379386401	7	6.01242909238934	5.15574539997437	6.48905319306177	5.13506991873684	7	5.13493072511855	5.31962398489958	5.44488190325484	7	7	7	6.00626226232959	6.70317517837103	7	1	1	7	7	3	7	3	7	7	1	1	3	7	7	7	7	1	7	3	7	7	7	92.5	0	3
8	5.29338503681315	2.07193120317102	4.52447769026954	4.5281806968022	5.41164317203217	4.85007744564613	7	6.68623723328404	6.15389373924478	5.79538110788761	6.45058242471437	4.88416768785873	6.32976055194223	6.59227300658427	6.58751136973986	1	7	7	4.34903489118084	5.83236638094866	6.88711516008117	7	7	7	1	1	7	7	7	7	1	7	7	7	7	7	7	7	1	2	6	7	5	7	7	7	92.25	0	3
9	6.6948781421324	5.11125286458838	5.8895003677313	6.86020761447766	5.09371911173196	1	5.90464940192112	7	6.81250452996695	5.81246623365334	6.34886001749379	7	7	6.57950872393615	6.0132631088992	1	6.4847977236323	5.80531445568049	6.22851958626106	6.66680714253517	7	3.16561901630363	5.99261312720161	7	7	1	7	7	7	7	2	7	3	7	7	4	7	7	7	2	7	7	7	7	7	7	114	0	3
10	7	4.69858519662107	6.21418120823403	6.1869074019392	4.65542577720864	2.34200158290275	6.89280949542513	5.95331367648201	6.27816190941899	5.9160519928307	4.60019757780345	7	6.05363980104952	7	5.95713450373683	2.10068634109936	7	4.7043794277379	4.46766296102774	5.41032227654919	7	6.13267842858265	5.48655865179795	7	1	1	7	7	2	7	2	7	7	7	3	7	7	7	7	3	2	4	7	3	7	1	104.75	0	3
11	5.98265422737736	1.1089663905615	6.57009946233385	6.07484503252144	1.68315822581755	4.17289306611926	6.84718461857545	6.81792117064042	6.61949193305158	5.08918577646626	6.10495498411525	5.31485002161555	6.74223121943869	3.83094466644837	6.23245682532006	3.33658996817175	6.16085960090474	6.11301369519702	7	6.34261195563429	6.85222927990345	7	7	7	1	1	7	7	1	7	7	7	7	7	7	3	3	7	7	7	2	7	2	7	7	7	83.5	0	3
12	5.88786226785346	1.59644622305728	6.73111777317738	6.35953528240482	2.34652958023872	1	5.67445067194825	6.52257566337232	4.28763815566345	7	6.7327719130299	5.31286403831041	6.47644537285199	6.67772436074901	7	5.94600240931041	6.38039162203066	4.6255504540364	6.18749409639182	7	6.2405621942322	4.74529025309717	6.65613307778549	7	1	1	7	7	7	3	3	7	5	7	7	5	7	7	7	3	4	7	7	4	7	2	88.25	0	3
13	5.44991879947184	2.15308188032983	7	6.80052908024504	2.79234873056021	4.86655606119263	4.62860272234063	6.53124665810329	5.45726919761339	5.62758968690782	6.26428035794585	6.61934305732483	5.8526171631269	6.66249602498475	7	1.47194453329124	5.49811933863026	6.05501199732387	6.07625507579881	6.36505115924802	6.48384142580547	6.84828606199225	5.53437925801096	7	1	1	7	7	7	7	1	3	3	1	1	5	7	7	1	3	3	7	7	7	7	2	87	0	3
14	5.19012858595243	3.75020412689633	5.23717824014418	3.46302592410048	4.2134889861394	4.09507925650558	6.88972655153968	4.39147667998913	7	6.73992947894925	6.24386747476217	6.63626625271073	7	5.26586997882979	7	6.80635562786449	4.40555398029115	7	7	5.37545065799459	5.45469250221301	7	6.54882936008803	7	1	1	7	7	7	7	1	4	7	7	5	7	7	7	3	2	3	7	7	7	7	7	97.75	0	3
15	6.1395480373186	5.43776522744377	6.23333942334213	6.72260658999099	6.23595694016694	1.59485756100646	7	6.61431059450821	5.30392786280976	4.5673428732473	6.49983776959977	6.0705897429959	6.63717212406043	6.72049548608872	7	7	5.49013372007091	6.58746623231023	4.94192806382492	5.3771046358582	6.69255662626196	6.48917474875964	5.91589846536908	7	1	1	1	1	1	5	3	7	7	1	7	7	7	7	4	6	7	7	7	7	7	2	86.5	0	3
16	5.39852298517741	1	6.53122536397123	6.52507802828892	3.31414694179109	1	5.82765829631834	6.63803310599826	7	6.56039583085454	7	3.86089721204876	6.81121278326036	6.6833204049224	6.38461497479053	7	5.52835894461154	5.01971171778146	6.99314537724066	7	5.81429141067882	5.84290960829512	6.53854851275957	7	1	1	7	7	7	7	6	7	4	7	7	2	7	7	7	3	5	7	7	7	7	5	94.25	0	3
17	6.54956082887467	5.55290492091454	5.66711873911777	7	3.64150946515564	2.43705627774293	7	7	5.5978023878974	5.63536273271074	7	5.864998752065	6.67511859793217	5.67767717212744	5.63086080031673	1	5.64752313220183	6.92407062506668	6.44174046653095	5.777173478441	6.82668244409631	5.79219214739206	6.56130181562052	7	7	1	7	7	7	7	1	7	7	7	7	7	7	7	7	3	7	7	7	7	7	7	110	0	3
18	6.93037132611642	1.22714305497539	2.53528551089888	6.96126870749409	4.67972356102267	1.2040836609137	7	2.96817734161361	7	5.09646863247075	6.74817798406662	5.92590021237462	6.08289024123014	7	5.67575707196718	5.73654196850856	6.73820320352242	6.4849347259096	5.91021232244268	6.01962104699287	5.26321661621145	6.38818653369526	6.18147703819214	7	1	1	7	7	7	6	1	7	7	7	7	7	7	7	7	7	5	7	7	3	7	1	86.75	0	3
19	3.35888084348947	5.69359964408819	5.99802330623891	6.44649728059588	4.33200549561089	6.18436651028356	4.22783311812448	5.12504268242128	6.74874274554335	4.71621579786943	6.72606490960369	6.91671673009301	6.67565071137237	5.64213578621729	4.85331207485934	7	6.1585533698888	6.91693323694371	5.81308731014159	6.28143786166241	7	5.30316788655627	5.18866392548694	7	7	1	7	7	7	7	2	7	2	7	7	7	7	7	2	4	7	7	4	7	7	7	106.5	0	3
20	5.29328353769559	1.13936680918009	6.29437240356216	5.39188950532431	2.46458703753875	2.62737305093819	5.52926159807693	6.36902181978405	7	7	6.27453820820827	4.2054438708138	7	7	5.79860417296888	6.51381591310003	6.21604796481652	5.13462937275681	6.07121990683931	7	5.54454479513095	5.25281509375491	6.69985593768217	7	1	1	7	7	7	3	2	7	7	7	7	3	5	7	7	5	4	7	7	7	7	6	93.25	0	3
21	5.31497770687283	5.12994141309361	6.31150543241017	6.2461911440555	2.73032646736686	4.30092763238976	6.62274769097045	5.77301227511391	6.67040672171808	7	7	6.50444232080604	4.70499173099767	4.93811699103633	7	4.63879781737774	6.65462596014153	2.69996039720147	7	7	7	5.06208381795868	3.37616277333302	7	1	1	7	7	7	3	4	7	4	4	7	7	3	7	1	3	2	7	7	3	7	7	92	0	3
22	6.52605174019491	4.84652524989459	4.83766804563949	6.0195100295879	4.14791027050086	6.09117969502415	5.94433429295165	5.05345079679357	5.98430333728777	7	5.3074280628982	6.81106849840238	6.87543485128278	5.13254291411636	6.87943730429032	4.25755437704284	5.41147110176901	7	5.08390549271277	7	5.23000150225815	6.79500307299283	6.20359038235097	7	1	1	7	7	7	7	3	7	7	3	7	7	3	7	7	2	3	7	7	7	7	7	96.75	0	3
23	6.24803929713155	1.87855447766775	6.1304562875734	6.36896964381125	4.35105696191973	2.1044806670053	5.7424943432791	6.75923698556789	5.95577631323785	6.53800672010161	6.81789439024418	6.40757967469101	6.09545109101238	2.8721805270414	6.1041047427169	5.72197930015819	7	4.73310810794533	7	7	6.95701948054554	6.73192205402086	3.87214163664688	7	1	1	7	7	7	7	2	7	1	2	7	4	7	7	2	2	7	5	7	5	7	7	93.5	0	3
24	6.27702946824513	1.68466439798096	5.51440282152895	6.07089813037441	4.77700604012897	2.88322806769844	5.37936349565243	6.95288470775909	7	5.8445938613183	6.24415350702912	6.0260674241429	6.16576655840626	3.50699928273024	6.37976161937264	4.94499674747066	5.65782840246996	3.80379378047637	6.99234231177484	7	6.57897683721599	6.63561168017346	7	7	1	1	7	7	2	7	5	4	5	2	1	5	7	7	7	2	2	7	7	7	7	7	84.25	0	3
25	6.03200458855789	1.31372645557445	5.79270622741932	4.39144745576272	4.92974910782592	5.17344870709324	5.98507009659302	5.88242653735795	5.40671333239196	5.49254148360242	6.9898500214054	7	4.30567678692959	6.39916520954357	6.69813646018601	3.22326650119017	6.54483328799902	6.0739122586739	6.31934360630481	7	7	4.02773326711533	6.86388494656457	7	1	1	7	7	1	7	1	4	7	2	1	7	7	7	1	5	7	7	2	7	7	7	96	0	3
26	6.80920780254254	1.77348477683149	4.69444410541027	4.67058042706724	4.14766257271291	2.69419243848694	5.40691464244156	6.4574278093502	7	5.56296356473909	5.31138119693174	7	5.39973316405941	5.68598771894696	7	1.02831356999708	7	6.61744178885191	7	6.09712931508488	6.23859417660523	6.01949229117773	6.75280974730005	7	1	1	7	7	7	4	2	7	7	1	7	6	7	7	7	2	7	7	2	7	7	7	96.75	0	3
27	2.81715259901963	4.79450353785445	7	4.51253928463987	7	6.03104194129461	5.83806918353474	6.12219251715931	5.1147952701564	6.93617751217872	6.50436912601197	7	6.61959907266876	3.71935993097597	4.78641854406693	2.81714163374151	4.73725504461663	6.63920575288783	6.04854523619903	5.23072066803341	7	7	6.97497492147388	7	2	2	7	2	7	7	2	7	7	7	7	7	3	7	7	7	2	5	4	7	7	7	93.5	0	3
28	5.54857317627424	1.36011840628762	5.84768331617766	6.55003402160131	2.53668336895931	3.36375322757508	6.55716405126135	7	4.77978105451606	5.45013808884424	6.1067431161432	4.24160178176307	5.9759761138561	5.37612759247562	6.70872413056792	3.12065222890676	6.39322960845875	5.27541166976696	6.57507820875781	6.19803662975025	6.54019328939121	7	5.31745791744	7	1	1	7	7	2	3	2	7	1	7	1	7	7	7	7	3	7	7	7	6	7	7	82.25	0	3
29	6.76731038422093	2.77447680747017	5.74490777934248	5.29229308068261	1.76274536873966	3.05866415681426	6.88624760258591	6.52096509570215	6.92690887592705	6.42968035564623	4.10840216176627	6.28271997733758	7	7	6.63284023189277	2.42841240562283	7	3.65281906854334	3.61340099181994	6.38966481204302	6.83637769686115	4.65320847646267	7	7	1	1	7	7	7	4	2	7	7	7	7	7	7	7	1	3	7	7	7	7	7	7	87	0	3
30	4.60850984388074	2.99534082374293	5.07108403769236	5.19606461703156	3.3402010498869	7	5.85208955514248	5.57492199117537	6.4243092205687	5.43508178545029	6.56520025390811	7	6.93918911700947	5.48987115200479	7	7	5.59745201475885	3.55416462332504	3.33731721650544	6.51232155648583	6.7041986352175	6.85678532510616	5.38182013071758	7	1	1	7	7	7	7	7	7	7	2	1	5	7	7	1	2	7	7	7	7	3	7	85.75	0	3
31	1.79204612059731	3.44741824998945	7	4.96142629388961	6.42444374776385	6.05116209203288	7	6.12216123969172	4.37883128311184	6.60162677498257	6.46328077766574	7	7	4.20446740720969	7	3.14119807377577	5.69127532458542	6.43800391797062	6.97497424800854	6.81627935652989	6.34141372943244	5.09983029087093	5.32551365974264	7	3	1	6	1	2	3	5	7	2	1	1	7	7	7	2	7	7	7	4	7	7	2	83.5	0	3
32	6.07159805595394	2.4636642069346	4.38402343675919	5.52973916574119	2.2769346082056	3.9550062332052	6.23203248380056	4.7849583928277	5.97994216423385	5.43878934634221	5.61861338909368	6.35785977568818	7	6.93090333245803	5.84039258744547	4.35362632518424	5.85459773355944	6.77623212237219	6.9358420126049	5.62492333258539	6.73476716063288	6.57128535982004	4.9050790546156	7	1	1	7	7	7	7	1	7	1	7	1	7	2	7	7	2	7	7	6	7	7	7	90.25	0	3
33	6.70518722487078	1.84085845921867	6.00237213391029	7	6.16024578926598	3.42219347133785	6.4894860457905	6.36201200755945	6.98122028411944	4.84197403967029	6.76645617789802	5.9550466118637	4.57248921887368	6.42785641403909	3.55256632187663	7	6.67039518991478	2.83026806390256	7	5.72017428453237	6.2600786016294	6.76780161740018	5.56782650448415	7	1	1	7	7	7	7	5	7	1	3	7	2	7	7	4	2	7	7	6	2	7	7	91	0	3
34	7	5.70427708410609	6.39092971800227	6.2651399058418	6.6064050494394	1	6.91476249649825	3.57207125869511	6.60844502868095	6.56625601231958	5.27096173038193	6.33918634452803	6.21725555671229	6.50971640060402	6.39986105826425	1	6.0505503638201	5.85334347839982	7	5.74127105115586	5.30048485875142	6.18565655172988	6.68631344401782	7	1	1	3	1	1	2	3	7	7	7	2	7	7	7	1	3	2	7	4	3	7	7	92.75	0	3
35	6.21904993867667	7	6.93619509740521	6.71924721855682	3.98968876296253	6.79956045705919	6.69688604818003	6.75909926419212	4.27386640816344	5.13456533365162	5.99018293222353	5.00970263591298	5.87622490275672	6.06553607281895	6.82434801092929	5.90197722642396	5.76444049505536	6.2648689790015	5.65414285861999	6.8308768649679	7	6.65771631162005	5.17126320316643	7	7	1	7	7	1	7	7	7	1	7	7	7	7	7	7	4	7	7	7	3	7	7	76.5	0	3
36	7	2.23922806265277	6.58521237355063	4.53133148772418	2.18984945587417	1.54504193107498	6.39199742430358	5.83689643562261	6.01871651217064	7	6.03160007531429	5.97848783538051	5.1204875650641	3.94335347486699	5.90749216390013	5.27785298386157	5.68545103337647	7	6.7694706618146	6.59410703718175	6.8747479480643	5.10383459202771	5.66925824334143	7	1	1	7	7	7	3	3	7	7	7	1	7	7	7	1	3	1	7	7	7	7	7	77.25	0	3
37	7	2.99564798259055	6.40478919595652	7	5.5847075449924	1.67273519437146	6.75461843864291	5.10696640294742	6.88942830141698	7	5.46140337158474	6.65937111344435	6.94264541562942	5.30728594931498	6.65171431072289	3.90298357126676	3.85159932523531	5.68727124012427	6.78743035822396	6.17991068270857	4.87701164896686	6.45451622313646	1.78060295979887	7	1	1	7	7	7	7	3	7	2	7	1	7	4	7	7	5	3	7	5	3	7	1	93	0	3
38	6.38027288303742	2.3888265325222	6.29170523345081	6.6582840514453	6.92968202167834	1.7025001536426	5.65825647087459	7	6.50677652994522	6.90106864537966	6.7686612283168	4.60903174956995	4.2291371395021	5.52233114118278	6.42220007277556	5.22455267629916	3.89981397894454	7	7	4.93144913866079	7	4.83243036012128	5.97328180005522	7	1	1	7	7	7	7	3	7	1	7	7	2	7	7	7	5	7	7	7	3	7	5	88.75	0	3
39	5.69607660344755	1	2.86242664746026	7	4.43611901303787	1.70431888119962	7	3.7572720338615	4.29045986400783	5.36829281171845	5.59177391261078	7	7	7	6.11228314301404	5.49295583882765	6.51238930888424	5.59659669509686	6.39915185363243	5.89772521133896	5.39268129813776	5.61030032651517	6.1979050620849	7	1	1	7	7	7	6	1	7	7	7	1	7	6	7	3	3	4	7	6	2	7	1	69.5	0	3
40	4.67878986282985	5.00403957465932	7	5.66727099887619	6.8527793807608	5.14007186960774	5.40298341967601	7	6.03979771413203	5.4780154038072	5.51389674859298	6.40886765586468	6.37676770122143	3.55188940152145	6.60530288715795	6.71974535882698	7	6.66649175765628	4.98143968886682	5.87017262521315	6.87221013877846	6.95688539566573	4.97818233615764	7	7	1	1	1	1	7	7	7	3	7	7	7	7	7	7	2	7	7	7	7	7	7	71.25	0	3
41	6.54961551012167	1.21784663588823	4.85066509457257	5.74172090021901	3.46161230753043	5.73512912992101	5.59823239031898	6.18363123203655	7	6.61224201015704	6.57567852386616	5.31045935631529	5.43208535071097	6.24356107339797	6.94970361156194	5.61385243892062	7	7	3.04849243580317	6.49392761024392	5.89777325445499	2.57392901190028	6.20710702808994	7	1	1	7	7	1	4	2	7	7	1	7	5	7	7	1	2	7	7	7	7	7	7	82	0	3
42	6.75632155810545	1	6.89395679896556	6.62540750254905	6.39238610563416	3.44960457994781	5.1783832944316	6.23485858566367	6.29757786321503	6.16171062988985	5.63609193961218	3.67511731757973	5.96061140548218	7	6.7178183670746	5.4805568333896	4.67660123213104	5.29801073383991	6.37703482480164	5.43828229268	7	6.09129655044656	1.09932022550655	7	1	1	7	7	7	7	3	7	2	7	7	2	7	7	7	2	7	5	7	4	7	5	76.75	0	3
43	5.47526760534456	2.83588518399479	4.92662482689171	5.31473270264556	5.71040268529188	2.45125529752188	7	6.74840319321267	7	6.64449541986494	6.51986476638769	3.50673957206607	5.41466377771321	6.29086990228715	4.87027712235009	1.54684444042726	4.07434539035302	7	6.42539255588974	5.93609562232344	6.89023534478229	5.75976693840529	6.37808968443855	7	1	1	7	7	7	5	1	7	7	2	1	7	5	7	1	7	2	7	3	6	7	7	98.5	0	3
44	4.28562285614617	1.62452932949706	6.21532206791995	5.99568606122378	4.38434872825632	4.36780162941345	5.95207481712056	6.99801844948505	6.47580963968383	6.92380799855205	6.94539676417579	4.42175639244791	6.62857208205128	5.93212958375246	5.79777175184991	5.91000595167877	6.98286276468618	6.49028715180542	6.96470160930296	6.06213191258764	6.84205113447678	5.62745637554192	5.69973029744099	7	7	1	7	1	7	7	2	7	7	4	7	7	7	7	7	7	4	7	4	5	7	2	94.25	0	3
45	6.93331092727291	1.96364455931458	6.40689603877907	5.65826472164581	2.71487904097499	2.92277443774084	7	6.65684810010192	4.283468898217	7	5.82116497133712	6.76413513761653	7	6.72467148122922	6.77259538698096	4.30867686993643	5.40260380771866	1.09614201520329	3.03573136395291	5.57377348217938	5.20334203699503	6.39746453944567	6.76981932058597	7	1	1	7	7	7	3	4	7	7	7	2	7	7	7	7	7	5	7	7	3	7	1	72	0	3
46	5.45907288905559	5.81855018961601	6.91876211135273	6.55177464558757	6.70831357347196	4.8128174626971	6.98823100285841	7	5.91602841517907	6.68792755251118	5.27855611189676	7	6.61465799356338	5.66072862015921	4.07562431075266	3.15529603662989	4.53244474915658	6.80604617901377	3.56585348533514	7	6.24295323066621	6.73943822847567	2.85223436482521	7	1	1	1	1	7	7	6	7	7	2	7	7	7	7	1	7	7	7	7	7	7	7	90.75	0	3
47	6.65084235833971	5.31523734432999	6.49701213282438	6.01223180365644	3.55429869029757	5.40142854665971	6.55429717793079	4.4959592622481	6.06216780234406	5.41969444823421	5.11043393730028	6.33933542247914	6.8861755356827	6.04665457536098	4.72963455555388	1.87198816946987	7	2.15042247501936	6.59187985087559	6.92038217707124	6.06070623807875	4.75859470601796	6.77577821782922	7	1	1	7	7	7	3	3	7	3	7	2	7	7	7	7	2	7	7	7	3	7	7	80.5	0	3
48	5.21407775796987	6.29676278401085	6.92761296962488	6.92819332643848	6.63281172780242	3.0586788670035	7	3.39767119025812	5.30842530156534	5.76502577003349	6.34098934915757	6.64050559474868	6.23609220530313	6.17103970855034	7	6.09925013967417	5.78550065570756	6.75008244881288	5.57022209524306	5.32452483005529	7	6.10750073617236	5.98806521596315	7	7	1	1	1	1	6	1	7	7	7	7	7	7	7	2	7	7	7	7	7	7	1	81.25	0	3
49	7	4.19411540374473	6.61322051224456	6.70409198633739	3.06205794874698	4.55436183295234	7	4.73702345011804	6.18944486360704	5.04331970315595	5.18523626386157	4.80340755904511	6.66288928519068	4.26092611143209	4.21099638628877	5.00345234341147	7	2.98327533944808	6.80144317431467	6.95646013638289	6.47868171656959	5.86204663884282	4.52616826497691	7	1	1	7	7	7	3	7	7	7	7	7	7	7	7	1	1	7	7	4	7	7	7	75	0	3
50	6.05305993805631	4.610776730806	5.91496624637761	5.59305717775011	7	3.65585034771492	6.88605211400024	4.35568567157733	7	7	6.73794976686106	6.38082042515678	6.58808381285336	4.3644330953378	6.46897536467399	6.69179529439841	4.46536849766219	2.63713527924201	6.23165037531894	6.82791632406234	6.24663100407858	6.5894420214538	5.89653696709894	7	1	1	7	7	7	7	1	7	1	7	1	3	7	7	7	7	4	7	7	7	7	7	99.75	0	3
51	4.47090689807102	4.01064950705894	6.44652938758498	2.60558207590963	5.62343395710642	5.73320579919216	3.9537640106488	2.44014757595237	6.8395021278921	4.62007104957387	7	5.9375165839809	6.84292808230505	3.88034823995861	5.94937162621861	5.03082105515275	6.80213213246112	6.0070855781018	6.84941992223539	6.87547874661201	5.67399789752165	7	5.58414723770925	7	7	1	7	1	1	7	7	7	1	7	7	7	7	7	7	2	1	7	4	7	7	2	78.5	0	3
52	5.75721295246414	4.12746520153017	6.17176530343085	6.158487767233	6.47199542860161	4.78121743544595	7	3.26744272115365	7	6.60153332041841	5.5164646534333	5.64174216085689	6.77051231611405	5.17299480153507	5.99062640907109	5.99562345139938	6.90967409851844	2.52169372054414	6.7019927286957	4.7722886499005	6.33646667168954	6.69089585519278	6.08959115587733	7	1	1	7	7	7	7	7	7	7	7	7	7	7	7	5	5	7	7	7	7	7	2	86.25	0	3
53	5.97698129329603	4.6516435328	5.61294848273122	5.8301379232428	3.28719400099244	3.84635321861491	5.64038859162071	3.77779763219045	5.1766220341397	5.31132976296171	4.07792623882214	6.64573538513386	7	6.18822014585085	5.73280648225447	3.77416848505662	5.57391411221993	7	4.75307834761814	6.8966582683686	5.18739755105387	5.8816201693248	7	7	1	1	7	7	7	7	2	7	7	7	7	7	7	7	7	2	3	7	7	7	7	7	87	0	3
54	4.32322773997075	2.29432910237199	6.4757273546109	3.00835462991243	5.09190121337197	4.62504594621007	7	3.47175313550199	7	5.95708193297553	6.20473661602786	7	5.15152391571153	6.46422399205881	5.64355811236583	4.39018059171551	5.05347245582719	2.80899219654889	7	7	3.31151784404242	6.41479317111268	4.66506717526845	7	7	2	7	1	7	3	7	7	2	7	1	2	7	7	7	2	4	7	4	7	7	2	99.75	0	3
55	5.30379746616675	3.22857002455587	6.99792923420522	7	6.03620287174534	4.14733556357012	6.95530760502454	6.62520135695072	4.28969256367041	4.55881484959044	6.40380041964423	5.01312267722949	6.45261698007117	4.67985712807502	7	5.73645151435668	4.92364018348206	4.93639753818549	5.68338316948902	6.61224965222086	7	5.56448048872636	1.5346922911037	7	1	1	7	7	7	7	3	7	7	4	7	7	7	7	7	5	7	7	7	7	7	7	71.5	0	3
56	5.99082506986039	7	6.40693908825092	6.37532730074786	3.73120836639425	5.37376012929263	6.68316513219306	7	4.24923889189483	5.58400571128369	5.8900306339328	5.82325728255911	5.93929946159578	4.58171669820491	5.56180167728029	6.83653272832793	5.2543457566268	5.72379670075194	5.78294613629714	7	7	7	6.84735812013661	7	7	1	7	7	1	7	7	7	1	7	7	7	7	7	7	4	7	7	1	7	7	7	80.25	0	3
57	4.18682973420607	2.90725568312303	6.40150627878289	5.87535132226213	3.25986339951804	7	6.1085167880518	6.19773530007917	6.7184109457382	5.97706136722597	5.6375101888924	6.98617915625606	1.3245554428908	5.48207242342928	5.04068797766484	2.36394328840361	6.82729521956057	2.46628107145537	4.27983785045747	5.57869267431816	7	6.80282160869072	5.57416097265243	7	7	1	7	4	7	7	1	7	4	7	1	7	7	7	1	7	3	5	4	7	7	7	87	0	3
58	6.48370054042468	3.69878381186859	6.46452886765036	6.73788699623941	5.34505317039377	2.71184290482654	7	5.78232938435587	6.55225790118238	5.21375827914034	4.67405183084182	6.9355091153004	6.46096878758892	4.06770475866991	7	2.6883097464991	6.42015550050201	5.14270330194296	3.10443709430553	5.43792737604511	5.75226777834564	7	5.6143324399774	7	1	1	7	7	7	7	2	7	7	7	3	2	7	7	7	7	7	4	7	3	7	2	87.75	0	3
59	1.20557250007857	4.63241182962915	3.86148089513645	6.54048285534091	6.6259276126397	1.62002536509643	6.05993985090525	2.66602815962778	6.6688752579763	6.09718174122088	6.07705475934293	6.17314945657655	5.97594671108996	6.55087808659435	6.21631499646317	4.76407564093574	4.28012041148226	4.69507456253584	6.43872435652999	5.94310268202661	7	6.70070062104415	2.47293639580181	7	7	1	6	7	7	7	6	7	7	3	1	7	7	7	1	2	4	7	7	4	7	7	83.5	0	3
60	7	4.16422789011174	6.94154982390469	6.59356804044294	6.62815130904701	5.56224484914931	5.98802910223519	4.62848621398856	5.64060127371848	4.72099351861594	4.46898869785085	4.12404115887069	6.23003443417577	5.76141699537074	5.46565106918075	5.39808592411417	5.71604997175129	5.76598196468095	7	6.14137456491544	6.96045385605102	4.58550375180178	6.59162579524947	7	1	1	1	1	7	3	3	7	7	7	7	7	7	7	7	7	2	7	7	7	7	4	71.25	0	3
61	5.24132346106449	3.98713819915573	6.44297184345612	6.68222130802654	7	7	6.87911498626201	5.83579693853909	6.99211348434652	6.5114822033764	3.16036118827466	5.75587672269568	6.26335791693598	6.07603622685598	4.34996736034964	2.31735976948375	6.25559062766178	5.447283384309	6.41393690164907	5.87820399446186	6.76655969202932	5.93155461434768	5.59780374110339	7	1	1	1	1	7	7	1	7	4	3	7	7	7	7	1	7	3	7	3	7	7	4	94	0	3
62	5.39790439181955	4.37299445928341	7	5.91042882578623	6.89490760716785	4.25504041908533	4.19228279399372	3.80465871859512	4.86513603515357	4.34466097359893	4.61594642971031	7	6.15833882414331	6.84824166590602	5.88445811532221	6.57865388445333	5.43672282264136	6.27323501300058	6.26555374260889	6.37407331875379	7	5.79298418523874	6.29423662039341	7	7	1	1	1	7	3	1	7	1	7	7	7	7	7	7	3	7	7	7	7	7	7	79.75	0	3
63	3.44497197794179	5.07501249944962	5.7999225321387	4.90315031453312	6.172349290803	6.15508494313635	5.70568357893571	5.66490760739338	4.75947838717238	3.56687818803719	6.59030319469114	5.46105248778329	6.38245295951477	5.97262765414471	6.85347813644938	6.04306717058942	5.28138030916246	5.6309143803319	6.06177305516073	4.80627444374659	6.75179151049197	5.43295054987098	6.2858951661496	7	2	2	7	5	1	7	3	7	3	7	7	4	7	7	7	3	7	7	7	7	7	3	77.5	0	3
64	6.04294472000232	1.65259808580797	5.86340788741948	5.52807511914337	5.69318317211824	4.9506964350215	7	4.92605835371488	4.76307645766792	6.32241707898637	4.73092510487585	3.93054460368539	5.26326458347245	5.95240859678712	7	2.73522924144712	5.19451973648075	5.14498523086328	4.83261582407305	5.87655284112788	7	4.92350719391583	7	7	1	1	7	7	1	3	7	7	3	7	7	2	7	7	1	4	2	7	4	4	7	7	90.25	0	3
65	5.73429948027693	4.68785885817365	7	7	6.30462686434011	4.28921741654279	6.9314996800353	6.98586553419591	6.5195947949817	5.28477780686279	4.25802450897082	6.63038498048749	5.73191909588569	6.82803294590454	7	1.81544554878757	6.69240611617456	4.27581354226239	3.101773815611	6.62136316851164	6.24499776440573	6.15357719892633	3.31674339850934	7	1	1	1	1	7	7	7	7	7	7	7	7	7	7	1	7	7	7	1	7	7	7	73	0	3
66	5.95503502624643	5.4797757936522	7	6.32891674314507	4.53323506426533	2.5856868507336	7	5.13551037227384	5.91613820809245	4.59210210398849	5.0488029342471	6.48510338983663	7	6.86513084596882	7	3.25151722114429	4.61477676976293	4.98674178563556	4.76763434450425	7	3.33936856928199	3.59933538301265	6.15738257252083	7	7	1	7	7	7	7	6	7	7	7	7	7	7	7	7	7	7	7	7	4	7	7	81.75	0	3
67	4.90181963786659	6.19286823130875	6.94216210802577	4.85166365602556	6.69643505700027	3.97757708559954	4.74024988538799	4.11687678708075	5.74774680663706	5.68128033542422	4.62342936005804	7	5.3677507544341	5.98371300427069	5.60377277475535	5.62141447420508	6.21445813305189	7	5.32762170887927	4.67383749484453	7	6.41830041971243	7	7	7	1	1	1	7	3	7	7	7	7	7	3	7	7	7	3	7	7	7	2	7	7	80.5	0	3
68	5.04142360286785	4.64571431956779	6.80942544662888	6.95189878230463	6.47701753118216	4.43574605613597	7	2.65204784935931	7	5.82933998917496	7	6.06256252306144	4.70559837221585	7	6.04032781310266	2.17010324921022	4.92090065933143	5.45424888737168	6.0449956081486	5.46456514320534	3.5960529849655	6.61179566045485	7	7	7	1	2	1	7	7	7	7	7	7	1	5	7	7	7	7	3	7	2	7	7	7	85.25	0	3
69	5.82680589054307	1.36510091799841	6.34087516571046	5.13547322813312	3.74459920397916	2.26951026523059	6.92444939943486	5.83776929077844	4.65428626103559	3.49273313489904	5.00114165492729	6.19672297155245	5.04988553981887	5.10510197832774	7	5.53969651337854	5.50501660636696	6.27057122493848	5.38354204485846	7	6.89207638350623	5.16460707044278	3.91448257898365	7	1	1	7	7	1	7	4	7	1	2	1	7	7	7	7	3	3	7	7	3	7	2	77	0	3
70	2.43569553942457	4.22131056651593	5.62283303393127	5.05903343261246	6.16937193917798	3.38936417699093	3.40172043578028	6.95809933428899	4.82056727616198	6.44265990120998	7	4.36940115583845	5.54184795728825	5.29054335807868	6.61722764355378	2.91125771328457	5.00882146731616	6.9829423921774	5.98947460349502	5.8834215021206	5.66068092583044	6.34492051706839	5.69012447317628	7	1	3	7	3	7	7	3	7	2	1	7	7	7	7	1	3	2	7	7	7	7	4	86.75	0	3
71	6.40392966119081	7	4.81623807949706	7	5.17387733757288	1.94384361188027	6.22452139651808	6.37839232868626	5.33357672045867	6.19017691531969	6.36774741166477	4.51553873212042	6.8369445143364	3.57577501923134	6.27437561196491	7	4.7869084184087	7	7	6.90351633877297	4.83795712514367	7	4.39842676050974	7	7	1	7	7	1	3	7	7	3	7	7	6	7	7	7	6	1	3	7	7	7	7	70.5	0	3
72	6.85200192293962	4.91467525645092	7	5.5324426505611	4.74807202003786	6.18981241599881	4.54653188857757	6.7697592345058	5.75364057129526	5.68249695043009	5.39532480671025	6.65861513234176	7	5.17278546570722	4.15762456462272	4.15550734271219	5.54125192292532	4.77365421741278	2.7769400937644	4.54257843076151	6.64394966134454	5.57681731856098	5.88660108814186	7	1	1	7	7	7	7	2	7	7	7	1	3	7	7	7	7	7	7	7	3	7	2	81.25	0	3
73	5.75753630414312	3.22768615463142	6.38390015157964	6.34864427626763	6.10026686116445	5.38165218469555	5.77039260785408	1.54851366583718	6.92677845597114	5.16175759207268	6.62353599430695	6.38206851520362	3.46309951734117	5.87501746164056	4.4676793563246	5.85986784566502	4.38092487082802	6.74933628988967	2.32726786233974	6.75521055462905	6.1530705660064	6.48076383623448	7	7	1	1	7	7	7	7	1	7	7	7	7	7	7	7	7	3	2	7	6	7	7	7	75	0	3
74	4.52223952168489	5.40352586461627	7	6.90766481987361	6.72875410635498	7	5.90881433312899	5.63060540569708	7	4.93609730632482	7	3.90329887625813	1.73864363975248	5.78664052704723	3.84067706052607	6.58538209089295	5.12443495624726	4.98848978660521	5.23895821443144	4.07813743019243	6.21444970471356	6.54306271378188	6.73311388288453	7	7	1	2	1	7	6	1	7	2	3	1	7	3	7	1	7	7	7	7	7	7	7	80.75	0	3
75	5.25198892851957	6.47568446387425	6.09403583222269	6.86435769330352	5.63583391871933	4.5035492702369	6.11104804792787	4.5575868608475	5.75312939725374	7	6.49762134813913	4.9778136167855	3.91688678897606	6.97770602054638	6.27944389555517	2.54929815722054	5.26233435779642	6.01735440746731	2.50035678004123	5.09047308295434	6.08892149966343	6.78263909507843	5.92141182726932	7	1	1	1	1	4	4	7	7	7	1	1	7	4	7	1	7	4	7	7	7	7	7	78.5	0	3
76	6.59564407251344	4.76473485120381	7	6.31614224341156	6.94612219686811	2.70691340815353	6.53492304633978	5.54130961558543	5.01984701009667	5.46137220646159	6.09658082811706	3.67213892271202	1	7	5.24097956608992	7	5.28103248692675	6.06260257713787	5.19425551807953	6.22304703549076	5.42995056779128	5.95704119844461	6.57071646571357	7	7	1	2	1	7	7	5	7	7	7	7	5	7	7	1	7	2	7	4	5	7	7	60.25	0	3
77	3.57095034604215	5.30914994669039	5.09578194352757	2.47603551854324	5.71792138684088	5.60224080737342	7	5.46539991152857	7	5.07331588473998	6.2244204343752	5.34843761362883	7	6.46081519309925	7	1	3.34242093552269	4.05711845071881	6.77920947096591	6.06002898919193	4.15144330897923	4.9892470228214	7	7	7	1	3	4	7	7	2	7	7	3	7	7	7	7	7	7	7	7	4	7	7	7	81	0	3
78	3.50520137006136	3.00806668844158	2.38370952269943	6.85362581540683	3.91098586569551	4.09517091114742	5.48404726680336	3.27024387433623	4.91704360614034	6.05020017110598	5.19013517854841	6.0980583995205	6.21547639279324	6.89515390681872	5.97833874409984	2.70530082184811	6.05011533141692	6.40489607764928	5.08598361087038	5.54859553061273	6.83916928506743	6.0023894671411	7	7	7	1	7	7	7	7	1	7	3	7	7	7	7	7	1	7	3	7	7	7	7	4	84.75	0	3
79	7	1.43425570231749	6.37712214475388	6.11222702128065	5.79993790215673	3.10964660161788	6.14067221055189	3.99543391783653	6.0556560868872	5.42935215100637	4.49134643269803	2.72693039640192	5.49731409678084	6.22324047423952	6.14651004043158	5.17450735478691	5.63117004333337	6.85102705838081	5.75367489450091	6.01476721644076	6.21593616610255	5.35217533069438	6.02269189953245	7	1	1	7	7	1	7	7	7	7	2	1	1	7	7	7	4	1	7	4	3	7	7	74.5	0	3
80	6.72105317993793	3.08468649251332	5.55188091180627	6.81871434739677	1	2.25238476328758	5.65652412551939	5.64486186881101	6.36479187653618	5.92055860832298	4.29062785424013	5.85595230707472	6.96994087427499	5.39530667949701	6.05888815317111	1	6.57269220004525	3.89155922848732	4.1194275335439	2.22999126010029	6.55217914619934	4.31783691745887	7	7	1	1	7	7	7	3	2	7	7	7	7	7	7	7	1	4	3	7	6	5	7	5	87.25	0	3
81	5.25105669579999	5.82040265646018	4.26731531203207	6.9677752653371	1.58753441573695	2.56493968595148	7	4.88604997884907	6.52300823097832	4.94732282712945	6.48991654545771	4.80990930971148	3.7333966683131	5.52331571264663	4.65717959980747	3.63622655016962	7	5.60240199201557	6.26110504290441	6.05384386776814	3.44025210347478	6.51125010958614	6.83030380205671	7	7	1	1	7	1	2	4	7	3	3	7	5	7	7	1	7	7	7	7	7	7	7	71	0	3
82	3.70368847378458	2.96364243222244	6.09955878108593	2.50024805199879	5.1042205139621	6.45063652662452	4.64725699462672	2.47388092105814	6.88680242497829	4.95269546781608	7	5.94213534639586	5.33221418577297	4.76201136271609	6.04974452913794	5.30652041289206	6.52828889741286	7	7	6.77332021465681	5.98042736386391	2.45259668678275	4.51894775143879	7	7	1	7	1	1	7	7	7	1	1	1	2	7	7	7	2	1	7	5	7	7	4	72.75	0	3
83	7	1.94702943480023	6.12620689560033	6.35202246047351	6.39137601117412	6.5738313042214	3.74762835545286	5.36690905825008	3.9784177806949	6.47250575003454	6.29816007939155	3.58783201231147	6.57623853810384	2.65932552126982	5.89518935101737	3.58228944659517	4.43424946429527	7	6.06580841475808	5.43313211756904	5.08615096621325	4.59618881740652	6.11917878025274	7	1	3	7	7	7	7	3	7	7	3	7	7	3	7	1	4	7	7	3	7	7	7	75.5	0	3
84	5.88754845210437	5.78486891621719	6.54632860279462	7	7	4.53483020697356	6.37507335989415	5.95828992717887	6.04073042663595	6.44448737628612	6.9795231181648	6.48234294708106	5.22320138961334	6.55000003776513	3.97153155421898	2.75379022100612	3.92574121986823	6.69079648386412	4.69027364601197	5.16291030658526	5.32660541103046	7	3.39920891109959	7	1	1	1	1	7	7	7	7	7	2	7	7	7	7	1	7	7	7	7	7	7	7	73.25	0	3
85	2.68746680962951	5.77872919819057	6.15082565486476	4.13408414469887	6.11201114780151	5.82410174909148	6.30501394064589	5.11863692593179	3.72672758411265	3.39198196685808	4.71796624754442	2.15206425074403	5.04873268332334	6.41395867079518	6.1254901204638	5.16048618606558	6.851627181335	5.3802503088238	5.41774250532399	5.97451181216523	6.30854507792459	6.27252930638703	5.58705576753305	7	1	2	7	7	7	6	3	7	2	7	7	7	7	7	7	7	7	7	7	7	7	4	85	0	3
86	6.37034191480617	5.45655635021875	5.19296555522054	6.78954608319372	4.90309795678101	4.11316012828462	4.96523765820091	6.68334661862916	5.95436717231042	4.11805834637453	1.64251500322316	5.6598271853753	5.03304599635537	1.72144545448799	7	3.52869424881878	5.31984708499401	7	5.76179809547041	7	5.57988360129314	5.37586264238166	4.30713811494885	7	7	1	7	7	7	7	1	7	2	2	7	1	7	7	7	3	2	7	3	7	7	7	84.75	0	3
87	6.15177428869307	3.57603954058913	5.12747054243353	3.72249218318901	5.26380436075514	5.38483914016799	5.90456932693141	5.45115915967503	6.13191887203407	7	5.25724273525266	5.32124655473536	6.01010170171661	5.65709252987651	4.52401342198192	1.92747268898374	3.83578417813234	6.8539702487346	6.07759938597651	6.53433735712521	5.11619955819583	3.3821940270885	7	7	1	1	7	7	7	6	1	7	7	7	1	7	6	7	1	2	7	7	7	7	7	7	83.5	0	3
88	6.93530660779967	7	7	7	5.54064070441651	1	6.93902503823629	7	7	4.3141032017871	3.3633499966748	4.08735620731795	6.17778476991641	4.77989255947994	4.79101699303205	5.15783949762126	4.37885248579432	4.9905888411595	3.66928049069093	5.46096984708834	3.36352064783322	4.9086671161966	6.92145058218767	7	1	1	2	1	7	3	2	7	1	7	7	7	7	7	7	7	7	7	4	6	7	7	73.25	0	3
89	1.33611551364638	2.77377981310369	3.93762636525323	6.46767865410941	5.64413286500977	2.88691659545588	5.97227158316494	6.56812327419658	7	5.28920587181094	6.02245394950031	5.9935041410908	5.86316319464455	7	5.99818971606065	4.9796280261965	4.48684362192961	6.3275810907432	6.47403406682142	4.77376859241113	4.39822877728914	4.34109872332224	6.09140678090683	7	7	1	7	7	7	3	2	7	1	1	1	7	7	7	7	7	3	7	3	2	7	7	72	0	3
90	6.14838760110824	2.95828853529148	4.23437770640246	4.17308257252399	4.58092556683008	5.84289215800093	6.68253043491264	4.71117161479225	6.18090197182004	6.04610699082798	5.04585328399022	4.16264115960699	5.16084965887274	6.74796829471411	5.14546944878779	1.81528416170856	3.26776579929183	6.3206601768863	7	6.02918001822646	5.86404174072739	3.32498136632803	4.95266681429362	7	1	1	7	7	7	6	1	7	7	7	1	7	7	7	1	2	1	7	3	7	7	7	68.75	0	3
91	3.44154162367367	3.3989184863379	6.05386233359307	4.58065635977596	6.07517992745456	4.42206154532656	6.96701210828061	4.43082718257164	6.50163812600638	5.84854769914363	6.05879610110046	6.52428115715549	5.56146391441801	6.48942798807531	5.92143280772035	4.09499515949234	4.20581222659778	4.84120457948315	5.53357513323657	3.39052475992721	5.71472232705733	3.54065684649853	7	7	7	1	7	1	7	7	2	7	2	7	1	7	7	7	7	2	7	7	2	7	7	7	89.5	0	3
92	5.6188102504695	3.30961234198529	5.41444222932787	2.64386116638449	4.42456064440538	5.51366111069936	5.48884289284109	6.07972583525867	6.14932832694451	5.95582018328211	5.32773006628241	4.75730480649389	7	5.04038177889807	7	1.99498715482964	4.5973344263409	5.52402994108834	4.27633192783775	6.39656101040628	3.86014087686584	3.89905399563265	7	7	1	1	7	7	7	3	1	7	7	3	7	4	7	7	1	7	4	7	7	7	7	7	72.25	0	3
93	5.03141469662074	3.63299099708629	4.35738138457251	3.89944252551828	3.60687630325619	4.18807556664445	4.43049823774603	7	7	6.01012182435774	4.72304020098978	4.88842309660167	6.55224227524603	6.16691103083103	7	3.24584300918691	6.05784820914753	5.2761861978833	2.3371914197042	6.58378585896911	4.20961491171191	3.99469322077317	4.98729348371959	7	1	1	7	7	7	3	7	7	7	2	7	4	7	7	2	7	7	7	7	7	7	4	87	0	3
94	6.58800689106119	1.07211107757276	6.22054046664577	5.02104725544109	5.34946415948596	4.57966469809455	6.24294737155895	4.66019250264557	4.79823644412855	5.76748658453607	2.00313934463947	3.11062836452429	5.33755444170352	6.24223811773983	6.15490829176588	5.7438243268341	5.08124360927356	4.65657059412489	6.01815567841206	6.23048685339522	7	5.92414520849602	5.05731302239129	7	1	1	7	7	2	7	2	7	3	2	1	1	7	7	7	2	1	7	6	3	7	7	90.75	0	3
95	3.84119118754671	3.28024004885817	7	5.34052673281927	5.93344679286754	3.80361762070894	2.84248249512682	6.16651067461848	5.42854761457608	6.03154214163086	6.77293989390758	4.58120365950047	5.11030626987678	6.19762960281408	7	4.57300732146152	4.30910228772489	5.57566058247101	6.5889014588996	3.13436804428723	6.27774638762196	2.20304980429121	7	7	4	1	4	1	7	7	2	7	1	7	2	7	7	7	7	2	7	7	2	7	7	7	66.5	0	3
96	3.42875910422295	2.24419421367261	3.03525860617617	6.5361105670379	4.48161678339563	2.02490912188938	4.56698367824159	6.20309528487341	5.10045085259067	6.82423493677902	4.08991732184291	4.96183494483245	6.98798350439765	6.23553003409243	4.42253008709781	4.76368823413107	6.73306246979948	6.58130461710673	4.45855119077212	6.28198518093589	4.95790447428289	4.14310670338856	4.91298857615875	7	7	1	7	7	2	7	1	7	7	7	7	7	5	7	1	3	7	7	7	7	7	7	74.25	0	3
97	5.13589629590889	6.44379037324704	6.49529440923407	6.53347625417027	6.10872404281835	2.68526280243487	5.40968856498504	6.69363817853546	5.22732445502665	4.67410027817544	4.9539725923346	4.12898184253103	4.93314407859279	4.21456193125896	7	7	3.82845098965326	6.71902211892419	1.88875118127654	4.06182105580009	5.87661431088944	5.20862977281928	4.64548314010981	7	1	1	1	1	6	7	2	7	7	1	1	7	4	7	5	7	3	7	7	5	7	7	70	0	3
98	2.62696954170015	2.68458620572734	3.17298891413667	7	3.94272816713412	4.09955259989325	4.29141219053518	5.51186896273035	4.45463453566831	6.82748997415972	3.92286934304136	4.83233047525141	6.89050007724782	6.8317571176226	5.11893531072893	5.79770330074036	5.11090009914162	6.7916752055941	3.53428376209105	5.6035142723412	4.09748043560509	5.35668350037935	5.91957269966557	7	7	1	7	7	1	7	7	7	7	7	7	7	4	7	1	2	7	7	1	7	7	2	73.75	0	3
99	6.84691901863068	2.16683203292624	6.8290412419757	4.78026739598609	5.85968104197321	4.23649479890528	6.66783616026903	6.26442469895622	6.26732266455809	5.4798939305542	6.7605216288542	6.78687650573965	7	6.5889118488149	7	4.93523141966864	7	6.88471465353489	7	6.52340607857147	6.83437872650363	7	6.80896577819616	1	7	7	7	7	2	7	1	2	7	7	7	3	7	7	7	2	3	7	4	7	7	7	86	1	3
100	6.76272541363756	1	6.20213825823275	5.35924594353076	6.69196255867052	2.51410638119854	7	5.61763331221292	7	5.9693198261373	6.63514848172652	7	7	6.14488170649881	6.18203666112026	6.44707136077044	6.5305030830074	7	5.88103338706145	6.97216710323798	7	7	7	7	2	1	7	1	7	7	3	7	2	7	5	7	7	7	2	2	2	7	7	7	7	7	106.75	1	3
101	7	1.54251674188182	6.60120138981496	4.07273975225423	6.52463381734705	4.25049893425378	7	5.23062130111489	6.43912465551033	7	6.39807506284761	5.43719537117686	6.22702959196728	7	6.6166217726187	3.49670655635942	5.7175425500581	7	6.94845550519243	6.98462707147522	6.65897446264423	6.34814566825548	6.40524224140863	1	7	7	7	7	3	5	2	7	2	7	7	3	7	7	1	2	4	7	7	6	7	4	93.5	1	3
102	7	1	5.42590300130295	5.97752374674252	7	5.05909004119926	7	6.71140293832712	7	6.13384080245864	6.5160731840709	5.55083598312258	7	6.98201381482214	5.99591077479236	6.43411167972506	6.3947901158661	5.74123820616031	4.88857482325792	7	6.32959970291363	5.57129640937003	6.3154152831983	1	7	7	7	7	7	7	1	7	1	1	7	7	5	7	7	4	4	7	5	7	7	3	112.25	1	3
103	6.722186535641	3.54179875828693	6.15630165988974	6.91735972674002	5.69505948292449	2.54313392307989	6.28290141362424	6.77821061285199	6.28112015326626	7	5.81407906923386	7	5.83094042894238	6.34115835177764	6.66625289142851	4.37673112673022	7	7	6.79651280280949	6.66831638131939	7	3.2974141680989	7	3	7	7	7	7	1	7	3	3	7	3	2	4	7	7	7	6	3	7	7	7	7	7	90	1	3
104	6.65060204371635	2.99041548609819	5.51903203180776	7	5.42146948079959	2.7553959680044	4.78619074832191	6.11603748278249	4.09592983416097	6.31571422168246	7	6.24604234963813	6.62055908233696	6.97219698740317	7	1.89200976746851	6.34081426790383	5.60263850362424	6.3127886787904	7	7	6.85490035917359	6.18412449747978	4	7	7	7	7	7	7	1	7	3	1	1	6	7	7	1	2	2	7	7	7	7	2	100.75	1	3
105	6.59924003515513	1.23553045884309	5.23363566281658	4.69829992719098	6.90794047144034	4.11162871136375	7	6.50582227978513	6.76091953441386	7	6.96112310039991	4.76480072001561	6.67813638316159	6.41796092326581	7	6.38688774517073	5.92259813072242	6.04346692781044	6.53880639117445	5.35650722706123	6.71108083656064	6.06831832292537	6.70248539156414	7	4	1	7	1	7	7	3	7	3	7	7	7	7	7	2	2	4	7	7	7	7	7	98.5	1	3
106	7	3.27461784507142	5.16111391591493	7	5.43710359650365	4.44923839573011	5.8418938151311	6.38760564281918	7	7	6.44526019075494	7	4.74520507793744	7	6.97992064019369	1.2074888719823	6.08154755418755	6.40467245404486	3.0859128095841	6.52947066895417	6.78080455575075	2.297067609929	7	1	7	7	7	7	2	7	1	7	7	2	7	7	7	7	7	2	3	7	2	7	7	7	106.25	1	3
107	4.84841638773057	1	4.93137318828289	4.49387126816743	3.25210157080089	2.34086093709587	6.92956053971859	7	5.4003948674584	6.97858564416237	6.74248441955336	6.14475767456519	6.93775144668292	7	6.88821006562989	6.84420087091646	6.57333700964228	5.68153739185583	7	6.01122400482299	6.4177343387479	7	5.61924956208808	7	7	1	7	7	7	7	2	7	5	7	7	7	7	7	7	7	7	7	4	7	7	7	94	1	3
108	6.05076188313391	1	4.79179778170573	5.05808241829276	3.94652999799747	6.26295274586724	5.10329992953731	6.83844892325218	6.31016468385541	6.44051825459414	7	6.65209117642691	6.70930964106483	6.82392708947477	5.98342088667052	5.64839615445176	6.34494396392357	4.67353153283777	2.62407856054996	5.03433815605998	6.18421960480101	6.48437320914787	7	4	7	1	7	7	2	7	2	7	7	7	3	7	7	7	2	7	2	3	7	4	7	1	96.75	1	3
109	7	3.20785245693448	7	5.48999313662467	6.22992646416828	7	6.92107076122638	5.52529235073625	4.6291595944998	5.36005803397547	6.3316287988029	6.04798087696766	6.67837563965768	5.85355747405498	6.41679194964335	3.88307861087893	4.90437476802656	5.4884969537545	6.10324662278376	6.00856660786534	7	6.849619162317	7	2	7	7	7	7	7	7	1	7	1	2	2	7	7	7	7	7	7	7	7	5	7	7	91.5	1	3
110	5.28375243305238	4.1193269290705	6.28349886460566	6.7422824566487	6.4704227392977	2.86283011526599	5.98108963756386	5.78175861507663	7	5.76843341389406	6.42312522245875	5.62406429264341	6.80423101743396	6.24860246847958	7	5.78202485917758	6.98311925650432	5.65306901439446	6.66859855617716	6.42805110893068	7	6.91440577099729	2.22546317248153	2	7	7	7	7	7	7	4	7	1	2	1	7	7	7	7	7	7	7	2	7	7	7	95.25	1	3
111	6.78695916400802	2.06330960269857	4.88049691641898	7	5.63435449277878	1.92645384377698	5.42977230955066	6.12430881091944	5.8080590333665	7	5.8742747495061	7	4.93224632210631	7	7	1.18826232525313	6.37806297801092	6.20409664791274	6.72694792421752	6.65707436451338	6.0378993143594	2.51507629142542	6.20557694662629	2	7	7	7	7	1	3	2	7	3	3	1	7	7	7	7	2	6	7	6	7	7	7	92	1	3
112	7	1	5.01984443071437	3.62175113406133	7	4.08632243809175	6.7597152787585	5.32570814724706	6.92686850815107	6.48759093385235	7	7	6.94827436652123	5.14676347989125	7	6.41007545192454	5.85819580175454	2.86645873093035	7	6.89444962026384	5.2772024329847	7	7	7	3	1	7	1	7	6	2	2	7	7	4	7	7	7	7	2	4	7	7	7	7	2	97.75	1	3
113	7	1	4.15013305565889	5.65605668360101	1.82452497816511	1.40802782684674	7	4.87982078679186	6.7580623785359	6.5220373301099	6.19767819225757	6.90940083617193	5.21608339268639	7	3.52182406235307	5.49033976458856	7	6.88591066630114	6.39757149989091	6.45261676939595	5.89107675946411	6.0045776168766	6.83549473608773	7	1	1	7	7	1	7	6	7	7	7	1	7	7	7	7	2	7	7	7	2	7	7	95.5	1	3
114	5.67800974581731	3.35820374341004	5.13307395940618	6.57198559019127	6.78132806940085	2.51157228145841	6.31232799478413	5.19914747139845	6.44019132342475	5.65411973589717	6.85962840944655	5.2018799923884	5.13514608301907	5.45987514346787	7	6.71360974454237	7	6.99610785942452	5.67085870125926	6.047238335388	7	5.19492213488803	1.40553762013754	2	7	7	7	7	7	2	1	7	7	2	1	4	7	7	6	7	2	4	2	7	7	7	102.25	1	3
115	6.70176366090924	1	1	4.3286293882839	2.39972420672832	5.97600285069464	7	6.57997620784343	6.21247489574839	6.66424542456132	5.68544153290251	6.48654780157362	4.98268547226189	6.18871282785905	6.1854773968749	5.28297488324353	6.39733385480231	7	7	6.34289097467084	6.87081681043292	6.97348994404998	5.78025900127574	7	2	1	7	7	3	7	2	7	7	2	7	7	7	7	1	7	7	7	7	7	7	1	83	1	3
116	7	1	4.70571680345667	5.51746184728117	2.18041990720573	2.95823733139763	7	5.07099206082299	6.5546995535776	5.57394687214966	6.08883351183069	6.37905832085655	5.87631004586512	7	3.00042513189699	5.36851795446583	7	7	6.40389700640096	5.99034559481981	4.89105943498449	6.85656133244677	7	7	1	1	7	7	1	7	4	7	7	7	7	7	7	7	7	2	7	7	7	2	7	7	89.75	1	3
117	7	1.93616935817417	1	4.68517821621921	2.47742813737904	6.81422163402203	6.87528010795695	7	7	6.63904607364051	5.26643346327943	3.56049814156311	6.08307652500781	5.8570235549873	7	6.05025818881005	6.57476090011952	6.47346268300988	5.91459200120399	6.99698128443832	7	5.02943018499244	5.82920301430687	7	2	2	7	7	4	7	6	7	1	2	7	7	5	7	2	7	2	7	2	7	7	4	92.5	1	3
118	6.55046867881423	4.40416198870136	6.11506061320219	5.46770159092802	5.75254001724478	1.36427769756094	6.34514980992871	5.33562474808831	6.66847595572529	5.69333311999773	6.58415930399606	6.37092057546034	7	6.97668565878814	7	5.7009487513443	6.71219418632143	6.01048829631337	6.20037165598399	6.35069572517574	6.87843554435129	4.66160641356813	6.81321342947929	2	7	5	7	5	7	7	4	7	7	7	7	7	7	7	7	7	2	7	3	4	7	4	95.25	1	3
119	6.71067809999524	2.70071714154011	6.83811551851159	5.69213708614397	5.30502966374998	1.58329517458829	5.7340145935185	3.2143015258773	7	5.85333989310509	6.40669165480965	7	6.93500914550242	7	5.93813491345316	2.45849202033968	5.61431414215827	6.26032020484089	6.71334212605755	6.05578038666861	5.94915051512576	5.85104127569972	7	3	7	7	7	7	7	7	6	7	7	7	7	7	7	7	1	3	1	7	7	7	7	7	91	1	3
120	6.79347984574768	1.52829469305321	3.40434081801845	6.37736168316446	3.56208199161737	5.2065663854992	6.11094684985935	5.03009020892412	7	6.54022763953908	5.42005900030602	5.99346511522235	6.5438136118983	7	6.93780827652236	1.94813316583478	3.66947159725924	7	7	6.97593314193514	7	3.46960405009202	7	7	7	2	7	7	7	7	1	7	7	2	7	6	5	7	1	7	2	7	7	7	7	7	108.75	1	3
121	7	1.47399048974926	2.58457444446118	5.98650738114467	4.21894609949286	4.03076259653963	6.85058183818341	6.44649648860203	5.67060492569884	6.84084375858062	4.88721030195582	3.97377516922632	6.38321563502422	7	5.01776442128328	5.14242851045092	7	7	7	5.65591973874763	6.19658206463633	6.40934163837381	6.55536955098588	7	2	2	7	7	3	7	7	7	7	2	7	7	7	7	7	7	3	7	3	7	7	7	87.5	1	3
122	6.17358362643324	3.02868975747591	6.13244908322721	7	4.48076592935116	2.89701332142061	6.46399586878389	5.32764543084872	7	6.14498336430515	5.26758623320096	5.52893813592442	5.42749424370359	6.54935162240435	6.79450068065498	3.98442881845082	6.60313615410705	6.70991301438121	6.31888932541238	5.85671874907819	7	6.4720665704139	5.77217191853604	5	7	7	7	7	7	7	4	4	2	3	7	7	7	7	1	2	7	7	3	7	7	7	108.25	1	3
123	5.8057373359555	1.94320251760063	6.57214344380193	5.60969086528147	5.02149489683071	2.89981689687989	5.83899869035332	6.42677879151641	6.79902011416305	6.24187743590327	6.79131968737818	6.55541586424449	6.21864679149804	6.48107110814295	7	1	7	7	6.9260939826952	7	5.73304370957318	3.23926313640687	5.55901209551716	1	7	7	7	7	7	7	4	7	7	3	7	3	7	7	1	7	5	7	3	7	7	5	101	1	3
124	5.49858264106459	4.38676486190269	5.98918254937207	7	6.66526828614473	2.51485576495925	7	6.99475611222811	6.5162589592095	7	6.51140866835827	4.46791176666172	6.58055227341156	5.85701979683043	7	5.73287042351019	6.10042880480586	4.10792837166461	5.761457971677	6.74314631036802	6.5483355853936	4.89056623539168	3.24135526495683	2	7	7	7	7	7	2	2	7	7	2	7	5	7	7	7	7	6	7	6	7	7	7	100.75	1	3
125	4.0036382837625	1.78251397172896	5.71513771015557	5.2423476134784	6.87019993539882	6.63469283175256	6.98343184760686	7	4.31047142525118	6.91580110343039	6.78435159742656	7	5.94288154903783	3.58670391811726	4.52427226705896	2.59087626777733	4.51217630855402	7	5.93627434091245	5.23906650397987	7	7	6.49444158797819	1	7	7	7	7	7	7	1	7	7	7	7	7	5	7	7	7	2	6	4	7	7	7	91.5	1	3
126	6.61023023450635	1.50374806732514	5.20290702460056	3.49739390161391	6.95939238582369	5.01040481860541	6.34814627434286	6.45420605392339	6.7569136301295	6.17255175972035	6.48517526473529	7	5.41342768932042	5.98885711879869	7	5.1591061038102	7	4.03198046861454	7	5.42492416056387	3.78101280732155	6.3009658351359	7	1	7	7	7	7	7	4	3	7	2	1	1	7	7	7	5	2	6	7	7	7	7	2	91.25	1	3
127	4.63987219502416	1.96273450062231	4.11124902851342	3.4638074092168	6.32433303590333	2.12802304749019	5.85070154766927	6.21880808362736	6.35676121167469	5.39414491274891	7	6.94025861798817	7	5.83851389731598	6.0965782553828	2.8576654877735	4.7599393868394	6.45031349521785	6.10878077259088	6.72535174303443	4.58983848602899	6.51918302669111	7	2	7	7	7	7	7	3	7	7	7	1	1	7	7	7	1	7	7	7	6	7	7	7	94	1	3
128	6.68335097065067	1.40427983752276	5.40800639694126	6.02274368447004	6.77586706750452	4.71777629184944	5.58709175619959	7	3.35323832415149	5.92839676365538	6.8085423596225	6.48764249722547	7	6.85177123384012	5.89345449698143	5.79473212434318	7	3.971574327234	6.6724345957365	7	6.45137713504101	6.16236597984526	6.26551389931369	1	7	7	7	7	7	7	1	7	1	1	7	7	4	7	7	2	7	7	5	4	7	4	94.75	1	3
129	6.15280197405536	1	6.05981929840709	5.70350874577023	6.77035492970554	6.14916008474754	7	7	2.51977022514673	5.78703127527812	5.74538998558946	6.3729451866961	7	7	5.76243584226091	6.55935961328295	7	4.90906219199178	5.92735673367763	6.78575937749435	7	5.21086030511106	4.92447938285254	1	7	7	7	7	7	7	1	7	1	1	7	7	4	7	7	3	2	7	5	7	7	3	99.5	1	3
130	5.5500686264432	2.82887264464252	3.22853552341503	6.2947721509657	3.89500609415141	1.53357977699879	5.90007552022795	4.84118025676957	5.36197881282352	3.20882813766184	6.9721056761558	5.84109130567206	6.27098744280156	7	6.25075823455726	5.4369566441496	5.54843072572083	2.87401250098915	6.65708153842284	6.78949388752219	6.87055814382648	7	7	7	7	1	7	7	7	3	2	7	1	1	7	2	7	7	7	3	2	7	7	5	7	7	98.25	1	3
131	6.10343168521831	1.49041399696799	4.26111168839414	5.27285049928884	1.83225918317443	6.2362436838925	6.22222162428193	5.22084693273872	7	4.77081196083052	5.46509719538564	6.97200783118577	6.35600038308302	6.70936285574432	2.722103668138	7	6.3610387721524	5.28265187281077	7	7	2.95157296935815	6.17868578418731	7	7	7	1	7	7	7	7	7	7	1	7	1	2	7	7	7	4	5	7	7	3	3	7	85	1	3
132	6.45377764672153	4.77757162058988	6.63545302269545	4.32176288404025	6.02920104029206	4.78789717288828	7	5.73592461573639	6.1286237430805	5.97654021959592	6.13875667805113	6.31826430702841	6.69374883414151	5.7867546693967	6.56826827272843	5.57260517045189	5.78563356103948	5.93352939288323	6.45877867597427	5.92932619860038	6.5634039971345	7	5.03689803776286	2	7	4	7	7	1	4	2	7	7	7	7	7	7	7	7	5	2	7	3	7	7	3	89.75	1	3
133	7	2.78416214344606	6.57448984162039	3.57385419370261	5.59112319900632	2.95124909389291	6.75026335108323	7	7	4.78551113518365	7	4.80016906171772	6.60130159006123	6.33094757967049	5.39647822144974	6.40483584675621	7	4.74034358496821	2.46314545962502	4.68790403715333	6.44647093957514	6.66114355150775	6.16816996418791	1	7	5	7	7	7	7	7	2	1	7	7	7	7	7	1	7	7	7	7	5	7	7	77.5	1	3
134	6.5944285846721	1.76775484729086	3.50435533877289	5.89125866747957	3.66519235877913	1.7711221954558	4.9795228276467	6.58484173939171	6.27808977565475	6.79996436670568	7	4.10651809147188	7	6.28424094048293	6.39031839623171	6.78232701258692	4.64152666173748	4.87967876565274	7	6.7820187032891	6.20566009088044	4.78363650371013	5.01454978598179	7	7	1	7	7	7	4	1	7	7	7	7	3	4	7	7	4	4	7	4	7	7	2	96.25	1	3
135	7	1.76812552773716	1.1955441124439	5.85562291517335	1.08667474777488	3.97169593431978	6.58772193080995	3.61115109631745	7	6.45849082682219	7	5.64083236801758	6.5764391034271	5.29791690509377	5.46021583743012	6.68535085460102	5.35771430098212	5.80207146098948	5.94012856482822	6.4081569952199	5.76906226293808	7	5.82238399909185	7	7	1	7	7	7	7	1	7	1	7	7	7	7	7	7	7	7	7	7	7	7	7	99	1	3
136	4.85106678470084	2.79806631694929	4.36461620835189	6.45114118424766	3.64761785830192	1.57939477959278	5.32055843989363	6.86815465547195	6.09004112695285	4.4151454575083	5.59823981656821	6.84652531540419	7	6.36030534814932	5.21042690444285	3.13199542442026	5.15288374378202	7	7	5.39989377486012	6.89848943142833	7	7	7	2	1	7	7	7	7	1	7	7	7	7	7	7	7	1	4	6	7	7	5	7	7	88.75	1	3
137	3.6868064677288	2.52800903807129	6.82431346489068	7	5.8184018843271	1.91150489970012	7	6.85475792176156	5.18009092868432	5.51129843054268	6.82298099554466	6.97109802977646	5.97926801681634	3.69544680260643	5.95921456852187	6.7951524912146	6.65026058252891	5.33868904727038	7	6.15120513589421	5.98172041066375	3.72707695336829	3.89198583163099	2	7	7	7	7	1	7	5	7	1	2	7	5	7	7	7	7	6	5	7	6	7	7	80.5	1	3
138	7	3.4660450785839	6.75941602287519	4.05281206377486	5.6539029863333	4.97887798662638	6.20492723378884	7	6.94632696126723	4.55543843314076	5.81419306362942	4.82679840345339	6.68820542387183	6.40499973187226	5.90849294201848	5.87997732375375	6.43936091806078	5.00159727110688	5.66127370980236	4.88058528881696	6.85498999257118	6.51247506265072	6.53978696053985	2	7	7	7	2	7	7	7	3	2	7	7	7	7	7	1	7	7	7	5	7	7	7	84.25	1	3
139	7	1.7918675358007	5.11485097397732	6.84481799667345	6.01634934551032	4.988327329222	7	4.77448691384235	6.56646753530761	6.82604534587538	5.51646836424839	5.68468587842307	6.07760500797964	6.846990780975	6.44216897752298	6.70377339068962	5.01225920304003	5.30171953351183	6.64638834712613	7	7	5.3507490751455	6.98351337753982	1	7	7	7	7	7	7	6	7	3	2	7	7	7	7	7	7	7	7	7	7	7	7	94	1	3
140	6.83841021054176	1.53239331533786	1.37255398486229	5.50034843924712	3.44405931446298	1.80701704733193	7	2.49357999261791	7	7	7	6.11247298101054	3.97842100486914	7	5.16015371901253	6.39076011721742	5.59736153928302	4.53911304654615	6.96178967277608	5.62038868326717	5.94191423140508	4.05726779285421	6.45321292119295	4	7	1	7	7	7	7	2	7	3	7	1	7	7	7	1	2	5	7	3	4	7	1	94.75	1	3
141	5.06606417702909	1.05314852383822	4.75834147885781	6.57312480190168	3.46224093936071	2.94387196730943	7	6.50842101937847	5.97724023599226	5.37018578573677	5.05922278225663	4.09016129262448	5.97307995439137	7	4.93141441464527	2.63126976361172	5.39566194851135	7	6.43354506286715	7	7	7	7	7	4	1	7	7	7	7	7	7	7	7	7	7	7	7	1	2	7	7	5	5	7	7	89.5	1	3
142	6.97343591346094	4.03570233680908	6.31255978339991	7	6.4968606779477	1.52442442575342	6.68442804114833	6.95050754527502	7	4.31774035155081	4.76260590138914	7	7	4.9257054622431	5.65874043614318	6.01832373311414	5.53672751252793	5.44315958579918	6.62448847441242	5.83370555295626	6.72689562026475	6.35180544733413	1.28202826920667	4	7	7	7	7	7	7	3	7	7	2	7	7	7	7	7	5	5	7	7	7	7	7	95.25	1	3
143	4.48109235494838	3.13191810864934	5.70659418603875	4.54395357432946	3.0064241944955	6.34243838626815	5.66333105518933	7	6.86415605086671	2.15428439105338	5.52638769103737	7	6.43187782918704	5.09827439805666	7	4.7013195918347	7	5.49816108165102	7	6.132904133285	6.02038389165038	5.84764620298046	5.6390982275126	2	7	1	7	7	7	4	4	7	2	7	7	7	7	7	7	7	7	7	7	3	7	7	80	1	3
144	5.98063079800853	3.31938553387395	3.20727639896547	5.15565901274202	2.75151476607166	3.709665314426	7	3.81028730873761	6.70555891169378	6.87528928014939	5.75398739895115	4.84274963630728	7	5.83783708024771	5.48525203509109	3.95378508272072	5.9173151667764	7	5.42226092756545	6.01657813994108	5.66725691047486	6.70598174166001	6.83527420497452	7	7	1	7	7	7	3	3	7	7	3	7	7	7	7	1	7	2	7	7	7	7	7	99.75	1	3
145	5.44895754042591	1.23169186284412	6.51725923734523	3.88130766524517	6.50646866093032	4.67744947085852	6.99077096499205	4.862764770302	6.35355726982072	4.91974025601147	6.85933966131696	5.80832950572534	5.98834046490628	5.68156940875433	6.19781750282439	4.94635848890561	6.57358266188588	2.74897518565499	7	5.88351739316963	6.60653888856145	5.97865470904544	6.16016959093339	1	7	7	7	7	2	3	1	7	7	7	7	7	7	7	7	2	2	7	6	3	7	6	78.5	1	3
146	6.54900331218724	1.09605048309812	1.6467471457129	5.32140617977022	3.69586852758686	5.65157755915124	6.28288013019509	6.01480657150622	6.57265569557989	3.44089394078302	7	7	3.79044260620445	7	3.27171977631407	6.95646109888324	7	2.28306589551698	5.66751761471265	6.00973138667842	5.96079043204406	5.7133156630049	5.58656573970408	7	2	1	7	7	1	7	7	7	7	2	7	2	7	7	5	4	5	7	7	2	7	7	85.25	1	3
147	3.8731934417794	1.09063098056819	5.96990212670897	5.92893626523425	7	4.88971486366863	5.96660625734858	4.02352910070281	6.41568751043052	6.3288661411927	5.67902321248381	6.96831339300391	4.96295761166957	6.01077711027188	3.50853461067348	1.70519864439286	5.95548804492811	6.16834775834138	6.05405575976052	6.64447916346621	5.34580580970533	6.21167334079176	6.33444172118005	1	7	7	7	7	1	3	7	7	7	7	2	7	7	7	4	7	1	4	7	4	7	5	87	1	3
148	5.55622902094954	1	2.84348136554954	7	5.44368356299787	2.58917830962602	6.72381234817823	5.00110394654079	2.79829540730723	5.77764732084066	6.51654341007248	3.58077029530993	2.35680418074053	5.28582883250589	6.61140498505682	7	6.64439921871085	4.39455702439281	6.62948691903321	6.35646711489145	7	6.14546373874882	5.56112301713404	7	7	1	7	7	7	3	7	7	7	1	7	2	5	7	3	1	7	7	5	3	7	7	83.75	1	3
149	7	1.98117191611091	4.38524844933111	7	7	5.83582675677353	6.56279783380336	5.7514912093847	4.94069723173825	6.40703271801388	6.08588240143391	5.2030138120625	5.34890616037846	4.04519106994217	6.50601988108987	3.47934289280782	5.97319842015537	5.60612359052066	7	6.54656971234804	7	5.52588507812074	5.40079460713128	1	7	7	7	7	7	7	7	7	2	2	5	7	7	7	7	7	7	7	7	7	7	7	82.5	1	3
150	7	1.30956884694946	3.58088878336617	6.51505850553514	4.71570505746251	4.23193637596689	4.59365278276157	3.76683718860105	7	5.6734851433236	5.23925957335358	5.53324659419367	7	7	6.11160102238312	3.54784424319255	6.81888638865367	7	4.63761282959691	4.66667069315905	7	6.77977860349366	4.38900038625961	7	2	1	7	7	7	7	1	7	2	2	7	7	7	7	7	7	7	7	7	7	7	7	87.25	1	3
151	5.23077414917957	1.81465598679589	5.48249802336744	3.90754340872319	6.9413754985798	5.83345605364879	6.14641278137269	4.29675915232739	7	5.60307287916806	6.17190879356162	5.56826449604608	6.71549576728725	5.74597413311235	5.56746117907743	5.48441582957944	5.06105176245417	4.42527231776713	4.58717075509855	6.92201451552654	6.12156215968651	7	7	1	7	7	7	7	7	7	1	7	2	7	7	7	7	7	7	3	7	7	3	7	7	7	89	1	3
152	6.89522990588622	1.35171791157055	5.36148211503092	3.8849361041198	5.98794935615569	6.0794213303303	5.65051712790995	3.88844499092693	6.66651290982143	5.53156218341772	6.10516238418312	6.73544459062397	6.67873220062563	5.569406596114	7	6.01992899942131	6.02200587779508	6.46174679443015	5.11446837211825	7	6.55026294470759	2.89876832760974	4.43116240676633	1	7	7	7	7	5	5	3	7	1	7	7	7	7	7	7	3	1	7	4	5	7	7	82.75	1	3
153	7	1.01953115822698	1.64934941733394	6.34638227224753	5.13487910623228	1.56357536691208	7	6.12827956669734	6.92761692533914	5.68518540764845	7	5.60119471996568	6.3985811938565	5.71894830904965	6.19633801183116	2.50905222618268	4.14708598592233	6.77859398659691	6.81398762680597	4.85096421220545	4.5780156434697	4.85541273530862	5.69161112988079	7	1	1	7	7	7	3	1	7	7	1	1	2	7	7	7	7	5	7	3	2	7	7	85.5	1	3
154	7	1.65307108664469	6.24924096596048	3.88290823378727	6.22500494373806	3.40796181132529	7	5.37741278705296	6.51826567618998	7	4.55859356251285	3.80428444137135	6.16942963002584	6.10647169880024	5.70565430828775	6.38434861012275	6.79951492297237	3.77598466907419	1.70616432117724	7	5.82973445312772	6.86232015931171	6.79589412285678	7	4	1	7	1	1	4	4	7	3	7	7	7	7	7	7	7	2	7	7	5	7	7	82.25	1	3
155	6.60765556402874	1.69866961375156	6.56476453893241	4.64979320764516	4.29449503426042	2.99388899359253	5.65618834100549	6.47136719852786	6.33085663036775	5.05963794194795	6.32024327718061	7	6.9616875863471	6.05549124301197	4.91296612462747	2.39100628027139	5.51217504407006	5.35343301876337	4.65783470034848	6.54731442251745	7	4.38197819758294	5.18388269339078	7	7	7	7	7	7	7	7	7	1	2	7	5	7	7	7	2	2	7	7	7	7	6	94	1	3
156	6.72340089731612	2.89600421710936	5.09164457443514	5.3342506868074	1.61624271081412	2.72971017997075	6.28674392426521	1	5.80966689130352	6.04267287499331	6.54380861919578	6.68361481655858	7	6.47121262826825	5.62861359507801	5.67757670540179	6.70848589273252	5.40354501682103	5.33354127150202	5.20608536939596	5.57581126616229	7	6.44258284802597	7	2	1	7	7	7	4	7	7	7	7	7	7	7	7	7	6	7	7	4	7	7	7	88.75	1	3
157	7	1.39036655386928	5.41978252700898	5.97406406009704	3.55367976454137	3.52210588327272	6.25123372464553	5.54096927098042	5.23537892226323	5.83126498083503	6.27622701454419	6.1351173641673	7	6.55133448178745	6.04243408414443	1.85934849770799	3.35268211807213	1.01998635786755	5.19218535848119	7	7	4.47302115645611	7	7	7	1	7	7	7	7	2	7	7	3	7	7	7	7	3	7	2	7	4	7	7	3	95.5	1	3
158	5.97289776944691	1.89825921564591	5.37682413441378	5.03144706142961	4.24115029173286	1.02826162335327	6.16278054982968	6.19965693608065	6.08795200277955	5.2310417457472	6.77539286737644	5.5714069948755	6.3080379566371	2.9375494469382	6.24742034191282	6.59034433555649	7	5.37138405611743	6.09814056623069	7	5.13851862466904	5.21761996534112	4.98672377580068	7	7	1	7	7	7	5	1	7	7	1	1	7	7	7	6	7	1	7	7	4	7	3	92.25	1	3
159	4.31627443039721	1	4.56909361373716	5.32684775623261	6.4419756321519	6.30876257490727	6.31387838648034	6.49227475243045	5.42822922871441	6.8041312444403	6.91771763425374	6.29061750548593	6.7240356589341	3.45510627705531	6.36019908887932	3.21411210324902	4.26980152577895	7	6.31231774980576	4.03567451724237	6.84649990289294	6.36350463165796	5.43729779729637	1	7	7	7	7	7	7	1	7	7	7	7	7	4	7	7	7	2	7	4	5	7	7	102	1	3
160	4.87343935694594	1.67300596132782	1.87024390192911	4.59407095780244	3.70265888814875	3.72157252297542	6.75988540548981	5.48220625814785	6.03085973445664	5.00184734250436	6.48665592847235	6.96458154296706	4.00763182396926	6.56401105879596	4.0995611550981	7	7	3.12284484352668	7	6.42039986885752	5.89847136739098	6.86332682885929	3.74256434171825	7	1	2	7	7	1	7	7	7	1	1	7	7	7	7	7	3	7	7	4	7	7	7	79.75	1	3
161	5.11692183429115	1.53643612416174	4.74169204964829	3.88127655567242	5.98922600670365	4.45438523500764	3.51374543517501	5.90382576258085	5.57748803972953	6.75372675418481	6.75951160779531	5.41712308320565	6.83838216375358	4.92476466247553	5.56346646956063	3.58182766509107	3.03988546184445	6.15818656104552	6.92369757465189	6.38684019725952	7	6.53076909210919	6.43636831625412	1	7	7	7	7	2	7	7	7	7	7	7	7	3	7	7	7	2	4	3	7	7	7	89.5	1	3
162	6.679974645958	3.5713754516583	3.75422279430824	5.19061427168476	3.50839952730299	5.74253896702709	5.06542553045169	5.7385110285276	6.13658862007488	5.70925749341593	6.27653693231355	4.24090036741497	6.4782923645965	5.77184551752243	7	2.25797755359668	3.80524036584161	5.71013551447326	5.43197047654412	6.64085693032657	6.66122634820221	3.00394176161584	7	7	7	1	7	7	7	7	3	7	7	4	7	7	7	7	1	4	3	7	7	7	7	7	72.25	1	3
163	5.34919092605338	2.73169322999852	2.58160214427219	5.19236650427765	3.53232696387182	4.37419577612927	6.45416081239027	5.16082102391678	6.09380768246832	7	4.81403386838565	6.60192395621859	7	4.8362954393855	5.17413871570567	3.72107145287149	5.60360270481086	6.69228509626036	5.93536343765242	6.47042269977496	5.11861249993235	3.56301233377501	6.49102640008835	7	7	1	7	7	7	7	2	7	7	3	7	7	7	7	7	5	3	7	6	7	7	7	99	1	3
164	6.18135443862458	2.85841347146217	4.64502531318169	3.57330431512868	6.42276156387366	4.59822266936539	6.34412386396718	6.27397406526403	5.06726411691027	7	3.00980182637485	6.33819487995535	6.90149717000098	6.69666408226491	5.55557191364781	5.84436975524325	6.74960907569162	5.28025165526259	2.37761749652367	5.17004702851477	6.81687213113145	6.95475343084946	5.77442663998032	1	7	1	7	7	7	7	2	7	1	7	7	7	7	7	7	5	7	7	4	3	7	7	84.75	1	3
165	6.62857924248205	3.2176744080332	6.8493901793441	3.43672967632814	3.4985600704248	5.04845537086913	7	6.21171984662973	6.24679893935453	4.42547329641713	4.34895457763471	6.3096548530385	6.16428531195444	6.39293051408976	6.93761686089333	7	4.43863988026017	4.49437848222507	4.40251381784229	6.91464987532802	6.46259323527285	6.6161705832952	4.24505710601416	2	7	1	7	7	2	7	1	7	3	7	7	7	7	7	1	6	7	7	7	7	7	7	85.5	1	3
166	6.78818314677248	1.21897369648743	4.56095247428742	5.89779592815609	2.22452117010171	4.52322244384511	7	2.88240834550385	6.95051397722272	7	4.37264447359889	3.48075967995053	1.24362633936156	6.54051304953247	6.06620398035163	2.95065065377328	5.52364454350136	5.35781269780395	5.52271061510202	6.97076250884612	5.42322406334856	6.55648782797542	6.65940640938255	4	7	1	7	7	7	7	1	7	7	7	1	3	7	7	7	7	2	7	5	7	7	3	89.25	1	3
167	6.83548687141152	5.03687179191646	5.94986258439391	3.15225257463173	6.99809686355715	2.74895989881848	7	4.33532168539136	5.8036695449338	6.30200336203436	5.57648745087927	1.23090618304418	7	5.92442169273982	7	5.89165291541829	4.86931134365118	6.78070303393735	5.74041320526013	4.90542204471946	6.34968527874929	5.37189223311424	2.91836540206695	3	7	3	7	5	7	7	4	7	7	2	1	7	7	7	7	5	2	7	7	3	7	2	69	1	3
168	5.42657579297681	2.9542785840361	4.98428890560198	4.26026258106562	5.54733775767631	4.6460966081234	6.12793078116382	7	6.50222853314873	5.48576930834746	5.58718267268263	5.47314603666337	5.74986394806941	5.43669366875942	5.98273492384095	1.1648085435277	6.57722780529048	4.71391155336741	4.83234002022668	6.1054898086554	6.12521271683989	7	7	1	7	7	7	7	7	7	1	7	7	4	7	7	7	7	1	3	7	7	6	5	7	7	83.75	1	3
169	6.65662596703095	1.73965317644624	5.87778633564643	3.02620563781006	7	4.29156511396538	5.37838614848831	5.29232119418748	5.78140454903288	6.34829090887972	4.97092999697322	5.79889669438302	7	4.74474966013898	6.79434994741756	1.97599762103726	4.21239651823868	6.10891920605513	6.01200214517119	7	6.87732333578861	6.58557453116952	4.34034056720354	7	7	1	7	1	7	7	1	7	7	7	7	4	7	7	7	3	2	7	7	7	7	2	96.5	1	3
170	5.06761402637916	2.22949477280702	4.61776395680354	7	3.68376682468151	1.88531262595101	5.86827244430745	6.67277330000292	6.5475068001162	5.50928403929957	5.15829444075951	6.07058208832652	5.87969128310749	5.38832639679204	6.87059698128659	4.49656076828761	5.14426671612309	7	3.37015872104226	6.2507145036373	6.29247174861758	2.78984031414428	7	5	2	1	7	7	7	7	1	7	7	7	7	7	7	7	3	4	1	7	4	6	7	5	89.25	1	3
171	6.23149853874255	1	4.05070579339459	4.34167846525741	2.85273218406738	1.84084043028627	6.79305656919384	3.00294841687734	5.89448735159516	6.19517882481941	7	6.15517236659013	5.95411397857297	5.66875611919166	2.90582093921539	4.80384723871906	4.41591805023992	6.07840704562755	3.07705420129864	6.52204464427257	6.90714144437805	5.06347161448554	6.79328614275083	7	1	1	7	7	1	7	7	7	7	7	1	7	7	7	7	3	7	7	7	2	7	7	73	1	3
172	6.63529370948986	1.80323786024277	5.43493415526189	4.63305210733185	3.01129837170889	4.04805466604322	5.76868186355949	5.77884508048292	4.92882130513656	6.68610780059084	4.77606302808371	5.52408360306416	5.54381105265141	5.30117600801962	6.36687032901306	5.68359135058929	3.65818583797287	7	5.30366213785485	6.03442777963916	7	7	7	7	7	1	7	7	4	3	2	7	2	2	7	7	7	7	3	2	2	7	7	7	7	7	96.75	1	3
173	6.2068611413568	1.13857790690707	6.58241686978413	3.13403238150431	5.0802300142147	5.71709494956727	5.58570675094741	4.78926692307532	6.90866592732638	4.64329863330538	5.58479409051632	6.95660580736915	1	6.61372993372588	4.30949170060291	2.6911767815039	7	6.56011835601037	7	5.34864085482447	6.46590978456643	4.73949316964608	6.7657395720654	5	7	7	7	7	7	5	1	7	4	3	7	7	7	7	1	7	3	7	4	7	7	4	61.5	1	3
174	6.00555596830111	1.74074939849618	5.75419584999759	5.15705679953084	2.59843717233667	4.62271418120956	6.30724323041163	6.09860806338727	7	4.43700010663573	5.53030271320955	5.08371801726176	5.07735232672099	6.1829888726852	6.89965981426373	6.07490459612905	5.56697570962637	5.27879016659856	5.57616170163593	6.78754391315122	5.53305887815464	2.40663383601388	7	7	7	1	7	7	7	3	1	7	1	7	7	7	7	7	1	7	7	7	6	4	7	7	90.25	1	3
175	4.16544830928455	1.86257313497618	4.29580151950883	5.4084541068694	6.16478427182521	6.33968471677479	5.9562869361162	6.13510069470502	4.52807806580705	7	5.46702363437965	6.50686340593045	7	3.75663755681759	4.96275653834562	2.6344553065499	4.83780683810945	5.85472696989171	5.67288588870663	4.64228966365789	7	6.87357199391221	7	1	7	7	7	7	7	7	2	7	7	7	7	7	3	7	7	7	2	4	4	7	7	7	77	1	3
176	6.54843098019774	4.81927719951968	2.87139211177549	3.79513392927526	4.94531302511508	6.3653112376927	4.19477314512258	4.67613461540459	5.89789456810797	5.16433065393571	6.64344444832113	6.92612366776655	6.08619745545796	4.82247131034502	6.34082312096758	3.10097773416571	7	5.9275160802128	5.51495682523216	6.57765460465671	4.99017950521819	6.70391366941226	5.90215826343375	7	7	1	7	7	7	7	4	7	7	4	7	7	7	7	1	7	7	7	7	7	7	7	63.75	1	3
177	5.50563777405236	1	2.00851876317856	7	5.12109597793473	3.12504983693182	6.82889732502074	4.5651956030145	7	5.66236680672847	7	5.32518898679902	2.13992948360427	5.5346431475792	6.37210162320779	4.73867474387784	3.15286652073224	4.11820680319954	6.14052518393563	5.37529425430473	5.85841884188874	5.45801477886557	5.72377673530552	7	7	1	7	7	7	7	7	7	7	2	7	4	7	7	7	3	2	4	6	3	7	7	83.5	1	3
178	3.93636670503058	3.98001357988299	5.89353810032567	5.70352278478915	7	1.08407496493659	6.14339097135294	6.56005668594799	5.17445780490644	4.4293259929987	7	7	4.31810644627796	5.11308767933409	6.97326058389687	5.89531453234735	5.37067585510366	5.92229804606929	5.38836098563339	5.83320053650631	5.31406832288781	3.20184809034671	6.2815168060881	2	7	7	7	7	7	7	1	7	7	7	7	7	7	7	7	7	7	7	7	3	7	7	74.25	1	3
179	6.23214464716497	1.71580642390481	5.51517918198104	4.90035499637694	1.66912953421521	3.96840316935255	7	2.94571869360239	3.98287351509266	4.87121152658366	5.73152132824975	4.24324041075199	1.31850417322303	7	4.57740431090084	1	5.1663935971905	5.67083851930644	5.54399746568781	7	6.28365692929016	5.99520477369717	6.1806471440333	5	7	1	7	7	1	4	1	5	2	7	7	5	7	7	4	7	2	7	4	4	7	7	75	1	3
180	5.54779489319901	1.87042490139034	5.62838655813084	3.99333550649489	6.38203532107716	6.62064639453985	6.23869199974689	3.19024726264452	6.32407794081638	5.15775152631379	6.13900506207741	5.57654344456514	5.64210595923711	4.49096241961795	5.54717671863155	6.54001119449187	6.25150176993813	4.67945776601044	5.89602553136433	5.82670557275095	6.05344781869886	5.88822125700525	6.06345539022058	1	7	7	7	7	7	7	5	7	2	7	7	3	7	7	7	4	4	7	3	7	7	7	71.75	1	3
181	6.70128555521161	2.98232513124588	4.25360056549801	3.94312388909191	2.90481715099428	3.97159815233823	5.91354121326511	6.21785528856833	4.25565959207689	5.81240364552052	7	4.3207542380359	4.7724994418436	5.42282100591357	7	2.96831007546248	6.20652146497972	6.12204836441953	4.59425270441966	4.14626651813552	6.95430324078483	5.87231709667546	6.65777097172773	7	7	1	7	7	3	3	4	7	7	1	3	7	7	7	7	2	1	7	7	7	7	7	87.5	1	3
182	6.16577899298625	4.20348081942256	3.81243485761456	7	1.6860968980573	2.55511456661537	5.77110639352636	5.83572279682386	4.50608922140353	7	4.9078213018522	5.42131052305413	4.30993698744585	6.89556014858655	6.21253092913319	1.48879335090569	6.45144333854657	5.84742912578936	6.16177212970844	5.93632068704961	5.38550954294017	7	2.75916213654442	7	1	7	7	7	7	7	7	7	7	7	7	7	7	7	7	7	4	7	7	2	7	7	79.25	1	3
183	5.26269197811346	1.97905935997771	5.64649405772931	4.63521800110021	6.27773559380461	2.00480592967735	4.92647097666171	6.3547224721724	3.766655857232	4.27250783392165	6.71540436560519	3.84478461126849	7	3.44677793487236	6.31584209652097	4.0170390146122	6.00851198630723	6.94166395536176	6.45317986292162	7	7	7	2.94130498055547	1	7	1	7	7	7	5	2	7	1	2	7	7	7	7	7	3	2	7	7	7	7	5	84	1	3
184	5.0667048388632	3.46950935475633	2.50970309128947	4.67749521738501	5.3443295266482	7	6.24240975146915	5.9907022550365	6.89446246653408	5.20883521648657	6.09958382192131	4.05568336013737	1.86643156425805	5.09791666426462	4.05824689092937	6.72922679259712	5.8706922542628	5.86666022358258	5.1455190055021	5.34128873144436	6.8147742627124	7	6.48996657475434	1	7	7	7	7	7	5	1	7	7	2	7	7	3	7	1	5	7	7	3	7	7	7	74.75	1	3
185	4.6324572699324	3.26812639018467	6.05643768688754	5.17422980829696	6.12662595676509	1	3.83376055083186	4.00973896698007	6.8544001483349	6.16604730205057	7	4.55997672122182	6.82981417337381	5.97971748519318	5.26139623481781	5.63571611542689	5.66514881265838	7	6.0275917914737	5.47091348860844	5.97492318710959	3.67854399182793	5.06885617705616	2	7	7	7	7	7	4	1	7	5	7	7	6	7	7	7	2	7	7	7	4	7	7	87.5	1	3
186	5.97698507567357	2.49106928280803	4.60063438885038	6.76460218696159	4.02950920277794	3.97200874901184	5.72479796589573	5.71935754967379	5.95352379592536	6.21046807346135	6.02151701664918	2.78306944507191	7	6.89518369642085	5.23719141752829	1.25476298402958	3.61240073976512	2.54584438325467	7	7	2.79217765870753	5.10302639934803	5.10960685582708	7	7	1	7	7	7	7	7	7	7	3	7	2	7	7	6	5	6	7	7	7	7	7	93.25	1	3
187	7	2.998442452283	1	5.95784137706928	3.4412877308971	3.28016860856142	6.17486110014454	4.70141450047769	4.2206782729593	5.7256266478753	5.86819408336931	6.89728437791074	7	3.96283783441617	5.88700134619402	3.3908090434899	4.40286119131873	5.81995880385255	7	4.47696722035581	5.52383780247646	6.54533129523483	1	4	7	1	7	7	7	7	3	7	3	7	1	7	7	7	7	4	3	7	5	7	7	1	86	1	3
188	5.29171301279743	4.11109956981644	5.12844255750226	3.66209770359033	7	2.40888991552156	5.48586554818757	7	6.46022517039243	4.631107308472	4.65179755650374	2.88104907144836	6.83681213730496	6.8332674548261	7	1	5.57452433651252	1.59895400193287	4.90910727951978	6.02383575866151	6.3211091412751	6.49520126505099	5.96022044449076	1	7	1	7	7	7	7	2	7	1	2	7	7	7	7	7	7	5	7	6	3	7	3	72.75	1	3
189	5.76198115834489	1.82554990893374	1.74880713617855	6.45735686129284	5.93442098899693	4.38106741213782	6.77248699953971	5.44798446582799	4.9896942688257	4.66893089784039	6.4961089944531	4.99816752243336	6.03796411489573	4.98608836838227	2.98638987362908	1.55531168624342	6.37287635066435	3.6339607821937	4.39384489790136	5.55530452435456	5.75102523667148	5.94277578603557	7	7	2	1	7	7	7	7	7	7	4	4	1	7	3	7	7	7	7	7	4	7	7	7	79.5	1	3
190	4.93925495391032	2.28120018661531	2.7831282837584	5.16663006336589	3.97323323500882	5.83204491626176	6.01686909919473	5.13060540052023	4.12888536401558	7	6.0786893216853	4.22212141320527	5.31359800272327	4.54658327205048	4.42206719642713	2.83265981477266	3.35715729723289	6.87402868023586	6.42341082612201	5.32479636910872	6.04172961180742	7	6.57584168013488	7	7	1	7	7	7	6	1	7	7	7	7	7	7	7	7	5	3	7	3	7	7	7	77.25	1	3
191	5.87678240820508	5.17021663364205	2.57622114982641	2.83438622383604	5.43037936187367	6.1759763365759	4.71860907007314	4.81377316637288	5.55375414543672	5.14425989023551	7	6.485339700148	4.19488543959146	4.74868601669996	6.36458007439663	4.5244264566201	6.26436608091691	6.74977771193696	3.88255865861851	6.27141724580999	4.11090798987498	1.86384305291652	7	7	7	1	7	7	7	3	4	7	7	3	7	5	7	7	1	7	7	7	7	6	7	7	68	1	3
192	6.42715747475398	4.03709454186092	4.09137107099337	7	1.77307037285858	3.77901121513292	6.48936519992152	5.81767999427838	5.83675663287365	4.66157087258474	5.42590566578857	4.84258305203275	5.31222635402416	5.01254269017591	5.3150203061436	2.36669017433373	3.72106675308826	7	3.66894228062199	4.36563971198803	6.93441787231303	6.07594318581876	5.20832593797558	7	1	7	7	7	7	5	2	7	7	7	1	7	4	7	3	7	7	7	7	7	7	7	89.75	1	3
193	5.92406486416599	3.78822571850546	3.09774852313819	4.67904829360642	3.92521232371249	6.70611121838957	4.56432490105258	5.53281939893166	6.92585054719953	5.85148936281206	5.7150006183494	2.4758814576003	7	4.71290506872759	5.97559703025785	2.73242217799553	4.44890234649228	3.89245018137443	7	5.0243937545122	4.42567156959552	5.07906307984888	7	7	7	1	7	7	7	7	2	7	7	2	7	7	7	7	1	5	7	7	4	7	7	7	76.5	1	3
194	4.99240285054303	2.95196681263937	6.09821019731035	3.51397919030764	2.70841086102992	4.1183644090783	6.15095078213773	6.35140670491377	5.44303977235894	5.77288305105251	6.4157348994883	4.71335484400706	2.736396473941	5.81184001854593	3.68322485744009	7	4.93914398456216	3.77383898541067	2.072017802674	7	6.11505722946502	7	6.13728030897592	2	7	1	7	7	7	7	2	3	1	7	1	7	4	7	1	5	7	7	3	7	7	6	71.25	1	3
195	5.43050900910916	1.4891385098375	6.33913833472127	5.06087146603935	6.83978226899317	6.01407367059556	7	1.0455476675775	2.87364619912856	4.48225540284572	4.91426179915409	5.7985205684939	4.27691520843199	6.42946467019097	3.67444259830922	2.23070471579453	5.90512579193058	4.81126533249107	5.16786086330085	6.1257473078747	5.70759645162934	6.16637491711283	5.63558128323572	1	7	7	7	7	1	4	7	7	1	2	7	7	7	7	7	7	7	7	7	7	7	2	76	1	3
196	6.17127445887079	2.42309271173071	6.35243247272907	3.89157536212061	5.58296088301877	3.40719278844653	4.94886821831771	6.18073585344027	7	3.64119517495795	5.07916587670795	5.05775078811211	6.40027287716151	4.04380161800899	5.98784783660347	3.26067441018335	4.70597935891703	4.98555430591239	3.9012592638111	7	7	4.48004071772164	2.82168049621557	1	7	1	7	7	7	7	7	7	7	7	7	7	7	7	7	4	2	7	7	7	7	5	78.75	1	3
[truncated: 5 more columns]
