# Supplementary material for: How Are Mate Preferences Linked with Actual Mate Selection? Tests of Mate Preference Integration Algorithms Using Computer Simulations and Actual Mating Couples
Source: PLoS One. 2016 Jun 8;11(6):e0156078. doi: 10.1371/journal.pone.0156078 (PMC4898694; doi:10.1371/journal.pone.0156078)
Supplement: S2 Data — Long-term couple and agent-based model data analyzed in Study 3. (ZIP) [file pone.0156078.s002.zip › S10/Polynomial Model Data/Polynomial Couple Population 01152016 0820.csv]

	trait1	trait2	trait3	trait4	trait5	trait6	trait7	trait8	trait9	trait10	trait11	trait12	trait13	trait14	trait15	trait16	trait17	trait18	trait19	trait20	trait21	trait22	trait23	preference1	preference2	preference3	preference4	preference5	preference6	preference7	preference8	preference9	preference10	preference11	preference12	preference13	preference14	preference15	preference16	preference17	preference18	preference19	preference20	preference21	preference22	preference23	fitpoints	sex	algorithm
1	5.948547566865	4.88222955288888	7	2.35428382599572	3.19940144783998	7	3.60538760557382	6.86680094817697	6.45058733185997	6.46173803719379	7	6.11364183917155	6.87261536837547	4.69143442122633	7	6.25509394744053	6.32779255411169	6.54610056015349	7	1.69794146808341	5.38367230279702	6.94263540551125	7	7	7	1	7	7	7	7	7	7	1	6	3	7	1	7	7	3	7	7	7	7	7	4	89	0	3
2	6.70879758523409	7	7	1.96263262903431	1.60661279563886	7	5.67760496934029	6.80300862628117	6.23269131971038	1.30827223488197	7	7	7	4.78394362726902	6.16532605284381	7	6.77837064211005	6.2975139915025	5.19234627832703	1	5.06937098048115	7	6.94767532470518	7	7	7	7	7	7	7	7	7	1	3	7	7	1	7	2	2	7	7	7	4	7	7	87.75	0	3
3	4.16164716523421	5.4346384958097	5.45209108303682	1	1.20545538573692	3.30924762767595	6.52198684743562	6.99589578550793	5.9816619776923	4.13877133974574	5.35466911768606	7	6.8055167596575	7	6.2079093297783	6.32510219012545	6.55822782588577	6.96992142627523	6.82281157914068	1.09796185171212	6.48739775862147	6.20882250287074	7	7	7	1	7	7	7	7	2	7	2	7	7	7	1	7	7	4	7	7	7	7	7	7	91.5	0	3
4	4.14209590440812	7	7	1.98769822562178	2.68138646836625	6.66579090533796	6.88094193632429	5.79176357351403	6.4052632161138	6.64226323756887	7	7	5.35338820855563	7	5.95443349805845	6.3381262232572	6.12027638129462	7	5.39834214076714	5.11494894225754	6.89608223584287	6.41160900138338	6.6552916404859	7	7	1	7	7	1	7	7	7	2	7	7	2	1	7	2	2	7	7	7	2	2	7	92.25	0	3
5	7	6.58999344111648	7	2.01694824725408	2.65972694950238	7	7	6.0261537007128	5.63615612669757	5.64305326825229	7	6.45949366228897	6.27616167375914	4.70589144536551	6.97424316671915	7	6.95862854952192	6.24332847980873	7	6.45685915529693	4.78210516825883	6.84510466092383	6.44699198089496	7	7	7	7	7	7	7	2	7	1	7	7	7	1	7	2	2	7	7	7	4	7	7	78	0	3
6	5.9329251311881	5.57394875715363	6.4635037388523	3.09889078862446	2.43657636627081	5.21192863643752	6.59020918740126	5.60820033631718	6.87674287293959	7	7	5.94577331484242	6.00660949882668	4.47463699822675	6.94357380819097	6.66295572704261	6.7273095947022	5.77887061282236	6.86329402733398	5.67396143964842	6.0834806338722	7	6.36995353617014	7	7	1	7	7	7	7	7	7	1	7	7	7	1	7	2	3	7	7	7	7	7	7	77.75	0	3
7	4.73683782078594	6.95364102481346	7	3.90281515214496	6.61289632113292	4.2297889189467	6.69212828164649	7	6.16084263214926	5.18425188336935	6.88243702987681	6.54744492277586	6.42624506915047	2.56344694567377	6.13917595287481	6.52084835093855	6.79770540234435	6.66646460135823	6.43246205850057	1.65890851307149	6.83937371930653	7	5.54317693654624	7	1	7	7	7	7	7	7	7	3	3	5	3	1	7	7	2	4	5	7	7	6	4	93.5	0	3
8	6.49930586520822	6.68621326771271	6.61890969201123	2.86256241331853	3.48233667285337	7	7	6.39824117339527	6.14318324712041	6.29480216575457	6.96858612469077	6.40373094452179	5.83781856513662	5.80551467187532	6.52782681568266	6.79196238003097	5.12340364341008	6.55114410610621	6.60282512080889	5.99392717937312	6.68444659096323	4.81413664574499	6.8420321005946	7	7	1	7	7	7	7	7	7	1	7	3	2	1	7	7	3	7	7	7	7	7	6	89.25	0	3
9	3.72360309404503	7	6.04628633837967	2.56141198870953	2.47230747050235	2.01489573191485	7	5.75220086420414	6.39308433913756	6.48332655110941	6.2544040011986	7	6.1879307330395	5.56535686058403	7	6.86089493058355	6.5844160028227	4.05745577643461	4.84319834710165	1.74619017798973	6.05556052394085	6.19591899254872	7	7	5	1	7	7	7	7	7	7	2	2	2	7	1	7	2	1	7	7	1	7	7	7	96	0	3
10	6.1991060586299	6.38754095483351	7	1.99647222966642	2.07947384231473	7	5.64989228066422	6.73996456466834	5.9343231300737	1	7	5.94861757268215	6.83110161230957	4.28704111941156	6.23053903555769	6.86095912937178	7	5.66922725486631	4.76613356286709	6.08410333753845	6.48919238979471	5.47918749939743	5.61530547382469	7	7	7	7	7	7	7	7	7	1	7	7	7	1	7	2	5	7	7	7	3	7	7	75.75	0	3
11	5.83508570232756	5.78999006707374	7	1	1	6.90583905427144	5.49293685816399	6.30945295978585	6.83955924225003	6.50063146169348	6.67673341130306	4.55175771330589	4.58500362096014	7	7	7	7	5.96684553612123	5.79013173968478	1.57022085508598	5.48892793303708	5.75489744576822	7	7	7	1	7	7	7	7	7	7	7	1	4	7	1	7	2	2	7	7	7	7	7	7	103.5	0	3
12	3.98430458283876	5.88384460537783	6.12245409849925	2.25804603167166	2.17058269532241	4.57251771730102	7	6.96017202459729	6.42356062000185	7	6.8530415293875	6.14698871907662	5.94180548298306	6.537212910434	6.85641965545114	4.8686182755608	5.11893712774577	6.03457001927186	6.96829079671218	5.24672350015541	6.27505865911703	6.79289437090749	5.10006704247128	7	7	1	7	7	7	7	5	7	4	7	7	7	1	7	2	2	7	7	7	7	7	7	75.25	0	3
13	3.65631745478926	5.59969874724812	6.57703031742683	2.40567388136056	2.48195658639681	6.17220514590208	6.60864711528679	6.88046487146124	5.93581458520374	6.37905525915054	6.1166199683361	6.46204631573677	5.25896579402959	6.74033916853705	6.14768736872517	6.22829506988013	7	7	5.73900515139874	5.72106073942412	6.26975097814464	4.92122232324622	7	7	7	1	7	7	1	7	7	7	1	7	7	7	1	7	2	2	7	7	7	4	1	7	90	0	3
14	3.10460748612046	4.45008414294274	7	2.12105185085804	3.46263457193016	3.33910978957202	5.27181723694419	4.78167795002073	7	6.74706190815343	5.30516285476171	6.3872467836084	5.6967853227656	5.35164260210741	5.65329378720376	6.10848405169202	5.81348783887556	6.69331292812054	6.58641176748872	7	7	7	5.31109199999688	7	7	1	7	7	1	7	7	7	2	7	7	5	1	7	7	3	7	7	7	7	4	7	85.75	0	3
15	5.88518611596303	7	6.88269498844178	1.84191160030284	3.04614873027626	6.2740627946817	5.71183660625642	5.78952433914373	6.92605876469413	5.1596735323229	6.3556239157497	6.91803679179845	6.29209484052291	7	7	5.30364715865197	5.56449383344302	6.27201464134476	3.63653251704784	1.64626845752694	6.99011157326678	5.92872948774921	6.09290535980473	7	7	7	7	7	7	7	2	7	1	7	3	7	1	7	7	2	7	7	1	3	7	7	94.5	0	3
16	4.32131277601502	5.62584397274593	7	1	1.16817062658277	5.38010347498096	4.7961958224332	6.99655376956168	5.86752499972888	5.56121018677223	6.33714206672569	5.89861759620088	5.44137952593295	6.33622247114558	5.55279743192579	6.70107914288686	5.43016088733646	6.93610378493927	5.63288404271765	3.90680767984113	6.89265547334387	6.4672785286934	7	7	7	1	7	7	7	7	7	7	7	7	7	7	1	7	2	2	7	7	7	7	7	6	89.25	0	3
17	4.67965922032383	4.52420563228183	6.34088364694725	2.64892294849741	6.92085686999992	5.4917719816512	6.49969647959941	6.83376629355092	4.97525745551974	4.94546692175776	6.57662986093958	6.91022088380428	6.83362448306209	6.7039171865728	4.97923061823281	7	4.94438032980222	5.97130914141678	6.24452690160602	4.55474416819081	6.13422773772362	4.28211604411203	7	7	1	7	7	7	7	7	7	7	3	7	5	7	1	7	7	2	7	7	7	3	7	7	84	0	3
18	6.89782031045869	6.47843608644476	6.60806980729	2.18122715067808	4.84107461954004	6.87898450648913	5.68164588671374	7	5.79148900159406	6.49129764278251	7	5.25417919294308	6.35474980385203	6.39221049879868	7	5.46586343570521	7	6.44675443294968	2.58730506271577	1.51338352050275	6.18090996841187	6.28666629356358	7	7	7	7	7	7	7	7	7	7	7	6	7	7	1	7	2	5	7	1	1	2	7	7	87.75	0	3
19	4.26766340522519	4.2074789746734	5.12621132217149	2.17996055010354	1.64908036707783	2.54736205003859	4.96495086393104	4.39668246167676	7	4.65174025352308	6.9423697653418	6.35001632049762	5.13521993688286	7	6.75203840993979	6.98851504168664	7	6.1804981546593	6.48894199624492	4.85925837080072	6.42210488169236	5.54688614726746	7	7	7	1	7	7	7	7	7	7	1	1	4	7	1	7	7	2	7	7	7	7	7	6	94.5	0	3
20	6.97203864694689	3.83503984304383	5.32695387555805	1.82425131106318	3.53070924634433	6.74991329338656	7	6.62171722857073	5.87550401155255	6.20458734918288	7	6.92014449015853	6.55161450726297	3.95626496594102	6.14919049280371	6.45096502461967	6.47238672775858	5.96299491019821	1.71843381639539	2.09714503696225	7	4.27631589100674	6.58806070158507	7	7	1	7	7	7	7	7	7	1	2	7	7	1	7	7	2	7	7	7	2	7	7	84.25	0	3
21	3.54412568696343	6.5861495248746	6.17937831872092	2.27584291761109	2.73541399267026	6.54422984989904	5.83829167829162	4.8400493747803	4.88301879780691	5.91523289217935	5.74709649891456	6.69919380772236	7	4.62520357370087	6.43102135026566	5.57162418405391	6.58841051674199	6.39615795719277	7	2.63148421713035	5.3770261059455	6.19310884396528	6.91159552442195	7	6	1	7	7	7	7	7	7	1	2	2	5	7	7	2	2	7	5	1	7	7	5	80	0	3
22	5.5156124330106	4.87359216047172	6.41268118935232	3.55239419218957	6.42457991470384	3.46466073692482	5.28683357797007	6.65407880230466	4.70271588981731	7	6.57162510772604	7	6.32411505736687	3.95110819228504	7	6.90314723165012	6.15805064718517	6.63708695473152	7	4.35149070043787	6.71560592240125	4.81446328383128	6.75985246664215	7	1	7	7	7	7	7	7	7	1	7	5	1	1	7	7	5	7	7	7	3	7	7	87.75	0	3
23	6.40503459632385	3.50723495020915	5.09625873007095	1	3.54172122458036	6.66199310392276	6.08382947744636	7	5.80430665590877	3.18357414295465	5.42542413927404	5.03866733019558	7	6.91762312888498	7	6.75128983538886	5.78633590649451	5.05930040980413	7	5.49058127937123	6.69291550458272	6.97696773895753	5.96909646820412	7	7	1	7	7	7	7	7	7	1	3	7	7	1	7	2	3	7	2	7	7	7	7	86.5	0	3
24	5.05328966280281	2.12088129488309	6.51219670681395	4.45607359778732	3.79453867087329	5.5907553252707	6.64088301532326	6.83516644779488	6.38532211737828	3.58433748260348	7	4.68467236602638	4.72296346758866	7	5.72633551231263	6.53907013699872	7	4.10957106057116	5.62652842418344	2.37639101384758	5.447348972803	6.82212108680762	7	5	1	4	7	7	7	7	2	7	7	1	7	7	1	7	7	4	7	2	6	5	7	7	100.25	0	3
25	3.72228108535653	6.87800922879808	5.19895895139435	4.42689263628511	6.5878043299618	7	7	6.50794711567459	5.81862594124719	6.70642485365858	6.94378511989025	7	5.65420244610067	6.03120840761818	6.54166548374679	5.66471185274878	6.62770963249194	6.78255261958721	6.58485060261955	5.60463530010716	6.044842187894	2.84446333859285	6.28379913275101	7	1	7	7	7	7	7	7	7	2	7	4	2	2	7	7	2	7	3	2	7	7	3	84	0	3
26	2.01812979903983	3.36490499686754	4.89537935288102	2.18701835068063	6.73747335434442	6.99556473333243	5.5878270573107	6.09753209212088	6.61722665060427	6.63433624847356	6.82619600713482	6.61421550620699	6.59632139965766	3.03660664193128	6.79346164148039	5.13346335487987	7	6.24028954490615	4.28326349089575	7	4.25910691322518	5.71473671753752	5.08281247063323	7	7	7	7	7	3	7	2	7	1	4	7	2	1	7	2	2	7	7	7	7	4	7	79.75	0	3
27	2.28801716228217	5.67251096243268	4.94668035505034	1.14782983954506	5.77277364759244	5.68116199009127	7	6.04189141180847	6.0389889057011	6.08617031882703	4.5939907203173	7	5.61172582526504	6.16177327451244	6.96327447658414	6.94578437716701	5.5630409473825	6.35569544328109	6.39132063300931	3.22773101323676	6.52963666532692	7	5.69741942177296	7	5	1	7	7	7	7	2	7	1	1	7	4	2	7	7	3	7	2	7	2	7	7	82.5	0	3
28	3.83637765268157	4.84906251776344	6.20608592138817	1.74959392026956	2.13176014295022	3.41702044282909	6.13056960106845	6.09433020456624	6.86811323086243	6.13333908762903	5.41072092570646	6.31462281614172	5.02746948019875	6.68362601549762	7	6.52224415131258	6.87605751768333	7	6.39297353949705	5.07233312759728	7	5.17429728114988	4.3349304725702	7	7	1	7	7	1	7	7	7	1	2	3	7	1	7	7	2	7	7	7	2	7	4	87.25	0	3
29	4.3422896391718	2.59356292337976	4.55235398342449	2.59309779000683	4.74822564659809	3.04366431893047	6.27129319876634	7	5.36579376131718	6.65477386685891	7	5.96599555900133	7	6.16144564944097	7	7	7	2.96269385981737	7	3.70934888772397	7	4.48868642314667	5.56171142403137	7	3	1	7	7	4	7	7	7	1	3	4	4	1	7	7	2	7	7	7	3	2	6	90	0	3
30	2.86604822787892	6.30183779757363	4.48421072597235	3.94763724138241	6.5970532768297	6.48810365074032	6.66416050966051	6.86648809540788	7	6.4000803518519	5.60176082415885	7	4.53069245714972	6.21915184373198	5.85685340021911	5.66311932039617	6.38436681257735	7	6.79898878461435	6.68984950414264	5.18327181205447	5.99940653021822	6.28353317716834	7	1	7	7	7	7	7	7	7	7	5	7	4	1	5	2	5	7	3	1	7	7	3	94.75	0	3
31	5.01209612201555	6.01711421462969	6.78222282451264	2.39352675263062	7	5.89183647009116	7	6.14174835733905	6.98601584219588	5.59188108689303	6.6517419540583	5.89885783493937	6.55838991550344	1.27626457787406	6.19482505181081	6.60337891246991	3.54295270910666	4.45226149057022	6.59426207021832	1.77952870754016	6.35355650253999	7	4.09474377787609	7	1	6	7	7	7	7	7	7	3	1	5	5	1	7	7	2	7	5	1	7	7	7	79.5	0	3
32	2.24261050477432	5.14208115766887	7	1	3.09235063169047	6.46674172343463	6.64706545316442	4.30284384800844	7	5.40557090944986	5.26998346388505	6.68404876608726	2.72581478998726	7	6.93009184322195	6.27674060652596	5.78469537117306	7	5.57256640416605	4.2542607273945	7	3.71662176607933	7	7	7	1	7	7	7	7	7	7	1	3	5	2	1	7	2	2	7	2	7	7	7	7	95.25	0	3
33	5.62646649501098	4.18172348875568	5.64879565754751	5.02259603067329	2.28525727720886	5.68049857439177	7	7	6.39578793124184	5.47436430899276	7	4.16517090038943	7	6.29797358371785	7	5.80291182209816	4.82299049553475	6.38676753028176	3.89660099050029	6.2162966519818	5.58110207981148	2.91966978415503	5.54183904641598	7	7	7	7	7	7	7	7	7	3	1	7	7	1	7	7	7	7	7	7	6	7	7	83	0	3
34	1.58824253133415	2.87796162489634	5.5166768374618	3.47190578133805	7	5.49601717446563	7	6.22289063495161	4.49321738073865	7	4.91043597937132	6.58763351622021	6.53130508899815	5.7505193272462	5.70754363416407	7	6.79376522960956	5.39611067374031	4.56211391999967	6.69413059123348	6.96266773864436	6.45382163673212	6.75190436815429	7	7	7	7	7	4	7	3	7	1	6	7	2	1	7	7	3	7	3	7	7	7	7	90.75	0	3
35	2.30892862860933	6.37652900795351	7	3.93734579582073	1	4.50835787536259	6.62417652313563	7	6.10612606972071	3.14101104257983	5.44986525583585	6.10999716689133	3.87680585837081	6.20373190529438	7	7	6.25890561022183	5.51925541748655	7	6.36086831315411	5.83208583940953	7	5.23238942699208	7	4	1	7	7	7	7	7	7	1	2	2	7	1	7	7	7	7	7	4	3	7	7	87.5	0	3
36	4.01839274178858	6.33023464614287	4.93739373629368	2.13497740285983	4.4673248883817	4.55106672526389	6.98249350609009	5.97055859439283	6.16818176456126	2.11432293479163	5.34962658097759	7	5.26715547656517	6.980112395568	6.75307684556036	7	5.26887990418919	7	4.7965472437884	3.62948112231208	5.31386476869761	4.63482109081816	5.56608356919301	5	1	7	7	7	7	7	7	7	1	1	3	3	1	7	7	2	7	2	7	7	2	7	84.25	0	3
37	6.18761172686391	1.57388921173327	6.6898604985049	4.3721887625841	4.44307315181796	5.40561935576081	2.92622274372515	6.5322282866226	6.10559831779358	5.99914018160211	6.92232565443173	6.63380787222764	4.43109436086333	5.20020428256231	7	5.68898360074144	7	4.07257183943133	6.20649663434048	3.28455372867702	3.78537302612925	6.73847893472424	7	2	2	7	7	7	7	7	7	7	7	1	3	2	1	7	7	3	7	2	7	2	7	7	89	0	3
38	3.33120359028302	4.06150202169612	5.20262023572951	2.51459662705819	3.39738447876254	3.7605168155362	6.6807755466015	6.0456011163359	6.55051884706215	5.65698917171329	6.9537543323769	6.79664794191901	6.20252796267019	4.93222328252819	7	6.307908801058	5.48803691224726	5.90632809833131	5.79209118775298	1.31426085176914	6.43986301343306	3.87452637621806	5.76534682805836	7	7	1	7	7	7	7	7	7	1	2	7	7	1	7	2	2	7	7	7	7	7	7	81.75	0	3
39	3.68024447709394	5.82254043429286	6.43481145248278	1.17437373171914	2.09642409038315	4.2904823902271	6.85512981660728	6.39274161164835	5.24657020342122	6.08733120060865	6.08741618422507	7	5.08789389816408	2.31153175866624	6.82445928576074	5.05606674460264	6.45051375487041	5.99087880278491	6.2572197113625	6.22035728025242	6.83278608691463	7	7	7	7	1	7	7	7	7	6	7	1	7	7	2	1	7	7	2	3	7	7	7	7	7	89.5	0	3
40	3.68084225971603	7	7	4.79674034201479	1.21969118081857	4.11616532370231	6.57474483941343	7	5.95037917001991	3.04907341760242	5.61978513568774	6.81379059989404	3.8245974474978	6.62859243923868	6.68259286751186	7	6.71801185528429	5.14107305115085	6.96901404554326	5.50741540953485	6.93000428910929	6.65869940822031	4.40214130898486	7	7	1	7	7	6	7	7	7	1	2	2	7	1	7	2	4	7	7	7	2	3	7	90.25	0	3
41	5.6928245400256	4.56308875187712	5.44867848939955	5.0820475982225	1.14908883289611	6.24475986789848	5.87781648434933	3.30341635138032	5.4557885001958	6.82307338209601	7	7	3.14091624514713	5.36006915813824	6.15547320475512	5.02330176374882	5.82447505684515	5.30761480817175	6.84488041200937	3.37419525232002	7	6.30250256528777	6.26140940233647	7	7	1	7	7	7	7	7	7	1	1	7	7	1	7	7	7	7	3	3	7	7	4	76	0	3
42	1.29100023607962	3.1642143934775	5.65632984680354	1.40173338676584	7	5.94300679175367	5.15321180826408	5.70692294514544	6.22153650556818	5.60390100293976	4.76897327655716	7	7	3.47556013183361	7	7	6.78918096986024	6.60221003521841	4.57016980477277	1.6682607642883	6.98962392126446	6.25127230957008	5.7189708501049	7	7	7	7	7	2	7	3	7	1	7	7	2	1	7	7	1	7	7	7	7	5	7	90.75	0	3
43	6.10912010202791	3.94908935706023	5.61488713524616	4.95254651378788	3.26459055610029	4.04143993220619	3.11493435388401	5.74682702125512	6.883214272884	6.10661554579059	6.64404844972926	7	5.25017950008206	7	6.72217585769975	6.66032889026045	5.84935820611533	6.57019088179807	4.45708152785588	4.90177672568588	6.90619254067004	4.44686471217123	5.65407940854158	7	7	7	7	7	7	7	7	7	4	1	7	1	1	7	7	5	7	7	7	4	7	7	88.5	0	3
44	2.22049558380908	3.1519293477046	5.80071301633286	1.7101487204808	4.88437504915123	4.79179437792467	4.75244587944317	6.17333094877563	5.95219250498086	5.51821617795427	6.17432111776327	6.52414893688282	6.91931421120767	5.37371083181344	5.5121890421321	7	5.73764986744139	7	6.14031659543235	3.75739145842163	4.80713372467886	3.36119543136895	6.91137174520008	7	2	1	7	7	7	7	7	7	1	1	7	1	1	7	2	2	7	7	7	7	2	7	78.25	0	3
45	4.3376350209629	6.6342543634904	6.53464926141126	3.11564071038472	7	4.75698025839018	5.43835953680257	7	6.02881236661163	5.71304107132565	6.85210850893613	5.78873430824398	5.60134652209425	1.90963227419153	6.68685865400703	7	7	4.09842497093112	5.50804432851246	2.14308744485149	5.2623386939469	7	3.67395495318497	7	1	7	7	7	7	7	7	7	1	1	4	7	1	7	7	2	7	7	1	7	5	7	81	0	3
46	3.7488795068127	4.53342193839313	6.80678941545071	2.84513062072393	1.58405795069571	5.93799313646496	4.31760521709258	7	6.16143511255638	6.52270405710307	4.50379059337138	5.09974620683669	5.29154101693326	3.91307475630732	5.3480605019858	6.96731145836684	7	5.50345337941616	6.43472460871664	1.89082702113612	5.44249949196186	7	5.08529837900734	7	7	1	7	7	2	7	1	7	1	2	4	7	1	7	7	2	7	7	7	7	7	7	92.75	0	3
47	6.5057166664939	6.91097713299199	5.51888132428848	3.64831008898163	4.51585000012585	7	6.69334619520627	6.43065208678325	3.24261420184318	5.47228053417723	5.96679815389602	7	6.51423898442207	5.70396075495716	6.35325356586494	6.74176613022398	5.53981122349533	6.28394597416093	1	3.53488919252158	6.41524003680918	5.82436131806071	5.19764206226224	7	1	7	7	7	7	7	2	7	1	2	7	4	1	7	2	7	7	7	7	2	7	7	85.5	0	3
48	1	2.62171649279922	5.77744028838122	1.24582766011254	6.92536150248794	5.8086545444287	5.74917359156907	6.23421959739711	7	7	3.94050592067013	5.53607145563764	6.52192202304446	5.49902616589502	4.99170459230573	7	3.65634642661893	6.77335409952772	6.80378007714701	7	6.29696840552372	5.55529832063469	5.97080962277123	7	2	1	7	7	7	7	7	7	3	1	6	7	2	7	2	3	7	7	1	7	1	7	72.25	0	3
49	3.68484805885329	4.93968278918885	5.70546699380593	2.36312853912826	2.72113844418986	2.55675357718647	4.86836402471556	6.75113260122751	6.96422626653508	7	4.02323417978478	5.67794424237116	5.01476223270967	2.92013619567664	6.7931860381827	5.558656899448	6.59665770529186	6.11368762477043	6.70961341079252	2.19213434070593	4.47389506201762	6.5963907534269	5.1284583158446	7	7	1	7	7	7	7	1	7	1	2	7	7	1	7	7	2	7	7	7	7	7	7	88	0	3
50	3.67585922202544	3.88783135497812	6.66419110312589	3.20612754291285	2.52873469462673	5.20428852827652	3.62529117121248	6.55556140084072	6.04269500255146	7	4.97154432917606	7	5.91673784687505	3.0365554865473	5.11797687377754	6.54174201090197	6.69522505089148	5.33126320786697	6.98529400929978	5.97392512071602	4.84306567164155	7	6.37086550109307	7	7	1	7	7	1	7	2	7	2	7	7	6	1	7	7	3	7	7	7	7	7	7	78.75	0	3
51	6.93757865884651	6.79151353667054	7	3.61534011512876	1.39851304159176	5.52215643202352	6.06193870877918	4.37782284101329	6.04660061156846	6.63384094926291	5.6932065083722	7	5.02249927681784	7	6.09362789943571	5.30394366011275	7	2.63083642550041	6.5269153943569	3.81937231701491	6.37070815689255	4.3420097280506	6.92817645108128	7	1	7	7	7	7	7	7	7	4	4	7	7	1	7	7	2	7	2	7	7	1	7	80.5	0	3
52	1.62608753607866	1.64686278226326	5.56128680277511	1.13703106524851	5.26954168919211	1.81226839788904	5.15078245726059	6.94420045811461	6.13660132061358	6.81617093670723	5.21350026749727	6.10589266922344	7	4.91969885825236	7	6.09256946247874	5.3323424505353	5.26068836041265	7	7	5.72104738857791	4.77922107459407	6.37410678802023	7	3	1	7	7	7	7	7	7	2	2	7	3	1	7	2	1	7	4	2	7	7	7	70.25	0	3
53	5.69212252308844	3.66835176124931	5.93964849012563	1.87831443685257	5.06926068012008	6.29380835299628	6.27510467500255	6.51746906287964	5.7212123719869	6.19732587867399	6.50511026697905	6.16873559041009	6.77494749371652	5.04388653322191	7	5.47894663944634	5.37368057050387	6.31639499768744	5.35115637599751	3.76076273528161	6.47587769776983	4.4373324143401	6.93074949668983	7	6	1	7	7	7	7	7	7	1	3	7	2	1	7	7	2	7	2	7	7	7	7	79	0	3
54	3.66512609146673	6.42401252832427	5.30240950288389	4.36956539879969	6.40471500095916	6.64837745320482	6.46695230008033	4.6957971330684	6.80884537035837	7	4.97391059720774	6.82636499304653	6.01559287398124	6.34002546637394	5.08440565347608	7	6.31029691992456	6.9412876544369	6.77213501328805	6.98316923206513	6.85573875171408	5.88366315687288	6.14796847408677	7	1	7	7	7	7	7	7	7	1	7	3	7	1	7	7	7	7	2	1	7	7	2	74.75	0	3
55	3.60118065978646	5.36060483716754	4.27935962281963	3.49415702497507	6.07035902055939	6.35812799922856	5.73489470887483	5.24209967213659	5.55512869007277	3.96976443059888	5.90869317170798	5.19583587557022	5.00663602817689	6.64575455688598	7	7	6.70653770319509	6.64257105018349	4.35565851261436	4.74626095414356	6.12160983420237	5.75907960847837	6.13945032099599	7	1	7	7	7	7	7	2	7	7	2	2	1	1	7	7	2	7	7	1	7	2	7	69.5	0	3
56	5.30867743151016	5.10404399746791	4.61704063679256	5.09311047183025	2.19875165426205	5.84294281898469	5.35996587038981	7	6.53283268617449	6.48013964607697	7	3.07585115848791	3.15553414960527	6.24817871109709	4.60765904082731	6.10748114204747	6.14448238929937	6.80202279426105	6.90851777098393	2.67049192114614	4.79341009458921	6.814576403829	5.70546296218724	7	7	1	7	7	7	7	7	7	1	1	3	1	1	7	7	1	4	5	7	7	7	7	70.25	0	3
57	7	7	7	3.4758527634662	3.79645545693642	1.96229379111265	6.45306468794371	6.83878658792358	7	5.71679133650461	5.5689632627966	6.31844726822988	6.30467468628874	4.06726009049737	3.729696091584	6.15760016756252	4.79036572152299	7	7	5.71348771816542	4.15912083399761	4.79110350679332	6.66427653893812	7	1	7	7	7	7	7	7	7	1	1	2	2	1	7	7	7	7	7	7	2	7	7	69	0	3
58	4.51031060357986	3.60050343425665	5.91795280983139	1.9280098470179	6.52277549038856	2.98102836926487	1.72920855738871	7	7	5.81784454240836	7	6.56121361911115	7	7	3.73496891492715	5.55127749989838	4.76516032178654	6.05164722556889	5.45128993876514	5.49686876452807	6.65422909220582	6.06846640717941	5.2858767813617	7	7	1	7	7	7	7	1	7	1	7	2	5	1	7	2	3	7	7	7	7	7	7	78.75	0	3
59	2.76000456978549	2.03154180694666	4.84577553130199	1	4.47705466363117	6.8936719858137	5.27013967732597	6.01835189643027	5.87241446655561	5.61225086030862	6.9577767266126	6.30791231213016	5.7753432045304	7	4.0129184127085	7	6.07360397151586	6.9258207758348	7	5.79831969709427	5.50256543777707	4.30420773381073	4.44056314477758	7	2	1	7	7	7	7	7	7	1	1	7	2	1	7	2	2	7	2	7	7	2	7	51.5	0	3
60	1.69571045730314	2.60918328276067	5.5379133746654	1	6.00079380069331	7	5.04659328711635	6.56539779303604	7	6.56003539792655	4.0041305370178	5.21538696958794	5.58170005485553	3.65118380227113	4.3288921878916	4.1368483624871	4.17430868167749	7	6.85117987601811	5.04314878133409	6.21787168654722	6.26789836150751	7	7	2	1	7	7	7	7	7	7	3	2	7	7	1	7	7	4	7	7	1	7	7	7	68.25	0	3
61	5.70305457929223	3.39805357572606	3.08785037610642	4.04317116625051	4.47294287353762	4.78519899448844	6.50015477200528	5.39361029292346	5.80276279382878	6.83558324496838	6.30094034497643	5.94583194803945	3.71326371744857	5.77054926503787	6.25065497128636	7	5.99358538224756	6.95659433127823	6.63852745521114	1	3.06666862189273	7	6.4513926230691	7	7	1	7	7	7	7	7	7	1	3	7	7	1	7	7	2	7	7	7	7	7	7	75	0	3
62	5.79943230201568	6.50775667486544	6.27884048124476	4.31572677802809	1	6.30551827342299	6.05027503903325	5.17234114546669	4.818945358446	6.12049476603122	6.37408175555281	5.86487000099971	6.19218016336584	5.78234247117228	4.40289948254883	5.92364555447354	6.25962241476129	6.82024662663856	5.60584020311331	2.05518386154535	6.32323564166149	2.5779760221432	7	7	1	7	7	7	7	7	7	7	1	7	7	3	1	7	7	7	7	7	7	1	7	7	79.75	0	3
63	6.02549701995977	6.33497395893142	5.97577942985658	3.34205128617503	4.87465478922002	6.95010347813621	6.18866403342268	6.33665177541018	3.43366946042071	7	5.85179805031256	5.93426540754536	5.98946122529115	1.90099506311481	6.37805578324226	5.22390972443393	6.813743457609	5.56147947711772	3.44937093090718	3.16215523098417	4.52135066011896	7	6.25013059827747	7	1	7	7	7	7	7	2	7	1	2	7	3	1	7	7	7	7	7	7	2	7	7	70.5	0	3
64	6.37262106295214	6.03042030599709	6.79238709407138	2.98458642486712	4.85257412406046	7	6.89581511203931	5.86115120572739	3.94196070960545	6.90937581009372	5.96573028727921	7	5.81746372038225	1.19774770402576	5.99804444667869	5.48995445274544	6.53486876652034	5.77071306612631	1.78612711432528	2.98614938036854	5.03538357434107	7	5.87467226423332	7	1	7	7	7	7	7	2	7	1	2	7	3	1	7	2	7	7	7	7	2	7	7	75.25	0	3
65	3.01666462470811	2.22995566207725	5.53634522023841	1.29174259243276	4.70370991322523	5.870210657009	4.85429447715025	5.64340768837817	7	7	4.49124232100414	5.0132310718609	5.76057982812443	4.88848697342325	4.93223151413148	7	5.64722131572999	6.17834105540804	7	5.70887421151871	6.5690356377098	6.22860949345346	4.95596611930493	7	2	1	7	7	7	7	7	7	1	2	5	7	1	7	7	4	7	3	1	4	7	7	79	0	3
66	3.05634975068497	7	7	1.87088826691697	3.39434796670462	6.0142829872711	6.00593834560281	6.33592079651455	5.23557891600773	5.06879824392455	5.76452204852593	4.87123477917239	2.52465079127977	4.83459776339284	7	6.24061078871011	4.68935989822811	2.8632936262648	7	3.5656461601217	2.56010907004441	5.48401143755064	5.42001022377481	7	7	1	7	7	7	7	7	7	7	2	7	7	7	7	2	1	7	2	2	7	7	7	68.75	0	3
67	2.64879577692702	6.78857956043892	6.38849790526351	2.36715542565201	2.75532342674726	7	6.24535970205781	5.02911644384994	5.29180167468312	3.15395504239863	5.88312932577481	6.27138522118319	2.79098767944523	5.15702075944498	6.49117147372797	7	5.85076591344844	3.56966912162357	6.2605028308644	1.84910461045071	1.8971844173088	5.79691783145563	5.00222228375973	7	7	1	7	7	7	7	7	7	1	2	6	4	7	7	2	2	7	2	4	7	2	7	68.5	0	3
68	4.67166430724121	4.50762580263082	6.82781116453007	2.30156714108728	3.4753173699313	5.69608359604283	7	5.65699893503192	7	6.0246746115766	5.11307639665845	4.27285085739716	6.20900700275799	1.96477654366616	6.02331549131123	6.55945849766236	7	7	3.17298473484859	6.34995155628415	6.78006443345188	2.88710205439718	4.17897294266582	7	7	1	7	7	7	7	4	7	1	1	2	2	1	7	2	2	7	7	7	7	7	3	81.25	0	3
69	2.74049202924421	6.76501533135374	6.27759241975432	1	1.31811666627901	6.94115269910995	6.16806371485183	5.9354128796842	6.23611961397717	2.29310556011341	4.82232314882876	5.68975846376392	3.98910309703166	5.4556932686544	6.01591317178791	5.57062807618447	5.85932538233641	5.73327701685193	7	4.09774962895558	5.4090810077689	7	4.63948161262311	7	7	1	7	7	7	7	7	7	1	5	3	4	1	7	2	2	7	2	1	7	5	7	52	0	3
70	5.00594525159132	4.88309251309522	5.89707116660843	3.70225208838439	2.93569473482832	4.37650032560006	6.03913348103252	5.59867985886652	7	7	6.73825462007901	5.13343816183538	6.40656868701147	4.62690437098038	4.96002933631968	7	6.40831907412427	3.78320866029026	6.42325869593518	4.95089694084793	5.71150412055578	6.29759908444358	4.8499038667109	7	7	1	7	7	7	7	7	7	1	1	6	1	2	7	7	7	3	7	7	7	7	7	67.75	0	3
71	6.74305787315253	5.5626983580852	3.90014859746674	5.11290788816076	3.2866369607782	4.17487192417707	3.54183687178295	4.21710478263198	7	6.10126494584612	6.91015676861803	3.92001614076173	6.08981098226519	6.41417643474881	6.09204269152647	6.47047443593287	6.44726608393348	5.78560863555772	6.29899909340839	4.30855948053537	7	6.11082883517906	5.53025591815004	7	7	1	7	7	7	7	7	7	1	7	4	7	1	7	7	4	7	7	1	7	2	7	63.5	0	3
72	4.66542232460417	3.48511016864199	6.15053846527451	3.18789921469949	1.7874689867125	2.31806605124874	5.11393688304552	7	6.812253153914	6.01262285027976	4.788687548721	5.67725994342297	6.94282425181652	4.17511529022306	3.46034102777667	6.95610285674323	4.93056208525326	6.05886302091764	5.07708178581322	6.78157180576036	7	4.01254383242256	5.26820795707515	7	7	1	7	7	7	7	7	7	3	1	5	7	1	7	7	2	6	7	7	7	7	7	81.25	0	3
73	3.34339542726594	7	3.57228471482478	4.79600470885888	6.36005991672453	5.637233642205	6.7929820554301	4.88341973318232	6.67786399530517	6.66858200971111	5.93069243617815	4.33857559633388	5.13681891041701	4.26744708897069	5.7131287334498	5.14764012309262	5.71636935830915	6.51760081696021	7	6.28520167524398	4.8130738070118	1.96159951572537	6.95536775007159	7	1	7	7	7	7	7	2	7	1	7	7	7	1	7	7	7	7	4	7	2	7	7	74	0	3
74	2.53931692750496	5.27451768398481	6.37472046865635	3.24869792104378	1	2.47456424193978	6.89464542322692	5.68393922830543	4.19416157368501	4.03029843059788	6.84096448665741	3.49112084436905	5.42597808877485	5.26660556165147	7	5.40105232762185	5.631371629813	6.47894934025698	6.72641786333889	3.82262350967075	4.69235003889817	5.21196981822907	6.78158582996342	7	7	1	7	7	7	7	7	7	1	1	3	3	1	7	7	2	7	7	7	7	7	7	67.75	0	3
75	3.05303447111424	5.3918339057587	5.51078941412979	5.5216675573011	5.32798380042481	5.14672346113274	5.29429809760835	5.92595631414033	5.80507557585619	6.59863688493329	7	4.56441044453591	5.10889748253793	5.89642381655008	6.48242132836243	6.26971569086248	4.91886060132931	6.41216619503899	4.80367063084323	6.51838328745715	5.8773465805455	1	5.66025945688002	7	1	7	7	7	7	7	2	7	7	4	4	3	1	7	7	1	7	7	2	3	7	7	69.5	0	3
76	2.57477412502706	5.15280030073777	6.86999437619591	5.52285915945074	5.75975559753682	6.20771145628964	5.80848234455661	5.96237235480477	6.22034719108476	6.40994952999874	6.66792837927926	4.16238585947405	7	4.70972688298307	4.58251984567352	6.39318361126484	5.28400819635691	6.01802857600888	5.35818062822652	6.4039581287346	5.76645074973472	1.27027995440529	4.91539930447715	7	1	7	7	7	7	7	7	7	7	7	2	3	1	7	7	1	7	7	1	2	7	7	58.25	0	3
77	4.25221139152196	6.1429116333825	4.16068412136545	4.92278233382188	7	5.38350897787024	7	4.96639329253456	5.72907636449868	7	6.47893601807192	4.83030526736943	5.99136368715058	6.73332379565909	3.0248646018399	5.51499316126245	5.62333749985316	6.24040397006942	5.21276759168171	5.23656430705903	5.81366907720167	2.97139694206676	7	7	1	7	7	7	7	7	7	7	2	7	7	2	1	7	7	7	7	7	1	2	7	7	67	0	3
78	5.28907242104634	4.40398187176851	5.73613267346745	2.55643454390187	2.0075315780732	2.35172417612624	4.72951006622327	6.46274729579676	6.9463554574203	6.32810402785853	6.6162117141819	5.16946462483472	7	3.4262484212272	3.46991813823442	5.7528471306152	4.92132713505641	5.9174137018501	4.99727709458105	5.88777589971342	6.93175053514035	4.63943841946601	4.83176578780001	7	7	1	7	7	7	7	7	7	1	1	7	7	1	7	7	2	7	3	1	7	7	7	68.75	0	3
79	4.63842903591455	6.03643205710768	5.93809512763905	1.53467758207489	6.64037097508117	6.91129231520449	3.1539385917007	6.12935853813245	5.83593795086265	5.69014740327577	4.89862797122221	1	6.95785543213378	6.70075518404607	5.95365418528408	4.12407185056896	4.23324540079616	5.3129419745245	3.79217566036575	4.42512802881524	5.04155976168084	3.02517921833346	5.52724361398627	7	7	1	7	7	7	7	4	7	4	1	4	7	2	7	2	5	7	7	7	7	7	7	55.5	0	3
80	3.70310061408208	6.03359927712671	5.18551030289561	3.83757981216717	6.67241489075928	6.69635628004355	3.58551066970218	5.72424461286923	4.85202067210206	1.33470817450038	7	6.29503059682877	4.04137213156038	7	6.77965457928233	6.59478148643227	5.49997897724205	5.97316949391266	6.51287975622901	3.84040042405258	2.8227333835642	6.29541236255645	4.86071645297533	7	1	7	7	7	1	7	2	7	1	1	7	3	1	7	2	4	7	2	7	7	4	4	70.25	0	3
81	3.4936272801374	5.4286043952951	6.13683992639266	4.73184245864238	6.22249369157329	5.39807725423885	5.32654856549395	5.17727442381773	5.32230753152335	6.20877938678375	5.27229777824734	4.75083628150641	6.81982260086709	4.14491633997715	4.92582553182917	6.85018683610832	5.50374623272878	7	5.19232110398818	5.31037736402484	7	1.3219236173124	4.87167615781464	7	1	7	7	7	7	7	3	7	7	4	6	5	1	7	7	1	7	7	1	7	6	7	69	0	3
82	4.38154807103555	3.02455387937798	3.79110043089039	3.50377798439662	4.37642986947202	2.45786394179343	6.07852349598622	4.54697730983043	5.15489358842076	2.08641056789262	6.48811687671409	6.31593022664517	5.98302625296109	4.39845480581086	6.06238310911018	5.1824909807406	6.94594570587094	4.35136366069861	5.43375017714043	1	6.78528230014571	6.41110334064476	5.99474936788336	7	7	1	7	7	7	7	3	7	7	5	7	2	1	7	2	1	7	1	7	7	2	4	61.75	0	3
83	5.51180123244344	3.78319564569478	6.27204897862268	5.58700110396378	2.17478807494443	6.21392720487954	5.952933500659	4.06124562500391	7	5.99016086494683	6.72007451387589	5.89823724405358	5.42996945568889	4.92800583174723	4.66810990828996	6.5267000797134	7	4.46968679950786	7	2.02661271229524	5.54733303539412	3.22110993041883	6.88224627526554	7	1	7	7	7	7	7	7	7	1	4	3	1	2	7	7	2	7	7	1	3	7	7	83.5	0	3
84	4.05039840491756	3.35867126661707	7	1	4.66782581142709	2.7943559431091	2.69217848845378	6.37115284538481	5.58227753976861	7	6.72493647543927	4.19379111410217	4.89272897268286	4.70911952151122	5.61112203953364	5.15913223856546	6.23075118334799	5.63817850886269	1.21735628039063	4.00246503769262	4.08497429456463	6.47648965730141	6.91822568083042	7	7	1	7	7	7	7	3	7	7	1	7	7	1	7	7	2	5	7	7	7	7	7	67.25	0	3
85	6.23309445354677	3.42446728293313	3.68605584914612	5.61880446476316	3.20219890491085	5.88432547514475	5.84219883475968	1.84064065924104	5.65446240331932	5.87851350302464	6.57366390903182	5.19419910337989	5.03076904126284	5.89092984006474	6.93940722664358	6.89956742001171	6.12862950624186	5.21291922116892	5.34550964986376	7	7	1.77828539592882	4.0133763975621	7	1	7	7	7	6	7	2	7	7	4	7	2	1	7	7	2	7	6	3	7	7	7	84	0	3
86	3.51919888659656	6.36652382225622	4.30092375661687	1.24910066534285	6.32441491555217	4.85837353451256	5.44517534434575	5.93672237793681	5.1572347398127	6.60245187848968	5.33106032486158	1.99527184199299	6.07665235438853	4.06131513468624	6.64653141939471	5.31683297850604	1.68691669614169	4.86815016512733	5.95642019279765	4.44781876302849	7	1.1647784066476	6.34529213216859	7	7	1	7	7	7	7	7	7	7	7	5	3	1	7	7	2	7	7	7	3	7	7	58.75	0	3
87	1	4.67723809982425	6.8827847796058	2.89791733892182	3.41180449025845	6.7029488113977	2.8756486773386	2.38334386215841	5.82542002003731	6.57186138072538	4.91230570741008	5.86918020245125	5.54039804653398	6.22313600283451	5.58582773974794	4.45318870257014	4.78012159571039	7	1.81614530109681	3.98835662669288	3.78742580067861	6.3284553091747	6.14991438138326	7	7	1	7	7	3	7	1	7	1	7	7	4	1	7	7	2	7	2	7	7	7	7	54.5	0	3
88	6.594817957301	5.18046361204323	3.9350840353795	3.7928367252266	1.54443987775636	5.67684617690252	6.2322479319481	2.22659644851035	5.3867405689076	6.19738598399266	6.16099469828434	5.79759009827471	6.99041700503456	5.72697701735863	5.49938863390549	7	3.91402732288528	5.58173592353204	4.85426569275585	4.23341416540694	7	1.8050807386888	6.6773922644883	7	1	7	7	7	7	7	2	7	1	1	7	4	2	7	7	2	7	7	2	3	7	7	74.25	0	3
89	7	4.49694440589973	4.47481772489664	4.72748983328113	2.79115771951836	4.77363538955776	6.44995128874262	4.41006148780572	5.76906140641735	6.169726550993	4.2229491286938	2.20771624543287	7	6.58197070513204	5.09715465416093	7	5.45518054267823	5.5163474486709	5.33198409230693	4.80043543406618	6.06755275434525	5.1535425959158	5.82048096270037	7	1	7	7	7	7	7	1	7	1	4	6	4	2	7	3	2	7	7	7	1	6	7	65	0	3
90	6.7289103437826	4.26530100262314	2.76548322044779	6.44710597286179	3.28490238595455	5.52625929833242	5.41355820805192	1.62451342084517	4.95764177541511	5.99808819583305	5.70150988217757	5.43649366806517	5.22838721857634	4.49688734773021	6.48631206436581	5.27095648959137	7	4.59512004677588	4.83891851758321	7	7	1	6.44120769523592	7	1	7	7	7	7	7	3	7	1	2	6	2	1	7	7	1	7	5	7	2	7	7	87.75	0	3
91	6.80193948916709	3.52028054532648	3.64791608006969	5.74312554996325	3.27730735632239	4.79624217361347	4.38410878860271	1.06833537605104	5.74342905176274	5.30261017732369	6.64229873086946	3.08755883964483	5.28948778007508	4.60986574837866	7	6.05781241767409	4.94927812953147	4.34858295669849	5.60367841168979	2.9964898506442	7	2.08380461067203	3.64966808246928	7	2	7	7	7	7	7	3	7	1	4	7	2	1	7	7	1	7	4	4	3	7	7	82.5	0	3
92	1.74934916963112	5.17370829616431	4.90948734446843	7	5.78044535511157	7	5.42674828529247	5.98528011560259	6.6952526734777	1	6.79576554233524	7	7	6.98731266577529	7	6.90763450681431	7	6.26485833031426	6.38364403804284	6.16247531824326	7	4.96455466669459	6.50168711727578	1	7	7	7	7	7	7	7	7	1	3	7	7	1	7	7	2	7	7	7	4	7	7	108	1	3
93	4.61647621215939	6.779470618155	2.37427004361785	6.96919229303833	6.26130810114389	6.16405116888931	6.62858446294659	6.5694182793958	5.62785739093346	3.66426735352994	7	7	7	7	6.07169039399269	6.43847098150736	6.60698711568222	6.41104770325892	4.43421338634106	6.0961615643897	7	6.63357288462489	6.92083471897086	7	7	7	7	7	7	7	7	7	1	7	7	7	1	7	2	2	7	7	7	7	7	7	92.75	1	3
94	1.7585899889212	7	5.47342755195602	7	7	5.07779231926293	7	6.75701627554426	5.85295740625893	5.08841032854209	7	6.56194450144344	6.85469302920377	6.34517898654577	7	6.95016255660731	5.45870121058464	7	5.98413309551328	6.23918397750054	6.40446182062153	5.8435021319467	5.845524036501	7	7	7	7	7	7	7	7	7	2	7	7	7	1	7	7	2	7	7	7	7	7	7	93.5	1	3
95	1.38663253628324	6.53334895683473	5.16779020088804	6.66383054754948	6.79272266554769	4.01253790993882	5.24149822006005	7	6.51568880693326	6.53993571990695	6.511498241987	7	5.93476877104248	5.72895907987311	5.96914612809908	6.90012047382283	7	7	5.83286249557985	5.78966491981537	6.57648653255366	5.81975420998747	5.63696192613298	7	7	7	7	7	7	7	1	7	2	7	7	5	1	7	7	3	7	7	7	7	7	7	100.25	1	3
96	5.61382989772828	3.75699850103017	3.90775479101181	6.70253364233802	2.40511994305956	4.89375170180492	6.82117522251178	6.66420770486097	7	6.55184899070378	7	6.04222365550742	7	5.32916728126814	7	6.54448739642708	6.43927187779279	6.67036355953234	7	4.84334646322861	6.68202307554325	7	5.22230040274497	7	7	7	1	7	7	7	7	7	7	5	3	7	1	7	7	2	7	7	7	7	7	5	95	1	3
97	7	4.72352982175283	4.86830460117944	6.47544522270672	2.38726719497226	6.28577168177211	4.34946308688868	5.83455228952448	6.54182439205207	6.81664641636837	7	6.86650767401055	6.93890100348776	5.6100454657046	6.60674782164188	5.94952167697948	6.7031829484092	5.3471442383398	7	5.55005040425264	7	7	7	7	7	7	1	7	7	7	7	7	1	7	6	5	1	7	7	2	7	7	7	7	7	7	101.75	1	3
98	7	5.13496406865991	6.04380875246068	5.71955398160889	4.61709934775334	5.89856654537538	7	7	6.72099657539158	7	5.60219566659302	6.64913033900843	6.47280030330472	6.6411913756348	6.17700935361892	5.85144159580186	6.81156546127622	6.05936045510629	6.91485778338467	1.49329790332405	7	5.3851947451467	6.13955545371686	7	7	7	1	7	7	7	2	7	4	7	7	2	1	7	2	3	7	3	7	1	5	7	101.5	1	3
99	1	7	6.70147308536617	7	1.53605156521972	7	7	7	6.65041799198459	5.98258159489517	4.94762633748069	6.60898375887936	6.78370367047427	3.11516588437506	6.67344330926831	5.85404348438507	6.97534125365817	5.77696449715061	3.92017612076412	7	6.18456337904518	5.96220872191196	5.12114768907087	7	7	7	7	1	7	7	2	7	1	7	7	2	1	7	2	2	7	7	7	7	6	7	94.25	1	3
100	1	7	5.79996731099273	7	1.67153995967287	6.42519463132262	6.83433929674727	6.85476006772223	6.72396093411976	6.12562053321104	5.42999500670807	4.27297353653742	7	6.92578965298321	6.5210211428224	6.98246051547142	5.31181096482891	7	6.58064718439028	3.7043079637606	5.97605348738551	7	5.35994702600895	7	7	7	7	1	7	7	7	7	1	7	7	7	1	7	7	4	7	7	2	3	7	7	100	1	3
101	1.89102759613816	4.32209625033634	1.29244944491826	7	5.99093537240116	7	6.36794467797175	7	6.60934929415705	5.74749579340383	7	6.55664306150841	6.82918669078133	5.76738712835511	6.04459100025314	5.23043933510513	6.4159630598989	6.88165224172735	1.9638770936678	2.28073011237101	6.26103800024921	6.72838051566761	6.48675041763367	1	7	7	1	1	7	7	7	7	1	5	7	7	1	7	7	3	7	1	1	3	2	7	79.75	1	3
102	2.74240005581479	5.51544976509864	1.98113861240509	6.71833626265864	7	4.1640011141787	6.34338426996485	6.74668904451511	6.47522339656841	6.00149448283214	6.59696749713581	6.72789541993135	4.43141955789764	5.39025875175064	6.7080961915368	7	7	7	5.94864240140014	6.01049679981103	5.58558809301328	5.88722368949816	5.88838810980815	3	7	7	1	7	7	7	7	7	7	7	7	1	2	7	7	2	7	7	7	7	7	4	92.5	1	3
103	1.17580868407092	5.36072602801926	4.55448604638313	7	6.73031429577382	3.09270319009558	7	6.92316128882438	6.32950870571155	6.92720574740074	6.04806146830908	5.97546751863096	3.71992621197268	4.24632099041689	7	6.43821220067053	4.07898855728256	5.93168083121777	6.82796927235611	2.47858711725799	6.9956356377374	7	6.42804557503834	7	7	7	7	7	7	7	7	7	1	1	7	7	1	7	7	2	5	7	7	7	7	4	98.25	1	3
104	2.50031497793595	4.40632692850501	5.09613544138883	5.89323412207141	7	5.9541408664707	6.6405801571141	6.62146909326973	6.78933298481978	5.12251553062525	6.88103139719422	7	5.91137745179294	2.33789590814932	6.68292564804148	6.82187951014244	3.57796092257343	5.77646233704095	6.8122286120532	5.37118595580508	5.98456663456036	7	5.09662473127938	7	7	7	7	7	7	7	7	7	2	4	4	5	1	7	7	2	4	7	7	7	7	3	99	1	3
105	1.08807824603742	4.88499058360975	5.21233813562164	7	6.06892885302224	4.99117445686644	7	6.6998813579589	5.38560026687739	5.84981446062822	7	5.75250796694116	5.8320659583439	7	6.56721462587181	4.53504826417796	4.78431854650176	5.23695854934164	6.27791083411279	4.94335585273475	7	6.28820011131845	6.65803195982858	7	7	7	7	7	7	7	1	7	7	2	6	7	1	7	7	2	3	7	7	7	7	4	100.75	1	3
106	6.7548529388934	6.13683101628289	3.93677834316676	6.94344440660466	2.04081707612525	3.84063931919127	6.43511192728126	5.08811094534959	7	7	6.62259636049876	6.73393538248238	6.90700111645631	6.25433560365651	6.78868614558092	6.83815039075282	6.43896360698032	7	6.07898892036562	6.93240393874104	6.08747524146819	6.20221581043014	7	1	3	7	7	7	7	7	7	7	7	7	7	7	1	7	7	4	7	7	7	7	7	7	97.5	1	3
107	3.98377751010674	5.83909158278571	2.6267797793181	7	5.16850220489435	6.33547550694251	6.73834172089017	6.23812100330306	5.52506622458665	3.55495210122633	7	6.78025762610256	5.82109016404668	6.69107550691224	6.24294214608495	6.02282184437675	6.08012541727	5.82502112021581	6.02764088859731	1.91584327532931	6.84532564282926	4.31007679435203	5.73539648580162	7	7	7	7	7	1	7	7	7	1	7	6	2	2	7	7	2	7	7	7	4	7	6	86.25	1	3
108	2.13972582648614	4.72295382577216	6.87835199699021	7	1.63609848989328	2.85230520499406	6.50613546828405	6.64028054424337	4.89239481231754	7	7	4.24586306213627	7	5.44368405506288	7	6.45100955758981	5.06395581462032	7	6.50332278190753	2.8811179598751	7	4.08091484609331	6.72102447679731	7	7	7	7	1	7	7	7	7	7	2	4	3	1	7	7	3	7	7	7	3	7	6	100	1	3
109	2.10764486277947	4.2065089200719	1.05593107952148	6.72171311550291	6.64739143318685	6.55848573704911	6.96180477613568	7	7	5.72163526497002	6.71624925760645	5.59742165116347	5.40011952244074	6.44257417141381	6.09642151051117	5.72937246648477	6.59091942422729	7	4.17719497895976	2.8469529548258	4.69632119622317	6.18262429815597	6.72127105579972	2	7	7	1	1	7	7	7	7	1	6	7	7	1	7	7	5	7	1	7	2	7	7	91.75	1	3
110	6.85730620978135	6.8817317043447	4.5077012503678	6.93459240344993	2.28306437564497	4.65021034029176	4.54291211757228	4.49412214450046	6.52826374360292	7	6.51525584717591	5.06856334559742	6.90960370278312	2.44741779169342	7	5.82631229573805	6.77630161127834	5.56767909628985	6.99503591046653	5.79041109742089	7	7	6.93357787452984	1	3	7	7	7	7	7	7	7	4	7	4	7	1	7	2	4	7	7	7	7	5	7	94.5	1	3
111	2.46655895568965	3.70866164444976	1.43107441863096	6.97566332491557	5.97386704171901	1.87133170323723	7	6.77661437521987	7	5.52489734077063	6.96444597846407	7	5.94490941833656	5.31703648261578	5.66349013166099	6.98689532747327	6.84373227220077	6.68355119414127	1.85850453687588	2.00208877075979	5.16786496249405	3.84386632746813	6.74527043588655	2	7	7	1	1	7	7	7	7	3	2	4	7	1	7	7	2	7	7	7	7	7	7	93.25	1	3
112	1.26167818276631	7	2.94638223948554	5.0252240263183	7	2.1010418972936	4.08597725714367	6.89205533180744	7	3.68049140065967	6.56603586745715	5.28587540249947	5.99416795915127	4.07489514789587	7	7	5.97039946001739	5.61695294653229	7	5.4384699322117	3.93934051912882	6.33993572052577	4.91638303905507	7	7	7	7	7	7	7	1	7	1	7	7	6	1	7	7	3	7	7	7	7	7	7	87	1	3
113	1.22021490424126	6.83843372206631	6.13387296557181	7	1.57463769994618	4.25661710655468	6.63686184274212	4.79770716799958	6.07972874821192	6.05032416210672	6.2687344839143	6.73683722508833	6.52101891385504	7	6.35930353011332	7	5.7839388727492	6.98392535895842	4.26158415768038	3.24446112357368	5.84777880737893	5.32788780395481	7	7	7	7	7	1	7	7	7	7	1	7	7	3	1	7	7	2	7	7	7	1	7	7	87.75	1	3
114	1	4.61657931412246	3.24442142095215	7	7	6.8762628600207	4.50261042454576	1.87096288863345	6.08365146260954	5.5109892175737	6.86159788815158	5.91579505496327	6.29776968537622	6.4743790013697	7	7	5.56790928571285	7	5.97859714140885	6.66390292123097	6.88815383306938	6.34759236298994	4.04445090254093	2	7	7	7	1	7	7	2	7	1	1	3	4	1	7	7	5	7	2	7	1	7	7	84.5	1	3
115	3.03720165080317	5.95314015254779	7	5.43002719557821	1.82183772693517	6.40499927146133	6.43627735111457	6.04296190271471	5.85349842748647	4.34290757467001	5.8593122561289	7	5.52680308743587	7	6.55278236646681	6.74279269157692	5.57462212519282	7	6.34667554204351	3.20347453932574	6.50962062340045	7	7	7	7	7	7	1	7	7	2	7	1	1	3	1	1	7	7	7	7	2	7	6	3	7	87.25	1	3
116	6.08750013978817	4.01091090824858	5.95150090553658	7	2.98819509783134	7	7	4.73606020275287	5.6920720921028	7	3.58427947055613	6.79254291510147	5.63629051232474	2.97135932178968	5.14324234784483	6.27421009699163	7	7	7	6.26833137514279	6.35122153692988	6.5807231510947	6.1275894611004	1	7	7	1	7	7	7	3	7	2	3	6	3	2	7	2	2	7	7	1	7	1	3	67	1	3
117	3.45158578814403	6.18283459694756	5.14530353911868	7	7	7	6.67355416025724	5.3025776498945	6.06983744365211	6.08253456399642	6.48197717323503	6.45222882967129	5.77261712158752	2.50479422158558	7	6.20147568770102	3.07165079952743	6.88631088451275	3.8492925102884	5.47755946235754	3.13046389691638	6.77808738042984	6.63507958734113	3	7	7	7	1	7	7	7	7	6	7	2	2	1	7	7	3	7	7	2	7	2	7	75.75	1	3
118	1	6.90503696791784	3.39630734634816	5.39595042542028	7	5.53170195785205	4.2062610376403	7	6.41160988762363	3.09274737685203	6.41391525825389	6.43773766804244	6.5328671895319	2.75824880793418	6.12311614260646	5.78811109239843	6.95299002826617	5.68477629674593	6.49325039331344	5.25436293778055	3.86956717494015	7	6.05571887805986	7	7	7	7	7	2	7	2	7	2	7	7	3	2	7	7	3	7	7	7	7	7	7	84.5	1	3
119	2.07781758424862	6.17756883937746	4.37139662567071	5.92705871484495	5.86285463032574	4.54040406385544	6.36803228135929	7	7	6.06385936294078	5.47530976802806	4.72885262838152	3.80131052734255	6.09182991292593	6.96343301391896	6.34683714063931	6.05603821313039	6.98945526238192	5.9437303764033	3.78450534065015	6.79629853220071	6.34884406984113	6.72581633923429	1	7	7	7	7	7	7	7	7	1	1	7	1	1	7	2	4	7	7	7	2	7	4	96.25	1	3
120	6.93318718039976	5.651666771502	3.36805889783629	6.58122497754379	1.60981570734439	4.33867876111032	5.90576976952792	5.60782264171245	6.67499142154833	7	6.91631542283279	6.2267542304666	7	5.64998794712484	6.27966905310952	6.77728266133657	7	7	6.4286260300966	5.53869103118786	6.26375250317091	6.42533283042824	5.91959679940914	1	4	7	7	7	7	7	4	7	7	7	7	7	1	7	7	4	7	7	7	7	2	7	81	1	3
121	6.0555978095269	4.44126910736762	2.96648952622764	6.07838338555656	2.66429814650857	4.77449998676975	6.8554276789861	6.41611508012024	6.0789348824189	5.00783847149783	5.78965271565461	7	6.85587651017278	6.49539375697825	6.897528682033	6.15431935415662	6.62228336203861	6.04708558314655	6.48823359003905	5.31801273253697	6.29142371615322	3.76442689969167	6.07770618812492	1	6	7	7	7	7	7	7	7	7	7	7	1	1	7	7	5	7	7	7	7	7	7	77.75	1	3
122	1.96661535727798	4.91339072325339	4.11454873197208	5.30824403833362	5.42757995268333	4.97875696633234	6.44772598333722	5.83128683688816	7	5.90513335373246	4.25596536751705	6.40301024465842	5.25340824240791	3.80974366746655	6.77477214036815	6.42623991885615	6.56525011934594	6.71002938184179	6.48559316958213	6.56205454269618	6.48791219955956	5.01616249466342	6.21898528814355	7	7	7	7	7	1	7	7	7	7	7	7	7	1	7	7	3	7	7	7	7	7	7	86.5	1	3
123	3.65480102566226	5.13007807980482	3.21271013029318	7	5.93682802331309	5.36694663747501	7	6.9220690827303	6.64390637789261	6.17542937275229	5.57325219506666	5.56909497852213	3.17649532077703	6.81637454298787	6.67070501096197	5.2362985083775	6.92865176508768	6.64630510979389	5.4305747703792	2.73713155633187	7	6.48312270855826	6.89722952514107	7	7	7	7	7	7	7	7	7	1	3	7	3	1	7	2	2	7	2	7	7	3	7	102.25	1	3
124	2.41249058165943	3.84927349259249	1	6.81450044322331	5.94854026936584	1.79067981272683	6.84958392082264	6.95915491868833	7	6.49934708481358	6.16310988518585	6.75384593454134	6.84784864474262	3.77527689364062	7	6.37334526321696	6.06344871079584	5.86176921593295	5.86133869324268	2.83366659825714	5.48573027880413	3.2358962203424	5.30370367131669	2	7	7	1	1	7	7	7	7	7	2	7	7	1	7	7	2	7	2	7	2	7	7	95	1	3
125	5.48370726328226	1.9821419552627	6.00169517634276	5.31293321303652	6.17770288669252	6.8599581612724	4.63233078375484	6.58979587376009	5.58150195702696	6.94084026095776	6.28423784743278	6.54265613235711	6.35531078133245	5.82780295484562	6.62819617758607	7	6.11760659848509	5.20409463760289	2.99536087011961	2.00626306231387	6.42377281670124	6.32810065325166	6.53732097561832	1	7	7	7	1	7	7	7	7	1	1	7	7	3	5	2	3	7	2	7	2	5	7	84.75	1	3
126	5.58608793082373	5.5607849357338	2.74924082799635	6.57579398433191	2.06003998890905	5.4952050296224	6.80074212431712	4.96682929131024	7	4.95971256204837	6.00229869899028	6.09773818059167	6.17443561303977	5.82153821315078	6.62930924086458	6.26388089287834	6.41205023579842	5.65129728811898	7	5.87881690150083	6.42353038584512	4.47066066636481	6.69166774856103	1	3	7	7	7	7	7	7	7	1	6	6	1	1	7	7	4	7	7	7	7	3	7	81.5	1	3
127	5.71011397136155	3.19345964098155	6.22010611963873	5.79252167904739	6.1203766505656	6.14074754957781	6.88193388839211	6.6007124792343	6.51601807144979	6.39957687819793	4.75213290299154	7	6.15936022006765	5.51339523950369	6.35615082171679	5.75231767853078	6.72382845100817	6.94754946021029	6.43861205701304	6.31025395215109	5.32522355255139	6.00180145245764	6.54288517559234	1	7	7	7	1	7	7	2	7	1	7	7	4	1	5	2	7	7	3	1	7	7	3	89.25	1	3
128	3.01817360239823	5.58876717502383	5.55084582161543	6.34922823214879	1.63474090181514	5.58439012142264	4.43043686676677	5.68791275067823	7	1.32379782551857	6.63815609235208	5.85356669557885	3.9045875963095	4.99905470350464	7	6.07435121508573	6.73674834806641	4.29754515268616	6.82856618502621	1.57826729751288	4.93642083261638	6.08828862895573	7	7	7	7	7	1	7	7	7	7	7	2	5	2	1	7	7	3	7	7	7	2	7	7	99	1	3
129	1.72147078091109	4.90548855991353	1.43746589769338	4.12546849483005	5.15285683019002	6.26372933252337	7	6.46258944342767	6.16306329898218	7	7	5.18114299365186	4.6181136430725	7	5.19043267248313	5.99010774676137	4.99467187092792	5.98542052884094	5.54851252244586	2.69469926964699	7	5.86083209658066	6.46097703332072	1	7	7	7	1	1	7	7	7	7	7	6	7	1	7	7	2	7	7	7	7	7	3	92.75	1	3
130	1.26613868022762	6.15203588809946	6.66838384806227	6.18615142371326	7	6.48997740291216	6.9686057527508	7	6.49185637204718	5.74111099617145	6.23989240752199	4.82959379591271	3.9824746678592	5.57767280199115	5.75513312887294	6.94735789730968	5.04481802627743	6.44084276650751	2.98034115078964	6.19268885638499	7	6.89207057764339	6.02241782042845	7	7	7	7	7	7	7	5	7	1	1	4	3	1	7	7	2	7	2	7	7	7	7	89.5	1	3
131	4.16138208238072	7	3.15184382452901	6.99248325413669	6.71484596223668	4.18733077485959	6.86212102662996	7	6.26881736530222	6.65712156603064	5.67887520543632	5.91014008748334	4.39297716165056	6.71022219869278	5.14419482231178	7	4.93735114839154	4.74923468646929	6.36636108461467	5.80825152838936	6.09585270657911	5.54364467928609	6.1975065260437	7	7	7	7	7	7	7	7	7	1	3	2	7	1	7	7	6	7	3	7	7	7	7	78.25	1	3
132	3.37905059405428	5.18203690274843	2.99988811183021	4.98464636912209	2.79598292696875	7	6.428425569982	5.84302328607388	5.39477139543838	7	7	5.33940213937032	6.53248095712438	6.69120513472107	5.06167677192561	5.91519892204431	4.71231747027055	6.18516163491829	6.83862918680858	1.59012998151862	6.48301867610946	6.26333171115488	7	7	7	7	7	1	7	7	2	7	2	1	7	7	1	7	7	6	7	7	7	7	7	7	80	1	3
133	4.4763684419217	6.57290413877189	6.94764373270562	7	2.06634557598026	5.49865985530376	7	6.19967971498548	4.35943028317104	5.04769183756059	6.68428416892567	4.95529663622842	5.47053917239754	4.32333078153694	5.44162986233259	6.51071886632414	6.48545993504676	4.93891851375168	7	2.57646639789665	5.311490568472	6.61004568503323	6.70301556812411	7	7	7	7	1	7	7	3	7	7	1	7	2	1	7	7	2	7	2	7	4	7	7	74.75	1	3
134	1	4.8747122596239	1	4.8220465873307	6.59068524415257	6.45175878420839	5.61620062950422	6.33115127368549	6.68898156652696	7	6.40672931928791	5.35931429791553	5.18933877031647	5.66009713228808	6.49893759031994	5.75122437717442	7	6.22435412546094	5.58209647358329	4.405054743019	6.73763592731076	5.04295217772325	7	1	7	7	7	1	1	7	7	7	7	7	7	7	1	7	7	1	7	7	7	7	7	3	92.5	1	3
135	1	7	5.53841688628889	5.42678845300292	2.3195761672347	4.85647880497544	3.72498952647785	5.81285468389338	6.43323672107776	5.32046412928377	6.31032274873411	7	7	6.78778121354947	6.30338907275974	7	5.12375279804793	6.88153479985075	4.40913473561553	4.6549583992871	6.67407916108081	5.50322566591283	5.0500366789366	7	7	7	7	1	7	7	7	7	2	1	7	7	1	7	7	4	7	7	7	4	7	7	78.25	1	3
136	1.08651804688427	4.620638381241	6.3809318546168	6.95839411549519	2.53387127237071	6.8110287076478	6.48967879044822	6.32398389169539	6.24804352794925	3.41785205731248	6.70720650473074	5.69996168305886	4.19174031195604	6.30912689105952	7	6.65324818644323	5.1868294497631	4.90952231598543	3.66873556218156	1.32301210766434	4.12323836626892	6.57793638896004	7	7	7	7	7	1	7	7	2	7	1	7	7	7	1	7	7	5	7	7	7	1	7	7	74	1	3
137	3.49076344820387	5.2026329120292	3.61268546226908	6.75015110987802	6.23071198680459	5.04039089394738	6.82567181279096	6.86484436724735	7	6.47249641085742	6.27816813321531	5.69122925431161	3.60158693463973	6.26072705688094	5.93036567415909	6.27273574227946	4.9554419958006	7	5.39812733456907	5.07986184563837	6.25884287706059	5.38108443117989	7	7	7	7	7	7	7	7	7	7	1	7	7	2	1	7	7	2	7	3	7	7	5	7	99.75	1	3
138	1.67907248406521	5.9773460064453	6.86130351633859	7	2.16396455336773	4.73282410017221	5.54591482912718	7	5.03478853210833	6.70139708294415	6.2653396356059	5.66835884410201	6.29282034581112	4.97486929922827	7	6.47746705496577	6.59856802869521	7	5.95525266154971	3.42728878310596	5.02278484410664	4.57818998070129	5.05757055599203	7	7	7	7	1	7	7	2	7	1	2	7	1	1	7	7	7	7	7	7	7	7	7	78.5	1	3
139	1	6.27996097955174	2.86862697123385	5.9107571482875	6.68180488620483	5.25704364695912	5.93954918846982	7	6.88580462235839	7	5.13305562237021	5.07198607973731	5.75139472165683	5.74681191880041	5.13641958086923	6.14318878831468	5.47531889645364	6.08183292459527	6.08037196245872	5.95383115909718	7	4.64431802089348	5.72815514496094	7	7	7	7	7	7	7	7	7	1	1	2	7	2	7	2	5	7	7	2	7	7	7	83.25	1	3
140	2.43514044622383	5.5455475403368	2.34852333734099	6.33856256552589	6.64092900313362	6.58892901881639	2.92786115517948	6.64716068978869	6.92491927099917	3.40151086855735	4.70477269021884	5.65546712235605	4.76764513384523	5.07983183293105	5.98978605290938	7	6.56151494449799	6.66136203094503	6.70451473151883	1.0363132737925	2.72016563147979	7	6.42645812860303	2	7	7	1	7	7	7	7	7	7	7	7	7	1	7	2	2	7	7	7	7	7	5	78	1	3
141	1.27238252098076	6.52763740500438	3.50720319595401	5.61299830701401	1	5.16111024920909	7	7	3.21243479631163	4.4176283070426	7	6.89755074251957	5.30099311011731	6.38642354401279	6.41438698599173	7	7	5.40339234200174	3.39979145155954	4.19902983411686	4.93573792814236	4.94175494323744	5.75473007993293	7	7	7	7	1	7	7	7	7	1	7	3	2	1	7	2	5	7	1	7	3	7	7	78.75	1	3
142	3.58290031054288	4.40367902452444	3.20549280872783	6.84976076278506	6.47063446219523	6.70963006884391	5.78918644658775	6.23868985817087	6.91935261856203	6.08205168553922	5.28609216039796	7	5.6988534927086	6.51959199414012	4.80285131858477	5.66979834121818	6.42434810498685	3.99460542810638	6.99428743215174	3.16435126476197	6.1897138908186	4.0478081562552	6.29829972484375	7	7	7	7	1	7	7	7	7	2	7	7	7	1	7	7	3	7	1	1	7	1	7	73.5	1	3
143	2.61042415056219	6.86483438123876	2.72335347522963	6.77035589283681	6.21732286005272	4.30156270733795	4.97767182553144	7	5.95249026195917	2.0712662082703	5.64485830709281	4.59846304759448	4.12443838234391	5.04941334569143	6.38700378731486	7	6.27776416036652	5.12786611171705	7	5.95915645689355	5.81965526916263	6.57059718147667	4.37538279166506	7	7	7	3	7	7	7	7	7	1	3	7	3	1	7	2	3	7	2	4	7	7	7	72.25	1	3
144	1.14811297003935	6.02617137589251	5.5586291960175	7	2.19480493324826	4.31001214686584	6.26186759334948	6.52212816861849	6.99963090509144	3.32444665728822	6.42841350558	6.71814160451264	4.65007478826936	7	7	6.24718874407175	4.78221168736499	6.9131315294139	2.67737945469638	5.58523990878438	5.53461436296924	4.08069968163221	6.3162622576991	7	7	7	7	1	7	7	2	7	1	7	7	7	1	7	7	7	7	1	1	1	7	7	92	1	3
145	1	5.08267523754875	6.14565822053966	6.33599197713749	2.21439809562658	6.33512094363052	7	5.35217011338168	5.07600165077152	1	7	6.23922088630422	3.92830712131754	6.5630680844814	6.83362838209987	6.75639003962597	5.97678746337311	5.753353785924	6.28281090478538	5.28549875504777	3.52915620781332	6.40026124819227	7	7	7	7	7	1	7	7	2	7	1	1	7	7	1	7	2	2	7	2	7	7	7	5	91.75	1	3
146	2.55885321599455	2.61595694589568	4.42457940687097	7	2.96879812422365	6.86468574702828	3.27550633636084	7	7	6.83679227852023	4.94891446296501	7	5.66659841039985	6.02811945800503	6.5789292937493	6.21683864886668	6.45534930726533	6.80160046905357	3.51240574788451	6.36296349702138	7	6.4121437636655	6.7732943645784	7	7	7	1	7	3	7	2	7	7	1	3	1	2	7	7	4	7	3	2	3	1	7	82.5	1	3
147	1.38341542314863	5.72526196699778	4.19405997667414	5.87768511914833	5.90700995273997	4.93254693300849	5.99023273352856	6.50206266294409	5.96585875170299	5.97919874186493	5.68508420306594	5.29769130145806	3.55676978223956	5.17114914964202	7	6.75058303461059	4.96852200065356	6.10000457450565	6.30058823265834	3.32784226563516	7	6.10232583713768	6.837993967205	1	7	7	7	7	7	7	7	7	4	1	6	7	1	7	2	2	6	7	7	2	7	7	89.25	1	3
148	1	5.86299129546738	6.22914647602104	6.28144515489976	2.64325533997674	7	5.94143937474045	5.66397720612381	3.28647507137163	6.94478024958025	7	7	5.96256706329827	6.63487420367183	7	7	4.05313342642485	6.89558138655	5.35904717364677	5.4320936433855	5.9703775417274	6.82604749340898	6.55053790522416	7	7	7	7	1	1	7	2	7	1	1	7	7	1	7	7	3	7	2	1	7	4	4	67	1	3
149	7	6.40468481396333	3.31045693049325	6.00194187153077	2.9853196537056	5.55178543112286	6.94376256650388	5.4729719519474	4.98335954306938	6.4064234678752	7	6.50902553668885	5.53812776919381	2.16239591478118	6.66473156570439	5.26431151452142	6.37552394014789	6.92977540830066	6.84638251706251	4.61882266973146	3.87515553146209	6.11286365155379	4.77193840634775	1	7	7	1	7	1	7	7	7	7	7	7	4	1	4	7	3	7	7	7	7	7	7	78.75	1	3
150	7	6.20439804718443	2.7382610860554	6.88498600402661	4.04648737688721	6.33558486483371	3.82588085115949	7	6.92098026027976	6.8179974824331	7	5.69851660687162	4.49577006604365	6.11094770578216	5.58930833339923	5.32654657599663	5.67577170042086	7	6.9421485488726	1.89634869682436	6.07289524116287	4.54357305451623	4.90124109509373	7	7	7	7	7	7	7	3	7	2	1	3	7	1	7	7	1	4	7	7	7	7	4	87.5	1	3
151	5.07473087217139	2.80468250680014	3.81810498847146	6.51144373832009	4.81011016832737	1	7	6.54582777926927	6.27565768841683	7	6.28286126247776	4.45607750802329	5.66408016047122	6.93614326745313	5.14545400761361	6.49356490169702	4.84594326887516	6.78599862543004	5.80507501436982	5.42567045339097	6.42199530593201	4.30876248541166	7	1	7	7	7	1	7	7	2	7	2	7	7	7	1	7	2	5	7	3	7	2	7	7	81.25	1	3
152	3.69131865801359	6.93404599386685	6.33114692806751	5.73736001040497	2.83531050695035	5.56755781086214	5.99170630103565	6.6951861419865	4.58654103110162	4.05142374370525	5.18134471516904	5.93021671438047	3.38346435755903	5.64625101858923	7	6.46228687151746	5.82447285358842	5.13421427132139	6.00106934851255	7	5.50932753990515	6.86508218931509	7	7	7	7	7	1	7	7	2	7	7	2	7	1	1	7	7	3	7	2	7	7	7	6	68	1	3
153	1	4.37561575124837	4.19980617287688	7	6.80096577618702	3.03898646751259	2.15135591484228	6.3089797307991	7	5.93329230788969	7	6.36636986604191	5.76146948767158	7	4.76755827135817	5.43419800762947	5.61391868916921	6.8740769933219	4.68085329234899	4.79178770271433	6.98140266301414	6.46046351258406	4.67364154135261	2	7	7	1	1	7	7	7	7	7	7	7	6	1	7	2	7	7	7	7	7	7	7	80.75	1	3
154	2.46265623885615	5.79015474214953	6.657271059036	6.54301666590883	1.33804317745008	4.23355998545137	6.92505550250109	6.91353809247341	7	3.58529015244521	5.5852043213609	5.70891496556738	5.07104165137087	6.27229500817931	7	5.8344221815834	3.48951580687108	6.80285266112485	6.84748576583243	2.70334800176433	5.36392362397102	7	5.2866977373356	7	7	7	7	1	1	7	7	7	1	1	2	3	1	7	7	1	7	2	7	7	1	7	80.5	1	3
155	2.27789866888042	6.84386389535606	6.12985835083099	6.17448367714748	2.05957846392527	4.46956845118511	6.63663812222091	6.25465668455008	6.93222875499852	7	6.73181346126498	6.13716302066781	6.40608751300026	4.41750062728302	6.45318530714649	6.51463089513289	6.67143986003247	5.35837874286428	3.51709087166505	1.85049531926395	3.25014654965608	6.1761969719564	5.24576623454258	7	7	7	7	1	7	7	7	7	1	1	7	7	1	7	2	7	7	7	7	2	7	7	63.25	1	3
156	1	7	4.23923997732213	5.41087870514407	5.1234983474103	7	5.16726932207001	5.518683624511	6.27730142850417	5.45199381411399	6.03354693740847	5.6879476104917	4.55414676668521	6.62897118840359	5.02779968479602	6.86633996188531	4.750565312548	6.72459464724025	5.72298265930682	2.00479848831878	6.21527916013739	5.37698717118548	6.52579195871864	7	7	7	7	7	7	7	7	7	7	7	7	7	1	7	2	2	7	7	7	7	7	7	82	1	3
157	2.90251818244174	6.32618553839087	6.76137274312867	6.04520603695969	1.04351104719707	5.46640232770505	7	5.56057502333595	5.04488287508832	1.11297191043068	4.70402111243977	6.91225094816641	5.71087859314574	7	6.39532939545811	5.76503845950444	6.21987115319004	7	4.6209731020253	6.31187124708757	6.84640384852247	5.40181474823246	3.83990053641229	7	7	7	7	1	7	7	7	7	7	1	2	3	1	7	2	2	7	2	1	7	1	7	73.75	1	3
158	5.9742566534378	6.36707725857163	2.55836840953482	5.93787047436228	6.12123279518684	3.75052660517052	6.63454839307069	6.74992522114173	6.2881185378832	6.44446870643537	3.73785725732703	7	6.15696403270932	4.92134869473032	6.65180531645239	6.59953806550832	6.36208551089916	4.34186849538773	5.7011438364477	4.2539478841462	2.44824210858356	4.29528405917278	5.38488051689928	1	7	7	3	7	7	7	7	7	1	2	4	3	7	7	7	6	7	5	7	7	7	2	79.5	1	3
159	2.722925098838	1.93625973809113	4.18136193426323	6.82895544613034	3.98432005156644	7	4.53186776798766	5.23657097123755	5.00418376433335	4.14007495747609	5.61976031252066	6.55577954615647	6.91423271771674	4.4802675878402	6.52067206126216	7	5.65685330780647	6.85578308631576	6.5959058259571	7	5.90560843295659	4.11786974719176	5.6257073993854	7	7	7	1	7	7	7	2	7	1	7	7	1	1	7	2	2	7	7	7	2	7	7	75.25	1	3
160	6.69599323850285	5.8782928609252	4.55509758615723	5.8261528155572	1.17869221038948	4.83624167776751	5.54756101491918	5.06618122552784	7	6.97617124995775	6.59970237400064	3.83552484073207	6.32639650287624	6.37826227102564	7	4.50770274877371	7	5.75433134845565	7	3.38738771298149	6.49177470722413	6.99418352369556	6.94647454127294	1	3	7	7	7	7	7	7	7	1	7	6	7	1	7	7	2	7	7	7	7	6	7	68	1	3
161	5.04302811751399	6.53132121600847	3.47355309994373	6.85867522957266	2.44613465385026	2.49072870332198	4.54680801955727	6.86722005352947	6.23296352289146	3.93624017234112	7	4.74239115589257	4.34457389220457	4.31206600844866	7	6.24693090606853	7	5.02118810712401	5.92288617467682	1	6.08750674026707	6.74562899272006	5.95710185608275	1	7	7	7	7	7	7	5	7	7	4	7	5	1	7	7	2	7	3	7	7	2	7	62.75	1	3
162	1	4.93173141264898	3.61707137433629	7	7	3.76172845496736	2.06202235609676	5.8368495695382	6.83863599037789	4.63783421410812	6.11451627635996	6.40104977103073	7	6.47484138003497	4.9215313204348	5.17858931123764	5.22221262427788	5.99475158111574	5.38952394933525	5.82931179260623	6.56299545129435	4.57163548336793	6.85691307720541	1	7	7	7	1	7	7	2	7	2	3	7	6	1	7	2	3	7	7	7	7	7	7	93.5	1	3
163	1.19457024884134	6.27088413380696	3.4059294696097	5.17421954556448	1	5.31636361895603	7	5.97937126317757	2.88365386626902	4.9146284614104	5.7498509732388	5.43259500382247	4.36465358569682	6.6934599741005	7	6.43849891971638	7	6.19092888048763	6.73890347734522	5.33877017018131	5.31935899932383	4.98588307169464	5.55421198578216	7	7	7	7	1	7	7	7	7	1	2	4	2	1	7	2	4	7	1	7	3	7	7	80.25	1	3
164	6.65031452863407	7	2.26340812170297	6.47206179663335	3.31034149690013	6.81937958864786	3.48268278162771	2.15621113987539	6.2804043921501	6.9716928044198	6.54994744437467	2.58266962040134	3.87124033854737	6.03800018536169	6.59716310615446	6.29904548628949	7	6.77831516367306	6.60127745469662	2.38268194482023	5.67337421908412	4.50167406981757	7	7	7	7	7	7	7	7	7	7	3	1	3	1	1	7	7	1	7	7	6	7	7	7	69	1	3
165	6.16474203166551	5.7992594032265	3.88207357468955	5.32099442821585	6.18069297886891	3.38655408402511	6.79693087802752	6.02843290879893	6.35143774517096	4.77524265656137	6.34612634271349	6.60519116679806	4.14984602475633	4.19098134309758	6.67290104335574	5.56975613587132	5.437084724806	7	6.63576561729125	2.44523528221609	4.74617645119814	6.87448004020061	4.33881817474219	7	7	7	7	7	7	7	7	7	1	4	5	4	1	7	2	2	7	2	1	2	2	7	77.75	1	3
166	1	4.15765330759124	5.85660794532662	4.76028507939276	1	4.89563012551093	5.58720558481213	6.06982820506185	6.44774318716344	6.56099401848657	6.68497039328192	7	6.72889040586862	6.16392831811222	4.27326505854478	5.41146365979247	6.83657948738148	5.25850461269668	6.1161585106022	5.47284832475643	5.64256306893155	6.31443325957147	6.12134143683965	7	7	7	7	1	7	7	7	7	1	1	7	1	1	7	7	2	7	7	7	3	7	7	51.5	1	3
167	7	5.42488600947438	4.62086652276192	5.71280527156814	3.18366458732998	3.89668414420081	5.83569411989962	5.07373827444419	5.09622014698563	7	6.90643274442244	6.1029477309904	4.97541908535682	2.20664779201166	6.21757717935491	6.42829609354601	2.91361817135033	6.08015590978784	6.74486886422545	5.19912840467215	6.47719094053763	5.08478306670518	6.29844511188442	1	7	7	1	7	7	7	7	7	7	7	7	2	1	5	7	3	7	7	7	7	7	7	63.25	1	3
168	4.79071478765043	2.49943581877719	3.93899219879514	7	5.05438165660424	1.7078050848966	4.51478321257142	6.94424965774984	6.89189538124911	7	5.67681524413026	4.76815585560769	6.5879464582717	4.56670409000065	2.21819330611905	5.40341396423023	5.23428239721065	6.77491052646052	7	6.84085000470964	5.91511705696031	3.63633619476334	4.16589907458019	1	7	7	7	1	7	7	2	7	2	7	7	7	1	7	2	7	7	3	2	3	7	7	85	1	3
169	1.95585277435601	6.55396823654819	6.26765720328929	5.95514588656886	2.45834896716992	4.65116714754888	6.30178889638472	6.94233456838671	6.47038674859576	5.08414535192685	5.21293133277606	6.51550955294033	5.24673448040473	6.28459499400752	7	6.30856781894285	5.16933034251219	6.47787793908576	5.98017690129762	6.22767098145961	5.97944710359422	4.26843977330545	4.11274328656852	7	7	7	7	1	7	7	7	7	1	1	3	2	1	7	7	6	7	7	1	2	7	7	65.75	1	3
170	2.19263732511108	6.55714874456942	4.26519947898439	6.85679429732724	2.2200752697954	4.66087708725516	4.82071143020872	5.74932632762947	6.41606137427631	6.66903074363978	5.35921251655972	6.25949619855646	5.20840205218846	6.45053312465212	5.92863829656629	5.37972844242823	5.78491419213114	6.8731162833018	3.19515692838365	6.62983118356806	1.66632510370632	1.51494597710081	6.35693910100484	7	7	7	7	1	7	7	7	7	2	2	7	4	2	7	7	2	7	7	7	7	7	7	72.5	1	3
171	3.83959918813756	6.0919751022485	5.51917465907349	5.52931357381832	4.60216082616177	7	6.50364362343387	7	5.56454933140758	1.32113301923407	6.09109878673275	6.26310954874795	6.36957409682427	5.77339010435009	5.99711383172189	6.96166058565346	6.80950759376995	3.93944148649014	6.45924565279277	1.16452572973012	5.12021081369551	3.58114491219004	4.47219054951651	7	7	7	7	1	7	7	7	7	1	1	4	3	2	7	7	6	7	7	1	4	7	5	72.25	1	3
172	2.03258993487403	7	7	6.26151327501887	1	4.08447211883866	5.71610842636033	5.47053855381124	3.94170266546666	7	7	6.50188679211556	6.33371817788551	2.18411187741003	5.78006535274499	6.27703061045415	5.94662765933352	5.91984643287393	5.7774370542854	6.63649586908232	4.83275732680188	7	6.04603934502769	7	7	7	7	1	7	7	2	7	1	2	6	7	1	7	7	1	7	7	7	2	6	7	48	1	3
173	1.02245394292677	6.36788178439852	4.61351626847445	4.19911211176006	1.49009467737	5.85598637238573	6.40337089724935	4.19531295652084	6.83869440727551	6.22900334121356	6.64737563555834	4.45752818081744	5.56352074311054	6.80929785303669	5.16894458525988	7	4.26700062766717	7	6.30679652925474	2.21436655622628	6.98970711954303	6.94527113041804	7	7	7	7	7	1	7	7	6	7	2	1	7	2	1	7	7	2	7	1	1	7	7	7	76.75	1	3
174	2.54800725502955	6.70661146647776	6.19630738979723	6.11779372818388	4.05930723839897	4.66111489109845	6.37613322054074	6.07115406801757	5.93261707406216	1.65964342354577	5.7516650145871	5.07324142939284	5.03531132895032	6.73704369590105	5.76812037777419	6.45609235646965	6.8093591954533	7	4.90625379666858	1.48462109831293	7	4.8058206744651	4.87474167733654	7	7	7	7	1	7	7	7	7	1	1	2	3	2	7	7	1	7	7	7	4	7	7	64.5	1	3
175	2.02524939870469	6.68894519520636	3.33261243586235	5.91416115509998	6.20066745706716	4.15227451906059	6.77573654028485	7	5.58611912173328	5.92701058597496	6.00752290341655	6.13526603729317	6.20883542029211	5.12972651594531	6.9197929852974	5.6357742986374	5.11065488435236	5.67783798705205	3.3926879154513	7	3.39498925013083	6.14977197878002	4.41471979421869	7	7	7	7	7	7	7	7	7	1	1	7	7	1	7	2	3	7	7	7	7	7	7	62.25	1	3
176	2.29751656750029	5.75185183577351	6.06077058038103	6.01354942837381	1.86798427481965	4.36938106100313	5.9528269122317	5.5701760563096	6.93080852148794	2.40083865371311	6.16433937684461	5.48954068058921	5.82138855954153	5.77903371859957	7	6.84777843802965	4.01211920473013	6.78837868604015	5.12458871771331	3.48458941075734	6.09597613176141	4.22613332417418	3.42771324661801	7	7	7	7	1	7	7	7	7	7	7	5	5	1	7	2	1	7	3	7	7	2	7	72	1	3
177	3.20610306736246	6.42791727315283	3.89718729627241	5.63965123855036	2.94367121049632	6.35436918251792	6.22522887286992	5.98803827209101	6.03627628711164	5.9724457099934	5.64241970871948	6.92284050480265	3.0375816409903	4.79239145319762	6.3789319968427	6.81208743179318	6.19116010063304	3.70779415318347	6.35736373422045	2.06092100490842	5.32692217407872	6.01190306692675	6.09535746695222	7	7	7	7	1	7	7	7	7	1	2	5	7	7	7	2	2	7	3	1	7	7	7	69.75	1	3
178	2.83849301114254	4.42089943645142	2.8946048927308	5.59651645138505	2.28330520164128	5.81297957271575	6.34810958265648	4.88531825995436	5.48339489394235	6.36672514707301	6.66358504840118	4.69708816290546	6.1116527269998	5.82080959668355	5.41262697493613	5.50806375040546	6.9735950240094	6.2597717054697	6.90760768235692	1.84963354214329	5.55102021376842	7	5.40349293971018	7	7	7	7	1	7	7	7	7	1	7	7	3	1	7	7	7	7	7	7	7	7	7	65.5	1	3
179	3.91233107314308	7	6.8790455896805	6.12358107064411	2.94804416134446	4.29265837592949	6.15629439257656	4.24233020341917	5.36746751123824	6.83676069590279	6.08402503217932	6.6684169961976	5.49164110990777	6.86363337665996	6.63122684640358	6.86366368421054	6.94795362797664	6.15827075149542	6.13331316762166	7	5.5257785939757	3.67118067712762	4.2873632138557	7	7	7	7	1	7	7	2	7	1	4	3	1	2	7	7	2	7	7	7	7	7	7	66.25	1	3
180	2.81185099299006	6.54041741888892	6.46553637145768	6.37734259762605	3.72710041866179	4.74349452573823	7	6.05134459685136	7	6.13615406912018	4.6063561924298	5.5797936306044	5.70894169815661	7	4.54611332264078	6.71695566831327	4.43826320823558	3.75179331673297	7	4.90063958936045	6.21377669239211	4.84645342872739	4.32153536868352	7	7	7	7	1	7	7	7	7	1	2	2	5	2	7	7	1	7	7	1	7	7	7	62	1	3
181	3.22740165887724	5.65129854897973	2.28348563713794	4.43376672004147	5.8146796852226	5.52893521680302	7	3.72568670203194	7	6.21175289057297	6.58663658298223	5.41642990813239	5.30732239734946	5.69432962901204	6.06750412806192	6.36247986441598	4.84478816702268	6.88034615454309	5.81807835792316	3.42078200488365	7	2.35727185160927	5.44344674672754	7	7	7	1	7	7	7	2	7	7	1	6	4	1	7	7	2	7	7	2	3	7	7	96.75	1	3
182	3.39570968524448	6.35002223058412	6.44010437658558	7	1.85052823192284	5.45388949829011	3.20604685479261	5.36526604568373	5.68146933531346	1	7	5.05563607437008	5.18313162759703	6.3344138962809	6.85256176547062	4.46770301803326	6.47342278644606	4.30237686197887	5.20133838632135	2.39771469632187	4.69815398538572	7	6.45806160930046	7	7	7	7	1	7	7	7	7	7	1	2	1	1	7	7	2	7	2	7	3	7	7	81.5	1	3
[truncated: 5 more columns]
