# Supplementary material for: How Are Mate Preferences Linked with Actual Mate Selection? Tests of Mate Preference Integration Algorithms Using Computer Simulations and Actual Mating Couples
Source: PLoS One. 2016 Jun 8;11(6):e0156078. doi: 10.1371/journal.pone.0156078 (PMC4898694; doi:10.1371/journal.pone.0156078)
Supplement: S2 Data — Long-term couple and agent-based model data analyzed in Study 3. (ZIP) [file pone.0156078.s002.zip › S10/Polynomial Model Data/Polynomial Couple Population 01152016 0829.csv]

	trait1	trait2	trait3	trait4	trait5	trait6	trait7	trait8	trait9	trait10	trait11	trait12	trait13	trait14	trait15	trait16	trait17	trait18	trait19	trait20	trait21	trait22	trait23	preference1	preference2	preference3	preference4	preference5	preference6	preference7	preference8	preference9	preference10	preference11	preference12	preference13	preference14	preference15	preference16	preference17	preference18	preference19	preference20	preference21	preference22	preference23	fitpoints	sex	algorithm
1	4.7680491770735	4.98880374819714	4.06029749845149	6.69436018945582	1	5.76248997243438	7	6.93158821228456	6.26287111008367	7	6.32008197125763	7	6.24293916486251	6.44399406751115	6.34799272105737	6.59666080997142	6.81755400664842	6.12035574491772	7	5.68984804719593	5.94595183659441	6.6071346984049	7	1	7	1	1	1	5	5	7	7	2	7	7	7	7	7	7	3	7	7	3	7	7	7	97	0	3
2	3.55967795192407	6.14317498894163	3.78202239193162	6.93562547624164	1.97652338602978	7	6.26612861354705	5.48396915796967	5.67118750679537	6.08902480367668	7	5.73774358010305	7	7	5.06048922921734	6.79531917678646	6.88146219530285	6.74141573791442	7	4.54667304686844	6.16412888150177	7	6.80419979634622	1	7	7	7	1	3	7	7	7	1	7	7	7	7	4	6	2	7	7	7	7	7	7	101.75	0	3
3	4.29409553230197	5.17213525606671	3.45043942934591	7	2.07153206020835	7	6.6042719577364	7	5.11426953278347	6.01195972473982	7	6.16310065940469	6.07101431594905	6.6970539571602	5.51714697648127	6.84947002850275	5.12405942157823	7	7	6.23160238646349	5.61877119903507	6.99452671647073	6.89129055273406	1	7	7	7	1	2	4	7	7	2	7	7	7	7	4	6	3	1	7	2	7	7	7	106.5	0	3
4	4.39272418917956	5.75623815179138	3.61734602987852	7	2.76035190955098	6.17642480967155	6.6681069803048	6.61664325149904	5.53975035509982	6.79575299458461	5.39650459078644	5.89007665752682	6.89437654920136	6.4682388092605	6.71822519112018	6.44999273981843	6.48267597227659	6.12472291725311	5.34447266959991	6.9264231259062	7	6.84579272871266	6.83314220555762	1	7	2	7	1	5	3	7	7	1	7	7	7	7	7	7	4	2	7	7	7	7	7	95.25	0	3
5	4.50114015498157	4.77997359581857	3.97851443295878	6.58356869907289	1.9247739534945	6.80858376641745	7	6.72840561404819	5.72603073516672	5.74758773169001	6.80263282787588	6.11464656810452	5.71536623625419	7	5.29030825499609	5.21930912045092	5.83790490014969	7	7	7	6.39442524256854	7	6.40646408292004	1	7	4	7	1	4	4	7	7	2	7	7	7	7	7	7	2	7	7	2	7	7	7	99	0	3
6	6.38203468347363	5.64595382081082	1.08361011630977	7	4.34721927443305	5.42037176189339	6.66193293308885	7	6.92556109357972	7	7	6.54566921727497	5.26120006849976	7	6.62132870451436	6.16714140413908	6.75111618415885	7	6.26285927397042	6.85952342976871	6.34650288967052	5.64462584491066	7	1	7	7	1	1	7	7	7	7	1	7	7	7	7	7	7	2	7	1	2	7	7	7	98.75	0	3
7	6.76398210895796	6.7790291334147	4.10249517741623	3.38422872843614	2.24661798286699	6.77108254567736	6.03222114744289	7	7	5.66265260321951	6.98178115187026	7	6.79307433904369	6.04128905398398	6.73851044384904	6.05821113969963	6.26337497810688	5.77716626330589	6.94264228199681	6.87830747752269	5.93401242523655	5.63104258181662	6.81594146910551	1	7	1	1	1	7	7	7	7	1	7	7	7	7	7	5	3	2	2	7	7	7	7	85.5	0	3
8	5.75356089015313	5.22768609048696	2.55716878211554	5.70220548128379	1.79659270964772	5.0932541292393	6.56306519882875	6.92561953098845	5.08175381563415	6.74563722952916	6.35446597983467	6.99063384454224	6.7486741759808	6.97115231313397	6.49349656591078	1.07675493748199	6.26255502166232	6.53438296851973	6.06246840390673	6.0771600596188	7	6.99373959427106	7	1	7	1	1	1	7	7	7	7	2	4	7	7	7	7	5	1	7	7	7	7	7	7	105.25	0	3
9	4.7693626963843	7	2.47868807547953	6.87049781185672	1	7	6.45662390440724	7	6.14482850066802	6.64426779111173	7	7	5.49858229715819	6.39641502239623	6.07562212900059	7	5.51001196950611	5.10432194448997	6.34761089587861	6.90444895568792	7	4.82338276809431	6.4961699307433	1	7	1	1	1	7	7	7	7	2	7	7	7	7	7	7	3	7	1	2	7	7	7	100	0	3
10	6.91334445620115	4.16880084249938	2.21900455029783	6.84335243671133	3.31834764869756	6.8123195998761	6.21003520512078	6.14008432376629	7	2.97199789335739	6.95708453469639	6.28895557478545	6.8929792588629	7	6.90260930176124	6.03048247750442	6.31770443529609	4.57944604069853	6.95412512245106	6.91913259175761	6.23952630609708	6.51563250518492	7	1	7	1	1	1	2	7	7	7	7	7	7	7	7	7	6	3	7	6	7	7	7	7	98.75	0	3
11	5.90504008486367	6.92366544182595	4.67315448888647	4.13565953533601	1	7	7	7	3.84229693376636	5.59259373425682	4.31862565528881	6.85975262011375	6.75505721407851	5.5456370110564	7	7	7	7	6.63738268769956	6.90186339634262	4.34936549311864	5.12325787513301	5.64229842144994	1	7	1	1	1	7	3	7	7	6	7	7	7	7	7	5	2	2	2	7	7	7	7	104.5	0	3
12	5.76155712105982	5.26594375167934	3.32359579786141	6.80245937879723	1.74189756326536	6.73189266070007	6.64740043336911	5.94231654397314	6.75802066940621	6.7664604690089	7	7	6.87871570054746	6.49343621528771	4.91148684905889	5.66950632270749	5.46535131874937	5.99290472968587	5.90352916821046	5.61893509987751	6.26228244609699	7	6.37911161517687	1	7	6	7	1	7	5	7	7	7	7	7	7	7	7	7	2	7	7	7	7	7	7	87.25	0	3
13	6.22725440281641	5.94444993383062	4.52869030295249	4.17325835512805	2.50619921696595	6.46306227475274	7	6.55840250949838	7	6.25216692641179	5.76954121376515	7	5.25753223323274	6.82319544473785	7	5.19957294857506	6.40407079522344	4.7581811250803	7	7	6.96374108068233	6.80483360073006	6.7727764087423	1	7	1	1	1	2	2	7	7	2	7	7	7	4	7	4	3	7	1	7	7	7	7	105	0	3
14	6.4922319509352	7	4.42902360119019	4.29558979977396	2.19037283984064	7	6.36500210714828	7	7	7	6.10076906004633	7	4.77709246856194	7	6.42932367937128	5.99486499784063	6.45746930434662	6.72235085446598	6.04093139121095	6.40102623791794	7	4.56096790051935	6.64529616272912	1	7	1	1	1	1	3	7	7	2	7	7	7	4	7	5	3	7	7	7	7	7	7	97.75	0	3
15	5.71452244371656	7	4.41543389316034	3.47914688506444	1.15323614480201	6.7506577460691	7	7	7	6.42051623033636	5.70678007796789	6.49289419376567	7	7	7	4.87687019354486	6.14577068686984	6.38548607967903	6.04141992758601	7	4.61663291326196	5.95172201083245	5.77239337295197	1	7	1	1	1	7	3	7	7	2	7	7	7	7	7	7	2	7	7	7	7	7	7	99.5	0	3
16	3.97780098386162	5.70807158917915	3.12860573892628	6.95790522882192	2.43536179995139	5.18313827879026	6.98506496265672	6.51619487154845	6.21920032008348	7	6.53471457547789	6.80163570033704	5.8863391884068	7	5.60267152765233	5.06725897268586	3.30515696660415	6.15850048090757	7	7	6.95126856150048	6.02636653736509	5.64551246744349	1	7	4	7	1	4	5	7	7	2	7	7	7	7	7	5	3	7	7	3	7	7	6	102.25	0	3
17	7	7	3.90040521572949	6.56579539693832	1.35529256056669	7	6.46488106072497	6.60535077740638	7	6.90379420338096	5.85562258717968	6.62991562790372	5.29866771803897	6.41180879103771	5.99145797116711	6.45637524145654	2.18896813797933	6.92719579784524	1.4884561248903	6.26665243103671	6.89003943270808	7	6.70513060438348	1	7	2	1	1	7	2	2	7	7	7	7	5	4	7	3	4	7	1	7	7	6	7	101	0	3
18	5.09567312312752	3.63378975270462	3.25842437865796	7	1	4.78932625743505	6.21064180268972	5.53752403557373	4.95430505128159	5.7905750596069	7	5.78838216919038	6.88449625828148	6.39567680254552	6.36441095485369	5.936262443935	7	5.98539416904864	4.3249311377128	7	6.97062080948006	7	6.21224764103441	1	7	1	1	1	5	2	7	7	2	7	7	7	5	4	7	5	7	7	3	7	7	7	86.75	0	3
19	7	5.01079329340939	4.68225549761752	6.86633563664906	1	6.27920304653569	5.76046255140131	4.66094402514002	6.19465298175695	6.51713883454004	6.64154073471899	7	6.62133762129082	4.0665104684136	6.91969046541483	6.54244255436775	6.73127507370129	6.02728257636931	5.22495894476281	6.85647517980624	4.43884215861916	6.62491568003756	7	1	7	1	1	1	7	3	7	7	7	3	7	7	7	7	5	2	7	7	7	7	7	7	96.5	0	3
20	6.55195358800903	5.98285266352938	2.95819870178804	6.71218637917164	1.15573653444158	6.96348803712398	7	7	6.34160012761755	7	5.88442811099068	5.69274283790873	5.82100886714065	5.7744548589545	4.80364732506941	4.94841450071168	6.2298704609072	5.13292948747663	7	6.23019146012359	5.65642353063329	6.93976960407341	7	1	7	1	1	1	7	5	7	7	2	3	7	7	7	4	6	3	7	1	7	7	7	7	105.25	0	3
21	7	3.23907552935242	2.37336284538813	7	4.79418007341519	5.53415213483192	4.71382365490788	7	5.88824054370229	6.21611765564572	5.14098079099176	5.46543054105241	5.0859863321087	6.48331300166674	6.51589947525352	5.59121239004452	7	6.06419364544165	6.27734960368813	5.23576372568971	7	7	7	1	7	2	7	1	2	3	7	7	2	7	7	7	7	7	7	2	7	7	7	7	7	7	83	0	3
22	6.2271569950157	6.27981660020012	3.83789406537668	3.9323786483528	2.75118831143133	4.55056038980267	6.89039292472177	6.29516504196533	5.45714815676001	6.81071780327601	7	5.13251001680281	5.99218887890228	6.9024894056813	6.50005165548772	4.94897659227556	5.84664639136553	6.21961064678438	6.73173674168502	7	6.04225453539686	6.74164038168994	6.58879547389238	1	7	1	1	1	4	7	7	7	3	7	7	4	7	7	4	4	7	2	7	7	7	7	95.75	0	3
23	7	6.14901336856921	4.9736084005612	4.91908646592884	1.49367772330429	6.23065198743589	6.49677727203943	4.14584537299099	5.78183229732863	7	6.53204210854002	7	6.52137861038648	6.51663243231442	7	6.93135192232494	5.62452095048745	6.06976580386573	5.74604871399551	6.04974116608053	5.72357935884631	6.26092848599809	3.61337427836589	1	7	1	1	1	7	3	7	7	7	7	7	7	4	7	7	2	7	7	2	7	7	7	81.5	0	3
24	6.20439775283162	4.66677940756369	1.23922045423574	6.97116136904465	2.22986146192181	6.54427179270998	7	7	6.13897639234899	5.79033894006475	5.11529822799638	7	6.65825548260612	3.58950171537968	5.49574327582264	3.51577428919525	4.40980757831401	6.25020462621895	5.23519994191401	5.60474184670647	6.31872821603432	7	6.93582811311363	1	7	3	1	1	4	1	7	7	2	7	5	7	7	7	7	2	7	1	2	7	7	7	98.25	0	3
25	5.0500874413035	5.55987911003581	3.66389952806188	7	1.5934924531651	7	5.95854029751887	6.23167659558675	5.88223257588032	5.44290205539251	5.27066536465187	7	4.43745004151925	6.63697590132097	7	5.32564656838847	5.79867194920501	5.66757223987853	6.22962783757216	6.02891649864165	5.91618852958358	7	7	1	7	1	1	1	7	7	7	7	2	2	7	7	7	7	7	3	7	7	7	7	7	7	86	0	3
26	7	5.73822781845847	4.79782362034996	6.18524478922706	1.94462281186909	6.62375615099627	6.60243230943348	4.22880310180864	5.33106758724342	6.67892687228242	6.49829514777865	6.88823463895605	6.13458171597215	4.52633144926313	7	6.0418840918736	7	6.61997639094878	4.80564260136162	7	3.72842541000432	5.78597691993842	7	1	7	1	1	1	7	2	7	7	2	3	7	7	7	7	6	2	5	2	3	7	7	7	81.75	0	3
27	6.2683329891003	3.2847003038554	1.78265320268752	7	3.84098918104916	5.40962891050903	5.7716841034901	6.57095484790815	5.68490470816089	6.36815267953095	6.92925580912278	6.04795217475658	5.65258694779423	7	5.91188929251991	5.53159436661937	6.72286425524162	5.23176428518846	6.13678843707255	6.93460924370134	6.37799980174956	5.71368835707449	6.92327841502232	1	7	2	7	1	2	3	7	7	2	7	7	7	3	4	4	3	7	7	7	7	7	7	88.5	0	3
28	7	4.92013319699745	5.07723037654978	5.93654548147892	4.96525450927061	3.98925609252106	6.52001681706226	5.36357079619295	6.94191305689168	5.84133920025844	4.06231979592278	6.5467085375069	5.92518387274774	6.2122944234272	5.47546578713547	7	6.50479357947697	6.65555421878333	7	6.2706973262653	6.80562847225932	6.44010414187999	6.35121533139174	1	7	1	1	1	7	1	7	7	7	7	7	7	7	4	6	3	7	7	4	7	7	5	79.25	0	3
29	5.93460885858334	5.89205872173406	4.2880436694285	6.43365133333482	1.23691503843649	6.90664527719829	7	5.77104682543949	5.52742355626917	7	6.49421043253926	5.58959835246162	6.62761926848726	5.66490229830664	6.35788208015719	6.09033477727265	4.93392736302684	7	5.07439432385663	6.08738783574241	6.2305582939029	5.98206544383892	6.75250607935657	1	7	1	1	1	7	7	7	7	7	7	7	7	7	7	5	2	7	2	5	7	6	7	92	0	3
30	5.79714522785161	7	3.29328625898559	4.42128372877654	1.64606295595906	4.84366482884889	5.95310190320628	7	3.7906437925441	3.12800901802089	6.24643408223647	6.07153233940704	6.93428621582561	4.76665711954469	5.84194208176083	7	6.63456402305757	6.25850032424556	7	5.77064705896247	7	7	6.65452477764065	1	7	1	1	1	7	7	7	7	7	7	7	5	7	7	7	2	7	3	2	7	7	7	92.75	0	3
31	5.5826224961175	5.63594341344977	2.03950962933797	6.77049907828231	1.13729798632118	4.20003666113445	7	6.88112429522377	7	6.25002399288333	5.86416245062872	7	7	7	6.01571492124585	5.82684396203777	5.86823345896117	6.717431494919	6.34643868211862	6.60621635393963	3.73655199557355	6.23339188539917	5.39283221103713	1	7	1	1	1	2	2	7	7	2	7	7	7	4	7	7	1	7	7	7	7	7	7	96.5	0	3
32	5.40609251445031	6.96861423975512	1.21399386620844	5.11804818502199	6.66194696630599	5.95826984617114	7	6.65334796196909	6.04792295232722	5.61656411794245	4.44423986247768	6.95385887489757	6.38232242145531	6.59491034796152	5.30696183274843	2.72386327435373	7	6.64768881415882	6.44964227700226	6.1596026113183	6.23639253507753	5.59932446879375	3.51139095869615	1	7	1	1	2	7	2	7	7	7	7	4	7	3	7	7	3	7	7	3	7	7	7	81.25	0	3
33	6.84995750793058	7	1.91068823482287	6.62643688707838	3.77001074877078	5.97691776801307	5.76214905743022	7	6.7158414061668	5.83149482965615	5.54159420629477	4.25963202850352	6.28816637901796	5.73714466244505	5.06926792903628	3.44416952518071	5.27854110832575	7	6.09351066277112	7	7	6.37035686631177	5.81406835533568	1	7	7	1	1	4	7	7	7	2	7	7	7	7	7	7	2	7	7	7	7	7	7	70	0	3
34	4.11135549197436	4.08096934259793	3.76900919178734	6.92438231817072	1	5.28159168996962	5.84240739929875	7	6.03805261216143	6.15676358854066	6.32606929359085	6.71949836140662	5.59843174052927	5.5656271653454	5.74657316559479	6.95714612519509	5.66254663436366	6.88207366850342	1.75000091021613	6.88132196201063	5.4529890779507	6.44426598299937	7	1	7	1	1	1	2	5	1	7	6	3	7	7	7	7	7	4	7	7	2	7	5	7	95.75	0	3
35	5.43853276842599	5.60866970205743	4.70886416692554	6.00082920527404	1	4.69923101660942	5.70336038255366	6.28284324062468	5.05539983316297	6.85945270336241	6.03130347985363	6.63681020298554	6.6583104301228	5.3803876569129	5.94998513039721	5.99502803272444	2.9122199857862	7	7	6.82214476985925	6.19144208000404	7	6.33187105976062	1	7	1	1	1	7	1	2	7	1	7	7	7	7	7	4	1	7	2	3	7	4	7	86.5	0	3
36	4.84418900536511	6.29499344251907	2.72439260055261	6.73487617056876	1.55150395351503	6.24936223684525	6.31826536314096	5.94386311122776	2.68458137129026	6.87791711865645	6.8031533649891	5.84692241891687	6.72021268075521	4.73857344855907	5.97912117384961	4.65640036147477	5.50666078951524	7	6.05165242235605	7	6.80257739773219	6.70007769002113	5.82987718249822	1	7	1	1	1	4	2	7	7	1	7	7	7	2	4	5	2	7	1	7	7	7	7	82.25	0	3
37	6.77719014891369	6.14348570448789	1	5.52999337677886	4.89138163686716	2.65399475611538	7	6.66836247462524	4.85227797305572	7	7	6.25567324435492	6.50767763579988	3.68602769085532	7	6.68162683466392	6.93611485326602	7	6.16967219306018	6.66234066157135	6.15806897075156	5.18318710982905	3.06958636385328	1	7	7	1	1	7	2	6	7	7	4	7	7	7	7	7	3	7	2	7	7	6	7	80	0	3
38	5.2928813291229	2.05172043868581	1.68695885593944	2.01006221014337	2.67248782808894	7	6.67676341087193	7	5.57095945686109	5.13142063263055	7	6.00455062734263	6.15595351836149	7	6.34882990012479	3.88023186526879	5.38892851319128	7	5.00554324566258	7	7	5.2614159577445	5.59941901215779	1	7	3	1	1	3	7	7	7	2	3	7	7	7	7	7	4	7	2	3	7	7	7	82.75	0	3
39	6.81481180645292	3.50705013318311	2.5050664486012	7	3.76622018640252	6.66831697344021	5.17562958843153	6.59655962315961	6.26591895833156	5.66436097582509	3.9260685617641	4.8053952010729	6.81619563106631	5.95947593218059	6.78772714791454	4.10755756980011	7	4.99101537793041	5.68320676523171	6.37987974893309	6.55112947130921	6.9301354686119	6.68163613234119	1	7	1	7	1	7	3	7	7	7	7	7	7	7	4	7	2	7	7	7	7	7	7	93.5	0	3
40	6.30884096225922	4.12098666232368	1	6.46405284594654	2.4762687305574	6.59832382363649	6.19190015886807	6.63939395246589	6.14636536582152	4.73980359864817	4.26940423120681	6.35640259082492	6.76261761923077	4.63842543302619	7	5.60871009076346	1.75186578243823	6.03582602426062	5.60431902874861	6.27047724969756	7	7	6.33818781244806	1	7	1	7	1	7	2	7	7	1	7	4	7	4	7	7	3	7	1	1	7	7	7	82.25	0	3
41	6.62888508727123	6.36931255585085	1	6.83802367300692	5.23145084265751	3.40374772940382	7	6.74517965576517	4.67918827025609	6.57367770825123	5.63813389272441	6.51578153007628	6.8866917279288	4.71891350401299	5.07047988744452	2.93097127401302	6.78975008142124	6.54736920751003	6.85234515771514	6.66370078720386	5.32045285750902	6.61932446994304	2.9643867129732	1	7	7	1	1	7	2	4	7	1	3	7	7	2	7	7	3	7	2	7	7	7	7	94	0	3
42	4.62434933659239	3.44774477744401	3.88397508816953	6.80536835495999	2.4287416757024	6.40864734727868	6.65915416495406	6.62482385123056	5.40241531468676	7	6.97087903046453	6.07423470315317	5.66265297319156	7	6.45525048521898	4.45975169162426	6.88072499036083	6.02503492182159	4.99176476823454	5.9262366652358	6.08868941999478	3.84905365615789	6.14972455364959	1	7	1	1	1	7	2	7	7	1	7	7	7	7	3	7	4	7	7	2	7	7	7	79.75	0	3
43	5.2257681279645	5.43288365926057	3.78093880799592	6.27453807704986	1.65383027899948	4.99923027833631	7	6.60446324928388	5.13143350853579	6.71835069043052	7	7	6.14204777638373	7	5.53075026969715	6.30343611730535	2.47604206121132	5.2450968542548	7	5.73321671881233	4.87871161334589	5.95537995943772	6.55814464517523	1	7	1	1	1	1	2	2	7	7	7	7	7	7	7	3	2	7	7	4	7	5	7	83.5	0	3
44	4.88343945356474	3.44975243617034	3.32061106045028	6.37562120173175	1.87060567063143	4.94698638046446	5.76567535539276	5.94540190441258	6.65645874479573	6.83086927118027	6.33429939053026	5.11023657471815	7	6.35408913688727	6.12338525726827	5.09986728871566	6.5059999541378	7	3.84962219197068	6.65263686455315	6.17176904802101	3.8724796865896	6.15817202303704	1	7	1	1	1	3	2	7	7	2	7	7	7	4	5	7	4	7	7	2	7	6	7	82.25	0	3
45	4.65186871733455	1	2.85654788846727	3.5653154555529	2.21857465847441	7	7	6.83264843002637	6.03516775092647	7	6.25940263478265	6.88657251747824	7	3.08695182872355	7	1	2.45141099225571	6.52364527262894	4.45799741240659	6.52290176474811	7	5.55522612446658	6.83478551092653	1	7	2	1	1	3	1	2	7	2	4	7	7	7	7	7	2	7	2	3	7	7	7	101	0	3
46	6.83691945740282	2.81387158572358	1.78628442970596	7	3.07218961867544	6.66953535668942	5.7905608325881	4.3866447469136	4.90837127896041	6.98659464820101	6.02271824919633	5.96114588917104	5.48476082397813	3.69191914482527	6.54150714906344	4.80310574571297	5.69310058526896	7	5.61703945889396	5.11051138031105	7	6.05200454041226	6.52282033008123	1	7	2	7	1	4	4	7	7	7	7	7	7	7	7	7	2	7	7	7	7	7	7	99.75	0	3
47	4.39390761256646	4.0093410141289	2.7249582846052	7	1.15448691710339	6.23098163818628	6.69142269751156	4.4181564678067	4.30975424273877	7	6.1512137312012	7	6.70829010697232	1	7	3.7715145177131	3.35875257104572	6.22592376062231	7	6.23001768435431	6.46684915533907	7	5.19974709628655	1	7	7	1	1	7	3	7	7	2	7	7	7	7	7	5	3	7	7	7	7	7	7	103.5	0	3
48	3.21327558857302	7	1.28344300101593	6.7114899620896	2.23620388800996	5.0406565382687	4.96173362835283	6.69753911925349	5.74489367865534	6.16244873892783	5.97473264238798	6.7517572855147	4.15270186601224	5.12426992131236	7	7	6.51402595429248	5.36056272905273	5.28313255376514	6.50069648247928	7	7	5.43774824516467	1	7	3	1	1	7	2	7	7	2	7	7	7	7	7	6	1	7	1	3	7	7	4	81.25	0	3
49	7	4.1749027832673	2.68827940538765	6.80133158448464	4.68221624109588	6.30381997408756	6.32549782822755	7	4.92944294742458	5.84684693576117	7	5.18675266216954	5.63967110036634	5.88220223738004	6.54689078103107	3.50062443845664	6.52279879012477	6.39604190234404	5.0437770842988	6.09817158552002	5.27138876996544	6.16093320127409	6.84731480115002	1	7	1	7	1	1	5	7	7	2	7	7	7	7	7	7	2	7	7	7	7	7	7	82	0	3
50	6.66386383522653	6.0068390707618	2.73778949887382	6.14979077067459	1	6.9849709480074	6.82649202676047	6.84934468400233	5.29022551870416	7	6.21259295638844	7	4.93800451199805	6.53855193854443	6.19765639982198	4.81232234311338	5.64932253863436	6.38765344451292	6.38991758447974	5.38101352850437	3.89176823798946	4.4446220546414	5.06326986785259	1	7	2	1	1	7	2	7	7	2	7	7	7	4	7	7	3	2	7	3	7	7	7	94.75	0	3
51	6.33364316036798	5.20334856930373	4.9600763857082	6.60855550980677	1.84665330629756	1.55605796464737	6.55437391856031	7	6.45563123244421	5.43501720399529	4.56861365918098	4.65858261248836	6.82301604223688	6.78131457752848	5.66758778011353	2.94745209528799	6.18394457358842	6.55996827759523	5.15621499356144	5.22621977240282	7	7	5.90098893562015	1	7	1	1	1	2	7	7	7	2	7	7	7	7	7	7	1	7	2	7	7	7	7	76.5	0	3
52	6.8332841659583	6.8547878677879	2.75573958648215	6.01424777065482	1.74531917757678	5.55497540910546	5.75873377993609	6.11926210783197	4.53446959881716	4.9807611984523	6.48005246332842	7	3.86352338358762	6.43100983023872	6.34853441912828	3.96916807201418	7	7	5.58240756543669	5.52186077257226	5.39199125576967	7	6.08367302438944	1	7	2	1	1	7	7	7	7	2	7	7	7	7	7	7	4	1	7	3	7	7	3	74.25	0	3
53	5.89880882763645	6.90040773230488	2.16533059837807	6.79478230586555	2.44353273021915	5.50700423227192	6.41971050270803	4.54186510231008	2.47009924092079	6.88560711076768	3.66934056224689	4.8646014861761	7	4.83766361080813	6.89704411005274	2.94227420659349	6.59929406888312	5.33307308071136	6.40393619727735	6.291973585321	7	6.58778143166184	6.14223267326613	1	7	7	1	1	3	7	7	7	3	7	7	7	7	7	4	1	2	2	2	7	7	7	84	0	3
54	2.9345152699311	4.1758885261066	2.63166451130054	6.0096077644906	2.201420502322	3.67016779402691	6.67209281245638	7	7	3.56002674994793	5.82235062919809	6.89067244240715	7	4.21350388712639	5.79261578985132	4.08909086426852	7	4.57104533820441	6.22795453259619	6.2347320855215	4.02502283622217	6.33363466277648	6.91896669204775	1	7	7	7	1	2	2	7	7	7	5	7	7	7	4	6	3	7	2	7	7	7	7	79.75	0	3
55	6.32636466823768	4.33018746757726	5.23915304353117	6.05051242745492	4.30849770515274	4.78399073783385	6.40513108744643	4.37772839554641	5.0085031708363	6.27373288128099	6.81508346934636	7	2.74599676852998	7	5.40171994994568	7	7	6.1406993641281	6.47449182451947	3.55566775691815	4.45791087699018	7	6.06470062453647	1	7	1	1	1	7	7	7	7	7	7	7	7	7	7	7	3	7	1	3	7	5	6	66.5	0	3
56	6.89492953808454	6.82919452577766	2.45803899674906	6.42702995351855	1.85415994797486	7	6.87146941179231	6.65446732422258	4.88489370523812	6.4807187336317	6.1096502424875	6.55969369978523	3.79907508434073	7	4.39153460096807	3.80775814838159	7	6.80466414476181	4.25606385472142	5.49193198389088	6.3668685142061	5.65432442775038	4.06083044241443	1	7	2	1	1	3	7	7	7	2	7	7	7	3	7	7	3	7	7	3	7	7	7	82.25	0	3
57	4.3884216436804	4.96662819596433	2.75634091344473	5.82449219515391	1.44226406803611	6.35278760341972	6.97259965131035	6.32464362230524	3.30623411882131	6.61541334172345	7	5.82961107618685	4.5420549107477	5.81679623361011	6.84863389063969	5.37117032387294	7	5.55580648921034	4.74662683209749	6.09142994667857	4.37927663090948	6.25393206741821	6.53783084514005	1	7	7	1	1	7	3	7	7	3	7	6	7	7	7	7	3	7	2	7	7	7	7	89	0	3
58	5.70393280495672	6.00328587518951	2.64702800558147	5.60383022284192	2.41021842192035	6.13884353753018	7	5.8326926078802	2.3414958789078	6.8198732842153	7	5.71469052401708	6.68832114693704	5.65793615265478	6.27354606430928	3.77352775533135	6.73039179246179	5.35830513317812	7	6.73221596608898	5.14298791504642	5.40368295104708	6.52586841217527	1	7	1	1	1	3	2	7	7	1	7	7	7	7	7	7	2	7	7	2	7	7	7	82.75	0	3
59	5.85581540662023	3.46537025969829	1.93026396554854	6.91222647016249	2.4223681787209	6.35917228087649	7	5.05281546100069	6.61356010210256	6.32026919044604	4.1331530957188	3.20699695968129	5.59447551965459	2.9777695116138	7	3.90686255743895	3.58880369220343	6.46005733221588	3.97556444793025	7	6.72714013599179	6.86740830371347	7	1	7	2	1	1	7	1	7	7	7	7	7	7	4	7	7	2	7	1	1	7	7	7	92.5	0	3
60	5.28786368374432	6.90586966086089	1.69182761794859	6.04929728844249	3.46487108080723	6.84029527372895	5.09182229642373	5.85592985991818	6.02796422120366	4.61662489587611	5.12347346134283	5.32190358739209	7	2.78647287783636	7	5.26376403862208	3.68957265061917	6.99282995621086	6.07057783865066	6.80348201359053	6.82327664207854	6.74149105944054	4.48119877493582	1	7	7	1	1	1	7	7	7	1	7	7	7	2	4	7	7	7	2	4	7	7	7	80.25	0	3
61	4.59504814605456	4.40797705099414	3.03486517457266	5.47909452453527	1.67023732236263	5.99900928737175	6.65241742884694	5.92724827645227	6.53711023494695	7	6.83288004981318	6.67360195936903	4.55833116148647	5.90157007210651	7	4.61214061078423	7	6.24225132357399	7	7	6.65196183386852	3.24552753706698	5.88490500571042	1	7	7	1	1	7	2	7	7	2	7	6	7	2	7	2	2	7	2	7	7	7	7	80	0	3
62	6.59500312115174	3.29313982952487	2.3562628751972	1.48304365544144	1.63059168357056	3.94089796374009	6.59485844164356	6.36665405280031	6.14419585332985	6.8951847018217	4.35969495080016	7	6.92808904056518	7	6.56389767134912	6.77456335649543	7	7	5.40747000255696	7	5.0565049305549	3.99321158906533	4.71733574590849	1	7	1	1	1	1	2	7	7	1	7	7	7	7	7	6	4	2	7	2	7	7	7	88.75	0	3
63	4.16802159255969	6.2198966179342	1.14706853969616	6.90196212761955	1	6.43610930711631	6.94066923088832	6.64650420194445	6.15076830360073	6.9424127228737	4.99164444868713	7	4.13052403400036	3.59118429767168	6.69378675916709	4.45178063090652	5.83505852464618	5.87732407807258	5.02568918077098	6.85270200918009	4.10560808166081	6.80304122182976	3.75303314865917	1	7	7	1	1	3	4	7	7	2	7	7	7	2	7	7	4	7	2	3	7	7	7	88.5	0	3
64	6.23013270643135	3.94534393396029	1	6.39695414425504	1.74710442025549	6.51525145564421	5.20703559019058	3.78387369917812	6.44142368030846	5.34886844586398	4.56707701995309	6.38012260803539	5.78647446710345	3.51090151094932	7	5.83260670486502	1.64896997699255	6.76377474964836	5.25966467454253	5.78880303654072	6.50268236361243	6.97326115379738	6.92607902827341	1	7	2	1	1	7	2	7	7	1	7	7	7	7	7	7	4	7	1	2	7	7	7	73.25	0	3
65	3.80684587856867	6.29751104741422	3.92440577749854	6.25604237856069	2.43934780280125	6.55118132051477	6.69022821899648	6.2875005935034	6.19341097154757	5.43029302453663	5.28814719615975	7	7	6.41644057936994	4.98536976509207	2.09049643753915	7	6.27689437404915	6.33642053625695	5.60683768398292	5.96353392163564	4.11933987252608	5.28891389429222	1	7	1	1	1	4	2	7	7	5	7	7	7	7	7	7	5	7	1	4	7	7	7	66	0	3
66	5.14414363265516	5.0520602544388	1.99434935692252	4.84838985662918	4.22517183831447	6.18490038872817	6.82828873553317	4.6968073725639	4.6058341175013	6.96802360958818	5.51410261217622	6.63998274685051	6.14331410569871	6.29910090994595	6.21182229699563	4.1299317683297	7	5.41933486061519	4.23815198953507	5.0047456344662	6.61500216833052	5.13208828384563	6.38794676832016	1	7	7	1	1	7	2	7	7	1	2	7	7	3	7	7	2	2	7	7	7	7	7	68.75	0	3
67	3.71454995068939	4.8505032382836	1.07966546220614	6.59754160995677	2.51405041785307	5.93383348478114	5.65692844777459	6.34652920876423	1.61783646102881	7	5.72231552528609	6.39052547093228	6.79687822492555	5.78516106562452	3.84502216233278	5.22613844338879	7	6.76021472449244	6.11287008358974	6.3033170294941	5.75487019060449	6.79221183302355	4.64891888274022	1	7	3	1	1	2	7	7	7	3	7	5	7	6	2	7	3	7	2	7	7	7	7	83.5	0	3
68	6.73098217488478	6.16200094370429	5.12781614983734	3.90384963585831	1	5.67372248426376	5.00412623187088	5.73155888221291	6.26290214800496	6.94547984238079	7	5.87884362441173	4.05584759330178	5.41605013628014	3.70828904647932	6.58734926012026	5.6930030420019	7	5.84588386035125	3.77732844224806	6.22311499483166	3.97916268884923	6.52498165721057	1	7	1	1	1	3	7	7	7	7	7	7	7	7	7	6	1	7	1	2	7	7	7	73.25	0	3
69	4.24079807417728	5.98802587450861	4.6873653137844	6.88409623502953	2.39272261258741	6.52435162089617	5.28438822172514	6.33545936560251	6.33487307315208	5.53776024530893	6.18843653415988	6.40101622163225	5.61276525593067	3.94416936181897	6.35052857911031	2.07259397322393	4.880043765628	6.4051785549001	6.72786857669649	6.93747517132569	5.51569088352884	4.79183945890282	4.85893161309704	1	7	1	1	1	3	2	4	7	7	7	6	7	7	7	7	3	7	2	7	7	7	7	73	0	3
70	5.28984460180689	7	2.11406631038771	5.73777285742118	2.21442139233053	6.28196757538972	6.43556315899523	4.1069718351751	5.2589305809968	5.90653916659702	3.96815696333774	6.78005179479765	7	4.19941006387792	6.59762612361598	3.45690776305649	6.91353426380124	5.78646757331809	5.05590434505898	6.08286884231219	4.59558554641107	5.5111372421559	7	1	7	7	1	1	4	7	7	7	7	3	7	7	7	4	7	3	7	1	7	7	7	7	77.75	0	3
71	5.74647638782398	1	2.50765624480878	1.10228805719889	3.04994280096332	6.89507356164897	7	7	6.62522001349855	5.21201432815266	3.34017759454067	7	6.77085439848381	4.49064482752707	5.5230965030575	1.11833335424419	2.40081075467256	5.54602705842029	6.92736582554968	4.82013316774546	7	4.18956102015712	5.80421618391441	1	7	2	1	1	4	7	7	7	1	7	7	7	7	7	7	3	7	1	3	7	7	5	84.5	0	3
72	7	6.75130177385768	5.16573279914759	4.05351964100662	2.39829905557326	5.57296597639431	6.62683043978753	3.44353060129165	6.00674907289158	6.04676918239745	5.00466366027018	6.2759698654672	4.3605010365539	6.26965329624098	3.6860742835989	4.80454751493771	6.44030409723435	6.37379849641208	5.0665459504427	5.89306145101151	6.97260953243069	3.52657212384774	7	1	7	1	1	1	7	5	7	7	7	7	7	7	7	7	7	2	7	1	2	7	4	7	68.25	0	3
73	3.70641712586938	6.93717835945249	3.1783158420305	5.1863501612573	2.53899578895782	4.63291839709834	5.98335245431637	3.52301611631137	6.77827482070201	6.23129458940076	6.41145917456992	3.45334923547156	5.10664198674137	4.27047914073565	6.94513008130846	6.14542965845713	5.99934128246724	5.27771592946745	5.8546285758124	5.84967066563295	7	5.95533161330813	5.60230661344409	1	7	1	1	1	4	3	7	7	7	7	7	7	7	4	7	4	3	7	4	7	7	7	79	0	3
74	5.31335620762849	6.27408257640407	4.25033155012059	6.72362878879141	1.59591714071716	1.27825406658709	6.03871371723454	4.37473110759397	6.34197287104571	6.57247083508181	6.37078173471066	5.79284982990592	2.99538658218185	6.87075279216169	6.32426450855577	4.39247652008019	6.05631631588401	7	5.57625861079668	6.13660592955532	5.51908680918435	3.13860532017476	7	1	7	1	1	1	2	4	4	7	7	7	7	7	7	7	7	1	7	1	3	7	7	7	83.75	0	3
75	5.20406112311788	1.28855777692672	2.32607346680702	1.63198161951029	2.482887908526	6.76713204073626	7	5.75691403162516	6.08434912015735	5.61649169079594	5.90130528381885	7	6.86462907242792	4.33101029284024	5.58744036141086	4.19551579484086	5.43855324107078	5.68139037910611	7	4.95168578442136	5.85365784727114	4.75223126328502	5.15640310220499	1	7	2	1	1	3	7	7	7	2	4	7	7	7	7	7	4	7	2	3	7	7	7	78.5	0	3
76	2.77119767151027	5.421192538288	2.94771584571085	6.51963277426997	1	3.84108007111657	5.41053662996047	3.58076341724522	4.82677546456655	6.89069507185059	1.90217225186533	7	4.64160864876358	6.47494341118519	7	4.78324405629952	6.97703054462935	6.10784643208257	3.85588144403057	6.66198051414331	5.32777727920482	6.56269180816964	6.32101640132889	1	7	7	1	1	7	7	7	7	7	7	7	7	7	7	3	4	1	1	7	7	7	7	82.25	0	3
77	5.94430524641383	7	4.70499737046119	4.64775129719184	3.48575535275216	7	5.56678764857304	7	6.51768508690289	6.49186487201988	2.3272237479024	4.65148508731188	4.18741803514482	5.0490738025298	6.8430683209782	3.2185003197541	4.48611327348748	5.82019093456838	3.59382569906181	5.56982739132113	6.92659541224851	6.6281451247307	6.54864715055142	1	7	1	1	1	3	2	5	7	1	7	7	7	7	7	6	3	7	1	3	7	7	7	82	0	3
78	6.29031905139262	3.0124618597813	3.07744062779984	2.17322536443821	1	4.76758906510237	6.74210863351255	4.55996882687998	5.04935165955518	6.62538842033088	3.96567848000746	6.97214397678851	5.86375807783348	7	7	5.41728168276685	2.28679766930714	7	2.59787313482089	7	2.61668986858101	7	5.19331787451855	1	7	1	1	1	1	2	3	7	1	7	7	7	3	7	7	4	2	7	2	7	7	7	101.75	0	3
79	6.39667731246438	4.18975193763741	2.78233744873938	1	1.29572175218045	4.41208520783426	4.61301393482005	7	7	4.82692005348515	7	6.10732811700738	6.13962047650787	7	2.99054878190882	4.76422234746695	6.69635930915682	6.40739640049067	5.77950351123309	6.40879916023815	3.48982900245763	7	4.95695782287647	1	7	1	1	1	7	3	7	7	2	7	7	7	7	7	7	4	7	1	7	7	7	7	70.5	0	3
80	5.03671671347464	5.81186063677397	2.98469276576989	5.91052286597549	3.67566999091197	6.01940732362385	6.06783029800437	5.03452889962287	6.08895643648645	4.67950234410949	4.39155952131695	7	6.12475676096493	6.98903338000077	4.69011391729029	1.33589321663049	3.5094956181378	7	5.49999294052505	2.0110684848155	6.68882669276882	6.33423607927601	5.74702441883192	1	7	7	1	1	1	2	7	7	4	7	7	7	4	6	7	3	7	2	7	7	7	7	62.25	0	3
81	5.01780606936724	5.36095248632445	1.42308127741066	6.41222584458411	1.3976809722894	6.98927403690141	6.31824268060239	4.00544590849672	1.58323970312894	6.31013027298962	3.98626251545378	6.91573176301765	6.15390571404397	3.77306122947767	6.3771899691898	3.80785361018932	6.98200260796562	4.75101515969027	3.70480936671496	4.83380995665507	6.16472561611215	5.80085692734925	6.56042759092816	1	7	7	1	1	4	2	7	7	7	2	7	7	2	7	7	1	7	1	2	7	7	7	73	0	3
82	6.76743993660832	4.74629064322587	1	6.14662672294306	2.79581174395212	6.35547797695591	5.50287740576339	6.02431979326454	4.11182875552245	4.74825845861177	4.17412783005587	5.67953098108922	7	6.34010245002735	4.44114090527866	6.94193633961555	5.80295825301168	6.34430742487811	6.03845765478775	5.50195471262966	4.14565088393568	6.6720580629327	6.33906122613662	1	7	7	1	1	1	3	4	7	1	7	7	7	3	7	5	3	1	1	4	7	7	7	69.75	0	3
83	4.29052082285281	7	1.14375955636334	5.97839552478046	1.52144339241294	7	6.21184577059103	5.22015984343356	4.96573814059864	5.79335423122389	4.54730098851993	4.49923618673763	4.16695946378494	6.43473621014152	5.15070829466925	5.64341958840128	3.7511228153644	2.10969058132747	7	4.50314525797799	6.76659091751532	7	7	1	7	4	1	1	7	7	7	7	3	7	7	7	7	7	6	3	7	7	7	7	7	7	68.5	0	3
84	5.89110599082561	6.51005582388879	1.93862383897714	6.09145919498911	2.0780887035011	4.6782290108743	5.79196376300817	6.14531571435518	4.92500233080199	4.55287872419202	4.39956314593701	7	7	3.38877100704506	7	5.14749858831222	3.58855281251087	5.97715225632837	5.75052614640956	2.88077580525244	6.29370309348719	6.65664806431497	5.32688736321293	1	7	7	1	1	6	2	7	7	1	7	7	7	2	2	7	4	7	2	3	7	7	7	74.25	0	3
85	3.23732243728886	3.43678178699963	2.53277738804608	6.4771968871746	1	3.69502514256419	6.23914356845419	4.40384659075269	5.45310946086281	6.71447445975694	5.70979880719634	7	4.05200498219764	6.93231503161297	6.46483550476858	3.08099903021844	6.47120753478825	6.15936482808079	3.61215769692124	7	4.88471234939383	6.43153770764531	5.80524860508263	1	7	7	7	1	7	3	7	7	7	7	7	3	7	7	3	5	1	1	7	7	7	7	80	0	3
86	5.50357966889033	7	6.8443314047248	6.70886244744563	3.78188577825583	4.36056625144857	5.40927907148995	4.03623114529674	2.14666591642283	6.60976010201535	1.72510463039895	4.27890134503547	4.89284339424831	6.17916574989965	6.34609125356332	4.81926147435517	7	6.32959794350957	3.62992776218766	4.89063561217099	3.62532202544882	6.88648685790024	4.18335859102218	1	7	1	1	2	5	1	7	7	2	7	7	7	2	7	6	2	7	7	2	7	7	3	66.75	0	3
87	3.99212155419411	6.2586892302592	1.07984934720656	7	2.18434112487657	6.40483763999936	5.84882400225837	5.13108440021863	6.94963001968255	6.04747855212953	4.43455448928624	7	3.89718220056398	7	5.2444274988883	1.41170864898153	2.37003186654413	2.92295385016351	6.81377273476265	4.53843741985249	5.4485004976962	6.1327200555986	5.3052578874047	1	7	3	1	1	4	7	7	7	2	2	7	7	7	7	7	3	7	7	2	7	3	6	71.5	0	3
88	4.93834828353491	6.25439742642732	7	7	3.25026433805505	4.68011967241272	5.80178066332148	3.28686696932442	2.24405325673781	6.69810313440933	2.74739904113364	6.97172029508705	4.3066198124509	6.29428787108617	7	4.58013078066805	3.06112414191466	4.85525259428759	6.2790896737203	6.66541715044269	4.15917821489797	2.40595276583576	4.67697234366086	1	7	2	1	3	7	1	7	7	2	7	7	7	2	7	7	3	7	7	2	7	5	7	75.25	0	3
89	5.25741901683131	5.97093821802434	3.57306410876434	7	4.46541559476399	5.81603867692417	3.97259919865955	5.85854621224367	7	5.15836541300318	6.14503917266267	6.56005850561437	5.34925845766976	4.90856527345613	6.01325156424082	6.49064506784639	4.31577603127002	6.30460598090674	6.29199899220573	4.23311191167317	5.60180455960728	3.57869850354146	6.17223811567704	1	7	1	1	1	2	3	3	7	7	2	7	7	2	7	7	2	7	1	4	7	7	7	54	0	3
90	5.16939286429225	6.16500563637786	6.48661144472188	6.93927040636922	2.97111541957988	4.64498652560655	5.46170142985156	5.16518198561958	5.61846351455202	7	5.1220901096397	6.4042660116667	5.06307636391893	5.58514856307476	6.36152956391939	3.95874856512388	2.7554208326371	5.19780228974736	3.19030203939373	5.34523645592349	4.14834935125227	6.76737262575371	4.92566150081895	1	7	1	1	2	6	1	7	7	7	7	7	7	7	7	6	2	7	7	2	7	7	7	80.75	0	3
91	4.66203754994222	6.63396794661952	3.68228745892706	5.6301877479016	3.68989055281323	6.23583252763259	5.86715957002366	5.90387838810387	5.55988379429931	2.6994437147799	7	6.00791971811961	4.47851909078392	4.26953287472879	6.66784270922144	6.11805107569771	4.89677135243408	4.5688456959789	6.64982572144475	4.78849651020006	6.13736382981008	5.36210585529829	7	1	7	1	1	1	4	5	1	7	2	7	7	7	7	7	7	5	2	1	1	7	3	7	58.5	0	3
92	3.37410441427077	3.81828183214632	2.87725774675273	6.31891577552425	1.45692011461792	3.32400284570039	5.03925872297992	3.91043851913084	7	6.52887181721573	1.81245642204018	7	4.55178354518914	6.23236867595252	7	2.56804761056251	6.28726520606005	5.16873633852257	4.32258044975393	6.7140058953699	4.30522116270939	7	5.90485963979902	1	7	7	7	1	7	7	7	7	7	2	7	7	7	7	3	4	1	1	7	7	7	7	78.25	0	3
93	4.3966772117441	5.2156849772804	1.71626447891978	5.71404578810274	2.37282048842676	4.63275032175089	7	4.94669732609789	4.54849042030244	6.83907656454109	6.95880508342199	6.13789702309402	5.45906624218586	5.60935912302637	4.84428520331391	3.77214112930033	7	5.33281480806124	3.58798571404203	6.42562868868141	4.08079799782568	4.62552116596692	5.15627863684527	1	7	1	1	1	3	4	4	7	1	7	7	7	4	7	3	2	5	1	7	7	7	7	78	0	3
94	6.01741403338015	5.75852395711121	5.55323818453183	5.62351715316057	3.95502877670957	2.83449107226123	4.48911135537983	4.79832998484076	6.83530852478269	6.58360101307833	5.50824180544679	5.30025787021783	6.13949950990956	6.20463161415927	4.68543690608262	7	7	4.48384955629317	6.67099075501328	6.63732592884098	2.02001800668883	2.27082037490364	2.05952059019829	1	7	1	1	1	3	4	7	7	2	7	7	7	7	7	6	3	6	7	7	7	7	7	68.75	0	3
95	5.95229193232419	4.49137869493655	4.98939299491985	7	5.15464401912877	3.4913100756919	3.51685759258201	5.54121617736397	6.17724502646498	5.18676767025118	7	4.48395041106573	5.47057907663513	6.26795009514476	3.0932382164301	7	7	5.89814826587721	7	6.55171190331763	2.1224883251182	3.06866507533537	1.64198663463097	1	7	1	1	1	7	5	7	7	2	7	7	7	7	7	7	3	7	7	7	7	7	7	78.5	0	3
96	4.01976029729257	4.93394409042933	6.62956241788226	5.70899098757273	4.48750071046037	4.95002190035853	5.95857870945001	1.49058341230485	3.33049994019844	5.07096571666979	1.67912526126811	5.96663657742549	5.3369920938995	5.83850997675144	7	3.98930439771333	6.66536233544498	6.56444178622946	6.76828364018116	4.8301064853494	2.69942502132421	5.76404632513463	4.94333357591809	1	5	1	1	2	1	2	3	7	2	7	7	7	7	7	5	3	7	7	3	7	7	7	70.25	0	3
97	5.75560937314628	2.55539202544592	2.99634983812447	2.7649192803603	3.9417554424888	4.58762385159202	5.18619173721435	5.49931805094154	4.50112159183405	4.75171251865346	6.04996707334348	6.24930062786713	6.28508224973149	3.17630442543411	5.32222005540492	6.32339104594364	6.83042967616625	6.64731966421517	5.82203688139098	5.22620240398262	5.7154525135342	6.07901879098193	4.56394958675401	1	7	3	1	1	7	2	7	7	1	7	7	7	2	7	4	1	7	2	5	7	7	7	60	0	3
98	5.02795756844981	3.68383229138849	1.90518755944832	1.8415341398092	1.62073009864421	5.34686766041233	5.57481516790922	6.34006604480953	5.93309326303907	6.46389189309377	5.99016685254296	5.56319432033273	5.83071004824581	6.32811986778403	5.61312260297003	3.80728096751848	2.67493222757838	5.56178796011864	7	5.06580221057757	3.1936937660507	6.39604278908417	6.21197600996268	1	7	1	1	1	7	4	2	7	7	7	7	7	7	7	7	1	2	1	2	7	7	7	62.75	0	3
99	6.18295324396247	3.30101530374414	2.11722911231978	1.13665020816075	1.93271841835745	6.03563240607927	6.81391519169819	6.57467934435769	4.20122983940405	4.68437994275645	1.09187626970816	5.65179255904656	5.62107698157189	6.93956777200671	2.94552130344783	5.49955151063047	6.28091656838153	6.77761628196799	5.33432975938437	6.1678256302738	2.53599219211972	5.25307514828791	3.88174863693415	1	7	1	1	1	7	3	7	7	2	7	7	7	7	7	6	3	7	1	7	7	7	7	71.5	0	3
100	4.79449410842195	7	5.96777370944934	3.7236272026068	5.81463155447829	6.49499520361487	6.13367717923474	6.57018467906944	5.42633484583451	7	7	6.07223770767571	6.13468532408728	6.2232420867438	6.91890715709156	6.6432238925521	7	6.58910495975988	7	7	6.10053935006921	7	7	7	7	1	7	7	2	7	7	7	1	7	7	7	7	5	6	2	7	7	7	7	7	7	101	1	3
101	4.85494467127137	7	7	3.79835581774401	5.07589971445801	6.63728630788952	6.19431171245507	6.27979845339234	5.79013545601389	7	7	6.23566222291259	5.64923691034308	6.09884358896311	6.49498518612579	5.69928737178762	5.88326044446763	7	6.06405627210059	7	5.84247068560565	7	7	7	7	1	7	7	3	4	7	7	2	7	7	7	7	4	7	3	7	7	2	7	7	7	96.75	1	3
102	5.09060156177714	6.79171844801261	5.38667275865265	3.32471167118256	4.73107355377351	6.94222031753303	6.43124383187609	6.66647845762449	6.17792240220309	7	6.07979669065481	6.5952573910492	6.22984095297492	6.1202879443195	6.24114197531114	4.9611944620778	5.94255167960842	6.33458067138318	5.72550694206797	7	7	7	7	7	7	1	7	7	5	6	7	7	2	7	7	7	7	7	7	4	2	7	7	7	7	7	106.5	1	3
103	5.32339876315445	6.74085082684322	6.45737423021697	3.99562595394376	5.83647983355479	7	6.06783938015915	7	6.43497926331842	5.97545926635764	6.5793208671139	6.74400937684094	6.34284564200544	7	6.60633366267072	4.61954088389973	5.43312639309483	6.60791762777031	7	5.8185266209336	7	6.63472753612218	7	7	7	1	7	7	2	7	7	7	2	7	7	7	7	4	7	3	7	7	7	7	7	7	117.25	1	3
104	3.38104426996111	7	4.494486708251	1	6.89684384960186	6.79839276245237	6.2794289876147	4.3289660086097	6.87571567925683	6.17725848809827	6.70821397716225	6.0055192616079	5.37289083522421	3.99833243979924	7	5.96608077926639	7	6.2515992765824	6.36806917210787	7	7	6.88653391307856	6.80087545544937	7	7	4	7	1	4	3	7	7	7	3	7	7	7	7	5	4	7	2	7	7	7	7	90	1	3
105	1.65363121596537	3.90991398667503	6.57020690988497	3.66908986392687	3.35132178762215	6.98492478924993	7	6.50576769142827	6.94786119129108	4.58615465706555	6.47407222125938	6.41322537853587	7	5.68911176511777	6.63504454180501	6.7533446093857	5.42929947894337	6.22651847077217	6.86680715999318	6.79093612708998	7	5.72853638311292	6.33559294970426	7	7	7	7	7	3	7	7	7	7	7	7	7	7	7	7	3	7	4	7	7	7	7	87.75	1	3
106	2.85914462252441	4.35230897359727	6.06474354599932	3.67769654497263	5.67552663558633	7	6.43563191394464	5.80729512312737	5.84382181186432	5.5946043283888	7	6.01957072200745	6.16989920432339	6.92728931579987	6.73728012352293	7	6.13959574833708	7	6.77356350725712	6.09933409934647	5.07236109738951	6.4379672897391	6.90703942720493	7	7	1	7	7	6	6	7	7	2	7	7	7	7	7	7	4	7	2	3	7	7	7	114.5	1	3
107	4.51553918394733	6.57711342083451	5.65265491249674	2.28460191077416	6.24691675946732	5.36411180944082	6.94033360082171	5.82128635307981	6.10801726955004	7	4.89735045899374	6.30857775765702	5.26931396340961	5.63034182901114	6.19706131800863	7	7	6.96999106851497	6.47863635010207	6.49531675599241	5.9584376543836	7	7	7	7	1	7	7	7	3	7	7	2	7	7	7	7	7	7	3	7	1	3	7	7	7	96.25	1	3
108	1.48840453336541	4.46762973831344	6.54532817213474	3.7898735492547	5.22883324162611	7	7	6.69801657622511	7	6.09595309763271	6.86857549541711	5.33214220230994	7	7	6.6729844442986	6.45878749379804	5.16203126535457	7	5.61148415200031	6.14527535354106	5.47661900172986	6.89746895326366	6.40084927528004	7	7	7	7	7	7	4	7	7	1	7	7	7	7	7	7	2	2	5	7	7	7	7	100	1	3
109	2.80299092304772	6.75452910361423	5.33163470216923	1.19354199464829	6.56024931106807	2.16162679776882	7	5.85151475034222	7	4.20639246160097	5.7690433782533	7	6.6628687732471	7	6.79875315352667	4.02834925986873	7	5.16974532488178	6.89754812567394	6.91156046487418	4.96910331023732	6.77823225842432	7	7	7	4	7	2	3	3	7	7	7	4	7	7	7	3	6	3	7	2	7	7	7	7	102.75	1	3
110	4.1710537779008	6.03141221096006	5.94668690542855	1.61048965278539	6.17302656636056	7	6.72120825670695	6.3448905361366	6.59784135527485	7	4.04451796770329	6.92676288741694	6.41036221033388	6.66293666458658	6.72453087556069	6.93508798906865	5.60383436940781	7	5.71676494254902	6.63846101229652	4.48269357174289	7	4.53437583117921	7	7	3	7	1	7	3	7	7	7	7	7	7	5	7	7	3	7	7	3	7	4	7	102.5	1	3
111	2.88873837070632	4.67023176180947	6.21336408265684	2.52732088049985	4.66358721450296	7	6.96543816536145	5.9547940639247	5.44557992294769	5.65326025943339	5.85582464204619	7	5.8963542963579	6.75416612250008	7	5.90191348743009	5.05079876921178	6.89410739134647	7	5.74098392925109	6.00480442421997	5.80927001560138	6.44307932158191	7	7	1	7	7	6	6	7	7	7	7	7	7	7	7	7	4	7	7	7	7	7	7	101.25	1	3
112	4.63775707460055	6.83574620404667	6.50003304709328	1	6.60808196174119	7	5.82085794332387	7	6.94985359205574	7	5.69501466577824	6.75124710199065	7	6.60790668022905	6.5265250187503	5.75953460984076	6.47165337774154	5.16109721594728	5.34536057775255	6.6795394245752	6.17069424846698	4.50657998666631	6.24163172068379	7	7	7	7	1	2	3	7	7	2	7	7	7	7	7	4	2	7	1	7	7	7	7	84	1	3
113	3.62097324984408	6.63431844818442	5.9535675105249	2.73666782210478	4.9979484215733	6.58108743320624	6.04137199557173	6.78066868225855	6.47966744745803	5.86872981940702	7	7	6.99672338911782	6.27979795304121	6.70333387100375	5.89533901858835	5.80684299733427	6.59991174310632	4.63552705032815	4.56056192569732	6.55607462422252	5.60067960838595	6.40502080103789	7	7	1	7	7	2	7	7	7	7	7	7	7	2	5	5	3	7	7	7	7	7	7	101.75	1	3
114	5.51225854770694	5.97414897354153	2.41138796586639	1.23381487710995	7	6.56644491159403	5.78383461883329	6.58677388042808	7	5.73885151851486	7	6.98022560046078	4.83893384470133	6.96234730520329	7	6.4245810642192	4.72199804564289	6.21214825445095	6.69976341892468	5.877543467495	4.86284690342312	7	6.38179788961108	7	7	7	7	1	2	4	2	7	7	7	7	7	3	5	7	2	7	2	7	6	7	7	86.5	1	3
115	5.37118806658787	6.74790744960098	6.40301687156776	5.45326768315694	1.07441814149283	6.92597235547398	5.32618696111322	6.83532272698019	5.96784937187191	6.51113588708429	5.8297082764461	6.99907274238188	7	6.15822406120979	4.17391293714091	3.78773721292368	7	5.71978833757814	6.42969041701048	6.79536262671849	6.1212484909605	6.930144153061	6.512871757838	7	7	7	7	7	5	7	7	7	1	7	7	7	7	7	7	2	7	7	2	7	3	7	103.25	1	3
116	1.69025165869955	5.25907857449563	7	4.10816570556323	6.83619084946492	4.83819845689715	7	6.63016740205062	4.69232816251395	6.90055993805394	6.43012547644774	4.68211984417129	3.30082834551538	7	6.31415805736133	5.44728541429317	6.37413709078384	7	7	6.9660658237892	5.48716536508682	7	6.74233848145521	7	7	1	7	7	4	7	7	7	2	7	7	4	7	7	7	3	7	2	7	7	7	7	105	1	3
117	3.80461496912377	7	5.55809737281475	2.76016279464192	1	5.7901602519978	6.59614806317918	6.4191191780768	6.92161864380639	6.31941877907354	7	6.38633673769195	5.96453192938132	6.62993290145571	6.32115772244549	4.89322820186114	6.53632143079204	5.77160411540063	5.20361194233327	5.54138273275148	6.37250955591071	5.63043426520926	5.88841494685706	7	7	1	7	2	7	2	7	7	2	7	7	7	7	7	7	3	7	2	6	7	7	7	90.75	1	3
118	4.17288020493729	7	5.78559510420102	2.25130838923705	3.96539959093491	6.99941477309896	7	6.35618198931545	5.07287479768341	7	6.9081406201272	5.91015755809262	6.07373180440948	6.97901331835207	7	5.56152879240827	6.42089897390493	7	5.05451410333389	6.7575962667729	6.10189460741544	5.75245894474921	6.08752400146484	7	7	1	7	7	2	3	7	7	1	7	7	7	7	7	5	3	7	7	2	7	7	7	96.5	1	3
119	3.76906133543515	6.68054937095745	5.47985099065074	1.74349452533204	4.59442844397924	6.21050400768205	7	7	7	6.49307810025604	6.15031037914258	5.71981455178565	7	6.42757510731756	5.08458836196768	4.30610729205482	7	5.15862607403347	6.82827518111696	6.84412067204812	5.98220530129674	5.41847179271189	7	7	7	1	7	7	7	7	7	7	1	7	7	7	7	7	5	3	7	6	7	7	7	7	97.25	1	3
120	4.85352535387762	7	5.85688726266727	1.60077034469695	5.83506216953024	5.78354832954206	6.53505172349069	5.6292493110539	6.15054443977301	6.78437326255851	4.56765346864786	5.64335818478774	5.71282633900855	4.99125857220333	5.47693839755989	6.03814271107429	5.98226680836946	7	7	5.89781171303898	5.24003682635192	6.57488805365949	7	7	7	1	7	7	7	2	7	7	2	2	7	7	7	5	5	2	7	7	3	7	7	7	97	1	3
121	1.79989414236565	4.30194005427943	5.70961306371222	3.65410033950057	4.03387336209364	7	6.57519960923644	6.94330783149355	7	5.34883734643075	7	7	6.83539903526126	6.39168462979194	7	6.08855059609663	3.94991567496262	5.97057025892712	5.78562420335531	6.03628014220587	6.3259170605592	5.68747779547913	5.66925817969186	7	7	7	7	7	7	5	7	7	7	7	7	7	7	7	7	4	7	7	7	7	7	7	85.75	1	3
122	4.10749220376461	7	7	2.29739622957749	5.33545701181677	4.81686591531486	5.85353516863576	7	6.15889574992042	6.38613472728207	7	7	6.97396823755418	6.38971160971692	7	5.07137668078236	6.83400617078029	5.57617146947346	2.92724361019668	5.93110269005518	6.04461114389188	4.17830058732804	6.3256325399973	7	7	1	7	1	3	2	7	7	1	7	7	7	7	7	7	4	7	7	3	7	5	7	96.5	1	3
123	3.33898409091218	5.8159485525519	4.35803933582552	1	5.94239614617957	5.27182972065659	4.91399819319737	7	5.0955822948365	6.66001512156857	6.24957603982368	7	5.20270055687202	6.66973555476511	6.45114948112145	1	5.60936983831705	6.10517564415064	5.08228365236295	7	6.55483430536523	6.22819727033186	7	7	7	7	7	1	7	2	7	7	2	7	7	7	7	4	5	1	7	7	6	7	7	7	89.25	1	3
124	3.46489074678217	7	5.84639509095267	2.71153124103008	2.64340580103223	4.58193514991709	6.89769543210637	7	6.47014304691222	6.01765179988123	7	7	5.01555310848015	6.38597639056967	5.75391783141512	6.11531105905541	5.46879365881566	4.77019303895757	5.92555221829795	6.95157194380563	6.67608636566861	6.52664536092983	6.72556946590259	7	7	1	7	7	1	3	3	7	2	7	7	7	7	6	7	3	7	7	2	7	7	7	91	1	3
125	4.28208726234844	6.67106938192622	6.27691940580584	1.42036172172817	4.30041714808768	5.93128035421802	6.0401200629921	6.51593853074939	5.99060859827119	5.73979222620454	5.60805757642887	5.30313416186735	5.58565108460433	7	6.76982653803688	6.10381749783661	7	6.34960206448018	3.98856990018337	6.93979146187861	6.46640374873063	5.607011999009	5.7774635814579	7	7	1	7	7	2	2	7	7	1	7	7	7	7	5	4	4	7	7	2	7	7	7	84.75	1	3
126	2.60171213411987	7	5.43905641556109	1.489338937651	4.56423533875664	4.54613640284439	5.30932702710366	6.91991963981798	4.29036769742284	5.56269228825649	6.87027039460101	5.39617558885666	5.45303092791439	5.73886588531203	5.77784384671032	6.77394671088561	6.25662205521711	5.92243010668552	4.69089297179611	7	5.3359279987454	6.83341809485568	6.86257180016371	7	7	1	7	7	6	2	7	7	7	2	7	7	4	6	7	5	7	7	3	7	7	7	92.5	1	3
127	4.51774600135959	7	6.20427639551329	5.90670121526788	6.40639314715904	7	5.18185677961446	7	6.4188746051375	6.81559163555525	4.61984694474853	6.54568425318983	7	5.5093776769784	5.17338220316075	3.43172136291324	6.29636350173402	6.02347938563128	6.46270583422146	6.11022349937674	7	5.8086968250336	6.460303313061	7	7	7	7	1	7	3	7	7	2	7	7	7	7	4	7	2	7	7	7	7	7	7	91.25	1	3
128	4.98281945986038	6.88106408930315	5.94021408378419	2.34721527845094	1.82646695156681	2.48450122090357	7	6.25110417141414	6.24322435022691	5.16388135057259	3.15107255776296	5.62308562822892	5.23401333395549	6.5330641370725	6.88732383075538	5.71563407120744	7	6.99217751967339	4.59506384310669	7	7	7	4.9079941914502	7	7	7	7	7	7	2	3	7	2	7	7	7	3	7	7	1	7	2	5	7	7	7	87	1	3
129	3.26421310299433	5.06066438163419	6.10634682402535	4.14517011858197	5.44064069063986	6.19509129995791	7	7	2.51932133611217	7	6.71158346017769	5.30218674735747	6.14945069117286	7	6.4297749462585	3.6354289378094	6.87602941401429	6.15247576809004	6.25378363805724	6.85852202648052	6.83940886468245	5.27426437165706	7	7	7	7	7	1	4	2	7	7	1	7	7	7	2	7	7	2	7	1	7	7	7	7	86.75	1	3
130	5.64780422568885	5.23494221821342	6.80953671071423	1.70540527346578	5.28498981990324	5.41888074144219	6.22063880178937	7	6.88140671715937	6.15657481365389	6.77125570975947	5.91454552574776	6.98331780894715	5.32558794998367	7	5.98843989386889	6.68387298636783	6.08176613640033	4.95758536396186	6.72602685520065	6.8836378501788	4.4008579306634	7	7	7	7	7	2	2	3	7	7	1	7	7	7	7	7	7	5	7	1	2	7	7	7	79.5	1	3
131	2.29273843365654	2.99707599569221	6.90673232662544	3.1507417605133	7	2.67617704855014	5.3925339253031	7	5.51698054994961	6.06796637385169	4.73712395501543	6.40128539162216	7	6.02509601233937	6.86232030098329	4.98206495739419	6.86866506863734	6.57484968541521	6.8178380288113	6.32577525083815	6.06366531553446	6.86458778136011	4.04562017590042	7	6	7	7	1	5	2	3	7	7	7	7	7	7	7	2	7	7	1	2	7	7	7	85.25	1	3
132	3.07171464999073	6.72162750179293	7	1.39535323122466	7	7	7	6.26268946552761	2.85350626703484	6.75809216279284	5.42895493105374	7	7	6.37114747993076	4.90620965015785	6.02562767300526	4.31986919621376	7	6.06715396571512	5.13156422696168	6.11595253373568	7	2.73775631930212	7	7	7	7	1	7	6	7	7	2	7	7	7	7	2	4	2	7	2	2	7	7	2	65	1	3
133	1	6.82117743008572	4.91609307056452	1	3.51275098944171	6.32972164095532	4.81092753261774	7	7	6.92658442285238	4.15244616661504	6.24263876760641	4.54805722911783	5.7235013787521	6.45842624072527	5.96693886810206	6.41656341443062	7	6.06671569848194	4.99569804021861	7	5.79776582875818	7	7	7	7	7	1	7	3	7	7	3	7	7	7	2	7	7	3	7	1	7	7	7	7	89.75	1	3
134	6.39393619725286	5.83780030404069	3.9266764254707	1.51064225707663	5.70034136001224	4.15374452172078	6.75027449675352	6.49650552259471	4.95329705250887	6.83227071297257	6.52354211852393	5.52834451128269	7	6.6352252676968	5.21490204689137	6.57634860300664	2.48549441229427	6.64673844249346	7	6.04817745649415	7	6.34238703975609	6.98645552365267	7	7	7	7	1	5	4	2	7	1	7	7	7	3	7	7	2	7	7	7	7	5	7	89.5	1	3
135	6.83788098340177	5.11863908362133	4.96626973713779	1.28265828817165	6.71236403735652	6.14195933364245	6.23151500396594	6.64088217666349	6.05525242829359	4.78579519239529	6.12643711548299	5.12878482944242	5.62001897275768	7	6.92574404597804	4.33913140403793	5.6384529306648	7	5.37293285670116	6.04202814330453	6.03449283441297	6.86179240269952	6.484223347758	7	7	7	7	2	7	2	7	7	1	2	7	7	7	6	7	2	7	7	7	7	5	7	82.25	1	3
136	2.03262019235464	6.40735849663033	6.9545270336692	3.52304026147381	4.6923267699421	4.81982858614438	6.69697426832042	7	5.71018964826124	6.2350841332864	6.14413685308573	7	5.1354900160494	6.56656531256474	6.63698672246914	6.14420931125302	6.79967874705117	5.9423652131212	5.18726850577996	6.20354923956947	5.96133496111315	5.66602909527573	7	7	7	7	7	7	1	2	7	7	7	7	7	3	7	5	7	3	7	7	7	7	4	7	92	1	3
137	1	5.37617024663811	6.68520868093057	3.77393049817758	5.43168462920134	5.45219845105146	6.44475131031574	6.80260002581175	6.75182740133697	6.76858081783383	6.11327357365696	4.30692287615404	5.83246132270146	4.99543547033789	5.47138439639778	7	6.16581696980443	6.30578100071292	5.48863201821201	6.54803209417365	4.21063970890724	6.95003605496277	6.74592476558217	7	7	7	7	7	4	5	7	7	7	7	7	7	7	7	7	2	7	2	2	7	7	7	87.75	1	3
138	2.72958238940038	6.7332934035657	6.19996381179132	2.26051381699176	1.60697586858961	5.68782632706322	5.97463020858208	6.69710022708918	7	4.22399481524553	6.97759250312934	6.8071947426751	4.61097773950025	4.52466871377705	6.99540435575907	4.60725549927884	6.01463559872748	4.91154519099986	7	5.3876443754469	7	5.07689693326885	6.07706589610881	7	7	1	7	3	7	2	7	7	7	7	7	7	4	7	6	2	7	2	5	7	7	7	87.5	1	3
139	5.02774142443374	7	6.3308834375685	1.36065172819237	6.91255060827238	4.41797707567659	6.63761375866873	7	5.08036906455766	7	5.28572721625646	4.26761256770116	7	6.75699115867469	6.06648207026536	6.38072772199479	6.50416565111654	6.15709007548674	2.37202850408273	5.79599140997801	3.95701642366462	7	5.56187376014678	7	7	2	7	1	4	3	7	7	7	2	7	7	7	7	7	2	7	7	7	7	7	7	77.25	1	3
140	3.23934085670064	6.30197285373143	6.48766105762346	2.42581184776507	6.07169965180237	6.31084065561502	5.25738517701484	6.55587412651538	5.67338927743636	7	6.37876623351407	6.52715377290873	6.99218444953174	3.63533232476097	6.13255788252082	5.72220917519366	7	5.8434942555692	5.94241610752023	6.46919995728878	4.83456539870559	5.63142357594776	4.6067998358495	7	7	7	7	2	7	5	7	7	1	2	7	7	2	3	3	1	7	2	4	7	7	7	81	1	3
141	3.4173024743297	4.57446815206842	7	1.30391070280034	6.43661595542526	6.70662148343416	6.69559419697672	5.62999113039885	4.37286640858562	6.43932626232522	6.59008677369082	6.27872508881952	6.7358649259292	6.93797978626613	7	3.12310197373841	6.2433317987933	5.33150453503459	4.06517442845134	6.89443888785648	6.97288215276279	6.33031126569795	5.31434092485139	7	7	4	7	1	4	2	2	7	7	7	7	7	7	7	7	1	7	1	7	7	7	7	86.75	1	3
142	3.10343737426391	6.9877104847804	6.88855130313441	1	6.91284401813803	5.07115182164906	7	6.027720291579	5.70976503730351	7	4.21536294895721	5.30752923201973	4.31924765865543	7	5.35677758147532	4.16545624612581	6.34031867317871	7	5.80637746511209	5.85221202185316	5.9045054076776	6.80084904778849	5.67432568420549	7	7	7	7	1	6	7	7	7	7	7	4	7	7	5	3	2	7	7	7	7	4	7	85.5	1	3
143	4.11722189271938	7	6.88161399276537	2.43861518596735	4.81000657132247	5.70585886737788	6.03086673729304	6.03216020012344	7	6.25565687025557	6.89729387713276	5.44927156194047	5.79815557099431	5.93903834422097	6.19629993576607	6.2668516327722	6.35590007827797	7	4.20878156837423	6.06923065662537	5.19700009218969	5.81880038953729	4.83338565747863	7	7	2	7	7	2	2	2	7	7	7	7	6	3	7	2	3	2	1	7	7	7	7	80.25	1	3
144	2.69220980154017	6.59823719941724	6.55865798451658	4.92639006903771	5.54868563681553	6.90147564653787	6.23023702204248	7	5.69481587078192	6.36255435255846	7	6.33952909715808	5.97174656166049	4.25945639286638	6.14499122184565	3.8377251675017	5.83804717999889	7	4.55383138957445	5.88474846824897	5.98822732348374	1.86115329664731	6.11352471548367	7	7	1	7	7	2	2	2	7	2	7	7	7	4	7	7	4	7	2	4	7	7	7	90	1	3
145	4.32086459875678	6.27305191565778	6.6008668264284	1.99584018601013	4.38987547562576	4.47671790780704	5.31069506028517	6.64717780044305	6.55068009581806	6.40565588148338	4.79886494714716	4.85273433727426	4.57104007975571	6.51297886255974	6.23863622217581	4.47060354928324	6.5941379268701	6.49138159794656	3.49041592941706	6.45291674954938	6.33706893350773	7	3.85224816833524	7	7	1	7	7	2	3	2	7	7	7	7	7	2	7	3	3	7	1	7	7	5	7	73.75	1	3
146	2.98036809787718	5.448732770901	6.70751352946694	1	6.69206782526107	6.87049691148063	6.39034175847556	6.79258588256077	4.38348970174002	6.53590801734914	5.69998810365914	5.95685552941231	5.61466098326881	3.74972890249259	6.67855081685879	3.02016079843017	6.68902517633299	6.70916146629666	6.41078718167826	5.92376566153816	7	7	4.16151115765494	7	7	7	7	1	6	2	7	7	7	7	7	7	7	7	3	1	7	1	7	7	5	3	75.5	1	3
147	5.99322989358901	4.8752471515813	6.60748610338476	4.13447448467448	2.018728513394	5.99066532668034	6.46576012307044	4.40127278668396	5.0531568980842	5.85173383411787	4.46103935074469	7	5.42683667757292	7	7	6.38859117788617	6.74258551608384	5.77456726188786	3.17853469555884	5.73313200055862	6.86836845799422	4.60778569625263	6.0126086256862	7	7	2	7	7	7	5	7	7	7	7	7	7	2	7	7	2	7	7	7	7	2	7	81.25	1	3
148	4.08828661535513	5.33128845779972	5.29297386842136	5.21913837046834	6.35079671475318	6.60187292351334	6.2517252785663	6.33981108806083	6.91095408344684	5.81974892972587	7	5.73534136135529	7	6.28891220634699	7	3.58106474819263	5.88055156722388	4.39937377889614	3.38504652318348	5.16063344423755	6.01210607583705	5.60398678231762	7	7	7	7	7	2	4	2	7	7	1	7	7	7	7	7	7	2	7	1	7	7	5	7	87	1	3
149	3.6326862928516	7	6.68160859069475	1	6.45401070385934	6.16812957551487	7	7	6.45482372775911	5.73604318214686	4.00884643934819	6.78409564190727	2.79265187195026	6.04426971740478	7	4.06929509278045	5.62397360315618	6.6726834760561	4.91446982692959	6.67672585809664	5.36223166172387	5.49294398658401	3.56750535736423	7	7	7	7	1	7	7	7	7	2	7	4	7	7	4	4	3	7	1	4	7	7	7	85.75	1	3
150	4.23990050669611	6.21785033316403	4.32723913593945	1	5.39295447853525	7	6.49266383778878	5.96715411012166	6.45342387123268	6.60194021185803	4.59889214021616	7	7	3.80411843528542	6.02850783377269	6.10981458307249	4.17336958922843	5.77858502589009	6.66904429232615	5.89941821928846	4.0804358066812	7	4.10905345535189	7	7	7	7	1	7	6	7	7	7	7	7	7	2	7	7	1	3	1	7	7	6	4	86.5	1	3
151	3.7879681441654	5.73937736341529	6.45924663596298	2.24065043674253	4.54599952437633	6.33678918133925	5.68375195835866	6.35781981546487	5.27093181905327	6.97568322223491	5.311993614255	5.80702668836135	5.99533015438848	6.26899681500412	4.30631625731242	5.89577076739297	3.67429333462062	6.30416121125946	4.82888206296527	7	6.38108285188438	6.27442390246342	5.6830640043592	7	7	1	7	7	7	6	7	7	2	7	7	7	7	7	7	6	7	4	7	7	4	7	67.25	1	3
152	6.46865243186031	5.13481732780913	3.604442248234	4.43255688703877	1.69441376288022	6.87919928189154	6.77687540713749	7	3.61860195510535	6.85976473166365	5.14826577762475	6.50804926576027	4.31091230795279	4.97949230834775	6.94025271180357	4.82766282898079	4.58163467537667	6.13653460500727	6.57002830379031	6.48077828003864	6.27189255093538	5.86074056945749	7	7	7	7	7	1	2	2	7	7	2	5	7	7	7	7	7	4	7	7	7	7	7	7	88	1	3
153	3.9078667706496	7	4.91049347473095	1	6.2610894935135	5.97991922400064	6.90146073953731	6.88826118387418	4.35576101022576	6.87326180190369	6.20633934273558	7	1.76643572581814	6.1993284354644	4.18418058763942	3.96135786288853	6.84604418767685	5.9503958735993	5.91708747047506	6.55338990633049	4.26862483525979	6.56093654618138	4.97966578355235	7	7	7	7	7	3	5	7	7	7	7	7	7	2	7	7	4	7	2	7	7	7	7	90.75	1	3
154	2.08662254488152	3.86282694323295	7	3.33148412635248	7	2.37292567937897	5.66181486727468	6.64681224959967	6.07798606660737	2.67647183715962	6.28006540693829	6.84930830672618	6.20524233739939	6.74377429714655	7	6.0536821197362	5.89165778050386	6.07312425224927	4.69611594495139	7	5.65639330822857	3.35699115617338	3.85896730503544	7	5	7	7	1	2	1	2	7	7	7	7	7	7	7	7	7	7	1	7	7	7	7	72.5	1	3
155	2.76497231745066	7	5.64035102089233	1.45529844429054	7	7	6.52506824253643	6.59517746954753	5.32107862990375	3.58265620872177	3.64016728769951	6.47343970974013	6.31526283500249	4.90505138280611	6.4058727192739	7	6.39869928199759	5.49748739622754	7	4.54748312557565	3.6831720707491	5.69183196512207	3.17085556211408	7	7	7	7	7	3	5	7	7	7	7	7	7	2	7	7	1	3	1	7	7	7	7	81.25	1	3
156	5.72491696244499	6.41313446846955	5.34598740988966	3.94129032338068	3.65590915617476	5.58473158400446	6.25903625964346	4.05865427718607	5.11200484239917	6.35273755655391	5.37551343999009	6.24017578096204	5.78283740395143	3.94347099592226	6.46927428545723	4.16472938261433	5.34446736824102	5.2312672973654	7	5.1490969922739	6.90952559466175	6.97775176021453	6.6585280156341	7	7	7	7	1	3	3	7	7	7	7	7	7	7	7	7	2	7	2	7	7	7	5	76	1	3
157	4.11124779264391	6.071637648038	5.75300567370011	1.57376850366504	3.29201428479355	5.57192134596445	5.96158523054653	5.49953340335806	7	3.7079924244256	7	5.5780221352626	6.60201470354771	6.61803099495421	5.72551788796863	5.64809233414543	6.57375840878419	5.66950683071852	6.62837845088609	6.37958105921896	6.06471719400251	5.09711713245723	4.09436207760763	7	7	1	7	3	2	7	7	7	1	7	7	7	7	7	6	3	7	7	7	7	7	7	68.75	1	3
158	5.02659908748062	7	6.90676564861397	1.91929508855528	5.71011631261499	5.90833495033157	6.31240639621278	6.72452396121751	6.20321292689978	3.95319392111349	7	3.98149400721015	6.45329938801963	5.13916465776344	4.81455624625322	6.95506979932479	5.43385093116057	7	4.88568511176467	4.62943622038064	6.6515332097488	4.81260789620567	5.44824226061175	7	7	1	7	2	4	3	3	7	2	7	7	7	7	7	7	4	7	2	7	7	7	7	61.5	1	3
159	1.78165513050355	7	4.48761146417935	1	3.4262410010911	4.349356801769	7	5.96164860092881	4.58053042041148	6.06922711519717	5.99870373116902	6.78220731756387	6.25920883437776	2.12814088213028	3.6765592798	2.07430992651703	7	6.95926699375018	5.4280085955716	6.58874880210864	6.28901770846215	7	4.95689369079185	7	7	7	7	1	2	4	7	7	3	7	5	7	7	3	7	4	7	1	4	7	7	7	76.25	1	3
160	5.51651345804574	6.67416118160691	6.58987674062198	4.76458088013565	1.8967789731975	6.98886001260525	7	6.46358792080353	5.14640127777959	6.83112165062114	4.28595255710463	6.10063649501993	6.36059341711287	6.63436282075143	5.690436785701	1.8823020660641	4.72617138026598	1.54895704868399	6.98578099302748	5.6367896108833	4.74390907578682	6.34440288260419	5.76712386803526	7	7	3	7	7	4	7	7	7	2	2	7	7	7	7	7	3	7	7	3	7	7	7	84	1	3
161	2.15880695341641	5.26768761530612	6.53413480427933	1.73379452597774	6.10952186693786	4.43015706642883	6.69658633317092	5.40425240207343	6.31678053402045	6.89357159350744	6.36641156312653	7	7	3.92833199145615	6.44881902138118	5.06571537492889	3.76478429075057	5.94342344446133	3.08293765496283	7	3.8824663617377	6.6795715529051	6.37430108340198	7	7	1	7	7	2	7	7	7	7	7	7	7	7	7	7	3	7	7	6	7	7	7	86.75	1	3
162	3.25034053936986	6.49733455086589	7	1.5756561637748	7	7	7	6.2202727794366	2.9638772546759	6.32348433494194	5.49321419503814	6.38710097311516	7	4.59668105721517	6.07348161833202	5.59541822168248	4.16782432550229	6.96694819427353	6.15847437704156	3.43015058490474	5.23649569809356	6.75409502657881	3.67672005570775	7	7	7	7	2	7	3	7	7	2	7	7	7	7	2	7	3	7	2	1	7	7	2	60.5	1	3
163	5.37568673874537	6.75924438254417	3.54420884107786	4.51011317370628	1.02218059807247	6.24097876867347	6.77431646207921	7	3.61995635299892	5.72145378712598	6.65920450140077	4.19524493844072	6.07180755013025	3.81157181126966	7	5.79253532558267	4.80662071338736	6.63456786395533	5.34614709881264	5.95305474665906	6.08338651397652	6.21058493913001	5.84918278715437	7	7	7	7	7	7	2	7	7	2	5	7	7	7	7	7	4	7	7	3	7	7	7	71.25	1	3
164	2.02797663799805	4.06429374188922	4.90810679302217	5.47302803345682	5.99617481688732	6.0160969855297	5.6058457086401	6.25164579385528	6.20928770826633	6.10327332290714	6.11534877399118	7	4.35950186777913	6.26823429850133	5.8414449822337	5.50124342371458	5.26056706047448	6.72729057230335	6.26370361880591	5.1093325642642	6.68138619916347	6.34689832879854	5.85962396541357	7	7	1	7	7	4	3	7	7	7	7	7	7	7	7	7	5	3	7	2	7	7	7	67	1	3
165	5.69586393796668	7	7	2.4022936108989	4.31329430933756	6.89582611524852	5.46560549416516	5.86420144830541	6.9918343008828	5.38342058518251	6.70183208875738	3.5386346473959	7	6.39075912579365	4.3181905494956	4.60727882551896	7	5.75403304167001	5.27990620289966	4.16031755031473	7	5.84972183045118	6.00876893160938	7	7	1	7	2	3	2	4	7	2	7	7	7	7	7	7	2	7	2	3	7	4	7	63.75	1	3
166	4.90985811074122	7	4.33772296624578	1.34939614950382	4.42257940715015	2.47063611510982	5.52545645631681	6.1165782266081	7	6.65221327799054	7	5.89282261363488	5.12124469167806	6.76877473534781	5.69738224744291	6.15375224943496	3.54977272342933	7	3.8150096986975	5.24237577456764	6.34870880435393	7	4.95587370778168	7	7	1	7	2	3	5	4	7	1	7	7	7	7	3	5	3	7	1	4	7	7	7	75.5	1	3
167	1.70710763691054	5.97577763139776	5.78735563810554	3.06360632764365	6.69062513962825	7	5.54401324364124	4.39639548307396	5.60673882861248	6.95225228721179	5.493245827156	6.28239761055888	4.51346395670377	5.37482405591238	3.20454318685084	3.97589941121283	6.6565676488808	7	5.71486147689281	4.43594492960868	6.796033042976	3.58309599651608	7	7	7	1	7	7	3	4	7	7	7	7	7	7	7	7	6	2	7	1	2	7	6	7	84.25	1	3
168	6.11693862175196	5.84112914980119	3.17769868695322	1.37012753406263	6.66858874806774	5.87936074525879	3.69159119615521	7	5.91960576538549	7	1.79395745406446	5.98752322936824	7	5.98301597745271	5.90088161789269	6.63533194655612	5.62254479226996	5.37311837138215	6.6976502978995	3.69130512917191	5.44762286387483	7	6.02231551036323	7	7	7	7	1	2	3	2	7	7	2	7	7	3	7	7	3	7	1	3	6	7	7	67	1	3
169	4.87350410169484	6.14301845172129	6.56226470757984	1	6.20181503626211	5.76157435412071	5.9061753151829	4.74528008287185	5.50425448473435	6.9919646820906	6.43148480018445	6.02896402071425	7	6.51497680323146	5.98523580736876	3.76138898006291	5.77736218824789	2.74817325008918	1.84233115720714	4.42139830933101	5.68851499628744	6.58058847306545	6.62974497342724	7	7	3	7	1	2	2	7	7	7	7	7	7	3	7	7	2	7	1	7	7	7	7	74.75	1	3
170	3.36751175584402	6.04234270941568	7	4.84723770280855	1.36028553568866	6.62701633084522	6.15925087030707	7	6.54772621824809	5.90643109386046	5.34395900442685	6.85498909027435	4.22019670810954	3.15877712115966	6.0147264094438	1.1217220678396	6.00563483097291	6.02375409343037	6.03567021017401	4.8380417465258	7	3.91740504286767	5.36605779825994	7	7	7	7	7	4	7	7	7	1	3	7	7	7	7	7	2	7	1	3	7	7	7	67.5	1	3
171	7	4.6214171121683	5.86287146729143	1	5.80083622633828	5.98003011843227	5.22282361366159	7	7	5.09603984081083	5.04232913540609	4.78248122044896	4.9004788789037	7	6.35589053690095	5.24462359455643	5.18137646882545	6.92502166482356	3.63083361401851	6.86284726507885	5.64811117418218	6.24216934149751	4.65180926678775	7	7	7	7	1	7	2	7	7	1	7	7	7	7	6	7	2	7	7	7	7	4	7	66.25	1	3
172	3.95839661308138	7	6.54694479963025	1.57998289824719	7	4.87000251438176	7	6.13231510131846	3.88751962271912	6.31288114165068	4.95198339856114	6.47102292478286	6.58672404604512	5.92002404243442	6.22349205641004	5.17298148449024	5.29718237025867	5.88586475814838	6.25620208166109	4.43317467565636	4.27384854077768	6.94269790902825	3.88023848447068	7	7	7	7	1	7	6	7	7	2	7	7	7	7	2	7	3	7	2	3	7	7	4	62	1	3
173	4.61054913636077	6.5801560785693	3.01897774981858	2.17155834282162	5.35231205976517	4.19451002840035	7	5.28798130862378	4.01071139106089	6.43401310591067	6.99533184732905	5.74876321933438	5.12038279792784	6.98879122696615	7	3.93477306279548	4.95085619987653	7	6.91006132399429	6.81581929564852	5.0934540724325	5.2268894348049	2.99367130514446	7	7	7	7	1	3	2	7	7	1	7	7	7	7	7	7	3	7	7	7	3	7	7	85.75	1	3
174	2.10374987696923	6.5207946551887	5.80029510284663	2.03556435913171	4.74859652686243	7	6.05385324866482	6.73595639032856	4.84989955745458	6.79665041271249	4.35869999355447	6.11007025517226	4.84867433131607	7	3.74351642837307	3.65261315122372	6.83232843565331	5.95597049241551	5.44950459124731	5.37381448996088	3.80499191514082	5.75900786433708	5.03652432422965	7	7	7	7	7	3	7	7	7	2	7	7	7	7	7	7	4	7	7	2	7	7	7	95.5	1	3
175	1	5.77560899770556	6.05768798976514	4.11199804937759	4.27725952418447	3.37670479860144	5.52160068997843	3.68165313458189	5.66053396292577	7	2.3883680826228	7	4.9200312679936	6.61841781762684	6.38931551881539	3.02934613985189	6.21985968727925	7	6.39550144440524	6.78729203678781	5.5769733112749	6.78574351093063	6.17289076075257	7	7	7	7	7	7	3	7	7	7	3	7	7	7	7	3	4	1	1	7	7	7	7	88.25	1	3
176	2.93258587968306	6.15801794469628	5.06082126093361	1	5.7682223209119	3.45000099007121	6.03172112100929	5.19377149438556	6.2689176730911	6.87049056431174	6.54989096659423	6.58662126587346	6.0895087768867	4.97355079178738	6.6759894644803	2.79715633289762	5.00223488397152	6.63230535326554	5.0010196846964	6.63714268939463	5.28904164605867	6.30834237143109	4.37050717670384	7	7	2	7	1	4	7	7	7	3	3	7	7	2	7	3	4	2	1	2	7	7	7	75	1	3
177	4.85186330961756	6.56216320001397	2.47482726673944	1	7	5.40371980566782	3.81873697285727	5.82290844688568	5.20586529420687	7	1.90931085792963	6.5719919130676	6.46851853896243	5.02618773535521	7	5.65514996186443	4.204880957184	7	7	4.26484342810438	4.58363241007025	6.23433407151567	7	7	7	7	7	1	3	3	3	7	7	3	7	7	3	4	7	3	7	1	7	7	7	7	74.75	1	3
178	3.44998654564075	5.89214512574913	5.36032636881688	1.05349506923577	6.93823742745302	5.97429727062437	3.97365200738859	7	5.90068875646176	7	5.23758835854172	5.99312265782187	1.10809997433776	4.68587214183884	6.36612247004571	3.14403770541145	6.24528063891162	7	5.51895825514045	6.61732606256325	3.52901447857138	7	2.57239709666487	7	7	7	7	7	5	1	7	7	7	3	7	7	2	7	7	5	2	7	7	7	7	7	71.5	1	3
179	3.75530103609864	6.56122637759318	5.62322079114053	3.79628023538117	5.02131704042752	7	5.62165914707745	4.18147076227738	5.31193757229604	6.98159553589885	5.05205266205187	5.60825213530575	6.66558959569563	1.55627676047095	6.51791532097045	4.45911786212342	6.52777109719997	5.44402656438404	4.29915790783344	6.36026464193467	6.3713291882605	4.77506465271604	6.67817403177884	7	7	1	7	7	7	7	7	7	1	7	7	7	7	5	7	1	7	7	2	7	7	7	90.25	1	3
180	4.36662047652363	6.37165274812783	6.95959584250895	3.13709531437302	1.98785984188709	4.81715221021987	6.5541474284427	3.97794044232658	2.35078749709329	5.92511457037851	4.987795213827	4.51711202359636	6.31115132351811	2.79929228549237	6.17578136917889	2.78881434494335	7	6.16675551842675	4.02557761151715	7	4.57279078863377	6.90380217535381	6.81977837382317	7	7	7	7	7	6	7	7	7	3	3	7	7	2	7	7	1	2	1	7	7	7	7	67	1	3
181	4.48097098893543	7	5.94078980737484	4.48092317595429	2.71702857530839	6.20837700068937	5.33470951310108	5.40035364890708	4.31268493772645	4.83150037014783	2.5904486995337	7	5.66873339524432	4.9823908655503	6.83002772945589	4.68516801078236	3.3487018729203	6.56777892699421	6.61674012423638	4.645873795492	6.38626976318494	5.71093156845321	6.30645755297634	7	7	7	7	7	7	2	7	7	7	7	7	7	3	7	7	3	7	3	7	7	4	7	75.75	1	3
182	3.36236546574842	5.77039500341231	4.28057057905419	3.56223402509733	5.44751465018985	7	5.73975264804623	1.52066358499154	4.80578675559692	6.55319475733529	3.57250276874288	6.09039773770123	6.90446021280157	6.5304543819066	6.35100702755631	3.8634750729973	6.20048436569116	6.44811494910133	5.15970247863304	3.23121328383837	6.43938938471683	4.74239659690417	5.88538546320283	7	7	1	7	7	7	7	7	7	1	7	7	7	7	7	4	3	7	7	2	7	7	7	84.5	1	3
183	4.48566685684856	5.84987346613103	4.49236677452451	1.92838618340892	5.88392759418381	7	5.29776781583254	5.11701061108512	6.06525559701289	4.43287798114184	6.44303370347534	3.96300187928752	5.10799447207296	3.61727448516421	7	3.33411417284492	4.42159259027382	6.98457304028672	3.89640431294937	5.79944614054688	7	6.04536785286067	6.63823561436335	7	7	1	7	2	7	1	7	7	2	7	7	7	5	7	7	2	7	1	7	7	7	7	88.25	1	3
184	1.54733326190349	5.25179829411597	7	2.09847704148954	5.96636270305412	5.34289333980967	6.22949947192576	7	6.03425925465577	6.02807178723973	5.07276143167948	5.23239192660374	4.73256020861125	4.58999508297241	6.45939520345122	5.35913098389574	4.03308830144279	6.08932437080395	3.75497000701366	6.61175397739224	3.92672236692792	7	6.19875607042965	7	7	7	7	7	7	4	7	7	7	7	7	7	7	7	7	3	7	2	7	7	7	7	75	1	3
185	2.29513774269325	7	7	5.55147638226892	6.6652784252269	3.39217637378793	5.74673785642861	7	7	5.25843695877483	3.87892424597028	4.66965716032427	6.97515472074542	2.42715381039724	6.20981657001177	4.53412125849781	5.46788886610088	5.71945281848671	4.7432637041688	1.62374859413549	5.89216103849902	6.51408335911627	4.87102423612278	7	7	7	7	4	7	2	2	7	1	7	7	7	7	7	7	2	7	1	5	7	7	7	60.75	1	3
186	5.65727498521832	5.06371833399358	5.4729747614971	3.5043695877942	1.58697189769248	6.07071347077978	4.61113804088505	2.98990249152533	5.70360366939148	5.90628450036946	7	4.19503512701879	6.5795035621406	2.63819154972234	6.1097504798691	7	3.29383638377034	5.63800811350894	5.79808563260145	5.22392585782887	6.86016402554696	6.73513409352819	5.23580169463219	7	7	7	7	7	7	2	7	7	2	7	7	7	2	3	7	1	7	1	7	7	7	7	68.5	1	3
187	3.86985907648517	5.46334282639688	2.68981571654284	1.19861614269142	5.98035619324526	5.10536421517676	6.41601024955701	6.18390574657264	6.89333870281679	5.85384010388958	1	5.95584936835645	6.14208971163749	7	7	5.15948109703159	2.79449989503575	7	7	3.81287692179127	3.60254106548716	5.58170193619549	3.31532461647473	7	7	7	7	1	2	3	3	7	7	7	7	7	7	7	7	3	7	2	7	3	7	7	78.25	1	3
188	4.04099363181826	6.08117764037069	5.20445474795871	2.54516761981658	6.25873007142921	6.0837564619341	6.11263812482893	6.53346065429888	3.63495800166392	6.45999139316802	5.48340194950149	6.54389338200509	6.4729386024929	3.3838049652068	5.22834870097079	3.55937004430473	4.30335225869549	5.79227983941629	3.81669279586038	7	5.63832007669048	6.14966384156633	4.20774650183221	7	7	4	7	3	7	7	7	7	1	3	7	7	2	7	5	1	7	2	5	7	7	7	67	1	3
189	3.32131107228196	6.60792125842354	4.8151470208123	1	6.25615214515011	3.08029569862041	6.19164911885849	6.33179093522412	4.36347768232044	3.11627996613045	6.72461157880886	5.41235037845144	6.7424451925701	4.97066186536267	7	6.63129652880814	3.86653697153825	5.00677278924578	6.20995605106723	5.22603274810274	5.18352251543992	3.15635140956125	3.90572520754882	7	7	5	7	1	3	7	7	7	2	3	7	7	2	7	4	1	7	1	7	7	7	7	69.75	1	3
190	5.42437584300096	6.72192351279235	4.14748459164935	1.80603398931385	4.63454361924523	6.05122617822779	5.97746674639613	6.69132417700376	7	6.10199904071305	2.22993711983105	3.83841556064175	4.0813024286353	5.9155906651704	5.63928356196267	6.30670746900228	4.40989087166392	5.47013883875528	4.10725268569055	4.81398530328981	7	6.2532348190067	5.84650400948064	7	7	1	7	2	2	3	2	7	1	6	7	7	7	3	5	4	7	1	4	7	7	7	57.5	1	3
191	2.81581618189126	6.60236307368142	5.57982708033949	3.43063230837734	2.33475346220368	5.54625742180479	5.72095333479807	4.54667325292406	3.62778589196	5.02779041673386	6.67873774702982	6.41746516008263	6.63235999998435	6.09235089791363	6.71548914286214	4.00081609820992	6.92667836866804	5.46378999042975	5.69292636351631	5.70566467728242	4.16226992087971	5.07375041493475	6.17282409425242	7	7	3	7	3	7	2	2	7	7	7	7	7	7	7	7	4	7	7	7	7	5	7	71.25	1	3
192	5.17716804941908	7	6.55474591664631	5.69917543877773	1	6.883618542079	5.35816288804777	5.45494678857333	5.74674402390434	4.34454044048242	6.33083574325153	5.50584600343241	4.9823998206024	6.57970072750921	3.46988956189153	5.69504557389833	6.50633442988202	2.51779739758328	4.03017263987646	6.75369436068572	5.58747203347109	4.60863031106019	7	7	7	7	7	7	4	7	7	7	2	7	7	7	7	7	7	4	7	7	3	7	7	7	78	1	3
193	3.7518028088633	7	5.53683969867422	1.7664528649471	6.26301626378819	6.11402438883281	6.15422924366392	5.45093569109688	5.54893009231242	6.49790355210767	5.83500836347389	6.09640167335611	6.37530528414295	3.00458471723418	4.54427123869497	3.8152852856852	7	5.38234436039785	1.5297286534314	5.57541579801946	4.91197661792913	6.50829531465717	3.94477282785393	7	7	4	7	2	7	4	7	7	3	2	7	7	3	3	3	3	7	7	2	7	7	7	80.75	1	3
194	5.93452949041802	6.13933877698635	5.55984450121326	1.20291111891351	5.01598416950902	1.64171269127423	5.08431844351029	3.60739306815542	7	4.39677033736749	2.30215125020771	7	5.73024247515696	6.02409397660923	6.64807233551972	4.31839688440887	3.74768428968059	6.44434342916382	6.14436515791979	5.14302758578761	5.8583967384347	2.31517293956863	6.79280795685124	7	7	1	7	5	4	1	4	7	2	7	6	7	7	7	7	1	7	2	7	7	7	7	53.5	1	3
195	3.6679830094292	6.78384162218673	5.55205692364762	3.86026150917251	2.74250150971498	4.35185679416288	6.90316117990433	4.24177735568354	3.1183589065235	7	5.65670987666849	6.81832293818614	6.53761126142041	2.01838989116575	5.77014249717036	5.41884244158012	3.16423439407865	5.86857886502057	5.87841697677776	5.54396046324456	3.07796932110526	6.21152404775159	5.73480311811163	7	7	7	7	7	4	2	3	7	7	7	7	7	7	7	5	1	7	1	3	7	5	7	72.25	1	3
196	1.74124596965082	5.21699335881346	7	5.00618350902083	4.65976615857569	5.61457445051875	7	1.91878931732373	5.13347456808073	7	5.40962487339256	5.56355137082472	2.11503145754965	4.44530429095537	3.59269827371661	1.8137900492473	6.79135436351791	2.75398409517402	7	6.46400226162951	5.67081999428126	6.48699566751621	4.54051710923617	7	7	7	7	7	5	2	7	7	1	7	7	7	7	4	7	1	7	1	3	7	7	7	74	1	3
197	1.79004389419919	6.50277823006549	6.75921831342109	6.08085443093413	5.33511259242395	7	5.67400148355771	7	4.84041010911262	5.2480702742579	4.62809521988308	6.49706762792802	6.07791755457032	3.73706645704733	4.08546083256601	1	3.21521340384655	6.19916002458955	5.26835521026721	6.27722105617909	7	3.79888512451141	6.1447539441959	7	7	1	7	7	4	7	2	7	2	4	7	7	7	7	7	2	7	1	3	7	7	7	71.75	1	3
198	4.19849746612435	6.28138634510496	6.72175334606634	4.91583854387018	1	5.51185185451677	7	3.81050922006193	6.12323120741171	4.13554112429798	4.83345655600342	7	3.96538031641798	5.63862558874467	3.97075181640464	5.48963533364859	4.1216686098143	2.36103075741924	3.75795093574355	6.97105424424768	6.82181466748933	5.32946354730369	5.74153336693794	7	7	7	7	7	4	2	7	7	2	7	7	7	7	7	7	4	7	7	3	7	7	7	64.5	1	3
[truncated: 5 more columns]
