# Supplementary material for: How Are Mate Preferences Linked with Actual Mate Selection? Tests of Mate Preference Integration Algorithms Using Computer Simulations and Actual Mating Couples
Source: PLoS One. 2016 Jun 8;11(6):e0156078. doi: 10.1371/journal.pone.0156078 (PMC4898694; doi:10.1371/journal.pone.0156078)
Supplement: S2 Data — Long-term couple and agent-based model data analyzed in Study 3. (ZIP) [file pone.0156078.s002.zip › S10/Polynomial Model Data/Polynomial Couple Population 01152016 0830.csv]

	trait1	trait2	trait3	trait4	trait5	trait6	trait7	trait8	trait9	trait10	trait11	trait12	trait13	trait14	trait15	trait16	trait17	trait18	trait19	trait20	trait21	trait22	trait23	preference1	preference2	preference3	preference4	preference5	preference6	preference7	preference8	preference9	preference10	preference11	preference12	preference13	preference14	preference15	preference16	preference17	preference18	preference19	preference20	preference21	preference22	preference23	fitpoints	sex	algorithm
1	6.45523538138249	6.12044182372929	2.45906843776539	4.06315420666426	5.82633706649521	7	6.3771627005691	7	6.37103209953318	7	7	6.6624689275851	5.9732512175506	4.58349329772331	1	7	7	6.85257736544187	5.78694023880152	7	6.60279286593684	7	4.82032498930177	1	2	1	7	7	7	2	1	7	7	7	7	2	1	1	3	7	7	7	4	2	7	6	93	0	3
2	7	5.71863126423836	2.05690533173056	5.14304291899496	1	7	7	4.92888489958892	4.85375147780993	7	6.85170448655622	7	5.63703455683389	7	5.73220895675714	6.57450824330797	6.80925229159429	6.52718473887185	7	6.16689611983553	7	1.01080124502992	5.69622609445407	7	1	1	7	7	7	7	1	7	7	7	7	1	7	7	7	1	1	7	6	7	7	3	101.75	0	3
3	5.86380490928206	5.24884592093659	4.00941198663804	2.31971415797826	3.46436242486908	7	6.88070176611133	6.83482784080708	6.56791140891574	7	6.32422697106779	5.11068913850785	6.2480725635405	6.74932231074249	1	5.83644364140729	4.08391058459241	5.28112775554487	6.22278608000517	6.51778493008858	7	5.62455692409495	5.7781600102101	7	2	1	7	7	7	3	1	7	1	7	7	1	7	7	7	7	7	7	7	3	7	4	92.5	0	3
4	4.91018427180276	6.59401292395663	5.36056147955304	3.48226847056202	1.24304784411243	4.42082227137197	6.35552227929607	1.33083527024501	7	6.95825414885298	6.66417955734962	6.06697906027285	5.9754055815381	6.4271926286648	5.50688016951342	5.61863442408426	6.98751263055269	3.63450520450942	6.56773851904464	6.63347107220609	5.91174734588783	5.17531905406187	7	7	7	1	7	7	6	2	1	7	7	7	7	2	1	7	7	7	7	7	7	7	7	2	95.25	0	3
5	2.7959894577409	7	6.4712200483609	1	2.29464742055671	7	7	2.31775639389515	7	5.8867651628689	7	6.69389437554737	5.87925676203221	5.18461256544418	6.06449372486636	6.52251209217075	5.37533347028264	4.00140273244666	6.30713033658653	4.2587286051587	7	2.28928367728643	6.98050726139397	7	3	1	7	7	7	1	4	1	2	5	2	1	7	4	7	7	7	7	7	7	7	3	102	0	3
6	4.90597677047571	4.70016175966343	2.91486517258958	1.05090740626279	5.43468959323132	7	6.70405686203098	6.18525654923663	4.44008467548602	6.95389131159693	6.2035741536549	6.5552645499263	6.88634872667939	5.70627999740208	5.46195393390039	6.9564579273496	5.84087468034973	1.79867090967132	7	5.79367529302727	7	5.3920728910881	5.60642462880478	7	7	1	7	7	7	3	7	7	7	7	7	2	7	7	7	1	7	7	7	7	7	3	94.75	0	3
7	6.86525270222509	5.53809344656378	5.4311716277841	1.57011418068083	4.26876812137918	7	5.94389058922199	7	6.18134881730611	6.82779076467603	6.72273703417223	5.64381631538627	6.47754812354166	6.39241102072423	1.698841021711	6.91892470620297	5.04769941020529	5.63625223166015	5.95043035462092	5.10136140645221	7	6.09545811862633	5.71265093735269	7	2	1	7	7	7	2	1	7	1	7	1	1	7	7	7	7	2	7	7	2	7	3	97.5	0	3
8	4.56799183025827	5.6814896870457	2.97347173461734	4.62535945993357	6.85427642187082	6.44316929896159	6.98817397232685	1.87344919135349	7	6.38632890016362	5.84597803306631	6.9035614699593	6.67647573030787	5.22180286395189	6.1060237540434	5.09121553046143	7	2.38993752360154	4.68193208912363	6.72418650456393	5.56358056625494	7	6.25929976248727	1	2	1	7	7	7	1	1	7	1	7	7	1	7	7	7	7	1	7	7	7	7	7	89.25	0	3
9	6.18295307170729	5.63291438595281	5.6151323956114	1.86479453803428	1.68999065667275	5.94386034242534	6.48746050395019	1.09641710047876	4.44706065488779	6.78298243094696	6.05288450805873	6.03012986917229	6.15704044803158	6.90878557769666	4.6016929016134	7	4.03871719993988	4.32020261399227	7	6.70769394342794	5.48876438857133	7	7	7	3	1	7	7	7	2	1	7	7	7	7	1	7	7	7	1	7	7	7	7	7	2	95	0	3
10	6.90469007252795	6.41321031083825	1.0681011809616	4.47427347052907	4.83530585564086	5.80730567966587	6.4855307736124	6.74041810397907	7	4.88507290137033	6.2353406837043	7	7	5.83718435157662	7	6.44974267134103	6.30725482993244	6.05805588553552	6.94047696856953	7	1.77535915055939	3.13927280830548	6.06859540081377	7	2	1	7	7	6	3	1	7	1	7	7	2	1	1	7	7	7	7	7	7	7	3	83.75	0	3
11	4.75888154057077	6.37749220575584	6.34583463297821	3.50950560026384	1.04213821355132	3.3122096279981	5.0240399711534	2.00404099035553	5.29570309726393	7	7	6.91211079205041	6.91129046762024	6.10723991706862	4.98318118599776	5.48159213059981	6.77700118399074	3.35865991470807	6.82651972947364	6.28797912608064	6.33597227692417	3.72211344745741	6.38607723469738	7	7	1	7	7	7	3	1	7	7	4	7	1	3	7	7	7	7	7	7	7	7	2	75.5	0	3
12	2.6665674371271	6.20096569827501	4.39200171503619	1.88282841508695	3.74799161981582	5.7847796275966	7	3.91063289420381	7	5.13282162033486	7	7	6.77256958617194	7	4.14003319113936	3.50335196366889	4.09229280164595	4.43961564436078	6.17291746182454	6.35225788256026	5.78514315774058	2.62675256871971	7	7	2	1	7	7	7	4	1	7	7	3	7	1	7	7	7	1	7	7	2	7	7	2	86.25	0	3
13	6.48854296199854	6.87533403565442	2.54961661783214	5.71072022467657	1.32332227935144	4.23670754859971	5.98286096235353	5.62641695177865	3.80537875483075	7	6.62493698825361	4.85828738067299	5.35279472791287	7	5.68759370754261	6.59409525547581	2.8788965495688	5.08514110381563	4.31221112026563	6.65747739044585	7	6.45943994371383	6.67379292701798	7	2	1	7	7	3	7	1	2	7	7	1	2	4	6	7	7	7	7	7	7	7	3	87	0	3
14	7	4.53924345354556	4.42305837206882	7	1.21457387420667	7	6.27291443330333	6.77279863134963	6.35964041400243	5.92787929010804	5.15070502921375	6.17665484669263	7	4.00791062488091	3.49596043424343	5.60726583998718	4.05564579879195	3.95079077773971	6.17912386886423	7	7	4.12690984198575	6.47311829031903	7	2	1	7	7	7	2	1	7	2	7	7	4	1	7	7	1	1	7	2	5	7	3	92.75	0	3
15	4.64432630590367	6.36999427332137	5.8766927647704	3.86974739341567	1.27256610465756	5.6102603375114	6.73743255730611	5.18929940811226	6.35683957458466	6.52179459688387	5.48778986918675	7	4.9477366126272	6.33392388261951	5.29937485991908	7	4.11640246940302	3.04502017856649	6.82391492146006	6.21516477612892	3.68436851655706	3.63453380256509	6.06533472050048	7	6	1	7	7	7	2	1	7	7	7	7	7	3	7	7	7	4	7	7	7	7	7	93.5	0	3
16	2.72160646708442	6.79862249344305	4.58173126591172	1.60166119246008	1	6.56561926505776	6.36786734281322	2.30402755894596	6.36908753057604	7	4.90118128827118	6.4871812432436	6.97241015944826	4.99051933257835	3.76751418923355	7	6.81771118350262	3.72370741149588	5.63828402312656	6.13038300432489	5.1830342780105	6.32289968780031	3.25236840992986	1	3	1	7	7	7	4	4	1	7	7	7	1	7	7	7	7	7	7	7	7	7	7	91.25	0	3
17	5.73616510914864	7	5.3800058472522	2.63959871582253	3.55739636133258	6.49247515232249	6.81820798621385	3.25772381499658	7	6.05953343891789	6.47355375321847	4.9200677103201	4.61164978361722	5.39200577250001	6.56900081510706	5.64048129608256	2.18788792888462	4.75405918164121	6.9584282838463	6.61540811908111	6.57022230711789	6.82374991149529	7	7	2	1	7	7	7	2	1	2	1	7	2	2	7	7	7	7	7	7	2	2	7	4	95	0	3
18	5.7770712974558	7	5.89329430913919	1	1	6.16203399581836	5.74147363644272	3.28523188719581	4.22092557753629	5.29128241694395	5.4501363152016	7	6.30189170913442	5.71690329876698	3.33356644152287	6.8544257903413	4.71529523339043	5.71795508272911	7	6.51979702794416	6.97047207122641	6.58283333166141	6.85995137791597	7	3	1	7	7	7	2	1	7	7	7	7	2	7	1	7	1	7	7	7	7	7	3	90.75	0	3
19	4.72687924174587	5.46516067645283	5.54315534099244	1.15192566914032	1.71931561300654	4.61417377210052	6.25748856671162	4.92638865324504	4.90150903700112	4.15942036907677	4.99545805182764	6.00369279470425	6.69100583804703	7	1.40697356678972	6.86235153239374	6.10215318299617	4.92414022510311	7	7	6.95917261654381	7	6.64987349683007	7	3	1	7	7	7	2	1	2	7	3	7	2	7	7	4	7	2	7	7	7	7	1	94.5	0	3
20	4.6809909181487	5.89832614897418	1.5611223246322	4.33633116695874	5.51923496546196	7	7	3.07498492042186	6.49336500287869	6.94327174039842	2.41861779262762	6.18951751415729	6.91416880885486	3.72047176342678	5.93645837452529	4.54993417165025	7	3.13096869745654	4.47968804412314	5.73915254239424	7	3.73451450967217	7	7	2	1	7	7	7	7	1	2	7	7	7	7	7	1	5	7	1	7	7	7	7	7	90.25	0	3
21	6.56191672081804	4.48980422826136	1.80188449963074	5.07947283177156	2.10413465233828	4.54536347106424	6.98105585334556	1.61917465984359	4.93730057642282	6.43804862788583	6.44516592292986	6.31573673536238	5.83788949863804	6.95981422967437	2.98960791008702	6.43841264915514	7	6.07675381818746	7	6.2695900638853	6.66534901408142	2.73395229032666	7	7	2	1	7	7	7	4	1	7	7	7	7	1	7	7	7	1	1	7	7	7	7	4	95	0	3
22	5.06327549972047	6.94075969028422	4.21185390185176	1.97170652256878	1.45237720941596	6.13051864150858	7	1.01326359825901	4.190599344989	6.41453539936248	4.16347359716747	7	6.03482735940979	6.27405061982867	5.71017072954069	6.37543594156199	3.14107087608613	1	5.86651197084719	6.76818243505999	7	6.05637595859169	6.79684068411948	7	4	1	7	7	4	2	1	7	7	7	7	1	7	2	4	7	7	7	7	7	7	7	94.75	0	3
23	4.81736938807245	6.63081875634058	3.8473416751753	6.51987421070796	1	6.69868146625863	7	4.36991714503819	4.40745461700681	6.69299553024349	7	4.88958992777461	6.87418174896393	4.46181399377463	2.11965803261334	3.23971467081978	6.94362939999481	4.18551225940187	3.91399149432788	6.63243369194621	5.66237375101512	6.44842977026237	6.78365863558505	7	1	1	7	7	7	7	1	7	7	7	7	1	7	7	7	1	7	7	7	7	7	2	86.5	0	3
24	5.1746663397576	5.50074326675825	3.85500505041002	1.65494292170265	6.41097117766605	6.33038451920999	5.96401582202552	6.7055410019562	4.03834839127552	6.74519653200323	6.63753060697186	6.78467138010028	6.15959831727434	6.70112547478482	5.44350616154137	7	4.62284889435626	2.78958742940885	6.24019046516293	5.15239861782167	5.80810213499191	1.76667493404127	5.66704071364311	7	7	1	7	7	7	3	7	7	7	7	7	2	7	7	3	1	7	7	7	7	7	3	82.25	0	3
25	2.04478561555301	4.51154456851367	4.93549720508828	1.96132307828651	2.7594198750459	6.34604538100297	6.11329702023056	2.36622806582852	6.51701773985794	5.86537617587697	7	7	7	6.98437291816187	4.43880461411282	3.82861441817482	5.14367785971329	7	6.51376542196529	5.18156872509743	6.14204128199253	6.11097788650109	6.14540709383225	7	3	1	7	7	7	3	1	7	7	7	7	1	7	7	7	7	7	7	7	7	7	2	67	0	3
26	6.8640279119654	6.04015065371359	1	5.75803610313373	1	7	6.42833164962774	1.17632512124279	4.61241372711504	7	5.71221988084367	6.4112272220709	6.08940022850019	3.82806587053649	6.54369626080688	6.31389930553556	1.58232542560963	1.30364538573057	6.97516550718267	6.07429939914315	6.18235152407647	6.09119716802014	6.66796424826543	7	2	1	7	7	7	7	1	7	7	3	7	1	7	7	2	1	7	7	7	7	7	4	94.75	0	3
27	6.56082250232358	5.90485430683456	4.70917481832076	2.47077932558723	1.79688432729008	5.59186345865854	6.79610753885452	2.31452546161479	7	6.76688877620721	4.86897811226068	6.60324636412801	7	3.0645977705709	5.28978952550918	5.9624669205418	5.28856453622141	7	5.12891818280918	6.59765251450814	4.29469514717579	4.85260202713272	7	7	4	1	7	7	7	2	4	7	2	7	7	3	1	1	4	7	7	7	2	7	7	3	70.5	0	3
28	6.69927611216719	4.98082085046133	1.66289071789527	4.86976375396959	1.5723287799348	5.4047825694502	6.57579186774102	1.77142912088917	4.9093512377746	6.53271421977209	7	6.30240617829248	4.28459786700756	6.71638763000615	2.82886195483288	7	7	6.65724056706487	6.55471755379732	7	5.7533897808352	3.44788267916253	6.87887286421871	7	1	1	7	7	7	7	1	6	7	7	7	1	7	1	7	7	7	7	7	7	7	5	85.25	0	3
29	3.70093030084282	6.09758412003384	6.8199852300091	6.81905023078374	6.56145504307779	5.58351775535024	6.85762508000089	3.17234062847714	6.88166846578753	5.55272568314825	6.86295348822322	4.56025306860971	7	6.18667887137543	2.37055466921076	6.85698914044841	5.53247353143126	6.7410242709812	5.47913669250561	6.90918717827005	6.16711195262208	1.50812045890387	7	1	7	4	3	7	7	5	1	7	7	2	7	1	7	7	4	1	7	7	7	7	7	2	80	0	3
30	6.1173686466642	6.43505013086876	4.99417865388667	1.83781021285279	1.02647636209002	3.43219604347712	7	1	4.43569710404081	7	6.51180323184099	4.78052303440846	5.88099715219619	6.87934607563577	4.2614445238826	6.49049149166516	4.33220952286436	2.07399463815146	6.40127347712232	7	5.83414259801451	6.90128977188214	6.59533483063645	7	3	1	7	7	6	2	1	2	7	7	4	1	7	7	7	7	7	7	7	7	7	2	95.75	0	3
31	6.11013795028454	6.2796526818529	2.08427158611053	4.70347296847772	5.70287499244607	6.84582586952728	3.547634716393	5.38924124122284	7	5.80981758265635	6.84009624832662	6.0615342387152	5.58896588518946	5.95466552359751	3.20218664189279	7	6.07028885788139	5.19613689015659	7	6.08584273859611	2.74514964403581	3.44928922420282	6.39725590512301	1	2	1	7	7	5	3	1	7	1	5	7	2	1	5	4	7	7	7	7	2	7	3	88.5	0	3
32	7	6.34647882865035	1.06071152513375	7	6.64645014516233	6.01482969200871	7	1	6.15248187551618	6.5015402225266	7	1	6.493307061059	4.49644058514369	6.58251983820098	6.80452359515474	6.09723048957029	4.44700893636374	6.72988789569362	6.52593282490323	1.87173776895188	6.5170515575489	5.0203656402111	7	2	1	7	7	7	1	1	3	7	7	7	1	4	7	3	1	2	7	7	7	7	2	86.25	0	3
33	5.60835582284311	5.40942322202149	3.17282160844862	7	1.65202473348149	6.11705557342334	6.38482672374119	6.30240536686337	6.60323228011453	5.50260727360401	5.82915025695368	3.71821183608095	7	6.48550300062331	4.89806448039018	5.77265145605748	3.42102895489876	2.72000328471404	7	5.34339188622815	5.06646318302549	7	6.69984848343334	7	1	1	7	7	7	4	7	7	1	7	7	1	7	7	7	7	2	7	7	4	7	4	82	0	3
34	6.06388411085882	7	4.85172703129001	2.52952386580185	3.65703531810429	5.16970949651151	3.52843551229827	3.74995063637213	7	4.97317305320552	6.67823891814284	5.05365207755501	6.04835436837969	5.71996130735255	6.88081451031846	6.66944181648307	3.08932534656273	4.85410073667912	6.58742974714501	6.68006525252293	5.80434739138542	7	5.85630284183564	7	2	1	7	7	7	2	1	7	1	7	2	1	7	7	7	7	1	7	2	2	7	2	78.75	0	3
35	6.04285115614097	7	2.75724822904321	5.22685772678922	5.79645493718469	7	5.96800899993408	3.50111573712908	7	6.36747721740824	4.98242431545121	3.51890392972651	6.51767781652457	1.54935224277634	4.50999343453622	6.88706090589889	6.77509760254001	6.50706102414688	4.80423198092641	6.60573705752923	6.26566664519256	2.1613882048347	7	7	1	1	7	7	3	4	7	5	7	2	7	1	7	7	7	7	7	2	7	7	7	2	77.5	0	3
36	5.9120088783395	6.2999648357857	1.50683991047597	7	6.26735291111309	5.91096698911367	4.98931729455112	1	6.41366941949843	6.33383019375725	6.14519927353312	5.21088951761483	6.76986318947766	5.26413370678635	6.977116768891	5.51610917176031	5.968485993969	4.76438564002958	6.72922876819866	5.48518799520475	6.38500719553413	6.63250448614078	5.59257918201342	7	1	1	7	7	7	2	1	7	7	7	7	1	6	7	7	7	2	7	7	7	7	2	70.25	0	3
37	5.29578988259564	3.76987597617017	3.01949419275772	3.20897985706439	2.44114765295912	7	3.49234383214686	4.59073799695341	6.31578890873755	6.70616159507581	4.23958654564843	6.81411535587987	6.85686069304036	4.55747658638492	7	6.80775423714252	5.80555848643537	2.58067967403999	4.79489076105574	7	4.31435685500797	6.69949634737611	6.81518746632523	7	2	1	7	7	7	6	3	7	7	7	7	1	3	7	5	1	2	7	7	4	7	2	94	0	3
38	5.36744302168784	6.12758398340756	6.49023610122471	2.86202009139077	1	5.30722998996834	5.96536000023991	5.84704278076496	4.6131155732554	6.49979567761434	5.12788220581883	6.98179348767588	4.35047854647948	5.47023830595203	1.82815915966216	6.41419156351632	4.31783356024913	2.92452937165784	6.15416486307808	7	4.99854304331437	3.16465983363754	7	7	4	1	7	7	4	2	1	7	7	7	7	7	3	7	7	7	7	7	7	7	7	2	107.75	0	3
39	4.43202410835493	5.30343022134339	6.02734839033873	6.90983833752645	5.92982928350846	7	6.56266568229264	7	5.95198461070052	5.49237053952249	6.46744464252118	5.75450181203085	5.70975424072163	6.04470875013471	1.95521702316863	7	5.01255211923384	7	6.13320674604499	5.84774112887729	5.43340569044712	2.07303802933076	6.40012313847454	1	7	7	2	7	7	7	1	7	7	2	7	1	7	7	4	7	7	3	7	7	7	2	84.5	0	3
40	5.0780363829336	6.64043028864001	6.00995310750243	2.72016961127279	1.91997084460053	5.80193559207361	7	1.42308436265761	5.10369832334205	6.6438158788925	6.84969253642649	6.3439818574381	3.98842464479801	6.20999421937153	6.70095068151084	6.98618647479279	5.04690761160219	2.84603089892781	5.36930414213337	3.62259195061837	5.64177739467291	6.19693206389139	6.56453597541259	7	5	1	7	7	4	3	1	7	7	7	7	1	1	7	2	7	1	7	7	4	7	3	82.25	0	3
41	5.55415362442083	5.19331944069316	1.53394135589309	6.19203299806708	1.43383153407248	6.28074085276079	6.39341271346699	1	6.01694250198773	7	6.96133080066029	6.49737999446889	4.88289435068466	6.18610493051339	6.56605060264951	6.20538981203613	1.71886617609928	4.44152534501842	7	7	4.00184715426226	5.74093677124096	5.98000160239554	7	2	1	7	7	4	7	1	7	7	7	7	3	7	7	6	1	7	7	2	7	7	2	84	0	3
42	6.33478656365405	5.40034005553924	4.58341071991993	6.69966857984618	1.6270570432384	5.88467245991945	6.80355509353545	5.12311209917818	6.26466745739771	5.65299026400656	5.33270499963972	6.58526345722727	4.90049307106493	3.00243969687973	3.54500969306426	6.37485570341479	2.15702547191805	3.50388483351923	6.995641527472	7	5.98071184195376	4.29261236957797	6.96014907595115	7	2	1	7	7	7	1	1	7	2	7	1	2	1	7	1	1	1	7	2	7	7	4	78.75	0	3
43	5.89760570407464	6.45963587350069	7	3.63473806393807	2.04426706867169	5.14458371720753	7	3.6841717681399	4.50402784613721	6.17835735505349	6.01909803186555	5.04462545765736	6.20544096456876	6.11671085212828	7	5.95530475111475	6.7361982763098	6.94222723422849	6.93304428731061	7	7	5.2499446428841	4.68906214162781	7	1	1	7	7	7	2	1	7	1	7	7	1	7	1	7	1	7	7	7	7	7	1	83.5	0	3
44	1.9848330411399	6.67355007919759	5.31929834200573	1.29879095414496	1	5.71909589274213	7	3.75326276981947	4.34686719241326	5.3431160570089	5.4812318899971	6.93386661972251	4.79825319920134	6.32827769487858	5.98147071868034	6.35502380000972	4.13038567724128	3.28165599144093	6.50115970001035	5.60275420205801	7	5.7136225964985	6.94768652189142	1	2	1	7	7	4	2	1	7	1	4	7	1	7	1	7	1	7	7	7	7	7	2	94.25	0	3
45	7	1	4.1425254847325	3.56337852985651	6.39747904022548	5.32446380886756	4.58823919970541	5.69124016802544	6.5070998137449	5.80994429534418	6.38260990585154	5.50140474571499	6.78643299062183	7	3.56457349462319	5.93139971195795	6.55851033587338	4.39229419345048	6.17902403321436	6.39890715988863	5.18646343025659	2.80576177197508	6.61850382444847	1	7	2	1	7	3	6	5	7	4	7	7	1	7	7	7	7	7	7	7	7	7	2	67	0	3
46	6.49272058904502	6.61465279563027	2.71209301806329	6.432724039276	1.81968493262003	4.19733956889866	7	5.8764114823314	6.96641444226103	6.95238900421352	5.32889056784501	3.23372400719489	7	6.33814129787356	2.79142629824206	5.05862950299869	4.02576184657051	4.96923938457185	5.26726667615992	6.50388990356745	4.81336679805675	4.64441862675961	5.76434056655141	7	1	1	7	7	7	2	7	7	2	7	7	1	7	7	2	1	7	7	7	6	7	4	69.75	0	3
47	6.26174650294082	5.65712386906623	5.5426406448967	4.29360539159971	7	5.77023627293893	5.66382639328169	3.13803267599334	6.41889073306117	7	5.59889329571335	4.08533639843659	6.68689609784437	5.44987851369236	2.07519770361533	6.33460948232966	6.77805364438681	5.92811908328165	6.32005874374104	6.80075869421424	5.95820469106875	3.23059419949484	5.32978014756596	1	7	7	2	7	3	7	7	7	7	7	7	1	7	1	1	7	7	7	7	2	7	7	76.5	0	3
48	5.52305333716701	4.66804524682788	4.30113912268572	1.68577642828253	4.08265330622889	6.63402257681957	5.7024466887078	5.9672871086406	7	5.91132325838313	7	3.3475852261662	5.70826383025215	5.46446248857655	1	6.35557984732617	6.71178110471736	1.77024562968299	5.72780905196644	6.61285762012313	5.85123372623382	2.44046643963605	5.76435869875881	7	7	1	7	7	7	1	7	7	7	3	7	2	7	1	7	7	7	7	7	7	7	4	90.25	0	3
49	6.38850800713243	6.46845018629486	1	6.36217665448982	6.41628343293312	5.95265601186951	4.65807273197922	6.48606163853047	6.3934599186356	6.27673993556707	6.2319385835272	1	6.65250717528546	6.1719485484127	6.70020627267769	6.65893568258327	5.90556184425823	5.0059371976124	4.95075101087831	5.58988442173157	7	6.58496388372577	5.96716269926434	7	1	1	7	7	7	2	1	3	7	7	7	1	2	2	3	7	7	7	7	7	7	2	74	0	3
50	6.48334815046099	7	7	2.73922868224045	1	5.48144451902026	2.77945209004052	6.18780261599429	5.86429445975063	4.15145134029172	3.42348050377256	6.50316756879181	7	2.91600011320513	6.26943611633325	7	5.5097277408617	3.19493068730487	6.2979526619401	5.84200818116179	6.76122562949695	7	6.52480895358486	7	1	1	7	7	4	4	1	7	7	7	2	1	7	2	7	2	7	7	7	7	7	2	85.75	0	3
51	6.40645855832829	6.29954280573382	1.82982488779561	5.97300698133687	2.31039369044112	3.77944692809683	5.58395414478707	6.22729003699499	5.16487307880583	5.9241532204859	7	6.29304079148242	6.27931336483753	6.36110852309552	1	4.29063284397768	3.32272616262446	5.32488935108753	6.12223350598583	7	6.87454358664901	6.25581202871861	4.27450333248915	7	2	2	7	7	7	7	1	7	7	2	7	1	7	7	7	7	7	7	7	7	7	4	76.5	0	3
52	7	6.66872275293852	5.93429925325719	5.29764139352371	5.65388087837126	5.69460353333597	6.18158315656891	2.78903043418744	6.22144835838538	5.63865053392047	4.03665623425326	6.944844298097	5.5244161108911	5.97574844081465	6.78934785280933	6.51271467645797	6.2168451977543	7	6.41513474511213	7	2.83529283764929	4.24733575504962	5.6419054439609	7	1	1	7	7	5	7	7	7	7	7	2	1	7	7	7	7	3	7	7	7	2	7	71.25	0	3
53	6.21584573887324	6.62880640024744	2.88076376164065	4.56041624660797	6.17819954837601	6.84700621246182	5.7642757963277	5.63648973444998	6.40301983853384	7	6.27110713789179	4.76673920862831	6.40688536029613	6.53066697224426	3.55900686131456	7	3.90036743900327	4.73871161996367	7	6.11641361835084	2.73422502396885	4.40111199642314	5.52470420509742	7	2	1	3	7	7	5	3	7	7	7	7	1	7	7	5	7	2	7	7	7	7	6	77	0	3
54	7	5.46980643760074	1.25895015492152	4.91418656779374	1.41808506804723	3.86777284177788	6.31618849650316	5.44864146940965	5.07744238313618	4.70009662312633	6.04079055918958	6.82534585438052	5.62719858477563	6.36478089020149	6.56302845713469	6.9609514027118	4.47981605929085	3.68046039679007	6.26746320510199	6.35123404223814	4.40061168383874	5.82380917141931	7	7	7	1	5	7	7	2	1	7	7	2	7	1	7	7	7	1	7	7	7	7	7	2	101.75	0	3
55	5.80679800347696	5.75695212551723	6.12703079815638	5.23876685994761	6.19800242042365	4.94312351601684	6.03348023365529	2.63892139820274	6.91890872526308	6.4947572587429	3.80420424362829	4.43189786612426	7	4.35690379038441	2.99967960427429	5.72634464777074	7	6.59392862991097	6.13503050629982	6.81212955634681	3.60298447358505	6.91489384481066	4.51348668746187	1	7	3	3	7	7	2	7	7	7	7	3	1	7	1	3	7	7	7	7	7	7	6	77.5	0	3
56	4.16513254278575	5.12174469928327	7	2.11267440215738	4.17344516477784	7	6.20895585764096	3.76110986664099	7	6.03252598754675	3.1138272121121	5.253628770648	5.71637524886572	5.45372293775877	7	6.49262065841382	6.24499565868115	1.51099754895023	4.77583412432274	7	1.80822408758371	6.66850610001915	5.31089097903356	7	1	1	6	7	7	3	1	3	7	7	7	1	7	1	2	1	7	7	7	7	7	2	94.25	0	3
57	6.07903591741367	6.93278370435975	7	4.72642898734116	1.25056114948151	5.65151685467876	7	2.85829134778609	5.61760432633038	5.12407046829696	5.53128022772465	5.76165669403393	5.62153088469863	2.22140334159851	5.7720976646877	6.48380083739798	6.63862164684536	2.1335594263969	7	7	5.68756326533041	6.30414439603406	2.31457581118865	7	1	1	7	7	7	3	1	7	1	7	7	1	7	2	7	1	1	7	7	1	7	2	81	0	3
58	5.44601151517119	7	4.37366560735957	6.20490601968092	1.53156720228112	4.5776601948333	5.21511174186591	3.75839606199722	6.40452810857692	6.2256528294469	6.52889394207798	5.20147704969778	6.00950781762552	5.37305083735975	6.89893961919206	3.79452388403207	6.05268877831448	4.94091922517789	4.1395407840716	6.78099809183073	5.66297509282824	1.05306813331325	7	7	1	1	7	7	7	6	1	7	7	2	7	1	7	7	7	1	7	7	7	7	7	2	80.75	0	3
59	7	7	4.6111244538139	4.28123292367777	6.40900535259315	6.46354350379799	6.88811363550818	4.44137052371538	7	6.56489950823464	4.65024741330831	5.06423526731047	3.994085203477	6.57829418173344	4.31504794253105	6.19287001814979	2.76537079348327	7	4.24423445991938	5.84184131898368	6.07885496862073	2.78346203804645	6.17233077623385	7	1	1	7	7	3	7	1	7	7	7	7	1	7	7	7	7	7	7	7	7	7	3	57.5	0	3
60	4.95383106651632	5.31163160041339	2.20025841136323	6.97264446163076	1	5.32436328604495	6.46434917499403	5.12121720911141	6.08500468595657	5.95646418540793	7	5.32577547364913	7	7	4.86615245346623	5.62926415626969	7	6.69644010335235	7	7	5.15423893339425	3.83356910338106	5.41393143948821	7	2	1	7	7	7	7	1	7	7	4	7	1	7	7	7	7	1	7	7	7	7	7	81.25	0	3
61	5.64160987681741	4.60058644536258	2.6070402612789	3.13556168226474	2.65195630608116	6.90009997401659	2.86482332386398	3.57408954879838	3.65381868411907	6.82237165012551	4.81859236207787	7	6.9618468948143	5.90403421027186	6.31176902995399	4.17094005520479	4.05908528462527	4.66100530309806	5.13517735701585	6.63431106181212	7	7	5.62263457035438	7	1	1	7	7	7	3	6	7	7	7	7	1	7	7	7	7	7	7	7	7	7	2	76	0	3
62	4.33877852903733	6.88993845351364	5.81147228961566	1.58950046397232	3.41505014698083	5.15640845637029	7	2.10745630536255	6.25048340333449	3.60614837771064	6.58727561016633	6.54259312173781	5.58489070242611	2.94752219067215	6.51583106835369	6.0342751558983	5.51819478273602	3.44705403514474	5.63330709115844	5.35660752228612	6.47660430394519	2.23868943749117	6.24212661851614	7	4	1	7	7	7	2	2	2	7	7	2	1	7	7	7	7	3	7	1	7	7	3	71.75	0	3
63	6.38943681573195	7	2.14609175770525	3.13560599038986	4.67891734961309	4.32792904913702	7	4.7746653704403	4.90490678858504	4.89107994784535	4.2238980212217	6.82919147624	6.10093448081751	4.18572325031806	1.1418518215877	6.96440584092779	5.61746309373651	4.84965883850424	6.4436748865196	6.60984482203911	3.38074818402125	6.40330556956641	7	7	3	1	4	7	7	7	1	7	7	7	2	2	1	1	7	7	7	7	7	7	7	2	75.5	0	3
64	7	5.83667270128573	1	6.2994571259945	2.93448470170228	5.81427574112956	4.3258355051008	5.19286438362334	7	7	4.43981115397141	5.90601731168739	5.66375127309082	3.70114901250506	6.9381989366908	5.33472540260604	3.88922412367671	4.87173555129348	4.97101287909835	5.33290017097916	6.32493045923747	5.25870012235789	6.59546216236244	7	2	2	7	7	7	7	1	1	1	1	7	1	7	7	2	1	7	7	7	7	7	2	71.25	0	3
65	5.55040800196758	2.79849628483383	1.24879371378785	7	2.80668050191281	6.08886571220761	7	2.66773411263751	6.18168546858333	3.90779617360546	6.49562513960672	3.44240717010842	6.47942988052594	5.3081195194484	2.92001234274813	7	5.26700380768957	5.15328413771998	7	5.51461672746952	6.5497468452035	5.37845497118843	2.73049872171227	7	3	7	4	7	7	4	1	7	7	7	7	2	7	7	7	1	7	7	3	7	7	7	90	0	3
66	6.84847255775992	7	7	3.02165040592419	1.55113923552574	5.90541297336673	7	1.60513729167638	6.48553845090257	4.73537241035085	5.15866311329423	1.32765968489002	5.93184738596591	3.0275947442037	5.38570420686375	5.31877424069643	6.51985736610176	1.59269590320242	5.97194779076345	6.72528182281563	6.60851659401335	6.38104366240626	6.3490613188188	7	1	1	7	7	7	4	3	7	7	7	2	2	1	1	3	7	7	7	7	2	7	2	71.75	0	3
67	6.76280422964045	5.57585576555676	4.43059843619767	7	3.38132978784525	4.88509392585008	4.86984947958159	6.7010457860563	6.76561515658046	4.70901639221862	5.62425068314353	6.78318136349986	3.9148427452235	6.70933575317401	7	5.98608806941907	4.66321004645741	2.40483239035647	7	6.86935293554638	3.76685870857937	3.77284517748342	6.76164858282865	7	5	1	7	7	7	2	1	7	1	7	7	1	7	7	7	7	1	7	7	7	7	3	73.5	0	3
68	3.37536004568745	3.77421847441946	1.27006504218115	1	5.13561935541414	7	5.70576000046707	6.22877288044865	6.3157243664408	5.67655693693204	6.90456245989641	6.2627005114366	4.82468289872442	4.02162865796924	1.18492128130159	5.74945302728853	3.34195937958081	6.0532353118794	5.02720985212227	6.61209109807756	6.53108877557384	1.7735405787816	7	7	1	1	7	7	7	2	7	7	7	2	7	1	4	7	7	1	7	7	7	7	7	7	89.25	0	3
69	1.88691338255713	7	3.09097816076883	4.51794212814564	2.03537205039225	6.74811538173384	5.2268656653516	1.3698904837032	5.10158829955266	7	5.27616655554058	4.50058226026281	2.34857054923717	6.18701073598152	3.39022472022225	2.69237019238149	3.76499285755772	6.31669041836673	7	6.65054631905862	6.64850890756292	6.23110755034432	5.61282271123835	7	1	1	7	7	7	3	3	7	7	7	1	7	1	7	6	7	2	7	3	2	7	4	83	0	3
70	6.30071427205084	6.65198805266937	6.52541919093046	3.00500718090161	1.72134950724256	6.24824114785815	6.76313969390564	5.8544316918579	4.3824920621624	4.10163036501103	4.19041264717165	4.54677898503178	6.57610812497718	4.52301603285485	1.88150248159612	6.51841697969609	6.55475657994361	1	6.66771596641332	4.04062123776149	6.52694178302873	5.51635861380819	7	7	1	1	7	7	7	3	7	7	7	7	7	1	7	1	7	7	7	7	7	7	7	7	71.75	0	3
71	6.14454610969908	6.9589342353097	5.21920265170913	2.33403631874416	2.23379935894709	6.0985794171719	6.20646760974063	1.47061074763946	4.43987708313949	4.92917663623867	6.34640761890821	5.75078296852079	5.79560595073426	6.20996318544187	1.45483611418971	7	5.12845729685998	6.52335016208523	6.87822226582201	4.52004430152348	4.75601708303009	3.66202020543265	6.03477896664757	7	7	1	7	7	7	2	1	7	7	7	7	2	7	1	7	7	1	7	7	7	7	2	74.5	0	3
72	7	5.77651038683706	2.87463413132307	6.98626790502396	1.65609091308133	5.63590819733198	7	4.02715338525616	6.82542146259776	6.50050287558959	6.07775732273691	4.65037157681856	6.26501672821328	5.91262530867237	2.90341956402247	5.33244279374688	3.85231399585356	3.0839929071575	5.69360386918929	6.21780592408485	7	4.83117923804089	7	7	2	1	7	7	3	1	1	7	7	4	7	1	7	7	7	7	7	7	7	7	7	2	86.25	0	3
73	6.89156923285223	5.17421081745823	3.05421457966975	7	1.87505410976807	6.02619378798825	7	5.36962099929809	3.87184014543006	3.98120317882721	7	5.24849534825263	3.51736341563277	4.81289927388617	3.13953045370123	6.37799996987674	3.52847537940047	1.30578918661641	5.82990022995719	6.2897518219599	2.39426826566689	6.7997293868811	6.57722542437249	7	6	1	7	7	7	1	1	7	3	4	7	1	7	7	7	1	7	7	7	7	7	3	94	0	3
74	6.65674827793446	3.15691568711027	4.1870952742883	1.14920010643334	3.51254628017616	7	4.36048654071096	7	5.7565774703244	5.70614823604131	7	6.15785354953964	7	1	6.02571151169726	6.25231960984261	1.85797390369627	1.54043131119591	6.00447609938862	5.33320922611673	6.19255245809616	3.73386062239709	4.77725526091402	7	3	1	7	7	7	7	1	7	7	7	7	1	7	7	3	1	7	3	7	7	7	3	73.75	0	3
75	5.08843714285215	7	3.1943135390265	4.49208419373161	5.35785646985258	6.15145046434023	6.821630354617	4.99252247583024	5.16993381821883	6.20023494214778	6.29458720597197	5.37057240291309	4.27503420329848	6.4488867195314	2.69461841224253	6.8489466424309	4.45023665396356	4.22233011794494	6.58288083893993	5.4711220666758	7	1.21049273313277	5.21054567202696	7	2	1	3	7	7	1	6	7	7	7	7	2	7	7	5	2	1	7	7	7	7	5	87.5	0	3
76	6.70596865146997	4.80444201629137	5.74493531235745	1	3.00657487342154	7	7	3.31434063048218	7	6.09118645058214	5.3833989769441	7	3.13241058253853	4.64515234615952	5.6793397948141	6.0350817029437	4.93755254998509	4.8221393802615	4.53140338564182	5.58521882528925	2.57459097749165	2.61277391549636	5.57193065843059	7	1	1	7	7	4	5	1	7	7	7	3	1	1	2	2	7	7	7	7	7	7	2	68.25	0	3
77	7	7	4.76687362564253	4.58356299017291	6.12009213033389	6.22541276358682	6.53946565381155	2.92341303703685	7	6.54830511630603	6.89579821761228	5.37208997348441	6.22547110775143	5.11313242791196	3.89548443399801	4.68231611816117	3.02973953756641	6.54951426988842	5.37609844764022	6.55232490286702	2.59463229032165	3.22590915530157	5.52171437954502	7	1	1	7	7	2	7	4	7	7	7	7	1	7	7	7	1	7	7	7	7	7	3	66	0	3
78	7	5.19606884332328	2.01326330010699	6.79818054405752	1.46919763326893	4.41884133567256	6.6813483171936	5.51744254388949	4.76863965959568	6.59919508169712	6.24292901540103	4.38730874645348	7	6.5537714440067	2.16065372260904	6.7696376520841	3.50005052754787	3.52057615278263	2.16282714742082	6.04032827645111	6.43864709867217	4.7767357862702	7	7	2	1	7	7	3	7	1	7	7	7	7	1	7	7	7	7	7	7	7	7	7	2	69.75	0	3
79	5.91685102491621	4.57021894108004	4.74318861042288	1	5.9059371660149	5.41264475388711	6.03121130617949	5.55181736317131	5.66431449770497	4.71871613961618	5.78918598020379	3.43927087215834	5.66712649984372	5.65104484527507	1.57558745523959	7	1.89308474875396	2.04040623418933	5.83535007625531	6.82706473179797	5.85721764995413	4.86366463240382	6.36345165195413	7	7	1	7	7	5	1	1	7	7	4	7	2	7	2	7	7	7	7	7	3	7	2	75.5	0	3
80	6.54314426088582	6.17478878280094	1	6.32098322648699	2.50395647273847	4.90139280776484	4.21528781660694	5.58920928709186	6.56132168234708	5.43486909958763	5.34279513952365	3.69667657218876	5.20348682738687	3.72881987825362	6.60673217998487	5.7151204075133	4.05451692128478	5.57965838373341	5.42746456701417	5.26522281765894	5.98022665526181	6.72992332413893	6.39941067665962	7	1	2	7	7	7	2	1	7	1	7	2	1	7	7	7	7	7	7	7	7	7	7	67.25	0	3
81	6.58747050900415	6.51012345702434	4.84119645934349	4.98641083956897	1.10897982251039	4.73834777986171	4.60476032541127	3.50148166424424	4.68632999323704	6.2518019581372	3.8667838230528	6.30902042883081	6.86744661150234	3.66240313290701	6.49173613483709	6.18250601487849	5.61698926418377	4.97341035999504	3.53893610468933	7	6.14397252203717	7	6.76360619307047	7	2	1	7	7	3	2	2	7	7	7	7	2	7	7	7	7	7	7	7	6	7	4	69	0	3
82	5.89137451792922	2.56799903163704	3.72148535770239	1.95776155912465	3.35613604407881	6.26560632253503	4.53507027017831	6.76463717694551	4.19724950235494	4.40472092533512	6.29533189863058	6.48314211514746	6.9485548225516	4.06167854485673	3.11291963189524	7	3.16566142343943	1.38119630999938	6.12812369085812	5.74633787455945	6.91714857756951	6.61909026969094	6.09652797838956	7	4	1	7	7	7	3	7	7	7	7	7	1	7	7	7	1	7	7	7	7	7	4	65.75	0	3
83	6.70725678755391	6.51055324988685	6.26889278776927	4.2919789431235	1.60541703042987	5.82702223682324	6.20657044032191	3.4378474840766	3.41253020790335	5.33822813654537	7	6.64936002448074	2.51025438784015	2.35372265003563	5.62783502982793	6.09060815823695	6.91364662832983	3.11806245203515	5.13131030251802	4.86292285095403	6.74429216207386	4.71340251220176	3.78079280939538	7	1	1	7	7	7	7	1	7	7	7	3	2	1	7	7	7	4	7	7	7	7	1	60.5	0	3
84	3.90641941841989	4.67992346211718	3.02122555862838	3.24801281526481	3.02454164571914	6.06759967205124	6.52232837377925	2.55702505804966	6.4328913439583	4.41977809811213	6.19919428752052	6.43871648534912	2.24469115500857	4.42779729467051	6.30496125850628	6.30058682582515	5.31252581676321	2.93859687092954	7	4.54555287120944	5.77907127912011	6.72447924468115	5.271367186696	7	3	1	5	7	7	6	1	7	7	7	3	1	7	7	7	7	7	7	7	4	7	3	80.25	0	3
85	3.02506916433912	2.45716525586349	1.92269121663239	2.03062960415599	5.47614014676175	6.29075839558047	6.27311535425574	1.35674227826813	3.25965313496785	6.34149552980277	6.14648189458955	7	4.94337794340614	1.83951571319218	1	5.92021264904062	2.90891391558604	5.52959767374809	6.60559776523846	6.70769313855552	3.7036090024245	3.50231558122057	6.78497294133955	7	2	1	7	7	7	2	7	7	7	2	7	1	7	1	7	7	7	7	7	7	7	2	91	0	3
86	5.83200634755382	3.60260939038865	1	7	2.60199147254818	5.64303768771769	7	5.60261417285059	6.72907029944336	4.59349222023445	7	3.54932488034098	6.18150812899432	3.603948688407	5.71141486120632	2.94368974520961	5.50931035448644	3.77488019293121	6.65468687031061	5.29968425445958	6.92210305594945	5.49078197952065	1.21141097521587	7	4	1	7	7	7	3	2	7	7	7	7	1	7	7	7	1	7	7	7	7	7	7	59.75	0	3
87	6.45948376181428	7	6.902273597847	4.6257682121618	2.44500183787708	7	4.86428532624946	3.64366939460924	3.62863142134594	5.35292827598859	5.08643761379001	3.19344676368817	6.8311150493392	2.46608676587056	6.29429991146279	7	7	2.74620753822052	1	6.48791203671863	6.55825310396706	2.15320894610242	2.41630760140571	7	1	1	7	7	7	3	1	7	7	7	2	1	4	2	7	7	7	7	7	2	7	3	81.5	0	3
88	3.25607081773954	5.89548903651776	4.93703739642284	1.02413308095441	1	5.70752125902727	6.51949081658277	1.84249238019313	5.9021060082078	5.24131452662405	4.75199207534278	6.11833027220666	5.11925286270095	4.41771681826246	3.5665019267093	2.57991019520351	6.43247666586022	3.63532202229324	5.67017878174067	6.39708448756285	5.42368227949274	4.18819909331376	5.02676812122174	3	4	1	7	7	7	7	4	7	7	7	2	1	7	7	4	7	7	7	7	3	1	7	64.25	0	3
89	6.57572783848695	5.4151507466431	5.21187412738418	2.12917838350245	1	6.13087606357426	6.5241007138214	5.75677258729207	3.50230955148511	4.95359808217236	3.42016158315086	4.55957170408979	4.31004854259812	5.91115379850727	5.16471248288955	4.96844787021308	7	5.92810894617076	6.61064901105899	7	6.19222379208482	1.07426343846674	3.25057547869343	7	1	1	7	7	7	7	5	7	3	3	2	1	7	7	7	7	7	7	7	2	7	2	75	0	3
90	6.62683132143958	6.61625201666483	5.87607122717714	3.44651569493129	1.4494824850717	4.73037557133366	6.67380753475681	4.02565132848833	5.65659423117001	4.25515035973069	4.6734660040861	6.76470801241929	4.80106675597304	5.49608078186746	5.49019384631568	4.59746020822784	6.57397673491652	1.09161916034098	5.8506208783128	7	1.29329236450866	6.31936893679439	2.66920147542111	7	1	1	7	7	7	4	1	3	7	7	3	2	1	2	6	1	1	7	7	2	7	2	69.75	0	3
91	7	4.32405154346793	5.382117810861	1.17659114667691	3.52012216953578	6.33385629926576	6.00229900166054	3.5504508260056	7	4.80211292539438	4.86754080379531	5.21870396219028	3.37582565972284	4.25188364177208	5.00440284581407	5.81701841805511	3.43646636496261	6.7709256198887	6.64334861819736	5.82641392112725	2.56801983858848	2.80981452615071	6.38335399155463	7	1	1	7	7	4	4	1	7	7	7	2	1	1	7	3	7	7	7	7	7	7	2	57.5	0	3
92	4.68414182762521	4.90534700446075	3.57681814876368	6.44359914189547	2.43512146643886	5.73802314404732	5.82432350043273	1.44316455121756	6.73321809525295	6.41877050212185	6.03285667499272	3.78579816712731	2.53063147504229	3.53021074402839	1.35270356705814	7	6.41753872444294	2.13848857209388	7	4.74474449006918	4.64193218071166	7	3.63259706934254	7	2	1	7	7	7	2	1	7	2	7	7	1	7	7	7	7	1	3	7	1	7	2	82.25	0	3
93	5.57059142503822	2.93697876801909	1	6.90605056871597	3.60092846046036	5.08486435820276	7	6.26828046627387	4.87511362220725	6.75542397258701	7	3.4800370128233	3.91583162486867	4.77826415211958	5.99540884355481	2.90796352872939	5.57329487842229	3.54288624391646	4.71307081640007	5.23044316886043	5.8414167057466	4.20507305205458	3.25425971963604	7	4	1	5	7	7	3	3	7	7	7	7	1	7	7	7	1	7	7	3	7	7	7	74	0	3
94	2.68709401288841	3.56535129327345	1.52376770896035	1.22518297768097	4.8968922847957	6.9000622204773	5.43431919109519	1.15745698814731	5.52895809143823	5.52180025216581	6.32510357865194	7	5.90141592856369	4.51040543398418	1.8618492080019	5.44427780308854	3.46049870296217	6.6490934675501	5.06872456900713	6.6514877785596	6.00024918349514	3.70248231361794	5.60363446669735	7	2	1	7	7	7	3	7	7	7	1	7	1	2	7	7	1	7	7	7	7	7	7	70.75	0	3
95	7	4.05001763413346	6.16838587375319	1	2.18395771593509	6.04481813715727	3.76542027791378	2.94629311392964	5.37813652463774	5.67680355691123	5.17132874032547	6.21113103747544	2.94786806908667	1.36124873662657	3.99805571532241	7	3.41358848666913	6.98301673729122	3.00221657449579	7	4.67364684362528	5.99106212627686	5.63743420598157	7	1	1	7	7	6	7	1	7	7	7	1	4	7	7	3	7	7	7	7	1	7	7	49.5	0	3
96	5.73905595396244	5.40107420190549	1.63987650052972	6.79250070293055	3.59643142866611	7	6.08771866748435	7	6.03963785249232	7	4.53903944686577	6.07615929354772	7	7	3.35718345518007	6.13251981193048	3.78210778524046	4.75710236868731	6.62415907775242	7	7	5.04476875764754	7	7	7	7	7	7	7	2	1	7	7	2	7	2	1	7	2	7	1	7	2	7	7	2	99	1	3
97	4.49002947840079	4.64981257567693	4.41028449207803	6.00954161771244	7	3.65165126616196	5.58981546506508	1.5370569295704	6.58734718520479	7	7	7	6.00699419426619	6.28582250907977	4.60804651550415	5.44170484983346	6.63279233857368	4.56326669085906	6.48093824078853	7	6.89608862335894	4.43030011438526	7	7	3	2	7	7	6	3	1	7	7	5	7	2	2	7	5	7	7	7	7	7	7	2	97.75	1	3
98	1	5.60616740809925	7	4.37506063300096	7	7	6.74238087488707	4.23173622074987	7	6.46210538462518	7	4.67300863691624	6.39643026630396	7	2.76634970033428	6.65616194851484	2.95280928165494	5.4407017384701	6.22225520556514	5.77367382698062	5.47462411745194	6.40875354186447	6.06102220566387	7	7	1	7	7	7	3	3	7	1	7	2	5	7	3	7	7	2	7	7	7	7	4	94.5	1	3
99	5.06983959444309	6.57976995869759	4.54451908798822	4.74318876658296	6.8006350235026	5.44891332288149	5.17391497093456	1.95053495794388	7	6.63321806481265	4.18742690469839	7	7	2.47007364701355	7	6.93267743572963	6.47717419339408	7	7	7	7	6.19323388145945	6.55238019373434	7	7	7	7	7	7	7	1	7	2	7	7	2	1	7	4	7	7	7	7	7	7	2	86.25	1	3
100	6.5221125319268	5.49416291135697	1.78482691740356	6.39606860978402	1	5.93709806950539	6.45153683068821	2.54569127070156	7	4.27546680107513	6.02251652577387	7	7	6.45244511474961	5.88791162383948	6.99760195640407	7	2.38857062400829	6.85030914743503	5.40751365126334	4.5428347230282	6.2473682309496	7	7	7	7	7	7	7	2	1	7	7	7	7	1	4	7	7	1	1	7	7	7	7	7	93	1	3
101	6.19522825387071	5.16435595700819	2.14114913436387	7	3.80615624518658	6.58916742323752	6.81047013223353	5.16159122325035	5.91590426513479	5.54310841205175	5.25828890683462	7	7	2.86248964208902	2.48185940143152	5.91449450075861	4.15512659689047	6.25512523410878	6.5335546349435	7	6.1294525821148	5.03354214404554	6.98695849131585	7	7	3	7	7	7	3	7	7	7	2	2	4	1	7	7	7	1	7	7	7	7	2	103.75	1	3
102	5.4787031285366	6.19786132482186	1.73971432186483	5.12587271686373	4.89901169131704	6.39111323051655	7	4.8958505668708	4.98285706795024	7	6.86854099745966	6.80498951760667	7	4.96068258419798	6.09655170371388	4.88086654805677	6.86802898673469	5.90941954848854	7	7	7	7	5.80347705822791	7	7	1	7	7	7	7	1	7	7	4	7	1	7	7	7	7	1	7	6	7	7	3	99.5	1	3
103	5.41962034630019	4.3066035557499	7	5.33201779518105	1	5.61295150372603	7	3.20469389755478	7	7	6.89544668516235	5.48632425594318	6.8521654264703	3.7497232155748	5.71770748932595	6.39948838627747	6.70711755549419	4.09810181186208	4.58063152187373	6.86702184901797	7	3.52174415796594	4.62196645241407	7	7	7	7	7	7	7	1	2	1	7	7	1	7	1	5	7	1	7	7	7	7	2	86.25	1	3
104	6.46745762093085	5.52537159299989	1.13900887846928	4.73388253599925	4.88593345749195	4.96340690068282	7	2.1287723227473	7	7	7	5.22972032832313	5.87881441556349	6.01751602725746	4.66964140828367	6.60088541065481	4.64488077752781	2.65307676085991	6.45071119244197	7	5.61121360412588	7	6.66217912370249	7	7	1	7	7	5	2	1	1	7	7	7	1	7	7	7	1	7	7	7	7	7	2	90	1	3
105	4.46830432691194	5.36446411520128	1.67843339536939	6.23081832977331	6.1539896035737	5.86567866646105	6.76561156580035	7	6.80170023691617	5.52651930989744	4.94890012723627	6.83339708008093	7	4.53547536500137	5.86550719496995	7	6.10700133859332	5.50283847678338	5.00933323275487	7	7	3.89199557770884	5.31209823506465	7	7	7	7	4	7	1	2	7	7	7	2	1	7	1	7	7	7	7	7	7	7	3	92.75	1	3
106	3.68281702230884	6.49257090729853	5.65275045857541	3.36591064367858	3.79704373758708	6.86867012359113	5.93593547444747	2.22991153718923	6.27051245797633	6.58504151618694	6.87141379374315	6.51698654624725	6.5157125215103	5.90428864834684	1	6.05945224731231	7	7	5.4481124072672	6.31687154450225	3.76961251070571	6.9744524330149	4.63090962914715	2	2	1	1	7	7	3	1	7	7	7	2	2	1	7	2	7	7	7	4	7	7	4	97.5	1	3
107	3.6329715164221	2.69300952534266	5.44838889926215	4.9437172701509	4.69015770862979	6.77688198564655	7	3.58136925478077	5.90314433465778	6.66330651580856	5.94181709816768	7	6.64727418708489	7	3.35550681864105	4.46386642192209	3.22717414116422	3.10406367380021	6.92062698031017	6.29537299207102	7	5.32777583904578	6.86516202092339	7	2	7	7	7	7	4	1	7	7	7	7	1	7	7	1	1	7	7	4	7	7	7	91.25	1	3
108	1	5.18614260110108	6.62564026477273	5.20480010419964	7	3.99121164716967	5.51326081024238	6.93228948984763	6.79886970271775	6.93118126110932	6.38122343380912	3.70423674534181	5.8212671260328	6.79131890576038	1.38368948931989	6.2261706113365	4.79950504154355	6.35700909028511	5.97677551807999	6.78208440879607	7	5.98685228102934	6.52035270471649	7	7	1	7	7	7	2	1	7	7	7	7	1	7	7	7	7	7	7	7	3	7	6	105	1	3
109	6.14686600337365	7	1.22351610837728	4.51309123486004	4.06313171748475	5.71134460149678	7	5.80400045372933	7	4.14985531533533	6.2205324084019	6.38250905059224	6.1214495887392	6.28172442480716	6.75573854576953	5.9428432560462	4.85078275091655	1.31508831092541	4.92395150945968	6.9960480052611	6.46594352180167	6.9118442817092	7	7	7	1	7	7	7	2	1	1	7	7	7	1	7	2	1	7	7	7	7	7	7	5	82.75	1	3
110	6.16925988261166	6.06321059670586	1.30614916605061	5.53654961954491	2.95576142300597	5.78052659893679	6.06161208790823	6.46747590675562	6.10947193686503	5.87705592610636	6.89992806525028	6.95449117379326	5.73243040505222	6.06645573928648	5.64438772579649	5.92721095569035	7	2.38311792738813	6.23914988824847	5.09304276865549	4.9873794935354	1.18496641411388	6.90673695869366	7	7	1	7	7	7	3	7	7	2	7	7	1	7	7	7	1	2	7	7	4	7	5	105.5	1	3
111	6.11991905665285	7	4.8821773023717	3.06556622692575	7	5.21843118436805	7	4.81730612847825	5.51965362636144	6.64250054709886	5.92025665977458	5.48806524979156	4.12794375984141	5.11063166306243	3.041587702227	6.8426216249532	5.31086242207288	3.56484374628055	7	6.80999938502435	4.52225100560944	3.62619307026719	5.39875618523282	7	3	7	7	7	7	2	1	7	7	7	7	7	3	7	7	7	7	7	7	7	7	7	100.25	1	3
112	4.72133478275266	6.76585187820794	4.4213277362731	5.6176757456159	6.67698189425245	7	3.42451525370314	6.29990495869018	7	7	7	7	6.49682806144715	2.21813595873566	3.60925426061668	6.34617803757843	5.56842780963473	4.43082772863382	6.66835847700629	5.69346672587297	6.30930818653812	6.33996400763325	5.42521209205287	7	7	7	7	7	6	2	1	7	7	7	7	2	1	7	7	7	7	7	1	7	7	3	86	1	3
113	4.6974173141298	6.26450000626455	6.28540142448909	4.34788249854534	5.33555010890243	3.86115911862223	5.41246357329229	5.73258749870744	6.99644300470079	6.39009768340766	4.50352713436793	7	6.19181407447164	6.70067272502155	1.45466570971612	7	7	6.64313937631138	6.77676086114569	6.8093709965083	6.3291740927167	6.71092654542163	3.86976321879586	7	7	1	7	7	7	7	1	7	1	2	7	1	2	7	2	7	7	7	7	7	7	7	80.75	1	3
114	4.31915829767773	6.84298801123938	2.47786472346277	5.79068946914489	4.46743314057326	6.86114414544947	7	4.79870779350642	5.29070467884726	6.04549588333582	6.22524491749455	6.60375865122073	5.03556497001255	5.77042726842778	4.82665496373513	5.95845064543003	7	6.16363193558412	5.49379407620756	4.6264919365666	6.83040495494487	6.24994373016151	5.5921274030101	7	7	1	7	7	7	7	1	7	7	7	7	1	7	7	6	1	1	7	7	7	7	3	98.5	1	3
115	3.9642491525113	7	2.19883634179206	5.60131170745323	3.46992315829087	5.5101023860464	6.57012231432693	1.85785209267679	6.45541883569206	5.08417895699825	6.76656210521721	7	5.12357722832567	5.50688018535498	1.41266019491178	7	5.85436113078527	3.14199250708132	6.30609878357838	3.55526533238983	4.86698064145051	6.28290511669687	7	7	7	1	7	7	5	2	1	7	7	7	7	1	3	7	7	1	1	7	7	4	7	3	103.25	1	3
116	2.81018701750367	5.8392136446778	5.57014681286219	6.42823156304705	2.6725827479524	3.59180992232665	7	1.77442163263917	4.45177206279628	2.98758274384727	7	6.08015777617405	5.22226520476838	7	7	7	5.19674930563847	2.4375955009891	6.96396453267947	6.53956782236908	7	5.92876236870569	7	7	7	1	7	7	7	2	1	7	7	5	7	2	7	7	7	7	7	7	2	7	7	3	104	1	3
117	4.59148694971808	3.97095678553435	5.8197510071372	6.33807513784261	4.78757520399492	6.39074157684821	5.03921459288769	2.79207618964582	5.8282408414737	6.96230998178058	5.27710046387002	7	6.27697809710537	6.67413994133011	2.48437328270726	7	5.19583931789349	3.30196852886583	5.59644567332057	7	6.63069805392091	5.07190927324836	6.18498377206783	7	2	7	7	7	7	3	1	7	7	7	7	1	7	3	7	7	1	7	7	7	7	7	87.75	1	3
118	5.12596059259027	4.61406732575417	5.62059524353522	5.98057387375411	1	6.19533078125317	6.33082388730471	6.78638091630214	6.27058644662202	7	4.0392518701263	6.617307601356	5.96100797454127	3.03554303961934	6.92514227411651	5.68112725130624	3.33225016142298	4.41326493224079	6.67168880627321	6.21714893873822	6.89075652720799	3.56347199960132	5.99605518755509	7	7	7	7	7	7	2	1	1	7	7	2	7	1	7	7	7	7	7	7	7	7	2	87.5	1	3
119	5.66826231167925	4.86518003573516	1.54854726533182	6.1804899335175	4.09445046425192	5.41104091093738	6.72791982029108	5.72058196049851	3.76530390134473	7	7	6.68006385930138	7	5.34126378914476	5.83250648465461	7	5.42021158600481	2.63715695951289	6.69290255547093	5.80932854345891	6.74098812461969	1.42795200725231	5.83424642546897	7	7	1	7	7	7	4	7	7	7	7	7	2	3	7	3	1	7	7	7	7	7	3	103.25	1	3
120	4.96319696771689	6.35526024668334	5.66574832665675	6.56214191840345	5.03842162271799	6.41637959348328	5.5563469166744	1.84180315569819	4.61120885041013	6.23446770024566	7	6.72983398209042	4.87827872340008	7	5.32105394260557	6.13802639290026	3.88668305477644	5.38410753571523	6.55739343850259	6.85536393473382	6.95659532591995	4.04062957841282	6.47843661354304	7	7	1	7	7	7	7	7	7	7	2	3	2	7	7	7	7	7	7	7	7	7	2	89	1	3
121	4.36764050226736	3.36291754534104	3.05834306142158	7	7	4.13310883704059	5.11281045423209	4.90830893361325	5.95080607067422	6.96770297160063	5.51432233152772	6.5554904434148	7	3.9726471607097	5.19524635233963	3.8963323852481	2.46394674781336	5.17982973329875	6.68147099030425	7	6.38388897555188	6.3098639362946	6.77386375241202	7	7	7	7	7	7	3	1	7	1	7	7	2	7	7	2	7	2	7	7	7	7	2	87.75	1	3
122	3.39952581030048	6.864281266903	5.86434345572741	5.44078896064545	5.48814615658042	6.32547818981168	3.93191288156284	6.23605533913744	6.45236137780278	5.10689254650928	5.43061519576753	6.93655031697376	5.60445328245516	3.21954600486831	5.85913243291937	4.43837935971229	7	6.24982326727879	6.43114766269791	5.76884059786749	3.67845287651155	7	5.98358568148732	7	7	1	7	7	7	3	1	1	1	1	3	1	7	7	7	1	7	7	7	7	7	2	81.5	1	3
123	4.54164529674632	6.19394316117119	4.18405698910935	5.17301177832501	3.27602384453797	4.40261836301845	6.91808234223993	1.64976706193858	3.15105580653368	6.29294823386261	7	5.86210877986225	6.63280980146656	7	6.72402768969137	4.23551607698809	6.90454129379315	3.85908059939872	5.50586377917657	6.35295590125824	6.67715438241886	2.69917774657557	7	2	3	1	1	7	7	7	2	7	1	7	7	1	7	2	7	1	7	7	7	7	7	3	93.25	1	3
124	4.68032527400028	3.88576133631845	7	5.94946675355717	2.33424071906892	6.90979078071506	6.53794305259567	3.38544302161062	6.33933920175247	5.82099262431248	5.74154685479271	6.83262038496108	6.49221482828979	6.62059535476855	5.84562031891785	4.66415365533393	4.45154039382055	6.95861481734728	4.46800964360141	7	7	3.46712794393621	6.77188232930175	7	7	7	7	7	7	1	1	7	7	7	7	1	7	7	7	7	2	7	7	6	7	7	104	1	3
125	3.96300397919015	3.58015703331659	5.63864839239905	2.49335103599705	3.05552160274894	7	6.43575421312253	4.86566029982767	3.86529746118166	6.28525966308605	7	4.63416552009782	6.11781841921369	6.64435628254175	5.16583822980127	6.99707119808391	2.07236417338632	5.95528527791066	5.76335510327187	6.31521811262013	5.53058147358893	5.62235837025652	6.54875091107814	7	7	4	7	7	3	2	1	1	1	7	1	2	7	6	7	7	7	7	7	7	7	4	104.75	1	3
126	4.82996343893085	6.40785386839698	4.65289326308113	4.69737758429384	5.71323741202688	7	6.64027934980273	1.705495583806	7	3.56212666953766	7	5.7715104971398	6.04863926814781	4.38404277672567	6.56139462480081	6.41290304862705	5.95771751029703	5.86702645340369	5.73806473583023	4.85377573728773	6.54482244279283	1	6.8189078193803	7	7	7	7	7	7	2	5	2	3	7	7	1	7	7	7	1	1	7	2	7	7	7	98.5	1	3
127	3.26813812840774	2.95070918676296	4.96764789507241	2.7109952983998	3.49995049015043	4.56074766136585	6.28647292115813	2.80335362672751	4.21475211643083	7	6.5517931374196	6.07021051649526	6.09334899389661	6.50458488896262	5.36620427386775	7	2.05847383722435	6.21384051919058	6.83426367041528	6.47529839840816	5.59335131941082	5.92131303883079	7	7	7	2	7	7	7	2	1	7	1	7	1	2	7	4	7	7	7	7	7	7	7	3	86.25	1	3
128	3.87495940965702	3.80081112639048	4.50786722387731	3.81477738015966	5.89863847390978	3.71311038138901	6.21023010162946	6.64680788778906	5.36558086985694	6.79118717281247	7	6.15757306871106	4.87465502969499	6.31197268990019	1.25050225696491	4.36849180595839	7	4.14245246817705	7	7	3.05585854951073	5.33077486871688	6.61479029408621	7	4	7	7	7	4	1	7	7	7	7	7	1	2	7	7	2	7	7	6	7	7	3	77	1	3
129	5.46565808870585	5.86631501700633	1.98177000852691	5.22387637383501	5.38701993868995	6.52324519754457	6.22285187271308	2.99575974906338	7	6.67492801849031	6.73786980306642	4.94016160624125	4.54184453450215	3.95159931032	6.53874435370815	6.85730960445596	2.30794647797389	2.17945882560833	7	6.99770574683785	4.83653982061023	6.31188382571889	5.25389401535894	7	7	2	7	7	7	7	1	7	7	3	7	1	7	7	7	7	1	7	2	7	7	3	93.75	1	3
130	6.25811009649404	5.11133790531115	6.05073544313463	5.40462520526311	6.95624573649927	7	5.30572529617366	4.97524300729136	6.45593243982376	5.70136991830942	5.72000373811988	3.29624843889722	7	5.99643554844657	1	7	2.36571988301638	5.45507983023888	5.76437546033454	6.91592848963279	6.22003813586995	4.27324666975917	7	7	7	1	7	7	7	3	5	7	7	7	7	1	7	1	7	7	7	7	7	3	7	2	103.5	1	3
131	3.92788253277882	4.76301873525981	6.00417874713185	4.61759770759203	1.23483065174461	5.47369540080927	6.24174044694639	6.53145519293634	6.80981852423983	6.12309424592961	6.45928542063956	6.8782077278103	6.35272925495467	4.54980136842783	6.51986864454488	4.8009333890707	6.57101580707328	2.66832705268939	4.34015780198511	6.99087308804674	6.74778952205533	3.90322294702954	5.20413555773484	7	7	7	7	7	7	1	1	7	7	5	7	7	7	7	7	7	2	7	7	7	7	2	94.25	1	3
132	3.59761140651486	3.59473923809279	6.47219184744099	4.88801335256976	5.82416228441717	6.12349532562359	6.56603189787794	6.60649557585541	5.59209815175187	6.51253143283298	5.49833408725259	7	6.5169570464955	5.80513388867218	4.07299457528565	5.38758238952526	6.04936657583321	4.30598929527784	5.1078233427041	6.50988825086504	3.71367965423181	5.75541888121881	6.18659580887212	7	4	4	7	7	4	1	4	7	7	7	7	1	2	4	5	7	7	7	5	7	7	3	77	1	3
133	6.13229376400974	4.59938757344739	5.48669871064479	6.11320316934096	6.54389772929006	5.74257998687134	5.81792883108169	5.45154718267509	6.44815239781941	5.30221062936085	5.54505363571734	6.54650574306378	4.9689172828624	6.03451945828095	6.03389727697144	7	2.02981283219245	2.55936484601582	4.77501824882513	7	6.92306599186675	5.12853189405149	6.91976595678009	7	7	1	7	7	7	2	7	7	7	5	7	1	7	1	7	7	7	7	7	4	7	2	96.75	1	3
134	3.45068301833189	5.22392278133567	3.45799304156143	5.13788393503417	4.89693876572296	4.6103809394045	6.43816404117223	7	6.41856347496396	7	6.81590848833043	3.63585495188923	5.53118156656874	5.88029208634069	2.71728139546852	6.14691882617444	4.8970410584925	6.28549689742321	5.99870502708473	6.87075421296017	3.45467053199495	4.35262023530529	6.15596804968659	7	7	7	2	4	7	2	7	7	7	7	7	1	7	7	2	7	2	7	7	7	7	5	95.5	1	3
135	7	6.9952047029544	5.65216665458953	4.25241728025123	4.87557910078452	5.49709577449496	5.54389000568941	2.7926854839202	5.08964762371599	6.72715269572793	5.69646808008721	6.49466478990371	6.50218309697894	2.17029894086169	4.94169255076069	6.55730946517222	7	4.82143749469648	3.39914637082255	7	5.83458310838775	6.06049356789064	6.76188504330537	7	7	1	7	7	2	2	4	7	7	7	7	1	7	7	7	7	7	7	7	7	7	2	70.25	1	3
136	5.33491687243817	7	3.99908494865498	5.09742598119541	2.96363384831998	7	5.36062123485104	3.33109508442955	6.24400771881519	7	4.2915550927909	3.99113910698191	6.46634149961028	6.69420615155876	7	4.46671592207884	5.49486792344013	4.99448201721005	5.45400469454448	6.50288427083666	7	6.00840466255981	6.73285068637602	7	7	7	7	7	7	3	1	1	7	7	7	1	4	7	3	7	7	7	7	7	7	2	85	1	3
137	4.78571318056192	7	2.94451733651331	5.99290053948176	1	7	6.02960861532516	3.53442586437165	5.23158187192819	5.23691596848214	6.389414752098	3.95054861496711	6.10899627961441	5.16302120680533	3.87072362974107	6.88088709467512	4.30362475289638	2.61311907533237	6.35945920484943	6.59178061817817	7	3.36434049093292	6.15479629193483	7	7	7	7	7	7	6	1	7	7	2	7	1	7	7	5	7	7	3	7	7	7	3	111.75	1	3
138	7	4.24571084151076	4.63468833101497	5.26986104677105	6.56196467642252	4.79291975285286	4.91481779074633	3.77983851345676	2.89044693598221	6.06514411157101	5.14549940296177	6.71533936374966	6.21035196150129	7	5.17902098414613	7	6.50176602519216	6.82313884463635	4.19675444771641	6.56578672339911	7	2.54068052974128	7	7	7	1	7	7	7	1	7	5	2	7	7	2	7	7	7	7	2	7	2	7	7	4	81.5	1	3
139	5.24538976080183	6.6937731222834	5.33378639533792	5.31381454634256	4.68734507920098	5.48826429065684	6.90027926967293	1.27366159673082	6.51298218737013	5.10813796887589	7	6.48496754648796	1.80921045335807	3.11084747021241	4.1263780086307	7	4.25369188681454	4.93838248796525	6.55953608835729	5.63281040973063	7	2.43611900926782	5.96274510469829	7	7	7	7	7	7	2	4	1	3	6	7	1	7	7	7	1	7	7	2	7	7	2	84.25	1	3
140	6.95524637327534	6.18267727019985	7	6.09706244719482	2.93474110287928	6.76153835435305	5.71240532811875	3.89308664854129	7	6.13305498956168	6.09074342108289	5.88965111021789	3.04465556683403	5.35902061315266	5.79856012823535	6.4465060884168	5.47468088475621	6.02153246765139	5.82248066649579	5.8935937930556	2.25455257752468	6.33839549634329	6.43740705437663	7	7	7	7	7	7	5	1	7	7	7	2	1	1	7	3	7	7	7	7	7	7	2	97	1	3
141	4.07402297743533	5.88187634707349	7	3.06978047268828	4.78498264550579	6.20955367365468	6.08333797606298	2.87288214228887	4.56705947201556	5.85860416186997	4.38000959112775	6.75313027337819	5.2714489062066	6.36459376379225	5.4695123597976	7	7	6.43796712667602	6.83836413812513	7	6.37391838377655	5.2011878533627	3.84726578524661	2	4	1	1	7	7	7	2	7	7	7	7	1	7	1	7	7	6	7	2	7	7	2	70.75	1	3
142	2.89678804452011	4.42519691815604	6.46936084211907	4.6722591833563	4.97671766722703	4.81629186422753	6.95529680258828	6.05229764522405	6.69117186892685	6.80387241077445	6.28093775403787	5.60974127807107	7	6.10810824666795	2.78525237207786	4.10529656264815	3.51782562502578	2.23296525067251	6.78286272509943	6.7629858708283	5.41523479263016	4.78360131346935	6.06133644223207	7	2	7	7	7	6	7	1	7	7	4	7	1	7	7	7	7	1	7	7	7	7	7	72.5	1	3
143	5.23395818438163	6.78901781945756	3.32854757511788	6.24895296236856	1.67395362533553	5.74622346401076	7	7	7	5.15404502333222	5.59232281199035	4.28554230984648	7	6.40636602531808	5.27333988898939	6.39377449116131	5.79266784295523	2.3684644926754	6.12639356877643	6.03505967138943	4.56008205803649	3.20002677370828	6.90335522214492	7	7	7	7	7	7	6	1	7	7	7	7	1	7	7	4	1	7	3	7	7	7	2	92.25	1	3
144	4.22304094855113	5.79812935461636	4.82023136675288	6.62000514972736	6.43991323070786	6.04992735231372	5.97806529633329	3.20105595597818	5.01809713007229	5.84266455066883	5.96150633018928	6.48964176644185	5.87826926064337	6.11256332115393	1.67164709485279	6.45103290478919	4.70856060889922	6.3474214466787	6.21298777070223	5.67030122049741	6.76209080110542	4.75639440933972	5.65526040600963	7	7	7	4	7	7	2	1	4	7	7	7	1	7	7	7	7	3	7	5	7	7	5	94	1	3
145	3.69457517353145	7	3.70963958893158	5.39751776881683	3.31623232935673	7	6.23664123999745	3.60325892870654	6.27393541392321	4.63146017420804	6.46669581859359	1	5.98006203134734	6.01981233464452	5.28543967501979	4.64960120721235	7	1.31750403919765	6.48680530209216	6.93259296528099	1	6.37291639612977	6.8333274596759	7	7	7	7	7	7	2	1	7	7	7	2	1	1	2	7	2	6	7	7	7	7	2	92.75	1	3
146	5.2422433607869	5.47542385793483	1.87393487660019	5.55926625547181	5.82810818497238	7	5.36242826031419	2.41495982039698	6.49098153527086	6.55722289366935	5.98123074892779	4.02347414459893	3.29612737043096	6.47850915833387	7	3.47441429690108	4.54701274958779	6.13922353751272	7	5.39065957583191	6.05743513425398	6.8342519023183	5.42608264666847	7	7	7	7	7	7	5	1	7	7	7	7	7	7	7	7	7	2	7	2	2	7	2	83.5	1	3
147	6.21555555654452	1.17726614721734	6.14867367385004	6.84901964985533	3.00564742828733	7	7	5.0734825388028	6.16690348582077	6.62117152715258	5.47104369695247	5.76628463351761	4.07381869400541	7	2.57712537204866	7	3.40959737552748	5.37050128893693	7	5.5131377686496	6.57275021863234	3.61007527674919	2.63077424112474	7	7	7	7	7	7	4	4	7	2	4	7	2	7	7	7	1	2	7	7	7	7	2	92.25	1	3
148	2.71891062454642	5.05952005424817	5.17648673225079	4.6522560885091	5.19566775126993	5.6478260026102	7	3.9913869359894	7	6.86647301767981	6.39497452904291	5.12778731937616	7	6.50402028131054	6.20154310108785	3.53661085293367	3.53413026755092	2.45913138851567	6.70215800780004	5.89126734381041	6.28981764874475	3.86075300040696	5.73199080174548	7	2	7	7	7	7	1	1	7	7	4	7	1	7	7	7	7	1	7	7	7	7	7	74	1	3
149	3.22759316979199	5.74783117621675	3.54448239618569	1.81407134782649	4.6868790386349	4.86393527093643	6.81548107073742	3.91888638695593	6.87715726398107	6.64473479408099	5.72472036766352	5.49430316584017	5.75519672797848	5.32531664697539	6.97061862908489	7	5.07376475458498	2.10700609812012	3.92720168682108	7	5.74053737231196	7	4.90860637958046	7	7	2	7	7	7	3	6	3	7	7	7	1	7	7	7	7	7	7	7	7	7	2	81.75	1	3
150	3.79733640687836	4.10102314092808	6.46186440544367	5.9073609389055	2.23162562616463	5.6422384842326	6.99715356665778	2.97415460055883	7	5.99093268835212	4.13475605533805	7	5.09484203827493	4.52531519210222	6.61215983900765	6.84373055052727	5.23187940752022	6.84438447254814	6.11869163998243	5.3014319986155	1.89451587782255	2.55060432547425	6.60514916106494	7	7	7	7	7	7	4	4	1	7	6	3	1	2	7	7	7	2	7	7	7	7	2	82.5	1	3
151	4.83247950081563	4.1592328519749	3.52548450180343	4.07401664942045	6.63894912811667	6.99128064091967	5.99878886211192	5.03911784688073	6.5621909649285	4.8440151860864	4.98968223720806	1	5.36337489219964	4.63686494703863	7	6.23666690655759	6.12143725965296	6.14669411366087	6.76224145921315	7	2.34270052442458	7	4.30443173261606	4	7	7	7	7	7	7	1	7	1	7	7	2	7	7	3	1	2	7	7	7	7	2	85.25	1	3
152	5.49007823620946	4.73633148873329	2.24487252770771	3.67325302072717	7	7	6.76680060308602	1.5579864101879	3.78742933168471	6.72876976443046	5.19584190949707	1	6.21308981251038	5.69544496870739	6.22631112183468	7	4.51464576573778	5.68744227525586	7	5.21809361276914	3.35462201693957	3.35827811044954	4.12620635862591	4	7	7	7	7	7	7	1	2	7	7	2	2	7	7	7	7	3	7	3	7	7	6	92	1	3
153	4.26753044667305	5.99452573704194	5.77038937681643	4.11934038236537	3.6546021238951	4.93796902766781	5.26291979506627	2.52579412232804	6.3717731075845	5.42517722248765	5.46507513695213	7	6.87357376384875	6.51515832914232	1.61200500633624	5.517613458844	6.49314781069155	3.48988110551786	4.83974619051829	7	5.97332442776423	4.24164239033839	6.24105289727435	2	3	1	1	7	7	3	1	7	7	7	7	1	7	7	7	1	7	7	7	7	7	3	73.75	1	3
154	2.19507036998428	1.01815041900888	7	4.95707776794469	5.57433732737327	5.5426718427206	3.92379644776435	1.82379997357919	5.98220575056666	6.09685187467848	6.1817644033173	3.86751881833232	6.32567465506374	5.72446410786113	3.84325102296114	5.96885669935107	7	4.54990574012277	7	5.53540271904602	6.91230810077666	5.45648106670084	5.24983596581978	7	7	1	7	7	7	5	1	7	1	7	7	1	7	7	7	1	5	7	7	7	7	2	79.5	1	3
155	1.25853857673817	4.06705110724562	6.80573391580974	6.59026545182793	7	2.72543622773979	5.34362665170953	3.23831178884394	4.82709227805336	6.09780477537956	6.35508692041276	7	7	4.51818567966687	6.40056708600254	5.78304692163695	5.38768289935423	6.50638338429384	6.8283454789321	4.70130978199038	6.18803727757803	1.3944637935704	5.3798401111067	7	7	1	7	7	7	2	1	7	7	7	2	1	7	7	7	7	7	3	7	7	7	2	77.25	1	3
156	4.03853055165656	6.65296441279033	4.01961079549799	6.1738597967154	1	7	6.65766705611383	2.82950244980533	4.89508227078042	5.50357838474618	6.90000066838833	4.73196021954412	7	5.98955776606749	4.72049380723797	6.28819008972667	5.05869083750543	6.55533869843922	6.07885526472805	5.16351603250076	7	3.01799264158108	5.7859285063263	7	7	7	7	7	4	1	7	7	7	2	7	1	7	1	7	7	7	7	7	7	7	2	86	1	3
157	3.4749693875806	7	6.08206057770849	2.43051087232531	2.40066091906651	2.58359744864335	4.83798523574655	3.34301690348051	6.32280119429364	5.32465002127075	6.69762870284189	5.84532153892033	5.1490744524321	7	1.36472653108137	5.1163217406717	2.96492983883402	4.65879294208784	6.72286093997152	5.81333531447302	6.72608177988409	5.82513880529981	6.28473557537662	2	7	1	1	7	7	3	1	2	1	7	7	1	7	1	7	7	7	7	7	7	7	2	71.75	1	3
158	5.92479976315629	4.8632562318655	6.64691804184773	4.61145574490149	2.92573207248368	6.24480720247154	5.75888587046962	1.58690716740345	7	6.80729780928891	4.11212094460266	4.62594031739777	6.75712029637615	2.64137042728884	3.09524196979651	7	7	7	7	7	4.04711160583279	3.31195206065979	4.82283923284642	7	7	7	7	7	7	1	7	7	7	7	4	1	7	7	2	7	2	7	3	2	7	3	69.5	1	3
159	1.50916918449529	3.25739515780058	7	4.91147476720138	6.62702465687734	2.44202182368277	6.11694334378755	2.12968791602103	5.11201365695997	6.09345799450312	5.4217671809613	7	7	5.1491872412761	1.73507820065013	5.78548083626575	4.11755250994771	5.34153739825367	6.09687256390609	4.24422249866095	5.92796566779372	6.68023379268768	5.39110967304904	7	7	1	7	7	7	2	1	7	7	7	3	1	7	7	7	7	7	2	7	3	7	4	74.25	1	3
160	4.46449841136209	3.73991758656156	7	5.77390289096218	3.9347789194088	5.56047019394964	6.53582023983425	3.32527317708699	5.27025461729768	4.60350060767475	4.80071719982929	2.78245566167344	7	7	1.77041103690172	5.55845772652502	7	7	5.62265044427868	7	2.89974682427069	2.80611995354176	4.92172039368858	7	7	7	7	7	7	5	1	7	7	2	7	1	7	1	7	2	7	7	7	7	7	3	78	1	3
161	4.73537465604577	6.20838328477841	3.31501641139149	5.39916707542639	4.97646536091669	5.72559246932221	6.92762107956178	1.91890460032843	5.03884971699416	6.11153347646125	6.97569459128466	6.78666213347686	5.64824624877662	4.62007567250262	1	6.24630185788339	4.89359390513688	4.077375594239	5.10780189637915	7	3.11705225777446	6.83573007189374	7	7	7	7	7	7	7	1	1	7	7	7	7	2	7	1	7	7	2	7	7	7	7	2	90.75	1	3
162	4.01647703177719	6.05243950489801	3.01278060287829	2.5948800578398	5.02736114572324	6.38058099028063	6.9514527041726	3.62029396127581	7	5.47715690002287	4.87601981315113	5.96814365879139	4.27538772040149	5.80280970537357	7	7	5.0513899298239	4.84949424105455	5.16138590499338	7	6.66256329834209	6.30398485849369	3.2383771348054	7	7	3	7	7	7	3	4	7	7	7	7	1	7	7	7	1	2	7	4	7	7	2	75.5	1	3
163	5.21206662523263	6.50027329473135	3.73718765548901	6.06977881952543	2.47007476652201	6.6697025057201	6.89327783639268	4.33681335185351	5.60970861505951	6.37841889297268	6.7910013562091	6.38195325595823	6.59585590124699	2.12235089565951	3.80640758942824	4.60956499067686	4.07473846217034	6.97267798554946	5.5131378777613	6.29338347755425	1.35472988626333	3.09991789694592	6.4469878296321	7	7	7	7	7	7	2	1	7	2	6	7	1	7	7	7	7	7	7	7	7	7	7	85.25	1	3
164	3.87995339585388	5.88873987973289	4.72761845374495	4.67982536040984	1.06321564846842	6.48451884346554	7	2.47009379148759	4.99380172896319	6.51911485792892	6.44246421128027	7	5.32247953424897	6.13473639957527	5.94215280154153	3.82772700076966	6.20668936943455	4.46465434475887	5.48996418635553	5.91886177906064	6.84800072931577	2.83996094232811	5.5682508598019	7	7	7	7	7	4	1	6	7	7	2	7	1	7	7	7	1	7	7	7	7	7	3	76	1	3
165	5.07272489213459	5.35424606175495	5.96581806603135	6.44277230124759	6.64091431568426	7	6.74866038024479	2.91521487615911	6.25924679955458	2.39908609104587	4.93897522012813	4.34042767851197	5.38717271895207	3.27373613639808	2.12850443979395	7	5.57578362251492	1	4.8380280109428	3.88107880660721	6.32844448678633	5.89730679378124	7	7	7	1	7	7	7	3	7	7	7	7	7	1	7	1	3	7	7	7	7	7	7	6	83.75	1	3
166	5.69681083015365	4.6435944674005	1.02180461951376	7	7	6.88822520240712	5.88189714443969	3.5055146814746	3.18906575120849	5.53746304757307	7	6.10260811857951	4.23348352022938	3.43192742701388	5.76152025941323	6.10811244768287	5.73529333422855	6.51050831338212	6.4894801735313	7	5.14288326308557	2.19277792049016	2.87552935619968	7	7	1	7	7	7	7	2	7	7	3	2	1	7	7	7	7	7	7	7	7	7	2	93.5	1	3
167	6.70332453927668	6.75958400664915	1.02743367069262	6.99638522491338	1.92339947192079	5.35547758755892	6.54496816791267	2.72680329061775	4.79136503891977	7	6.0416318146121	5.22216928366468	6.97112872075117	5.76941035971912	1.75074292315811	3.81800600297506	5.12320627654306	3.59067601915294	3.6548090047997	5.93745596022993	5.65701247658718	3.77189164684884	6.15237891158372	7	7	7	7	7	7	1	1	7	7	2	1	1	1	7	7	7	7	7	7	7	7	3	61.25	1	3
168	4.56322081216212	5.51675771890084	5.3257856406059	6.60180448565545	3.88990848342464	4.47055350183011	3.45250068135423	3.45410529643009	7	6.7642345915268	7	6.0789657875344	6.06824630402638	3.51996253376964	6.90091316266721	5.25724534001709	4.21993158197563	2.86812465833762	3.67996345718962	6.24989496872695	6.63813015923365	5.6454206977917	5.28562822963148	7	7	1	7	7	7	3	2	7	7	7	7	1	7	7	7	7	7	7	7	7	7	3	84	1	3
169	5.1294046349618	5.31066302244243	4.55059473108333	6.30753858872847	4.36808986998105	6.88217816084491	4.73119906841334	2.78287584488187	3.98621279769402	7	7	5.78803780164505	3.75388572535499	4.56205656467213	1	6.22053715913518	4.62734050507276	3.69130704158626	3.86700579885624	6.59363203698303	6.41603782549224	1.33818173410752	5.20246711953374	7	7	1	7	7	7	2	1	7	7	7	7	7	7	7	7	7	7	7	7	7	7	5	88.75	1	3
170	3.58260308336198	5.26090367343957	3.42754418080666	6.34089770645892	3.1986242609116	6.2347010765583	7	2.4710266525522	3.75924190697177	6.14945929578569	3.58942757195255	1	5.74618713875836	5.38166777338218	6.27276804496502	4.15409548842366	6.78150174269012	2.99210353539614	5.55063388146544	7	1.54795627441296	6.42118512509688	6.89187245779109	7	7	7	7	7	7	3	1	7	7	7	2	2	1	1	7	1	1	7	7	7	7	1	92.5	1	3
171	4.37335295920247	6.46285936280468	4.16312439618854	5.15893979628286	1.22148127900128	6.48981124655851	7	4.15884715430843	6.84440011235349	6.38128245611402	4.66337719836737	4.78027998127748	4.54613416654303	6.14229529413845	3.54439493044387	5.52122225985554	7	6.07161942635488	1	6.60107824210532	1.87364740349979	2.79163546995574	5.11441569472161	7	7	7	7	7	7	3	1	7	2	7	7	1	7	7	7	7	7	7	6	7	7	3	76.25	1	3
172	4.42400748660124	5.87479035307638	3.89355707971751	5.30259543035944	1.49987198356291	7	6.88053029246103	3.35527124674036	4.92478447055407	6.80827167757222	7	6.1180869768987	6.41810766553048	4.94070681698515	2.52751144463212	4.45648152768599	5.49819200989663	5.54479010621049	6.13317707145957	5.14596012077005	6.33428609157698	3.89467957665162	4.67846543796986	7	7	7	7	7	7	1	7	7	7	4	7	1	1	1	7	1	7	7	7	7	7	2	75	1	3
173	1.27917443243447	2.79501404616017	7	4.18512522927553	6.45752865573201	6.0400265411083	5.5840405201823	1.9819716500546	7	6.86301775711729	6.71479459013348	7	7	2.90320794265277	1.77662711524685	5.02958796835696	6.27069464551938	2.26393466109612	6.62819302168894	4.71275357179874	4.70139908732176	3.97062646744015	3.80201495023461	7	7	1	7	7	7	2	1	7	2	7	7	1	7	7	7	7	2	2	2	1	7	3	61.75	1	3
174	6.09678447415078	5.88121293382206	1.54536772451402	6.28396289721235	2.34020665197218	4.88387996886752	6.54476852039799	2.51873235200348	5.14201988255464	6.46096432764016	6.81771477110376	5.3112838503773	5.91358884008216	5.25596936261309	1.96786213296429	5.28142463454261	4.38523929148932	4.37668544220207	4.3428193185242	5.97184707109955	6.37054137532561	4.11687806240884	6.43598102096677	7	7	7	7	7	7	1	1	7	7	7	1	1	1	7	7	7	7	7	2	7	7	3	86.5	1	3
175	1	3.32383807220487	6.90381976960087	5.32885669259478	6.36397840557655	5.61564137216274	6.27029762221582	6.14951281520753	3.59655507954335	6.09716022884271	6.55106214298971	4.04414592027682	6.25075286102247	3.43788615929094	1	7	5.92071425161731	4.48083457429283	6.53499246334638	4.37289668374489	4.34552973945748	3.24756226405364	3.75321139308213	7	7	1	7	7	7	2	1	7	2	7	7	7	7	7	7	7	1	7	7	2	7	2	83.25	1	3
176	6.38689524466761	5.22487595881939	2.04141404337478	7	7	6.12604279590085	4.95883417860947	2.25103621641379	6.6638862598283	4.92653250522492	6.32798072429809	5.50568301760832	4.38128915593139	2.16800193520827	6.06020657680211	6.12051628425441	7	3.11898024032645	4.95478057403068	6.88804580260405	6.34341017689811	4.35713833300158	5.51540598451427	7	7	1	7	7	7	3	1	7	7	7	1	2	7	7	1	7	1	7	7	2	7	3	66	1	3
177	7	4.38732388556605	5.65703287778957	5.97572791983296	5.62732342513809	4.4397939184395	6.82036332414616	1.59494904863977	6.75871454317232	4.77744715230439	5.85209842119723	7	1.72163615721862	6.48428831224594	7	6.6892531815093	5.18480844450167	5.25148148301612	4.55822121880647	6.09952052145423	2.94401182731918	4.14183352965133	6.35710898856099	7	7	1	7	7	7	1	7	7	3	7	7	2	2	7	4	7	2	5	7	2	7	1	63.75	1	3
178	4.21486081333605	6.16953940260309	3.65378547168049	4.74737748320692	1.91918567888394	5.3301719092839	7	1.76413223852692	4.43165546130446	6.29627701955088	6.20562796707648	6.58528337623927	5.23619116930128	6.02502816252884	2.14196007977433	6.04658076077507	2.96620256116948	6.85463256343279	5.95657594777147	6.06225601304408	1.10306199459096	3.26943681420022	6.88029871670761	7	7	7	7	7	6	1	1	7	7	4	7	1	7	7	7	7	7	7	5	7	7	7	86.5	1	3
179	4.59629002116246	5.90781815863703	4.7818892858276	6.15174094862744	4.78826129490513	6.42711666233435	5.50330989526949	2.76568106953349	3.97333663808624	4.53929144534308	5.45664860478846	6.39205199612852	6.14035003057359	6.46610128282108	1.86264727736716	5.52002290784253	5.70598187703369	4.29287414676309	5.93132078508063	5.31870962469528	3.46386121759337	6.97611790904173	6.62445163034059	7	7	7	7	7	7	6	1	7	7	6	7	2	7	1	7	7	2	7	7	7	7	3	80.25	1	3
180	7	4.80360182088149	5.04527622731303	5.35788660369445	1.53909891591583	4.71208683141927	6.35591262926801	1	5.306270190471	4.15064734908336	5.32577609684443	6.43324982428828	6.66760108946867	4.02012961474235	3.75746452209115	6.01974418433137	6.53649561040165	1.77484354960542	6.93724989187374	4.91559203661045	3.64199880851119	4.52072313073131	7	7	7	7	7	7	7	7	1	7	7	7	2	2	1	1	7	7	7	7	7	7	7	3	67	1	3
181	6.83153484166397	4.96580980191423	6.29123888071752	5.62414823095301	2.18609914221179	6.6178075669789	7	3.7182793048546	3.45326173218556	6.48734378375353	5.37456404666757	4.75577082463399	4.10878640131871	4.48419949684801	4.60997522998639	5.04306088485388	4.05244872019589	4.74228591717094	4.42459083690973	5.79031180422058	4.90253220405307	2.56599604362758	5.37053164604121	7	7	7	7	7	7	6	1	7	7	7	2	1	7	2	3	7	7	7	7	7	7	2	81.75	1	3
182	3.1845496491766	7	3.11745194145425	5.5831768235004	2.7620599536097	5.14722500158347	6.64441351749729	3.80842730890316	3.09363533238071	4.51583809895372	6.11308554037121	2.07840459893456	5.58471234445973	2.88678644415522	5.77722256054156	4.64828183771483	6.20710675637422	2.68599908034202	5.54151560650153	7	1.20434863807608	6.59547953009928	3.3386820679232	7	7	7	7	7	7	3	1	7	7	7	2	1	1	1	3	2	2	7	7	2	7	1	97.5	1	3
183	7	4.16184941357763	5.36620198841334	5.004446083117	5.6967715950517	5.35430002426228	7	3.24721738305134	3.51307441618895	5.89446952278334	4.85721601557692	5.37342344095041	1.84977843989657	7	5.97225334054035	5.89900281014379	4.88780347683206	6.62814504947891	5.11118862278694	1.5852215581695	6.71267426334696	5.34608505407307	6.28948420355959	7	7	1	7	7	7	1	7	7	7	2	7	1	7	7	3	7	1	7	7	7	7	2	65.25	1	3
184	6.71709406593467	5.49891656142334	2.45936236673556	3.923207508978	5.6163287326909	4.9060568780709	5.85532614410407	3.16515788740644	5.16363519998297	5.30919845922155	4.46233471381542	5.54560120664276	4.94781550900387	6.65522185423989	6.70202879733881	6.85780712252474	4.90491663207318	2.46058556806763	5.57924002466728	5.94091667847776	5.46195157228089	5.85296714908412	4.20292169349696	7	7	3	7	7	7	3	1	7	7	7	1	7	7	7	7	7	2	7	3	7	7	2	65	1	3
185	6.09339037702501	4.84208334232406	2.51377586041474	4.85436559233794	6.02034158520849	4.40030644859961	6.69400468981806	3.34906245612609	5.40537861075225	6.47997260072626	3.49190017976063	5.51410033500602	2.32376087239638	7	6.13198264412082	5.55099071040247	3.75330704511853	2.90482851042072	6.46854683999722	6.22600123873662	1.99472042564181	6.65482386070225	4.75315247821366	7	7	1	7	7	4	6	1	7	7	7	1	7	7	7	7	7	1	7	7	1	7	7	85.75	1	3
186	6.80992027565631	4.93769967729769	4.8769434342474	6.50447793067497	5.46348920592427	5.44644450919436	6.24924884725718	6.06114292087662	5.80579664976154	5.62243192928926	4.99486389365482	5.28176701622147	7	3.37661498562908	2.47580989956334	7	6.08972205988724	5.08121066596835	4.59736303578683	3.00908263661204	3.00737892582352	3.37424255379748	5.94468651686133	7	7	1	7	7	7	7	7	7	7	7	7	1	7	7	2	7	7	7	2	7	7	7	57.5	1	3
187	6.25017579657115	4.31094508458316	3.03976547763081	5.32473884725693	6.27642583936866	3.88019578603132	4.7905939481069	1.22931057617101	4.76426796458342	5.58436198001603	4.63597754665111	5.89436022449233	2.85690591227513	6.15770187326864	5.71441721627034	5.8204974321682	5.07196385685775	3.20779990739054	6.1108893790308	5.42211959327982	5.24206593864878	6.82672160908909	6.7147089958076	7	7	7	7	7	7	3	1	7	7	7	1	6	7	7	7	7	1	7	2	1	7	7	75.25	1	3
188	4.34660361573873	5.974248761118	4.5026400845964	6.3297664991668	3.69592513101033	5.7578224986149	3.68354740432258	2.94410805869154	3.12115823707117	6.32090137280904	6.78059579977769	4.48971973204291	4.28369915423477	3.38375281846637	1	5.52791184282818	4.59738661144185	2.74588352221005	3.15174873814949	6.52252656640576	5.8687548352501	1	4.6431764003701	7	7	1	7	7	7	3	7	7	7	7	7	6	2	7	7	7	7	7	7	7	7	3	96	1	3
189	3.1777379741335	4.82263370495088	4.05019064013227	6.4983000986003	6.4169125615338	3.407006280217	3.98885627704276	3.08528256830041	4.96789389516211	4.69209078614625	4.51282960822407	5.94096033059545	5.91559882558679	4.8767848249737	1.3026068717826	6.2139663823067	4.44900508193108	5.21691709740678	5.52465016159908	6.19773098289451	4.00314824598822	3.04046592445844	7	7	7	7	3	7	7	1	1	6	7	7	2	1	2	7	7	7	2	7	7	2	7	4	84.75	1	3
190	5.07456245883604	6.32929502549046	2.95417427846324	4.62041644494665	2.1294310806511	7	3.65883895950508	2.88252936814228	4.41233365239834	5.90636523125686	3.89440118220815	5.67331402985637	4.95487216262775	1.51911205922247	5.41239929875032	6.38801552736595	5.36668552425319	4.29533579805668	2.64896006522564	4.13965166949659	5.37225075111732	7	3.60754583142723	7	7	7	7	7	7	1	5	7	7	7	7	1	7	7	2	7	7	7	7	7	7	2	80.5	1	3
[truncated: 5 more columns]
