# Supplementary material for: How Are Mate Preferences Linked with Actual Mate Selection? Tests of Mate Preference Integration Algorithms Using Computer Simulations and Actual Mating Couples
Source: PLoS One. 2016 Jun 8;11(6):e0156078. doi: 10.1371/journal.pone.0156078 (PMC4898694; doi:10.1371/journal.pone.0156078)
Supplement: S2 Data — Long-term couple and agent-based model data analyzed in Study 3. (ZIP) [file pone.0156078.s002.zip › S10/Polynomial Model Data/Polynomial Couple Population 01152016 0835.csv]

	trait1	trait2	trait3	trait4	trait5	trait6	trait7	trait8	trait9	trait10	trait11	trait12	trait13	trait14	trait15	trait16	trait17	trait18	trait19	trait20	trait21	trait22	trait23	preference1	preference2	preference3	preference4	preference5	preference6	preference7	preference8	preference9	preference10	preference11	preference12	preference13	preference14	preference15	preference16	preference17	preference18	preference19	preference20	preference21	preference22	preference23	fitpoints	sex	algorithm
1	7	3.29262049638506	6.2337857220506	6.26204291444697	1.13921671279352	5.68495006463804	4.52302032237263	7	6.78190608505767	5.71566490561847	6.72321609966127	6.91700247438816	7	6.44202881210209	7	7	7	7	7	5.8619736493414	6.31722631245002	2.9306747767408	7	6	1	7	7	5	7	7	7	7	4	4	7	7	7	7	7	7	7	7	7	1	7	7	101	0	3
2	5.8235684291238	6.77945674024425	6.07211982411729	2.10945698126413	2.2644787707243	6.31319582896834	7	7	6.88312018332137	5.49935973882941	6.33634305477712	5.3972862100533	5.2242716070544	7	7	6.56523058197541	6.46967309368652	7	6.13802201164261	6.40243692168084	6.71722645733041	5.99358985359136	7	2	1	7	7	3	2	7	7	7	7	4	7	7	7	3	7	7	7	7	2	1	7	7	111.75	0	3
3	7	4.79950658147535	6.87093744086228	6.75295599105811	2.13439656560519	5.82170749622772	6.69747399266545	5.22426551665088	6.44889048645596	6.71558179731781	6.00485185654378	6.86134292954839	6.38888898079832	7	7	6.06081020178218	6.60499141495481	6.41619297341605	7	7	5.94549123074815	6.31171979558978	6.55687831271083	7	1	7	7	3	7	7	7	7	4	2	7	7	1	7	7	7	6	7	7	2	7	7	89.5	0	3
4	7	7	6.80038135682804	2.76465082564737	1.11832764699204	5.80391015315517	6.85018556060624	5.4951459193442	7	7	7	6.57481981170411	6.85583794056074	6.6362974039267	3.89049919276964	7	7	6.56621351105878	6.35487757834737	5.68413246245388	2.05136363003895	7	7	2	1	7	7	6	7	7	7	7	7	7	7	7	7	7	7	7	7	7	7	7	7	7	104.25	0	3
5	4.22219361667862	6.33810469443037	5.29246214848582	5.3680172488608	3.12769783090228	5.15120162657243	7	6.15147392340876	6.87231470428578	5.46280655103379	6.65117712463923	6.60175950925038	5.34839029821091	6.29142051740778	6.5570393084763	6.90047673757422	7	4.8423387421647	4.56390659633735	5.86250090914154	6.36721622144258	7	6.29134527789861	5	1	7	7	3	1	7	7	7	7	7	7	7	7	4	7	7	7	7	7	1	7	7	93	0	3
6	7	5.3753153011681	6.17474992335649	7	1	6.32234753256202	5.86907817951931	7	7	6.46820118312433	6.28985849731936	7	3.6197664675798	6.31570113953486	6.45840861959018	5.35939301449551	7	5.76607165470961	5.42615959542992	6.8889225733877	4.64487080048768	6.96245288462857	5.4212864926548	5	1	7	7	3	7	7	4	7	3	7	7	7	7	7	7	7	7	7	7	1	7	7	95.75	0	3
7	7	5.68397719354576	6.11644801142985	7	1	7	6.89866176970601	6.23916433077715	6.31976406888994	6.70676466439661	6.72888108629855	7	7	6.83781064130886	6.73899614119078	6.07964716785931	6.00545718277316	6.71069199342632	5.86983934040109	6.93771078588997	6.0215858478357	5.88522393518661	5.30433691422868	6	1	7	7	6	7	7	7	7	4	7	7	7	7	7	7	7	7	7	7	1	7	7	103.5	0	3
8	6.42182681196485	6.58358987478806	5.79279148756237	1	1.63582083157835	6.85687012099585	6.65364092922736	6.47072914756357	6.73129357238204	5.90339445016591	6.41991609883208	6.68994885422374	4.97386090388365	7	7	5.12385367182027	6.62846504142547	6.62342755511341	5.97297591291267	6.67624597514488	6.81378275681581	7	5.9407089830576	2	1	7	7	2	2	7	7	7	4	3	7	7	7	7	7	7	7	7	2	1	7	7	93.25	0	3
9	5.48800675759224	4.56009454907727	6.99755176775306	6.41012718472023	1.10076589099627	5.91090597356685	5.14777898283341	4.22058177629498	6.03274770567154	6.86457332083367	6.9246684514265	5.99433397349888	5.97714409383622	7	6.24195040309164	7	7	7	6.06725430345409	5.49928926712821	6.80146455437496	6.84691435417056	5.69251485091914	7	1	7	7	3	7	7	7	7	3	7	7	7	7	3	7	7	7	7	3	7	7	7	77	0	3
10	5.93717515555695	6.3337285933987	6.23677249672683	5.51985678148121	4.44027002763526	6.09173513010839	7	3.53483004412246	6.65716185807562	5.45211346619708	6.98708089567251	6.65985921743395	5.88656533043038	7	7	4.33284949754187	7	7	5.13844691630909	5.97729545088882	6.10407683930378	7	6.59746903582779	3	1	7	7	2	1	7	7	7	6	7	7	7	7	6	7	7	7	7	7	1	7	7	94.75	0	3
11	5.53273924376226	6.72049671064037	4.60040463677447	6.37666386857918	3.72744378199659	5.6085642554569	6.34114787306836	6.0291026912036	6.31042720418291	6.41905468650076	5.75276885565282	5.2378316739026	6.47952114046761	7	6.45322902433529	6.87567444160372	7	4.89549267652128	6.42504388050139	6.50621243876547	7	7	7	4	1	7	7	7	7	7	7	7	7	7	7	7	7	6	7	7	7	7	2	1	7	7	75.5	0	3
12	6.00814187753067	7	7	2.63293277514241	1	5.70900381168869	5.05489188182732	3.54547978086818	7	6.74964862058175	6.84854046814937	6.27494416473143	6.68459827469535	7	5.31505535586102	7	6.76203156820594	6.67934850396434	7	5.88911823724384	1.42329397756188	6.95516182014994	4.16216757109198	2	1	7	7	7	7	7	7	7	3	7	7	7	7	7	7	7	7	7	7	7	7	7	91.25	0	3
13	5.69241865876812	7	5.06761590364362	1.71711446164677	1.63788702511384	6.14227117172928	6.30674565106961	6.08910169170592	6.01489054971848	6.21738232438554	7	3.98702853828827	6.42302563038882	7	5.96528005889765	5.81627998325202	6.63761428559716	6.58819173014991	5.09740493713043	6.65423940409507	6.44689950341953	7	6.37196813128248	2	1	7	7	4	7	7	4	7	5	7	7	7	7	6	7	7	7	7	6	1	7	7	68	0	3
14	7	3.10327618666017	6.37794151872361	6.15620863066804	1	6.2384968662634	5.24084871556823	7	6.31482224993226	4.33415398141753	6.9055960810815	7	7	6.24126176198618	7	5.63694473145302	5.91549727826848	7	6.04061945298415	5.2380490528873	4.71670883956038	2.68410254793274	6.15769412756761	6	1	7	7	3	7	7	7	7	7	7	7	7	7	7	7	1	7	7	7	7	7	7	95.75	0	3
15	5.94779111771162	6.28091361202192	6.8397558827071	6.69075254331815	2.28302626317641	7	5.65585650773482	6.57492608084388	7	5.56021371017015	7	6.08219644692436	5.49740189172085	5.31470743866121	5.86866017581573	4.31389594313689	6.90685908228781	6.47060632068905	4.71400210343668	7	6.34895229491709	5.72125299376372	6.05122239690907	6	1	7	7	3	7	7	7	7	7	7	7	7	7	7	7	7	7	2	7	1	7	7	76.5	0	3
16	5.45055424177063	5.24462897737792	3.90371653891649	4.92547574781104	3.52330550709768	6.01035347121343	4.86553595290017	6.91573154851388	7	6.53147605705192	7	5.91589564261297	6.65724171597834	5.641845910222	6.39454756298894	7	7	7	4.76104009111642	5.06403637089371	5.39262509737768	5.54474913770612	6.6999313403491	3	1	7	7	4	2	7	7	7	6	7	7	7	7	7	7	7	7	7	3	1	7	7	91.25	0	3
17	6.05069516236929	4.90900577752825	5.46968549309333	6.16058957431805	1.14406634638775	5.46568640081739	6.16903249306607	6.18849888723079	7	6.87759696272951	4.7733893447157	6.24406152113098	6.8750620536792	7	6.985420105317	6.45108012699035	6.07560393466392	6.29927807738134	6.80052804221084	4.96193289530624	6.6992525106289	3.67223141930257	5.32697458154749	6	1	7	7	5	7	7	7	7	7	2	7	7	7	7	7	1	7	7	7	1	7	7	101	0	3
18	6.33279431760768	5.92065400335101	4.60226360296187	1	1.76704062462201	6.35275415518655	7	2.35592102822074	6.87113622585571	6.37046682980129	6.24320552454276	5.49239011792931	7	6.64402238185389	6.60325565252194	4.39507788295662	6.15664828590098	7	5.62453830274629	6.09640175421514	6.9189663620584	2.68586076219463	6.7596278301809	2	1	7	7	3	7	7	7	7	7	4	5	7	7	7	7	7	7	7	7	7	7	7	112.75	0	3
19	5.67508807215093	5.93039725820892	6.94037310215636	7	1	7	5.83505667472881	6.40681593800572	7	6.37109636173011	7	6.99921575823917	5.78854377913361	5.76497522424702	5.53351596994014	4.92208115909682	6.9722829604049	5.46691135651237	2.246518602882	7	3.65771341878729	6.61225195044105	7	4	1	7	7	2	7	7	7	4	7	3	7	7	7	7	7	7	7	7	7	1	7	7	79.5	0	3
20	5.83027513499705	7	5.18730368412028	6.91619245982919	1.21496563940433	6.90209947318793	7	5.94132083770385	6.87609921425515	6.97033474224572	6.72744539950902	4.24702863983928	6.40122436389691	5.18367511130268	6.84943902992188	6.6539859072308	7	5.12499738781752	6.73086724421897	4.18740345272767	1.30391815198814	7	6.65478558058883	7	1	7	7	3	7	7	7	7	7	7	7	7	7	7	7	7	7	7	7	2	7	7	101.25	0	3
21	3.06395008341873	6.93279542419246	6.87668691426837	4.24144812538922	3.32403333885756	5.99348518319541	7	5.89955084132379	7	6.32574900871136	6.60603951610992	6.38679308093384	5.17587826056686	6.54594652582368	5.4971409828625	7	7	5.62636263603648	6.86289672364301	7	6.75264655391405	7	6.54764618325511	7	1	7	7	1	7	7	7	7	7	7	7	7	7	4	7	7	7	7	7	1	7	7	88	0	3
22	5.90603682526731	6.73899473064497	6.5719062272229	7	1.78871854105752	6.16846074075301	7	7	6.64766244839319	6.0080835813788	6.81134932256273	7	6.92144682539221	6.29803469264689	6.44786034260186	3.86837273930843	6.47075483183126	6.84862170410596	5.64477399376971	6.19691442360431	4.060680581286	4.80514559595795	6.63319462419055	7	1	7	7	2	2	4	7	7	5	7	7	7	7	7	7	2	7	7	7	1	7	7	101.75	0	3
23	7	4.2507035492072	6.01764205457261	6.39236591425198	1.16765571900521	5.76385874768698	5.4275820076762	7	6.92689149118478	5.70137472139045	4.71962214574557	5.63133491469972	6.95460096240076	5.77630389674815	7	6.16306116310563	6.74003474111918	6.43885400050995	5.57330853941166	5.10197911081137	5.59517100158035	3.52415758733377	7	5	1	7	7	4	7	7	7	7	3	3	7	7	7	7	7	7	7	7	6	1	7	7	80.5	0	3
24	4.9094419653903	7	1.09770710749185	6.15825071868019	5.4601541830174	2.97969375064514	7	6.30187646879008	7	5.26621772522022	6.78355809603464	5.7083966077636	7	7	5.17541037642852	6.33751766739167	5.53023018866347	6.20562459873898	5.50483196090668	6.97645626659931	6.36899688119951	7	4.32318493463086	1	1	7	7	2	7	7	7	7	7	7	7	7	7	7	7	7	7	5	7	1	7	7	90.25	0	3
25	6.8957811615049	4.01069491394905	4.5729172690141	6.66369967785838	3.69786484055369	3.14862194636847	6.92780510102098	7	6.81310973083632	6.74365785241725	6.70051060949386	3.7326546054357	5.89580424378316	7	6.21404225358003	5.02580135190525	6.16371841307359	6.63875874749538	6.98907643465352	6.32758805374705	6.57999037638124	2.96545136719246	6.40741182236734	7	1	7	7	1	7	7	7	7	7	7	7	7	7	7	7	7	7	3	4	1	7	7	105	0	3
26	6.04335054473581	5.8746594993012	6.028241217522	6.68474883792696	2.19156320266975	7	5.77937035897288	2.8281857866912	5.85748004567057	6.48233353550764	6.54345552687734	6.5304088135333	5.4499620752792	2.31308455572352	3.67836185893104	7	6.53983812021339	6.70004785953645	5.69912809987421	7	7	6.03519166887609	5.40778669211649	4	1	7	7	3	7	7	7	7	7	7	7	7	7	7	7	7	7	2	7	7	7	7	89.75	0	3
27	6.99765973674257	7	5.18216508800763	6.61016164296069	3.4955440151462	3.88669942204275	6.25065986334694	5.25931351469709	6.66222222364379	2.43762750800866	7	6.172835751485	6.08770033304431	5.48325106372181	5.93642565916013	3.71757040085084	6.62167362083759	6.70449627740139	7	7	3.90154712213794	6.50509463072245	1.88401140559068	7	1	7	7	2	1	7	7	3	3	7	6	7	7	7	7	2	7	7	3	2	7	1	76.5	0	3
28	6.26822709365919	7	7	4.94964217979755	2.78299971036576	7	2.89152970963119	2.84380306770469	6.64914609076002	6.45662600531305	7	5.67875046004239	6.06196562573118	7	6.94826627450883	6.80822358983703	6.1105347299975	3.61063003261043	5.8055424510716	6.02458440807445	4.95675927314238	4.95084728903475	6.59345450893267	6	1	7	7	2	2	7	7	7	7	2	7	7	2	7	7	7	7	7	7	1	7	1	104.25	0	3
29	6.78327683573561	5.96501586706182	4.76701172044366	1	2.31330234969417	6.08563432903878	6.72234566034565	3.59107411145296	6.0460864106535	6.47990779068585	6.24333517702644	3.89818137422922	7	5.53175356593557	7	6.07710114168272	7	5.73416155374831	6.29021100551102	6.99483836767874	6.43512350653288	6.0360578992006	6.3159291211256	2	1	7	7	4	1	7	7	7	3	2	5	7	1	7	7	7	7	7	7	7	5	7	80	0	3
30	2.68092304881941	6.19616369811673	1.73351867273802	7	4.76160090788808	7	4.35086515142643	6.24986736554328	7	7	6.02886966388454	7	5.68248907488837	7	6.61441887610698	7	6.5158523667704	5.77685769225752	6.49012915731489	6.27189875181735	5.76293901283299	6.36509086090043	3.87657061027647	1	1	7	7	1	2	7	3	7	3	2	7	7	7	7	7	7	7	7	7	1	7	7	89.75	0	3
31	5.10618812799152	6.02395397454385	4.3945635234219	5.08527334794524	3.58447461418639	5.90644156673384	4.24194097413343	7	4.89573032287204	3.56092836570733	6.47444181682175	6.278405949657	5.90511565091376	5.83902472059502	7	6.45175128637432	7	7	6.22432589496473	6.04644329023061	5.38537704832596	6.3329256098017	6.73099753617625	4	1	7	7	7	7	7	7	2	3	7	7	7	7	7	7	7	7	7	7	1	7	7	90.5	0	3
32	5.29530882364517	3.53425829335699	3.73859826063232	7	1.34587937284241	7	7	7	5.0743895049185	4.55819255115178	7	1.30942500772506	5.06643189485647	4.80316004460492	6.41318298672434	5.71373805495602	4.9172975475502	7	7	7	7	4.28444762756119	6.94380038107249	4	1	7	7	2	7	7	7	7	7	3	7	7	7	7	7	7	7	7	7	1	7	7	84.25	0	3
33	5.52349476830209	7	6.31799130482831	5.7710490813528	4.21252822571585	6.59682634937773	7	6.21406322096064	6.03316669316623	6.19157309761193	6.89292548728785	6.14659624498793	5.083408049114	5.92753389914558	6.40734299497247	7	2.47528382471762	7	6.59823485312323	6.72841738979582	5.16528931071753	6.48160060483815	6.70779948993377	7	1	7	7	1	3	7	7	7	3	6	7	7	7	3	7	1	7	7	7	1	7	7	93	0	3
34	4.38752652822933	7	7	6.15283769977775	2.18755647542996	5.26578771770871	5.89446851272626	7	6.8011012648659	6.30660204711748	6.47458003393811	6.63769703643452	6.63062217892596	4.74129819059679	7	3.23934655354848	5.46261189626308	5.64031844738933	4.7513570268921	7	4.35806960829641	6.41417010399473	4.8453135729876	7	1	7	7	1	7	7	7	4	7	5	7	7	7	3	7	7	7	7	7	1	7	7	82.75	0	3
35	6.33317070339942	7	5.45207951344093	7	1.55606438002405	7	5.01787312450783	4.60100106524852	7	5.98552438213593	6.53776529035976	4.752698394812	7	6.11067468361946	4.06295546946348	7	5.63331175861157	5.82661212653056	6.40066410275604	5.18464690942819	6.4478429719773	6.49700525548467	6.41706944604344	7	1	7	7	4	7	7	7	7	7	7	7	7	7	7	7	7	7	7	2	1	7	7	101.5	0	3
36	6.8696072011112	7	7	7	1	5.27931195829606	2.83163740293439	6.73617549175839	3.82150604062254	7	6.67520196529146	2.83279613311199	4.38224271784726	7	6.77034145937219	4.68444520884575	5.85374656486295	6.97903644025613	5.0913439411146	7	3.26155075743924	7	6.49611024790716	3	1	7	7	2	7	7	7	3	7	3	7	7	7	7	7	7	7	7	4	1	7	7	86.25	0	3
37	6.14977905955062	7	6.6843850345244	5.34752874078043	4.98312853454224	5.36567660014397	6.83770181522489	6.20384532663482	6.13945463781633	6.73214070179577	6.63961527335199	6.24176045443826	6.49122123236621	6.58030143591884	6.62876772029997	6.69070896901706	4.15702749038831	4.09083031006422	6.47112491231241	5.93923336328639	5.27306870505884	6.63803085819209	3.18496378374185	7	1	7	7	1	1	7	7	7	7	7	7	7	7	4	7	1	7	7	7	1	7	7	92	0	3
38	5.481668561386	6.07984045286125	7	4.27713097139727	4.23716926384112	2.27437126044765	6.81255852956584	3.93012230706006	6.21999193706208	6.77818439983493	5.92078841116741	5.16658017096519	4.89831802194683	6.71640486020462	5.67858059085863	6.02935215661602	4.45583684350999	6.23370918487264	7	6.50119589368021	6.13369117658047	6.2915943412317	7	2	1	7	7	3	1	7	7	7	7	7	7	7	7	5	7	1	7	2	7	1	7	2	76.75	0	3
39	4.2355464399045	5.59553390793229	5.80266220327234	1.93425509663243	1	6.92974514441486	4.22089426747924	6.41960472100491	6.52282512925682	5.7527707389124	6.63214516845801	5.69630743830764	6.77088476047375	5.83655714283778	6.40957243092239	4.13387189045773	5.97975182022423	6.18942642663275	5.56139145387237	4.67661265583215	6.92970782420669	5.52936945743217	4.33491460429662	2	1	7	7	1	7	7	7	7	4	7	7	7	7	7	7	7	7	7	7	7	7	7	98.5	0	3
40	7	6.85660296425705	4.30327918805843	5.67029166758853	7	6.8410212109059	6.16063656994708	7	5.29937477073116	6.31574008945295	6.80212352824673	6.00314819672507	6.69255347100204	6.05510603747274	6.02108494035265	1.82089532578549	6.3221314092302	6.72260740723357	5.1637895170794	6.92698950996412	4.2995920241537	6.75606193926533	5.50289075734119	7	1	7	7	1	3	7	7	7	7	7	7	7	7	7	7	7	7	7	7	7	7	7	79.25	0	3
41	4.42319504042164	5.65830812040354	2.01124169783988	5.26551525976227	5.69621491695889	5.14956710886405	7	7	7	6.12574531489174	4.91484390605376	4.5243548500666	6.86944969179866	6.70541489467103	6.49399428921575	4.57490117854151	6.38425485198758	7	6.71972604305869	7	5.05059254719323	2.43795997973487	4.88709625635628	2	1	7	7	1	7	7	7	7	4	3	7	7	7	7	7	2	7	7	7	1	7	7	104	0	3
42	4.58798252519462	5.98330509283825	5.5910166002074	7	2.95564724440826	5.63979906119023	3.60375394439787	6.92346194951426	5.04207906909783	3.90935073527606	7	4.79554899867084	6.27821195069426	6.49557199559349	6.44397515788524	5.56868940250272	5.39291365518372	6.25746428576546	5.08377726930416	7	6.19918796023396	6.76734627373542	7	3	1	7	7	2	1	7	7	7	6	7	7	7	7	7	7	7	7	7	3	1	7	7	76.75	0	3
43	4.38627011237163	6.39596532199426	6.1934192341833	6.9942104036026	4.02950243306545	5.67950155261106	6.38926604944506	7	6.27479797433399	4.89942915873366	7	6.91178240443746	6.8871978285785	7	5.40507768028532	5.70113143596241	6.30636424091126	4.98738665650992	4.81367315378321	6.50556033447597	6.39547869872704	7	5.45042795343675	5	1	7	7	2	2	7	7	7	7	7	7	7	7	7	7	1	7	7	2	1	7	1	81.5	0	3
44	6.25634202707344	6.96304349901061	6.73954809931546	6.64710047099804	1	5.59642829950476	3.52580118802431	6.68691226518993	7	7	7	6.00456490074611	4.98321930646022	3.90522122844654	7	6.35104329894477	6.74580402543953	5.10450125848714	2.69956713003349	6.61019539938297	2.96907559268471	6.28290928650201	6.9260262138107	3	1	7	7	3	1	7	7	7	7	7	7	7	7	3	7	7	7	7	4	1	7	7	79.25	0	3
45	4.7877022769083	5.28411343535741	6.68002732273253	5.80288753825164	4.60534890374008	5.68034141450289	4.77710198340352	2.39519582349028	6.45866880003613	6.4081451927484	7	6.01077037239188	6.35313509623767	4.88645915898618	5.64304912670059	7	6.45617383419397	6.91000960746823	5.40814048773712	6.8922030597858	5.62003191866968	6.26202575231848	5.74869921479416	7	1	7	6	1	2	7	7	7	3	7	7	7	7	7	7	2	7	2	7	1	7	7	63	0	3
46	6.03304078260665	5.68188143883801	4.49154558402096	5.80269907482502	3.16400752239101	6.48800047984374	6.22540979968338	7	7	6.39246916736667	6.35282339734981	3.94526590509704	6.19754661587149	6.7491232655702	6.93208283276415	4.60945089651166	3.56046496857467	5.42337268913983	7	6.30874022392622	5.74820795665754	5.94266509675633	5.68928009232012	4	1	7	7	4	2	7	4	7	7	7	7	7	7	7	7	7	7	3	5	1	7	7	76.75	0	3
47	5.56047046572909	4.34533292612511	6.62110643876309	6.154902009939	1.33298527811152	6.13240843816287	5.76513392809916	6.39556537452389	6.38807960073983	6.47652427881706	4.62324093845937	5.53416705997047	7	6.49460588245578	5.82877087600656	6.27677051056499	6.37851547229914	6.76822480100961	5.49235018853493	5.34706274882293	4.99650773987524	3.99358074389274	5.27036337547446	5	1	7	7	7	7	7	7	7	7	2	7	7	7	7	7	1	7	7	7	1	7	7	68.5	0	3
48	5.52403569758411	5.96255908560849	6.56189865074261	4.97999822501504	5.80974135791707	4.9681655326087	5.15529239172415	6.95168567134878	7	7	5.79793358294232	4.28008943977933	6.73691463707765	6.9248922543931	6.09832366135247	7	5.63617210888954	5.73026565127207	7	6.08381181500613	7	6.98877652492376	4.79083505716582	7	1	7	7	1	7	7	7	7	7	7	7	7	7	7	7	2	7	7	7	1	7	7	98.25	0	3
49	5.35310059072577	3.89527437393356	5.12776830045858	6.35520726841608	3.44589783461762	3.38939343895094	6.17540931260111	5.9293555157671	6.4061120192995	4.63650271235652	7	6.47576938673361	6.40123083146412	5.89065905786987	7	7	4.77471761612318	6.75464870092568	7	7	6.58321159564963	3.32089292751609	6.51648236981482	2	1	7	7	7	7	7	7	7	3	7	7	7	7	4	7	7	7	2	7	1	7	7	74	0	3
50	5.76631707528923	6.8083095837377	5.05172524288619	3.77258437901826	2.80360866505503	6.67865189011202	6.72178724150667	2.41776547238302	7	6.83002223102943	7	3.32685972712777	6.1702886288491	7	6.42004860545282	6.63264053227851	6.80580060099368	3.50987090188754	5.09513365890738	6.59561239622463	4.34516735719493	5.68608608595651	6.96981652121493	6	1	7	7	4	2	7	7	7	7	2	7	7	1	4	7	2	7	7	7	1	7	1	83.75	0	3
51	6.65784089151329	4.24443475087907	3.4648727910822	5.29444926714997	5.56050412700458	7	4.18682173280373	6.54393492706445	5.56769582589926	6.3696691818009	5.69932583810735	5.45355382472944	3.35664333943361	7	7	6.21625671704245	7	5.50529424297806	5.01048605989794	6.06222460716659	6.63808685364272	3.74103312097199	6.84913328323389	1	1	4	7	1	7	7	7	7	7	7	7	7	7	3	7	2	7	7	5	1	7	7	78.5	0	3
52	5.34884341336179	7	2.02118285907234	6.60570751631443	6.30216349897067	2.73193597127023	6.86695914483832	6.38682935129996	7	6.66586946356427	6.02075808676437	5.32846964500074	5.72277733379422	6.81605436301627	5.6374556842297	7	5.07377464026138	5.54596753030794	5.84385197633551	4.54425093877099	6.15807263398997	6.88725464296465	4.53871810600169	1	1	7	7	1	7	7	7	7	4	7	7	7	7	7	7	7	7	7	4	1	7	7	85.25	0	3
53	5.07235147089868	7	5.67420233123805	6.9645639931487	3.65249325965738	5.91644455420925	6.95479397303103	6.53495906629778	6.46386134466256	4.19002194969972	5.6084034207886	5.37408317096011	6.18121955206378	7	5.97496421744423	6.25456317417586	4.15255031786026	4.59027353485399	5.69097482531912	6.54415664134321	3.41274146125337	6.79597508886095	7	4	1	7	7	7	1	7	7	7	7	7	7	7	7	7	7	2	7	7	2	1	7	7	74	0	3
54	6.29863819775033	5.71017605543299	5.38869114783727	5.59008282630914	4.19928750630097	5.07906293129669	4.91663784760248	5.54437339572404	6.52174074417009	2.99705389497108	5.98882797663025	5.51279299331833	6.25874720940394	6.65057157621698	6.09377396891483	5.96990619740542	6.12184860274705	6.74703069525575	6.75458245383673	6.08329250243019	5.61823627303132	7	5.71985150231566	5	1	7	7	4	2	7	7	4	7	2	7	7	7	4	7	7	7	7	7	1	7	7	71.75	0	3
55	6.09782491575786	6.67724115476326	5.25596147692256	3.64954080911023	1.73039077326097	4.36623215529532	2.934196986145	6.62615316968082	7	4.534007770638	6.62767187423962	2.91060677728418	4.7580950954179	6.88736524767737	5.73179077747747	4.85605725206738	6.46775341788984	6.611150166874	7	6.13970628999998	5.30871764965646	4.96368850101369	5.4962328803012	3	1	7	7	3	2	7	7	7	3	2	5	7	7	6	7	2	7	7	7	1	7	7	99.5	0	3
56	6.71514288859578	6.65560771472514	5.47803166576509	7	2.04611052616867	3.27524685819426	6.44567450046754	4.32200157869431	5.92212376386628	2.18206636477761	7	6.28830236295751	5.93015967431798	6.41135586806939	5.53366700636689	5.56427827403894	6.26902060876559	5.43568737540162	6.85154499737925	6.51991457906309	6.18707731894424	5.58255689726056	1	7	1	7	7	3	1	5	6	3	3	7	7	7	7	7	7	2	7	7	7	2	7	7	77.25	0	3
57	6.96747723393034	6.99877648879882	5.87766670091916	3.01557806295625	1	6.43619766313314	2.535643586774	6.58229790172168	6.22551116384194	5.63666757251039	3.93426668623396	6.90381614782648	6.21809736786517	5.69204502692448	5.40440357338501	4.37132172141417	5.23433931531113	7	7	5.50379903403447	3.09972998212339	5.68373408408534	7	3	1	7	7	3	1	7	7	7	5	2	6	7	7	3	7	1	7	7	7	1	7	7	78	0	3
58	4.50737636112486	3.94019258414802	1.72865949491688	5.58135105685017	4.03398540820034	6.85013791695845	7	7	6.91641983919212	7	5.68416823000788	4.59887957348553	5.95840648618571	6.63996092379232	6.23782229291573	2.71122294751026	4.87224875852316	3.4981613373393	7	7	6.69067361161662	5.1473826227765	5.52766365651542	2	1	7	7	1	1	7	7	7	7	7	7	7	7	2	7	1	7	7	7	1	7	7	68.75	0	3
59	6.23575002351844	6.49098886879897	7	7	1.71660192466213	6.08275297111817	5.71737155653242	7	4.68956112921775	5.86639885532379	6.58431902636508	6.72913750892345	3.56593195155163	6.74253784401703	6.93144628117105	3.64124605993521	6.51459183251224	5.91407486357127	6.65236187120073	6.54456432343072	6.18620270761041	4.33570078864587	5.86658457954918	7	1	7	7	3	1	7	7	7	7	7	7	7	7	7	7	7	7	7	2	2	7	7	74.5	0	3
60	7	3.78059842496102	6.81390778271865	6.13065046571751	1.38588332018195	6.69391446125319	5.01092382830632	5.82016047836129	5.89591771921635	5.90080821337722	4.78159961572408	5.82343985787326	5.67896893807347	5.5927230747654	6.48353853266452	5.46646912971272	6.38633319317235	5.92848546496375	6.42077558518107	5.92969934461084	5.4395456672266	3.50150000527395	5.32052712210201	7	1	7	7	4	7	7	7	7	7	4	7	7	7	7	7	7	7	7	5	1	7	7	78.25	0	3
61	6.31065083360904	7	4.94722010820392	3.61732159875696	2.31796598484924	4.81324693150958	7	2.10713343658115	4.53031608086973	5.90952799939588	5.93932652938277	6.54716019342772	6.05657674705484	5.48959735147948	6.54728559850062	6.97649822338638	6.46170265047147	6.73404945530417	4.08289151208175	6.70459793761224	3.62411453706862	4.30786389996494	6.86709025628956	3	1	7	7	4	1	7	7	6	2	1	7	7	7	4	7	2	7	7	2	1	7	7	89	0	3
62	5.22568476794875	6.08344307792273	5.94407783106505	5.07636317999805	2.5876202903359	6.35307298551309	6.58901491936229	2.71246110689655	6.33508544183865	4.54771120386856	6.12604501993945	6.12272003174984	4.50531666854747	3.96339492599272	6.56985352463245	4.12698015488656	1.70212812704554	5.91480929044358	7	6.49964740089289	6.41529882716108	6.76685279137365	6.82931519413203	4	1	7	7	7	1	7	7	7	3	7	7	7	7	7	7	1	7	1	7	1	7	2	88.75	0	3
63	5.30767347346855	6.82476462959129	6.99214849618981	5.30457226813405	4.76765408870833	6.33102698481241	5.43175394184694	5.65816066056394	7	6.02178700506404	6.96421718840106	6.24940642311781	4.65293084327498	5.63103740762145	6.13966526687262	5.25967312137724	6.26949602355305	6.32170172489675	7	6.18392394424061	5.54357230943074	7	3.65096231759636	7	1	7	7	1	1	7	7	7	3	7	7	7	7	3	7	1	7	7	7	1	7	7	81.5	0	3
64	2.96596406755586	6.6589431641371	6.75497349359931	5.71383989962901	3.6032824166755	6.1315579553075	5.80755873180052	6.76029108159122	6.892152246626	6.67131051119635	3.87790173658342	5.3193780557863	5.94446942015759	2.90762899524711	6.62082118902926	3.55258334348519	6.22972224425864	5.75049370618257	7	6.22176232129431	5.30902357962359	6.22791224057663	7	7	1	7	7	1	4	7	7	7	7	7	7	7	7	4	7	7	7	7	7	1	7	7	99.25	0	3
65	6.78310322049717	5.67991199636631	6.66900080706309	5.03649306665853	1.32504046819958	6.93537055230165	7	3.07699220192632	5.2838311754715	6.81156856304001	6.51194954571174	3.22703823563988	6.47546697252706	3.52289213631726	5.79816049342954	4.30117096152723	5.37829232717838	4.86953873010399	6.49780801338343	6.7185156839865	7	4.96863621652978	5.82420693200555	6	1	7	7	3	4	7	7	7	2	5	7	7	7	7	7	2	7	7	7	1	7	1	74	0	3
66	5.89244843512609	5.31491983717412	5.43444368684729	7	7	6.3127191132694	4.1473981291453	5.14791930486923	6.20898022952411	5.10425326149529	4.17178856548647	6.45908826768481	6.85009607216227	6.12069642811478	4.22699946368472	3.74843447955023	6.14526782823402	6.38358336149525	6.94822788092646	5.37424726793585	6.74787290876623	6.63342211663052	5.0696810033098	7	1	7	7	1	1	7	7	7	7	5	7	7	7	4	7	7	7	7	7	1	7	7	98.75	0	3
67	5.02480821204821	4.72760465839973	6.97540865958958	6.36007642097804	1.84294728333705	4.14876044249656	7	6.68554135286219	5.07517274733005	3.79244129210952	6.00177626176041	4.39647237167753	5.57834514837157	6.68352721983307	6.79832156560459	3.99884557916397	7	6.14455661838969	7	7	4.23685555012088	7	4.30575629604278	6	1	7	7	2	7	7	7	7	7	7	7	7	7	7	7	7	7	7	7	1	7	7	74.5	0	3
68	6.69948766243657	4.97775745357541	5.06957993278241	3.19598036513104	5.21436047741417	1	3.15969826195608	5.62566084033744	6.81017803041994	2.18077976995346	5.92457286741478	7	5.75710325827152	6.48173703992993	6.12406644889418	1.20584352737333	7	6.38075504312549	6.33366433733362	5.36075678478889	6.77147437435229	5.00637784754156	6.60624604965108	1	1	7	7	7	7	7	7	4	6	7	7	7	7	7	7	7	7	2	7	2	7	7	62.25	0	3
69	6.96264678395984	3.19997302383773	3.46885289918516	6.65119392921184	1.46368303009003	6.81988277880367	5.25527065145717	5.82943667973872	5.85263754815613	4.87561974412774	5.06837929417382	6.75200116010255	6.51025860314371	7	7	5.52660626577646	6.59524409486186	3.49081807850092	6.64474928300419	5.96898179860789	1.50782504363555	5.88522218696323	7	1	1	7	7	7	2	7	7	7	3	7	7	7	7	7	7	7	7	2	7	1	7	1	84	0	3
70	4.11661115154554	6.74633881076561	5.9712829367842	6.40942543422632	3.03444857729482	5.27228044799211	4.93732605117963	7	5.93781003844955	6.8893110519744	6.64671412963406	1	5.69079015086891	7	5.00206003886561	4.24872998096065	5.24055530322634	7	5.24775149504912	4.80788577613378	3.17219631726602	6.90475103304355	5.9607610519356	7	1	7	7	1	7	7	7	6	2	7	5	7	7	3	7	7	7	7	7	1	7	7	64.75	0	3
71	6.61994586165366	6.10498844720322	2.09158218641481	6.49643822307874	2.13710907713262	2.9588217694176	6.40419609661898	5.49425585911013	6.72543419894785	6.21948593632044	6.41646237180485	4.20234250564519	6.80200961034552	2.53180177576266	4.96449525271584	4.41698333410759	6.87945802404952	7	5.69707407967188	5.92061041770643	6.46906107378615	4.62649645564738	5.60998250999357	6	1	7	7	3	1	7	7	7	3	7	6	7	7	7	7	7	7	7	7	1	7	7	65.5	0	3
72	2.64569327524698	5.08696579360765	3.44781856656624	5.48488896840563	4.60046544309856	2.08433867678572	5.68917841515714	7	5.73425964307551	5.55274954610239	5.48699166434367	7	4.51916994993943	6.12719665099812	4.61289422169851	1.2289130504133	5.73417433362414	4.41644590678141	6.91047190655297	7	6.15626776122773	6.59491147388235	6.32579875424491	4	1	7	7	2	1	7	7	7	5	7	7	7	1	3	7	7	7	7	7	1	7	7	59.25	0	3
73	2.26551516116006	6.58974293542652	6.23350971469359	7	4.6054441653133	4.66490424815662	6.97141465545567	3.2525523972494	6.63398317134231	3.9319854003485	5.40181073832648	6.91705837426144	5.77297730136735	7	4.96775495178498	6.37402171660632	5.98908763633634	1.43770743804835	5.37161834536635	6.95820818590986	3.64049029844542	6.70000746550561	4.34274803211643	7	1	1	7	1	7	7	7	7	3	7	6	7	7	4	7	7	7	7	7	1	7	7	78	0	3
74	5.26360335706868	7	5.1864022329252	4.48898692210252	2.19227761587357	5.23936526684778	6.74005612548167	2.4484854030733	6.37524801481405	4.86635883416993	5.27013073000112	4.98168712028809	4.9464734543652	6.24305572313237	6.96685147225462	5.45099603883911	1.65122220439002	5.46324226736081	6.90559728651426	6.54321432501596	2.99314936097316	6.49609085610242	6.41550538242343	3	1	7	7	5	1	7	7	7	7	7	7	7	7	7	7	1	7	2	7	1	7	7	86.75	0	3
75	7	5.98243411357154	2.78139220789782	6.3073890455033	1.16286003777829	6.5491060751666	6.26802384130366	6.59730599657169	5.82747358296088	4.76293922948807	4.99823978977518	4.41249723837995	6.94772484643772	2.23114397149029	5.65733274839337	5.11180852866978	6.58386465171386	7	4.11544822755579	6.27244459474226	5.36589700112875	5.85940860163099	1	5	1	7	7	3	1	7	7	7	3	7	7	7	1	7	7	3	7	7	7	7	7	7	82.5	0	3
76	7	4.37849432430982	2.02739507674681	6.59887017808192	6.7861683105722	7	3.731469706267	4.47874308127587	6.43799738732898	6.04564214532402	7	5.60643623165371	6.26509058836031	6.60575811018299	5.91157473139367	5.63672753854399	2.43334042439522	7	7	5.80706402300643	4.55656115708668	5.69764136962412	4.74085148192561	7	1	7	7	1	2	3	5	7	7	7	7	7	7	7	7	1	5	7	5	1	7	7	77.25	0	3
77	4.30604791368051	4.98157951202013	6.96546102146053	7	1.95624349890071	5.5225514340465	7	5.12725403651542	7	6.60804854924836	7	6.96883785266648	6.44224200063864	7	4.69319423106376	1	6.2524442649237	4.02212802095158	5.18355722235303	6.78538420186474	3.99195375022002	3.56993989039774	1.26356443161646	7	1	7	7	2	2	7	7	7	7	5	7	7	7	7	7	1	7	7	7	1	7	7	79	0	3
78	4.86066258620297	5.56214809754694	6.54797888898457	6.50198655459662	2.80275797519209	4.9406303382983	7	5.20685645418145	4.0347952446531	7	7	6.41198409549969	5.50968061213292	6.52643898582861	3.91083518905451	1	6.7849507212544	3.13173413179199	5.27818421640549	6.29235847705609	4.52148434469112	4.64075373760794	6.6884850624178	7	1	7	7	2	2	7	7	7	4	7	7	7	7	7	7	2	7	7	7	2	7	7	78.75	0	3
79	5.33019267479852	7	6.26118777950443	5.58146996188817	6.59553900130363	5.4767318381716	5.28391649700548	5.47688737374225	4.98905309579235	3.89870185620697	6.42345613767081	4.78329337172465	6.12439161956659	6.26111542525924	7	6.09749029362292	5.13632295727932	6.34518929103125	7	6.00177200113906	5.95874127089424	5.48795046591422	4.49011250555038	7	1	7	7	1	7	7	7	7	7	7	7	7	7	7	7	3	7	7	7	1	7	7	79.5	0	3
80	5.99726803579884	5.00919612904656	5.03381122885834	7	6.98145429567039	5.41119729208749	4.92988108708263	2.7767927214571	5.98594692123885	6.28694526443684	5.36240697977957	6.61320252865229	6.23464150229405	5.45412655006589	5.29411344723976	2.7398560744942	5.6626941553916	6.50987720452035	7	5.81959628312724	6.09198262534895	6.87951339675605	5.38987476101638	7	1	7	7	1	1	7	7	7	7	4	7	7	7	4	7	7	7	7	7	1	7	7	70.25	0	3
81	6.89399222441112	4.37566825377093	3.01758826820629	5.71111539049161	5.98288704913472	4.65118608082756	6.46069934932165	7	3.91422426602378	5.99151232845576	4.89924299472812	6.88044387180849	4.2045649145653	5.56639625207947	4.91751110950941	7	7	5.26764021623231	5.13995571620926	6.67914712126904	5.85540037843739	4.80887509674747	4.24987642095382	1	1	3	7	1	7	7	7	7	7	7	7	7	7	4	7	2	7	7	7	1	7	7	44	0	3
82	6.35705759884235	6.94142988420673	4.72918978263127	2.98789041860475	2.16251702032592	7	7	2.03186055873868	4.97434775044253	5.06142887458654	4.38807846534641	2.53583423184321	6.0089076094017	6.75395670799097	7	6.18332249116716	7	5.71189890323372	3.52688101436685	4.31044905865968	4.39124552272129	6.73023503482903	6.05904572456802	3	1	7	7	4	2	7	7	7	2	2	7	7	7	4	7	2	7	7	7	1	7	7	85.75	0	3
83	6.62683729025301	7	5.16185547638079	3.40884370783218	2.75092971701417	4.42813460932818	6.86554971524928	1.75455329017887	4.75881274612537	5.58273987831775	5.7343524816051	2.39920451455638	5.63105024083685	5.45264193837535	7	6.83275595039065	6.49203948824628	6.87422813621365	3.53097533984298	4.39637032836692	6.9926017279422	4.89593684472267	5.47852598251613	3	1	7	7	3	1	7	7	7	3	7	7	7	7	7	7	1	7	7	7	1	7	7	79.5	0	3
84	6.72802162580645	5.19491475665006	4.46377963846182	3.08775171748371	5.89283191005667	7	6.97453866055672	5.66034057912996	6.69343242054906	6.74554821371836	5.6829159680855	5.09967541267461	5.05236564420809	5.41340798138441	5.89160851454066	5.60373089330734	6.55307427317637	1	1.28163895979521	6.25192063272284	5.86209632298454	5.83194259103479	4.53613072887814	4	1	2	7	2	7	7	7	7	7	5	7	7	7	7	7	7	7	7	7	1	7	7	71.25	0	3
85	5.09293112741221	1	4.88989914749708	7	1.05327707267099	5.79420045852549	5.7753101577786	1.70106864641	6.01382069698253	4.17769895944821	6.37937510136576	5.19549422678585	6.53708085105119	6.16365932856716	6.32227326261307	3.06701756877822	7	4.19676680014351	7	6.58196881177313	6.96146343336923	5.66560992022951	5.44470268344694	1	1	7	7	7	1	7	7	7	4	5	7	7	7	5	7	2	7	7	7	1	7	7	69	0	3
86	3.1234955738572	5.69371385133045	3.62964759738308	6.52757436366899	6.23659730224752	5.21764824263493	5.99301520896775	7	6.52512340893965	5.43914727212422	3.03026725093423	3.17827902219451	6.92259488973836	4.95321102926612	5.45625477172842	4.37477321921089	6.75733690956346	3.41467258661094	7	4.62406466057342	7	4.72424768488114	4.87721561670601	1	1	7	7	1	2	7	7	7	3	7	7	7	7	3	7	7	7	7	3	3	7	7	77.75	0	3
87	5.6688630617053	6.19528486239042	2.85739307424731	5.18687714877914	5.35228949354369	3.12685979397028	6.69094567991799	5.50386394826021	4.9368698676873	6.52124430805002	4.16570705932122	5.04155137152887	6.91374126883903	6.53351122493154	6.59698414418238	6.76761428561678	6.61805825371984	4.68624040472884	4.9705990891346	6.49038944617136	4.06377699772947	4.69119991481247	5.86971501297573	1	1	7	7	1	3	7	3	7	7	7	7	7	7	2	7	1	7	7	4	1	7	7	74.5	0	3
88	4.94636419463866	6.10725956550535	6.59935862868995	5.61480481980264	3.92541351494707	5.17389103981273	5.74391425158806	1.38398782189715	6.36395089128433	7	7	4.81091817367812	6.54867573030142	4.51599221011312	5.35751224729332	5.21356217159508	3.44488843598987	1.60583893154958	7	7	4.74660043799986	3.12344421341425	5.99916774725412	7	1	7	5	1	1	7	7	7	2	3	7	7	7	2	7	7	7	2	7	1	7	7	76.25	0	3
89	3.65530479022871	6.97608401722497	6.27953371607675	5.44003895596463	2.70756391728851	5.52099989201375	3.57037723258696	5.38332010335431	6.87796470200601	5.29873158246243	3.70586314594635	3.77587384079193	5.79328364265476	3.98611019424482	6.48554337539508	6.02581116774099	5.30755525136063	5.32419332662677	6.41698287799733	6.69741727899541	5.27534975530395	6.42613033066113	6.1017096005131	7	1	7	7	1	7	7	7	7	7	7	7	7	7	5	7	7	7	7	7	2	7	7	75	0	3
90	6.97969034157952	4.95502489196115	5.18601909819356	3.54844192115468	6.69104102105702	6.07838752896669	6.95208288046828	5.22324796331398	6.49273620180215	5.40070644809133	3.92292612070217	6.34121656196949	6.89214414841042	5.88059825782935	6.53504844409135	4.26699939344772	3.15523611747548	6.92284874416175	6.00192991605659	5.91043269609222	7	4.21781744162447	6.05613715245981	1	1	7	7	7	2	7	7	7	4	7	7	7	1	7	7	1	7	7	7	1	7	7	80.75	0	3
91	4.37166681414991	5.99287195150833	5.14332330196427	3.30722724183166	2.30935621948422	5.32564374180438	6.14180495932177	3.08170904335394	6.8108291468836	3.33266184028548	5.11719003227158	5.54029368741743	5.937761525014	5.99038124136739	6.75135139324739	4.40329360189316	2.24208124665325	5.37656132596112	6.86152500530723	6.35901647862926	2.16303849449491	5.13661995009485	6.01679401067604	4	1	7	7	3	7	7	7	7	7	7	7	7	7	7	7	2	7	2	7	1	7	7	72.5	0	3
92	1	5.48614680308281	4.96532905084104	6.13943123329501	4.54108791386309	6.50764428318639	5.90861227407825	2.79040374163063	6.32311876009914	5.79129535728739	5.34143642229201	1.509985509357	2.85556306217555	6.50382423485231	5.2929457283521	1	1.92531612131259	5.17197972495441	6.31293154304281	5.05778462949458	5.03856992756122	7	6.42058460436112	3	1	7	7	1	1	7	7	7	7	2	7	7	1	7	7	7	7	7	2	1	7	7	66.25	0	3
93	6.01925346948475	6.52235019885359	5.26042148098547	6.42748377597345	1.31022369069185	6.64273387690063	5.74540125301541	7	5.05167962858297	6.83487361530357	4.71759150210347	5.47133356262454	6.59120056441049	2.2386003265555	6.8546695700994	4.77104346437095	5.84432349621034	3.59263430592725	3.60384280641985	4.76980920967966	5.84805195007839	5.12290623027467	3.49926839512249	7	1	7	7	1	7	3	7	7	7	3	7	7	7	7	7	2	7	7	7	1	7	7	82	0	3
94	4.63880641510753	6.85714285579258	7	5.70560403238167	4.72958811030338	5.3277850891572	3.22080694764954	3.47294873269848	7	7	6.79603479645843	5.7865945154814	4.68860277160636	4.86567282681395	1.72641523517084	5.96764335251186	3.66883656831541	3.00873066378115	4.37423117811704	6.2612184293021	5.90564230287977	3.32427357189183	6.27371358879181	7	1	7	6	1	1	7	7	7	7	2	7	7	7	7	7	7	7	7	7	1	7	7	71.75	0	3
95	3.39458975000511	4.62679174089512	4.25293048299891	7	3.90066511265691	6.07498077484107	6.36916992291832	2.86709638143617	5.72953115312378	6.51731342817687	7	3.19110744853091	7	5.85298462498249	4.53372417687897	1	1.90883956600992	1	6.96946870097046	1	4.10246590526252	2.95272248615292	5.50865187251511	4	1	7	7	2	7	7	7	7	7	7	7	7	1	7	7	7	7	7	7	1	7	7	80.5	0	3
96	5.91482880810926	1.46458170351235	5.10625506070293	7	2.63115937052025	6.90507241521771	5.10278956806181	5.07864855358445	6.30014321233472	5.47157870817262	6.76016941625986	3.64383620530004	5.54724071142602	4.16650046925497	5.72563369114095	1.79236943047538	7	3.46899690608251	5.49989333147677	4.39778058147993	2.04834506104727	6.11146614147072	4.20739920554551	1	1	7	7	7	7	7	7	7	3	7	1	7	7	7	7	7	7	7	7	1	7	7	69.25	0	3
97	2.14085621719008	6.49602495729948	3.77207345914358	6.74213843266711	3.68055795741668	5.60121822047416	6.85169669386909	3.09320887459791	5.58130968233512	5.83462702216267	7	1	7	5.80352331930451	4.86192107511486	1.43224356693177	3.10692232722786	1.51201688366552	5.79389653524925	1.21064241230525	5.51395349858776	2.32426116741257	5.20947377103432	6	1	7	7	1	7	7	7	7	5	7	7	7	7	6	7	7	7	7	2	1	7	7	75	0	3
98	3.53357955711667	6.60581881277978	2.33113797154521	6.1356055581508	2.33014776409862	5.85485930060987	7	2.54093483593409	4.0923997305994	5.0698783650285	3.99550917730863	4.06332765081158	4.0384813321112	5.30645785179936	6.17317037789377	4.94244237505665	6.03595790518585	4.87407893048763	6.21803154718171	4.57578757331448	5.30636778934104	6.91274726490935	2.7066609729829	3	1	7	7	1	5	7	7	7	6	7	2	7	1	7	7	2	7	7	7	3	7	7	75.75	0	3
99	7	1.77471180270828	5.49020763561889	3.56356005733923	7	6.57599302264603	6.56264006898588	6.72192095621007	5.90697582493257	6.03003268287547	6.56473010206641	5.80171740683283	6.40390836395414	7	6.78240642022448	7	6.63707717676146	6.72049432237136	6.3960168241094	6.86676095747644	6.40675123028502	6.93097589283128	7	5	7	7	4	7	7	7	7	7	7	3	7	7	7	3	7	7	7	7	5	7	7	7	90	1	3
100	4.88985292771974	2.58900717639668	7	6.07313497324254	7	6.48092728919331	7	4.17452444127735	7	6.56010824939713	6.68944271434101	6.17027142396325	5.87209601584387	7	6.01355166813553	6.30537409633515	6.18084147371527	6.81908555152465	6.68105039615946	6.96410319649059	6.07462171278331	3.96936456710962	5.80705801527253	3	5	7	1	7	7	7	7	7	4	2	7	7	1	3	7	7	7	7	3	2	7	7	91.75	1	3
101	6.28294627950277	1.17156334084616	5.65355892029553	3.00658941380374	7	6.12180582116169	6.37087931357816	6.01826284311481	6.86386108113691	6.48308415279663	6.24329662082594	4.77181204276923	6.7419522037163	6.58525723074922	6.83425002558177	6.55546147338901	6.750856482066	7	7	6.79462864987941	6.88120983089233	7	5.52859398064884	3	7	7	7	7	7	7	7	7	7	3	7	7	7	7	7	7	7	7	3	7	7	7	90.5	1	3
102	6.14876583117089	1.3584863648269	6.76419145799093	5.97376088154134	6.75389478952889	6.58963414566157	5.43194172196229	6.5589483415318	7	5.92924766721592	6.03827897945126	5.42740980504293	6.10586850749945	7	6.75361446495896	5.81784241390542	6.71821657816064	6.91871383483402	6.26349966238462	6.92038408424979	6.16320957776927	6.99806810679328	7	2	3	7	1	7	2	7	7	7	3	7	7	7	7	3	7	7	7	7	2	1	7	7	85.25	1	3
103	7	2.34085633023955	3.29959526514978	6.33019129425806	6.11253145636052	4.64758177299033	5.27603441824524	5.83307210839836	7	7	6.89959698209767	4.02490486004796	7	6.74148400131294	6.9623391735777	6.98281761224291	5.7047097110448	7	7	7	7	5.26654956606425	5.33582564568678	4	3	7	3	7	7	7	7	7	7	7	7	7	7	7	7	2	7	7	7	1	7	7	101	1	3
104	3.94124345499163	3.67118393195281	7	4.5951652336283	7	5.37879553779071	7	5.70012016593519	7	5.67012493905342	6.13283157219408	6.26735490897662	7	6.4463811411027	7	4.1721234189731	7	6.77946408098477	6.54139766649472	5.72468101667424	6.64859156335401	6.88549474978997	5.49372485208084	3	5	7	1	7	2	7	7	7	7	7	7	7	7	6	7	7	7	7	6	1	7	7	104.75	1	3
105	5.63327961588067	1.61632763037268	6.92342354691468	5.89235928357434	6.41430680702772	7	7	6.08236648888043	5.97450239216471	5.74689922301658	7	5.18020509865536	6.19402835686263	6.18716447931181	7	5.49496446167657	5.8120577231793	6.39437249562533	5.41141741514751	6.79186406211704	7	6.84079753394087	5.24692772068249	3	4	7	1	7	2	7	7	7	7	3	7	7	7	3	7	7	7	7	7	1	7	7	103.5	1	3
106	7	5.16999286524915	7	7	6.56839881885734	5.74814404710448	5.1004499415187	6.49807104134871	4.92060497949762	3.7078227840247	6.40550783188383	7	5.35502360428738	6.95178843078977	6.49570134648361	6.95957445393251	6.91595613841652	6.17078588505695	6.81658720166091	7	6.76857278165778	6.54641056659621	5.39794089570009	4	7	7	1	1	2	7	7	7	5	7	7	7	7	7	7	7	7	7	7	1	7	7	83.25	1	3
107	5.49312628290548	3.94621855219433	7	2.12563774661802	5.97652785550576	6.34217322298259	6.18974840792336	2.76161469872371	7	5.79803039738445	7	7	7	6.99486797868235	4.08012061931693	6.32164528135286	6.47473975174857	6.2126398484361	6.2278701014607	5.9756825340404	4.69991585018701	6.87651770630144	6.93648041630959	2	3	7	2	7	1	7	7	7	3	7	7	7	1	7	7	7	7	7	7	7	7	7	112	1	3
108	4.1088253188801	3.44124354484493	7	5.33844953893783	6.58488534606869	7	7	5.98729294398723	6.13291371336388	4.35009608537546	6.95115945678936	5.59550741271874	6.84331280136163	7	6.71827173117105	5.40838900515732	6.9753562884702	7	5.77482694537353	5.19650541593939	5.89578329376479	6.22037956270493	6.55592598536241	2	4	7	1	7	2	7	7	7	4	7	7	7	7	6	7	7	7	7	4	1	7	7	100.75	1	3
109	4.90254423283604	2.07360225494241	6.55125796339554	3.48014328195454	6.78872368694617	5.52240082263506	5.92497420192679	6.45174619335771	7	5.46500289500727	7	4.14893654816218	5.7492931549769	7	7	6.42852954651636	6.08127899923478	6.64609752472094	7	6.68705282191296	5.19585430190867	5.03528851242035	4.80228651815387	3	7	7	7	7	7	7	7	7	4	7	7	7	7	7	7	7	7	7	7	1	7	7	107.5	1	3
110	4.37125067977099	1.52081559179265	6.52181048256277	4.91732370245754	6.71135421915751	5.02743098797672	7	3.17185854229636	5.63591228103957	6.54578710925144	6.89587982691209	4.8691693051723	6.24448270813765	6.72170234441441	6.33721697718319	7	7	6.57393801236811	6.10511011957877	5.3639489041681	6.12086141024653	6.52310071684359	7	2	5	7	1	7	1	7	7	7	5	2	5	7	7	7	7	2	7	7	7	7	7	7	95.25	1	3
111	6.31379216523667	5.76516190473252	5.48134145256414	6.40717264227179	4.33162223136388	1.33943336459227	6.6117252788103	7	5.9983530235257	5.78693591476255	7	7	6.77464886278223	6.7222619188318	5.94335002135513	6.15143091659393	3.82750025879078	6.2739920010873	6.30322388594111	7	6.89482751096683	4.55467202710219	6.00344772968281	2	3	7	2	7	7	7	7	7	7	7	7	7	7	4	7	7	7	7	7	7	7	7	87	1	3
112	4.27677540527647	2.7475909562079	5.75605876419781	4.13546279151732	7	6.49930969295469	6.52224896365192	7	7	6.60969391213551	6.92650993781057	4.68266885141873	5.19024997897843	6.72812145164396	6.65860687190345	6.5609723606474	6.3272146685636	6.18249971662901	5.00833262927602	6.50995380598407	4.6824450138002	5.81059488769254	6.51340879400198	3	7	7	7	7	7	7	4	7	7	7	7	7	7	7	7	7	7	7	7	2	7	7	108.75	1	3
113	6.5034237610007	1.54474288469026	4.92608568540929	7	6.37197186020147	6.72622792985854	5.2870595906596	6.92318643640232	6.18283134523488	3.96278578270533	6.20520779006311	6.30859435594226	6.84136889004191	7	7	6.6619343015578	2.97239617438922	4.75153609611935	6.71650079451452	5.70949438492071	7	7	7	2	4	7	2	7	7	7	7	7	6	7	7	7	7	7	7	7	7	7	2	1	7	7	90.5	1	3
114	7	5.92542155356386	4.34772695311147	7	4.99265637213876	6.73632654427644	6.0843680041007	5.10169804713055	6.72010047999002	5.55474635732097	7	7	6.04645324838966	5.51733576999035	7	6.89091442350845	6.76307518766963	6.03986029888641	5.97704727434565	6.24259807177295	7	4.77163292853979	2.80125702332115	1	4	7	4	7	1	2	7	7	3	7	7	7	7	7	7	2	7	7	7	1	7	7	86.25	1	3
115	6.27277310228741	1.92855388112399	6.30993548051944	4.5125280152625	6.37454257596431	6.13615235749862	6.26061933593649	1.74213837712438	7	5.50501298291906	7	6.93340318649848	6.58135141552234	7	6.19516674044239	5.16440394268263	7	6.35699410997547	6.12899197957119	7	5.73960737338712	5.00002429156438	5.86930243274193	7	7	7	7	7	7	7	7	7	7	7	7	7	7	7	7	7	7	7	7	1	7	7	96	1	3
116	6.34945988161158	2.75461803932719	7	6.63815323979793	7	6.49967683670037	5.23728258272452	6.94777220368334	6.58191510716207	5.93397613716304	5.24908670907513	6.57043652172135	3.96262195305607	5.72243880712073	6.09152938610866	7	7	6.95673843258469	5.09799827813229	4.15968185053581	5.501611454438	7	4.87078930747017	2	3	7	1	7	7	7	7	7	6	2	7	7	7	7	7	2	7	7	7	1	7	7	81.75	1	3
117	6.26845356178112	6.32793448385577	5.62993395343846	6.8388507788601	4.61975903213897	4.38440998396275	5.39499501324929	5.77779298974969	6.82198406222923	7	6.11992589770906	6.99401925692963	7	6.34634385303054	6.02630106140712	5.34957502917599	5.79944003831218	6.54579355470323	5.54957502149356	6.46664491127523	4.61602827038077	7	5.95071068004526	2	7	7	5	7	7	7	7	4	7	2	7	7	7	4	7	7	7	7	7	1	7	7	91.5	1	3
118	7	1.71926542035506	1.40836134052591	3.23291627445946	4.43635363109067	7	7	4.51313520079878	5.57560311501108	4.02643388702563	6.87957147053792	6.84562396897197	5.86539852271568	6.05206036439341	6.65563947332471	7	7	5.36758475395157	5.50767259486977	6.47777405413444	5.98918765596455	5.7006391692612	3.7200075249129	7	7	7	1	7	2	7	7	7	7	7	7	7	7	7	7	7	7	7	7	2	7	7	90.25	1	3
119	6.52522452030612	6.15010882228734	6.36732015771865	5.63042042878954	3.39236838762976	5.68468911080863	6.25062254919563	6.56648838975932	6.97009179808005	5.32897723446918	6.26971014619598	6.43812938246844	6.79415638211417	7	6.15563375155053	6.57478188048901	5.81356035672612	5.7642976738642	6.6957990031038	5.62774663429631	4.4260043697611	6.16405890257905	5.00955418622027	2	7	7	4	7	7	7	3	7	5	7	7	7	7	7	7	7	7	7	3	1	7	7	101	1	3
120	5.59146160866951	1	3.84917345391869	5.94986500428023	6.95739969663753	7	3.75215848714629	5.5395395180955	6.03348760689948	6.0884240629903	6.69312314722086	5.78569154164188	6.60906435539992	6.39045752497606	6.90943908013865	5.83193272418952	7	7	6.32611028101558	7	5.99005515630748	6.53351332529462	5.13189952248024	1	3	7	2	7	4	3	2	7	7	7	7	7	7	7	7	1	7	7	4	2	7	7	80.75	1	3
121	7	1.23368858857482	7	3.58212495485827	6.63703209165959	6.10791379968828	6.63954105656608	7	6.79351479987622	5.82025178769113	5.76039480482989	4.13409129768631	6.97712097581253	6.69213369420891	5.5157334655011	6.94000745413177	6.3736207969456	5.90303242369632	6.15177258538631	5.55406204821735	6.26836582000146	5.87779094111839	5.42116882125016	5	7	7	7	7	7	7	7	6	7	4	5	7	7	7	7	1	7	7	7	1	7	7	104.5	1	3
122	6.69621964795964	4.43113424587854	3.09369199406891	5.65799168500338	7	5.19393051796276	5.83264224080539	7	7	4.10022678029794	6.68771521490766	5.39923135437207	5.79360937323453	7	6.22963317484488	4.59489831011528	4.91686368114697	7	7	5.36196422814541	6.85750323213235	6.28741582948568	5.70166159131749	1	7	7	7	7	2	7	3	7	5	7	7	7	7	3	7	7	7	7	4	4	7	7	84.25	1	3
123	5.62007795759421	5.16775010216362	6.14365241975396	4.53328174738239	6.2733543888884	1.68146430744105	5.73109878112471	4.56089962000124	7	6.24453072856689	6.10410991665823	7	5.97776904024419	6.2233266042554	6.51683535338118	6.20332670934323	6.6160996430677	6.50976607859733	5.67552591792376	6.50227288125845	6.83719532080438	4.57712582964835	6.39999830143283	2	4	7	2	7	7	7	7	7	2	7	7	7	7	7	7	7	7	2	4	1	7	7	76	1	3
124	6.93135177230268	3.07992546874801	6.9058462437252	5.59386152919996	7	4.07495605852714	5.82954799772113	4.5646895064163	6.32649335879305	5.2196778352953	6.08452675669121	6.66649994729596	6.21460119796985	3.27491116586507	6.74559238472875	7	5.27172178381298	7	5.69648603984759	7	7	4.95157618768429	4.99430978700818	3	4	7	1	7	7	7	7	7	7	7	7	7	7	7	7	7	7	2	7	7	7	7	83.75	1	3
125	7	5.68316445308417	6.30712123794845	7	6.45876579001708	3.80392338888012	5.39491463665716	6.23493764931986	5.5208511310197	6.66766091355432	6.81275001017502	5.38696435885838	5.47823571805354	6.2844353182773	6.17031424083429	6.26602500719789	6.99022064664941	7	6.90894069022094	6.2175102298345	5.21533851508492	6.5060733897078	6.63374724691299	3	7	7	1	2	1	7	7	4	4	7	7	7	7	7	7	7	7	7	7	1	7	7	80.5	1	3
126	6.10082022185388	2.07809686927933	3.85950125310052	5.52174805216461	5.84473887685124	5.88958124362957	6.75792853100867	2.51595917595378	4.90059098751258	6.47890194738542	7	7	1.06646774058547	7	4.64252562431929	6.79248168941859	6.96570698489352	6.69499574271141	5.0618037838309	6.1051754250537	4.78548167587481	5.14345837771255	7	2	4	7	3	7	2	7	7	7	7	7	7	7	7	7	7	7	7	7	7	1	7	7	90.25	1	3
127	6.04866269040008	1.35411273254527	3.93606693232207	5.25916239558607	6.93539090465231	6.37656476037577	6.59322764358467	2.89319218865714	7	5.24016301261179	5.31320644346594	4.55092791893593	6.76563470918844	6.86272241438481	7	7	7	6.92842127182974	5.91085729417006	4.71971347194812	3.72152649207445	5.75579839756161	7	2	5	7	3	7	2	7	7	7	4	7	7	7	1	7	7	7	7	7	7	1	7	7	99	1	3
128	6.07399885356463	6.7314481338707	5.79035245842937	6.29545172917034	3.56601089670887	5.4195261600467	7	5.44983065441669	6.56910047443777	7	6.03720215394736	3.98232235157614	7	7	6.45026061036741	5.94268561666766	4.39692231758271	6.59887485318896	6.83953954332501	6.4213949935347	5.27705973471401	3.24134425573266	5.64397460110514	1	7	7	7	7	7	7	4	7	7	2	7	7	7	4	7	7	7	7	7	1	7	7	99.75	1	3
129	5.88186415211541	1.07054753597644	4.91718502227993	6.19049483320622	6.81170229187646	7	6.63304840516002	5.01991091724911	6.506556917065	6.47288869623755	6.10516791859625	6.78250554403711	6.89651691683925	6.02734162788674	6.53033477391416	4.80845237123976	6.40676365782281	6.19521414857447	6.74681399054961	6.2121016339507	6.79609154253754	5.68158561867906	5.80473129170097	1	3	7	2	7	2	7	2	7	7	7	7	7	7	6	7	1	7	7	4	2	7	7	104.5	1	3
130	7	1	7	4.19751627895428	6.93462591854635	6.13569140103683	6.63701934675784	2.00710928168174	5.3352112805133	6.98919120393793	6.55700228796699	5.8994341999415	5.02728306694154	6.47817871693783	6.73960900727945	6.41400855738942	6.04509045095385	7	5.73761609279234	5.99783087932839	5.87360380139673	6.59043857046786	5.45045037890094	5	7	7	7	7	7	7	7	3	7	7	7	7	7	7	7	7	7	7	2	1	7	7	101.25	1	3
131	6.02907172004008	5.91502704605538	6.78762610777108	6.51231103043902	4.41930125673703	2.71057969846204	6.27716094594431	2.7916808660939	4.60688329072411	5.4690679333978	7	5.72184261887906	6.99416069868544	6.87400448136965	5.39550042024587	6.07468658762532	5.32477029272441	7	7	7	6.74166975440406	5.44932001952529	6.90872396671387	3	7	7	3	7	3	7	7	7	7	7	7	7	7	3	7	7	7	2	7	1	7	7	93	1	3
132	7	5.79826964404566	6.35630896653815	6.09217319502325	3.94622708464663	1.92954224318791	6.82801365382815	7	6.96356769683282	3.77768925090506	6.49008094299434	5.67762478204802	2.61709751083371	6.11790954325044	6.6368118095682	6.90199157204519	3.53833176371836	7	7	7	6.25998217565277	2.94690650747719	7	1	2	7	2	7	7	7	7	7	4	7	7	7	7	3	7	7	7	7	7	1	7	7	83.75	1	3
133	5.68427817392049	1.64883104940269	1.44559390741897	6.08986084175206	2.44638679747119	7	5.67352396706185	6.83750868869175	6.94236401520463	6.53880452252437	6.6682596256582	3.3540412440864	4.9937136738345	4.11227967028143	6.44261806546276	4.15913983934378	6.70421758131817	7	4.63369964768658	6.35927832012656	4.55377884101937	5.82629888720959	6.08484600333337	7	6	7	1	7	2	7	7	7	7	7	7	7	7	7	7	1	6	7	7	1	7	7	77.5	1	3
134	5.82894712274468	6.49405737045777	5.54816439721754	5.09716459588856	4.32164776414634	7	7	2.32129211522137	6.39967470965502	6.58860324582024	5.48233741239383	6.13821691495475	7	5.4013633285933	6.29247720317212	3.54380241712578	6.35945753294373	6.96170140044798	7	5.13167434970713	6.71783628633208	6.48627864268438	6.37472617836417	2	7	7	3	7	1	7	7	7	7	7	7	7	7	4	7	7	7	7	7	1	7	7	96.25	1	3
135	6.3286370504019	1.84841429671518	5.17448433753733	4.28776491206	6.79725275443888	6.86233574692266	4.01378623845686	5.30972299107512	6.52689120150256	5.42706412585413	6.91851907923508	5.38617685217722	5.02510373414186	7	6.68730433522099	5.8165562130326	5.990970233653	7	6.82858949018916	7	6.84042053060673	6.35215992360736	5.7643557518879	1	3	7	1	7	4	4	3	7	7	7	7	7	7	7	7	2	6	7	1	1	7	7	100	1	3
136	7	5.88144103594643	6.109517839538	7	4.76026967164241	4.37016766608331	7	3.31866784268758	6.30905634868459	5.35878317419373	5.14487327835378	5.80104409365499	5.6407834717532	7	6.76794020785114	4.41713547142007	5.90053974574032	6.24164925845956	5.87719450759956	5.77882066970359	6.9281785392999	4.97702737136448	7	1	6	7	7	7	1	7	7	7	7	4	7	7	7	7	7	7	7	2	7	1	7	7	95.75	1	3
137	5.96027092497792	2.13654597830717	7	3.97069174527682	5.41845368519503	5.9714510447101	3.76632777830873	6.70208514798657	5.60568660376526	5.89877125736533	6.19090623823838	5.66303055576991	6.58286437463036	6.63070774125336	5.64088146872243	6.39569866553778	6.66315756615969	6.74484295842518	6.25841831987111	4.94712652529379	6.32802334659271	5.32508283558774	6.92176667547654	4	7	7	7	7	7	7	7	7	7	7	4	7	7	7	7	7	7	7	7	1	7	7	79.5	1	3
138	6.95045254310591	6.3838991129542	5.77135327239783	6.97618551643263	2.83035806024043	6.1821829094375	4.0435267304982	6.13451212692193	5.63546181215324	6.38439563520346	7	5.83101407205255	6.21589736382459	5.651146842071	6.41204658090968	5.25225752241571	2.69034784176738	7	7	5.87126134096488	7	4.10426206415821	6.00417971767354	7	7	7	1	7	5	7	7	2	5	7	7	7	7	7	7	1	7	7	7	1	7	7	78.25	1	3
139	4.61257532939826	5.18435768982715	5.84003714511431	5.94834436237112	3.60176479905978	6.2999301725408	5.82172937850839	6.82887592147532	6.82130685406043	2.46251903569268	5.88414780150457	7	6.17325930541265	6.55909257559651	4.63724541494851	6.36123151239215	4.94650016500629	6.74327231866788	6.66887184138132	5.59060939886316	4.63661016519013	6.94393562370227	6.90595047004335	1	7	7	4	7	1	7	7	6	7	7	7	7	7	7	7	7	7	7	7	1	7	7	80	1	3
140	6.470446433951	1	6.53553034848175	5.06005715791731	6.56319904161262	5.89868843921884	7	5.74438254062743	5.96192824502906	6.77430981547475	6.29961535049018	6.46005629195751	7	6.43079245061786	5.71000866162334	3.9817273702861	7	5.24037091162859	6.595230887308	4.13914774830884	3.37570071766017	5.48156920427987	7	3	7	7	7	7	7	7	7	7	4	4	3	7	7	7	7	7	7	7	7	1	7	7	84.75	1	3
141	7	5.47234071888234	6.40823606821919	7	3.5928777830875	5.04488699376499	6.50258803939406	5.86529198645265	7	7	6.63520588403992	4.63432402476535	6.36842746812867	6.89343711171484	6.34117032442066	5.70318908737678	4.77298429176607	5.69429054292113	5.62387841115306	6.39421974071314	4.56766638163693	6.80423404210379	4.20505640190673	1	7	7	7	7	7	7	7	4	7	7	7	7	7	3	7	1	7	7	7	1	7	7	90.5	1	3
142	6.00469554647405	6.19184762350937	4.87951113926469	6.79137727390951	5.55776601052961	5.67178932618455	5.62150903957402	4.99551952088857	6.74803841019091	5.72104197904396	6.5318761673993	7	7	4.60723210123358	7	7	6.29999954149723	4.73503252336051	5.32279155125608	4.76865564805556	7	6.32188695434661	2.56806889083306	1	4	7	4	7	1	3	3	7	3	7	7	7	7	7	7	7	7	7	5	1	7	7	81.25	1	3
143	6.75937571589271	2.17829180885826	3.62393559705261	7	4.50801306412529	4.98333594299114	5.33124962168355	5.9022968600736	5.18661355113732	3.80131904583154	6.1596098002594	4.72884614740857	5.98657126784687	6.89394961755476	7	6.44357893984627	6.14469254831039	6.77451257940994	7	7	6.04399321060666	4.83924533078176	5.7664599925069	3	3	7	3	7	7	7	7	7	7	7	7	7	7	7	7	2	7	7	7	1	7	7	69	1	3
144	4.87617246759635	6.061000382524	3.75630861643948	6.59655099040612	5.01398832325978	6.1488512606977	4.18008467095034	6.56462181046112	6.52898329426824	5.0937522304595	7	6.33149107258869	6.03047732766446	5.06491032938099	5.19824447822513	6.75413280304178	6.16868025532193	6.16536207858047	6.78790262451305	7	4.33165477212845	5.55991055008383	7	1	7	7	4	7	1	7	7	7	7	7	7	7	7	7	7	1	7	7	6	1	7	1	83.75	1	3
145	5.38860021817368	2.60804783851811	7	4.65029749370502	7	7	6.2921801056812	6.5530544535335	6.62505601253777	6.05300496762256	6.890366533796	3.41461520692636	7	6.02840941021651	5.18645644824944	5.7288021422359	6.879421818045	5.92438959393294	5.49429162006417	6.13117924675392	1.69014297547886	2.32994199162447	6.6609439274886	3	7	7	1	7	7	7	7	7	2	7	7	7	7	7	7	7	7	7	2	1	7	7	92.5	1	3
146	6.23972618981291	4.76832267119388	3.05163435289022	4.70106809083153	6.71761419030063	6.64110895945502	7	6.09045337638134	3.81285621326967	2.81691954231158	7	1.27480048142771	5.64638373101195	3.35668894770412	6.4280602096106	6.20587742009088	7	6.56612248366644	7	6.99183011180396	6.53455465541411	6.17904881288592	6.56251633524091	1	7	7	4	7	7	7	7	7	7	7	7	7	7	7	7	7	7	7	7	1	7	7	71.25	1	3
147	6.2002907805382	5.53492350283653	5.48558143916642	6.17630896996117	3.83266960940125	1.81607204346194	6.99053127294147	5.87507350106393	5.64938655892128	6.14731583723051	7	5.23707887602503	6.72440898407519	7	6.57823630950702	4.45314704387016	3.80298097838603	7	5.18163753324431	6.89780510460144	6.03632866921832	4.53247553621696	6.37388153080106	2	2	7	2	7	7	7	7	7	6	7	7	7	7	7	7	7	7	2	7	1	7	7	77	1	3
148	7	1.19729405620252	6.80045668821132	6.38814406744174	6.30992611732027	6.13471763328404	5.99674671838819	5.33782056930321	5.13251858919748	5.40507055438247	6.77332312413898	3.98900015304353	1.50591885092664	6.73300765125428	6.57518702574483	6.64565614942093	3.9036770188831	6.34815656634466	6.55077212335505	6.37464387960987	6.27826490252167	4.74545655971989	6.5790610001296	2	4	7	1	7	1	7	7	7	4	7	7	7	7	7	7	7	7	7	7	1	7	7	94.75	1	3
149	7	5.86567667155046	6.4245349637304	6.43332042241376	2.10073741197976	7	6.58555359095672	6.85314924625326	4.34727668262578	5.91382128001038	3.73660243837815	2.92233927327004	7	6.00464373383144	6.63289001864765	1.84736565532557	6.5088824511859	7	3.77429352504658	5.24002028291926	5.61403710976759	6.70902455624301	6.32774285376933	3	1	7	3	7	1	7	7	7	7	7	7	7	7	3	7	2	7	7	7	1	7	7	73.5	1	3
150	6.02934390982074	2.59480812748579	7	6.59689539699755	5.80261349736479	6.31543065586898	4.07436071167629	7	7	5.60408025203468	5.70088142710417	5.7900679522512	6.26735156186262	7	2.59483965437146	7	6.39023583912991	5.44670922554817	7	3.60752398484998	6.34928814855711	4.35986120218998	5.28568205996399	2	2	7	1	7	7	7	4	7	7	7	7	7	7	7	7	7	7	7	3	1	7	7	87.25	1	3
151	6.39983330727041	4.46841451352845	1.98117657652289	4.29990320921279	6.43573100046896	5.71126593359485	6.49197792518783	6.14457175154563	4.82552036799066	1.69922353971103	7	2.44423035458728	5.64715587660741	5.45444199278125	6.04442921395107	6.03694021651916	7	7	7	7	6.29523189266217	5.07527574201471	5.69939531203499	1	7	7	4	7	7	7	7	7	7	3	7	7	7	7	7	7	7	2	7	1	7	7	70	1	3
152	6.88097483381677	4.1802256832443	6.12007847822653	6.94666838050715	5.10829035597608	4.02965681581593	5.87313348928322	3.73088904468069	5.20347229105922	6.72370409840047	5.52968685033294	7	5.94259998999835	6.80519768392833	5.27940405408403	2.95378744411163	5.83158047001086	5.88222326420572	5.87244994528848	7	3.87728280709495	7	4.09098739406579	1	4	7	6	7	1	7	7	7	7	7	7	7	7	7	7	7	7	7	7	1	7	7	64.75	1	3
153	5.66338949984738	5.68669842217028	2.74552722443046	4.73338692776821	6.58154749887541	7	7	6.90986568017347	4.85031475398217	4.89815838720212	7	6.10960323805153	4.99823493912551	6.89810921657724	3.79895046821509	5.70608239793683	5.31655343323733	6.547687211613	7	7	5.23075672461626	4.13855197612518	7	1	7	7	4	7	7	7	7	7	7	7	7	7	7	7	7	7	7	2	7	1	7	7	100.5	1	3
154	6.34558967060631	4.68100077716523	5.29899296528193	7	4.1276319486536	4.62519415694376	6.51200612651551	2.76990035401378	6.43567170773291	4.653274698027	4.63218883255169	6.11484755975864	6.40014825609605	7	7	5.3638560643336	6.42334091654522	6.6001571290709	6.21563260357556	5.21128818664484	6.06767734862366	5.57674280429596	5.11363204672875	1	7	7	5	7	1	7	7	3	7	4	7	7	7	7	7	7	7	7	7	1	7	7	91.25	1	3
155	5.7060612483737	1.16156193358881	4.86710879615271	5.0649035225198	7	7	6.72630574368989	5.01069054295649	5.7499649625489	6.07178149423996	5.86694146812334	5.84324833888063	5.97023113639899	6.6813731192236	7	6.84630600213014	2.73163171534028	6.6843339430353	6.80605509628266	5.84907263224597	6.6021773290931	5.45959431079235	4.69763023253981	1	3	7	2	7	6	4	2	7	7	7	7	7	7	7	7	1	6	7	4	1	7	7	94	1	3
156	7	5.2266440701061	6.47271262424111	5.78045691978084	2.72691092577712	4.16232345303599	5.36365583416169	6.44157990049278	5.79398512954391	6.8867250449908	4.5183211181602	1.86876162099308	6.24963927542275	5.78316255393824	6.74739957691106	2.2901171154676	6.20061737593875	6.56556674868803	5.951376466253	5.18964779550665	6.80303163226303	6.44320105951686	6.78490392668989	4	1	7	3	7	1	7	7	7	7	7	7	7	7	7	7	2	7	7	7	1	7	7	68.75	1	3
157	7	4.57594227032541	4.83798620075666	7	4.05543072727088	6.16464718224206	4.76111485199855	7	6.2699568838565	4.48709757041273	6.97874940802551	6.14239910847658	7	7	3.22340503378988	3.80325446841077	6.07901375655556	6.13611428830453	5.51927632438016	6.10175272515465	4.37274945232716	3.60515967324131	6.29132493225963	2	4	7	2	7	7	7	7	7	7	7	7	7	7	4	7	7	7	7	7	1	7	7	78.5	1	3
158	5.89452716211567	5.69342399742522	7	6.15513733343662	3.87449823827947	7	5.95571833272268	5.62392799009074	7	7	4.69114395610513	4.1423848880089	6.9954587148724	6.87750887458774	6.43254843846671	7	4.77285139017677	6.20821180306206	5.89175969735047	5.10876446286955	3.84163721470444	6.72308713303693	4.45442487561767	1	7	7	7	7	7	7	7	5	7	7	7	7	7	7	7	7	7	7	7	1	7	7	85.25	1	3
159	6.98908536402246	1.95992410648174	4.07481190043825	7	5.29217446532159	4.59965399076122	4.11616262263699	6.28012461433727	4.81140420603696	4.05873955284374	5.96353365613269	4.34101074694678	6.0609164160275	6.93049322879297	7	6.91073939989219	4.88346511094433	6.65584440621384	7	6.12543189868792	6.42470674236893	6.04005971414664	5.08511113588115	3	2	7	2	7	7	7	7	7	7	7	7	7	7	7	7	2	7	7	7	1	7	7	81	1	3
160	7	1.78981023582941	6.78394065793375	6.30198802335148	6.3152936951849	6.67912339310977	6.20543244216869	3.16474331457111	4.41989335949619	5.67543331439712	7	6.95652986914679	1.93168279724443	3.35715556247421	6.75397582993709	6.90292660468914	3.30512048022278	4.79894422929418	5.97802186867365	6.18915347281082	4.98560689226187	4.35082702836943	6.98059650795072	2	4	7	1	7	7	7	7	7	4	7	7	7	7	7	7	7	7	7	7	1	7	7	89.75	1	3
161	6.59700051597897	1	7	5.92798033072954	4.77420811844714	6.83053061685819	5.82405314503356	6.53214237479901	5.85204052336126	7	6.32001688923971	6.25070704232194	7	5.51760621803257	7	4.3599518677021	5.70365421561493	1.57363427543454	6.20965077406581	4.83693520903469	3.69465376381441	6.79929295739007	6.41639048680755	1	7	7	7	7	7	2	7	7	7	4	2	7	7	7	7	7	7	7	2	1	7	7	75.5	1	3
162	5.63207335505462	6.19511997889614	5.43682456990997	5.69506567182636	7	7	7	5.56137430859014	6.01430371693905	4.95647824462892	5.81376845291045	4.71575246384762	6.88198845210176	3.26084763883728	5.89632334622255	4.5419654312281	5.59248470720414	7	5.05538299689101	6.61732470835295	5.65892325605484	6.31092350503536	6.00308798409071	6	5	7	3	7	2	7	7	7	3	7	7	7	1	7	7	7	7	7	7	2	7	7	83.25	1	3
163	6.24551753957543	5.85771599545306	5.67097749475605	6.14688309789684	7	2.4053336142181	7	5.75510566540499	6.73809565228213	5.83116017091226	6.15962097116136	5.06982297882113	5.54819154976071	2.44121233306017	6.41485554532253	5.17096507006823	7	7	5.85829475924781	7	5.72623765681973	4.53842798701858	5.00423935494396	6	7	7	4	7	2	7	7	7	3	7	7	7	1	7	7	7	7	7	7	2	7	7	75	1	3
164	6.87964324434335	6.20171961693364	7	4.55586012921281	3.65161520475608	2.93670902461109	6.53317090629458	2.94692754087819	4.7391791493249	6.26695653466677	5.9297995122787	5.81620766788208	7	5.90869080680635	4.85736021965412	7	3.47888699220736	7	6.57943911132044	7	6.74376746287825	3.92756910184291	5.9736978817039	3	7	7	2	7	2	7	7	7	5	7	7	7	7	7	7	7	7	7	7	1	7	1	82.75	1	3
165	1	7	6.31246347782697	6.33579399485571	5.37500312503923	6.75663536550505	6.72618158135749	2.55466976138523	7	7	6.53322052010723	4.92984339228675	5.87648721414094	6.24647658908582	5.35129565345731	3.81664562632943	5.42427929046126	6.46707826191488	6.91522980568592	5.20917642670142	7	5.16036096188351	7	2	4	7	4	7	2	7	7	4	7	7	6	7	7	6	7	1	7	7	7	1	7	7	84.5	1	3
166	7	1	4.75388671831464	4.26801619909558	6.4941243981686	7	3.95682456848035	3.06372508661481	6.44239224375328	6.81625917232068	6.89659281354842	6.62358113803471	5.80332522852936	7	3.18690803449558	5.44770845111215	6.99361501155348	6.85979395096115	6.01447541090793	6.38854205296141	4.76927052285163	3.54918013304597	5.53571912693	2	3	7	1	7	3	7	7	7	3	3	7	7	7	7	7	1	7	2	7	1	7	7	80.25	1	3
167	6.58354177128338	1.08778421585941	4.48865749489679	4.41768799247189	6.3075595616541	5.44818350467036	6.65005019734926	7	3.97910824441868	5.0117198394423	7	6.61759706708158	5.73939455535534	6.39577814120195	5.36325995707602	4.52138482271244	7	1.05385647281757	1.69190614654606	7	4.68854094571188	6.30277918065954	7	2	3	7	1	7	7	7	7	2	3	3	7	7	7	4	7	7	7	7	5	1	7	7	76	1	3
168	7	1	6.77698774382556	3.28216476640184	6.32251550508215	4.67575980437752	4.52331318014065	6.4464944059574	4.8731459979651	6.39958548971282	5.93511630110944	4.56761693295769	7	6.84766886684432	6.49963031915105	5.91538311010844	7	7	4.15824472102089	7	5.80398239613524	5.97450345828967	4.8136937859364	4	7	7	6	7	7	7	7	7	7	7	7	7	7	7	7	1	7	7	7	1	7	7	74.75	1	3
169	6.62841451386334	3.12782705646734	3.57437433118436	6.39827555466891	3.96336847920117	4.07043040461011	7	3.9087397708661	6.67438208065546	1.76199997818539	6.75504330945058	6.85114432524067	6.99703371555136	5.13445750021084	6.44131448701903	3.53841788705805	6.26444284703976	4.46293491713968	2.11504325498583	7	4.52760275483528	6.88698261889962	1.11935130318844	3	7	7	2	7	1	7	5	3	2	7	7	7	7	7	7	3	7	7	7	2	7	1	76.5	1	3
170	6.70730622990139	5.0422900047103	5.8545680852192	4.69256422190212	2.99566224984939	5.89011731735822	6.89865772858836	7	4.94664984122036	3.0035436809436	4.10415655871681	5.59804869098081	6.50181140216437	5.94313369774841	6.28511293873426	6.40841258611195	6.88866004669378	5.17052653240384	6.30539983413915	5.59119106771693	4.28867955687856	6.99537938810503	7	2	1	7	2	7	1	7	7	7	7	7	7	7	7	4	7	7	7	7	2	1	7	7	71.25	1	3
171	5.41960021015207	6.62233757548389	6.56930001729136	6.95147525337232	3.57665793679513	5.41198821465829	6.09717163346029	3.5675406611679	6.40948554475864	3.84221728964588	5.166865439762	6.06956978074661	6.71697897972605	5.94743671044623	5.02018624297951	4.60872143818691	6.46618685195832	3.03023335876116	7	6.47747042611311	7	7	7	1	7	7	7	7	1	7	7	5	7	4	7	7	7	7	7	2	7	7	7	1	7	7	74	1	3
172	6.39869446451631	1.45559145109618	7	4.12291425266315	3.47314532273862	6.42020008798636	7	5.26596052675317	4.28703463572984	7	6.56548388330056	3.07471763727297	4.3558067072887	6.03007175520318	5.51714925679762	5.47409090599823	3.01340680148152	6.18615515297249	6.73514889650967	6.34626631862632	4.9883374593855	7	6.20827218967925	3	7	7	1	7	4	7	7	7	2	7	7	7	7	3	7	1	7	7	7	1	7	7	85.75	1	3
173	5.58837268638346	6.372191065229	6.70313205005299	7	1	3.89823871897364	7	7	5.35678734569825	6.3007020296597	5.75508217577791	4.84408203598065	6.80849166498089	7	6.28370504296384	5.0115661002169	4.14840391866388	4.0044668148412	4.78115534596228	4.89903247532048	7	5.21909410057944	6.16895406183637	7	7	7	1	7	2	7	7	7	7	3	7	7	7	7	7	1	7	7	4	1	7	7	74.5	1	3
174	5.41405490467309	4.00385628634849	5.81685237000516	5.20991851826382	5.56697488042637	1.85383947457741	2.8147309959832	5.24980505552347	6.56533038083271	1	6.401519161246	6.09801806929952	6.06669706887782	6.89397061562177	6.47671207209855	1	5.41296765021539	6.48802641464175	6.97618419893931	6.95726079164809	5.67646646176072	4.26278742411559	6.86080590022043	2	3	7	2	7	2	7	7	7	6	7	6	7	7	7	7	1	7	2	7	1	7	7	70.25	1	3
175	6.85188122173724	1.1850653709783	5.16229754752291	6.0076427862296	5.25744846980708	6.15008062614772	5.45819774718669	6.99783342576411	6.26166380499291	4.28645040205497	6.58401363671367	7	2.48166838400428	4.18533190188892	5.77240457071873	5.76209188456677	6.5195868777824	5.78312248653804	7	7	4.18895709558973	4.05570376037397	1	2	7	7	2	7	1	5	6	7	7	7	7	7	7	7	7	2	7	7	2	2	7	7	59	1	3
176	6.35795172795257	1.23143864321116	4.06987815113196	5.19219599458837	6.89495409078649	6.5296255634618	5.81475899996702	6.71832215481746	4.01471694266389	5.96108609006893	5.77346041319405	6.89372624076265	5.78566935060668	4.78904753434253	4.94487583591663	5.27996575305923	7	1.08699940302671	2.04063799087799	6.48087640190645	4.66041971997488	6.99280108945091	6.8279587613894	2	3	7	1	7	7	7	7	2	3	6	7	7	7	5	7	7	7	7	7	1	7	7	68.75	1	3
177	6.9521286972358	6.71076315581704	5.89654227062855	5.62848128506903	1.73910859564863	6.72136298903652	6.18914822946806	6.81264818349711	7	6.99101498693128	4.67627413680332	5.41360057074186	6.6753772062321	6.15400038692077	5.50394831130576	4.95646408107524	5.09190758551552	3.62417138120682	5.548678460374	6.29584155453054	6.15977338574057	6.70320922353599	3.27620770282728	7	7	7	1	7	7	4	7	7	7	7	7	7	7	7	7	7	7	7	7	1	7	7	64.5	1	3
178	6.06908177269511	6.36042256351506	5.9944952884306	6.38022891890435	3.50001891337739	4.96584284747583	6.11840349187293	4.63583112982401	7	6.17180673427374	4.52500421816742	5.64344429687967	5.87985874157813	5.76409272527375	5.7248423880264	3.6362206513735	6.11675770770021	3.89000096586618	7	7	6.65410119242571	5.61557136638038	7	2	7	7	6	7	7	7	7	7	3	7	7	7	7	7	7	2	7	7	7	1	7	7	76.25	1	3
179	6.10004843154403	5.19981902356208	1.97826725958546	4.6450769165611	6.10337831962307	5.43346885851861	7	6.10681469527391	6.24258200457128	5.85616902049182	5.77106835594116	5.26735138496665	4.80564152993192	4.53959917578713	7	5.206597030334	4.96414259596536	7	5.67239456401241	6.0789091454994	3.59250062526657	6.41691293321874	4.651446949645	1	7	7	4	7	7	7	7	3	7	4	6	7	7	3	7	7	7	2	7	1	7	7	90	1	3
180	7	6.80472481746412	7	5.50605223886982	3.87751732179507	3.39068993123144	5.82734727919381	3.13653667066619	3.93052632334588	4.30391028020353	6.98876302708142	4.77583724984723	6.99733084046516	6.96849470081882	4.38643259777582	5.79775888923393	5.721363123635	7	6.38121927525658	6.37843212088245	6.32664927556624	4.82608817997339	5.84825460454165	4	7	7	2	7	2	7	7	7	7	7	7	7	7	7	7	7	7	7	7	1	7	1	71.75	1	3
181	5.26575088297627	1	7	6.09294707228894	6.88471629008458	4.08550045120804	6.87936205244765	2.00672809978469	4.41617148762341	6.58369033803831	6.8811415496899	1.9641074014764	5.6798314711479	7	6.91244254799712	6.57592860213574	6.12813908078301	5.43951310423085	4.58399596123981	4.9505499053407	6.57920811207949	3.60849061265183	5.94009864597955	2	5	7	1	7	1	7	7	7	2	7	7	7	7	7	7	7	7	7	2	1	7	7	72.5	1	3
182	5.26013834605012	1.8392848061255	3.05417964489981	4.53119641841464	6.89173109814031	6.71358837393405	6.51529251730799	6.22238356002192	6.91865720840828	5.78282275667203	5.31207087157071	6.01060633703102	5.66313116061468	4.8670499379227	5.64145721572618	4.04967109002443	6.51382434082694	1	3.42811243040553	6.58048784030091	4.54352559504338	7	7	2	3	7	2	7	7	7	7	7	3	6	7	7	7	7	7	7	7	7	5	1	7	7	68.25	1	3
183	6.83133617705554	4.91892015655936	5.51287939929215	7	7	3.57994079406979	3.01825537197605	7	6.20741052451284	6.03823815207564	7	1.61639825370928	7	2.86505254286443	5.46003002938853	6.34628724192075	6.13760727911147	5.87287485832495	6.41944711094969	3.94031046553237	7	4.76912871230109	5.80591932610786	7	5	7	3	7	1	7	7	3	2	7	5	7	7	7	7	7	7	7	7	1	7	7	73	1	3
184	6.11143924252485	5.06863835305387	5.58835803353201	7	3.38979171143594	5.02253365066709	5.61673397373955	2.68732719608656	6.33931063693531	3.52607286176318	4.76499860185233	5.62654576483343	6.38807220941303	6.67793736283477	3.48913696011858	4.01042793425821	6.08806402140301	6.8394008289215	6.55379057087831	6.70439651434789	4.97930687059648	6.83529092404628	5.50315345828739	1	7	7	6	7	7	7	7	6	7	4	7	7	7	7	7	2	7	7	7	1	7	7	66.75	1	3
185	6.05725749283499	1.75959564671595	6.89346105961832	3.81483899634241	7	3.926489667982	5.06700664948506	6.09185632122777	3.91352404684328	5.58675875117402	7	4.97346307592163	7	5.58124106719708	6.00852611830077	5.83576402273772	5.51736099770698	4.23128048426348	5.6479101999309	7	6.66695911486668	5.97472220186848	5.53656562805431	4	7	7	7	7	7	7	7	7	3	7	7	7	7	7	7	7	7	7	7	1	7	7	66.5	1	3
186	5.96488109211128	1.76432165430995	2.40754666026022	3.77253974856869	5.47163986688154	5.68024308381481	5.21416256368058	4.87616119888225	6.72943135518234	6.59041809393447	5.86799643801122	6.50926794578203	6.69090012608871	5.95310294165953	3.93042678383357	6.4496708232572	6.01673884264226	5.88190917152004	5.46683180637197	6.5434587319128	4.08276150893451	6.23279732174882	6.1239377192435	7	3	7	1	7	7	7	7	7	3	7	7	7	7	7	7	7	7	7	7	1	7	7	77.25	1	3
187	6.6804386450197	1.24912880836384	3.68534929824091	5.10204814005478	6.20596966729446	6.77555587962501	6.13089038815363	5.68296656177789	5.30002676380868	6.98482527788278	6.3060396827593	5.95463789270675	4.82852714226789	7	7	4.6834868903435	4.79563746510204	4.11034250135408	6.32173487200485	5.69193196479137	4.27700656456106	5.95619554237804	4.16018463101412	2	4	7	2	7	2	7	7	7	3	2	7	7	7	7	7	7	7	7	7	1	7	7	77	1	3
188	6.92644445411625	2.29241976820858	4.16060743116443	4.32526197421238	6.1749919655788	7	5.87905900098172	5.85887991001658	5.45778013502832	6.19818609140546	6.621404201701	6.41129266195895	7	7	7	1.34794252527908	6.31546515441988	5.54886585174918	3.41850439165162	7	3.42055093236045	4.89571521008176	1.47944002234113	1	5	7	7	7	1	7	7	7	7	6	7	7	7	7	7	1	7	7	7	1	7	7	74.75	1	3
189	6.28495572548019	2.32246334615651	4.25994830512694	5.53583582591306	4.03771810681165	5.82727892107711	6.356149366313	5.25277398324985	6.43050820288987	2.35457504765266	6.35036258164918	6.73083759728478	5.59882562264121	5.06144346630526	5.06556811580673	5.1591914285082	6.20704259465125	6.36355244329079	1.83651253601771	6.94908774993132	4.00577044703792	6.1134108881036	1	3	7	7	2	7	1	7	4	7	3	7	7	7	7	7	7	2	7	7	3	2	7	7	66.5	1	3
190	7	3.64782692182195	7	5.2135387940007	6.71039552848858	4.92822409846837	6.76102665198755	3.04690129932223	5.52868930395104	1	5.30418545726863	2.08109808534521	5.04380548727865	6.58082438140404	5.42947054481629	1	3.88420251115783	6.48081090109232	6.3434851679519	5.31703007224997	5.68251264914683	7	7	2	6	7	1	7	1	7	7	7	7	7	7	7	1	7	7	7	7	7	7	1	7	7	75.25	1	3
191	6.7727868906684	1.76738773696313	4.21375148351524	4.98530242687947	7	7	6.81606863129058	7	5.93580141311436	5.23586718396347	5.55411877784865	4.40058112127522	4.55069886563224	5.59201646219547	5.71806438723484	5.92437100172475	4.81667523049569	5.40961716762776	1.40401544476268	7	5.91436106758345	4.75854724519512	4.28330978128351	1	5	7	1	7	7	7	7	7	2	2	7	7	7	7	7	7	7	7	7	1	7	7	63	1	3
192	6.65122841627594	6.22114291933195	6.14780838871822	6.38955470714356	1.81967683953048	6.51501592761908	3.61878276161176	6.32829191123756	5.45222336123695	4.39592345786327	7	6.82053464836471	7	5.89065528003743	1.84627696492225	3.98712350090541	3.46465484429387	6.50766020538009	5.67321307797848	5.14804061262218	6.39346724064174	3.44183657309519	4.96272762769407	7	7	7	1	7	2	7	7	7	7	7	7	7	1	7	7	1	7	7	7	1	7	7	75.75	1	3
193	6.04412742895065	1.35692845851443	3.53314158383606	4.41904935504494	7	5.91344474018092	3.08944340329828	3.71850782506142	6.07717753834243	6.3761077042231	6.18726498086185	4.5335214435588	6.06347015432937	5.81256647060304	5.97719325097396	4.81464495219033	5.86058977773639	6.12410078941812	6.55346802585755	5.17615767852553	5.71506466745162	3.87874800964748	6.01158805296732	1	3	7	2	7	3	7	7	7	3	3	7	7	7	7	7	2	7	2	7	1	7	7	63.5	1	3
194	6.50053419926229	1.38525367153635	3.56496930466548	4.94617856791841	5.81803873695944	5.39706988968117	5.42341156036069	4.95498051114364	6.97891731115995	4.68309092950201	5.79855337150635	6.35544304227863	5.09625369956454	6.41281517875343	5.37093758295347	7	6.21522229125256	5.9387155280194	5.01858524945477	7	4.82311446615516	2.67164834811306	4.74301874379229	7	3	7	1	1	1	7	7	7	7	7	7	7	7	7	7	7	7	7	7	1	7	7	77.25	1	3
195	5.43680530629184	2.54865311708225	5.04892837383429	5.32810963501791	6.48469123464179	6.05748133978537	3.35340509686547	5.40556094222574	6.04470575319658	6.13081843034439	3.75284363256943	3.88791848515124	4.82635003769611	6.08136291249591	6.23463079137663	5.81124971351661	6.6105118160724	6.3530419603803	4.04526500361784	6.22745329447744	5.89459818250154	4.57757265594029	6.12121521773428	2	3	7	1	7	1	7	7	7	4	2	6	7	7	4	7	7	7	7	7	2	7	7	71	1	3
196	5.1923422875662	4.97148250334834	3.27806268567738	4.61623532086579	3.69783706115452	4.88011995174674	3.17838482047533	7	6.66214953784821	5.84981014134105	6.86312603930819	4.48662921292268	4.89063959700852	4.28375780198845	5.95296206060803	4.88601838083743	6.213171639368	6.0315186323791	6.31854477902156	4.12520654675817	3.06292799131085	5.2570101211454	7	1	7	7	4	7	1	7	7	7	4	3	7	7	7	7	7	2	7	7	5	1	7	7	80.75	1	3
[truncated: 5 more columns]
