# Supplementary material for: How Are Mate Preferences Linked with Actual Mate Selection? Tests of Mate Preference Integration Algorithms Using Computer Simulations and Actual Mating Couples
Source: PLoS One. 2016 Jun 8;11(6):e0156078. doi: 10.1371/journal.pone.0156078 (PMC4898694; doi:10.1371/journal.pone.0156078)
Supplement: S2 Data — Long-term couple and agent-based model data analyzed in Study 3. (ZIP) [file pone.0156078.s002.zip › S10/Polynomial Model Data/Polynomial Couple Population 01152016 0845.csv]

	trait1	trait2	trait3	trait4	trait5	trait6	trait7	trait8	trait9	trait10	trait11	trait12	trait13	trait14	trait15	trait16	trait17	trait18	trait19	trait20	trait21	trait22	trait23	preference1	preference2	preference3	preference4	preference5	preference6	preference7	preference8	preference9	preference10	preference11	preference12	preference13	preference14	preference15	preference16	preference17	preference18	preference19	preference20	preference21	preference22	preference23	fitpoints	sex	algorithm
1	2.4802532228763	6.38884363408067	7	6.54931536418059	6.55457122708389	6.3286420813798	5.45355446759354	6.83471213409792	6.12009500601097	6.36610664973624	6.89165158012597	4.42811693217291	6.45761228128381	6.89152254120547	6.68357979092489	6.009515511504	6.82815308465556	6.10315647477209	6.91651042598192	6.68356241447858	6.68102003268589	5.97412530083842	7	7	7	2	1	1	2	3	1	4	7	7	7	3	2	3	4	7	7	5	3	6	1	3	95	0	3
2	3.46073077484978	6.6573461552847	6.98197343978575	5.69321320827425	6.3922990535704	3.56968080955964	6.32962930337402	5.40859573952551	7	5.40737515404425	7	4.63331743971605	6.96719041997277	6.38753795917031	6.95249023771004	6.89595044989326	6.94893447031067	5.55085256128133	7	7	6.68258279821292	4.84480807074256	6.37717946623153	7	7	2	1	1	2	2	1	4	7	7	7	3	2	7	4	7	7	4	3	6	2	3	99.75	0	3
3	3.62359466493875	6.26005152600724	6.81864886777857	6.17005342661683	6.99377782602707	6.09063023122716	6.02686157017708	6.91086963823521	6.37629803757108	5.61653215952273	6.7906580731094	6.12419347484584	6.63733373045724	7	7	6.1307528124666	6.10691461005095	6.56792190187629	5.8030942504245	6.57858860101029	6.94595964503689	4.07027500769786	6.60438876152731	7	7	2	1	1	2	2	1	5	7	7	7	3	3	2	4	7	7	3	3	5	2	2	99.5	0	3
4	3.47209852677713	5.93006566109645	2.65470154569557	3.21869791212463	7	6.96592514801523	4.10564404669086	6.83082111271997	6.42495336425391	6.80971571745907	7	6.67860417153127	7	6.4269843023312	7	5.8107127847434	5.14234869778369	4.96154381992221	6.26894131385733	6.0937320394827	7	5.42995752838541	6.42026063613832	1	7	4	2	1	4	6	1	7	7	7	7	7	1	7	7	7	7	7	1	7	1	2	89.25	0	3
5	2.83827421136093	7	1.99844363796307	1.58282553918388	6.44932999825771	6.13578438690699	6.02418328278108	5.33491901132027	6.85784397493092	7	7	6.45195285284184	6.62043728217363	7	7	6.90115929248212	4.84322173051784	5.21911750540698	4.78694804173368	6.5482808126883	6.91155165448678	5.80746058745776	7	7	7	4	2	1	2	3	1	6	7	7	7	7	4	7	3	7	7	6	2	4	1	3	85	0	3
6	3.31835512754	7	6.20543708392302	5.035569960635	5.03825889982743	7	1.3746264533688	1.48765813251225	5.12359411298247	4.83288818117832	6.34871385601199	5.14577585174076	6.16632280843844	5.91775874880848	7	7	6.77508311743575	7	6.65787631765993	6.27030562100358	5.72004133678961	4.1354014269233	7	7	7	7	7	1	5	1	1	7	7	7	7	7	2	7	7	3	5	7	7	7	3	7	123.75	0	3
7	4.51375236172254	6.25271241330459	6.09149679182777	7	5.30906294502043	7	4.55929752584983	5.11268810557471	5.74643353100946	6.66279216413206	6.01548457731715	6.4942304316905	6.59272584820353	4.399192998824	5.56828311727447	7	6.76279834508833	6.70845263898661	7	6.72615915332816	6.8515347484215	7	5.76548114782652	7	7	3	1	1	2	7	7	1	7	7	7	5	1	7	7	7	7	7	1	3	2	7	94.5	0	3
8	3.79075677177672	7	2.2886435058559	3.00425599313943	5.87467615075211	3.99963549064491	7	1.63294668410562	6.72236344902705	4.7562222230107	6.1942168360905	7	7	7	7	5.57439287810649	5.9110425370785	5.60825679228416	5.84620338776014	4.55055237181152	6.09301976416936	7	7	7	7	3	1	1	2	1	1	7	7	7	7	7	7	7	7	6	7	7	1	3	2	7	93.25	0	3
9	4.86672225904067	6.14158673799511	6.55478570460974	4.24893811987749	6.67011885664014	7	6.00546717617248	4.17027514440474	6.30171468251326	3.67614486505109	5.81261607497571	6.27242091662231	4.16999074581796	7	6.01261170845787	7	7	5.62991194177521	6.20402790623036	6.37182240594181	5.41684244582677	5.49894484148667	6.82616986145207	7	7	7	6	1	2	7	2	7	4	7	7	7	2	2	3	4	7	4	1	6	1	7	80	0	3
10	5.28712772528687	7	7	4.60082113023941	5.75317799561352	7	6.12794953062462	6.26566631293146	6.06577815527233	5.52481666004666	5.56790962419645	6.54556346786731	6.71737106190988	6.44676254349619	6.26278967421995	7	4.06502554447175	5.38946668111491	6.06907411273607	6.14319347414627	5.44349999364387	6.81066763833408	7	7	7	7	7	1	2	7	7	6	7	7	7	7	1	2	3	5	7	7	1	3	1	7	98.75	0	3
11	3.50878172325118	4.64024921430714	5.80421142242716	7	6.41523904323681	5.80318859762154	1.34786271008758	2.55757347399224	7	1.45852615133606	5.10914511737431	5.11238477636256	6.47875844490695	6.43526036526	7	7	6.21125183125906	5.6702939102698	7	7	5.49337585206353	6.782014274161	5.39946906754094	7	7	1	1	1	4	7	1	7	7	7	7	7	7	2	7	6	7	7	7	7	4	7	110.5	0	3
12	4.28094757954561	5.77821779670395	2.46568717865343	2.81015123241139	6.94361110646095	5.45652820870192	1.13978693512745	4.63404525135396	6.13561822323442	3.63370960522025	7	6.73911299152117	5.46472099137881	4.37500801562286	7	7	6.29552122344011	6.03546400959494	6.84850897031979	5.71205618626199	6.85520187963117	6.24965489084683	7	7	7	4	2	1	2	3	7	6	7	7	7	7	7	7	7	2	7	7	2	7	1	7	89.25	0	3
13	3.31569711936173	6.49675377723649	7	5.63022847836704	7	6.38287659650373	7	7	7	1.26114387964713	7	7	4.33756296583152	6.32996417685967	4.66230467263153	5.75018615941443	7	5.93992325902491	6.07075679447189	4.93757670665798	5.52605467770428	7	6.9979646082813	7	7	2	1	1	1	4	1	2	1	7	7	7	7	7	3	4	7	5	1	7	4	7	94	0	3
14	4.33364837272043	4.46302751850867	7	6.44535268736312	6.89798200090126	7	7	4.40247327343124	5.84447795091115	4.59605653722515	4.81270210419686	3.50785139836993	6.07532762829277	6.3511855891141	6.84528824222276	6.54189664333405	6.15588307655	6.71769370504887	7	6.28746993117132	5.17597749439686	6.24450262441224	6.46272304461624	7	7	7	5	1	2	7	7	7	7	7	7	7	4	7	2	7	7	5	2	7	1	7	86.75	0	3
15	3.42403509735539	5.74168511197454	2.89312552012996	1.15386631751804	5.50505617902856	6.43326060733845	2.81100612808968	1.31444869004971	6.21165196458956	6.25028864244611	6.98020617105151	4.92172809088293	7	7	6.14693710713706	6.81887420220821	5.58928151746542	6.81085902903622	6.18124571324138	7	5.82722038087271	6.36472963861576	6.75447573840543	1	7	4	1	1	4	7	1	5	7	7	7	7	1	7	4	7	7	7	2	5	1	2	105.5	0	3
16	3.41519383511602	6.07075846250806	6.88502379251348	6.44340575568556	7	5.77038111238405	4.77239980056325	6.88110617693466	6.70064856358518	5.06358152574806	7	6.19034757499887	5.8586151624857	6.24221191488596	6.37350132882517	6.34564931991759	5.18878287804247	5.69689741577847	7	4.99753601352194	7	4.08068675079524	5.74501405473019	7	7	2	1	1	1	7	7	7	7	7	7	7	7	7	3	5	7	7	1	7	2	2	93.25	0	3
17	5.24508761414941	5.35118354995638	2.16515534959541	3.48762406887705	6.03937644587648	6.16355941974967	4.39373588558311	4.0402953102936	5.77172548577692	6.31346334696645	7	7	5.71248255914621	4.59683670179017	6.51141245318143	7	4.25794915070046	6.20881825010807	6.62586837232904	6.07897574150065	6.16014208916979	5.2437094714268	6.80490909600188	7	7	4	2	1	2	3	7	5	7	7	7	7	2	7	7	2	7	7	1	7	3	7	102	0	3
18	7	5.90286192144709	1.53125043517668	6.35292196582191	5.70752247568218	5.73013558993605	4.05731586722183	2.54510930295874	6.12504910097349	1.86776705034373	6.23359374492353	4.54685762935618	6.97768006552826	7	6.05650102739682	6.37728950858772	7	5.37185056600071	7	6.86523909358823	5.78707928657456	2.07479475150178	5.49611857209688	7	7	7	7	1	2	7	2	7	7	7	7	7	3	7	6	3	7	7	1	4	1	7	92.75	0	3
19	4.04750138251394	6.84311374428939	2.73753419242343	2.43591296426277	6.88110905543931	5.47115109136308	5.92535535630148	6.30434826496615	7	6.87665326590413	6.89797452983051	7	5.74274484936879	5.48973215929765	4.31579790121432	7	5.71192267185032	6.40731585369124	7	5.94203839622882	7	6.49595276696596	4.86355872103252	7	7	3	1	1	1	7	1	2	7	7	7	3	2	7	5	2	7	7	1	4	2	2	81.5	0	3
20	5.18716333461319	6.9036315171464	5.47318813618195	6.8559399939622	6.56078049652958	4.50464579821313	5.24997611174274	2.06512940873056	6.94427342808803	7	7	7	4.63109873555453	4.56086644536225	5.21479472472733	6.86574207449147	7	5.5789459058904	7	5.46029807860977	5.65834067007788	5.85874350576317	5.47491131804564	7	7	2	1	1	3	5	1	2	7	7	7	7	7	7	7	3	7	6	1	3	1	7	89.25	0	3
21	3.05163330766191	5.88625949867577	7	6.92008167822491	7	6.61503805853145	7	7	5.84030869332154	5.96022200767367	7	7	5.28073050538605	4.37690912380738	5.72501663020145	5.8635251494788	6.08851204194538	7	6.74734839052395	5.70094930175945	5.81945830885687	4.83902145021383	3.30322499502988	7	7	7	7	1	2	3	2	2	4	7	7	7	3	7	3	3	7	7	2	7	2	7	88	0	3
22	2.09961375562385	7	7	5.76146140907106	7	4.91454927806187	6.70016415111357	6.95186451487779	7	3.5954055545579	4.7009387597344	6.32243271979666	5.75932115822638	5.44381177685593	7	6.22673965294829	5.3519474667558	6.21566325945277	6.38165507713588	6.70717089395962	5.65740965226452	5.85848970292876	6.35050494338843	7	7	2	7	1	2	2	1	5	7	7	7	7	2	7	3	3	7	4	1	7	2	2	85.75	0	3
23	3.22435765353114	6.26432107288112	6.18355457968289	7	7	6.28722651646742	2.40843325958093	2.10265643188602	6.13015778319358	6.68650563542226	4.30756241772125	6.88470715855701	6.93467356718606	6.8411524351684	7	6.85409329836699	7	7	5.67991190013556	5.6929724487781	5.30203228776248	3.51473413111401	4.61967668059468	7	7	7	7	1	2	1	1	7	3	7	7	7	1	3	7	7	7	7	5	7	3	7	103.5	0	3
24	1	2.44925137870691	5.53889492395019	4.32320176258937	5.89690312559754	4.25529811032985	1.34356300496168	6.85680492854276	6.93342838667959	7	6.88332273898111	3.15272162432509	6.09876199152105	5.35277524391985	7	4.32484521553821	6.27091055930659	6.13429311328719	4.66614267588094	7	6.92544584980353	7	5.41137445676202	7	7	7	7	1	2	7	7	3	7	7	7	7	7	7	5	5	7	7	1	7	2	7	83.25	0	3
25	6.55511748267043	3.53946476368807	1.03495629012893	6.27831337689255	3.35651911454993	4.83842049461267	5.9361078005928	1.13895559595801	7	4.11156252850028	5.12145239596319	3.77247338075789	4.41797013664284	6.4845328259877	6.26307104855283	6.50757506436428	5.97971382067274	6.88715533820265	7	7	7	6.08462226335093	6.64754638865826	7	7	7	7	1	2	4	1	3	3	7	7	3	2	7	7	7	7	3	2	7	1	3	84	0	3
26	5.3758762398232	6.93780053638314	3.84525706210678	1.64251956522457	7	4.91009870885295	5.32981537727243	3.79024513208359	5.52530305817963	1	6.88564818479428	4.9200579390188	6.79819026914487	3.3470091686546	6.67712883197067	6.7463993242557	6.76578673978922	6.85256196178729	6.33451168956288	6.14234235085635	7	7	5.585591309278	2	7	4	2	1	2	7	7	7	5	7	7	7	2	2	7	2	7	2	2	7	3	7	95.75	0	3
27	5.48163167827747	6.63051983917599	1.43633508585117	1.80123410197162	6.2449089415701	6.06671458376425	5.19272467884366	3.99482328580784	6.0398358125352	6.65563398109764	6.88792920137897	4.84145761423961	7	3.54545746427808	3.72071589643354	6.59466081303089	6.7472358871793	7	7	7	5.54288556737022	5.33473957384783	6.30957293123032	7	7	3	1	1	3	7	1	6	7	7	7	7	6	7	7	4	7	7	3	7	2	7	89.5	0	3
28	2.26217693374198	6.30089333764576	6.78875931753307	6.88643749887398	6.86845414059906	7	3.13178799379485	4.0094737695267	6.91677378890716	3.29385747373072	3.61288658657588	6.82486122457043	6.84236750955232	4.7961858513118	4.62398903742798	7	7	7	4.91009676461586	5.13812182599619	6.57704495332337	5.9633811446316	3.68295922197497	7	7	3	7	1	2	7	1	7	7	7	7	7	1	1	6	3	7	7	1	7	1	7	94.25	0	3
29	4.51749065602279	4.73852644479466	2.80243503482954	6.37431432782481	5.97639338272109	4.68132973265262	7	6.97093393823189	4.4826299348232	5.61737727016063	7	5.78293207719806	6.570526757611	6.90735803682748	5.01781195183268	7	5.86926304243787	6.82577241252337	5.71864163406053	5.33416826095231	7	7	4.19019252581418	7	7	7	7	1	1	7	1	7	7	7	7	7	4	7	7	2	7	7	1	7	2	7	90	0	3
30	3.19407858597745	6.91538128439459	1.33285898270245	3.69437750983287	5.94234856168018	5.52880435495798	2.09019065618387	3.40844863242664	7	6.69203732038586	6.95327288184813	4.56630080199095	3.5190576640713	7	7	6.60117279478115	5.44268311980797	6.98118448546014	6.58348742548582	4.88832245800095	7	5.16262302625407	5.40879835864377	7	7	4	1	1	5	7	7	7	7	7	7	2	3	7	4	2	7	2	2	7	3	2	86.75	0	3
31	6.67569221318487	5.29644867919163	1	5.85000333521297	4.70709270453809	4.83840189654346	1.53278600262103	2.29311106237359	6.63366129596099	1.06099159139706	4.56921347186333	4.73348106767077	7	6.65238024125176	7	6.52746046311609	6.71413204541221	7	6.22105841904296	6.04471079032816	6.29634592776039	2.00805880739541	5.20299239249236	7	7	7	7	1	2	1	1	7	7	7	7	7	7	7	7	4	7	7	1	4	1	7	105.5	0	3
32	3.0920012095876	7	5.55356083701456	5.10352217933914	5.04785675131724	5.64551043852593	1.64916077318258	4.14685380379989	4.88785915696919	4.86216129953489	4.97280038999261	2.17038667080634	6.2167519499498	6.715324279383	7	6.88066233779257	6.73139041014556	5.67772222120276	4.78138208322875	7	4.06351430436027	6.64601199943324	5.36089578328725	7	7	7	7	1	7	1	1	4	7	7	7	7	2	7	7	4	7	7	7	7	1	7	96.25	0	3
33	4.93911778115409	1	4.65728969291324	7	6.07427969681691	5.17658040054067	7	5.70419413309128	1.72031263604733	5.86670916471158	6.51612197652514	6.96264428532566	6.0110218437929	4.78277776992114	3.56064668499461	6.35545100140022	7	4.89223604983068	5.66614498829487	5.01179826145207	6.50486617644122	7	4.92882702897473	7	7	7	7	1	1	7	7	2	7	7	7	7	2	7	4	2	7	7	2	4	3	2	78	0	3
34	3.58882927518865	4.86073794688802	7	5.72559299137644	6.24291048301483	4.00931832976881	6.87996388979123	3.83972169099415	2.78431182668081	5.99720365985262	6.55440008854398	6.21343081031598	6.43245465775708	7	6.22946275980566	7	4.6174631838033	4.41892393951671	6.56660744561724	5.29998990018938	6.96037210149847	7	5.15085265826995	7	7	2	4	1	1	7	7	7	7	7	7	7	2	7	4	6	7	2	1	7	3	2	72.75	0	3
35	4.52049906806624	6.63234684800537	4.08758716684177	1.15755567966578	5.80578089453792	4.68624409000671	3.96455652741145	6.73740100327287	5.63478066587451	5.66445486377697	5.25476232702693	6.90327417530643	2.60004190971335	4.53666587670662	7	5.83635667422612	6.9594192881891	5.9947616466777	6.54594854232947	6.2796282976469	6.60072068194633	7	7	7	7	2	1	1	4	1	1	3	7	7	7	7	1	2	7	4	7	5	3	7	2	3	88.5	0	3
36	1.47420275053394	5.39024397003714	7	6.28660170848201	6.70315673802559	5.63783124383457	6.52152174090195	3.68226251913228	7	3.23211371918613	7	5.58281607706433	7	5.24765409816343	6.27229017631236	4.72589887073231	6.97924415472196	6.31647247132715	7	6.90818108228096	5.40358235326332	5.38932988606548	2.06030177277038	7	7	3	7	1	4	1	1	6	7	7	7	7	1	4	7	2	7	7	2	7	2	2	90.25	0	3
37	4.32806070858606	6.55514392699018	2.92116222964123	3.8672933601607	5.32734491236673	5.52555734483981	1.93719325800685	1	7	5.17212412482418	6.54498879431278	6.25875151600211	6.21854127980967	7	6.66395159312292	5.10890593806083	6.44393812265907	6.12059487502474	5.60941995223964	4.01341186454356	6.2791661619666	6.1780304008773	7	7	7	4	2	1	2	1	1	6	7	7	7	7	7	7	6	7	7	7	2	4	2	7	93	0	3
38	4.96382395799189	6.6812257873516	2.52830376916013	2.90518052708701	6.6041301058724	6.08731630413663	7	1	4.04181526601185	6.97409921519583	6.72260966900081	7	6.29163531037653	5.70426899056761	5.01310122327897	7	3.30468998195336	6.78605622578351	6.23288347627484	5.78429835987563	5.11686446161146	6.61245222035017	4.39792348659292	7	7	5	1	1	1	7	7	2	7	7	7	2	3	7	3	2	7	7	7	7	2	3	89.75	0	3
39	1	2.82767468011054	5.1845877482403	6.06491198794064	7	4.70681647803877	3.35541993530788	5.34808732138182	5.7897065059454	7	6.63600490046426	6.35328613338382	6.4664155774145	3.768743753102	4.77718857458852	5.87835041821796	6.99067193568923	5.42398477027644	6.68676728070823	7	6.75159474197311	4.04234204197067	6.85877338802733	7	7	6	4	1	2	7	7	4	7	7	7	7	7	7	7	4	7	3	2	7	7	7	90.5	0	3
40	4.86545922930992	5.30047866768978	2.73729451352137	7	5.61320548219305	4.2945035519233	6.95111921845822	7	4.90074913341686	3.22826705513346	6.59603791220149	5.77726800860352	4.29861786858102	6.81342300303947	5.88554132990599	7	5.46161017852677	6.5738329430925	6.5116314505704	6.08192748246031	4.86399033359577	7	5.21899533609528	7	7	7	7	1	2	7	1	7	7	7	7	7	2	7	6	2	7	7	1	6	2	7	80.25	0	3
41	4.5563635232024	3.89569425430871	2.28760058711217	6.2498356223296	6.62380959552727	7	3.71307592526525	1.85592110048387	5.92588788065254	7	7	5.21081910548472	5.6118551455635	3.797102427267	6.63841943725776	6.70217089225985	6.47003873832369	6.58542476947818	6.39323585940801	5.740864991234	6.46400053759272	5.42959994606786	5.82954121108036	7	7	3	1	1	1	1	1	4	2	7	7	3	6	7	7	2	7	7	2	7	2	7	80	0	3
42	1.36352075693716	6.46296451072152	6.02325863097249	6.00848289974448	7	7	3.09370601567358	6.56904392815752	6.57595225607339	3.6273155235543	7	4.80547542991536	5.96926818200479	4.86568846772599	5.60315386943903	7	5.31202186241408	6.48598036921798	5.19921030217341	6.11874779046837	7	5.88519855050035	3.89184821856508	7	7	3	7	1	3	1	7	4	7	7	7	7	2	2	7	2	7	7	1	7	3	6	75.75	0	3
43	4.23080397306084	5.46110039644908	4.31841330406905	2.91061124333984	7	7	2.04028092524851	7	6.36441835353651	1	5.02019173887661	4.76827430882876	5.14822829439733	4.6571440518154	6.31624400755675	5.55251646656814	5.71376815563432	7	7	7	7	6.17527114190794	4.1936399599285	1	7	7	2	1	4	7	1	7	7	7	7	7	7	7	5	2	7	7	1	7	2	7	94.5	0	3
44	3.10608757719357	6.75550977324055	6.27781714988247	6.7326906620249	6.46004942270363	5.85572215795643	5.65318972832408	4.94652115580265	2.3315920312791	5.91893359670677	6.49631453042266	6.44142841425031	6.33418439742487	6.21470547440771	5.6443755027584	5.20229588765691	7	7	6.13186650129228	5.95329496366709	7	6.06845257431044	3.36702508917477	7	7	6	7	1	2	4	2	2	6	7	7	7	3	2	5	3	7	7	2	7	2	7	77.25	0	3
45	2.20695163422591	2.85507674107307	4.33297897209508	6.91296147016752	5.15233229082358	5.70531621838346	6.8061408511453	1.49034579891951	7	2.67878803020435	5.49437356743265	6.46774178832205	5.64054659993185	7	7	6.93587513657568	6.84339093251466	4.51826531814463	5.80752917877036	6.24453165854983	1.35158520110005	6.23327792745249	6.31478406348252	7	7	7	7	1	2	7	3	7	1	7	7	7	7	7	7	4	7	2	1	7	3	7	91	0	3
46	3.87243890997052	6.43206453221801	3.15458960256778	1.95483118214923	7	5.17768712748289	1.03461131663335	3.79577140507956	6.49565697445508	1.93196153568536	7	6.36253227371495	4.72846265038916	7	5.90516561087781	5.78086397370178	6.55224654274451	7	6.78368362453355	6.6055809283425	5.03594017281226	5.03783296985616	5.06806347452499	7	7	2	2	1	3	7	1	6	7	7	7	7	7	7	7	3	7	7	2	4	3	7	83.75	0	3
47	6.41225109110974	2.56192137195032	1.19063358420631	6.20660309882865	5.66312708881748	7	4.15574975067156	3.17998492554047	4.63603863220023	4.29138510856023	3.15383731915186	2.56768961968721	6.64566953321976	6.56582252189986	6.14138749176958	6.26188658924666	7	5.85209555206964	6.47824146690746	5.80188532139578	5.33782616394304	5.92595220265353	7	7	7	7	7	1	3	2	1	7	7	7	7	3	7	7	7	3	5	7	2	4	1	7	68.5	0	3
48	4.01670275030087	6.4693641574871	1.98226558022643	1	7	4.87977216226146	1.55488248066342	2.98014882180148	5.22924710882813	7	6.71132135641237	6.6443362902946	6.1158246715133	7	5.54959334858267	6.30270447886571	5.10964784098331	7	6.60667934550871	6.46474911571557	6.44331362211213	7	6.43549494359017	7	7	3	1	1	2	7	1	5	7	7	7	5	1	7	7	3	7	7	2	7	2	7	74.25	0	3
49	2.90980757381874	3.95964212565812	6.67428398295578	5.59886503563288	6.83536943707733	4.20831476727065	7	1.19950456012874	6.84816314604625	4.98695676704248	6.47013523425295	6.51490885375365	5.22806959589565	3.38653040394465	7	4.64746866349579	6.2876356313205	5.76414830315143	4.8363717094585	5.65930102868867	5.3393458723304	7	7	7	7	1	7	1	1	7	1	7	2	7	7	7	7	7	7	4	7	7	3	7	2	7	86	0	3
50	4.08907968928563	4.57343103824002	5.78223877441086	6.35026312526877	6.42546432252717	6.12625977046646	1.28455353646363	4.24886270192958	6.97216199488652	5.26892954318634	4.87937044039374	5.34418115223957	6.08721435862887	6.52333464153811	6.67367179042114	4.99327280804378	6.71907305420101	6.32315457667932	6.42690323646124	6.06304436181068	5.30768751664575	6.12329108972894	3.75530492207244	7	7	1	1	1	2	7	1	7	7	7	7	7	7	3	7	4	7	7	7	7	1	7	83.75	0	3
51	5.35404975477801	7	3.00759210961318	2.94985024953587	7	3.77872691263852	6.69044577727816	4.11237007662275	7	6.38151202548048	5.56097700762278	4.40025591873368	6.69068265724346	6.36505341108082	4.41093064638369	6.49762767951114	5.04572207423001	6.58621883397298	5.45668853163432	5.09486392428235	4.34279941794089	7	7	7	7	2	1	1	1	1	1	7	7	7	7	7	2	7	6	3	7	2	1	7	3	3	83.5	0	3
52	7	5.39759712509195	2.35827741633978	2.91720814454872	6.35950082684438	5.77935966367334	1.73423559050455	5.11608916650463	6.68540700398946	1	4.82844438444322	6.86727317773609	6.21581486022704	5.87682788272289	7	4.98714369087692	6.22280059278172	7	6.03346413080075	5.8994506436412	6.12849548585369	4.15907224101692	5.50657875172903	1	7	3	2	1	3	7	1	7	7	7	7	7	2	3	4	7	7	7	1	7	5	3	99.25	0	3
53	3.56483499075519	4.78709213538937	6.21819428311979	5.25783570378912	5.1378224440218	4.13567163219017	2.69132090137019	1.83392477727529	7	2.50574384310397	6.62485501975478	7	6.08392620567369	3.16472840104517	4.70148824358083	6.82995411368764	6.79444096481869	6.70128027088351	7	3.8532172348122	6.64169396552556	5.87091354598909	6.15159053779551	7	7	2	1	1	1	7	1	7	7	7	7	7	2	7	7	2	7	3	4	7	3	2	82	0	3
54	4.9787517353449	4.46030495426126	2.05002059005803	5.60488244171853	6.42715627487361	6.24778504854812	6.17828445595306	4.67964825628505	4.62007512891535	6.28237480307207	6.29266750282716	4.73391550768403	6.77095431673343	3.77497805698065	6.64308930062609	6.26908582690081	6.07699967518735	6.55784675950532	6.35146600738881	7	6.76703031108598	6.52675500397554	5.78384875021281	7	7	2	1	1	1	7	1	4	2	7	7	1	7	7	5	2	7	7	1	7	2	7	81.75	0	3
55	5.81103772021686	3.09854826326394	6.29207918522688	5.20749570119521	7	5.84332437151908	1.5641692606606	3.48945385353716	2.26967350578567	5.99380474676469	6.25857164169889	6.65371047003202	6.0392581785835	1.1563875277327	6.83740216533179	6.88167827998327	7	6.8206143845816	6.57859678139354	6.42710835452494	7	7	6.37417660987787	7	7	2	3	7	2	7	1	3	3	7	7	7	2	7	7	3	7	7	1	5	4	7	86.5	0	3
56	4.04316022467678	3.78639465609736	6.97939363758877	4.84983454500847	5.38870334856577	7	5.22394507589709	6.59980350003116	1.37246592762607	6.51200081997849	7	1.18994406845597	7	6.30718389963453	6.02131502907933	3.96402779967684	3.85901714202345	6.81180636129837	5.90941623007466	2.46018381976699	7	6.16549411016762	5.49216492378671	7	7	7	7	1	2	7	1	5	7	7	7	7	2	7	7	7	7	7	1	7	1	7	77.25	0	3
57	5.58378276384496	5.30876934876286	5.21184075212972	5.37587487071991	6.8438665073743	5.29251489382469	6.21363942275833	4.50043490605757	5.0565888677043	2.16771749002839	5.89761888412207	6.83705157626803	5.3271044819526	5.54168645929265	6.59741176506481	6.27366866011936	6.12760798662003	5.83616983725116	5.54494705854337	5.00901747887371	6.50413482425321	6.4541634586173	4.71113778201676	7	7	2	6	1	3	1	5	7	2	7	7	4	7	7	7	3	7	6	1	7	3	7	87	0	3
58	1.5285899671969	3.76792787084858	5.8267381371892	5.82628174287344	6.81711302841408	4.59030312154836	2.2774600665763	6.46874235855115	6.09253670044933	5.76103161652645	6.05119394255242	7	4.15009208996053	2.74614154805113	6.29980535441298	5.6746693144842	6.35068122003577	7	5.34620269924058	5.69659935173385	3.81906820974229	6.09999644394022	6.38772171645171	7	7	2	4	1	2	7	7	7	2	7	7	7	7	2	7	3	7	7	1	7	6	7	66.75	0	3
59	5.3198141208999	6.51154388287536	6.87853506425503	7	6.93673237479321	6.85072733123125	3.24410896382883	3.31164775731945	5.38576412905491	2.15685998594897	6.36802696097462	6.35839277525324	5.61370654448695	5.94020525838156	5.36365985922235	5.84293918692176	7	5.34523365959804	4.90104499935681	7	5.72331203610355	6.82535898801522	6.12075831053879	7	7	2	2	1	1	7	4	2	7	7	7	7	7	3	3	7	7	2	2	7	2	7	89.5	0	3
60	4.42448532300744	6.16367831016883	4.00959897198275	5.87570958630667	6.13824721185092	6.31698171007725	3.17801828393485	4.80043387285476	7	5.89714751132483	5.45434786852588	6.87997452076899	5.39919056065521	2.19613587253449	4.94185415282951	3.7916723156261	4.80061718092608	6.66165777941472	7	6.75942618020477	5.56107052918408	6.89226334941652	5.86055653025954	7	7	3	1	1	1	7	1	2	7	7	7	7	3	7	7	3	7	7	2	7	3	7	85.25	0	3
61	4.11819956710577	6.60415415937785	1.57149734025916	2.78140584026149	6.42112188187327	4.47420430811821	2.45023370187864	1.93540735224054	4.86903928233409	5.0288989042968	7	6.5851636288294	6.70259411448178	6.91753759667846	6.0095699251061	4.92997424158969	6.24477366377382	6.03285517066216	6.9253237592259	4.15662155067609	5.10537705863931	5.47106161867335	6.79244733447333	7	7	2	1	1	2	1	1	6	7	7	7	7	7	7	6	7	6	7	2	2	2	7	74	0	3
62	3.6461245702153	6.47961657022992	3.31763204537671	1.47151528931018	7	4.61178153695788	5.62614343442898	5.79574907210888	3.53487321215455	2.17083703923511	2.96749124027891	6.55745402438028	6.84611895960293	6.15619226635544	5.80557783479086	6.57653566507724	6.23996424775512	7	7	7	6.56037816202526	5.99357224346169	6.54777383484762	7	7	2	1	1	3	1	6	6	1	7	4	2	7	7	7	7	7	7	5	7	3	7	87.75	0	3
63	3.29805875459111	5.1524268310392	7	5.62360248694754	6.8954777112591	3.9555194625221	7	6.89696214682299	3.44054884568152	6.52047410537444	6.52298044675688	6.17827011960335	6.66304157873138	5.10997070578418	3.69377595905527	6.66586269774738	4.53712557919406	6.80726019932786	6.02147916070995	3.98575144706766	7	5.99437226449004	3.7168350907784	7	7	2	5	1	1	1	7	7	7	7	7	7	2	7	7	5	7	2	1	7	2	2	75.5	0	3
64	3.82783029570353	6.15630086059471	5.76764754924817	5.88286457865616	5.32627193121789	5.51895062347977	2.7304035962608	4.2519407612035	7	4.21242115562923	6.57588033943882	5.77638624132951	6.24807862009243	5.20423080262652	6.04438393364007	6.57939418090754	5.73020516145702	6.77808557121104	3.66082989785735	6.85429903725215	6.72454301026627	5.78075762626699	5.16220152014103	7	7	1	1	1	3	3	7	7	7	7	7	7	2	3	5	2	7	7	1	7	2	7	75.25	0	3
65	5.82515454051594	6.34883977755406	1.69480897643454	1.35716719575506	7	6.72510412830843	3.94707940258212	3.15554298177271	6.78678602591424	7	6.60458395877899	5.24491209203469	6.75182704621567	2.67463939060167	4.19357900871751	4.77453534422249	6.6195748508852	6.60135648993517	6.92191220950244	5.84189634210057	5.80106623546466	6.04222093252176	6.07455798203189	7	7	3	1	1	2	7	1	6	7	7	7	7	7	7	7	5	7	7	3	7	1	7	80	0	3
66	3.37639289993221	6.75639012956706	7	4.60521677541535	6.4982068431008	5.15730682938374	5.90759887741425	1.6765891588175	6.05392751976353	3.56166440974854	6.66384132221741	5.57098936766718	7	6.13901597621684	7	4.97290330590114	6.02902588948498	5.67768752758732	5.30884046066443	6.46061614200293	6.47305497716247	6.5124148592904	4.64812611479542	7	7	1	5	1	1	2	7	3	5	7	3	7	2	7	4	7	7	7	4	7	5	7	90.75	0	3
67	4.51315642754237	5.75819192034267	3.64327016053765	6.1819944262056	4.56449239510283	7	6.32960185392775	1.21513424699143	5.61944414404627	5.47722941882805	6.53271389179381	2.96760829278206	6.66135524031783	5.64491066753188	5.48541869741819	6.36461929698404	5.6745990729468	4.78564880738056	7	5.41442262271435	5.55635612636806	5.99206005709564	5.60458530919981	7	7	7	2	1	1	7	7	3	7	7	7	7	7	7	7	4	5	2	1	7	1	1	78.5	0	3
68	6.05311938658921	4.18792666414512	2.87338987221527	5.37560036213024	3.12239262523064	3.34802324104741	1.26877637952904	6.92774302902157	4.22102525382894	7	7	5.86354552526007	6.19645792616297	5.2059735637114	5.90835343047261	5.19618439423557	5.70169518874951	7	5.37263705358516	5.95332117604438	4.86938048674907	7	3.72607190680158	7	7	7	7	1	1	1	7	3	7	5	7	7	3	7	7	4	7	3	2	7	7	2	74.25	0	3
69	4.77566842428865	6.99652862146413	7	6.27146470924424	5.31033223241218	6.4704995387391	6.18690866530287	6.4875134624766	6.63961090185789	3.17814205204219	6.16836383943844	7	5.4285858439341	7	5.95684917326362	6.52238857504122	6.21806636793323	3.56639025759892	6.38937442666697	3.08203606194741	5.7347422275415	6.51674987102443	5.40706748054643	7	7	7	5	1	2	7	7	6	7	7	7	7	3	2	4	4	7	7	1	3	1	7	76	0	3
70	5.77866148206164	3.29132614322715	2.68714678815396	6.08568159659368	3.87973093201448	3.59276323797264	3.78717875450021	3.94486369995829	6.19945588711526	6.61798555197884	5.7402794342224	6.28979024151364	2.89494771856964	1.18902057787813	5.61441139673173	6.28910931729589	6.50752934650036	7	5.91572548967717	6.83569818286921	6.45984716476584	5.99794742216163	6.79094061158433	7	7	7	7	1	1	7	1	2	6	7	7	2	1	4	7	4	7	3	2	7	2	7	68.75	0	3
71	4.6430877671817	5.63546189722364	5.12188044313134	5.54234445671136	7	6.06819218384509	4.739606042172	5.93996387671698	5.45585305272633	3.24078162894259	5.56694733038566	5.74542575038356	5.2668607800232	5.95300791470773	5.09204205663656	5.57127193332155	5.54034152441435	6.86939761222066	5.62366213364984	6.26628738656647	5.8399903666116	6.33567860410309	6.6254018354948	7	7	2	7	1	4	1	3	3	1	7	7	7	5	7	3	2	7	7	1	7	2	7	87.5	0	3
72	4.164021079584	6.23059196247323	7	5.26171254247867	4.8609100281183	5.70453088077721	2.57158151507335	2.1122148368512	7	1.13602559442195	6.18158547385596	7	6.38216721729756	4.62520540173941	6.02688529966468	6.89224813538128	7	6.85763549400064	4.2239082611959	7	6.07450438272295	6.97075987766008	2.78777128458201	7	7	1	1	1	2	7	1	7	7	7	7	7	2	7	4	4	7	2	1	7	2	7	95.25	0	3
73	2.11203346093847	5.44828459782461	4.84578329868079	6.35769163705862	5.55083162322897	5.75971097577308	6.93704569729719	2.39002103079966	4.88868941293457	4.28535571407877	7	6.42241690756714	4.33500104996216	7	6.34600752735443	5.16343923676819	4.46791504737421	6.18634143476585	4.67322195027613	5.65620842766021	5.8097288794364	7	6.85386073634399	7	7	2	7	1	2	7	1	3	1	7	7	7	4	3	7	7	7	3	3	7	1	2	74	0	3
74	4.89801792385148	3.41641314677339	6.60389067941512	5.25351326219394	6.75353870217653	3.19493265009516	1.87683519336598	1	6.04461629717064	2.21559680526487	7	5.41753991886372	5.54692589428868	6.78362317705453	7	4.49809040482852	7	5.85367104520599	5.21448179339738	4.05603741587413	5.97686432608096	7	2.38209956096698	7	7	6	3	1	1	1	1	3	2	7	7	7	3	6	7	7	7	7	1	7	2	7	79.75	0	3
75	4.99548243622828	5.80914768956171	7	3.73104556333821	4.39869380171664	4.58621747892207	6.95150090236655	7	5.25840256432724	5.8189943271814	5.07385253407243	1.60833515589231	5.65450877786138	5.45673509893579	5.61848315219697	5.67913778976753	4.06496357087133	5.27571890350843	4.58891441979769	6.55279082554711	6.31553212659242	6.10486329476914	6.81114080700693	7	7	4	7	1	1	7	7	5	3	7	7	2	7	7	7	7	7	5	3	7	4	7	80.5	0	3
76	5.28568283713092	6.50688292980113	3.3859920320096	2.48968876440123	6.60334260574206	6.69243920550805	1	6.28676218323339	5.56916262334149	3.00877524328326	5.30457907400776	6.72243353227424	4.86394626520541	3.03402826762174	6.0364331946251	6.0325269147558	7	6.16835848399398	5.44770059226488	4.02299711633459	6.65360321545519	6.35651414033609	5.89657788121352	4	7	4	1	1	4	7	1	2	7	7	7	7	1	3	5	7	7	2	1	7	1	3	61.25	0	3
77	5.82108920073011	2.62612317444627	7	6.91543964627675	2.27396420261473	3.47434945920288	5.61655798294965	4.71986001464947	2.77183630751089	6.76353355785928	4.61591511087522	5.47786465666862	4.62039237671507	6.43103716683775	6.67498522383451	4.64314917291649	4.88099435098889	6.85036707534029	6.55794892215217	3.47696400086277	6.55884372210344	6.27629370549899	6.1472719998689	7	7	2	7	1	3	7	1	7	7	7	7	2	2	7	7	2	7	7	1	7	1	7	71	0	3
78	5.11775667375228	7	5.3853816757367	5.75590156642558	5.18763656884143	6.70018761371887	6.19340177092838	6.63528707023102	2.70613610631594	6.18986305579741	5.16132398951909	2.88453250071094	3.29597190716135	5.33188148996221	5.89551139484526	6.45342375876985	6.97026861524735	5.62535374523041	7	4.90504281605507	7	5.81119287716109	6.22332143909584	7	7	7	2	1	2	7	7	7	7	7	7	7	7	7	7	5	7	2	2	7	1	7	52.75	0	3
79	2.37780821548812	6.82655041567733	3.25496954665356	4.24541010946979	6.50527783853657	3.59708119061117	1.79305357190063	5.91670430774234	3.1220614395574	1.06403324688135	4.04401988507051	3.74313233669916	7	6.80126522189788	7	7	5.46675729966324	4.29776142762043	7	6.96295271534682	3.74437092062283	6.24846574167418	4.72211636379604	7	7	4	1	1	2	7	1	6	7	7	7	7	7	7	7	7	7	7	7	7	1	5	79.5	0	3
80	2.49164489439423	6.83108857835665	7	6.53319504686748	6.87997059638814	6.15895339119872	1	6.69824698346964	6.51558498202604	4.35610692650368	5.13631710288657	4.87749542134949	7	6.19543657568455	4.16441897794768	7	4.74289671128806	5.79614294440511	4.78213661067836	3.37608199283859	6.82414078957803	6.98422590747957	3.79503294104362	7	7	3	7	1	3	1	7	7	7	7	7	7	2	7	7	2	7	7	1	7	2	2	88.25	0	3
81	1	3.17932525339975	3.7706967591946	6.20514778162505	5.77238516531314	5.44797900760537	5.60504207744596	6.89534886927132	5.92824041485436	3.00642901791818	5.08542403875068	7	4.76292863528371	7	5.81301512967569	4.5619511843178	7	5.69107452792891	4.99792943492638	5.68298273407591	5.14085270530416	5.63696390656079	6.07494965368465	7	7	7	7	1	2	7	1	7	4	7	7	7	7	7	7	4	7	3	1	7	2	7	54	0	3
82	2.33982484627721	2.41115569477987	4.19490329037788	7	4.94334282412082	4.66173906248237	6.38066565225069	1.0726632523609	6.66927997790822	1.61962674187537	4.65529040198242	7	5.54108949312671	7	5.68248062474137	5.8783973184025	7	3.90491085666061	5.9569169318433	5.70717208571208	2.13372730763926	6.11128658912041	6.10430524584041	7	7	7	7	1	1	7	1	7	4	7	7	7	7	7	4	7	7	3	1	7	2	7	70.75	0	3
83	5.27812463972565	3.82048859733746	2.89397108567626	4.74692142224181	2.91623985531403	3.57024976078027	5.66809423449517	6.46751254784308	4.78351539611605	5.43462318504576	6.39252483506215	6.64260269561306	5.36961058314097	4.27425661422435	5.3388924559186	5.65828043760942	6.31106459500797	4.63197949170068	7	5.02127990482206	5.34286034974036	7	5.27805629535814	7	7	7	7	1	1	7	1	4	7	7	7	7	1	7	7	2	7	4	1	7	7	2	72.5	0	3
84	4.9195381586742	2.70494387639705	1.85721290126859	6.14788097902352	4.20845979899531	4.49775049306239	2.8216480806503	4.16219736934032	6.16711020903536	6.77808554586111	5.79943072485879	6.51171037455386	2.94955245804745	1.57821480914708	3.99491219573596	6.8619254481481	6.93290622995758	7	5.46434905285146	7	3.30230413266785	6.61845152045113	7	7	7	7	7	1	1	2	7	7	7	7	7	2	1	7	7	3	7	2	2	5	1	7	63.25	0	3
85	1.53246029465597	3.07894172246735	4.57143238927586	5.95026332942932	5.84853871398979	4.15470251922668	1.04894879853275	6.76124396474603	6.3506435554944	5.78121870554288	5.81386716114418	5.95979987830946	5.37843259109616	6.11083323047731	6.7871901314955	3.37329537667007	6.3386169501727	6.76391844608911	7	6.43930241940549	3.15758683597375	3.6778909102398	2.28736613084215	7	7	3	7	1	1	7	7	7	7	7	7	7	7	7	6	4	7	3	2	7	1	7	82	0	3
86	5.24059508576755	4.63094985190557	7	4.10989406449873	4.63533298480032	5.4991941820265	3.6571071096539	1.57662691947649	4.79266261514891	4.75344308695978	6.54299632751794	1.8571890362668	5.53684978700879	5.8951485260605	5.39336709431204	4.34937384658784	7	7	4.73933168081324	4.97694794555702	4.429399195238	6.87852173479688	5.26869093799142	7	7	7	7	1	2	7	1	7	7	7	7	7	5	7	7	3	7	2	2	7	2	7	86.75	0	3
87	5.6674463129593	5.9411596430382	7	3.15410297672233	5.18107224178604	5.26367652749852	4.72602267065211	6.69740375028685	5.70115662215835	5.99869249385719	5.3466866762885	1.82423910582977	5.07262149423241	4.53636621264343	4.62291658974687	6.26257887289646	6.5014820181445	5.86971099426752	3.85415878438223	6.32337457601847	6.07078388461421	6.60765517892508	3.68339109896657	7	7	5	7	1	1	7	7	6	6	7	7	2	7	2	7	6	7	5	2	7	5	7	85.5	0	3
88	7	2.59907004962521	6.30565431498893	5.54418489374041	1.89189917715049	4.9087757385831	6.99631742420822	6.3561233582084	4.8295888386466	4.55135369985109	5.68696505089603	5.33620591694265	7	6.76469833018198	3.45090476558861	5.7046426943313	3.53861825409782	5.25049111161165	6.6737985114112	5.86595234923118	3.80874605939537	5.67062876446014	2.09518816458487	7	7	2	7	1	1	7	7	7	7	7	7	7	3	7	7	6	7	4	3	7	2	5	73.25	0	3
89	2.73911682438678	4.80268528192137	7	6.26508374286579	7	5.16748904898556	1.39977142969757	2.30732656568759	6.61764993080357	5.59855817024107	4.27140094192489	6.33840794126621	6.17556837992593	2.21741814373201	7	6.81029424257176	5.21201060082573	6.27981462563195	5.43467851890799	5.89032516694058	3.46879431363515	5.70711015371745	3.67529140831605	7	7	7	7	1	2	1	1	7	7	7	7	7	2	7	7	7	7	7	1	7	3	7	90	0	3
90	6.04854336727447	5.5331090896604	6.46047809488956	3.36614495010559	5.37858051590377	4.94085757660988	4.72356081536958	6.37787379777722	4.9764963312615	6.43652869732615	4.85717716854972	1.73144721327524	4.77178639227379	4.45938431868437	5.14652920009363	4.85990783436101	6.6061095133908	5.25154505179297	4.45376890078562	7	5.72882476263125	7	5.91868426264326	7	7	7	7	1	1	7	7	7	4	7	7	2	7	7	7	7	7	5	2	7	7	7	80.75	0	3
91	1.34571146109443	5.19047840533846	5.56259134219563	6.88732609613266	4.0373156798527	4.57298530708903	1.13598682418485	2.94393077272792	5.80566180177817	4.74698143944927	7	3.96298594020008	4.2053841981167	7	7	4.09926156804431	4.08688138814016	4.90960828117551	4.65832926373297	7	5.72818266344469	4.65805927232783	7	7	7	2	7	1	1	7	1	2	6	7	3	7	7	3	7	7	7	7	2	7	2	2	78.5	0	3
92	6.40351765517797	4.4336948246934	5.10679513652929	6.46925610183136	1	6.55617006791723	6.00183633172031	3.80466862457505	6.50259333898096	7	6.94073230190402	7	6.74518351852387	6.68611798688773	7	7	7	6.89467667161483	4.59044019402388	6.59954820107231	6.60924969555296	6.05779357486934	6.81351220776407	7	7	1	7	5	4	4	1	7	7	7	7	2	7	3	2	4	7	7	3	6	1	2	84	1	3
93	5.67951714271435	4.95061660607319	6.06401595926	5.88626071879176	1.40420203272274	6.23442820926191	5.73822230244084	5.67422307359669	6.40912350982183	7	6.19191051187845	7	7	7	6.84759888149806	6.53039446157366	7	6.53701559005325	4.90291152650381	6.34150235196003	6.30596151628702	7	6.99937379845982	7	7	1	7	3	1	5	1	7	7	7	7	7	7	2	2	7	7	2	2	5	1	2	100.75	1	3
94	6.66326666926386	7	5.96577083701607	5.36976330281794	2.3941137755318	6.54048955167459	6.71832934228289	6.11255649933292	6.09842000663827	6.47978652097945	5.21666205852167	5.80827231822929	7	6.05884928671501	6.76334414381335	6.31162734338926	6.06579201664926	6.6094602096442	5.62978137942426	6.86354498221438	6.64058552421564	6.97545891082135	7	7	2	1	7	7	1	7	1	7	7	7	7	7	2	2	7	7	7	4	2	7	2	2	101.5	1	3
95	5.9069546526136	3.78845403820331	7	6.08937741866255	1.77834903412632	4.64819778207076	3.79766565628803	6.7148743889094	7	6.81620889418125	5.85021538832709	4.78984541842802	7	6.08112382628126	7	6.81072774611895	6.62347600631287	5.94993682026968	6.49599547972139	6.08228370352116	6.54625627522059	6.18561804166919	6.04594654509891	7	7	1	7	3	4	3	1	7	7	7	7	7	1	7	3	7	4	3	1	7	1	2	85.25	1	3
96	7	4.4605556203046	7	5.67994307514517	1.28464323591885	6.17744160118336	6.68200208113793	4.0541267133678	7	7	6.79936769842587	7	6.11353200331793	5.30996742513375	6.36553583883833	6.45664519284257	7	7	5.98878755004063	6.97677951207279	6.29153802482978	5.66584895621657	6.05452579150058	7	7	1	6	5	4	1	1	7	7	7	7	7	3	7	7	7	7	3	2	4	1	3	85	1	3
97	3.37222302409273	6.11621497495613	6.47731132993491	7	2.40797952512323	6.5665374593069	1	2.8051053253835	6.79432140217678	4.82702120826612	5.72699296846363	3.44492446293253	7	6.84327778884601	7	6.91519102640533	7	6.59749396970651	5.25964662168187	6.26451455643221	5.35238189334051	6.70901082784925	4.90734400355053	7	7	1	3	7	7	7	1	4	7	7	7	7	2	7	7	4	7	7	7	7	1	3	96.75	1	3
98	5.84681364115553	7	5.67237205759636	6.14715728835482	2.17375985247649	5.90933875293129	7	5.82391803047854	4.77161124600234	6.23904770631297	5.2675676408886	4.14235384318342	7	6.84423820782499	6.9878698523945	7	5.05023706486276	6.27316612432656	6.46944511183542	6.41794154935966	7	7	6.40711399829776	7	2	1	7	7	1	3	1	7	7	7	7	2	3	2	7	7	7	4	2	5	2	2	86.5	1	3
99	6.22752509787755	2.83569384724033	7	6.8491816678531	2.40532192498015	6.5683738728951	7	3.95866275103905	4.36063926950606	6.07946556740591	5.82727010123307	4.2477601223522	7	7	7	6.39016612117942	6.12634944474087	7	4.28378904264313	7	5.24378640529992	6.05763386597974	6.21146764386323	7	7	1	7	7	1	7	1	7	7	7	7	7	3	7	7	7	7	7	2	7	4	3	69.25	1	3
100	5.1617860792398	7	3.09330531023201	6.06805359186173	1.8266314411578	5.85765380331727	6.63687609152548	5.66488767096861	7	4.75782253664762	6.09130159254611	5.57674745085241	7	7	5.95192404137098	6.71494997589824	5.44808282116489	7	5.22847153573575	4.70401899712714	6.22401513362404	4.70124487475055	6.48769290250466	7	7	1	7	7	2	7	1	7	7	7	7	7	2	4	7	3	7	3	1	7	4	2	92	1	3
101	5.21668000079535	6.18402085119991	1.50096416608034	6.6155298485818	1	7	4.14237229144356	4.70048289942545	7	5.2540753118291	5.24529536936623	5.26285997034708	6.41275758206573	5.94879030097366	6.69502868763106	7	6.94493380673457	6.74163756938934	6.36598245104979	4.81064666980851	6.11835302824038	4.28332952299564	7	7	4	1	7	7	1	7	7	5	7	7	7	7	7	7	7	3	7	7	1	7	1	2	121.75	1	3
102	6.47596417450167	4.28748214822178	2.10731709882283	6.2676701751034	1.23001276011797	7	3.41091966761962	4.57785918654225	7	5.20229652450757	7	7	6.26447748329812	5.21044977982613	6.2233484608621	7	6.53807638695524	5.05961260368816	7	5.28454857759224	6.49113405627046	6.59075300699713	5.74109469019576	7	7	2	7	7	1	2	7	7	7	7	7	7	7	7	3	4	7	4	1	7	2	7	97.5	1	3
103	2.69788464587145	5.82904729448383	6.24450904751029	4.78229988565844	4.23266275764766	6.83109692386947	6.7637003633553	3.4756722604877	6.99931868986549	4.33866457968504	5.50096351726762	4.43794899676598	5.55625299055788	7	6.13603531105194	7	5.55123041879597	6.94503440261713	7	5.62431613440676	5.97384439027887	6.28157068748397	6.71643145469609	7	7	1	7	7	2	7	3	3	7	7	7	7	7	7	2	3	7	6	1	7	1	7	92.25	1	3
104	5.65499544230952	6.88828819540367	7	6.40657115316283	2.56139728209176	6.30936357929431	4.79845080771126	6.39622002419821	7	4.44222035907911	7	6.27196536955074	4.32612185402414	4.12723400986646	7	6.87880642345783	6.70197599034824	6.71498526637616	7	5.58369313040682	6.09004686470627	5.36995024866807	4.91791690323002	7	7	1	7	7	2	6	1	6	7	7	7	4	7	7	7	3	7	7	1	3	2	7	92	1	3
105	3.33756341172546	6.94008153121784	5.99379058673037	5.96344293184777	4.99448192811596	5.45794024298996	1.06449563434418	2.68222470101266	6.37826760968706	6.03222078121582	6.63062294605259	5.0637982812608	6.72272631884859	6.03311217512488	6.36854023897152	6.80440606580007	7	6.77977950757456	7	6.03691066985317	5.74190913300769	2.22095676253141	4.50788966903228	7	7	1	7	7	2	1	3	7	7	7	7	7	3	7	7	4	7	7	1	7	1	7	103.75	1	3
106	7	3.4792686754845	6.14946828206195	5.1517386223554	2.5195593645826	7	2.37119711784312	3.96630601623399	6.10408581756547	1	3.54188596553054	5.47188634728081	5.81683925093106	6.24983097993016	7	5.98518566764362	6.11986060238735	5.73485067684991	7	6.67893194687498	6.06551882691676	7	7	7	7	3	7	7	3	7	7	7	7	7	7	7	7	2	7	3	7	2	7	7	1	7	106.5	1	3
107	6.13664747614272	2.89627957890765	6.31875945889024	7	1	4.49204513320023	4.48309579800865	7	4.97670034461731	5.23886144033194	7	6.89568115609421	7	6.89533572361692	7	6.10279413238724	5.40248487947632	6.4462835136136	5.08005335806824	5.34310416604071	6.44673278818561	7	6.10265692869633	7	7	1	7	6	4	3	1	7	7	7	7	7	1	7	3	7	5	4	1	7	1	2	84.25	1	3
108	6.20632031212682	6.00087239716343	7	6.87100651067426	1.24666028485322	5.15130708011325	6.85527169771122	1.34678211585445	6.27080300872978	6.68251499685095	6.01853523609154	7	5.31908524048304	2.98876650646539	5.86702190399199	6.98349911766427	5.98577908813674	5.87161814223903	6.76610978272285	6.37088213348814	5.11209338233584	7	5.93742063516106	7	7	1	7	7	2	7	1	2	7	7	7	7	3	7	7	3	7	7	2	7	1	7	85	1	3
109	4.39360532875889	7	6.73879796108348	5.75995747877187	3.20993531275821	4.79673430489865	2.49742389164697	1.39305494856952	6.76671428518265	7	6.82216694149935	4.80618761597144	7	7	5.37831773551819	6.23736377756447	5.79606555500846	7	7	6.83436553896428	6.83807704947962	7	5.37243588846378	7	7	1	4	7	3	7	1	5	7	7	7	7	1	7	7	3	7	7	3	7	2	7	101.75	1	3
110	6.79843427793599	5.54905580278674	6.53336973022698	5.66720957951861	1	4.25786021792896	6.01709618802295	6.56812266957593	6.13630383304191	6.99191394265268	5.30045522558564	5.07667911064848	6.14266859919887	6.54652577214959	6.16552122477236	6.84829471557483	4.6148812466623	7	5.69344876277595	5.96239491332437	5.76642375986679	4.68999420798058	6.8259348650362	7	7	1	7	5	6	4	1	7	7	7	7	7	7	7	4	7	7	5	2	4	1	7	84.5	1	3
111	2.75787519019603	5.88912671434546	5.57799485202709	4.87359171706529	1.37721962625041	4.20558347524248	7	6.58501686318462	5.6398933512285	3.61728017383701	6.6777105160367	2.63128133229869	5.05982496849722	7	7	6.71814153900457	6.86773700584017	6.35703246459175	7	6.48776085424382	5.3840825855689	6.45058813428926	5.05542334420455	7	7	1	3	3	2	7	1	5	7	7	7	7	3	7	6	2	7	5	1	7	3	7	77.25	1	3
112	6.73173082538361	7	6.77860269594063	7	1.80484967952988	3.96290538130912	3.19337659615166	6.65236069260325	5.31417221311778	4.77619326183449	6.27906339670947	6.82124354663867	3.96409122744124	3.72118218341973	6.78150818206227	7	7	7	5.56437482425423	6.63080794722758	4.35711025642024	6.74551563408177	5.85214741163119	7	2	1	7	7	1	7	4	7	2	7	7	7	7	2	7	2	7	7	1	7	6	7	83	1	3
113	5.82052002500053	7	5.31804468709829	6.42427288679922	1.25545426290547	6.25996195195621	1.44270517844201	5.51976003495461	5.61149552542987	3.27597700376082	6.73906455699076	6.87923450899978	3.5204401545818	5.44977655838422	6.15931537909491	6.83837687206112	7	6.5932446518998	3.91743409481065	3.941042725755	5.92017838009629	6.79843721888751	7	7	1	2	7	7	5	7	2	3	7	7	7	7	3	3	5	6	7	3	2	7	5	3	87.75	1	3
114	2.82568163775858	7	6.29810901821273	5.95716421619766	2.45071994346224	7	4.94709765887123	3.12048320317537	6.25643773753366	6.60056571223329	3.31027188211802	6.93539532630245	6.54253522478783	6.04189761604519	7	7	7	4.87638599732053	5.76857593641827	6.66292584678419	6.55413400032656	3.6048611839864	4.030691721623	7	7	1	4	7	2	4	1	2	7	7	7	3	1	7	7	7	7	4	1	7	1	2	91.5	1	3
115	4.6231520096077	6.74397099576273	6.6220578100719	6.92573975495413	3.27436156992248	5.8267374360051	2.83610286948148	5.80496989426086	7	7	3.55216081707513	3.11470603477736	6.19321245992399	2.92268632706169	6.80911210081558	5.77485568843352	7	6.97669192541684	4.32250893724767	5.27512939165463	6.09322288464523	6.13053824028899	7	7	7	1	2	7	2	7	7	7	3	7	7	7	7	7	7	2	7	3	7	7	3	2	99.25	1	3
116	4.55927790164963	5.67834049435518	5.96057355358586	5.56555776426663	1.69669284335037	5.43044864883616	1.28738436624887	4.0553598264982	6.17366795439057	1.37195068449286	7	5.91733904495299	6.96083639587087	3.35087194397319	7	6.08035606285871	6.62513618186903	7	7	5.62195347005804	7	7	6.69883627652096	7	7	1	2	7	3	7	2	7	7	7	7	7	7	2	7	2	7	3	1	7	3	7	102	1	3
117	4.07731072016134	4.62438792838593	6.32340163035534	5.88987517076372	2.0865258309379	6.26744833287132	1.60377920540661	5.87854798763345	6.70670211218783	1.52607145909888	6.45087986751648	7	7	3.62719968014829	6.34691676937508	5.72672644264234	7	6.27672448133923	7	5.89099060702326	6.66632849667335	6.68598920942225	6.04761934043164	7	7	1	3	7	2	7	7	7	2	7	7	7	7	2	7	2	7	3	2	7	3	7	92.75	1	3
118	4.75383635197645	6.45651952615224	7	6.12344647920228	2.63033234867223	6.5076726612601	4.74482667317479	1.39395400442829	5.58878349175727	4.56791784675173	5.83012020834924	1.01178347388403	6.75348630468733	6.99833119703649	6.98596278458096	4.94526514579264	7	7	5.43036588753884	6.61467491868217	5.51864591171815	6.45515848162361	6.06958535588146	7	7	1	7	7	1	1	1	4	7	7	7	3	7	7	7	3	4	3	3	4	1	7	91.5	1	3
119	4.2778269895752	5.90270034494313	6.43367516831085	6.62331236728992	1.21029338857808	6.61896431721885	2.48021530741773	5.4146910553981	6.33999647248334	1.47850058227807	7	5.52563842017456	6.33976510199393	3.7256700776837	6.63014069183617	6.38430151501414	6.89695497636894	6.79651606255559	5.90086128276156	6.76063899662376	6.26817139282083	7	4.66419810373879	7	7	1	4	7	3	7	7	7	7	7	7	7	7	2	7	2	7	7	1	7	3	7	106.25	1	3
120	3.38053244556499	6.54574503236884	5.95647590691117	6.22689727758653	4.79653437187317	5.37060776256712	6.64960967236473	6.66875780177347	5.13442739302526	4.02835915937971	6.91337054990803	6.39273171108151	5.76318500707093	6.49197894225785	7	4.20507222845757	7	6.78403864735814	4.77765805782297	7	5.16072013837026	7	6.78355211950566	7	7	1	7	7	2	7	1	3	4	7	7	7	3	3	7	7	7	3	3	7	2	3	88	1	3
121	6.20565096122109	6.29809339339884	5.05262483731393	6.64694211717628	2.4906573369339	7	6.18346951204345	3.28468894416503	6.96892527498473	2.89590568924144	5.66349215471087	6.76329789802804	4.84258244639085	4.41844152371937	6.29602213519504	6.08519794662299	5.09213987190541	4.33284181294477	6.94547972082887	6.59997022341419	5.72195780589262	7	5.11407168067919	7	7	1	7	7	2	7	7	7	7	7	7	7	3	2	7	6	7	6	1	7	1	7	73.75	1	3
122	1.9887968574041	6.33957046408089	7	5.48443816680699	3.75647912353581	5.33413552984578	4.23558884885706	7	5.24877877107945	1	7	7	6.75054022556307	6.42492388902616	4.24997000658002	6.34456132746634	7	6.38796721812587	4.54929406378288	4.77305922357696	6.87054264420107	6.72077249931857	4.5565438947588	7	7	1	7	7	1	1	7	2	2	7	7	7	7	6	6	4	7	6	1	7	3	7	84.5	1	3
123	4.27514278669155	7	6.297230240569	5.33694473584336	4.39782596445589	4.93391680762154	3.90717668603768	2.59073915550413	6.40863182847683	5.66767146708112	5.34190395729423	4.66113434239903	5.62978400887724	6.69621278728717	6.97194303227412	6.48481320082841	6.67073847074971	4.90631085473779	6.6597608426857	7	6.30972872237325	3.41616982427459	4.83864874293416	7	7	1	7	7	1	1	1	7	7	7	7	7	7	7	7	3	7	7	1	7	1	7	97.25	1	3
124	3.26484720170997	4.13781273949555	4.52757806950753	1.64671084780831	1	7	4.16204999916591	7	2.61025503077628	6.01316866446205	6.56597435278113	7	6.66156466833091	7	6.71462806765797	6.26562434656362	5.01445263752497	5.81501470893941	5.06018982292796	5.14169011165276	7	6.15506490114428	6.37043674569047	7	7	1	1	4	1	7	1	2	7	7	7	7	3	7	3	2	7	7	1	3	2	3	67	1	3
125	3.82401851564581	5.16879381774035	5.93651518342515	1.37407983570705	1	5.01566744212116	7	3.22860712297977	3.36634696865285	3.35520905372533	5.92206401595624	3.56625611153613	7	7	6.51983017017594	6.64183332584046	5.69795186164308	7	6.0569661789352	5.36501874862613	6.68341134720932	7	5.58481248649195	7	7	1	2	7	1	7	1	7	7	7	7	7	2	7	4	6	7	2	1	7	2	3	92.75	1	3
126	6.10755699783749	6.75804914565103	5.58724501258964	6.02116031920541	2.31795183478686	6.61054016180841	3.06450255620097	6.95927591176177	7	1.32964549672945	4.91944217858521	5.56283146144929	6.70354621481978	3.92321491891789	6.7550411559863	6.70771528887962	4.47379282069579	7	3.69178311615359	7	7	4.98312481225306	4.38128882398541	7	7	1	7	7	5	7	2	7	7	7	7	7	7	7	6	2	7	7	1	7	5	7	93.5	1	3
127	4.62480750850524	4.79150006524811	7	7	3.05796898739886	6.69125341594085	2.09300400613015	1.41621304957887	7	1	5.41438620937751	7	7	2.30944330026014	5.74344967428408	5.48124140790743	6.43130793197637	5.94101039754275	6.82741686600979	2.97649783110437	7	4.67164496672607	6.71421307453929	7	7	1	7	7	1	7	7	7	2	7	7	7	1	7	7	2	7	3	4	7	4	1	99.25	1	3
128	5.30215046777191	4.67864374333068	4.68944177962172	7	1	4.72542959331679	5.14232368261227	1	7	3.10446201622135	5.85567616079865	3.70785578205265	3.5706463970215	7	5.891280759428	6.0162073211216	5.95391023164494	6.79165422564979	7	6.64196839912748	7	5.17254241065262	6.24753041314711	7	7	2	7	7	3	3	1	3	7	7	7	7	2	2	7	7	7	7	1	7	1	7	90	1	3
129	3.41284032358909	2.70064396912633	5.9884390154428	1	1.69476287499274	4.14728092374799	6.98709492971487	7	7	3.53573421040135	7	5.55476109136133	5.70051589453054	7	5.09217060697957	7	7	6.39547201032861	6.65508462395568	4.35262006103791	5.57611009060092	5.5293341263195	5.71736837384115	7	7	1	1	6	2	7	1	7	7	7	7	7	4	7	7	2	7	7	1	7	1	7	67.75	1	3
130	7	5.1147654103584	6.38192583676827	6.75252942284974	1.28231828286747	6.25167294597328	5.75437057958587	5.48954235501128	4.7599327561726	4.34269288884144	6.91944630494099	4.60530921295443	6.67778133832572	4.64318521738596	6.87451747677567	4.58443489737575	7	5.52495063932122	5.19447475182642	6.19446552919287	5.59251864430118	1.82398633077321	6.90161778831259	7	3	1	7	7	5	7	1	7	4	7	7	7	2	7	7	2	7	6	3	7	1	7	95.5	1	3
131	2.05355348137775	5.46248734406621	5.56769970794207	4.44321462385692	1.80836854797532	4.89731494281122	6.85484850549219	7	6.05762879923744	4.45684418132108	7	2.00864219459954	4.95573381654646	6.2447247059267	5.05564620596275	6.42649121184778	7	7	7	5.71369029835212	5.53009658928379	7	4.74202625001257	7	7	1	3	2	2	5	1	4	7	7	7	7	3	7	6	2	7	7	2	4	3	7	82.25	1	3
132	2.3523821414996	5.09862992254484	3.66565925799627	2.07840270282484	2.97266736586207	6.38940288757881	1	3.91428494674742	6.27488080144023	4.2811232544591	5.96796909629106	7	7	4.50626142653607	5.94408275675344	5.60973533528082	7	7	7	5.12852444620383	7	6.79866030409783	6.00357365526199	7	7	1	2	7	4	4	7	7	7	7	7	7	2	3	7	2	7	7	1	7	2	7	86	1	3
133	5.42609214481757	6.34461428487966	6.38624267033255	7	4.93787709533941	6.25392076058145	1.72949177205373	2.74202826898415	7	3.58145195405822	7	5.04693922317784	5.95507819804635	4.61602044753979	7	5.06834589035785	6.43118216136495	6.13643823863639	7	6.22325660551363	6.72455054357045	6.81712834869214	1.527101418057	7	7	1	1	7	2	1	1	6	1	7	7	7	1	5	7	2	7	7	2	7	1	2	95.75	1	3
134	6.92001370092414	3.72800751438611	7	4.76371867698191	2.27976751215681	7	2.34825387440378	4.11864808188636	6.26345813702307	1	4.67886374333183	5.85904874140003	5.17847383065669	6.18898502481593	7	6.50176902076651	7	5.74244957080814	6.31340423806571	6.55598199900595	5.46844106892148	6.73951417322972	5.80298546713469	7	7	3	7	7	2	7	7	7	7	7	7	7	7	2	7	2	7	7	2	7	2	7	80.5	1	3
135	3.90035596061941	6.47265409421201	7	5.65412293180049	4.40677435223433	6.1582400206124	7	4.6279202999082	6.02749301115446	1.98183480469908	5.72653642153495	4.09367802889861	4.94201714657436	5.68247189478284	5.52290229333964	6.78846482272105	5.95563711282272	7	2.3200897893091	5.78116887117555	6.87769489591703	6.46801882942148	5.39698224970931	7	7	1	3	7	1	5	2	5	7	7	7	7	7	2	7	7	7	7	1	7	4	7	81.25	1	3
136	1.91233803360522	6.64178967014971	5.75209755115201	5.38224692570711	3.64235314107331	5.79245415477656	2.87210487570393	6.48993783207783	7	1.00564134288408	5.14926276413803	4.48448214328443	5.69067117107363	6.14629561144167	7	5.9295314371723	5.64573287668026	7	4.97107939688027	5.68373196928535	7	6.67097759676614	5.86107193037758	7	7	1	7	7	2	1	1	7	7	7	7	7	2	7	7	3	7	7	3	7	2	7	94	1	3
137	6.88170415996382	3.56719381509375	7	5.69793626093997	1.90598130341674	4.37753930972819	1	4.19148945396067	5.64909673677259	3.64699170220482	4.28248825850138	3.73629750839801	6.90197777151639	6.92131859437279	4.80683324503266	6.95632730991484	5.47341044959109	4.72598884116146	7	4.97034691319358	6.41762349223744	6.25140100329665	6.67369846155746	7	7	1	7	7	3	2	1	7	7	7	7	3	4	7	7	3	7	7	2	5	1	3	79.75	1	3
138	4.58839966381745	4.55537928797883	3.19467575936666	5.73275748313411	1.57619370480334	7	3.0403990594095	3.23174039001282	6.39699049349163	5.80135723477235	6.58017060621361	6.6061448886818	5.51965526294043	6.19698249234889	5.88858133208541	6.12346692621316	7	5.88878553977694	4.76598300320207	3.17521194186373	5.45183271719667	6.2354462980785	6.0401099874359	7	7	1	7	7	1	7	2	2	7	7	7	7	7	3	7	7	7	2	2	4	5	7	65.5	1	3
139	3.61300724532809	4.5364023388068	5.44022495133974	7	3.05999160295344	5.56650437097447	1	6.23968412646698	5.66130197863155	2.13126144318882	4.5003564960743	6.20486015961262	7	2.34224951970561	6.561900535932	6.72068668960771	6.58778004531253	6.71474607895146	6.69476459353991	5.4384122446869	7	6.44168347436964	3.29908870464611	7	7	1	7	7	2	1	1	7	3	7	7	7	1	7	7	4	7	7	6	7	4	7	105.25	1	3
140	7	5.15937569549002	6.32023277161353	5.94669744480241	1	5.86426421833604	5.47444119337044	1.35157503305914	4.27129732239275	5.07419789282874	6.28315104447352	4.86294962581712	4.61515287223875	3.32666048486276	7	6.03405915605469	5.29529527997262	6.79838218586565	7	6.27397643359846	7	4.68712013639271	4.54695080661173	7	2	1	7	7	1	2	1	2	7	7	7	3	7	7	7	2	7	7	1	7	1	7	99	1	3
141	5.14873203315056	5.7433346338064	5.67764024415437	5.84030875239527	3.05849220841388	4.5095036492704	2.62945755923448	6.73770446723038	6.8217598102117	7	6.98501774682445	3.33948204609617	6.83866106784647	5.53215530986453	6.76980639902541	3.95629196955217	5.99901919873811	6.19295870339419	6.86156007367637	6.04360870142294	6.88883336949305	7	3.28848582070427	7	7	1	3	7	1	7	7	3	7	7	7	7	7	7	7	4	7	7	1	7	2	7	81.75	1	3
142	2.94195387229564	4.18664907799539	5.26920838801402	2.29552231039226	1.07301560899812	3.53364949950847	6.81559111506108	3.59905050964474	4.53933112657811	4.36465913756181	7	3.90803544947763	6.6778533141164	7	4.13815159787108	6.76038290945962	4.90313411330223	6.76019982050395	6.65655859997203	4.7785723294401	5.68536178127108	6.69120893985341	7	7	7	1	2	7	1	1	1	7	7	7	7	7	3	7	7	4	7	2	1	7	2	3	83.5	1	3
143	5.06503019933167	5.72827218051005	6.12567656567716	5.23878303058845	1.42995380344018	3.21211121193685	5.58088865213746	6.61572467084003	4.98141219516326	6.93222039509475	7	4.12989101564069	6.32907963155597	5.32026596566051	5.68098444261982	5.00788344751415	7	7	5.49042109070644	5.54413603217572	6.83600872320514	6.31770794381394	5.94980987272595	7	7	1	5	3	1	7	7	4	7	7	7	7	3	7	7	4	7	2	2	7	7	2	69.25	1	3
144	7	4.43213873468212	6.63234214265355	5.06070662767657	2.49842033925975	5.50030088300142	2.36364601215794	4.16719596519283	6.39360699348546	1	3.72799475699867	5.04100486986965	4.96839079843601	6.64053227299098	6.39854830689111	6.21728247314066	7	3.58116204702621	7	7	4.79621656039102	7	6.3987843537072	7	7	4	7	7	2	7	7	6	7	7	7	7	7	2	7	3	7	2	2	7	2	7	76	1	3
145	5.45197794516592	6.34388723910845	5.64472301280222	6.51550725312502	1.90514734538608	5.82039660543266	3.15721000454339	7	6.77189836656996	4.82936616659595	7	5.5535812129416	6.49836624130966	4.83909679300879	3.48906991552626	7	6.81517611595823	6.12437907855004	4.9553270709783	5.67159858825787	4.83533672428564	6.2636217399645	5.53641601674695	7	1	1	7	7	1	3	1	3	7	7	7	7	2	7	7	5	7	6	1	7	1	7	81.75	1	3
146	6.17403751554547	5.83396465425561	5.71685722232716	6.27539451369913	1.76953380219655	6.39153681938162	3.25897754100234	1	5.85319031834913	5.43303170513796	6.54964421778065	6.60603653348639	5.29585402952467	2.70898858400751	6.36021178940005	4.83496661782364	5.38294376626289	6.38136529483036	6.71224171991395	6.97682563574187	4.75333346693322	6.85516505349208	5.09527053742082	7	7	1	7	5	1	7	1	3	7	7	7	7	7	7	7	3	7	7	2	7	2	7	81.5	1	3
147	4.39300565551309	5.06205556670833	6.84006276590807	6.55321886423947	4.335016569899	6.75814472700414	5.98132569477796	5.68567830192278	5.73671145734467	2.62551210568165	7	4.21365357168527	2.69982653789758	4.62380883723941	4.73277595079	6.28218499817327	4.80488512323949	7	5.9940170807197	6.20347296033676	7	5.76971320876976	4.48496100525561	7	7	1	3	7	1	6	2	7	7	7	7	7	3	3	7	2	7	7	1	7	3	7	78.25	1	3
148	6.02773104432076	5.54892655889632	5.41668963477307	7	1	4.3412840124679	5.77174829939692	6.00185205034028	4.37107974246753	4.40357104436793	6.42072627878648	6.00970384092968	5.43332780556075	5.23092215641892	5.96745933684126	5.24367814781668	3.99068355359208	6.99546292550954	6.47604477869119	5.65099613359993	7	7	4.00783555349714	7	7	1	4	7	1	7	7	7	7	7	7	3	2	7	7	2	7	7	7	7	1	3	82	1	3
149	2.12477933632921	6.66823550725731	6.17823676537833	4.81972382957654	3.60606299745484	6.68610122366624	5.42999382477563	7	6.02844877800822	1.18538782751177	6.48226969726427	4.53997406645907	4.16789776070581	6.8689223478134	5.40563865652886	6.39248516481703	4.84299268698861	3.64457482159225	5.86672349270306	6.94814637637242	5.51247117013406	7	4.81062518091328	7	7	1	7	7	1	1	7	2	1	7	7	7	7	7	4	5	7	7	1	7	4	7	75.75	1	3
150	2.52788827252863	5.4791636470862	4.26764382207105	2.63889655467808	3.06554806336844	4.45996500196368	2.47729190666339	4.3628100801063	6.97811102833404	1	6.05114321391176	7	5.55840279155468	7	6.16338284448877	7	6.7548522984022	6.837406394765	3.24507347194224	5.99956594124179	6.03393286711456	6.50883832122231	4.85452366984992	7	7	1	2	7	3	7	1	7	7	7	7	7	1	3	5	5	7	7	1	7	2	7	83.5	1	3
151	4.45357234516542	5.33406855096119	5.57484733549107	6.12741919867351	3.57663448935471	6.76445292413668	1	2.46179533221815	6.73374793534253	6.63663769225052	5.48226433186739	5.78057058824814	7	1.61996727008936	6.56496638102553	6.14590274753766	6.81930712268274	6.30868777131615	6.8389975717724	6.00103874291451	4.60870683320508	5.60730338228395	3.23404271210172	7	7	1	4	7	2	7	2	2	7	7	7	7	2	7	7	3	7	7	1	7	4	7	86.25	1	3
152	6.37326246652709	2.73148790632563	6.72261661323369	6.69672275498133	2.41852116056561	4.9171037742746	7	4.5586604199311	4.64915891926914	1.70797535062838	6.0679774755546	6.14012419972406	5.05810402526491	6.20631916889345	4.39250547839431	6.0838392681673	5.87030373277579	7	4.54983996155343	7	6.63620690142194	5.59263504826789	6.25119831432834	7	7	1	7	7	1	7	1	7	7	7	7	7	3	7	7	7	7	7	2	7	3	4	70	1	3
153	5.61103179978655	2.79167780234111	5.65011304524755	6.73191381296029	3.77790740072203	7	1.91652153516618	6.65299925829046	5.7272224522092	5.20255617337237	5.08878339330572	3.5386612719394	5.82691580673034	4.56062090103477	5.87824382973958	5.52356066447793	6.32885748178937	7	7	6.78929015632202	3.51436874297262	3.6745637426945	7	7	7	1	7	7	1	7	7	7	7	7	7	7	7	7	7	3	7	7	7	7	1	7	88.75	1	3
154	4.52254717836192	6.91881463300477	5.68328251987703	5.20137507633101	3.19723221408005	3.74750217678867	1.25294426858812	6.50954495947735	7	7	2.7712261260101	2.41359863824901	7	4.8904578345691	7	3.42301715325577	4.55520586540536	6.31289207308222	5.50235067068742	6.39754078273601	6.93966185422904	6.42621548915645	5.10895227468603	7	7	1	3	7	1	7	7	3	7	7	7	7	7	7	4	3	7	7	1	7	2	7	83.5	1	3
155	4.00262536914738	4.76966790834668	6.42635551076541	5.22820833677809	3.49668529639363	4.08411527500175	2.40275442572313	3.47480181795911	4.83553026864169	6.75872623728108	6.06421634973341	4.22710832143608	6.42928417615042	7	7	6.45878318284298	5.73974507501252	6.47131576166638	6.57904124198269	6.4092192247153	5.11355867837946	7	6.09202894714966	7	7	1	5	7	2	7	1	4	7	7	7	7	1	7	7	3	7	7	3	7	1	7	81.25	1	3
156	5.61904852235932	5.94797217922024	4.3683387031771	6.86626664817973	1.00826397228366	3.95210324172608	4.93354434419465	5.28480546902261	5.38424824058773	5.97884883954535	5.08475855449232	3.32594876064957	4.03755046262786	2.32094897121229	7	6.02580204484675	6.61732705334248	7	6.87138526312898	7	4.15092755706508	6.54156195299742	5.97002685836957	7	7	3	7	7	2	5	1	3	4	7	7	3	2	2	4	4	7	7	2	7	1	2	82	1	3
157	6.88877918296098	7	7	5.25038502484733	4.17751276060955	6.54153209126393	4.39138361312936	1.22200089022482	5.67816756802608	4.57748138267146	4.77953712645897	4.44286759521816	4.78443581706356	6.65496559072648	7	4.02787615583983	5.6438530456502	7	6.56009252867923	7	5.20792863958228	4.58899447938205	5.51341673957754	7	7	4	4	7	2	1	1	2	7	7	7	7	4	7	4	3	7	3	1	7	2	7	74.75	1	3
158	5.03990805539494	5.8328875429315	5.92504741491041	7	1.81619953512808	4.47234530556769	6.16085061511403	6.80691634788236	6.60006127856491	1.45036810962058	3.67255005575423	6.91258793789924	4.81669597949401	4.15548804817337	5.96331084193586	5.30399374262197	4.0901428824015	7	7	5.07469541655786	6.93069317097555	5.82907728047767	4.0526494654767	7	7	1	7	7	2	4	6	5	4	7	7	7	1	7	6	2	7	7	1	7	7	7	79.5	1	3
159	5.7183929768218	5.22406108567849	7	6.53022748079985	1	6.29940684238697	5.5550584480371	7	2.08030761598286	6.52789642922417	6.60979381326104	4.96782848977596	6.62465408189715	4.07664118198937	4.84266614421604	6.07571895448029	5.56940281094846	6.81689673117526	3.42476640902533	5.98920198069097	6.27549121002594	6.86685785344132	4.75471139349464	7	7	1	5	7	3	5	7	2	7	7	7	7	2	3	7	2	7	7	2	7	2	7	77.25	1	3
160	5.24800049322281	4.58735239736325	5.21147282174802	7	1.52063063491467	5.24963669826526	4.99291084282699	1	4.78901918560398	4.86258727281329	2.92048388576524	3.78358063124164	5.26334514324033	6.76365155854112	6.12671761963486	6.03052159264541	5.62712157216038	6.7490717344523	5.71023556600199	6.87583607431714	4.55334724746099	7	7	7	3	1	7	7	3	7	1	2	7	7	7	7	2	7	3	6	7	7	2	7	1	7	89	1	3
161	5.83404416672269	3.50151766434463	4.32005588535458	6.57450434841622	2.68198985478324	5.22286109224899	5.85297190539267	3.64743511323687	3.69258334578856	7	5.50758043125834	5.50537512582231	4.04526642901564	3.89562387552917	6.08800475471572	5.14082145013397	5.10059420712376	7	5.87287832561314	3.54880008127679	6.39178396160309	5.73412851040745	7	7	7	1	5	7	4	7	1	3	7	7	7	7	2	7	7	7	7	4	1	7	1	7	68.75	1	3
162	6.98069849042208	5.13229741731474	4.11993229177174	6.48071794071634	1.45912186466234	5.57417633162406	3.897880891071	2.99912132522679	5.3463787828242	3.89324836573031	5.61265881058648	6.14033900228063	5.22026021433584	6.00114243680511	5.30549643766859	5.13751799244777	5.36278058702935	6.37598982107892	6.23781075583213	5.83911869310849	6.26784238496854	6.1575036930667	5.74995331619819	7	7	1	7	7	3	5	1	3	7	7	7	3	3	7	3	2	7	7	7	7	2	7	79.5	1	3
163	5.42225753346216	4.93094443041349	5.56983496631761	6.26948672484607	2.38286357087987	4.20331796587552	4.99358936995337	5.89457382881502	7	1.29481823316425	5.5064787888346	5.65272016178722	5.91165225235494	1.39796798182087	5.41211152796747	4.55954488645454	6.29525742350261	5.75396184601161	6.76465052172149	4.45646332021386	7	4.96818621885172	5.90517816507259	7	7	1	7	7	2	7	7	7	2	7	7	7	1	7	7	2	7	2	3	7	3	1	73.25	1	3
164	1.8311448043743	6.81748646286775	4.85602262493322	6.95137663621658	2.68583237684063	4.54818312521864	5.22908668316017	1.05221858496334	5.86492970323868	2.83382753025321	7	6.07077189475963	5.90784981681331	1.65662978918193	3.67452563998044	5.31446700547979	5.78473914021414	7	5.68937211900431	6.03392489211605	4.91222546256119	5.48927715915574	4.72365402017107	7	7	1	7	7	1	7	1	7	7	7	7	7	4	7	7	2	7	7	2	7	2	7	82	1	3
165	3.76328347157969	5.43038830196873	4.90626709625483	6.4056462353016	1.74135304509602	7	3.71424667535357	2.94365892316717	5.28099640821097	5.46981044284378	6.51788941237067	6.06236456467088	3.04838500171416	7	5.49319462238048	4.73897571465512	7	7	6.14299422040156	5.25812868589056	5.62524168243566	6.33549147835074	3.12044632593119	7	7	1	2	7	1	7	1	7	7	7	7	7	7	3	7	2	7	4	2	7	2	7	73.75	1	3
166	3.05960696390303	4.77999764430062	6.09863843994175	4.40031176298642	2.96151607645819	4.34707203301303	6.32863110483995	2.58972356184654	5.70840583917345	6.46585731617899	7	1.97227716790906	6.59164816368582	6.81051195687147	5.82058780437276	5.00281029592639	4.78120633920498	7	4.68116337214549	1.76487337227559	5.21641232305994	5.89253053728908	4.35718886347335	7	7	1	3	3	1	7	1	5	7	7	7	7	4	2	7	7	7	7	1	7	1	7	61.5	1	3
167	4.33077200074702	5.10664949653077	5.30895010661207	5.47842365719539	5.79814138829026	4.75416107196841	3.58121697405809	6.86053615614178	3.7902548149639	5.38503537548446	5.4120087291807	7	6.04628170190668	6.53770317465513	6.01587684331822	6.35378924779623	7	4.99333229150199	4.32385099599201	6.59424062483737	5.81931345099853	6.18604135097868	5.83895555679675	7	7	1	7	5	1	7	1	5	3	7	7	7	7	3	7	7	7	2	1	7	2	7	72.25	1	3
168	3.92760530717744	4.01639414445966	4.00882047649284	1.39371862192074	1.9564236738259	5.20558536904985	4.42074960136918	6.11439303945026	3.34448251196268	6.14392309870772	7	6.93776519111105	5.95675061815145	3.95095541121855	4.01926642770653	6.62497296529065	5.28336459801409	5.41950072745602	5.19875765333669	5.06485195482741	6.9645869039687	3.65274247009418	5.69157131192464	7	7	1	1	6	1	7	1	2	7	7	7	7	3	7	7	3	7	7	1	3	2	2	72	1	3
169	4.44369572862905	6.97895213397176	6.12922603275714	6.00852434519683	4.3434234564197	6.3491527651727	5.81421575515427	2.51851398768435	5.37080002073028	5.26551490322583	4.88970749111382	4.89523040343086	6.54132294722279	3.99794110709378	4.86925140349837	7	2.53103742722866	6.18561358847685	4.09121696799643	6.9762089335693	6.78855888264371	5.70109586008732	5.34393019264558	7	2	1	7	3	2	7	1	2	7	7	7	2	3	3	5	4	7	7	3	7	2	2	82.75	1	3
170	5.12436631666849	3.39209280281387	4.9160703840995	5.87095707726137	2.9253650514343	4.12047727904877	2.043891681724	4.11949153927456	5.20409029692993	4.8658652741376	5.75346219724484	2.91191164854979	7	4.99806340567131	5.26050185025068	6.74177577976653	5.98479120255951	5.09687152938332	6.0151923745701	6.37227078817503	4.0318508576042	5.27616251850721	6.78447099796843	7	7	1	7	7	2	1	1	4	7	7	7	7	7	7	7	7	7	7	7	7	2	7	80.5	1	3
171	5.14340211371485	7	6.80617201292337	6.56611240695934	5.21306505349152	6.44981266984479	3.64909481121691	1.97446231248493	7	3.36487607729693	5.56620949081428	4.63966797368044	1.99580886262782	6.10838212917474	3.98163242170568	4.78969555093592	5.51874875038	5.93037604821829	6.30427539706365	6.83688459241564	5.28362364952769	5.14000797796962	7	7	7	1	1	7	1	1	1	4	7	7	7	7	4	2	7	2	7	6	3	7	5	7	81.25	1	3
172	4.75814832870599	5.18540006018296	7	6.49590115957116	3.45627066790274	4.44272199348651	5.12243318929692	1.3182889184473	6.13857696262276	5.69194106334785	7	4.2772277166455	4.62551314027737	3.49722183302395	6.75479328688391	5.23187130931347	6.10519254842312	6.76613177721764	4.38784621515802	6.12092542939917	4.2425123351509	6.31170503759352	6.39084861363049	7	7	1	7	7	1	1	2	3	1	7	4	7	7	7	3	1	7	7	3	7	4	7	74	1	3
173	2.88084967756684	3.19040077518602	1.73835395030698	6.21684719731023	2.23414030128347	3.05080413950832	4.47090050503265	1.58007635116158	5.06426667967736	6.58278200463664	7	5.24829473903198	4.53824141103766	7	4.79290869495289	6.94659214906428	5.52849140484697	6.77837534669084	4.47953336174843	6.56168762755029	6.58440098921589	3.61112123832492	2.4194414723737	7	7	1	7	7	2	7	1	3	7	7	7	2	2	7	7	7	4	3	1	7	2	5	70.75	1	3
174	4.74797088778354	5.06756255600055	5.16773204088902	4.685050361424	3.83564718973586	4.42118646248312	2.35078683484556	6.91553360523883	3.35542727387609	7	4.37722024297608	5.57288944936551	5.7361823390696	5.23304098209331	6.93339148219595	4.29458854107808	6.71164256927812	7	5.20659003603227	5.46142818603503	6.1458306494133	6.51072597675259	1.41902191557314	7	7	1	2	7	1	1	1	7	5	7	7	7	7	7	6	7	7	3	2	7	5	7	82.5	1	3
175	5.03015543935795	7	5.9172194994779	6.74568850395179	4.79891461072274	7	2.32525635566994	2.94307528483825	6.93462654253726	4.55010109061549	4.60265495086633	4.68292457599865	2.586321453068	3.65453654880345	4.47727421882573	4.42571789097591	6.89281172184409	6.73137993240513	6.89333280863599	7	5.63589609393107	4.14650989329915	4.05787953587334	7	7	7	2	7	1	1	1	5	1	7	7	7	2	2	2	2	7	5	2	7	3	7	93.25	1	3
176	5.69726309377495	6.49275232913672	3.34319802814068	6.98493407049772	5.54360942034131	4.06279910937836	3.73872039166756	6.70650378980809	6.75191392128848	3.67436076607712	5.46610405844872	5.57619513628092	6.49210848675114	1	6.68469260883048	4.55927814712635	6.18811272261506	4.90596046315807	5.71682025739132	6.86700138229195	3.66633002366298	5.89491998321741	7	7	7	1	1	7	1	1	3	4	7	7	7	7	1	3	3	3	7	7	4	7	2	1	72	1	3
177	5.37351562437746	6.0126507064295	6.03040599131328	5.57414643240422	5.4040770757793	3.53731927931964	2.24320578092162	6.62944680462723	4.75375598652262	4.74876658820517	4.34961130936546	5.34088412856055	5.04831337199024	5.99651963316838	6.02033188404653	4.75974189616856	5.44752597291163	7	6.433872045546	5.75088966118906	7	2.59113151960018	2.57109472163802	7	7	1	2	7	1	7	7	7	2	7	7	7	7	7	4	2	7	3	2	7	2	7	77.75	1	3
178	2.43290008718109	5.04149591461566	6.05404144751945	4.16630742271042	3.34689276836717	3.38184341685124	6.85664782023183	7	3.74175077261073	4.59458461645364	4.18893491308021	4.85062640454563	7	4.23521027551478	4.057271687978	4.16855582374977	3.45412838071049	5.29211634661238	7	5.49207477642947	2.17226372837074	4.77749862188406	5.46326433167191	7	7	1	3	2	1	7	7	5	7	7	7	7	2	7	7	3	7	2	3	7	3	6	74.5	1	3
179	3.3115483756509	5.11774298470429	5.6104587709862	6.03724033301712	1.18404580890383	3.46026800561377	1.06028582209724	3.73032353688006	3.93707545824936	3.69735923698626	6.55670172860202	4.51732699575366	6.98245818946186	2.19493413886979	7	6.01391354666472	5.4207838129491	5.3933305375941	5.57666391386787	6.8351702990796	2.32162462213008	6.89481891760703	1.4238837965326	7	7	1	2	7	2	7	7	7	1	7	7	7	3	7	7	7	7	7	2	7	2	7	78.25	1	3
180	4.75751434071592	5.79450887806228	5.09842142545592	5.85577650599554	2.29139663987922	5.99933183068114	3.50377541795549	1.01925583988316	5.3993547682893	3.66978138862055	3.77289404371863	6.20295109622484	1.95635650362415	3.37703888789352	4.61081930647395	4.94482907474733	3.86285093228054	7	3.00290108294116	6.72827132331486	6.31770854297204	6.65516146556709	6.82952301280995	7	3	1	7	4	2	7	1	2	7	7	7	1	2	3	4	3	7	7	3	7	2	2	93	1	3
181	1.1478955439533	4.61906568834621	5.15548092385251	3.10069610740768	1.31156771974829	2.25859383875249	5.86258706280457	6.38322798375843	3.69732841851598	7	5.7882286197416	4.53068042701794	5.40118958822713	3.87314139665947	6.28889983024993	2.96664578302869	4.38614524200495	5.83711055537337	5.14199572072746	5.70791311653438	3.92485393976821	5.69300668358479	5.79895313175933	7	7	1	1	7	2	7	7	3	6	7	7	7	2	7	7	1	7	4	2	7	3	7	61.75	1	3
182	5.05260690670106	3.45770573395625	5.25533170401432	3.23106861031832	1.56155906267714	5.18926655888095	1.35175128439062	3.06715740560301	3.70270778267342	2.42867833541388	5.8918306832491	6.86775606167446	5.06632876363743	4.07934323305855	4.98222082135428	6.96904722491239	7	3.56198339349762	3.91888738241159	5.37021011951824	4.23021056617681	4.38031320631459	7	7	7	1	7	7	3	7	1	7	7	7	7	3	1	3	7	5	7	7	7	7	3	7	65.5	1	3
[truncated: 5 more columns]
