# Supplementary material for: How Are Mate Preferences Linked with Actual Mate Selection? Tests of Mate Preference Integration Algorithms Using Computer Simulations and Actual Mating Couples
Source: PLoS One. 2016 Jun 8;11(6):e0156078. doi: 10.1371/journal.pone.0156078 (PMC4898694; doi:10.1371/journal.pone.0156078)
Supplement: S2 Data — Long-term couple and agent-based model data analyzed in Study 3. (ZIP) [file pone.0156078.s002.zip › S10/Polynomial Model Data/Polynomial Couple Population 01152016 0851.csv]

	trait1	trait2	trait3	trait4	trait5	trait6	trait7	trait8	trait9	trait10	trait11	trait12	trait13	trait14	trait15	trait16	trait17	trait18	trait19	trait20	trait21	trait22	trait23	preference1	preference2	preference3	preference4	preference5	preference6	preference7	preference8	preference9	preference10	preference11	preference12	preference13	preference14	preference15	preference16	preference17	preference18	preference19	preference20	preference21	preference22	preference23	fitpoints	sex	algorithm
1	3.81582074270453	7	6.20357842106463	5.85368138963257	1.79515122279928	6.59978508724615	6.48748991092331	7	6.02760142956129	7	5.07126215277983	6.59837399229319	6.18489833700919	6.02183049397121	6.65932005644232	6.13004502590518	6.90726657316543	7	6.02561059679398	6.46595434201328	6.97823711786435	7	7	7	2	7	2	1	7	3	2	2	7	7	1	2	1	3	7	7	7	7	7	7	7	7	102	0	3
2	1.070487670664	6.48412234384758	2.11544260798063	6.0443349151366	3.79202873085782	6.68347581343883	7	6.92348452382821	6.05565804357773	6.9429533481961	6.42124073215784	7	6.73812616624744	6.87311653007742	7	5.08235420140023	7	7	6.51551838366645	6.10035282389358	6.28420586340716	6.84574293464533	5.96336281120094	1	2	7	1	1	7	3	7	3	7	7	7	7	5	2	7	7	7	2	7	7	7	7	93.75	0	3
3	3.31064201855639	4.61381827213532	5.29173149525799	7	1	7	6.06085664375198	6.71766340830283	6.51972556862965	7	6.59696602056302	4.27861774866391	6.23701540072706	5.29346062324973	6.55541804498346	7	7	4.75806012975119	6.49788027599351	6.62989631365866	7	6.75343042351107	6.82964403759268	7	2	7	5	1	7	7	3	4	7	7	2	3	7	1	7	4	7	7	4	7	3	4	89.5	0	3
4	4.76880027166991	4.24913762287588	4.36973986563131	4.37666974830321	4.48755382020193	5.2115255282167	6.60559289802472	6.71361425684994	6.38952010434762	6.80028580895244	6.4746931714263	6.97925699593599	6.9459937079164	4.30450174049947	5.82039405861216	6.7992771591835	6.91320611386698	7	6.24533761300297	7	6.83082486501002	5.35552718963856	5.86739258904524	7	1	7	4	1	7	5	7	7	5	7	4	7	1	7	7	7	7	7	4	7	7	7	90.25	0	3
5	4.26328914313765	7	1.56473917223617	1	7	6.37024523525284	6.94909226139633	5.49258893910361	5.12557791888019	7	7	6.84098374185084	6.25445410746258	7	5.96560659085049	6.67528862444591	6.7984646870504	6.69659282454818	6.04011435499284	6.89750976595661	6.09524280004501	6.99072665319032	5.64527851501637	7	1	7	1	7	7	5	7	1	7	7	2	3	7	7	7	7	7	7	7	7	1	7	85	0	3
6	1	5.82389945107957	2.80280718345124	7	2.69279867660679	3.91562150108839	6.85217986589578	5.81796497666459	3.97247539662028	5.65819884086236	6.82202487770888	7	2.09633288722868	6.83897399846469	7	7	7	5.17043385578639	7	6.836872971163	6.36958063747904	6.02879659875669	6.77543099302106	7	3	7	1	1	7	4	7	2	1	3	7	7	7	1	6	7	7	7	7	7	3	7	93.75	0	3
7	4.54138578716504	6.97382111514352	5.52161237465389	6.4282345656349	1.36896642301305	6.16823960992292	6.09014700557855	6.2200473944298	6.25325602045741	7	4.21855233962421	6.89709944014049	6.94266694822703	6.23872540482745	6.00111637576383	4.00409279512683	6.60513535662041	6.38178883316887	5.13225818225388	7	6.61248039743736	7	6.55557651075484	7	2	7	7	1	7	7	7	3	7	7	1	2	5	7	7	2	7	7	6	7	7	7	102.5	0	3
8	2.62407401642143	7	4.74882909254382	6.60175230472562	1.10125396526547	7	6.51865093706029	3.92048519844776	4.92556074604155	6.99535877505463	5.02133551384168	6.58931268543875	5.66422068062353	5.4925181901495	6.4730246462025	6.92890529036733	5.21585009408106	6.47051310508194	6.01826180039966	7	6.27109539040524	6.17819061618924	6.11904433484192	7	2	7	1	1	7	2	7	3	7	7	1	2	7	4	7	7	4	7	5	7	5	7	91.25	0	3
9	6.7944097903802	3.46683643124342	5.3487775999052	5.88062282118447	3.72939436529478	6.8307552264818	6.45998492618283	6.71685292433584	6.87288486500777	6.03150304956917	5.61405499333293	6.40685737278998	4.19024171229083	6.47009033476434	6.68857661874597	7	5.80582675190607	6.40848776666781	7	7	6.40973128296173	2.4266387318002	7	7	2	2	1	7	7	7	7	7	2	7	1	3	2	1	7	7	7	2	6	7	5	4	82	0	3
10	4.20593510871343	7	1.05765615248505	1.17931935266318	6.34200858010317	4.80386639133438	7	6.28811360751502	7	6.33089047777549	6.91931373231153	7	1	6.52110774366934	5.29269652398764	5.63699529614258	5.93414224006426	6.67162358592589	7	6.69754504418858	6.99123530815356	6.29592802633673	7	7	1	7	1	7	7	6	4	1	7	7	2	7	7	4	7	7	7	7	7	7	5	7	91.75	0	3
11	1.07902252164442	7	1.20385902779668	7	3.64949495192401	3.04517511973027	6.17571666402382	7	4.46368922377714	6.7013267544275	7	5.90044133755103	4.97549346871424	6.79776722847502	6.07177651620193	7	6.5608305193675	7	5.12984630088808	6.95339229746329	7	4.61436713462814	6.08730121384899	7	2	7	1	1	7	4	7	4	3	7	7	3	7	7	7	7	4	2	4	7	7	7	104.5	0	3
12	4.23294645521726	6.10494509084566	6.32130380045219	5.98408749161161	1.23019779365069	6.89797416909356	5.60363177742396	5.69589054940369	6.40822310232623	6.28895557032424	4.12190676223561	6.57905654690075	6.77925028706284	6.29023178094436	5.15019588954734	2.59519297621501	6.62142268635106	6.65012417728796	5.88039893653723	7	6.69382561916415	6.5286948149356	7	7	2	7	2	1	7	3	2	2	2	7	1	7	1	5	7	7	7	7	7	7	2	7	100.25	0	3
13	3.6338721542917	6.53219009338263	4.58955028791444	3.43306062072491	1.18978481032017	5.62032996752192	6.99331984768783	7	1.29572561048968	7	7	6.23286665188022	6.99167822318919	6.80705778055477	6.9948066021614	7	5.51699193418312	7	4.45584326697744	5.07797401797474	6.10750501688991	4.06101296562229	5.82037684139536	7	2	7	1	1	7	3	7	3	3	5	7	7	7	2	6	7	7	6	7	7	3	7	86	0	3
14	1	6.89191445565702	2.52575920109493	6.66210243464174	3.35402894030603	6.38854368650588	6.21159521729791	7	7	7	7	5.82796517694374	5.97857586663343	6.21228417672995	5.56093162027155	5.24085932061798	3.71283808710217	7	5.20480316223384	6.16252341808602	6.78030564881082	3.617055354976	6.77017073295104	7	2	7	2	1	7	7	7	5	7	2	7	7	6	5	6	7	5	2	7	7	6	7	93.75	0	3
15	3.42422303215559	6.76675288905105	5.33612973110794	3.22545962401044	1	5.79526499423109	6.02510942483187	6.15928802301495	4.2753031319049	6.56363865470357	7	6.39960315830455	7	6.08434661915662	6.7041667322335	6.80722611963626	3.80251277353666	6.68782819024205	6.64225045946275	6.95124074022231	6.84889316781004	3.63174586356158	5.90880653399284	7	2	7	1	1	7	2	7	1	7	3	2	5	7	2	5	7	7	5	5	7	2	7	89.5	0	3
16	1.14904685955666	6.90802032529834	1	5.53044227512511	1	6.41704301085895	5.41670816585	6.94640950724111	5.38710633105841	7	5.71192411714265	7	6.27080338140447	5.07617680235293	6.5013695318973	6.93430367871106	3.69298151616153	7	6.52459403899254	7	4.65615378940958	4.31155380603536	6.62563695784099	7	3	7	1	1	7	7	7	3	7	4	2	7	7	2	7	7	7	3	7	7	1	7	88.25	0	3
17	4.91130397410971	4.91053721245784	4.62927125223343	2.78470316177169	4.43670066479485	6.49074156509131	6.43175708542635	5.46275317071891	6.51848036910667	6.31388280876703	6.70224971996295	6.56649450578946	6.9908952493282	4.77592187138737	6.73977452476815	6.84904683779503	4.89824508599124	5.27577661537888	6.59082146218185	7	6.28796826785159	5.64701727149343	4.90638177980324	7	1	7	3	1	7	7	7	7	3	7	3	7	1	7	2	7	7	7	7	7	7	7	71	0	3
18	1.92008208934242	5.45120408784431	3.35703890391841	7	3.2866629696525	5.69525412794201	5.59892779994888	7	4.32613237288098	5.44908091467883	7	6.23595900305788	6.38356583315302	6.71719136705846	7	7	5.58191146841348	7	4.39592939788813	6.25915479951645	5.14482353319463	7	7	7	2	7	1	1	7	3	7	7	7	2	7	4	5	2	7	7	7	4	4	7	7	7	79.75	0	3
19	2.74646535612418	5.50325829797451	5.23061799056854	2.92506677955719	1.20621749953134	7	6.63421170899829	6.07206841776419	6.38936323465813	5.85312078773638	3.48783501016521	7	3.07577705813498	6.25138802269143	6.34525873306369	7	5.99714120076903	5.36009293187448	7	5.18225311936828	6.23157004780519	6.6551359200907	5.01736463656057	7	1	7	1	1	7	7	7	2	2	5	7	7	4	1	7	7	7	4	7	7	4	7	95.5	0	3
20	6.80328916945261	6.71910620970408	6.22091882255527	2.71371194224229	1.02693719418086	7	6.70420173185013	6.58433669072633	4.26425495563374	5.1320118399017	6.09263230317107	5.28840120803991	3.33386522453407	6.35948216612682	7	6.87720260777887	7	6.84903774003326	5.6204763706133	5.57670402261151	3.67574838687096	6.0281990469363	7	7	1	7	1	1	7	7	7	1	3	7	2	7	2	3	5	7	7	1	6	7	1	7	93.25	0	3
21	6.72838553218372	6.62060070743338	5.75986876706625	2.65319044333023	1.482234661819	7	5.84849784395363	7	4.68366899164542	6.03544202096391	5.67053849850768	5.84388783689488	1.38991484477976	5.92850577260235	6.55523252196079	6.55495059527663	6.24146766077423	7	7	5.45022943326554	6.9608222352274	6.12018898808361	6.04284810647533	7	1	7	2	1	7	7	7	1	2	7	2	7	2	4	5	7	7	1	3	7	4	7	80	0	3
22	3.61697951349773	4.88215028818267	5.72773844382405	2.189968405202	1	7	3.74203336649239	7	5.14657278941181	4.87262951115637	6.2859535448997	2.95592146369545	3.44097905125338	6.70304022837943	5.9976921959049	6.75563905494316	7	4.92287058477151	7	5.20994080362901	7	6.53615681672432	7	7	1	7	1	1	7	4	7	2	7	5	7	6	3	3	7	7	7	5	7	7	5	7	93.75	0	3
23	5.91501718878468	3.74454438595169	2.38820476207862	5.39636656086495	6.13922537291752	6.47247435683714	6.42794830109236	6.58418350484032	6.44311859743703	4.82948288108159	6.78546622629101	4.60735481855666	6.26397133436868	5.898846146168	7	6.00351689862736	6.93398675672817	7	4.84854519771078	6.73258475222649	6.65534586060395	7	4.44174274565789	7	2	7	1	7	7	7	1	2	7	7	2	4	6	1	4	4	7	7	6	7	2	7	104.5	0	3
24	6.49852711202681	7	4.3902204663368	5.78581052925271	6.2347868946876	6.20022953147744	6.27448163392413	6.88728554698867	4.39964800548401	6.19310567087041	3.2168466559649	6.65407004237633	7	6.84116519764656	7	6.90777152588347	2.75912173109591	5.47463046872898	7	7	3.40414517359969	6.05075175829257	5.97271633950576	7	1	7	1	7	7	3	7	5	1	7	3	7	7	7	7	7	4	1	7	7	3	7	90.25	0	3
25	7	7	5.97305416265265	6.99675480062768	3.79085508975699	7	5.64699493706945	7	5.31193305648947	5.83816611666652	6.04452461507933	7	7	6.79935376287478	3.28755800784972	5.13866668657698	6.27505907728958	5.60470016068162	4.43780044862141	5.56608745725444	7	5.60714223995209	6.72235831717057	7	2	7	7	1	7	7	7	7	7	7	7	7	7	1	7	7	7	1	3	7	7	7	83	0	3
26	4.21381389680177	5.7926684848632	5.44671826702848	6.51985939451712	4.21686664265582	6.10787194293396	6.61302179792655	5.02488942641948	6.91139619395015	7	3.57394645611903	7	4.76237087062985	7	6.29586672590613	6.58153939156603	6.86367836928398	5.28153331509187	4.33158046709652	6.64984040756505	4.5075784517263	6.35230385551788	6.03047401126071	7	1	7	1	1	7	5	5	2	2	7	7	4	1	2	3	4	7	7	7	1	4	7	89.75	0	3
27	1.88756518125969	6.35504438097867	1.16359257180222	6.97800021172428	1.929035268539	4.23441498569542	3.24490026948691	6.08801914292333	5.51148431488511	5.1641659096771	6.94561834725449	5.0507945034036	6.78616699417898	6.61421272152226	6.4556465802397	5.42298168872225	5.80127619674051	7	7	6.80298744448396	6.43744021708783	6.81779831305851	6.40933502283851	7	2	7	1	1	7	7	5	2	2	7	3	7	1	2	7	7	7	3	7	7	4	7	82.5	0	3
28	3.28914847833915	6.63303184606662	1.10379452189813	4.7132017239588	1.70963152685872	7	6.50033373842265	7	3.85599568586027	5.90610323964219	4.88357182352363	7	6.72660731090773	5.09727478270092	5.60545229201522	6.77139036135189	1.22940882026467	6.03088992667542	6.47365119046536	7	7	2.92224540992551	6.58252839709851	7	2	7	1	1	7	7	7	3	7	4	2	7	1	1	7	7	7	2	7	7	7	7	81.25	0	3
29	2.22647104668948	3.26865691380631	7	5.96165822321333	7	7	7	5.78858719933591	5.25203470744956	5.95631685490878	3.04026058980251	1.68383672656168	7	5.00540981265039	6.13113818703807	7	5.88554808978808	5.41409563668585	6.99153020540523	6.41907378146687	5.82068983408999	7	6.4199047148898	7	1	7	1	1	7	7	7	7	7	7	2	7	1	2	7	7	7	3	5	1	7	7	69	0	3
30	1.83934249473966	4.23561622252027	3.61615486549369	6.47575791899739	1.12150446352259	6.5874955451065	5.54879563321237	5.04667670858114	7	5.36709860269105	5.95162026100579	7	5.57020145258616	6.95166785720849	7	6.2703968364493	6.18933418784827	5.92711840983473	6.69889955277013	6.21200688589871	6.03523146674673	5.26157726433802	4.5175312665458	7	2	7	1	1	7	7	7	3	7	4	2	3	7	7	7	7	7	2	5	7	2	7	106.75	0	3
31	5.53642489104156	7	3.29210463896608	7	4.21266929146496	7	3.58858014018276	4.82633326048964	5.84704977067282	7	7	7	4.22626043705544	4.91264475624834	5.49398630310953	6.91529426735403	6.46808426598021	5.82529477728205	6.10283316819121	7	4.65880046892334	3.5874341595332	6.21514680430469	7	1	7	1	7	7	3	7	7	7	7	1	7	7	7	7	7	7	2	4	7	2	7	85.5	0	3
32	1.93126240008104	6.85928176300262	5.97852142774496	7	2.87827404048242	4.44379672733044	6.65290917863079	5.66225182288454	4.30620257450035	4.80409050965116	6.46188571814733	7	4.6945979947352	6.11628599992215	6.00859946371244	5.01166352587653	4.58106963192858	6.94438951911708	7	5.63714914931204	5.32555512394412	6.1817048065814	7	7	2	7	1	1	7	3	7	5	7	2	2	2	7	2	7	7	7	2	4	7	3	7	90.25	0	3
33	6.3896664329753	4.4471032990631	4.61930392343746	5.87591976038779	3.85431141249519	5.71960488113095	5.93833429383713	3.31416352626326	6.57340950693704	6.85533874879334	5.81894690776723	6.85200433674659	3.15369050914606	6.95155343508588	6.97697675973265	5.1495267936831	5.8091884736793	6.94325245404803	7	6.32077524953749	5.09724948434699	5.02905450074497	5.77437005122665	7	2	3	1	7	7	7	7	3	2	7	2	2	2	2	7	7	7	2	6	1	5	4	89	0	3
34	4.73309346643102	7	7	6.86848657281613	1.91268229907532	6.66356640935407	6.12568998201018	5.39891475632159	6.92954559215153	4.84871496211995	3.82297776442845	6.38279232470238	6.77137475038746	6.34216930819962	5.6444510784837	4.50862321381786	5.35147549291359	6.51678503683708	5.72908976981877	5.72606396711627	5.36097516353841	7	6.97825856618189	7	3	7	1	1	7	7	7	4	2	7	1	2	7	7	7	7	7	7	4	7	2	7	94.75	0	3
35	5.71187112958032	4.27531258213519	3.34077650645242	5.3752829119219	6.08417148477893	6.35335339491072	6.61334514969989	6.57896628739556	5.6646698475566	5.31576728732437	3.30691431750675	5.35161553791622	7	7	5.89483706443829	6.2169934976408	7	7	5.07845493433976	6.52042011447483	5.73490059565509	7	6.06449299465237	7	2	7	1	7	7	7	7	2	7	7	7	5	7	2	7	5	7	7	6	7	2	7	92.5	0	3
36	3.3763783109825	7	3.46249057038859	2.21072503651498	5.20901774493182	6.64742577994049	6.40096302561054	4.52880468517257	6.75780450546778	4.43595932968914	4.61620929576599	5.60962109367653	5.89656801096363	5.67310601613672	7	7	4.80774970710816	6.81536037076501	5.29217522439602	7	4.52626949152851	4.36736034359649	6.62562062175225	7	2	7	2	7	7	7	7	7	7	7	7	7	7	7	7	7	7	5	6	7	2	7	105.25	0	3
37	2.19027074302054	6.51664563049781	5.86216059928727	2.48356190998647	1	6.607426424812	5.76788779873788	4.27452616324006	1	6.39797129551449	5.46883407913089	6.06365145941782	4.98841162298419	6.67336552027769	6.25685565090651	7	3.96328495490071	7	4.041143338983	7	6.5661786359478	3.48280751339126	6.65853340397398	7	2	7	1	1	7	3	7	2	7	5	2	7	7	2	7	7	7	2	7	7	2	7	100	0	3
38	1.97079599751341	5.71785099896654	5.28926697380018	1.51199672036049	1.68317949742652	5.00316121988656	5.98639797394734	6.11096048832294	5.37574224138598	1.8672392170642	6.10640090643442	7	4.90797715253161	4.46078567691743	3.29519559677514	7	7	6.47858823222795	6.32320611843155	6.48374683590383	5.72875606127046	7	6.19689814309266	7	1	7	1	1	7	7	7	7	7	7	7	3	7	7	7	7	7	2	4	4	2	7	70.75	0	3
39	5.5032172885071	6.6542518550015	3.46052080272254	7	5.75590919876221	6.37880765623198	4.95595105800174	7	6.42189045230489	5.21115579862037	5.87705234722194	7	6.05316385863678	4.74668061164895	4.52524057137817	6.51354592969246	5.91816337750723	6.28689267201447	5.8932042418521	7	6.6694631705799	2.12390985842638	6.5121150361087	7	1	7	1	7	7	7	7	6	2	7	1	7	7	7	7	7	7	2	7	7	1	7	92.5	0	3
40	5.53281434295492	7	6.28918008399103	4.065837630698	7	6.58385057236829	5.85802840953229	2.54566233181343	6.36038659494062	6.8971643824637	7	4.67508185790631	4.41929115326401	5.7200672617366	5.38433765557517	5.72516983555059	4.99739929391361	7	6.8699405618228	6.07183195472748	6.21376416012713	5.96661273961151	6.57729620938629	7	1	7	1	7	7	7	7	2	7	3	2	3	4	2	2	7	7	2	3	1	2	7	81.25	0	3
41	7	6.90569320795494	4.59605836667459	6.80362755258449	6.35984033394529	5.56541418485281	5.65099822870173	6.24253024571326	4.83113837697865	5.38404520352905	6.5760152862232	6.00300061758681	7	6.82574263252613	6.54941057791235	7	2.48325673395496	5.06446173791722	7	6.61802141193418	4.06415282648197	6.20215112535342	5.05566093760839	7	1	7	1	7	7	4	7	2	2	7	2	7	7	2	7	7	7	2	7	7	2	7	90	0	3
42	5.37151450747741	3.35702592897691	2.95720299340344	5.83220103216342	6.39700206727699	5.84785162629694	5.71997233374352	5.00827007280172	7	5.8094940597253	3.39287588068827	5.22037264965081	7	7	6.61005777374424	6.46920893689077	6.31219069654457	5.5051928470211	5.63725613563336	6.74369217207259	6.41673779067184	7	5.84219367795888	7	2	7	1	1	7	7	1	2	7	7	7	4	3	2	2	7	7	7	7	7	2	7	75.75	0	3
43	4.41916776726688	5.16265883196255	6.55667730517529	7	5.01197163994415	7	7	4.77240546795923	6.23646513366362	6.70880552099025	3.06770681501411	4.62176463298269	2.58225768795014	5.79597795915986	6.62928539446929	6.24385307854404	7	5.85808873421664	6.55358592235754	5.81523829186833	3.92543863292682	5.77123555505414	6.32475368577325	7	1	7	1	1	7	5	7	3	2	7	7	6	3	2	7	4	7	7	6	7	4	7	88.5	0	3
44	6.26557744504886	5.73035518212329	6.79844696222127	5.31850269177527	1.02835223393094	7	4.68602811611188	4.48241928299763	2.79834696643883	3.72031677257614	5.1033550466504	7	1.68611640549216	5.91639055555312	6.34667156813367	5.84411461903562	7	4.73098953851082	7	6.14284921940363	4.89226942926114	6.86981607385505	7	7	1	7	7	1	7	7	7	7	7	6	2	7	4	5	7	4	7	7	7	7	3	5	100.25	0	3
45	6.92020878189245	3.89869951394458	5.47326677216082	6.05793295982864	4.17000141569859	6.31052428540467	7	3.59619547102734	6.16087613564297	5.6191019150989	5.85772197039953	6.15877427212939	2.91774962923897	6.3795961912494	5.21795479796307	5.64993752155548	5.98911985762042	6.37527181403051	6.8147974079764	6.07054919721504	6.49951223923007	5.70389419689113	5.68857778720411	7	2	3	1	7	7	7	7	3	2	5	2	3	3	7	7	7	7	1	7	7	5	3	77	0	3
46	3.57309840354153	4.99105988525327	6.40900185669045	3.24504692880535	1.39832831042922	7	3.40729088513397	6.28270410633939	5.256137829295	6.47738414478624	6.55367760371793	2.42482662923088	4.18149352316929	7	5.07908011203374	7	5.92216667073702	5.73430962620294	5.05033059220477	4.77076824239722	6.94607651077532	6.90879227560908	5.38033228352447	7	1	7	1	1	7	7	7	7	2	6	7	7	2	1	7	7	7	7	5	7	4	7	69.75	0	3
47	1	6.33030001945262	3.34417743416216	6.52760772368468	2.35195544105399	6.73273911389109	4.55999503685964	7	7	4.85621032409496	3.33902140817608	5.54908435007361	5.44595396062004	1.5013952263082	7	6.09784666937772	4.20831276369013	7	4.82803835023044	6.62368375414884	6.53862906739741	4.1893422129098	6.29896830147557	7	1	7	2	1	7	5	7	3	7	7	3	7	2	2	7	7	7	4	4	7	1	7	98.5	0	3
48	6.09040492087591	6.3073618678473	6.10103281707493	7	3.50541700221198	6.42801592056105	6.74836710166223	3.16527800951528	7	4.82627004271533	5.95891633400699	5.55213469776329	6.63772230391564	6.14949582289468	5.59524815171385	5.7056832578184	4.17606819531681	7	4.43140574579628	4.31371689789682	5.80803749841603	4.21154468559462	7	7	2	7	7	1	7	7	3	7	7	7	7	2	7	7	3	7	7	7	3	7	6	7	90.25	0	3
49	3.61158058518809	7	6.5208877727014	6.36978833041317	3.881178452867	4.53168452579349	7	6.31721954758135	5.6377274906593	4.63810465385503	5.72354379716877	4.28701807773802	1.54612228207153	5.58165072236165	4.32672029816334	5.60477767444178	7	6.42875230107531	6.86796423736692	6.40173640472906	4.67324256631933	7	6.4249751133243	7	1	7	1	7	7	7	7	7	7	2	7	7	7	7	3	7	7	7	6	7	3	7	85	0	3
50	2.67738688516451	5.51674594603937	6.05729280081227	1.74962255014338	2.37478208911558	4.98088632965864	6.40086336408508	7	7	1.70492892957808	6.01123421303796	7	4.61604134854227	4.72913051355464	5.95618175509602	7	7	5.33043953798006	5.14217513979874	4.59615467222442	5.32753028170724	7	4.318766061509	7	1	7	1	1	7	7	7	7	7	7	7	2	7	7	7	7	7	3	4	5	3	6	88.75	0	3
51	1.35737059459339	5.86422815396615	5.35822379085166	4.86523254920912	4.01628559212934	6.86910138972624	7	5.61384545580197	4.62798189593699	6.13425790437638	7	3.99384189414006	6.74742949895365	7	6.68119728252849	4.79479940247731	7	5.45990802501848	4.47104157775796	5.31723485977073	4.25159917740835	5.7083235147976	4.69737028274659	7	1	7	1	1	7	3	7	1	2	7	7	4	4	1	7	7	7	2	6	1	2	7	75.5	0	3
52	7	7	5.59276468211449	6.25464131573287	5.38246355203598	5.02384978253539	5.03952021629727	5.33405623417969	5.21236933116416	4.62903619767223	6.57454954327871	7	6.00027949221694	5.5445328945433	6.1882295769882	6.7635438073574	7	6.38961134885098	6.0514590559161	6.81913668236483	3.28813279277449	4.84864789285919	5.05099159636168	7	1	7	1	7	7	7	7	5	2	7	2	7	7	2	7	7	3	2	3	7	1	7	84.25	0	3
53	4.01738392576817	6.5526198844422	5.43009989233052	7	1.75676454592318	6.82823139789424	6.43943743724676	3.48981262202827	4.22986336517573	6.24864994639505	6.39686173239128	6.28887282224143	6.80307139800943	4.5463676344949	5.49724248279419	5.80317172204083	7	6.95516060226625	4.13631100710342	5.33471380456774	4.87589961422652	2.72590584179569	6.59772222022846	7	2	7	1	1	7	7	7	7	2	7	2	2	7	2	7	7	7	7	3	7	2	7	87	0	3
54	1	5.87688468034288	3.06825752486049	5.70267173000555	1.66064288354781	6.88491190537923	5.00626377216626	6.50377204195949	6.67094957953983	4.97879409293895	7	5.21873030923793	4.57401657623816	1.45827300326031	7	5.77658868966338	4.93977643543331	6.18493671607535	5.64055544092741	6.90240934864568	4.36242327597253	3.16297652615299	7	7	1	7	7	1	7	7	7	2	7	7	1	7	2	2	7	7	7	2	5	7	5	7	95.75	0	3
55	1	6.2042773580157	4.04122137411408	5.50633516131566	4.65265580412173	6.69009561008857	7	5.20590346673051	5.34758006118705	5.62006264219236	7	5.25781332317207	6.55469059932361	7	5.26293172426461	5.13849121425424	6.98496135385585	4.54443226210482	4.70126319531976	5.1380661677884	4.24721947798824	6.78175743279058	5.53795976491136	7	1	7	1	1	7	4	7	1	2	7	7	3	3	2	7	7	7	3	5	1	2	7	89.5	0	3
56	3.47446003123107	4.66275200625214	5.37082313274966	7	5.77886738488828	5.47707642442151	4.80417868369341	5.05743621468718	5.71851092943099	4.49146298119394	3.58146127689617	6.25419812568783	7	6.57366600992534	6.2233470635892	6.7356743083179	6.2719540541079	4.65820150647283	6.91169852040716	6.20032003717236	5.29396902248451	5.69039883199913	5.85130065536909	7	1	7	1	1	7	7	7	2	4	7	7	7	7	2	7	7	7	2	7	7	2	7	82.25	0	3
57	2.62645113676477	3.45532358152933	4.10757104153929	5.85062455332549	2.11832005652663	4.56693771267374	7	4.79983812378188	6.18417664775176	5.30617856641887	4.00743720992709	5.95479849431588	5.80767166507422	7	6.40489727288014	6.40265732159989	5.84687588047844	5.23695643889813	7	5.28904300392384	5.97700378847935	4.53550222249709	4.78096576541377	7	2	7	2	1	7	2	7	3	7	7	2	4	7	7	7	7	7	2	3	7	2	7	102	0	3
58	3.27324611600235	7	6.06482835884306	7	2.60014168146737	5.22002122078882	5.7023716869625	4.51950952040192	6.23061945377674	4.86113501729172	3.26926841373418	5.36951601935534	5.93450919740727	5.903395322824	7	3.95124775656398	5.36168067383883	5.85995549352981	5.1442247288424	6.16969094635103	4.86339584750697	5.83255834689885	7	7	3	7	1	1	7	7	7	3	7	7	2	7	7	2	7	7	7	1	7	7	6	7	90.75	0	3
59	1	6.2515728792843	2.33546519752992	6.02619935954905	1	2.18848293163292	7	6.29957018335938	6.00439178056179	6.23053425967564	5.39043520226087	2.9384534784712	4.96113689948887	3.38769110546477	7	5.65742381953958	5.94806857647019	6.45946500768561	6.10119934331651	6.96139514471115	6.22981276495446	5.19556464821607	4.38232517708772	7	2	7	1	1	7	7	2	1	2	4	2	7	7	7	5	6	7	1	7	7	7	7	90.5	0	3
60	1.64929864816895	5.67777373018982	1.84082567885461	5.39212646523733	1	6.82780841049905	6.60177333248514	6.3143797191567	5.91676515238728	6.31585766634166	5.03213282910167	4.03277615343087	5.35235664702763	4.01200783984333	6.74792641186832	3.49631295923586	5.05168073874164	7	5.88110537955443	6.89094474356942	4.1346147275895	4.99827865636	5.82098140041736	7	2	7	1	1	7	7	2	1	2	3	3	7	7	3	6	7	7	3	7	7	7	7	80.25	0	3
61	4.91002805007242	4.79890989068305	6.33588959822514	7	5.69655805886288	7	7	4.53323606355828	5.77384864155183	6.91846355643058	4.54221259081116	7	4.97893753807683	6.36090161233036	6.12795677437555	5.69447653473843	6.5140831112099	4.78072116315214	4.14605539491797	5.33663191118909	4.24267377144319	5.97296301307256	5.57788879522042	7	1	7	1	1	7	7	6	2	2	7	7	2	5	1	7	4	7	7	7	7	3	7	89	0	3
62	5.87215204023303	3.13224054255369	5.10890143755665	6.773871888571	4.5999945025148	4.84381187360909	5.79323059850614	2.64380994110594	2.9245220587057	6.90404045559127	4.8847964393916	7	3.37948489401962	6.24853413811933	6.1015292271273	7	5.93799932500993	6.82935278663103	4.08786478053655	6.13511239920843	4.86183269056146	6.06220482414761	4.83068326185867	7	2	7	1	7	7	7	7	3	2	6	7	4	2	3	7	7	7	2	3	4	3	7	74.75	0	3
63	5.93307074060353	5.56487768517684	4.97008418150146	6.79268972262505	1.7093516986636	6.38763733175593	6.2314090668034	5.39983574473161	6.6819853726866	5.64009890626502	5.91746573788472	6.60584069194084	5.60397082922592	4.84731194488999	6.40799606428951	5.77553653677905	4.92650260931856	5.71395757071021	6.80619471654582	6.15542889656197	5.04716246587953	5.59877786393538	6.45829905639295	7	2	7	2	7	7	7	7	1	7	7	2	7	4	2	7	7	7	7	7	1	7	7	76.5	0	3
64	6.6857087463864	4.03315761660086	5.570014963673	5.79823878334693	4.80984763001931	5.16297068698835	4.52315899520449	2.73333935254847	7	6.44922156680775	3.97210887637904	3.79413247523164	2.01234501210634	6.3186628234796	6.25224072520175	6.56294794499179	5.47390001801523	5.65802112631245	7	4.63583950389972	4.92807734705634	7	5.98873660330364	7	2	7	1	7	7	7	7	3	2	3	1	3	4	1	7	7	7	1	4	4	3	7	64.25	0	3
65	4.85000167288505	7	5.2732375022049	7	1.20581989245706	6.84503010163417	6.45600497820205	4.62939652200953	3.56874529981539	5.06865661401893	4.89678086895774	6.66292704756248	7	4.58219556978019	5.49905675549029	7	6.64632200012074	5.52411267349194	4.53153929044002	5.51941916379287	4.65886856462172	4.08672112803351	6.61206555120985	7	2	7	1	1	7	2	2	4	2	7	1	7	6	2	7	7	7	7	3	7	1	7	86	0	3
66	1.01218354703834	6.1589510387679	4.15338755220086	5.51161048468524	5.02957423114808	6.23438783194796	5.81091507042628	4.8175067184647	6.37178772456215	6.50355327647654	6.63859272083576	6.19127399158261	6.54197713583391	6.58151297164576	5.62823839520769	5.32543659384946	6.91096869925241	5.43099592541274	3.81418653326688	4.36578446894013	7	4.55995069420579	5.38752837296253	7	1	7	1	1	7	4	7	2	3	5	7	5	4	2	3	7	7	3	6	1	7	7	99.75	0	3
67	7	5.1231347437968	4.64702792321434	5.16348553019128	4.66812893634876	6.22984871873297	6.46016208686908	5.64768746359593	3.60008236340531	5.84815971242991	7	5.53104260270315	7	5.11490127774929	7	6.44488344845599	1.62424287393249	5.3584223985569	3.83311593038259	5.22825440939683	6.66159403435307	5.5319413755493	5.83443471097233	7	1	7	1	7	7	7	7	6	7	5	1	5	7	2	7	7	7	2	5	7	2	7	71.5	0	3
68	5.36938514670563	5.70001555576517	5.65415966662578	4.17498199714833	2.12828872628537	6.55863185471929	5.25322190036634	7	4.97240630536512	5.66947202597912	4.71694878801838	5.15188559364499	7	2.1318446860493	7	3.20165179642098	4.58923725909619	6.58704984665136	7	7	3.69042877382719	4.41664819251101	3.45715786274982	7	3	7	1	1	7	1	7	7	7	7	7	6	7	1	7	4	5	7	7	7	1	7	61.25	0	3
69	7	2.47036017761909	6.12933221201218	5.93946577933388	3.18635534017204	5.56881459536031	7	5.17621460440084	6.60967437561533	5.98706485604934	2.68424200218793	6.49871754603453	6.38167533362629	5.71146111786304	6.7605835226432	4.25332347851795	2.91624650423293	5.349600267407	5.62828724859781	7	3.94740135974629	6.19018358939399	5.39456793152532	7	1	7	1	1	7	2	7	7	7	7	2	7	7	2	7	7	7	7	7	7	2	4	63	0	3
70	4.98325020349402	6.33586065245144	5.81599910608615	5.96065497416487	2.41687305805534	3.68775925421934	4.48426923145262	6.69994310509851	5.03063760355725	4.51118582465151	7	5.90248998744655	1.27615078971081	5.47240927255092	4.59222213917231	7	4.40897603897205	3.08395931746026	5.70495882664028	5.97612366498968	6.55320165579792	5.33616786064454	7	7	1	7	1	1	7	7	7	3	2	7	7	7	7	7	7	7	3	4	5	7	3	7	61.75	0	3
71	3.27249836952982	4.36441247877304	3.33448391454736	6.01158018221932	2.0711191710705	7	6.19903598805027	7	6.18319953799635	6.37076592424819	6.27210446830828	6.24642280253908	3.01483522198264	6.21794296716652	7	5.24735280599627	4.59316521987546	5.44664281927045	3.47470750483048	4.77465231093824	6.72042412446739	6.85519691637522	3.40417241185684	7	2	7	1	1	7	3	7	1	2	2	7	7	7	1	7	7	4	1	3	7	1	7	93.5	0	3
72	4.73132767579919	7	6.67089013419192	2.69123761629394	3.78371430099707	4.88926010163447	7	4.86633222216428	6.60483676446352	4.78163440675188	6.5560179440212	3.16510809251241	5.29288595947137	5.79505462972389	4.29270054070941	6.1602989318164	2.88276712357888	6.81772859722968	5.08303288038063	6.46168640001795	3.02171604694225	5.99544537019619	4.81044524166686	7	1	7	3	1	7	7	7	7	3	7	3	3	7	7	5	7	7	3	7	7	2	7	75.25	0	3
73	3.8925057397986	5.14528928247986	4.35967483894227	3.65745027929075	4.97807513025266	6.34600822889189	6.93096818575022	3.6666847190861	7	3.75170258068099	4.90139816263497	5.76711021780102	5.18718600139264	4.17882276852412	4.65950027566385	5.67382674137823	6.91133231556358	4.05154912329956	6.09754419994459	4.84776551774045	6.35308599929797	6.50638432748119	6.4859899573401	7	2	7	4	1	7	7	7	5	7	7	3	7	4	7	7	7	7	2	7	1	2	7	67	0	3
74	5.88041536844602	6.26053527984281	6.1516823992792	4.55444966987622	5.74100865180357	4.41388482163188	6.33770143480232	5.65639182013516	4.08388697265805	6.27061004634214	6.808503136483	2.05173591806579	4.29742258492986	6.73135101712013	6.12102870414934	5.57895800280308	3.95694478923274	7	5.18435082907358	6.05566556652269	3.65727348012077	3.6851980438755	5.49668578255728	7	1	7	1	7	7	2	7	7	1	2	1	7	1	7	3	7	7	1	3	7	1	7	83.75	0	3
75	4.45854926993281	6.61889787620107	4.8498359581188	4.68373530462067	1.12720459099702	7	6.40399289560304	3.88981625740508	3.52801240207453	5.68281522139036	6.17247580799385	5.98845160851409	6.27353510692114	5.42363546844836	6.29064179863055	2.9842304095502	6.64974434915715	5.81271079251604	7	5.49893467877264	6.97601490497894	4.25480572078837	3.0329040784928	7	1	7	7	1	7	7	7	3	2	7	1	3	1	1	7	7	7	7	7	7	7	7	84.5	0	3
76	5.26311929244862	7	5.23366025532921	6.6457491607212	2.06062914217349	5.08143632280993	5.42831510984382	6.61219681835169	6.62353961141584	5.10064745146029	6.80695094233895	4.61076409523372	1.71216092743473	4.70444887527645	5.79079389511293	7	3.7451330303283	3.99806079806476	5.59972306975059	5.95364330446352	6.31299099489186	4.8304303761348	3.79677837750698	7	1	7	1	1	7	7	7	2	2	5	7	6	6	2	7	7	7	2	4	7	1	7	66.25	0	3
77	6.00134656208963	5.92271513998607	1.10093529485569	1.56965189277685	6.95586048230746	5.41605222545595	6.42795269271298	6.42448641615404	3.09575208053102	5.53657275083906	4.70557617234292	4.73303362088422	6.80415737957223	7	6.0998261512567	5.2678797673965	6.85711581690037	7	2.91660203208485	6.07934609816362	1	4.9412341401893	5.93697337781263	7	1	7	1	7	7	7	2	2	2	1	2	7	7	1	7	7	6	3	7	7	1	7	73	0	3
78	6.09021838644608	5.8766305827574	2.76485748044292	5.88525194670532	2.86812901778512	4.21843228438016	4.64175452353705	4.96799393266588	5.36605891813079	7	6.58505523417362	6.78063829113591	4.62483174847186	5.42318841429711	6.26409308573591	4.80654847177372	5.96134211624265	5.81503588727501	6.31362733844021	4.22549305680537	5.68502048992574	7	6.50901927888486	7	1	7	7	1	7	7	4	3	7	7	7	7	7	1	7	3	7	7	7	7	2	7	70.75	0	3
79	5.14512274286466	7	6.95648756063509	4.31301732644302	3.32074552070602	6.33774934660251	6.82035959775962	5.41966699486447	5.84601799066029	4.24252842757435	5.49593345170412	2.44594990619627	5.86962100140005	3.88366388880531	5.86146672233195	2.21645150659325	5.44686734646729	7	5.48180946380279	6.5950741134037	3.18310160961589	6.39240817106929	5.78628543577205	7	1	7	2	1	7	7	7	7	2	7	2	3	7	1	7	7	7	4	7	7	3	7	70.5	0	3
80	2.96280956181822	5.62429044855038	4.07054504450896	4.58191944325842	4.84371051691073	6.3850971492308	7	6.4696382673135	6.68733997756475	7	2.08546826338477	7	3.2842409933038	6.65518524741393	5.52349716711542	3.98575047970086	5.21724596215895	6.82840690926977	6.84435482810539	3.39929571922051	4.89191332744127	6.79285754320732	4.58752875383467	7	1	7	2	1	7	2	7	7	7	2	2	3	4	5	7	7	7	1	4	7	7	7	74.25	0	3
81	6.67807670342637	5.26933713726055	4.42234651161213	5.42682182814876	6.52420365028356	5.88194202434529	7	4.64537970064223	4.41701095792519	6.55290335227251	1	5.1966369050333	7	5.24535200028429	5.25412554584095	4.25723458732581	2.76821788395662	5.5542843885824	6.27483041926778	7	6.09950378295751	7	4.2671096620718	7	1	7	1	7	7	7	7	1	2	7	3	3	7	7	7	7	7	3	5	7	3	7	44	0	3
82	5.54006698446808	6.67311640853124	4.27166621106836	6.39522644500928	5.47345953316573	6.94900045477633	3.79614505265644	4.56744520931203	6.46480403367312	5.0784406930769	6.71991006513082	6.13482936134565	6.27704704797337	5.1928369849164	7	4.68513117842162	5.5180012081183	6.06932463253878	7	5.41446653966227	4.43650656286797	7	5.5212198922758	7	2	7	1	7	7	7	3	7	2	7	2	4	7	7	7	7	7	7	7	1	7	4	81.75	0	3
83	2.81226201691918	5.20447332843312	2.95883317929131	4.73333250465429	4.35249732152412	5.76725278882928	5.42066373123253	6.07871850795658	5.76293771620405	6.46463985974981	6.46832024453095	6.33124622629219	1.88142055946547	4.6726901165993	7	5.53173830734872	6.186237381963	3.23139036123598	2.45510364249498	6.3177438581822	5.49715595351977	5.70781154140283	4.22840182278291	7	1	7	4	1	7	7	7	7	7	4	7	7	5	2	7	7	6	5	3	1	2	7	70.5	0	3
84	5.27746265870759	5.43050322984431	5.69101808218492	1.10536409354059	2.94936427105717	7	3.74158679596649	3.44514089876124	4.2496892753212	5.93798608819703	7	5.69657994139272	6.63292329245149	6.01162218395676	6.27046663789437	5.39023201570182	7	7	5.20446736248662	3.41401990702804	5.85641928555435	5.12208906707877	6.21084338265086	7	1	7	1	1	7	2	7	7	4	6	7	7	5	2	7	7	7	7	7	7	7	7	52.25	0	3
85	5.86187406504209	5.51958154602597	6.24872717740562	1.2774295479544	4.50689721151101	6.89807081507941	4.5100776494743	2.93854132647977	3.44084925412555	4.93873714962588	6.77049608258218	6.56437804316674	7	4.34919275214845	6.2295208233717	5.93850955550822	4.91861391346773	5.8879442552786	4.99712299218553	4.47570386042191	6.96389905811625	6.86403945739187	5.69089247607137	7	1	7	1	1	7	7	7	7	2	7	7	2	4	1	7	7	5	7	2	7	7	7	85	0	3
86	4.99013090837459	6.75929787037809	4.25188292745343	6.16313555365826	5.17277331854406	6.39108171219547	7	6.88275357284041	4.45228058916754	2.38105885534364	6.38827711934093	6.42436122302664	5.54937473647328	5.63874794034547	4.9935359791975	3.94330437569024	4.63507628821181	6.44205354410066	5.11486328368109	4.24728000675583	5.03274583078329	4.83435484185865	3.29348113588054	7	1	7	1	1	7	7	7	1	7	7	1	2	7	7	7	7	7	2	5	7	4	7	79.75	0	3
87	3.35431951955258	5.75534126746733	3.79576314617538	1.15901557791065	1.5897811670978	4.12949144853688	6.5304785204424	5.13548625154854	3.27410055610544	5.44556726863634	5.7690509021879	4.5691645617625	1.96914418252964	5.34580568184764	6.74695856702462	5.2103471672307	5.08541535077473	5.57333965775765	6.97191135720666	5.36963037032548	5.52044210309549	5.36123473326316	7	7	1	7	1	1	7	7	7	7	2	7	7	7	2	7	7	7	7	2	5	7	3	7	83.5	0	3
88	6.97161358146446	6.37398083241511	5.07381189975288	5.93058352817014	5.84076126368797	7	6.3222463443782	3.76712009979108	3.8401868460882	6.04006819144473	1.34681483973145	5.81676080809449	5.18577414017577	7	7	4.37592681542305	6.35596751934716	4.3389581523459	5.12604628127862	4.1080594973772	3.31356720334379	6.2005213388074	6.17883230548802	7	1	7	1	7	7	7	7	2	3	7	2	4	7	2	7	7	5	1	5	7	3	7	83.25	0	3
89	5.18218371384865	7	7	4.84787128760698	4.11454876747079	5.8000797362869	7	4.41046701941333	6.01525175313157	5.24325859646413	4.40936351444486	4.28975093413532	5.93376316370252	4.51397700925216	5.63795956497267	3.82631126368082	5.90562580412212	5.54402059134779	5.11596192170836	6.19192474613214	3.11045516586225	5.26893810764046	6.48418086620825	7	1	7	2	1	7	7	7	7	2	7	3	7	7	7	7	7	7	2	4	7	2	7	72	0	3
90	3.57936401432811	5.28792605513151	6.56121654925656	3.84668637600783	5.17626648079456	5.57237817760948	4.79166078055975	3.2659504871223	6.50695573650093	6.71952641206986	5.88534296951018	4.99887178811995	7	7	7	4.83792335764415	5.85991553818897	5.63977458729421	5.1737201756998	4.59441440914443	5.62676253449238	3.96575486797082	5.89670750093661	7	1	7	1	1	7	7	7	7	7	7	7	7	7	7	7	7	7	2	7	1	2	4	61.75	0	3
91	6.38571645848642	5.61660946486006	5.8056726313461	4.15774060455819	1.26703089475637	6.5163288691892	5.79793855820852	5.75594706158246	5.32291375292592	3.72146915190747	6.37609357003245	6.1657113216845	3.70826586771012	2.91167695799662	7	3.79158235846737	5.30092477839183	6.09653924628924	5.74977253024403	4.17208721473566	6.97727526827396	4.20990849729487	5.70045423155485	7	3	7	1	1	7	1	7	7	2	4	7	6	7	1	7	5	7	7	3	7	1	7	83.5	0	3
92	3.18354355271509	5.20295126699348	6.99152822121033	3.8438149286404	6.26824527068404	5.42415586389321	5.66735248060941	4.73172667422594	7	7	5.93421577673802	5.75234124431108	4.46479504415919	7	6.75778772862618	4.76644659068445	1.46041161236651	5.99291696771082	5.23342973210976	4.42396031674256	5.73022640809477	5.34414812649574	4.74408192627125	7	1	7	1	1	7	7	7	7	7	7	4	7	7	7	7	7	7	2	7	1	2	7	76.25	0	3
93	5.1487975373778	5.51179416237696	1	4.99850040095995	6.70540289923395	6.86335622750036	5.21883329824725	4.00888476447079	4.60742774284393	5.82955804855406	2.34316450068736	5.36308004721969	4.08961860994252	3.98075675428431	5.94825221683645	7	3.72254462980773	6.483421523463	1.30387554457534	6.81437674697898	6.4148688994833	3.89425437880168	4.71263399722975	7	1	7	1	7	7	7	7	3	2	7	7	4	7	2	4	7	7	3	5	7	7	7	57	0	3
94	5.97139197984002	3.40295790444626	6.67577691884877	6.8642738655163	4.91868414335503	6.60332956512384	6.15862287170457	3.54922052636296	2.0252900140649	4.98218870762794	7	4.82782674624223	1.1182888061312	3.17293575630448	2.53368214646937	7	3.23416260355526	5.14107907590259	6.02744875991919	4.70109997213174	7	4.67776186085909	4.05541233927873	7	1	6	1	7	7	3	7	7	2	4	2	3	2	1	7	7	5	7	4	7	7	7	86.75	0	3
95	1.7438353120816	5.22147923341292	2.85962442456275	5.79949435685637	1.49901461944763	6.69667939655141	6.02535597059892	5.72685748334822	5.57735948603987	2.68457111818759	4.93738373315623	3.53376500130669	1.96433566492986	6.59202255355332	6.06510309501773	7	6.36210556235102	4.2296805926414	3.20295334091186	6.74754975498737	2.67297436341441	4.45141965271566	5.37950712934967	7	4	7	1	1	7	1	4	2	7	3	2	7	7	2	2	4	7	7	7	7	1	7	83.5	0	3
96	4.26341912171089	6.50909718970929	3.8148803288822	5.84362530560015	1	6.70432230761123	4.61866651387315	7	3.37477465460734	5.93895397394883	7	2.10094521868354	5.12815932852727	2.69376991755153	5.00901277931769	7	4.78726438980196	5.31647443670469	6.30268039195604	5.28332805877635	1.01849268078411	4.19384331964618	2.37947745563342	7	3	7	1	1	7	4	7	7	2	7	2	7	7	4	2	7	7	7	7	7	1	7	77.25	0	3
97	1	7	5.63884866727865	6.34497598037364	1.35660560847845	7	7	7	6.65734847851592	6.76177403974019	6.70221123583949	4.41342246427026	2.47938814669444	7	6.6110205347392	7	5.29175279070047	7	7	6.7889240304414	7	6.20285083894472	7	2	7	2	3	1	7	3	7	2	2	7	7	5	7	4	7	7	7	2	6	7	7	7	92	1	3
98	2.5464922435205	6.34843482203948	6.72490183265944	4.47062989157475	1.81771889993771	7	7	6.48646869656663	6.08225991622819	7	7	7	7	5.8531383361022	7	6.8008672190765	7	6.81324237948096	5.3430430567662	7	6.71151269811955	4.95457654692347	4.00520222856509	1	5	7	7	1	7	7	7	1	2	7	7	7	7	1	4	7	3	2	7	7	4	7	106.75	1	3
99	1.29810079841072	7	5.80375575138302	5.14399314426147	3.39305110382033	7	5.96445159526328	7	5.60195513414113	5.74634810390112	7	6.2127830880121	6.16793458987617	6.02578464896273	6.43212570605994	6.60896515284464	6.65518779158992	7	4.69566712632907	6.54219085212476	3.62488455409456	7	7	7	7	2	5	1	7	4	7	2	7	4	7	4	2	2	7	7	7	7	5	7	7	7	105.5	1	3
100	2.14365987246252	3.46250230265755	6.77919162530095	6.64145095746564	3.08540153976551	7	6.60374573377784	6.64157099290751	7	6.08045505294663	7	2.21518664947933	5.15208312208507	6.70495361500182	5.34171023524117	6.56953623505213	6.19900822599072	6.44234011948407	7	7	5.68083976031961	5.93714337116326	5.90335081064399	2	7	2	7	1	7	7	7	7	2	6	7	7	7	3	7	7	7	1	3	7	7	7	76.25	1	3
101	1.14817243688047	6.76135265068409	6.07706571797513	6.28573155173432	2.33083328618894	4.68043135583938	6.62904653992356	5.62681808407191	4.83444664601042	5.80260652175573	6.93254844628672	6.59917472641442	5.30437593106291	7	5.40697234923493	6.27225537713614	6.31987051548202	5.76310433441535	6.43098831284036	7	7	5.31941189542068	6.89580555963224	3	7	1	4	1	7	3	7	4	3	3	7	7	7	2	7	7	7	2	5	7	7	7	99	1	3
102	1.93225540628152	5.73754170812914	5.74890337038569	3.77536393015404	2.01847386727555	7	6.96364076463111	7	6.33706491097194	7	7	5.40487073109128	7	5.9717333210159	5.31816586032104	6.77580203066016	7	6.33668810308121	6.20040854582538	7	5.76251798952496	5.2657877428628	5.02834133442638	1	5	7	7	1	7	7	7	1	2	7	7	7	7	1	7	7	3	2	7	7	7	7	80.75	1	3
103	2.69268718934538	4.85780560757584	2.34363040820383	6.43034997934386	4.70568799913528	7	6.26263530587494	6.44233402950807	7	6.5933957478943	6.45598819282595	4.58196477740469	4.68924748410892	6.15052261495149	7	6.54975086941588	7	5.60891508990043	6.62738068332245	6.78794796759189	6.43098615450976	5.95480175980354	6.67820113694069	1	2	7	7	1	7	7	3	2	7	4	2	2	1	1	3	7	7	2	4	5	2	7	94.5	1	3
104	4.41728354814357	4.0953995287091	2.09828954394403	6.2360676683933	5.46017836407311	6.70548217728302	6.47168036779464	5.6231479313769	6.38326139174529	6.94304081212291	5.516356697178	7	7	6.29925198406035	6.42845214505269	6.11075213828572	6.05546973655427	7	7	5.71820899877416	6.55595436825898	4.97029479227433	6.86306840976397	1	5	7	7	1	7	6	3	7	7	7	2	7	7	7	7	7	7	7	7	7	1	7	111.25	1	3
105	1.43505477096319	7	6.8584802804564	5.74211501331935	4.67201229343024	6.92298690627806	6.77005247106996	6.64274662375856	5.72881095541004	5.8041870619493	6.61227383187855	4.30125005083069	1.86146757434866	5.76596050695721	7	5.49019092763769	4.53920972128455	7	6.29124096692663	6.22677424711182	5.76236068176538	6.66221382688731	6.8739813083673	5	7	1	5	1	7	7	7	7	5	2	7	2	7	7	7	7	7	1	4	7	3	7	91	1	3
106	3.87671517423781	4.78789157449509	2.94654402630175	6.27669228951507	6.09461980704907	5.91711546951433	7	5.29396804404088	7	7	4.44775061065298	7	7	6.96099769695097	7	7	5.83160786078128	7	4.24464759929427	5.96571334115653	6.01652198212125	6.36655294387379	6.88218976194801	1	7	7	7	1	7	5	2	7	7	5	1	3	4	1	7	7	7	7	4	7	5	7	80.75	1	3
107	1.55014742568725	5.01342757826459	6.85277595067837	6.78002270709826	3.84671959805404	6.6682425250673	6.76837813631315	6.43560512544768	6.35234123493525	5.62638932332632	7	2.91499682198815	6.24881804883388	7	6.31823039049866	6.91763064905001	5.84329586350894	5.669346128481	1.78776215368401	6.94629781708834	5.7135724655015	6.69295156173628	6.28048020654089	2	7	2	7	1	7	7	7	7	3	6	2	7	7	2	7	7	7	1	5	7	7	7	76.5	1	3
108	3.75484390394336	4.10915603401817	3.21529679339425	6.1443399768559	5.81343148446484	6.42185084866266	6.43719840237838	6.66496833109247	7	7	4.19162755083787	6.6126375377858	7	7	5.90063517343112	7	6.97964969837466	7	3.87985059868874	6.27584993851842	6.73358815905158	4.49889047970939	6.45374476622156	1	7	7	7	1	7	6	7	7	7	3	2	2	4	1	7	7	7	7	2	7	7	7	91.25	1	3
109	1.77551642513412	7	5.00812772570225	4.55212085763101	1	6.99443929080488	4.71325849658581	5.08530794251563	4.83043496166598	7	5.73753085840883	5.86764293746915	7	5.02551687073129	6.17439825816044	7	6.98798363689684	6.97546159041974	7	5.9469775246819	7	5.86522689625153	5.84866241375803	1	7	1	7	1	7	7	7	7	7	3	2	7	7	1	7	7	4	7	7	7	2	7	81	1	3
110	2.90519712471266	7	5.36935571614833	4.40906680983239	2.91966548535334	6.08591172256004	5.76397013768681	4.72055243053336	5.49063433127097	6.67467783091462	7	7	6.64494336644231	6.17714566046743	5.96349666940329	6.71663558304037	5.40003627532356	6.74398815246992	7	6.59022183873807	4.17989832298583	6.19529743772159	7	5	7	2	4	1	7	3	7	7	7	4	7	3	7	1	7	7	6	7	6	7	7	7	87.75	1	3
111	3.55007061627077	6.60070907151146	7	3.89904783160064	2.23404998757941	6.86619946950836	6.51175160071662	7	6.10699963093025	5.84839692025598	6.0892630869623	6.10452339335262	6.83386538774139	5.72418634299293	5.65836998642575	7	1.61420992417825	5.38016403512139	7	7	6.67564413136488	3.91967363234923	5.54818867709506	1	4	7	7	1	7	7	3	3	2	5	7	7	1	1	7	7	7	2	7	7	7	7	95.5	1	3
112	1	5.10921466431081	6.00854472501718	5.64970138586044	2.66106206813041	7	7	6.68486187956603	6.30393202665562	6.52542364831718	4.90121775908471	6.34800698795071	4.26261322051461	7	6.6117562236823	7	6.81263731641611	7	6.61540797131965	6.10619891942646	4.80038509386735	3.59525256141121	5.9103393996143	1	7	2	5	1	7	7	7	4	2	7	1	3	2	7	7	7	7	1	7	7	5	5	89.25	1	3
113	2.52444498553054	5.23632661975613	6.68774689543287	6.87920599954506	2.66797373010903	7	5.05268926763406	7	7	6.35611631321362	5.48598660543538	6.48643553124958	2.08059507327374	7	5.97454296140455	6.35533507470511	6.95335502847719	6.30589554246649	6.75497826686151	5.88741224220576	7	6.90964647874749	7	1	7	2	7	1	7	5	7	1	7	7	7	2	4	2	7	7	7	2	3	7	7	7	92	1	3
114	1	6.24385214644165	7	5.53547321436228	5.52617356104149	6.78516734859177	6.74367729161728	7	5.77959566578189	5.8822301678133	6.53222477437855	5.12336033285706	4.24456812954133	6.20364122701594	7	5.27842029177335	3.95720835981314	6.47347434595396	6.75811068866398	5.1821853765135	6.20769724787527	5.3433302038622	6.46574439715926	4	7	1	5	1	7	7	7	5	2	2	7	2	4	7	7	6	7	1	4	7	4	7	82.75	1	3
115	1.67689652403253	5.41855459148541	2.96777686957375	6.00936515084832	5.42377795608672	6.46813168491024	5.56817599268486	7	6.64991781394721	7	6.2067007313791	4.50539509031642	5.095854773647	5.5896515572983	7	7	6.8626353718752	5.13097066200789	6.194137080811	5.88725172772133	7	6.5155092749791	5.06489256012352	1	2	7	7	1	7	7	7	3	7	2	1	7	2	2	4	7	7	7	4	7	3	6	86.5	1	3
116	3.45369276455679	4.38142813614198	2.67890530346309	7	5.78193883484995	6.54909873749279	7	5.62286469930228	4.85232449184731	7	5.24145427798775	7	7	6.72949704431514	7	7	6.3789425171067	5.71034438390969	3.86071879871475	6.33226791402546	7	5.32197699949632	5.77156768345115	1	7	7	7	1	7	4	3	7	7	7	1	7	3	1	7	7	7	7	3	7	5	7	84.25	1	3
117	3.28898606695737	5.40138408551512	5.83703638613819	4.99754913089264	5.55364519589735	6.93636959644429	6.58820255909032	5.58543942836929	5.41987114730449	4.54985793333353	6.68747031837307	5.30018964005946	6.51397204290994	5.95668389349713	7	6.27789653997867	7	6.01901934550827	4.81348358644237	7	5.8759310518588	5.54695115138521	6.90522913652192	1	3	7	7	1	7	7	7	2	7	7	2	7	5	1	7	7	7	7	7	7	2	7	92	1	3
118	4.56398196464088	4.48666572586397	3.75983922634538	6.93584350535058	5.69885059032497	6.21508639812434	7	5.82555528860229	6.59223811637141	3.96344490731259	7	4.63815774669765	1.5958684744685	6.63386007832129	5.39960667628747	6.51944792953867	6.3830448164241	7	5.43884100958652	7	7	5.97331827671307	6.28384382439362	1	7	7	7	1	7	7	7	1	2	7	1	7	2	7	4	7	7	1	4	7	6	7	78.75	1	3
119	3.92548468599914	4.53147089016797	6.70445632430958	6.6001504481172	2.98866670608562	7	6.95031264358672	6.85230416679369	6.43692619800408	6.78611329975076	5.87093201545123	6.16324151484751	6.64293027070724	6.37363333047521	4.21463212814549	5.57483705027454	4.78146219119767	6.88541694381285	6.06568365580562	6.92333654146091	6.60702205314612	7	5.61545446833482	3	7	1	7	1	7	3	7	7	2	3	7	2	4	1	3	7	7	1	7	7	2	7	86.5	1	3
120	1	1.1745161606286	5.10346685146326	6.07666470207839	4.15152347437962	6.02848160895159	5.59471228777017	7	4.55130389019311	5.64662485234298	3.80465227950607	6.57450734480845	6.90657712953989	7	7	7	4.27662837555499	6.60621859272917	6.90933287501717	7	3.73204658303835	5.57889516824408	6.94583497358913	7	7	7	7	1	7	7	7	3	2	4	2	7	7	2	7	7	5	1	7	7	2	7	77.25	1	3
121	3.91093673350646	6.07952929303205	5.96068881976793	4.81527377174471	1.87546249091535	6.76306218488926	6.01836145369712	7	7	6.65463108341267	6.83185804936954	5.46210377949172	6.47813831188071	7	5.36375848418382	3.24144540013927	7	7	4.30189780187015	6.30628723823443	7	5.14332603422975	5.83575839466632	1	5	7	7	1	7	7	7	7	7	7	3	7	7	4	7	7	3	7	7	7	7	7	89	1	3
122	4.45894649877639	7	4.08141419085092	5.70035135298988	6.36222346045439	5.73334961761231	5.47145792617023	3.48636877369393	6.20321518604243	5.23625952736405	6.18029789231857	5.96361392876033	6.92034444643667	3.92591054426565	5.78546523719796	4.14843440096033	5.09253173630918	7	7	7	5.68624250466605	4.40974451205622	7	1	3	7	7	1	7	7	7	7	2	2	2	5	7	7	7	7	7	2	7	7	3	3	92.75	1	3
123	5.24031503640507	4.31266076402808	5.64296464626446	6.08638496458879	6.06301096248699	4.6190651732272	6.89730651576989	5.033263649061	5.51425084551847	7	4.67590981533217	5.56907929519799	6.73736572683033	5.12529307123783	7	6.73699344980044	4.79053567838128	7	6.82029421514925	6.34953044239976	4.48709687399702	6.6672188225506	7	1	2	7	7	1	7	7	7	4	2	7	2	3	7	7	7	5	7	7	5	7	7	7	79.5	1	3
124	4.19599368609415	4.31266889288282	2.13339373514328	6.21226697998342	5.23586273283968	3.37978183302152	5.3532043372869	5.26965463470833	6.41353660371732	6.66108898350479	5.58585741305897	7	7	6.82453405953802	7	5.79316086823125	6.13734533919683	6.43240711538178	6.40287769368724	7	6.50074032327376	5.64068182153685	6.70256423832018	1	6	7	7	1	7	7	3	7	7	7	2	3	7	3	7	7	7	7	7	7	1	7	101.25	1	3
125	1	5.33056185335085	5.81996715683939	6.4205266135689	5.91034143439938	4.5475062272002	6.48897900770932	6.55077889008994	6.5960658064948	6.03939481731144	5.6106055366213	1	7	5.31554926342377	6.47361232795205	5.89199824642224	6.29069551781623	6.87018549895183	7	7	6.47340978640358	6.53775182778336	6.57897064953528	1	7	7	1	7	7	5	7	2	7	7	2	7	1	2	7	7	7	3	7	7	7	7	73	1	3
126	2.77691428746434	6.27565548833458	6.70968074014542	4.95284891241966	1	4.36690069135285	6.32105353816845	5.23905962083128	6.30128054665053	6.35413580340706	3.36127726269186	7	4.9472749046837	4.71405521648671	4.55814611855545	6.50752191356995	7	5.9582063101545	6.76501283665096	5.92430288372216	5.59480985685295	7	5.59202632681492	5	7	1	2	1	7	7	7	7	7	7	7	2	7	7	7	7	7	3	3	4	3	5	78.75	1	3
127	2.81457657505847	1	4.48008085420769	5.98597238018763	5.98889596247016	5.86746983864386	6.27599398084619	5.84349954145425	7	4.89584285349921	7	6.66575341199448	6.10588952094466	4.02994586651644	5.03564912200214	7	7	6.28674962621982	6.23171513271422	5.59488546242119	5.20659397656355	4.9011744513371	6.98741941752936	7	5	7	7	1	7	7	7	6	7	7	4	7	7	7	7	7	7	1	7	1	7	7	83.5	1	3
128	4.31848797203449	6.06739318406102	5.01281826693259	6.42938192435305	6.05883304575591	6.29783781348434	5.57904288148559	5.91489769271268	7	5.37844721257167	2.64851810393921	6.18421699723877	5.4802303495888	6.5700922254454	7	7	5.67760623332939	5.69201575690486	6.42693275935118	6.45938586526486	5.92929900154874	5.90917758553218	7	1	2	7	7	1	7	7	6	4	7	7	2	3	7	6	7	3	7	1	7	7	2	7	79.25	1	3
129	2.02738533630398	7	4.62616392826116	3.63233925282631	2.35715489257211	5.95817331171049	6.89497873474123	5.11213673366413	6.13730669213878	4.62369637772882	7	6.31888675108108	4.09881888504826	5.01807398805992	6.91230219470983	5.09635984176189	4.95170130109094	7	6.78727390798049	6.26898649351654	5.40544721185794	6.01951600903608	5.747612564656	1	7	1	7	1	7	3	7	2	7	2	2	7	7	1	7	7	7	4	5	7	3	7	73	1	3
130	4.45299958628086	7	4.21226539109185	4.61949941495345	5.57821905201729	7	5.73015305319316	4.75297358804137	3.15274215418833	5.59948536465789	3.36219005658688	5.86392353939569	6.83362791988775	5.78382837806106	5.31774101974369	5.4592628372589	6.57217648540696	6.38751359942313	6.63649548269913	6.94641958232507	5.52126652008221	5.22604431587503	6.76216774346826	1	3	7	7	1	7	7	3	6	2	6	1	3	4	2	7	7	7	7	5	7	2	7	81.75	1	3
131	2.68344407964669	6.57254164569319	6.22710228329992	4.77341574496512	1.7168558591844	7	4.7606394880198	6.04156619041671	5.5315166589258	6.52366149159352	5.21768683295209	6.70031508915064	4.48457422989206	5.39050509950297	6.18708471852728	5.19891758803138	6.77757828662217	7	4.04213780262981	7	7	6.42489460254539	4.27048775166092	7	7	1	7	1	7	3	7	5	1	3	7	7	4	2	7	7	7	1	7	7	6	7	94.5	1	3
132	1.89947154735607	6.32862061415051	6.01891054764421	7	5.71659273412685	5.55753238519305	6.43088588364365	6.67866055134963	5.84793701728885	6.38666257196557	7	2.49809007009945	1.89016599159848	5.37551028195324	7	5.3800249110863	7	2.90080765002564	6.9848623792657	7	4.75468380175085	5.67935726642426	3.7868576938292	1	7	7	7	7	7	7	7	7	7	4	1	7	2	2	7	7	6	2	7	1	2	7	73.25	1	3
133	2.35394755652822	6.02145804642737	6.69272459271243	4.21119940599633	3.13117975637919	6.06272979436609	7	4.99729079665517	2.76172583593485	6.18979908232069	5.66921005733834	7	5.24509368640699	6.13493278409443	7	4.88744414846832	6.32908577539039	6.57163029799243	5.81044527519143	6.29670112195133	7	2.46030180727116	6.78161829235533	1	6	7	7	1	7	3	7	2	7	7	7	7	7	5	7	7	3	3	7	7	7	7	88	1	3
134	4.76286116850376	5.47572461868525	2.71428456512008	6.81374316316213	5.65829746505579	4.81649735586714	7	5.79543598360115	3.21249751762952	7	5.41574864625616	7	5.343627440679	5.49571972718633	6.5187752451211	6.77368313690357	6.58547570750335	5.3543205035697	3.80802444500339	5.89696707078874	7	7	6.09287355094227	1	7	7	7	1	7	7	7	7	2	7	7	5	2	2	7	7	7	7	5	3	4	7	72.75	1	3
135	3.77051810355221	5.52663394921733	6.47885808235797	2.71139802643839	3.07891406349437	7	5.285233762058	7	6.0411911284098	4.99947056903204	6.61495254665931	6.50318942290433	6.75736730911125	5.46522266231421	6.83231444154994	6.85080927802323	1.67426634195443	5.84473779301264	5.52141123239778	6.49704772792024	6.57728840119326	3.07275689877383	6.46507394203593	1	7	7	7	1	7	7	7	2	7	7	7	7	7	5	7	7	7	1	7	5	1	7	88.5	1	3
136	4.38223747725559	6.58545715964093	6.16825929701948	6.15066275771243	5.27529857463495	6.48778143205082	5.42727585927665	5.72926186850434	6.05913913929276	6.7534211032039	4.57757115580479	6.43153639796257	6.35709855851512	6.77568481955093	5.97204643581507	4.85866409580863	4.95388067601175	6.38210583416769	6.30878999508678	6.60916526960373	4.78929398603413	5.97291396068257	7	1	2	7	7	1	7	7	5	3	7	7	2	7	7	2	7	5	7	7	6	7	7	7	89.25	1	3
137	3.78421429525283	5.61353013845459	4.13799803840916	6.62046000087895	1	5.01621090487298	5.89073638776112	5.94121719871159	5.23518433708548	4.28003203872007	5.61462642279272	4.74100358502919	7	6.00574338070804	7	6.91971285939955	3.69145786509379	5.80916976333498	7	6.61239273893711	4.62689604374049	6.35107838396889	6.64603919753109	3	7	1	2	1	7	7	7	2	7	7	3	7	7	2	7	7	7	3	7	7	3	7	67	1	3
138	2.51903500741883	5.2775759050845	7	7	2.73906941256134	7	5.73312030950639	6.48945735693733	5.45783053471238	6.15603925831192	6.16524629684773	6.40018208857424	1.83933430634791	6.24214831316641	7	4.07154665573439	7	6.09562446379264	5.83266421532521	6.7714094151036	6.82023811348241	5.53224794050602	6.00610154669163	1	7	1	7	1	7	6	7	7	7	7	2	7	3	1	7	7	7	7	7	7	6	7	86.75	1	3
139	3.08486359892679	5.5921939322673	4.10591145104664	6.13687175690883	1.12658147427094	5.75918191519822	6.32807801049619	4.9937308271791	5.53117694193243	4.5093507945305	6.27423273090021	4.91389029735174	6.99214499550166	6.95954859071552	6.10491829552258	6.59436135797942	5.7883512578144	5.14339102974966	7	5.70985144922426	4.88387799515326	7	6.98475435787215	5	7	1	2	1	7	7	6	3	7	7	3	7	2	2	7	7	4	1	7	7	3	7	91.5	1	3
140	1	4.88582175303332	7	6.12785050032882	4.66820049292421	5.3317421802776	6.67188422607622	6.17005623457774	7	6.68176594373054	6.24271280074439	5.38533512583965	6.85653177974415	4.32753209703276	4.50958316672259	5.98286198107219	6.74812212155303	5.67595077194185	4.88111414718411	7	6.87647679138947	5.55227901999374	4.49454676205759	1	7	7	1	7	7	6	7	7	4	7	3	3	7	7	2	7	7	7	5	7	7	7	87.25	1	3
141	1.2871275493981	6.44294624933043	6.03233499482078	6.16651561317101	5.00537727635737	6.65287608269306	6.32169927042606	5.07607027630732	6.29466342738062	6.43047539647154	4.7939876712583	5.59880027305165	5.4653132365872	5.92335314039209	5.17169349255655	6.70727666656619	2.72891363090133	6.15782758622917	4.74865805543969	7	6.03552789435936	2.70008182572308	5.3563354696074	4	7	1	3	1	7	7	7	4	4	3	7	3	7	7	6	7	5	2	7	7	6	7	88	1	3
142	3.68984744314158	3.87079259034265	6.20904379528665	6.36206258673794	4.89709780771498	7	6.54327292591246	6.24302239515141	6.51928446389161	5.34739237653063	5.37304815630716	3.80129790455986	5.75536437112352	4.92741344334721	6.70260219873592	7	5.82004519855203	6.40961892672957	5.53874299376969	7	5.23192263373291	5.2108745040951	5.52624930799557	1	7	7	7	7	7	7	7	7	2	7	4	7	7	7	7	7	7	7	5	7	2	7	76.75	1	3
143	7	1	7	1.62410271099962	2.29842568268095	6.57206332226029	6.91841219602105	7	4.18478680903038	5.74038865656789	4.81743047748498	7	2.96354319628448	6.93386679482646	5.84218011059315	6.27235194090442	5.83687504101281	5.57062866864401	6.34650139631979	5.93138296216272	7	3.83091883169446	6.7472348996717	1	7	7	4	1	7	7	7	7	7	7	1	7	7	6	3	7	7	1	7	7	2	7	87.5	1	3
144	1.43419017038967	7	7	4.2155470153305	1.5154609260868	3.88824176784265	5.49976619996082	6.77299706294751	6.08999701523243	6.31860723714303	7	5.07156680844997	3.01434992172877	6.37851743724654	4.29764351003408	4.96045423169423	4.47880738609887	6.29299224727006	5.09704511242275	5.84355019567639	6.52423351680479	4.34933453330908	7	7	7	1	7	1	7	7	7	3	4	7	2	3	5	1	7	7	7	3	3	7	7	7	84.25	1	3
145	1	4.93361923057535	3.26945151687185	6.59118902506121	2.12893739522643	1	6.80525950116579	5.23088101387679	6.78708093112236	6.8066738107596	2.88377872208309	6.87308850567674	6.442779049227	5.75918664790522	6.24286158898854	2.95089448518276	5.88131975790105	6.46439627345872	6.01546463216796	6.88034106323392	5.18592212822671	6.90428044766678	4.5855800484966	1	7	7	1	7	7	2	4	7	7	2	1	7	7	2	7	7	7	2	4	7	2	4	71	1	3
146	2.22815567580007	1	4.54779086867748	5.27005275894191	5.8089030595212	4.62241562048398	5.86173845804229	7	6.83434728417901	4.33826067431535	5.61755608993716	5.49847562469125	5.85870643054544	6.80414579346294	5.23250781017973	6.74321631673857	7	5.40173354204823	6.10443678332273	3.64616266651645	5.61432022075652	4.93495250613737	7	7	4	7	7	1	7	4	7	7	7	7	2	2	2	7	2	7	7	1	7	1	7	7	78.75	1	3
147	3.73187199705505	6.66382086268876	2.30579495234203	6.2961408502895	4.39356007251859	6.24140919183985	2.7748893006065	5.81128567258705	3.83158084855806	5.93262604762061	6.73037653097814	6.59401094716539	5.90877596821282	6.27384359906829	7	4.03454579978355	5.45429336106835	5.72573461932192	5.19722117258041	7	5.89661621970295	5.87363161108371	6.65346229366061	2	7	1	7	1	7	7	3	7	2	7	7	7	7	2	4	7	7	4	5	7	7	7	77.5	1	3
148	4.18464357690831	5.33118871292055	3.72889045682825	4.95245567446524	4.70013139979995	4.9327282972703	5.84866725736486	6.48952035275453	5.29854864549068	1.90590523288621	7	5.99780995193005	6.66191039940567	4.57271483639004	7	6.28223603452113	7	6.25129724640735	7	7	2.52756922034365	3.1426431751164	5.93558931885584	1	7	7	7	7	7	7	7	3	7	7	7	7	7	2	7	7	7	2	7	1	7	7	74.25	1	3
149	2.0079866127122	6.21966402069025	6.7889371402855	5.36721992944528	1.27715259846095	4.82615204266161	4.56937713960685	5.92308308533644	4.9852554203247	5.79483558525953	4.55201327131558	6.14596524861756	4.65370128160324	5.19658245235079	6.0825230891393	5.53529133882151	4.53731370291041	6.98155447692303	4.91307350593463	7	7	6.59501136070373	5.06595468832544	7	7	1	7	1	7	5	7	7	2	7	2	7	4	2	7	7	7	1	7	7	7	7	83	1	3
150	4.55587927588165	5.45623419933852	5.098442680663	5.2341392236407	5.91672598873925	6.71149582508744	4.86799482620482	4.44014675387145	5.86335441047688	6.84623929436688	2.41355732268337	7	5.95609358763489	4.40071186113608	7	5.68375141746736	4.81082508991938	6.97995359070051	5.77695789116016	6.51455051370213	4.97304732546998	3.52418300275588	6.25875346302586	1	2	7	7	1	7	7	7	2	7	7	3	3	7	2	7	7	7	3	5	7	2	7	83.75	1	3
151	2.74619919704777	4.9889281498095	7	5.04388153260078	4.0715733734763	6.82242707849147	7	4.6645240234871	6.06752755135467	3.88899852160171	6.2411937224498	6.51914921247848	2.10962674470754	4.99964221212067	7	5.5088883835092	6.64816131918995	5.02203083843584	7	5.41403206420367	5.34620110111366	4.86604868366698	6.36286894689776	1	7	7	7	7	7	7	7	5	7	6	2	3	7	4	7	4	7	7	7	7	3	7	99.5	1	3
152	1.77429524045823	1	6.16984105444285	4.78746366283065	5.20989146614754	2.97300115276648	4.38642636593461	4.8303582461541	5.25184530596699	4.3523647850963	5.86681529140686	6.40769350967381	7	7	6.88228085983765	6.98284984206221	4.54927224491533	3.82284593235738	6.32657738940948	4.98192033340128	6.59896613769085	6.2953776239715	5.58077025771552	7	7	7	7	1	7	7	7	2	6	7	7	4	7	7	7	4	7	2	3	1	2	7	83.25	1	3
153	7	7	4.03786542409197	5.57383235293275	1.34801012783294	5.97975182477763	6.84757231697473	6.49317406113082	5.38565429453281	5.85796183544634	5.71660707236854	6.11673611663887	4.75031871648855	5.74857844145048	5.83877629250232	5.17075401566462	3.78124587944028	4.47559638718228	6.11977402900118	5.6661615745847	7	4.8424006244924	6.95432335943271	1	2	7	7	1	7	7	7	3	7	7	2	7	4	7	7	7	5	2	4	7	3	7	75	1	3
154	6.67307530152786	7	3.37130100552261	6.93133397237848	1.67332269656971	6.60974313843577	7	4.30727071658507	5.34060123048971	4.19899492848426	1.23289515487821	6.91289606357917	7	6.65908908750018	6.15496689787291	5.35370604798615	3.19785522154646	5.76954970839475	5.85500301160532	5.4527030830734	3.20455080075943	5.27834657777591	7	1	3	7	7	1	7	7	7	7	7	7	2	5	7	2	7	7	7	2	4	7	3	7	78.75	1	3
155	2.2323010700039	4.7592577197123	7	5.93601528417806	4.64652757013254	2.7998903768802	6.50109733114177	6.02877966623438	5.66121621991067	2.39257973791665	5.22635479820139	3.39798054853643	4.52315394316808	3.98547885452078	7	6.55831706303714	5.38203550567752	6.89258470400669	5.80520651891263	6.80024485760492	7	5.69103849889538	6.70971226993287	1	7	7	7	7	7	7	2	6	7	7	7	7	7	4	7	7	7	3	7	7	7	7	86.5	1	3
156	1.02445138850501	6.10915876571092	4.30943364516822	3.78278351074926	1.40852451793179	3.28210742346319	6.50335675532975	3.96311133138053	3.99089522146754	7	4.77041229740861	6.21468823268978	5.31210475093068	4.31033657190487	6.11497875844507	4.9053560628855	4.19915154445059	7	7	5.85530982311476	5.80601333318469	6.82038464873126	6.22495595295397	1	7	1	7	1	7	4	7	2	2	2	2	2	7	2	7	7	7	3	4	7	2	7	63.25	1	3
157	1.48837128414811	3.89346877447469	7	5.03890126357557	4.91776883184244	1.84099449430088	5.94434021100705	5.18781658361427	3.06334821627432	5.99404355979318	5.52668300510329	4.06083563702681	3.45529481154725	5.68665195917823	7	6.03274468951829	5.64879277416971	7	6.89292821821837	7	6.99684367730558	4.69948066084135	6.15342755243429	1	7	7	7	7	7	7	2	1	2	7	7	7	7	7	7	5	7	3	7	7	7	7	94	1	3
158	2.10443721692006	5.18504436888152	3.48146863255089	6.67779708508058	4.17264020379226	6.31758197816336	4.48382246140677	4.94667572558512	5.89609206801633	4.40235687163007	6.26928889942751	7	1.0053990497762	5.73685866557788	5.62266690741147	7	5.48820034206062	6.60821617072065	5.5262408035793	5.47667618929028	6.88285272671325	5.75408301061154	6.1333943148412	7	7	1	7	1	7	7	7	7	7	7	2	7	3	1	2	3	7	2	5	7	7	7	73.75	1	3
159	2.77132278527546	3.76613712808336	3.82476715421963	3.11741418637203	5.58688632986241	6.81139273532745	6.13261061204063	4.4418987744004	5.97593736744641	5.62673162985085	6.23727971632407	7	6.48890028175098	1	4.90796724299658	5.87967480488809	6.92369355412933	3.99168216386725	5.49471714406716	7	6.86301337983387	5.46557626495282	5.68119287651786	1	7	1	7	1	7	7	7	2	2	7	2	3	4	2	7	7	7	2	7	1	1	7	105.5	1	3
160	1	5.55075205093323	6.31488772660075	6.56517182002712	1.78760430578058	4.99507006164152	6.94762602387506	4.41503019923009	5.053671248936	5.78202466569209	3.83621601920773	5.79704902564625	5.4434753357172	6.37111479479954	4.8702092618699	6.48131718229401	7	5.24141446435574	6.57443916075337	3.08758477565474	6.88820323767518	5.11315172352192	5.03537428270334	2	7	2	7	1	7	7	4	2	7	3	6	7	7	2	7	7	7	7	3	7	7	7	80.25	1	3
161	1.64562874295796	4.59014055837451	1.14739630933946	5.04462701826624	6.4068153976504	5.78993789118124	7	4.77422586832605	3.9265901176214	6.01726265169392	4.65365691157491	6.31126317621741	4.58472259257337	5.32078064045385	5.74289167155482	5.99164011600506	6.93461952042814	6.67041736562836	6.72036753715433	3.96230262922745	6.09382257471162	2.9622656799889	6.29286843740291	1	7	7	7	1	7	2	7	7	2	7	7	7	7	5	7	7	7	7	3	7	1	7	65	1	3
162	1	5.80620472830016	4.98358045480486	4.39074094166576	7	6.60723916376334	6.51310503558519	6.86112377664868	6.82377597394732	6.86363844309458	5.65735621434455	5.4135854653433	3.5156729479744	3.76011562812166	5.82395456097945	5.24099929669239	7	5.30640846928205	3.19699596068235	4.18280400333247	6.33479163995384	5.62804830351289	7	1	7	1	7	1	7	7	7	4	2	7	7	7	7	2	7	7	7	1	4	7	2	7	77.75	1	3
163	5.56173394898787	5.86076036332732	3.44059374939886	5.72243560202578	4.91650949174579	2.0823258583304	6.39760005919686	2.65473080849816	4.9365734084472	6.2148653252587	5.32077677383118	4.82980553518385	2.15409674540265	6.32583804142519	6.68167703857117	7	4.17786109092718	7	5.367744765427	3.70318248891935	6.80533378011027	6.40062655701604	6.24908183760982	7	7	7	7	7	7	7	3	7	3	7	7	7	4	2	7	7	4	1	3	7	7	7	87.5	1	3
164	1.85713967199372	7	2.17831981211159	6.67660627741636	4.80617126328713	7	5.48721084431547	6.2816924071772	5.75276006446954	1.12357340346274	7	6.1316292835923	5.40763890528926	5.93560756205518	6.95630755400645	6.19930646674875	3.75575012893862	5.42753604172776	5.73985521590998	5.07286434173488	5.54706822831381	4.26671887736161	6.58505293389959	1	7	7	7	1	7	7	7	3	7	6	3	7	7	1	1	7	7	2	5	1	3	7	91.25	1	3
165	3.39042051843276	5.15336123035707	6.00553806988865	6.75676935034058	4.64697588725666	6.22773773208005	6.86870007010588	5.58476193470445	6.56775945850344	2.45901009752455	5.9881205775236	5.02454660416866	5.85958838293677	6.77519727107865	7	6.05621434109002	4.18251182827255	5.26664545280832	5.63208633646054	4.70538942777428	3.94536935948223	4.38210956958207	7	1	7	1	2	1	7	7	7	7	7	5	7	7	7	3	4	7	5	2	7	7	2	7	91	1	3
166	3.15916249656297	4.67939706554648	6.55945664548256	4.15467738271421	2.63276908292087	2.39180414015196	7	5.20561280814003	6.37499851436068	1.80095410250011	7	3.74434778345432	5.4713166488787	6.02029518823795	7	5.12279614354821	6.19935039893324	6.34178671343787	5.6900617714852	5.77969668884574	4.63771674957255	6.42639460624586	4.94179367310521	7	3	7	7	1	7	4	7	1	3	2	5	7	7	7	7	2	7	7	7	7	7	7	70.75	1	3
167	2.56303466894651	7	7	4.88881908684422	2.29349007027114	7	5.55429596464563	4.12182191692696	6.12801548874675	6.80397925193982	3.07027401471032	7	3.45700860215789	6.04424397058118	7	4.46254493992523	1.14973591170468	5.18432016098632	4.46084038489057	4.91646669744381	5.00158817794297	5.45542003291058	6.5218744168046	7	3	7	7	1	7	5	7	1	2	2	7	7	7	2	7	7	5	1	5	7	1	7	103.5	1	3
168	3.74106859199227	4.43741301623409	2.07911447843516	7	4.14742042011743	6.52812411895731	4.19208638978095	4.61957995559459	5.48488291278663	4.53758801424017	7	6.52491172747432	5.00466880468549	6.17820216186486	6.84079988009399	5.30311418981936	6.45933694749583	5.36595849716622	6.19960469198005	5.00456582455628	5.42422151819696	4.83792056391745	4.88563830211096	1	7	7	7	1	7	7	7	2	7	5	7	3	7	1	7	7	7	7	3	4	2	6	76.25	1	3
169	2.39777001312555	4.18734581724459	6.25446741799103	6.17444528033438	5.6488296095482	5.35101181241559	6.4535991474308	4.37535618366491	7	5.58155571081127	4.43168636576345	3.57500416881771	4.94215143472274	5.34583699140397	6.96605444914587	4.61770833896279	5.72184171339964	6.44288129856854	5.80326430301415	6.41546457994469	7	4.15059330766739	5.35080855084875	1	7	7	7	7	7	7	7	7	7	7	7	7	2	6	7	6	7	7	5	7	2	7	68	1	3
170	2.15894019859567	3.49328774390007	4.65074815602025	3.46883067389825	5.62531611072228	3.75022943945651	5.70350757397781	5.1500181354386	6.44871726676487	4.79412384298103	6.78949065735437	6.76402260381895	6.65986209440869	1	4.75301256263329	6.4735158790809	6.42641431963864	4.83638146816193	6.8433742428837	5.89375450626691	6.44685935959358	1.24513335727029	6.32001825544072	2	7	1	7	1	7	7	7	3	2	4	2	2	2	2	7	7	7	2	7	1	1	7	84.75	1	3
171	1.17525548158	3.50484550553911	3.91634166579288	3.64681158315987	6.16738311706291	4.15535780100946	5.98765070319571	6.39620649417927	7	4.55339313434738	6.33849215576398	6.38932829685164	5.78260567165456	1	5.23294212157955	6.81362904777214	6.49116172147362	3.74371742674204	4.98226077123593	6.36136008402215	6.89258154653591	4.97277225632402	6.3106373260521	1	7	1	7	1	7	7	7	5	2	3	1	3	1	2	7	7	7	2	5	1	7	7	82.5	1	3
172	1	6.97265419121316	4.90208879476158	4.7088353919116	5.02618185953818	5.957123506822	4.61520883425162	5.35316099559723	6.39651671542645	6.79693804297164	5.75728682215247	2.15894460438591	5.90492681764946	6.4648746218681	6.60141632231831	5.31328073591012	2.59830666559289	5.79550241353695	4.64491207824412	5.41061199092296	4.74120897997209	1.97319159578503	7	7	7	1	7	1	7	7	7	7	2	7	1	7	7	3	7	7	5	2	7	7	3	7	77.25	1	3
173	2.28255911627983	5.03278713332063	1.59304481618515	6.72110686719135	5.69943196245104	7	5.52553186743549	6.18437204031954	5.84605340093307	3.26793573073235	5.59304314475972	4.10427529927472	5.69044358857332	6.90390943234048	6.54471950093161	3.79352285678534	7	5.03802242837643	6.20038167346593	6.9829701545198	3.41682914681048	5.65203993308921	4.94292079406627	1	2	7	7	1	7	1	3	2	7	2	2	7	7	2	7	7	7	2	6	1	1	7	78	1	3
174	1.311356092694	1	6.37590641505113	3.98461922651686	4.50446934374356	5.48688827454141	4.16291147727548	4.73927354934235	5.23055387466733	4.16225350396837	6.5825863094104	2.76701334201433	5.22498546734021	5.65756684656389	7	6.7296823981649	4.13979441352181	4.94352025351457	7	4.13359008346562	5.41689803872056	5.6781305220696	6.70620357533871	7	6	7	5	1	7	7	7	1	2	7	7	5	7	7	7	7	7	1	6	7	7	5	67.75	1	3
175	5.86300704248919	1	7	1.6870579928971	2.80578005129216	6.88508093156381	7	5.3656047738298	5.73061088915988	6.45077137018247	6.55310358928102	1.93074897237658	6.25938377156056	5.53350021423538	6.88510646851448	5.02739460414804	5.95403382740226	5.48287364071342	4.56822631737645	3.92176641065322	5.21989741105509	4.61970098881549	6.87677723276058	1	7	7	7	1	7	5	7	7	7	7	1	7	7	7	2	3	4	1	7	7	1	7	89.5	1	3
176	3.1693933941114	5.53939328879907	6.94678371353048	4.57626013648725	3.5235306025923	2.80690326832984	6.53121969790955	4.61909818623521	5.93003774815009	2.01616018134079	7	6.72696334651589	5.52111241718721	5.29035814647932	6.76387853705442	5.88353981724394	6.16778895358046	6.34490331786208	4.78361564488652	2.4681221791059	5.50674500359786	6.22376841186104	4.99541990435429	7	2	7	7	1	7	4	7	7	3	2	7	7	7	6	7	7	7	1	3	7	7	7	88.25	1	3
177	3.66144504922608	5.4748226726993	7	4.6644727370918	2.51893073022259	6.93488142110836	6.43907868509439	2.70397600667863	2.43430158833438	6.57522338561465	6.51422350289128	6.7623091057056	3.35945668622839	6.20505814287514	6.45389145896091	5.53107147162806	1.55806236252087	4.58977905095514	3.76882334351749	4.41945383832749	4.34040306304364	5.32376526983802	6.48053279783267	7	3	7	7	1	7	5	7	1	7	7	7	7	3	1	7	7	4	1	4	7	7	7	97	1	3
178	2.57858672961527	6.60555712375592	3.99879333793463	6.70002511128135	7	6.12095530455018	5.6086124413503	5.48024222470193	3.11175830239446	3.96031458435026	5.95364465813089	5.87113904786813	6.48676212750671	5.42390334404434	6.34621428114032	4.08487073790399	6.58772023021417	4.91393275763185	6.15366128109543	5.09769102023505	6.22678731798724	5.001668027771	6.17496949531667	7	7	1	7	1	7	7	7	6	7	7	2	4	7	2	7	7	7	2	4	7	2	7	80.75	1	3
179	1.66564354121627	6.11015112370066	5.33237078417419	6.38853409811227	4.72441142756738	6.82718475322031	5.27283706026576	6.63743495958562	2.75010160886308	2.67735182447707	7	7	4.23274117948919	6.35881730338236	4.10299191611321	2.37606763515186	5.71209871215263	6.36527933114067	5.87588485111621	4.41935830860841	2.86303514442423	5.44370968930695	5.14634222032484	1	7	7	7	7	7	7	7	7	5	7	1	2	2	2	7	7	7	2	4	7	2	7	78.5	1	3
180	2.25099693397634	5.2423715826503	2.18436149585511	4.55685014469835	4.08512474294523	3.1952584454943	5.42951465169858	6.86989957457894	6.66829904729793	5.3223316765237	7	6.01339018553757	5.52406414027242	4.95830180891395	7	5.38545866947287	3.91671158923205	5.37917835520772	2.41391879572896	5.76120100036862	3.73202068463828	4.32856521828123	6.03398283069015	1	2	7	7	1	7	7	3	7	7	4	2	3	2	1	7	3	7	2	6	5	3	7	65.25	1	3
181	1	1	4.48029108264176	4.20516314626481	4.87950252109718	3.40085855419553	5.3217848113748	5.33318270459285	5.41044727631526	4.35473051747275	3.5641909224868	2.83431815121182	5.26287672418151	6.12467266613336	7	6.87939535901813	3.15454542329931	3.50198996924867	7	6.37071908783765	4.82803096067259	5.17595729635712	6.42307903291685	7	6	7	7	1	7	7	7	1	2	7	7	5	7	7	7	7	7	1	3	7	2	7	66	1	3
182	3.04542448444596	7	5.45271821811222	5.00417287932126	1.07618489517104	6.02901077603869	7	6.45869133178613	4.84027222690619	2.4714413891406	5.40310239212333	4.83967355415809	4.98308647507049	5.68612996993313	5.03255608701592	4.55736995295593	4.67205983859525	6.14279276012696	6.36329976025326	4.74213039154381	4.73191158255163	4.42424373990184	4.45036311034231	3	7	1	3	1	7	7	7	7	7	7	7	2	7	7	7	7	7	3	3	7	5	7	66.75	1	3
183	1.58515010123471	4.89555022324061	1.78601470147517	6.61980713979319	2.92633272689744	1.4588643487047	5.9516496077753	6.42265391811898	5.17157286009302	7	5.74939993093515	1.47536461480227	3.90888170904336	5.06298615842566	6.27763575732562	6.9224750707591	4.61582316420896	5.89688944515796	5.73640203658094	2.71892003335973	6.35225939941017	7	2.64840096885386	1	2	7	7	1	7	7	7	7	7	7	6	7	7	7	7	7	7	7	3	7	7	7	48.5	1	3
184	3.65236665757786	6.30339907982686	7	3.85699506245787	2.67653478802892	5.28030676657239	7	2.69745221934579	2.52621058572823	6.90850781766997	3.56335114636937	7	3.85940492678304	6.05936276167509	6.02373840127979	4.5577494132782	4.59675924500605	5.62415910826696	5.75540123397659	5.02821628626873	4.16930748175903	5.22613299697705	3.00768838037117	7	3	7	7	1	7	7	7	1	7	2	7	7	3	2	7	7	7	2	7	7	7	7	72.25	1	3
185	2.59018028525959	1.4740708994241	6.7522109063957	6.99994650227074	3.19390836831012	5.63181005002332	6.11321732850738	5.70770024534616	4.56073381881764	1.77997953800915	1.6846636372468	4.53997569426422	5.24619079997997	6.55268535798027	5.94542282465779	4.85549986816794	3.2151794798624	3.70998387198164	6.43428744780007	5.14027721713756	6.1302871151708	6.28873460222732	6.02112661254856	7	3	6	7	1	7	7	7	7	5	7	2	7	7	2	7	5	7	3	7	1	2	7	67	1	3
186	1	6.05603066410407	3.41544985746567	5.46037843395495	3.95059981375759	5.61319999963769	6.20161849111123	5.24852780646375	3.21822504042196	5.69786882446241	5.41969365661968	5.41783339983795	1	7	5.00893414532943	4.36593641170212	1.76363828045336	4.85545247843479	6.4254526106549	6.06608640149343	5.22436472507267	2.78747101518756	7	7	7	1	7	1	7	7	7	7	2	7	1	7	7	3	7	7	4	2	7	7	2	7	77.75	1	3
187	2.40315544812068	6.08174619578576	4.92321064331177	7	6.54271427145741	6.34424784766077	5.96168153016663	6.99460449761386	1.99379544166131	5.34738605789228	6.70674562300544	6.83225439136651	1	2.82413340705934	2.25206706641227	4.94549982527671	2.89545256574531	5.68820480248925	3.98664550325295	4.90823268649708	7	4.52811437660967	4.64783020552764	7	7	1	7	1	7	7	7	7	1	7	2	4	7	2	7	7	7	6	5	7	2	7	62.5	1	3
188	2.20417993467088	1.1308539069474	6.22029269475296	7	4.42705915074659	5.69751886568027	6.07477698524689	4.86696951820452	5.04427219995641	2.71148980190009	1.62103971265617	5.76590967559046	4.50480357502425	5.27701203710081	4.45417879152453	6.43730688705262	2.71667700804463	3.17405818896666	7	5.03402319131942	5.74460373136967	6.9475310910587	5.6132981572478	7	3	7	7	1	7	7	7	7	2	7	2	7	7	2	7	7	7	1	3	1	1	7	57.25	1	3
189	1.06789946206529	6.25329029530899	3.99953984786593	5.1917109864861	4.14669647100512	6.70148662042974	4.95419639168925	3.47525641480174	3.28224318488667	4.92214718695178	3.78226335651508	5.01568222344807	4.35221067711631	6.18378388840989	7	7	4.01216932371878	5.09626791932605	3.7389352715012	5.17044435673308	6.72254111054144	4.16111244911065	2.89461845009546	7	7	1	7	1	7	7	7	3	2	7	7	4	7	7	7	7	7	2	7	7	7	7	82	1	3
190	1.84101036118678	5.43398451883083	4.15235875390113	3.41053414790422	5.23883560215574	3.1120029987152	5.22567539913438	5.66427580172205	2.68026117386628	6.1489472411851	4.78726649060639	2.2530537455611	1.20052644721611	3.9143758454856	5.70608175772325	7	4.57929543158268	7	6.33206701710718	5.17389580244107	6.00143586309565	3.97300297616457	4.27218494542845	1	7	1	7	1	7	6	7	7	1	7	2	4	3	2	7	7	7	7	4	7	3	7	66.75	1	3
191	5.11449462067801	4.76556099580653	3.55189917306502	5.75319299999649	3.62860282019822	4.22709934227405	5.89743568463305	5.6333967020376	7	2.51349351630704	2.92918595061256	5.51438478243786	3.09262708667653	5.16935448934206	7	6.81176710850904	5.32174061729845	5.33175545473898	5.10912059426794	3.79917980105291	3.92102067463913	1.87571829488941	4.01562882956706	1	2	7	7	1	7	4	7	4	3	7	7	7	5	3	7	7	7	1	7	7	1	7	83.5	1	3
192	4.84476203542916	4.36751608422224	3.89008724753069	5.33062994407202	4.86542068675866	1.09156390281744	4.04343966946408	4.99390988404439	6.15938913815812	3.36039333197892	6.01905849778397	5.29512920501942	2.36853801805449	5.85177672195589	5.23888476914018	3.75585228973364	4.49994049345799	5.85588165876192	5.35960376480768	3.77953680597402	5.15095371410538	1.8890539320542	3.98302200530633	1	2	7	7	1	7	1	6	3	3	7	7	7	6	3	7	7	7	1	7	7	1	7	78.25	1	3
[truncated: 5 more columns]
