# Supplementary material for: How Are Mate Preferences Linked with Actual Mate Selection? Tests of Mate Preference Integration Algorithms Using Computer Simulations and Actual Mating Couples
Source: PLoS One. 2016 Jun 8;11(6):e0156078. doi: 10.1371/journal.pone.0156078 (PMC4898694; doi:10.1371/journal.pone.0156078)
Supplement: S2 Data — Long-term couple and agent-based model data analyzed in Study 3. (ZIP) [file pone.0156078.s002.zip › S10/Polynomial Model Data/Polynomial Couple Population 01152016 0900.csv]

	trait1	trait2	trait3	trait4	trait5	trait6	trait7	trait8	trait9	trait10	trait11	trait12	trait13	trait14	trait15	trait16	trait17	trait18	trait19	trait20	trait21	trait22	trait23	preference1	preference2	preference3	preference4	preference5	preference6	preference7	preference8	preference9	preference10	preference11	preference12	preference13	preference14	preference15	preference16	preference17	preference18	preference19	preference20	preference21	preference22	preference23	fitpoints	sex	algorithm
1	1.41425691098977	7	3.65464253581623	7	1.36380514527475	4.50803623240778	6.14892477024812	7	7	6.34738261705803	7	7	6.76768165336249	6.42141377554387	5.89028021543677	5.77747975752013	6.64863874458819	5.93665580459041	6.85787640573974	3.34837009544349	7	7	6.37619696969292	2	7	2	7	7	7	7	4	2	3	7	5	7	1	7	7	7	3	7	7	3	4	7	101	0	3
2	6.83164346313834	1	3.85894669783635	6.81192166180912	5.97671874090825	5.59595704204363	6.65069182663728	6.81593337625575	7	5.92850309186739	5.9455836633462	4.97406685667369	7	5.6325146457025	6.40857821270765	7	6.33231851960536	7	6.75343368792903	5.67374578182832	6.00480269233562	7	6.73805276123768	7	1	7	7	7	2	7	5	7	4	3	1	7	1	3	7	3	7	4	7	3	4	7	90.75	0	3
3	6.37184058846903	7	2.44888267102194	6.56595822005041	7	5.67402253440317	7	6.56702383191837	4.74385934018038	7	4.72317410629937	6.80907504489726	7	6.97419508280416	4.96057011902074	6.51554002323053	7	6.37154633469605	2.07374362629125	6.72058654753018	6.94201386678082	6.52098493685137	5.83985701065002	2	7	7	7	7	7	5	7	4	7	7	2	7	2	5	7	7	7	7	7	1	2	7	92.5	0	3
4	6.30875440860134	4.14604084985259	2.45938976932346	6.65603211840984	5.7757911380715	6.17169751937025	6.49768775887505	7	7	7	6.63256593118267	6.6059136496881	5.26724996837515	6.77349426664689	6.53077461370696	2.78067282953284	6.91807130432654	6.52744324717755	7	4.01615136206486	5.73827963622566	6.26506858690489	6.84620127735475	3	7	7	7	7	7	7	7	4	7	4	2	7	1	7	3	3	7	7	7	4	4	7	94.25	0	3
5	1	5.32423694759664	4.18043002148538	5.50120728993126	3.58176413498351	6.06702287248352	6.48107552667884	7	6.61774197504162	6.82147463655003	6.43125604959865	5.35343111004304	4.90301725536602	6.95354350865716	5.23930528848951	6.48793661184171	7	6.98617122817206	6.77073150536576	6.43079276219302	6.79803402224987	6.87438813855627	7	1	7	2	6	7	1	7	5	2	7	7	7	7	1	7	7	7	7	7	7	3	4	7	97	0	3
6	1.64189957775784	5.43516186443976	4.14330189399098	6.77389017959695	4.63094813544297	6.49138822403179	6.90895827321069	5.70454772292405	5.2602316050781	5.86591183300659	7	7	7	6.17882514830004	5.77346951084837	6.29248304199063	7	6.58932727693827	7	6.88076488207957	7	6.29081013427297	6.53225800266318	1	7	3	2	7	7	7	7	1	7	7	3	7	1	7	7	7	7	3	7	3	7	7	103.75	0	3
7	6.99105935549522	2.28994541216171	2.43548168888826	6.09402032454932	6.44177367247099	6.09485742091396	7	7	6.66776048639511	6.52534206914976	7	7	7	5.57328454329115	4.91051492841882	7	5.50337383039506	6.33689889686439	5.30079097835611	6.93700009783606	5.81653090688254	6.19280171718403	7	7	7	7	7	7	7	7	7	7	3	3	3	7	1	7	7	5	7	4	7	3	7	7	83.5	0	3
8	6.55480603083456	1.57997164822912	1.79705915558773	6.7366930746533	4.38300069799745	5.88937400765238	6.8015809186696	6.41204996199015	6.20602540410164	6.24431829953581	5.70657594656175	4.5333828318757	7	6.73421941577881	6.02843067825192	6.17016483127485	5.82168617446134	5.61684320579393	6.92221123544123	6.66587302083365	6.21119200183892	6.64795715843059	7	7	2	7	7	7	7	7	4	7	7	6	4	7	1	7	7	7	7	7	4	4	6	7	98.25	0	3
9	1.37347421175266	6.36631372469873	4.30096415000825	6.31504134524252	2.29651807980884	6.73309654135459	6.87059647272494	7	4.9759820570597	6.60709045216766	5.79933014012118	5.2973025256936	3.17863991330346	6.67143504608307	5.53792742858963	6.53451714211586	6.52004927694433	6.72376746282905	6.62917075599678	5.77700116435141	6.66044897777408	6.31036910311351	7	2	7	2	7	7	7	7	7	1	7	7	7	7	1	7	7	3	2	7	7	3	6	7	93	0	3
10	6.40925295615367	4.34282051589564	2.86482859405485	7	3.80467800022864	6.6829002158382	6.96910669443953	6.0682450385869	5.84042989120559	6.99035459572373	6.92591568583287	6.95316786946452	5.72298361587583	5.42401250401144	4.30955258357883	7	6.48401465897681	5.5623605640298	5.68215210855926	7	5.68168886154259	5.45177990729563	7	6	1	7	1	1	7	2	7	2	2	7	5	4	1	7	7	7	7	7	7	2	7	7	102.75	0	3
11	5.37623489723972	5.24038808777509	2.56230179798385	6.43714481599402	5.72246620650199	5.84255424806921	6.50827424675041	7	5.71708406631104	4.50566217269945	7	6.11670011354328	7	5.44731713657918	7	4.59339224497514	7	5.60801112684262	7	5.40787263364049	6.82588365348887	6.40552745095269	6.91996239115959	2	7	7	7	7	7	7	5	3	7	5	1	7	1	7	3	3	7	7	7	2	3	7	113.5	0	3
12	1	5.65832454402516	4.20435601837874	6.54441528233693	4.6888086030849	5.27921797409958	7	7	5.8305950756821	5.52137294016343	7	7	5.98071931152876	6.61504330076797	5.19140356332746	6.1871007807051	7	7	6.68667411475893	5.83702789582648	6.59982712668718	5.62318051082766	7	1	7	2	2	7	7	7	7	1	7	7	2	7	2	7	3	7	7	7	7	2	7	7	98.25	0	3
13	1.10548823759099	6.47097802861003	1.40272003927444	7	1.15121683754159	6.3654791164973	6.56725923096311	6.33750308953779	6.56263019089706	5.94875903811641	5.95437855809995	7	6.50472637002359	6.36894201939447	6.79332493975359	3.3049383078471	6.03890348839086	5.31800715462878	6.59846915767174	7	7	6.4948148495441	5.43349475452246	2	7	2	6	7	7	7	7	1	7	7	2	7	1	7	7	7	7	7	7	2	7	7	100	0	3
14	6.92937252874258	1	4.23308749479109	6.28259506910229	5.8846353752497	7	7	6.37153953934735	5.26137733987038	4.92910320075029	5.97768960721579	6.48395088865878	7	5.15084107768933	7	4.4153825201389	7	6.65071679711257	6.51263857291912	4.66286309331658	5.1358899111616	7	7	7	2	7	7	7	7	5	6	7	4	3	7	7	2	7	7	4	7	7	7	3	4	7	106.75	0	3
15	7	4.5992291253582	3.10030554046417	6.04179727523196	4.41017214818933	4.79261144434216	6.28985426651995	7	6.88931832972466	6.3450223000444	7	6.50240143112521	6.89149138719019	6.25379667252398	3.01644185577129	4.3839082458093	6.66685462237665	7	6.99968592145123	5.51133553299579	5.78393454643817	7	6.46202692288271	7	5	7	1	1	1	5	7	6	7	7	2	7	2	7	7	7	7	7	3	2	7	7	98.5	0	3
16	1.51757636411125	5.64365934034139	1.05575058794688	7	1.50103663331101	4.95794085540482	7	7	7	7	7	6.82270946253364	6.87788264958302	7	6.26950207957861	4.86208626094978	5.17019865123544	5.86747202647206	5.68582027738586	6.94231973910225	5.93941074570917	5.07075926406795	5.24662396120475	2	7	2	7	7	7	7	7	1	7	7	2	7	1	5	7	7	7	7	7	3	7	7	91.25	0	3
17	7	2.69737604753802	4.46680751893238	6.74643646893695	4.64953243813838	5.40795469845646	7	6.49631201475805	6.2943892077884	7	5.87747260792549	5.69401107779824	6.24590894723888	6.65789984263145	7	5.50375526317174	5.2809026148393	7	6.9396220783222	4.82645446160132	5.72499300147363	6.67739369072339	5.67797464159286	7	1	7	7	7	7	7	7	3	7	5	7	4	1	7	4	7	7	7	7	2	7	7	103	0	3
18	6.21352106027965	5.54697258047835	2.32857166347579	6.09100079002014	6.68871575175593	6.79261680872442	6.76858222132612	6.20393639638892	6.20552607883567	7	6.79464983936052	5.90719439380339	6.86960514779333	6.72292808616716	7	5.00464025959654	6.50192207843327	6.33889538274387	6.38318823601497	5.20595355315456	7	6.09027415588495	6.75738405057185	2	7	7	7	7	7	7	2	4	7	7	2	7	2	5	3	3	7	7	7	3	3	7	114.75	0	3
19	6.8502934056174	1.9038011463008	4.03313230573447	6.56726510912943	4.64013265555807	7	6.65557820500347	6.41472639800639	3.75029228642048	4.80014001706799	4.37548558506862	6.29028283331222	5.58791544366198	6.69456243457803	5.27681574042269	7	7	6.97696422361101	7	6.64429989354224	5.6165306724931	7	4.31869990760857	7	5	7	7	7	2	2	7	1	7	3	4	7	1	7	7	4	7	4	7	2	7	7	91.5	0	3
20	6.69511255089636	2.15421139032223	3.52222159304802	5.97455092142696	6.14233726666629	4.65167372069767	6.15017677094534	5.66845646249509	6.4532669113778	7	6.48771321444429	6.45118413269345	1.12275019170867	6.19762092132919	5.4495376259728	6.79029347068913	7	6.59946165249947	6.50496601822354	7	5.18185208945057	6.36393406443803	6.93625948965596	7	1	7	7	7	7	7	6	5	6	7	4	7	2	7	7	7	5	7	7	3	7	7	91.25	0	3
21	6.76651966005681	1.42800507705937	4.55986986116063	6.07553989433873	6.35075099326296	5.62602026768488	7	6.1647219253898	5.44678209097418	5.83504969197083	7	5.28371695962658	6.16428072364539	6.0459765497648	7	4.95979200524663	7	6.03459636233869	7	6.98987758763963	4.84417928701065	7	6.70297879243178	7	2	7	7	7	1	7	7	4	3	3	2	7	2	7	7	3	7	4	7	2	4	7	107	0	3
22	2.70083090200215	6.32425852640051	4.00845438376016	7	3.19613411083958	6.94439587885132	7	4.71014174624745	4.80662461318956	5.84298964152912	5.58524267778204	5.86337086619079	5.6336589339407	7	5.60971963242825	4.11840978474813	4.79421575120469	7	6.40752062159965	7	5.06358163100238	6.60173548473332	6.90884721934208	2	7	1	2	7	7	2	7	1	7	7	2	7	1	4	7	7	7	7	7	3	7	7	98.75	0	3
23	7	1.74637729106238	1.83995122172882	7	4.89891318311923	5.49436238467835	6.21549628754616	6.78673749079119	6.72531745795896	6.7671740567738	5.95912857250601	4.90165017776454	6.48441388797736	7	4.5436752105342	7	4.96531514288729	7	6.86221002337374	3.78572952537913	5.72165770077323	6.26397766402094	6.10264944447928	7	2	7	7	7	7	1	4	4	7	7	5	7	1	7	7	4	7	7	7	2	6	7	63.5	0	3
24	1	6.53346485161113	2.58555669273986	6.37751875336208	1.47253645667649	5.65991745759866	5.35393150327504	6.00519321002467	7	6.18010176130251	7	6.86949000700958	5.58978417474446	5.70412249606704	5.43417251251608	6.50414899395448	6.649540282605	5.1077641126439	7	4.8804571620342	6.28193082917548	6.58106863859309	6.45730769016453	3	7	2	7	7	1	1	5	2	3	7	6	7	1	7	7	7	7	7	7	3	3	7	93.25	0	3
25	5.16722923409668	5.87293574900171	1.31626449514135	6.09403915968522	6.20343895006117	6.2341291138111	5.69761094933925	6.06044360627824	4.56959080540586	6.80577625269784	6.19722466525776	4.45088971866299	6.04173801613698	3.92731183858618	6.88207948203264	6.3686831975619	6.84641299145397	7	7	5.67353013805844	6.50794525361265	6.20265853356681	6.51997414761808	2	7	7	7	7	7	7	7	1	6	5	4	7	1	5	5	7	3	7	7	3	6	7	99	0	3
26	1	5.12846900814177	3.65724781718676	7	4.34465503505353	6.01130253731768	6.59174290192973	6.58389907313484	6.91516991542224	5.57771758123481	6.68964542368708	4.44397561448932	6.56182100204904	7	5.99832849768145	5.64378893025989	5.58605203175232	6.33345436950827	6.27496531001892	6.33337277670326	7	5.90727510396569	5.99130715290031	1	7	2	2	7	7	7	4	1	7	7	3	7	2	3	7	7	7	7	7	3	3	7	100.75	0	3
27	7	3.04087281946176	1.36675745875395	6.64380494707164	5.21521876516157	6.2810320980074	6.73586845031211	7	7	6.80029848753711	5.05980089092338	4.91309565838533	6.02802206657914	6.20353325421172	7	3.76215434647816	4.55690070868679	6.19068796180392	6.12381900444999	7	4.07871872500094	6.52865078681895	7	7	3	7	7	7	1	2	6	5	7	7	2	7	1	7	3	7	7	7	7	2	5	7	90.5	0	3
28	1.20346308478663	6.75097002982845	3.36157392630121	7	1.44870049565891	3.49490026656674	7	6.95402176392793	5.89668305232743	6.22196630586153	7	4.68189187916376	6.32286985323625	6.41474872885992	5.23667894542465	7	6.26047611042352	5.51684700989974	5.85702015848971	5.41801805448737	5.36022191831	5.80255923596095	5.71709976117948	2	7	3	7	7	7	7	4	1	4	7	7	7	1	7	7	7	3	7	7	2	3	7	86.25	0	3
29	5.35084910952373	5.04399113977032	1.53994806925301	6.89838467999258	3.35292149914772	6.08286663998916	6.22939303028839	6.99376071888591	7	1.87240430089272	6.16540813296764	5.21615471455744	5.49971095602629	5.8869922601332	6.31299580502692	6.3405266151787	6.12065729069708	4.44536502438959	5.85647550003033	7	6.57164109953626	6.50730397778634	6.83752955701198	2	7	1	2	7	7	3	7	3	7	2	2	7	1	6	3	7	7	7	7	4	7	7	94	0	3
30	1	7	3.25109783658688	6.09787685974842	1	4.90385780916276	7	5.51271837064904	7	5.73108119209439	7	4.2119583180069	5.79732059353278	7	6.94307417779984	6.43444490775085	5.79115447478996	5.31321894091598	5.52678341071348	5.93594363194709	7	5.60922903944731	6.45802925068704	2	7	2	7	7	7	7	5	3	4	7	7	7	2	7	7	7	7	7	7	2	5	7	102.75	0	3
31	1.67130542079263	6.9907325711014	3.38931583047019	4.18050634640658	3.94987335084624	5.1801480099404	6.82992917604957	6.03072762561686	6.98423009089186	5.00806731168244	7	5.86066874183381	7	7	6.16315590827658	6.10583000922894	7	5.72023428826937	5.50582024684773	5.0258188361183	7	6.93908393374134	4.63452827658384	3	7	1	7	7	7	2	6	2	2	7	4	7	1	7	5	7	4	7	7	1	4	7	96.5	0	3
32	2.8555848416482	3.56656121406977	5.38481725295709	6.61599104664584	3.7040987400479	6.9603379094139	6.76607323699992	6.51194370924241	6.63869777103196	6.14248729746619	7	4.67223626777188	6.84480684474988	6.10034725106064	4.79556730652437	6.02316990919309	5.85774762079517	7	6.38052801843289	5.98871595031565	6.47992986588884	6.02323886201635	4.3498933007436	3	7	7	7	7	1	7	4	2	7	7	4	7	1	3	7	7	7	7	7	3	5	7	74.25	0	3
33	7	3.85979724470015	1.58633214350818	7	4.14581275580606	6.19458138347275	6.83923457946444	5.22795279085634	7	7	7	6.16190615060465	5.06869816695049	5.58903479558744	3.42441446673465	6.36009011818841	6.71267666431435	6.82406034481943	5.10543259233468	5.916593389833	5.57671512013904	5.33743144830564	7	7	2	7	1	1	7	3	7	1	2	7	1	3	3	7	7	7	7	7	7	5	7	7	92	0	3
34	5.31772331878382	5.94722232332769	3.96752711060853	6.46296278786619	7	6.32679908531998	6.50025451122423	5.92936480427218	5.76498527656681	6.29131523357014	5.95331995824294	6.83158845541621	5.78521685978138	7	6.04796549461067	3.51376887453811	5.09480130750665	6.70475141037245	6.68564521450807	4.2064557860901	6.88182793479718	7	5.93436459578213	2	7	7	7	7	7	4	5	4	7	7	2	7	1	7	3	5	7	7	2	2	4	7	97.75	0	3
35	6.85414882317798	1.46127045459891	2.48122057291935	6.28855132204613	5.8454838123086	6.8237838788758	6.79748903910205	6.42795845253941	4.43234595297818	6.00753337991035	4.14342652682055	5.09309706044746	6.24663390966481	5.0794312124537	7	5.28603150590505	7	7	5.77246235183462	6.22413834121481	6.11317364542107	6.38350633439281	5.8867603498132	7	7	7	7	7	1	2	7	1	7	3	4	7	1	7	7	4	7	4	7	2	7	7	88.5	0	3
36	5.67721802975635	2.76822535672017	1	5.70521186425268	5.83200853040452	5.8358872044656	6.49317149033593	6.43563148846801	6.92204807743109	7	5.57069483888315	3.59621251737226	5.49890460041179	6.90077466207178	6.20895108907096	4.56805543103446	6.85317488070901	4.02636201438477	7	6.81758043487488	5.87485632785486	6.87832707029955	6.50139984403937	7	3	7	7	7	1	2	7	7	7	3	2	7	1	7	4	7	7	7	7	3	7	7	104.25	0	3
37	6.77311434811171	4.13638118294226	2.18403453966354	6.76740668376232	4.69230432204407	5.600522922448	6.97303513896098	5.19557411028296	5.50690754078457	5.65498072305173	5.62813812776864	5.40448397873172	5.86026636696883	4.21643173803843	5.32311173253917	6.54199987307739	6.56499651950534	7	6.20994433254396	6.21202250278637	5.48139699248406	5.06880259493687	6.71243592501364	7	2	7	1	1	7	2	7	5	2	7	4	7	1	7	7	7	7	7	7	4	7	7	76	0	3
38	1.86742387570711	6.32865463932102	4.05486999793501	3.05150130064027	3.62195506679117	6.52194226615417	4.96657099538756	6.86995824787079	7	5.44939217441938	7	7	7	6.13876820692198	6.50779416601018	6.26946628303376	4.64576260037225	6.62364907099174	1.72506605021205	6.76559064411606	6.50720782621768	6.30002710400948	4.88473202555532	3	7	1	7	7	7	3	7	2	2	7	4	7	1	7	5	7	7	7	7	3	5	7	75.75	0	3
39	5.35720287869914	6.41852730433342	3.70208106146596	5.62423737669496	6.26789867649874	5.14250368415337	6.25939563190354	4.51817471890606	6.89339071580011	6.77316053810949	6.89633610515588	6.38235945891254	5.90936552849763	7	6.64736149139058	5.85563810599661	5.73560686953874	5.79024329201845	5.91165623139941	5.04700756487529	6.51032737298482	3.29922440394461	7	2	7	7	7	7	7	7	6	3	7	7	2	7	7	7	4	5	5	7	3	2	3	7	98.5	0	3
40	6.79121231847691	1	1.3321868931609	6.06232506960441	3.1685744997586	6.67988705069786	7	7	4.31837432927597	4.78958874035339	6.44917201497506	6.15928566372841	1.67910145421829	5.58234829372042	4.95231598873769	1.1644632698931	5.48188254525919	7	7	7	6.93831194108899	4.34983531302108	5.94134809196087	2	7	7	1	7	7	3	5	1	7	2	2	7	1	7	3	7	7	7	4	3	7	7	85.25	0	3
41	1.63172278978103	4.51243809911979	4.15211530536848	7	4.75152204128796	6.86275498640818	6.52142025021958	6.35144899390743	5.1249797861846	5.68178595211349	6.55024568166669	3.71994257960521	5.87454742613242	4.90780546876151	4.79689907167656	7	6.79117092409684	5.39690928908589	6.82663376774866	4.78680935390973	5.99714457869324	7	6.7100422374051	2	7	2	2	7	2	7	6	2	7	7	1	7	1	7	7	7	7	7	7	2	7	7	93	0	3
42	5.47163826493275	1.64611526173042	4.95707935532981	6.3790690955577	6.36616198093675	7	6.94798359201095	7	6.41960175608868	6.15360945495949	5.74743433459255	3.30267606217155	5.30013707558201	5.97549239880455	6.44879159730038	7	6.14819103052421	7	6.06158604391228	4.02392929189575	7	6.89159002387642	6.88665100258092	7	2	7	1	7	7	2	3	7	5	7	2	7	1	7	3	7	7	7	7	3	3	7	85.75	0	3
43	1	3.13028008313017	1	6.16005119991216	4.4402573263368	5.6146999922478	7	6.02276915819488	6.45390953595028	7	6.95567211518328	5.15791734580218	3.6732649502585	6.76608846446919	7	6.72419949584016	7	3.81729509036312	6.48868182709097	6.71566466855095	6.24431556512112	6.40712615744167	6.36930282377126	3	7	1	7	7	7	1	2	1	3	7	2	7	1	7	7	7	5	7	7	2	4	7	99.5	0	3
44	5.87405895134642	3.58965864699037	2.6385071464899	6.4052082907327	5.96127735368644	7	7	3.25633222464788	5.2588133214089	6.22675264562223	7	7	6.27960269939006	6.58157606990461	5.84210370002466	5.48538060575542	6.58124294874237	5.3000042488005	3.50057017298537	5.54202815248958	2.7482167309191	7	6.88790273172692	7	1	7	1	7	7	7	7	3	4	3	2	7	1	7	7	4	1	7	7	2	4	7	101.25	0	3
45	1.34966424884295	4.49321205050592	4.15120798485526	5.57706356965224	4.92926613151415	7	6.30305565568281	5.76608904982151	3.75522340368512	6.32052081911638	6.31774049719619	4.73025017779643	5.82707918487234	6.27487843742836	6.46726608787505	6.18355624320131	6.82314589730347	6.43614692738303	6.5770453899929	4.31026059335507	5.71931373853224	6.35016089784214	6.41413675251398	2	7	2	2	7	2	5	4	2	5	7	1	7	1	7	7	7	7	7	7	3	6	7	84	0	3
46	6.09277596138391	3.85787342965812	3.75809885847711	6.25133917735056	5.11494833326275	5.0823559462196	5.70373876956499	6.65258766458229	3.98568501947762	5.6301158649667	6.35985434056307	6.09920627651715	6.839886858283	7	6.9728512611581	7	5.51362577560663	6.73292474726901	4.25775205518505	7	4.95769415111795	4.93407207048257	5.00082027554323	7	1	7	7	7	2	7	7	2	7	3	7	3	1	4	3	7	7	7	7	2	7	7	78.75	0	3
47	3.9411652366355	5.81045279616532	5.91833142636015	7	4.21833098783815	6.06058652361449	5.95633818647554	7	6.37982446298518	5.7936817713875	4.34060261001475	5.62926257429024	6.71919359864267	6.06848047318031	6.85751498003475	6.65184354839463	5.00196560009909	5.4822976314813	7	6.04032593444326	6.86029568215649	7	7	7	7	1	7	7	7	3	7	1	7	3	3	7	1	4	7	4	7	7	7	1	3	7	90.5	0	3
48	5.13397547160052	1.49510571074995	1.2661327969942	6.82599541360332	5.42552825699165	7	6.31038017029953	6.39538164985533	5.45686791519844	5.70315187143585	5.30737512855486	4.38680185019796	6.78209296760574	5.12466527269899	4.5319009443748	5.66914202834023	5.06167161832374	6.81172755559693	6.63461944174603	5.81944997078172	6.47129424258477	6.1244672222484	5.63517029357872	7	3	7	7	7	1	1	2	4	3	7	3	7	1	6	7	3	6	7	7	3	7	7	73.25	0	3
49	6.52429944539042	1.82007110052892	4.10835180327454	6.54562305646173	7	4.87787303894915	5.77816296257209	7	6.01320288249511	6.8629778864145	6.30392079736118	4.26958320881961	5.13480262144177	6.01453509809657	7	5.59499605318733	6.34613577078964	6.41962404021818	7	6.55754923938277	6.02361075159004	5.30106461020742	4.91124903508279	7	2	7	7	7	7	7	5	6	3	7	4	7	1	6	7	7	7	7	7	3	4	7	81	0	3
50	4.8258343066868	3.86222410809231	1.28310159052355	6.71080853698458	2.67798003062465	7	6.44156790758155	6.02428852396927	4.86295863489475	5.62381133492613	6.94456432366628	6.5732862078196	4.13001378586346	7	6.33821699773926	6.61906075221499	6.91546980954055	6.05622074675236	5.70465839243254	6.01854864522535	2.43868524465144	6.45646146437661	5.71326484132998	2	7	1	7	7	7	7	1	1	2	2	2	7	1	7	7	7	7	7	7	1	2	4	84.75	0	3
51	1.36078016495476	6.19776272782027	2.77861181507065	5.27132896046891	1	5.79445706983689	4.91178653350789	7	4.39819803441493	6.73231200987786	7	5.45075026524927	6.30126596559939	6.14234881501565	7	6.06852733081317	5.17713133079064	6.42352491544535	5.92602769546549	2.82617679627849	7	4.81310718644084	5.41492153359063	2	7	1	7	7	7	7	7	2	5	6	7	7	1	7	7	7	7	7	7	1	7	7	90.5	0	3
52	6.5986121638228	2.05997424221851	1.56309469139451	6.60748585940237	4.61244344750104	6.07704540847392	6.60486739790344	6.78929813064923	7	5.88151050668152	5.88031411366253	5.74172040903852	1	7	3.65271282942133	5.26064287475502	6.5142628638293	3.55301122956887	7	6.21799724741336	5.67899561407243	6.20704894652246	6.6076667852655	7	2	7	7	7	1	1	7	7	7	3	3	7	1	7	6	7	3	4	7	2	7	7	87.25	0	3
53	4.06101245656971	3.38530402584634	7	7	5.04912733809775	6.39216937868701	6.02541317983404	5.89160524300069	5.72502423441635	2.41629683892819	7	6.24463914087184	6.22299375783078	4.03272801245905	6.89867758887918	5.79559057320999	2.96853955808512	3.79905020466923	6.93577480321185	6.98142888966692	4.63354620864811	5.18272232660918	7	2	7	7	7	7	7	7	7	1	7	7	1	7	1	7	7	7	7	7	7	2	7	7	93	0	3
54	5.22942841700239	4.73070488684217	1.89071171077777	7	3.10479527956018	6.55064184048034	4.5930858987175	6.23859610669242	4.36219093672669	5.72947034567494	6.15635362597413	4.68687638665843	5.25691309032139	5.95441395485618	6.58043397203425	7	5.29546219546077	6.2395581752516	6.1727861847561	7	6.27883941650221	6.85539299123717	4.62616195773685	2	7	1	2	7	7	2	7	1	7	2	2	7	1	7	7	7	7	7	7	3	7	7	82.75	0	3
55	5.2549957041736	1.23990872110331	4.54653631908109	7	5.12916421836552	6.31948543453337	5.44169369538432	5.58265139413371	5.26363182416158	7	5.67741733159045	5.930034508944	6.46286759692237	5.60455561701535	4.08071515160811	5.31339283141447	5.56147675396013	7	7	4.91643969679048	6.50308685602054	5.81606309576533	5.33859074863507	7	2	7	1	7	7	2	7	6	6	4	2	7	7	7	7	7	7	7	5	2	7	7	90.5	0	3
56	6.03027424644475	3.62509421215576	3.36873638361883	7	5.25746462560131	6.56111146706194	6.94257756022266	2.64276250583655	6.90859531544988	6.23581216404726	6.42497251337641	6.51935862185612	7	6.60810722265692	6.50157188889468	4.8240161019779	4.94667689994951	4.23032994475997	4.32003358938048	6.45143612728672	2.67261411613121	6.99070098765703	6.74542555872659	7	2	7	1	1	7	7	1	7	3	5	2	7	1	3	7	7	7	7	7	2	4	7	90.25	0	3
57	2.22926312827895	4.15542558153761	3.28452994816391	6.59689517321632	3.67230258899327	7	5.88434553850785	6.58703561746718	6.93604769315515	6.56970536319665	7	7	6.79025934451976	3.46578868361838	5.25923565033413	5.26815745592149	3.28969949710073	2.99498750917397	6.42529674337088	6.23618916183834	5.19694219816027	7	4.96725368387048	3	7	1	2	7	2	6	2	6	7	7	1	7	1	7	1	7	7	7	7	2	7	7	77	0	3
58	3.65315597895141	5.30274572341467	7	4.96733775360014	4.1475557120285	4.93511199134033	6.54975841821719	4.30730420127366	7	5.25452186388879	7	6.71394993619782	7	7	7	3.39664619267187	7	6.14892026172173	5.09840185963657	6.30981417509229	5.11887558839204	6.52400341277376	5.60364525127057	7	7	1	7	7	7	1	7	1	7	7	3	7	1	7	7	7	7	7	7	3	7	7	88.75	0	3
59	5.12118061352783	6.02971616023684	4.7314819079516	6.83711960360376	6.38959187193951	5.82676745709579	5.77239281379905	5.75086742514036	5.57782546995318	5.83268763573856	7	5.81769536948499	7	6.90207485394895	5.02210713641978	6.55933920082565	6.18410533946973	5.42663909265779	6.51997185378288	3.90294488287904	2.4361570215251	6.41329849407509	5.07375900317323	6	7	7	7	7	7	3	6	1	4	7	7	7	1	7	7	7	7	7	7	3	7	7	77.5	0	3
60	4.94352494905274	2.39543125917811	4.01099405549711	6.60536037755474	4.21398258562527	6.1937151457593	5.32698394231814	4.17659364135355	5.02153770222944	6.61162292382512	5.93026100864329	5.88358995651284	1.27312554331445	7	3.55967583352295	6.39807178059428	6.16318463223391	6.29158332645301	6.40516398431823	7	6.3682653946996	6.91493903750323	5.85378118192426	7	1	7	1	1	7	7	3	1	7	7	2	7	1	7	5	7	7	7	7	3	4	7	95.25	0	3
61	5.39196834712933	1.57954275135626	4.03132946435338	7	4.69372614642316	6.44312662836224	7	6.39976994158429	5.12440474172653	6.97023248079688	6.90101903540493	4.86485944537207	5.97560594631359	7	5.71480827854276	6.97670419520614	3.90090905798101	4.12558772955947	6.28388023787836	4.83410802596987	2.44574386774655	5.85849440649527	5.50706072846739	7	2	7	1	1	7	7	6	2	7	7	2	7	2	7	7	7	3	7	3	4	2	7	84	0	3
62	4.86821479291841	5.68466950209774	3.37101067073038	6.72374139822574	5.41050496220777	7	3.85501119187245	6.66576946093476	4.60942170245356	7	7	7	5.89322101838197	5.12433114344409	4.90463263717939	4.3584225577549	7	5.97899874487463	6.65537877200898	5.15216690487037	4.47465120276983	2.82742433388696	7	2	7	7	7	7	7	7	7	1	7	7	2	7	1	7	7	4	7	7	6	1	7	6	87.75	0	3
63	2.87437337258117	4.39687496300005	3.47173250192476	6.68051330714684	2.06609686382306	5.39022716829547	4.73777547230337	6.63734956505089	5.17691769923262	5.75558372189067	6.09081703406825	6.39008453469165	1.15859405199872	5.48856714565457	4.54863799347341	4.69631522817637	6.8372015083647	6.6045032729395	5.251897849094	5.96466733564545	6.09416403925115	4.38212988897356	7	1	7	2	2	7	7	6	3	1	7	2	1	7	1	7	7	7	7	7	7	1	5	7	74.5	0	3
64	4.9232355962775	4.98030776105543	7	6.41209512473544	3.99757001715414	6.05317614970102	6.9488520328194	4.27074918280472	6.07495954836213	5.16774951528377	6.73420116068491	6.36790887294727	5.61759290490576	7	7	3.70784983969824	6.55612745435524	5.25544117626768	6.25948061191351	5.88700222795951	5.8819923806421	5.65931520383242	5.64789881266478	7	7	1	7	7	7	2	7	1	3	7	3	7	1	7	2	6	7	7	7	3	7	7	102.25	0	3
65	5.16124100928191	2.04573591008004	2.4693995838803	4.6312463038971	2.92392838836076	7	6.81496706500883	6.47011418597825	4.24445585149815	4.9406404878416	5.84199940996893	5.85659624703464	3.48466439981953	6.72781454074922	5.37447763704018	5.2612838101466	6.4339557708939	5.55801365489766	6.57713306083386	6.17526496231326	6.5120770840749	6.26212505471035	5.20734349749952	3	7	2	1	7	7	3	3	1	3	7	2	7	7	7	2	3	7	7	7	2	7	7	82	0	3
66	2.70005310687923	6.6856831682037	4.53508179762849	7	2.40594502176613	4.36686316843208	6.52798216788222	2.28495787969432	6.34582594255901	3.78198945266064	6.32127682870351	6.29896813252849	6.69071651710888	6.76132003047897	2.25868203904028	5.63925542766982	6.21388901147199	6.40536275932177	5.44448402669577	7	6.27817159872786	4.64339001233728	6.10365609207406	2	2	1	7	7	7	7	3	1	7	7	2	7	7	7	7	7	7	7	7	3	7	7	66.75	0	3
67	1.4668367763875	6.29574973484633	3.22423343580316	6.79153576109244	1	5.33817456408852	6.34333161479477	6.64566411916187	5.29755971239797	6.92592219182713	6.64023765412339	7	1	5.74367166583697	7	6.04040173293401	5.70694380800059	1.35580949458054	2.25001220938025	5.04225414897658	6.12299789729438	5.11013936937294	6.43617276108377	2	7	1	6	7	2	1	3	3	6	2	3	7	1	7	7	5	7	7	2	1	7	7	85.5	0	3
68	5.23918936911014	2.16355935156196	4.73522359701512	6.30127566141573	5.8608448838734	6.21095086796293	5.0789339593208	4.93212772730549	5.57771003250255	5.88942623722215	6.25685395783392	5.4501901240737	5.98038907165912	5.32843955055678	4.82304724091883	5.60237975365256	4.86364027075715	6.64253851821739	6.92815841766138	5.70497631035531	6.50913040134806	5.82926041939435	6.60887029419312	7	4	7	1	7	7	7	5	7	7	2	2	7	1	5	7	4	7	7	5	2	7	7	66.25	0	3
69	4.73520493490437	5.89781201079985	5.57833163599824	6.59159849432911	4.98049232701094	4.40746357616743	7	5.62240880141481	3.49990293583036	3.04792575672022	6.44441842286522	6.61248985401971	4.66931631647341	2.92529555949079	7	7	3.97901273696323	7	7	4.15080211979464	4.99340006242622	3.90312638863961	5.68619733547655	7	1	7	7	7	7	1	7	1	1	2	2	7	1	7	7	4	7	7	7	7	7	7	82	0	3
70	4.52928027689615	1.98035690831112	6.52630525432307	7	5.83368194329145	4.85715699914695	6.08471791495894	6.16035409732397	3.56082412305769	4.25110153391525	5.37257212477677	7	7	6.94806218147879	7	4.37414489430488	6.55064521998602	5.30893012699676	6.84759271442916	6.22739734027439	5.47888231810451	5.23370597616767	6.52128992661775	7	2	7	7	7	7	1	7	1	7	3	2	7	7	7	1	7	3	7	7	3	7	7	85.75	0	3
71	4.68556921130683	3.77564410061178	1.92248076662731	7	4.11284662977152	5.7137562247848	5.69664933560244	5.73580049004048	6.90550392121735	5.41481009053119	5.4846962045273	7	5.96213349425408	6.37411134090005	5.69820673666465	6.1347788911097	3.32137475488382	6.11272356274889	5.88871324957339	4.32289619051169	6.21729794960932	7	6.4340786328024	2	7	1	2	7	7	5	7	1	7	7	3	7	1	5	3	7	7	7	7	3	7	7	74.5	0	3
72	5.52403152548902	1	1	7	5.84826341976106	5.32874233628326	5.88329676991491	7	6.46449322342104	4.96679835567833	5.94784153322446	5.40716686152466	7	6.451440274294	5.38090869356242	5.93100205830737	4.83865772318764	4.85175040501055	5.4497986969075	5.82677307710237	5.1553368035887	7	5.50806289714249	7	3	7	7	7	1	7	3	1	3	7	7	7	1	7	7	4	6	7	7	3	7	7	64.25	0	3
73	4.81435913839216	1	3.00290120106883	6.87585285456782	5.10143976798981	5.26863634397386	7	6.20842881374134	5.88269759351355	6.03875499540144	6.30396353490115	7	5.38241848828239	5.90689534133332	5.36234918897292	6.92827633826121	4.26512058803192	4.21675062184772	7	3.59183802500766	5.66722874748229	5.14495733865886	4.73657075125905	7	4	7	1	1	7	6	7	1	1	7	2	7	7	7	7	7	4	7	3	2	7	7	81	0	3
74	2.6004498614662	6.47365272691356	3.11845097022633	6.97434579088635	1	7	6.83195033646007	5.28982848057985	4.03898127606942	6.65432305439309	7	6.13333200255267	5.12142693393604	4.25442449017638	5.07468036777839	5.91090429263661	5.25390922970653	5.50501726808251	5.71642826028114	2.95464202658965	5.90772313054641	5.41754725935112	6.6108695061508	2	3	1	7	7	1	1	3	1	6	2	1	7	1	7	7	5	6	7	3	2	5	7	88.75	0	3
75	4.96457610768011	1	5.01235023568828	6.53311735093349	5.64715571905868	5.51738884918714	3.72657285055102	6.25830786904308	6.17620348254114	7	5.36458196086057	6.41377827511558	7	5.56981122433074	4.39841635876597	7	4.48169865627756	5.53326991545412	5.42518986715064	6.34791869137535	6.35319169678375	6.04793142509241	4.90870158434263	7	4	7	1	7	7	1	4	6	7	4	2	7	1	5	7	4	7	7	7	2	7	7	77.5	0	3
76	3.24016210442713	5.55021567789727	5.47440584615313	7	4.76055078309077	5.45017185863504	6.89670681975954	3.47274674245252	2.13569580732454	6.76767945889898	4.62365039255382	6.54942557347717	6.51280291743118	4.19461214657855	6.88425794252551	5.47146674489681	6.86425837206987	4.94547845217487	7	7	6.47527145461897	5.83117329124372	5.50126220231074	7	7	1	7	7	7	3	7	3	7	2	2	7	1	7	7	5	7	7	7	2	7	7	89.25	0	3
77	5.6120851397248	4.55028333455695	1.83461320232437	6.06684268747033	7	5.208227321562	6.31610221055609	5.82342011768714	5.89148589020271	7	5.97920507859625	6.45131710311761	7	3.79091434821085	3.42038560355999	3.15857126101052	6.10905435488174	6.50663885059962	4.26200264627548	5.25092420256177	7	6.9768804724102	4.4015158267124	4	2	1	2	7	7	5	4	4	2	7	2	7	1	5	7	3	7	7	7	1	5	7	77	0	3
78	6.77554340445197	1.54607145719088	5.79329491612776	7	6.92432387554438	4.98935246082985	7	6.94525443577945	4.72023507563836	5.33367682521177	6.79723410090242	6.20755959690547	3.73051933962139	7	5.61725169930379	5.55094119587726	6.16639578034419	5.47673079789435	4.06078099011897	4.32490113735826	3.74075691492745	5.23881978644701	5.76121379114203	7	1	7	7	7	7	1	2	3	7	7	2	7	1	7	2	7	7	7	6	1	3	7	67.75	0	3
79	4.4963079368702	5.87485432723199	2.80292229108645	6.21702034876194	4.08310220276882	2.57916696759206	5.39619893038359	6.86986082112995	5.55482699496894	5.62102543640997	5.60743122517719	5.61771463477419	5.6044349723661	6.95030564724185	4.56046776957308	4.70857147277355	6.97504085179007	5.13790956637846	7	4.98486165943027	5.26783278559294	7	6.31205692232457	2	7	1	2	7	7	7	2	4	7	7	1	7	1	7	3	3	7	7	7	1	4	7	93.5	0	3
80	5.80838899200666	4.18284846490917	5.25914263843569	7	4.61172344324534	5.2685934548226	6.11934362372334	1	3.36430553935029	2.71327318225643	5.6719972432476	5.9455740625399	5.09930617873116	3.15582004929991	5.48484553721977	7	5.54012419629542	7	7	4.41744786094826	4.52355369629714	4.94045533777829	7	7	2	7	7	7	7	1	7	2	7	7	2	7	1	7	7	4	7	7	5	7	7	7	66.25	0	3
81	2.96507163948756	4.7640711729815	3.18477653235119	6.55366694547241	3.79599893211196	5.0241199565772	6.97125473398221	5.61873229871128	5.69432925991031	4.92657078050452	5.94344215407516	3.55686411483546	6.18489334177369	5.19936392215818	7	3.97849600177691	6.29254828402189	5.70281258066998	5.71136755105076	5.98471183115376	5.81775832474458	7	5.07289397367491	2	7	1	2	7	1	7	7	5	2	7	1	7	1	7	7	5	7	7	7	5	7	7	86	0	3
82	3.59807975161298	6.92135587021664	6.01923131626867	6.96593313486674	5.34544997129741	3.80827674533712	7	1.64200236553218	3.14308308023607	3.71777721131683	5.86957658358474	5.47613144152164	7	5.83339844912569	6.47079374760362	2.6115979963189	7	6.17393940776518	7	5.27138957177817	5.89002486664022	4.13627568668404	5.61106677689903	7	7	1	7	7	7	3	4	7	7	5	2	7	1	7	7	4	7	7	7	4	7	7	73.75	0	3
83	1.69609179283498	6.97661330730154	1	6.46890079223946	4.58633753777	1	6.29217919498176	6.8542911519269	4.84205658294153	6.4154604990192	6.06768865992151	3.11295339670428	7	5.44572846611983	6.44355942582571	7	7	4.07475431828826	5.24284992871996	4.19328528336653	3.88577925557984	5.76803772243885	7	5	7	1	2	7	7	7	3	2	4	4	4	7	1	5	7	4	7	7	7	2	4	7	51.5	0	3
84	6.35842660487397	2.79783859314349	1	3.94776659272389	3.10012605204011	7	6.6623956609621	5.47172983680525	4.83976744375035	4.68307812568634	5.49838366066147	5.37090330150724	7	5.67517951708243	5.45712814850321	5.01157821338905	6.79624352756667	4.78040444145568	6.24918516730646	7	6.25511953797638	7	4.37981012799396	3	7	2	1	7	7	3	3	1	7	7	1	7	2	7	5	3	7	7	7	2	7	7	75.25	0	3
85	1.69052035507027	4.84558810593771	1.55560121234178	5.6516585068197	4.43901866789454	7	6.4216118571539	4.74020804069427	4.41093373664749	6.10530810149159	5.80070295214386	5.62121522784468	6.45762507444086	6.85123780742696	7	6.62002243796423	4.80652143742303	6.60418756722982	4.66202164548157	5.90527100277872	5.75336309014269	3.79505975734809	6.37792986197083	2	7	1	2	7	1	6	4	2	4	7	2	7	1	7	7	7	7	7	7	1	7	7	65	0	3
86	3.27391770583155	7	6.14323765822179	6.66352920011347	5.36888478842597	5.94293207138496	7	3.74267473470785	6.48267383962742	3.34333665869754	6.23119859260287	5.23189359088519	1.209956396595	5.76988382872043	6.56868267012107	5.79478430654668	7	5.92340780075494	6.61942509605481	5.49565101093611	2.18045165995452	4.00493085545937	6.30205398704881	7	7	1	7	7	7	7	7	1	7	5	2	7	1	7	7	4	7	7	7	5	7	7	79.75	0	3
87	3.6362164261826	3.17727690403619	5.47435767840421	6.30582672616104	5.14592482009079	5.06402263211722	5.60266204534918	6.07119947188244	4.96972518394522	7	6.03943432383968	6.58835863150348	1.30433581242111	7	7	6.37668181654957	5.28475216860848	6.27864667785683	4.09190804875101	5.16902661238232	5.52262902175744	2.88853860698861	5.4817831526114	7	1	7	1	7	2	1	7	1	2	3	2	7	1	7	5	7	5	7	7	1	3	7	78.5	0	3
88	7	6.89870771960969	7	1.13106477654879	1.13598268742442	6.13478632984075	5.91222594355185	5.68085087780801	4.197385436423	5.96407431544155	7	5.34648941201493	7	7	4.74963625219694	6.4550233918983	7	5.93148610837915	6.83613337511966	7	6.19868156328729	7	7	7	7	1	7	7	2	4	4	2	5	7	1	7	1	7	7	7	7	7	7	3	6	7	94	1	3
89	5.64451214312689	5.93036203600601	6.75206270489538	6.24305310978223	5.35358435105405	7	6.80294051500567	7	3.16037930356108	5.11144918704483	6.7818177527373	4.92393270994195	6.43238807471594	7	7	5.1445745827652	7	6.56880058801876	7	7	6.5555034250921	5.61510343080528	6.03424415790539	2	2	7	7	1	2	3	7	1	7	7	2	7	1	7	7	4	4	7	5	2	7	7	88.75	1	3
90	5.91517567340715	3.27969440258998	4.81149292256364	6.11385590907337	4.961212172407	6.76135783538077	6.1863538083113	5.3006151774565	7	6.95961588981951	7	6.66617414010295	6.82012574345995	6.61375172778092	4.05069840530156	6.72269246644448	5.88426579673423	7	7	7	4.96707120301067	6.68359191633523	7	1	2	7	7	7	1	1	7	1	7	3	7	7	1	7	5	7	7	4	7	3	3	7	82.5	1	3
91	6.9898929523108	2.14229603444716	5.03324787529044	7	4.50184741714784	6.3444528105907	7	6.29477976285663	6.74103975193311	6.1361547903515	6.82938923114394	7	5.93414312034366	6.7996249209993	7	6.15503435617058	5.89611059206173	6.17158123581109	6.40160012044698	3.3085045409322	7	7	5.43751537678971	1	2	7	7	7	7	1	7	1	7	7	3	7	1	5	7	7	7	7	7	4	7	7	104.25	1	3
92	6.89860916994161	4.3802948758569	7	4.8784142203889	3.43876231780189	6.43378021740448	6.17941973521642	5.13827026190749	5.85411173616795	6.82747730285949	6.85273057419109	5.38234400526919	5.5961623039816	6.91359427899889	5.34091192743269	6.96816182050956	6.82559870438642	6.40519675811648	6.90583629656504	5.11506893895217	6.4444596987371	7	7	3	2	7	7	1	2	7	7	1	4	7	7	7	1	7	7	7	2	6	7	3	5	7	95	1	3
93	6.23791512321136	3.77800931629316	5.98225165745477	7	4.99627730361596	4.84985047356977	6.37063051304555	6.89868529278534	7	6.49990491040436	5.8058207193845	5.00779111124204	5.47017771142912	5.25394549095099	7	5.60111159231807	6.064831179247	6.9548646948727	7	6.2446805030689	7	7	7	1	2	7	7	1	7	7	6	4	4	7	4	7	1	5	7	7	7	7	7	2	3	7	85.75	1	3
94	5.83976185153266	4.83743841184043	6.04912442455243	6.97953660026842	6.31162890659872	6.69129366030594	6.04707648004484	6.6510305951082	6.88693993753709	4.71402187421101	6.41955654563865	6.83955310522957	7	6.52573576153578	6.08358383973977	6.8827366557028	5.89157045759549	6.4633717122267	7	6.43227969203946	5.38833135834659	5.99961316165603	6.6830749533468	2	2	7	7	1	7	7	7	2	4	4	4	7	1	7	5	6	4	4	7	3	7	7	89.5	1	3
95	6.67745230186294	6.7640459591967	5.78080448196191	7	6.62442872907266	6.70542680611787	6.85651180693912	6.25135891643768	7	3.90437197797206	4.64205088995628	6.67145638143568	4.78480899279764	7	7	7	7	7	1	3.26657551393026	6.48252360086074	6.94172066275452	6.19315280248193	2	2	7	7	7	7	1	7	7	7	7	3	7	1	7	7	7	7	7	7	1	2	7	103.25	1	3
96	5.57973284321886	6.21284006266815	7	7	6.08342156934459	6.4999207212963	6.36192534793792	7	6.00571158513417	6.00113544222673	6.67618530718791	7	5.01415851148151	6.49414833757924	7	5.05233636376981	6.2725449219196	6.10176986873523	6.16446468469892	7	6.07145115798636	5.18942083679721	6.28644885084527	2	3	7	7	1	1	3	7	1	7	7	4	7	1	7	7	7	4	7	5	2	7	7	94	1	3
97	6.76747371691163	2.01982589525287	6.35866113867625	3.51861014674357	5.1724105293838	5.64571263933325	6.70995793019902	6.93131886655637	7	6.13913336157002	7	5.47211656854171	5.71851992507674	5.34777829637285	5.89392914607899	6.60687209356196	6.13667438225989	6.34821762316331	6.80499815573343	6.47535335740427	7	6.89092593683808	6.89947332283415	3	5	7	7	1	7	7	7	4	2	7	2	7	1	7	7	7	5	4	7	3	4	7	84.75	1	3
98	6.58785686218738	4.80875537027949	6.3576846768565	7	5.80944799323432	5.6537121633983	6.39933592353582	6.48624487479788	6.52359723102323	6.62425356457532	7	6.12358507456662	6.49326795355356	5.60677915128089	5.71957847121005	7	6.83160307780979	4.57725835292795	5.25970551760807	5.50996264475685	6.41221075914986	6.97689011039394	6.95892306960772	2	2	7	7	7	7	7	7	7	4	3	3	7	1	7	4	5	3	7	7	3	7	7	105.5	1	3
99	6.95716235567672	1.85246617334563	3.7962833805237	7	4.6784791211795	6.58909287428692	5.81416161886521	7	5.89312556260157	7	5.9914095555514	5.63402724015329	6.56822905404806	6.5214015357551	5.83384040326835	7	6.43351775333525	5.59937905788367	7	6.60151333493137	6.21209937760947	5.13577653473217	6.75141575365378	1	2	7	7	1	1	7	4	3	7	7	2	7	1	7	7	7	7	7	7	3	7	7	92.25	1	3
100	5.20882091291852	5.57299338237254	5.61103131295406	2.11396811209598	3.39958298223071	6.78301134796767	6.91855774581111	6.15833985497945	6.51398599616063	7	6.56692173488478	7	4.44461482512509	5.82006413472253	7	5.59016230658789	6.90949884806732	5.75016877896362	6.7040614466943	4.25441326307586	7	6.22571290971643	6.7255736307397	6	7	1	7	7	7	7	4	3	7	7	3	7	1	7	7	4	7	7	7	4	7	7	103	1	3
101	3.62410577143884	4.97209927962192	1.76776383137074	2.76077032883493	5.74499082301546	5.76125385740502	7	6.62787760965832	6.87631163538295	6.84215812748666	4.97904402768268	6.99625370908163	7	7	6.91278579428859	3.47833207434068	7	5.17813280641396	6.87169750146325	5.77022126322673	6.99011050813322	7	7	7	7	7	7	7	7	2	3	2	7	3	2	7	1	7	7	3	7	7	7	1	7	7	101.75	1	3
102	6.41436163541909	5.57693492447721	6.63911528239265	5.31899127806644	4.8056316654051	6.65260646544513	5.97592759220399	6.05921747510505	6.22969231124915	6.59297481841547	6.56108061353727	5.82472247363365	6.83024498380082	5.06670317081158	4.43892866250464	7	7	5.9615680238714	5.61782574921278	6.52608450981937	6.41343128521642	5.51997684799439	6.01594505685543	1	3	7	7	7	7	7	7	2	7	7	5	7	1	7	7	7	7	3	7	4	7	7	88.5	1	3
103	4.15329737658449	2.44921002341483	4.5278621433254	2.88566735424563	5.71801659831491	7	6.50493496564862	4.32846015097002	4.64769946653922	6.54399429732724	6.99068605771914	6.27407901130119	6.04737134924351	6.08106112440106	5.07209574205395	7	5.76631402753902	6.17707820912813	7	6.81108261513499	7	4.64993842505525	5.72562958338831	3	7	7	7	1	7	7	7	7	7	7	2	7	7	7	7	7	7	7	7	3	7	7	85.25	1	3
104	5.47704718545392	3.52665712524978	4.40708715122238	4.32792495965542	3.37080393796855	6.9089713806366	5.87877693945812	7	6.11962713170719	6.68995971251779	6.33932936045711	6.32385161479896	7	6.25036487179173	7	7	6.17593136572302	5.52483044495798	7	6.45822057744223	6.19087932752721	4.48597760370741	6.00368220187236	1	7	1	7	7	1	2	2	3	6	5	7	7	1	7	7	4	2	7	7	1	7	7	88	1	3
105	6.07448129383929	2.76497910059515	6.51044691202046	5.49341658315343	4.18882420030759	6.97022919271506	5.02835298020287	5.9491504968555	6.25863661603129	7	6.77957932327733	6.10241567502118	5.88703245762875	6.97780803145569	4.07968496935613	6.67266853015547	5.48818009556009	6.84915579965212	6.06122735560015	6.67413216681246	6.94817012757407	4.66057398062248	7	2	2	7	7	7	7	7	2	1	7	7	2	7	1	7	4	5	7	7	7	3	7	7	89.75	1	3
106	7	3.53167533571738	3.4768582684378	6.90171100252792	5.22209762205313	5.76072449801206	6.98872537890156	7	7	6.89523540242651	5.82161279582606	3.56581656155855	6.32665542550665	5.97976159941918	4.3041675664012	5.25368379958087	5.70911322263503	7	7	6.56878354532066	6.26124298984301	3.88370291914845	6.9380439445872	1	1	7	7	1	7	1	7	1	7	7	7	7	2	7	7	7	3	7	7	3	3	7	97.5	1	3
107	6.00957547442157	1.78143804229397	4.11371917843742	6.94568962511263	7	7	7	6.42979746077278	3.54296239034762	7	7	6.80117575385058	5.93553405644182	6.65822862290826	5.11164289213264	4.5631281908919	5.77650403138268	6.97675864118841	6.44992428499674	6.80179134634257	5.88906830962152	4.67783407580871	6.37828533380701	1	7	7	7	7	1	7	3	1	7	2	3	7	1	7	7	7	7	7	2	2	5	7	96.25	1	3
108	6.50496505963413	1.20488796429175	5.67895195057968	2.99802963876408	4.9651685302446	5.98426119192179	6.97222277548683	6.42100624675007	3.53995428331976	7	4.92571830152894	6.99398083498522	6.89033016324584	5.94304380249933	7	5.96249275412077	6.95685432878427	1.9006397467154	6.53405793885127	5.46652975852146	7	3.55235064897733	6.50965919191359	2	2	7	7	1	7	4	4	1	6	7	3	7	1	7	7	5	6	7	7	2	6	7	108	1	3
109	7	2.00449443716032	2.38337896137384	6.71373744353992	5.14646248322754	6.38437717812722	5.94773755137444	6.71086755228658	6.77861082560278	6.7059491602335	5.09928003778885	5.9105398652618	2.26270538264425	5.90551179044756	6.30756335811508	6.58904308899125	4.44273697504087	5.20240345888433	5.69426970432421	7	6.34824943979354	6.68589284835535	7	1	2	7	7	1	7	7	5	3	7	7	2	7	1	7	7	7	5	7	7	2	7	7	79.75	1	3
110	6.19577175694708	5.36857257273794	7	6.05500672107577	5.06889591048538	5.89766436534764	6.93963529361374	5.75285685370381	6.13719889752254	6.20305464359765	6.95063091773558	5.95009591363286	5.96931077058419	6.2336177005251	7	7	4.94490558135367	6.21672563540928	6.454469911294	5.53737482794773	5.54093769882958	4.1754582174295	5.09617658427269	1	2	7	7	7	7	7	7	4	7	7	2	3	1	4	3	7	7	6	7	2	5	7	92.5	1	3
111	5.90726618222159	7	7	2.06806057879202	3.07959177226996	4.86501006571023	6.99715399858032	6.98253376676407	3.66820769476024	3.5681962961345	7	6.53074223133175	4.94611767328331	7	3.00191605127223	6.03747580683571	5.9860453670989	7	4.75550522926678	6.30188017874688	6.16684084416285	4.74934530649818	7	2	7	1	7	1	7	7	4	1	3	7	2	7	7	7	7	7	7	7	7	7	7	7	86.25	1	3
112	7	6.22940420707723	5.17975929748369	1.62155333798604	2.10600881950737	5.62805217926669	6.93670616182348	5.93388281276625	6.78870089053528	6.55730597537869	5.1051116618434	4.39755804219099	4.73324371328936	5.6273913755286	7	4.50412313520876	5.05274705776263	5.24163660093696	6.86970359816522	6.91197046977578	7	6.91843886546783	6.68784952361535	3	7	7	7	7	7	7	3	7	4	7	2	7	1	7	7	4	4	7	7	6	7	7	108	1	3
113	5.70488616927814	4.30275583441434	5.62922999266827	6.02717070855254	5.69748097661542	7	5.95740321870185	6.53838627598046	4.98216192637852	4.70536279870457	6.21355148121721	6.5289639529543	6.8771595549642	6.28979656264167	6.92951566963688	6.12424590526606	6.47570822952669	4.3109077529103	6.15840635958035	5.88549927296603	7	5.81489457714992	6.08929445201253	1	2	7	7	1	7	3	7	1	7	2	7	7	2	7	7	7	7	7	7	3	4	7	87.75	1	3
114	5.99472337956434	1.42655476800468	6.07020747699213	3.42126586708771	5.97384370719057	6.21502556408106	7	6.23507352201456	3.60117613469057	3.77229088415786	7	5.55366307388801	5.88845995236537	4.66934642184512	5.75208961082716	5.85022179768924	5.27001308179911	6.67769467343825	7	7	5.46640338782684	6.32604668171506	7	2	6	7	7	1	1	7	7	4	7	7	2	7	1	7	6	7	2	7	7	2	5	7	89.5	1	3
115	4.68323259054937	4.67988370694434	6.24898157656419	6.16952269416576	5.13617204213452	5.01264255547524	6.78671794746803	7	3.36384969886084	5.55112287983355	5.76694822230446	6.55550143678728	7	5.35603661369894	7	6.50966034835167	6.41798163236795	3.78576348571828	7	6.77549757077799	5.02356535952756	7	6.01025194967673	1	2	7	7	1	7	3	5	1	7	2	7	7	1	7	7	7	7	7	5	3	3	7	88.25	1	3
116	6.37322977735437	1.39068713225433	4.28120991924285	2.26018311619908	3.59191779195247	6.2946142536239	7	3.40053648686401	6.9544143795641	2.21319796002316	5.89330251803841	6.43987608125541	7	5.93268336912556	7	5.98995338261648	6.7532791420474	4.50106749671847	5.8177740557368	5.2141777494448	6.34420813705345	6.09156064459211	6.34530004972079	2	2	7	7	1	7	7	3	2	5	2	2	7	1	7	7	7	7	7	4	2	7	7	109	1	3
117	6.76598358253029	3.57037640242268	6.40041078747396	1.71995405288997	5.83444097894585	3.39652265069773	6.60780597253381	5.97746927153937	6.08122399832519	6.08956521289231	7	6.37733835866365	4.13114351323528	4.47945351224853	7	5.27064172439751	6.51082617779103	7	6.44932249865518	5.15028166583558	7	6.37282805731859	5.3990123756083	1	7	1	7	1	7	7	6	3	3	7	2	7	1	7	7	7	7	7	7	2	3	7	108.75	1	3
118	4.8575730449898	1	2.98103197149271	4.62754119268723	6.00090250459225	6.76722183898438	5.83859448084294	7	4.45306119021851	5.83991139760156	7	6.67991929594184	5.81706043523402	7	5.43542826705569	3.99520246533346	6.93548712917544	5.79471420403562	6.5340150361799	7	3.2156821716383	6.61342466180896	4.02401526909424	1	7	7	7	1	7	7	7	2	7	5	2	7	1	7	7	7	7	7	7	2	4	7	96.5	1	3
119	6.74117464178939	5.47531630860358	5.23267843802864	6.61562734299171	6.47094885709846	5.04233200809508	7	5.87608076495143	4.24964337109882	4.7741475294071	3.78687048579144	6.52488352905789	6.28662943574954	6.7088641018041	6.77592977680349	5.13443927527218	6.74812164440205	6.42535314511892	3.05566113063123	6.38049289701391	5.77121566994425	6.83873047439367	5.96179552843129	2	2	7	7	7	7	1	7	5	7	7	2	7	1	7	7	7	7	7	7	4	3	7	109.25	1	3
120	4.16325859806665	2.12364453975637	4.76134593587013	2.9530449403375	7	5.36267917416293	7	4.23583474157263	6.79164965548091	5.44677504387743	7	5.85282321755135	5.11108425114456	6.81934277034103	1.90128280275404	4.18785042890835	6.86368899960112	6.87482840594995	6.52602763181329	7	6.38655621975062	4.88974594311789	6.21959565672943	3	7	7	7	1	7	7	7	3	6	7	3	7	7	3	7	7	7	7	7	4	7	7	87	1	3
121	5.37199343664476	5.31883900623642	6.47423787918925	2.97305617465984	4.27807859472323	6.43193246333741	6.35913434532546	7	6.37274301061647	5.71047564597753	5.9380096108924	4.2240570195209	5.54454526081285	6.40723829585647	6.59644561724723	1.46610493121258	6.18395924350841	5.87430796315399	7	6.34610668965437	5.58158328291505	6.47806594749381	7	2	7	1	7	7	7	7	2	4	7	2	5	7	1	7	7	3	7	7	6	1	3	7	93.75	1	3
122	5.29771155520939	4.99878044598504	6.0394621492969	6.77203277658132	5.90768502078628	5.66148835722681	6.67534058257373	4.89745523363929	4.13771882488077	5.80978331157305	6.07722880843566	7	4.85683352965134	5.97808036145562	7	6.5182179337385	6.04795049368638	5.10573875786576	6.6123554215257	7	6.9353769371073	6.7410297510492	3.61316790943586	1	2	7	7	1	7	7	7	1	2	2	7	7	2	7	7	3	7	7	5	4	3	7	102.5	1	3
123	5.64457150600085	4.33764176211316	2.65964678614846	5.45428005699442	5.90744467691526	7	5.84584362543632	5.28865943053157	6.09377863616766	4.0005115593867	6.07846562521666	6.69807582462658	2.45828304008272	6.14017543815388	5.52126681887059	6.98432154182187	6.25941012216126	6.87539598582222	7	6.89749801088698	6.95275395546911	5.97479917793125	6.38241968359659	7	1	7	7	1	7	1	7	1	7	4	1	7	1	5	3	7	7	7	5	2	6	7	73.25	1	3
124	6.26476237056783	2.91569472880781	5.12051616318415	5.62144016795153	5.06727861413777	5.34588937142378	7	7	5.54211594426629	6.42882604425244	5.36635582233867	5.735503571679	5.43522717459912	6.02516309630171	4.68830948406263	6.93716097146724	7	6.02589567059763	6.63224847154009	3.162841915874	7	5.9635804314068	5.57044473573732	2	2	7	7	7	7	1	2	4	7	7	2	7	1	7	4	4	7	7	7	5	4	7	86	1	3
125	3.73922418648963	3.66476024083185	5.05330474639356	4.66386640014855	4.78069040115559	5.66115326919001	6.58569257276417	6.34851760063123	5.91899892546011	5.81576074179944	7	6.41910863994162	6.80790841838921	5.38392002973049	4.94115352828683	6.98112957026078	5.84347017004228	5.66902663774074	6.12498097630136	6.37806377931066	5.65472234030352	6.1341916631483	5.23581834654136	2	7	7	7	1	7	7	7	5	6	2	2	7	1	7	7	4	7	7	6	5	7	7	80.75	1	3
126	4.80784151614185	4.80892433882842	5.77134403250826	7	4.8440545625773	5.94121353010985	5.81337583784442	6.2203146041678	6.69904982201091	6.16805333229159	6.0218266953957	4.9753024979586	2.10001654270928	4.92828870943448	6.53371856368789	5.4824066198892	5.6113659069279	7	6.40533968171171	4.85223910545327	6.81372124752966	5.64540075914362	5.47044590067952	1	2	7	7	1	7	1	7	1	7	6	2	7	1	5	6	7	3	7	7	2	7	7	81.5	1	3
127	6.63781318390617	5.35682360951035	3.03474233238202	6.26677873882345	6.78390110656658	6.97549844748518	5.95694571406831	6.31684368573984	4.44322591854725	4.28718428245901	6.24817863787888	6.52588879587715	1.94445805051892	6.21131551263469	4.35542908661104	6.03921178619773	6.22231260191744	6.34004747835231	6.38474009311455	7	6.73643035094696	5.57471162898585	6.40707728345151	7	1	7	7	1	7	3	4	1	2	4	2	7	2	7	3	6	7	7	5	2	6	7	87.25	1	3
128	5.36873686598848	3.78937024948047	5.24877354176963	3.14841245282829	5.85906140137751	6.26521426547881	6.48568252403677	5.88546511038152	5.30738598622483	5.32473170790476	6.17782756540723	7	6.04105631613511	6.9895521101996	6.73365713497351	6.14661609183173	6.97568713367071	4.75319385314925	5.85430818291989	4.38528726927687	5.95215725654601	3.46240191256617	5.7622666943494	5	7	7	7	1	7	6	5	1	1	7	2	7	2	7	6	7	3	7	7	5	3	7	89	1	3
129	5.10196706191485	4.88708501988806	7	3.55069437523026	3.97465981134236	5.29146912496028	7	5.83868245243769	6.16140669336771	5.99669059602357	5.90903475029529	3.85076989113496	7	5.92606434499552	3.70146834208569	6.7307926390209	3.85754163620636	6.63786528535372	5.99900834255768	5.89397965581778	6.19378475951765	7	6.11475270208707	1	7	7	7	7	7	7	7	7	7	7	2	7	1	5	3	3	7	7	7	2	7	7	83.75	1	3
130	4.32638612998955	5.02199866070013	1.40500411230932	5.77301489720978	6.95891461869426	5.72733853353802	7	5.48916938787637	6.60199566874975	3.57541966578771	6.9096833068666	7	5.97761609039399	6.36208816287615	7	2.19982326344247	6.85604933583029	4.63936406904942	6.0391902577952	6.79581782945189	4.46452301926034	7	5.90644006427092	7	7	7	7	1	7	2	7	1	7	7	2	7	1	7	7	7	7	7	7	2	7	7	92.5	1	3
131	2.2688364342397	1.72043267385258	7	1	6.79457595732684	7	3.78821292097975	7	4.98260237136754	6.37144766111381	7	6.20518809073942	4.37434796579765	6.79993019859863	6.23363858672049	7	7	6.03149313174895	2.77836587820828	4.91901789355982	5.60404928250948	4.13935606445739	6.43622810019094	1	7	1	7	1	7	7	3	1	3	3	2	7	1	7	5	7	7	7	7	2	6	7	86.25	1	3
132	5.14584101665775	4.37791834417942	5.20014091881839	3.53774558102168	5.70413445164048	4.84259664440521	7	6.86346445042858	7	6.07922202134344	7	4.28782196868035	6.83115447958913	7	4.5266864967391	7	6.48598016470975	2.96841362993518	5.32526062254915	4.64638697802675	5.67548886392662	5.27250928757272	7	1	7	1	7	7	7	1	7	1	3	7	2	7	1	7	7	7	5	7	7	1	6	7	79	1	3
133	5.6613997713693	1.73242775706109	4.45612269095451	1.89860317924708	4.5598457055673	6.24895103727175	7	4.89287114926516	4.34561975715312	7	5.54458578369387	6.92610375161035	6.72285995782565	6.00065074689218	5.78618983211344	7	6.4811989458655	3.91764208344457	6.05395601316589	5.66554553000811	7	3.98992063907229	5.48596919893451	3	2	7	7	1	7	2	7	2	2	2	7	7	1	7	7	7	6	7	7	3	7	7	86.75	1	3
134	6.00479458322832	3.15835459161021	4.88749087369022	2.56531132197667	6.68790968152393	6.11246240900766	7	1.68042247726233	3.6279393765424	2.70293790423678	5.88496172066425	6.33916239369018	4.98350219760608	6.67978304246545	6.78691891901161	6.61590325056171	5.55073542729065	6.68068429224774	4.59152152132967	4.38441914815649	6.991918475692	4.92108989759155	6.5776394511569	3	7	7	7	1	7	1	7	1	1	2	2	7	1	7	7	4	7	7	7	7	7	7	85.5	1	3
135	6.61499887800759	7	6.6584215832986	1	2.86415601231479	5.27639277546862	7	4.92589833192602	6.28594099531707	6.55218162926132	4.87023968461085	4.20983104075969	3.82803240819585	4.02049294588738	6.93374171109038	5.62170771500671	4.14845950813965	7	7	7	5.41576713517377	6.80480890257404	4.2101981478943	4	7	1	7	1	1	7	4	1	4	7	1	7	2	7	7	7	7	7	7	5	7	7	73.25	1	3
136	4.84579637119604	2.30757560714553	4.61051355162819	2.87584729177688	6.75713151214518	5.18717416533518	7	5.02376738694552	6.60631566483942	7	5.77127235884624	6.36102821478763	4.40549720102739	6.46911356421271	5.11112472931721	5.11572749817593	6.38777232141637	5.65124381758887	6.61281857360804	5.29169029972593	6.54262543287471	3.79480983569332	5.7146824449174	3	7	7	7	1	7	7	7	4	7	7	2	7	7	7	7	7	7	7	6	3	7	7	86	1	3
137	6.38141753053399	4.41054107681401	5.88773443850831	7	5.12377933090914	5.66111516676018	6.76833663468862	3.90347909058106	4.14469317977076	5.00989048437375	5.92882601752106	6.72506273961982	6.18622676621658	6.05419997809682	6.35613336850391	4.94153030898904	5.44296327089157	4.24328643795027	7	6.84561657735585	7	6.05098901371748	4.35786599355291	1	2	7	7	1	7	7	7	1	7	2	7	7	1	7	7	3	7	7	5	4	4	7	87.75	1	3
138	5.97892929178583	6.89935454957626	7	1.90671316335155	2.80904612161447	4.12405455484369	7	6.15227902329093	2.48940390232949	4.15379639095248	6.03654463566517	6.96371134463904	6.3962949581354	6.63097001584104	3.80673759701235	5.96867859011352	5.80686345871603	5.33223261406814	5.72303572705576	6.05788016344929	4.44335778161419	5.90170903579561	4.97556081768418	1	7	1	7	1	7	7	5	1	3	7	2	7	7	7	7	7	7	7	7	7	3	5	77.5	1	3
139	6.67007368703329	1.81146322061008	5.05357266609551	1.93942655725032	7	6.54823491706046	5.15419143295752	4.77582421604999	4.49770617207228	5.23714195193166	5.35611214221622	6.19485308999692	1.26635898160977	6.90156460378113	5.75044101634082	5.52971346935167	4.60749561998035	7	5.84264683004536	7	5.81712505561361	5.42974995843695	4.9804802838052	7	7	7	7	1	7	5	2	1	7	7	1	7	7	4	5	7	7	7	7	3	7	7	77.25	1	3
140	4.55953070408435	1	1.39755806495468	6.70674261867544	5.25554925023385	5.2960407572236	7	6.35962442162837	6.82157826876474	2.42521123343822	6.51711646388264	2.9845338525759	6.63435454318188	3.58901860168758	6.59944782882834	5.65288124479712	5.65266743635026	4.47780259650986	6.26422088407147	6.60030042784463	4.25236299570279	4.94699527147103	7	2	2	7	7	1	7	7	7	7	1	7	4	7	1	7	7	7	7	7	7	2	7	7	92	1	3
141	5.27409792422521	1.01697900475753	3.53196638780108	4.3107934049401	5.81150264938699	6.38410944683543	1.48713718032201	6.65348941989185	4.59716921159954	6.94043211345733	5.36074348768739	6.9510604507494	6.36346100957194	5.04905394165193	6.03661499432189	6.76287302986567	7	4.75413085495648	6.11989526164522	7	5.35914837553306	6.90915739709082	4.55241569310793	1	7	7	7	1	7	2	6	1	7	7	2	7	1	7	7	7	7	7	7	2	7	6	81.75	1	3
142	6.21446827602058	1	4.07311978076065	7	6.92099203227598	6.00004681167352	6.48379090020334	6.6182204795452	3.15444838250238	7	6.5252550428932	7	2.07350726101898	4.99118881946266	7	6.23209708157416	5.46886245034247	1	1.19834386398702	6.20980399538296	4.7499839341204	5.32446136669829	7	1	7	7	7	1	1	7	4	1	5	2	3	7	1	7	7	6	7	7	3	1	5	7	72.5	1	3
143	6.94140384381472	2.60726557678269	7	1.94681181018396	6.85525634047377	3.88093300408017	5.43565224255396	3.72924716935009	3.74359833621369	6.75422674953129	6.18186022272181	6.26159220927473	4.70208832588384	4.43202928796416	7	5.30261524980174	4.29624372647785	6.30319160767712	6.1721923959733	7	6.78644603174187	7	5.86476343939816	1	7	1	7	1	7	1	1	1	7	7	6	7	1	7	7	2	7	7	7	2	3	7	92.25	1	3
144	5.78404230229656	6.74127699163322	7	2.00290932396215	2.62883832081648	7	5.28826013903058	5.92888181987888	5.39450952173213	6.61909522421237	7	4.9013339809032	4.99947763543019	4.72646194180418	7	6.02429997221761	5.78109905642652	4.35801898478718	7	6.56028631496129	4.27232837747301	5.00732299991145	5.33296949373005	7	7	1	5	1	7	7	7	2	7	6	7	7	1	7	7	7	7	7	7	1	7	7	70	1	3
145	4.47492763590205	1.18653237543669	3.53061287732738	7	6.68051646313247	4.80029450921992	6.54386821310356	5.59582875482687	4.96494471039803	6.52128720903007	7	5.80567022029727	4.28860184173608	5.21795124303607	5.85028932963591	3.07887112147313	6.44083975708581	5.87590880806963	7	6.57115008324735	4.88561331512256	4.98651152863308	6.37639693771751	1	4	7	7	7	7	7	5	2	7	2	2	7	2	7	7	7	7	7	7	2	5	7	87.75	1	3
146	6.52770378914282	2.25640329005513	4.50993374973496	1.72447540319091	6.90935899970746	5.46284735381176	5.23493224873817	5.61299202388988	4.44842258335784	5.4851056769773	6.16969357379007	4.33247475970034	1.50909308500487	7	4.28536133880709	3.63252898711294	4.42408442858542	6.64664377773996	6.46514384816179	7	6.87178509367518	6.058460188226	5.19161717199625	7	7	7	7	1	7	5	7	4	7	7	2	7	1	7	7	7	7	7	7	4	7	7	82.5	1	3
147	3.91869612262617	5.29077728851694	2.07939539427983	7	5.06310161052081	2.99337825672359	6.74423437341306	4.38434559566229	3.08658318113248	6.89706447879071	7	5.48096214430012	5.74390656158876	7	6.30326590709498	3.20092475117492	6.38572007145634	6.10348921885558	5.86577728002085	6.73568927097316	5.72991239742942	7	6.34248485399996	7	7	7	7	1	7	7	2	3	7	7	2	7	1	4	7	5	7	7	7	2	7	7	86.25	1	3
148	4.98405916313592	7	7	1.42813156295029	2.060604586201	6.61191504532782	6.81051665030122	6.33060262995138	5.05268095701477	7	5.85685228965518	7	3.41174768460538	4.5728053211923	3.53063574278436	4.17037979390792	5.35089264580404	5.89126526211271	5.55125467797569	6.19920162854781	7	5.17700786244662	5.05538453313377	7	7	7	7	1	7	7	7	2	7	2	1	7	2	7	7	7	7	7	7	1	7	7	78	1	3
149	6.41201861001823	7	2.35675076879652	6.92648453491105	2.12040731056574	7	4.36025802756965	7	4.56294915594262	7	7	4.30192222104339	3.0029325734464	4.56168350348209	5.41265245462712	4.14184488862292	6.91246565788743	5.46710884077152	7	4.89987814447198	6.18072835156263	6.58818834192635	6.66015841498393	7	1	7	7	1	7	7	7	2	7	7	2	7	1	4	7	5	7	7	7	1	2	6	87.75	1	3
150	3.19338116697378	2.93906457535563	6.5813075124762	1.15252913043749	6.5952235521865	5.41123525389846	4.33262314532962	7	2.98179189423035	7	6.68241523575681	6.49092747427834	5.61667319037315	6.62100591721438	7	6.21667463982917	6.78353206796828	5.92118805206938	6.56005214092509	4.97528999742572	4.53063550113572	3.79910345465595	6.44792031611067	1	7	1	7	7	2	1	7	1	3	3	7	7	1	7	7	6	4	7	7	2	4	7	84.5	1	3
151	6.09238861089163	6.70564573685953	3.36193911050439	4.03228403558476	5.69325088050703	7	5.26532351372337	5.43890886117839	6.81308204513904	3.36209207847616	5.60555763590343	5.65758640975954	2.63145101682631	1	5.4258034510722	5.42105554391561	7	6.74157166962283	5.22791393510816	7	7	7	6.12064355185133	7	1	7	7	1	7	1	4	1	2	2	2	7	1	7	1	7	7	7	7	2	5	7	70.25	1	3
152	3.83923329491573	5.07525771832334	1.9290413381002	7	5.23906734484653	4.07143848292371	5.29042728407441	4.20715467556877	3.11232533385592	6.37841779616171	7	4.45157971099217	6.09933007598762	6.55104239875851	7	5.31827594736103	6.1206773814529	6.9200032620311	6.11006141260583	6.62699718613078	5.30463083541683	6.83015179430685	5.83942287688093	7	7	7	7	1	7	5	4	1	7	7	1	7	1	7	7	4	7	7	7	2	7	7	78	1	3
153	6.70552218323656	3.4094458165712	5.68546757273442	5.6592230193456	4.63623737394315	5.9472363561743	5.88825116972684	4.95140497487306	4.35369885810006	6.0179179338827	6.63470460392612	5.42691486748508	6.23078032743947	6.63496206312073	3.92653508166054	6.40641136759931	5.84769428183111	5.83039685087593	6.52515054206651	3.08702389190197	5.37507647250609	5.01663876041253	5.54988018668343	2	2	7	7	7	7	1	2	2	7	7	2	7	1	4	7	7	7	7	7	4	5	7	80.75	1	3
154	3.89219288703101	1.10000343088486	4.01449458573198	7	6.55002689689439	5.02665014869718	6.7381447379351	5.34815869063222	5.31510993433891	5.63184724623684	6.56913449020992	5.51710423835059	3.94060338789573	5.32625073104178	7	4.13226480604566	6.51337114813935	6.64948307505857	6.01588922404713	5.6107250614651	3.94020439598799	3.64163872017053	6.97467421858269	1	4	7	7	7	7	7	2	7	7	2	2	7	2	3	7	7	7	7	4	1	7	7	88.5	1	3
155	4.80774005419787	1.25919352912465	3.5914795889425	1.95767930643036	5.86094561737865	5.84007991809786	6.58126931873956	6.55862672382438	6.59336514580682	6.31801390155523	5.6681806122435	5.80915364181135	4.71789269536587	5.84081556987922	6.11280543911837	6.39106230401674	7	7	4.30685902341222	4.28069170316326	3.20220052983533	3.03484403857174	5.5778277675948	4	2	7	7	1	7	4	6	3	4	4	2	7	7	7	7	3	7	7	7	2	5	7	81.25	1	3
156	4.23046456082236	1.14305981415331	4.8021999732793	1.31693837805273	5.08876927676894	6.55716659145483	6.35702172257312	7	6.3947175692261	5.23012503545444	5.34722080692192	4.18254983733163	5.09774865453478	6.98870244153206	5.35350562783754	5.42367566296784	5.47726210041214	7	4.01913539043152	4.40098829432626	3.25375303681252	6.66025169973054	7	4	2	7	7	1	7	5	3	3	4	4	4	7	7	7	7	3	7	7	7	2	7	7	63	1	3
157	2.12800187781205	3.18700778341394	5.29212121882593	1	6.87041114109175	7	6.54815700108832	5.08582660847966	3.26605442537728	6.96984461143845	6.25438030108981	7	6.38909764731178	6.55833086993641	4.19842618860615	2.82677891411904	7	1.83275028744607	7	6.55240824954459	6.02943857921602	2.35460643606305	4.31893226916682	1	7	1	7	1	7	7	7	1	4	4	1	6	1	7	1	5	5	7	7	3	7	7	78.75	1	3
158	6.18311014188642	7	5.25856394113954	1.32408912506976	2.25818712271911	5.86520790675839	6.27396080506069	5.52799442767881	3.78397957858835	6.15954673139824	6.60224090338058	4.44599606917339	4.51612644072882	5.69346343131424	5.02936068388964	3.69699309513306	4.63866448575764	4.88022024831665	6.96464954173336	6.13362511493385	5.68705203916595	7	5.07685134545391	3	7	1	7	1	7	6	2	7	7	7	2	7	1	7	7	5	7	7	7	4	7	7	79.5	1	3
159	1.5229741251521	4.8189867665387	4.30856006596577	2.68552424101761	6.58504661325752	6.61789908389431	7	7	4.73553515103475	5.8674158073839	4.06446150426185	2.81739798138265	2.5291280779899	6.12029780921158	6.76478004516111	4.91218681333778	5.40360710803615	3.24046788302565	7	6.25522863437251	5.98037820134884	5.84548533740827	7	1	7	7	7	1	7	7	7	2	4	3	2	7	1	4	7	6	7	7	7	1	7	7	75.25	1	3
160	5.72417085543636	1.43073945469998	4.63730799169273	2.342047423729	5.63312212769094	5.68759958777722	7	3.56936828088338	4.58638611162343	7	5.54387309613925	6.49106062285029	6.57398486831136	5.25006120936182	5.66182218507918	6.34531568439813	6.18441068991344	4.06807604473095	4.32379804201242	5.08591148079056	7	4.04102688903344	6.02017036452022	3	2	7	7	1	7	4	7	2	2	7	3	7	1	7	7	6	7	7	7	3	5	7	86	1	3
161	5.83468033557547	1.68346952009755	5.92225708345877	1.15191181580608	4.22087993500482	5.53227426321596	6.46701963490593	4.62914213546817	3.29206659244597	5.75142300268082	6.63394545773179	5.42346758578586	4.29754423701856	6.87456933770801	5.94297561937731	5.73556879238755	6.55817110492012	6.33489425439297	5.83246287301354	6.41540413229842	3.03574506009057	6.37723177956282	6.52394449064396	1	7	1	7	7	7	1	2	7	3	2	2	7	1	7	7	7	7	7	7	1	2	7	73.75	1	3
162	6.09668085979045	1.12724769979612	4.59566364778228	1.68341031845963	2.73491657790184	6.5005819613351	7	4.03493798504428	7	2.26948655968072	5.04645019617218	5.98607866469612	6.52918738806842	5.28043120956035	7	7	5.9272834203726	4.76899287108087	5.99937600667313	3.84515727976989	5.21173975670455	2.88145331203445	5.53001499590721	2	2	7	7	1	7	7	3	4	7	7	2	7	1	7	7	3	7	7	6	2	3	7	72.5	1	3
163	2.57810873389276	2.71027571458727	1.32159882270077	6.65545634128122	6.89115086544969	3.98357599961617	6.70765980415608	7	4.27042828916054	5.18484245790539	6.69349041865354	4.60795070040938	5.86882493411639	5.08542245269936	6.6092821881576	4.95704012341522	6.18379994765592	4.27708622868689	6.91985830643659	4.61317654942291	5.35969681104856	7	2.90779742534467	2	3	7	7	1	7	7	4	2	7	7	2	7	1	7	7	7	7	7	7	1	7	7	77.25	1	3
164	6.48011132587559	6.97104754911849	5.5683111505485	2.07402157199567	2.04067293462806	4.8302973257828	5.93781831271322	4.68185145617827	4.41791173036105	7	4.92755908408337	4.42071258711142	5.91131358039627	5.01009745653778	5.91228180328805	4.15094797243557	4.32907319162608	4.34286857811512	5.09944552737868	6.07724729055141	6.92421386901165	6.49889487433546	4.91585395161321	3	7	1	7	7	7	7	6	1	7	7	1	5	1	7	7	7	7	7	7	4	7	7	75	1	3
165	4.34817643889102	1.83499990823564	3.33774233927563	6.91856491746915	6.72890909993202	4.57713791686539	6.78934607405513	5.72120327719554	4.83681177391171	5.26649355464283	6.09253149097224	5.984841423461	4.85383084890811	5.23724102827217	5.54430149754901	2.966258492201	5.69600376311943	7	4.37709816367618	6.85657471158827	6.2482215949874	5.05217458986871	1	1	3	7	7	7	7	3	2	2	7	2	2	7	2	3	7	7	7	7	3	2	7	7	71.75	1	3
166	3.92452263015246	4.75061240385727	7	4.67328175273637	4.31924250944757	6.72689385526965	5.72443668543938	4.55103560966862	7	3.03396027353934	4.75400698708324	3.09487381252251	6.70247107113876	7	5.7985521753451	4.45391073342119	6.60183804788863	6.56136375958459	1.18509947943085	6.64496839524839	5.14825368387513	5.13193785346367	3.89899207791379	1	7	1	7	7	7	7	4	7	7	3	7	7	2	7	7	5	7	7	7	1	4	7	67.5	1	3
167	5.68298863797666	1.40249033515182	3.70045922625054	1	5.50872034605544	6.21153142233568	7	5.89906943767425	5.28085918677678	5.50836508931044	5.55296453584504	4.69801733087519	5.73446466993431	5.29722000330816	5.4714431820394	6.33468420847075	7	6.09135335159521	4.74472660710147	4.34016855211964	5.61077642847261	3.09862695983132	5.56133186680019	3	2	7	7	1	7	4	3	2	7	7	2	7	7	7	7	3	7	7	7	2	6	7	66.25	1	3
168	5.12442832116333	5.07791769384782	6.25838581227442	3.28850475271483	2.17255256987952	6.87117236468569	5.59379457929972	4.66664558860767	7	4.07749360403853	5.73042412277117	2.98367065102498	5.95146183654182	5.76580409799072	4.65220638230416	7	6.8344162787835	6.45737800614887	1.56132118078187	4.70889633612357	5.60898865464423	5.87693908226863	4.42543046518979	2	7	1	7	7	7	7	4	7	7	7	7	7	2	7	7	7	7	7	7	1	7	7	70	1	3
169	2.49364755973679	3.35220671156435	6.48897100446639	1.09730674014597	7	5.66819840824224	6.67898137808282	5.54380758917104	6.93048902997804	7	5.57972946622833	6.12396068477067	1.39093878833287	4.41579442823629	2.19074748144922	3.25831269899281	6.1042901537291	3.21436411534095	6.53206153394353	6.86606454047492	6.45491622556082	5.77958380665654	4.95397703420134	1	7	1	7	1	7	2	4	2	7	7	1	7	1	7	7	5	7	7	7	2	4	7	76.75	1	3
170	3.58487244675538	3.75977110605549	3.63485453647865	2.19731316559082	5.46296696868228	7	6.0857732488093	6.79486430129737	6.85383361431851	7	4.36187063967258	5.76403646776959	4.41857595392503	7	5.38299408916648	4.13443213164319	5.66012105762809	4.20135442475707	4.18634698530583	4.64926891850919	3.35657241140394	4.96882793916278	7	1	7	1	7	7	7	7	7	3	7	6	2	7	1	7	7	7	7	7	7	6	3	7	71.5	1	3
171	2.66924051115023	4.80788179368678	5.65874959956789	1.40178515265513	7	7	5.87087368594534	4.93255695586512	3.12239835361461	7	5.85692684270706	6.00945271717969	4.86555488468688	5.44251820350589	2.51279512457428	6.03692875898775	5.53239730570353	3.27677516281857	7	7	5.95211307275011	4.16344919457133	5.20011263926	1	7	1	7	1	1	1	5	2	4	2	1	7	1	4	7	7	7	7	7	7	3	7	73.25	1	3
172	5.51799523353722	3.46257541782071	5.4650643477699	2.81396392767425	5.41593761443908	6.84540463480409	5.60246053840669	6.40586377108725	3.85028679846135	6.47486953831003	5.31104529414702	5.64438788474268	6.70373590817336	5.55754546060886	4.72326400464907	4.49036963066564	6.44261640362811	3.31794713598883	3.33203342515705	6.4571541858062	4.91016106695068	3.44396785267462	3.57736451726831	1	7	1	7	1	1	5	4	5	4	2	2	7	2	7	7	7	7	7	7	3	5	7	63	1	3
173	3.23400420620813	2.41686048051487	1	6.73417162398618	7	6.96602307158191	5.42006763355631	4.33281467550421	6.59519923501406	6.45311238891522	5.95416798313646	4.30156350473045	5.38055598320506	5.87474147301617	6.15446703065352	4.47844817479201	4.97342512896672	4.90138808409121	7	6.28778189541803	5.67519730022561	6.98867685841578	4.10892689100158	2	2	7	7	1	7	7	7	2	3	7	2	7	1	7	7	6	7	7	7	1	7	7	73.75	1	3
174	1.52679193937707	4.60560670816187	5.2571967107756	1.96500753736493	6.48330915591954	1.42875409759201	4.48724304040569	7	5.15185281734199	7	5.42088865418739	4.10068896275051	5.7474211183357	6.0965555120748	5.79079841472631	5.21945270271818	4.96746514903778	2.59258466224839	4.51277520959576	5.39714345098868	4.12670514320834	5.43399799043127	6.1482563320433	2	7	7	7	1	7	7	4	2	4	6	2	7	1	4	7	4	7	7	7	1	3	7	69.5	1	3
[truncated: 5 more columns]
