# Supplementary material for: How Are Mate Preferences Linked with Actual Mate Selection? Tests of Mate Preference Integration Algorithms Using Computer Simulations and Actual Mating Couples
Source: PLoS One. 2016 Jun 8;11(6):e0156078. doi: 10.1371/journal.pone.0156078 (PMC4898694; doi:10.1371/journal.pone.0156078)
Supplement: S2 Data — Long-term couple and agent-based model data analyzed in Study 3. (ZIP) [file pone.0156078.s002.zip › S10/Polynomial Model Data/Polynomial Couple Population 01152016 0901.csv]

	trait1	trait2	trait3	trait4	trait5	trait6	trait7	trait8	trait9	trait10	trait11	trait12	trait13	trait14	trait15	trait16	trait17	trait18	trait19	trait20	trait21	trait22	trait23	preference1	preference2	preference3	preference4	preference5	preference6	preference7	preference8	preference9	preference10	preference11	preference12	preference13	preference14	preference15	preference16	preference17	preference18	preference19	preference20	preference21	preference22	preference23	fitpoints	sex	algorithm
1	7	5.46453246574219	6.32284343320477	2.74458752034617	3.01870962892583	5.69032656199928	6.87855931237703	6.79026292943307	4.51003345140926	6.27525741068509	6.58340478097	6.98622494950724	6.14727075330993	4.62241720203402	6.01588456384032	5.55665562062431	6.03120704773673	2.72513532549238	4.90051384926743	7	6.61095914815025	4.97875472614521	5.90112726706051	7	7	7	7	7	3	7	7	7	7	7	7	7	7	7	7	7	7	7	7	7	2	2	88	0	3
2	6.50476353960567	5.86414237738723	5.64172814846466	2.21425837144059	2.74198938373181	7	6.75808031802598	7	7	6.53916543154171	3.82408406407914	6.28954992096285	5.85007839226764	5.65612331757794	4.51573968094766	5.46614558241871	7	3.70883871873225	4.33402135550686	6.35261467655634	6.73143954504491	6.35395794873096	6.75503192911404	7	7	7	7	7	7	7	7	7	4	7	1	7	7	2	7	7	7	7	7	7	7	2	91.75	0	3
3	6.06936179892888	6.39494525751873	6.74331620868602	3.99661861210059	5.99340938811524	6.70182793213206	5.84172369758955	7	3.48475656713296	7	6.2259910741783	7	1.20140964482708	7	5.59463169389452	5.89358219827969	7	5.5841899651991	5.07978210555644	2.03007917183646	7	6.55073102052819	4.07862659751703	7	7	7	1	7	7	7	7	7	3	7	1	7	7	3	7	7	7	1	2	7	7	7	83.5	0	3
4	4.74250667117614	2.45116931561658	6.60910531165752	4.76480211722489	3.96127220668409	6.81342116741976	6.10576800979319	5.72262581135909	4.19595920102075	6.32283846601057	6.69376394038536	6.48450229015639	5.09890029931432	5.15497027006773	5.15513788158229	5.95884336784255	4.36489412925204	5.94722258940631	7	6.63306787369511	6.76376715067328	6.50565409076511	5.47776131359578	7	4	4	1	7	7	7	7	7	7	7	2	7	7	7	7	7	7	4	7	7	2	2	94.25	0	3
5	4.62644640031315	1	1.32012372269045	1.46159149385345	4.46663312080017	6.30261044819814	6.91965095671766	7	1.99793872546729	6.87999772270009	6.95491258444705	7	6.88480267978834	7	6.74304328449295	4.52738122625522	6.19570652097489	3.87220390934821	2.05760375531491	3.62713996102025	7	6.51258739886478	6.43725188123898	1	1	2	1	7	7	7	7	3	7	7	1	7	7	4	7	7	7	7	7	7	1	1	91	0	3
6	6.68363377716563	4.75082700339114	6.60763942376698	5.63720512863699	4.80773270924096	6.6891487219962	5.44039835604328	6.74492066457194	4.00954301566787	6.66802928376088	6.94299510189067	5.65919031457378	5.49856072877407	5.21772004460458	6.38268849180298	6.75765251133616	5.80067935090957	3.38219738693658	7	6.11361901040215	7	4.38039401141801	6.88249053893072	7	1	7	7	7	7	7	7	7	3	1	3	2	7	3	7	7	7	7	7	7	1	2	83.75	0	3
7	5.81921251142167	4.00677718065666	6.34911511077887	6.8551743017845	4.88083922819498	6.87107264042223	7	6.74537947034205	5.50188150578719	6.9727754121738	6.81907093742989	5.11999765595611	5.4851232443117	4.39256261682019	2.80900149780285	5.48361062896022	7	4.87805304032779	2.74910286652777	6.58314574041493	7	6.55071637890832	7	6	1	7	7	7	7	7	7	7	1	7	4	5	7	3	7	7	7	2	7	7	7	2	80.5	0	3
8	4.62786322042611	2.17461420031495	6.80751864128933	2.70361555782795	4.60070905449858	7	6.98323226804807	5.58700811702597	1.97963303961313	6.22174859688808	5.01920336647065	6.3711878747143	3.87324081410937	7	6.5030705438508	4.19369990742878	6.61035257637696	6.81580022829712	7	6.78616314042801	4.13509374059899	7	6.45137695532348	7	1	7	1	6	7	7	7	7	7	7	4	7	2	7	7	7	7	5	7	7	1	7	83.25	0	3
9	7	2.30396024332071	4.78707597046781	3.41559974292847	6.85267216725588	5.93453571794196	7	6.17623966077865	2.69505461280113	4.33846427764252	7	6.12729902815468	6.60166547308137	5.13379759670615	5.62255481157373	5.43926656217556	7	5.67957556096567	7	5.00775309409449	5.56989600533935	5.81362512973522	7	1	1	1	1	7	7	4	7	7	4	7	3	7	7	3	7	7	7	7	7	7	3	7	91	0	3
10	6.33014616905267	5.22108710638201	4.86362442364417	1.03656836327619	2.14962084281711	6.77891832701692	6.96556988712826	6.68016179609839	4.78440450405662	4.42885474496177	7	4.79004122841427	7	6.3884330569017	4.04287283373734	4.98667443452548	6.92525988209734	2.42508881941994	5.47141564529258	6.91624486642736	7	5.8064250240663	6.22562233986647	7	7	7	1	7	7	7	7	2	7	7	2	7	7	7	7	7	7	7	7	7	2	7	80.75	0	3
11	3.36315413014143	2.07718829858897	6.87431679256274	7	4.58203672882959	6.93950473462255	5.47710908095529	7	5.5761771391984	6.19450906787972	4.58035943060853	7	6.84771086507772	4.2765809043827	5.32393629590292	6.56585009576956	6.96310712035782	3.92161715282811	5.92191254049412	7	6.60723763996565	6.12886061900899	2.58150302571476	7	1	7	1	7	3	7	4	7	7	7	7	7	7	3	7	7	7	7	7	7	2	7	86.5	0	3
12	4.59495438277737	1	1.23546807426087	2.49504363453036	5.28271012771463	6.18145639563018	6.457337465139	6.55957806743469	5.60356812243406	4.99358318717726	6.4217169359085	6.57631783437223	7	6.350950366707	5.36494010351983	4.36228953271727	6.921718601956	3.95294052827213	6.3947207776783	2.60192961046921	7	7	5.19692297148086	1	1	3	1	7	7	7	7	7	3	7	7	7	7	2	7	7	7	5	7	2	2	1	104.25	0	3
13	4.78784113152367	6.16689813090736	6.26144235064917	1	1.50130249563877	5.875334309678	3.44050154377043	7	5.21123965414502	6.60234077305668	6.02829453313047	5.03719927664796	4.55840085362787	6.68598120543678	7	3.62807786315203	7	6.07879534106375	3.97863315685788	5.84847621765262	6.95461160981571	6.91032087617157	6.74791485510626	7	3	7	1	7	7	7	7	7	5	7	7	7	3	7	7	7	7	7	7	7	3	2	60	0	3
14	6.98361087530918	4.53218782758169	6.75156516593505	2.46441061058333	3.19209973222598	4.66661196856457	7	6.65151227683336	5.00207443900575	5.76104657717856	6.33824254699166	6.16946621159346	5.89058056499558	4.9467054523302	6.10097807988896	5.77610710870415	6.01268072225265	6.08232930283451	5.21824275058312	6.16855625116511	5.50408573411328	6.34030482740838	6.49221589287702	7	7	7	1	7	4	7	5	7	7	7	7	7	7	3	7	7	7	3	7	7	2	1	83.75	0	3
15	6.20292179861004	2.70190751397623	2.08247911937811	2.71996195518512	5.96796299303908	5.93040379962862	6.74799695186792	7	1.57027317548124	7	7	6.82488839257719	3.39410620663312	5.29023381370176	4.46086791379566	4.5262425233888	7	1.26122479685565	2.05077533085583	4.83543254199716	4.84740721243528	6.89500755866553	5.78204871763101	1	1	2	1	7	5	7	7	7	4	7	2	7	2	7	7	7	7	7	7	7	2	7	91.5	0	3
16	5.92090031939568	1.20179296001169	7	5.17980670550514	5.3255185901655	5.98309946942594	5.14210835571002	6.61631917031698	1	5.85314394121684	4.75394648811405	7	7	6.45086356995594	6.59207100277479	6.73965414003615	6.74633901705175	4.02604810494348	6.00353607983238	5.23468235218954	3.30084806819658	6.02682026500769	7	1	3	7	7	3	7	7	5	5	7	7	7	7	7	4	7	7	7	7	7	7	2	7	93.25	0	3
17	5.7458719586603	2.57240591210512	7	6.94222152336178	5.57809634153813	6.99768735549271	6.63971968398012	4.91839909194305	1.77492472437228	4.37677406592493	6.58369682809921	6.59839607536876	5.80744333499601	6.97349659967282	6.97300305708058	5.57799102262039	4.06621814592078	3.13332833043971	2.46867698414059	6.5687561705931	5.64816472100788	5.6309072014486	7	1	2	2	7	1	7	4	7	7	4	7	7	7	3	2	7	7	7	3	7	5	1	1	86	0	3
18	3.99020092695932	6.20392018823317	6.95638431805047	1	1	5.98060162033778	7	6.97045496631539	5.94503409054158	7	6.50499737978531	5.00784407738943	4.78606721873017	7	4.59803396932226	7	3.96742852137109	2.4714951618011	7	6.62113031546293	4.87744536428481	5.90948919571734	6.19229023280505	7	3	7	1	4	3	7	7	4	7	7	5	7	7	7	7	7	7	7	7	4	3	2	76.75	0	3
19	6.49308832008368	1	6.35368132265044	2.76321997004565	4.7662082641658	7	4.71717664147463	6.24003651264412	1.38213349113676	6.45640324172633	5.48050104637688	6.41474657533174	7	5.66364060999715	6.4305599603949	6.36180120128764	7	3.36795543638335	6.26272215601216	4.31609507647587	5.66700164492254	1.89518047603248	7	1	7	7	7	3	7	7	4	7	7	7	7	7	7	2	7	7	7	7	7	7	1	7	92.5	0	3
20	7	1.78061906599837	6.29214032932616	4.3857221637493	1	5.50165057912164	5.79614501351876	7	6.66318992908263	5.5655919681438	6.44578265118823	6.9484799176906	3.56261280647848	7	5.58635926918518	7	5.95501705138492	2.82589724179768	1.48442127269282	7	4.98959290988466	6.13984512376399	7	1	1	7	7	3	7	7	7	7	7	7	7	7	6	7	7	7	7	7	7	3	1	7	94.25	0	3
21	7	1.47877467283401	3.58505282210197	5.44543900088714	4.89843391589359	6.76746846105682	6.65543816372405	7	4.16470278009327	5.90097402742631	6.65514307621059	6.09271536702908	5.68945260490476	4.98946278355042	4.7590465419687	4.38129025101879	6.73151092922666	6.709215251741	7	7	5.90921187687637	7	6.11306270466468	1	7	7	7	2	7	7	7	1	7	1	7	2	7	7	7	7	7	2	7	7	2	2	81	0	3
22	2.94346639388786	6.86202212749661	7	1	1.24378758351902	7	7	7	5.07175619166729	6.73764388711311	6.84444675710668	5.67325460421004	5.46158388648156	7	4.18985836269876	6.46869519521874	3.38359099243883	6.82854116369992	4.48921025786075	5.60985844812591	5.8160997078808	7	5.68363630858167	7	3	7	1	5	5	7	7	2	7	7	1	7	7	7	7	7	7	7	7	7	2	2	69.75	0	3
23	6.6449985700704	1.67906762382606	6.3242937330013	3.38742212897528	5.2241464345445	7	4.84331135088072	5.02417089904723	3.55687622398737	6.95990530065091	7	6.38092111839228	6.33858431783473	4.66416563791854	3.16142797274589	7	5.87811964527651	6.95743185930642	4.33603763501114	5.28862447088435	6.88786249868773	5.22722322552777	7	1	1	7	7	2	2	7	4	7	7	7	7	4	1	7	7	7	7	1	7	2	7	1	78.5	0	3
24	4.48152632481811	1	5.8448873751996	3.9555581248462	6.42847629556474	6.45731793322995	7	6.68845850130314	5.7018741795754	6.63817411369785	5.89179320866577	5.650098822724	5.17440073711682	6.59847822200444	5.68714475662248	6.31458645887206	6.53367773316952	5.31486832763336	5.6483716666311	4.90121543321768	3.03373461628857	6.5758887549898	5.00664497840987	1	1	7	7	2	7	7	7	7	5	7	7	1	2	3	7	7	7	7	7	7	1	2	81.25	0	3
25	5.24540758380238	1.67986964502463	6.75233919458326	4.44908445482139	5.55676579420574	3.460005266422	3.50733069302821	4.89206230142447	6.91158662597895	6.85231867854058	5.01308287538834	7	7	6.60100295888396	6.89319337517551	6.08050630852182	6.28368138358889	3.55235572646939	6.34624692660239	4.36321939499508	6.7201539427192	6.13346618644479	7	1	3	7	7	3	4	4	7	2	7	7	7	7	7	4	7	7	7	4	7	7	2	7	73	0	3
26	6.22993241030079	5.1351201347966	4.07064724297687	2.11510731773511	2.63755276330993	4.85099386064527	5.24813274177066	5.72647414747946	5.27277345407271	4.56035566213833	7	6.38268603931243	7	5.06578562012459	4.96270470073449	4.32098405874789	7	2.04152559682746	1.44091061494661	6.37121120694022	6.23484499378106	5.7095137602669	6.94686470907112	7	7	7	1	7	3	7	7	7	7	7	6	7	1	7	7	7	7	4	7	7	1	7	87.75	0	3
27	7	5.73215208372722	6.33046730487439	1.80571577618278	1	6.70844516330966	7	7	7	4.64496862416028	6.76987011213139	4.22835890280352	5.06266524395184	6.24505346174015	6.10131857709804	6.20135798717654	5.81736269960526	2.25969329736631	2.1249845721857	4.22187485540777	6.5395005339765	1.88451253640245	5.59231000672312	7	3	7	1	7	7	7	7	2	7	7	1	3	7	7	7	7	7	2	7	7	1	1	97.5	0	3
28	1.20360166890588	5.67356519004303	7	1.28854116589763	3.72760467898333	7	5.8737841702282	7	4.6375091059823	6.42442755316845	6.40482762022435	5.6052674504479	5.81484545560027	6.08712227890757	6.02508237358142	4.8142644402699	5.7593468738129	2.41468222962779	5.05979339049657	6.2113357628091	6.38281243657389	1	5.14423303115624	7	5	7	7	4	7	6	7	7	4	7	2	7	7	2	7	7	7	7	7	3	1	2	84.25	0	3
29	3.9603886274047	1	6.83163493374756	6.73529412467023	6.19317635487958	7	7	6.1072407841432	3.01676202609826	6.33748479103863	5.52635003552645	7	6.46670471946261	6.32150305987882	2.41690514996159	1.85190335638652	5.09401864799057	5.74406333901571	3.06539960358727	7	6.33858854196129	4.43378946760815	6.30615667327701	1	1	7	7	7	1	7	7	7	4	7	2	7	7	3	7	7	7	1	3	7	1	2	86	0	3
30	2.0543533948497	1.60220069027645	6.54619274229702	6.34703131119987	6.26375165180951	6.83123729492526	6.85337353020397	6.96560874735829	3.88069329181137	5.4481237058465	6.36390192549248	5.42152262105854	4.43065469823993	5.48538499484647	7	6.44022985025924	4.90460996373252	6.03020626988766	1.53985611002538	7	5.202265507116	4.89961186079495	4.26614072967582	7	1	3	1	7	7	7	7	7	7	7	7	7	1	3	7	7	7	7	7	7	2	7	73.75	0	3
31	6.74749142366943	1.97287581120306	3.41066762525726	3.54896964830979	5.71823460982414	6.8848289845452	5.98099599067535	6.53679527961166	1.26252115781827	6.12522535331754	5.6648557499117	7	6.09758284222214	6.86408370169931	5.81538902113199	6.29916373684092	6.70005340194097	4.44270798976638	4.2403485980445	1.92779991825271	3.60053965756752	6.707173093274	6.44345622372321	1	1	1	2	7	7	7	5	7	5	7	7	7	7	3	7	7	7	7	7	7	1	7	78.5	0	3
32	6.59477449224893	4.29128676291582	5.92643778811333	5.50368687044087	1	7	5.05464979952637	5.977445734579	2.88996440804814	6.57845252058041	6.62039392078172	2.62921485559204	6.70798351242249	6.70931998654028	7	4.35913556761099	5.6832464899676	2.03372011138565	2.54965448115638	6.05358785360293	6.25764551962772	7	5.6666032921956	1	1	7	7	4	4	2	5	7	7	7	7	3	2	1	3	7	7	3	7	4	7	7	99.25	0	3
33	5.69475640902166	1.59758693281855	6.98673361588235	6.40710221456416	5.31732778246749	7	5.49762883575488	4.67815602987278	1.13495153210386	4.73952797759225	5.96639037095736	6.93717648164945	6.57031417588298	5.82421237709723	6.82834958131749	6.85922018035187	4.90599261797172	3.8917060570067	1.2704279488272	4.46527500337653	6.4968016046032	5.6622582108999	5.8184638958661	1	2	2	7	1	6	7	7	7	5	7	2	7	4	1	7	7	7	4	7	6	7	1	93	0	3
34	5.46551533730712	1	5.01595793954428	5.71532513260421	4.76662512326895	5.45504630224493	5.52242465207738	7	1.34221063300287	1.21261323044652	6.11388453771109	6.94817218123918	6.81824864385808	5.49320186983392	5.10056718785699	4.92706369468605	6.93655680987348	5.73306855987256	6.33187389035886	6.30440483043222	5.87652496559661	7	6.05439910626781	1	1	7	7	1	7	7	4	7	4	7	1	7	7	7	7	7	7	1	7	7	3	7	79.75	0	3
35	5.81973255594445	3.51474451526217	6.50428390321745	6.14310196749487	5.20899969888568	7	6.17655213903403	7	3.52632621770543	7	6.02682058228309	5.06273889455575	7	6.86034989496159	6.87735092968011	5.01922607278589	7	1.27060705807256	1	6.58150285684745	4.1941797039699	5.53248400147563	5.11071921261935	1	1	7	7	7	2	7	7	7	7	2	7	7	7	7	7	7	7	6	4	7	6	1	92.5	0	3
36	4.27452997243314	1.95929762198274	7	1.01132166996018	5.63237845410596	6.94053879376545	6.83329321025078	5.94415363011422	5.09340856669002	7	5.26810699243744	7	6.81236286412843	6.92457617286175	4.2158818896516	5.48775154114893	5.13373021659972	6.63329589285072	6.97682941130234	3.3255612210029	4.65536502015735	6.02260394415165	3.67960979106514	7	1	4	1	7	1	7	7	7	7	4	7	7	7	7	7	7	7	7	2	2	6	1	78.25	0	3
37	4.58196324857515	1.64196973922247	6.64299116225855	1.45592911327428	5.71289094869866	5.15278407649514	4.28918898113982	3.75134262485878	5.6849640382527	6.10503595068342	4.81544531456295	7	7	6.89519873746559	4.42796707865761	5.58272514117313	6.13428550827397	5.72905299866893	5.79123981338773	3.11459926477885	6.44461917138104	6.85136039092135	3.13095891182548	7	1	7	1	7	3	7	7	7	7	6	7	7	7	7	7	7	7	7	7	2	7	1	85	0	3
38	6.74715979803701	1.13138672841519	4.85850744929266	2.69198179189546	6.4902289347725	5.95090050877732	6.99809317315837	4.8741530890245	1.38643958696588	3.83894838417299	6.87452683079267	7	6.74138717125249	5.86328940292636	5.48858235407509	1.23615408913837	5.3130852180512	3.07255397821347	2.04094748062317	6.10397826823598	6.38755711756078	6.89353004002186	5.05807358968716	1	1	1	1	7	7	7	5	7	4	7	7	7	2	7	7	7	7	7	7	7	4	7	89.75	0	3
39	6.62535700740197	1.8420520947993	6.79579701192944	7	5.94337583487986	6.9929943735721	6.27682564299839	5.93627186719971	7	5.57454087385539	3.73765187712732	6.09193556134252	3.11149103893309	5.24877465676312	5.78933385556993	5.79081433458277	5.50920066509017	4.12883468037789	3.79587620761788	4.2724102812862	6.73874516366146	6.45213270182381	4.63061031883651	1	2	1	7	1	7	7	7	7	4	7	7	7	3	6	7	7	7	7	7	7	7	2	87.5	0	3
40	6.76098210053807	1.36026274515148	6.11675632906412	3.89182865528267	6.88516026331016	6.04397742178348	4.87000308781175	3.96751140276579	4.03136156967768	5.17660379446136	5.85946280064748	5.75305634800501	4.61997917079597	5.38689718893845	7	1.76114016919979	6.95873790796491	5.47385359472473	7	5.03302850705549	6.93774062852388	7	5.11687768994852	1	1	7	7	2	7	2	7	1	2	3	7	7	2	7	7	7	7	7	7	7	4	1	88.25	0	3
41	7	1.51329314720623	4.13080734940258	2.85467150165367	6.08218849039522	7	4.82276074023939	7	1.28908423120145	7	5.51248050792335	6.93247733183882	6.75209923591876	6.57258918386815	4.58817748222776	6.19996452807277	6.82159877555291	5.78103384775105	3.2907257146384	2.66899054846595	3.44592311016364	4.77506258589275	7	1	1	2	2	7	4	7	4	7	3	7	1	7	7	3	7	7	7	5	7	7	7	2	79	0	3
42	5.62052257841885	3.62337418635121	7	5.33149275960305	6.05147500975903	6.8751597396659	5.66280084507215	5.04367342527678	2.0178108712983	6.052209629653	4.75788616716076	7	3.97722357531808	6.88183325443704	6.84660438115989	4.75610600538151	7	4.01745123525764	1	6.85033764716717	5.86177058044154	5.5705219704896	6.59329024243847	3	1	7	7	7	7	7	7	7	7	7	7	7	7	7	7	7	7	7	7	7	7	7	96.75	0	3
43	5.77048079814205	1.2350638770432	1.25663502310748	4.3512407943873	7	6.16033838006258	7	4.32311882645716	1	5.34560639344796	2.6456823881814	4.70505779551043	4.23771132731901	6.63753203589376	6.1861244490063	6.41714133994588	5.13707441370494	5.7656251393309	5.77261562743913	7	6.7039670896227	3.76300808538081	4.16488679327724	1	1	1	1	7	4	7	7	1	3	7	1	7	7	5	7	7	7	1	7	7	7	7	75.5	0	3
44	1.41090859716792	6.03845221192034	6.84297694873733	2.23607611406171	3.95041833888033	6.63448879859674	5.72041367064636	7	1.48106410904109	5.45052223709515	6.29013499344358	7	7	5.20690315102867	5.57763686242429	5.52007479167488	6.87455348905351	4.93725362059236	6.86365179406081	4.94015970072383	4.93159351897824	1.80579904794247	4.26499911109891	7	4	7	7	4	7	4	7	7	7	7	1	7	2	2	7	7	7	5	7	3	1	7	75.25	0	3
45	5.21424816956513	2.63660757208981	7	6.91768778311732	7	6.65230393323486	5.75239728396106	4.04687354192499	6.50413064140157	6.68327621628795	6.17384507692953	5.96209783722886	6.55695873363048	5.75390344076856	6.58196521177976	5.16637122807874	5.63410139595552	1	2.6345394380479	5.52683469496229	4.44840246807552	7	6.57713872576333	1	1	1	1	7	1	7	3	7	1	1	2	7	3	7	7	7	7	7	7	7	3	7	84	0	3
46	6.44543362738568	3.46602281169103	5.41303561903357	7	2.91851389832996	3.6028035773306	5.15381206813604	5.87081909236287	1	5.77638930271466	7	5.91973227103177	3.84834969638966	6.76676298157928	7	4.45854373216585	5.84031554599602	6.75283097542401	5.87756226832352	2.42515805310642	7	3.23606203277595	5.32794874018278	1	1	7	7	3	4	6	7	7	4	7	5	7	3	4	7	7	7	7	7	7	7	7	64.75	0	3
47	6.57510460638693	2.42307380484979	5.84072664090606	5.08652006701908	1.8624290342954	5.11899118829477	5.63889977344755	5.37062001231322	5.32249221434842	5.9530691994215	6.05430661985562	7	7	7	5.81252964376183	6.94116688509913	5.5841705288233	3.90733892876724	6.32346345552999	6.04321746527637	6.00725402288707	6.55362759587949	4.47435281230625	1	1	7	7	5	7	7	3	7	7	7	4	7	7	3	7	7	7	7	7	7	1	3	79.5	0	3
48	6.87189374304603	2.54195649106426	7	7	5.52949563942409	7	3.57713251939715	5.85073375336404	7	5.80535296326498	3.22491960076131	4.56926235334878	5.57211155534424	5.5482281938344	5.9130039414709	6.64368546040375	5.4557076704576	3.39468041840091	3.83239450806209	3.9352734104906	6.83764435463533	6.65465958606675	5.13128465825506	1	2	1	7	1	7	7	7	7	5	7	2	2	4	2	6	7	7	7	7	7	1	1	86.25	0	3
49	6.40685788527289	1	4.0391093597663	3.42414018166434	5.5589598296578	7	7	7	1	4.96310758143745	2.74248584834482	4.01186457956414	4.91430440002917	7	5.0239208350835	5.20694245278666	5.06444792495905	7	2.33503570007549	2.80076102230689	7	4.97655102435676	5.69977761695245	1	1	1	1	7	2	7	6	2	4	7	1	2	7	7	7	7	7	7	7	7	7	1	88	0	3
50	6.58809073158489	3.53355923619025	6.75712263807496	5.25905319612674	1.46002160675533	6.15043972324453	6.39152753384305	6.3176236530755	4.90944056654965	5.65676382605601	3.21752763142772	6.40932197944807	2.03845782304008	7	4.68496827196178	6.13572865707231	6.14958988481555	2.05039649186649	6.09307763644513	6.7554850443379	3.88137635817483	6.17189469061171	3.58653116651716	1	1	7	7	2	5	2	7	1	7	7	1	7	7	7	7	7	7	7	7	7	7	7	90.75	0	3
51	6.47986701402396	4.83738064599118	7	6.60170623282652	3.77468038467769	5.09221975602735	5.75089051795245	4.21263270865711	1.82753666308567	4.80229494199801	2.5327505499604	6.21541648008328	7	5.77449612442554	6.14517635288431	5.86806974536703	6.04430566293328	6.16407218081086	3.92314611869666	4.83430697960915	6.47137889468311	4.62968920623405	5.34880990408172	1	7	7	7	7	7	5	7	7	3	7	4	7	7	7	7	7	7	7	7	2	1	7	95.5	0	3
52	6.87058851158057	1	6.74035800135623	4.45752425690964	1	5.21493444311069	5.0560066886473	4.88157020990279	4.48408693309363	6.37276747756186	6.43845214824843	1.89924376533264	4.45874967365957	5.51226373530623	7	5.98839592926907	6.67844992346099	2.96329259692311	6.70402661729981	7	6.48278668658602	5.35892662904887	5.0808765748999	1	1	7	7	7	4	7	7	7	7	7	7	2	1	6	7	7	7	3	7	7	7	7	84.25	0	3
53	4.28797057365692	1.78316961927175	5.27974739006994	6.68018052709021	4.77348463433	7	3.77156184738797	6.97160190391046	3.28633959433686	6.78577118102389	5.96512751581938	6.71899185630543	4.54723609786274	6.31484334074209	5.52818610231593	6.03433845127757	6.97416618555222	3.52002609625432	2.07735383099151	1.63700833957165	6.0031115310429	3.95247884706857	5.35162745915892	7	1	5	1	7	7	7	7	7	3	7	7	7	7	7	7	7	7	7	7	7	3	7	73	0	3
54	6.35506214175225	2.89467094302883	5.76193786748543	4.96535289031207	4.18003096075381	7	7	3.86114452793326	3.97010356183034	5.93649359489681	5.75502516835484	5.73793961678444	6.60370256619721	5.84607754777638	6.30533541555429	7	6.17729486291607	3.53396014236753	2.66809683447084	5.45109403791008	6.74388527363674	1.34397527834819	4.79425233397037	1	4	7	7	1	7	4	7	2	7	7	1	7	7	7	7	7	7	7	7	7	2	2	91.75	0	3
55	5.18559648663563	6.46962297968309	6.81017465752868	2.80723816414852	7	6.45172041782125	4.21402547679475	4.86997058871711	3.47968878497815	6.41982012169177	5.18973977265986	2.09876340201665	6.6064307069459	6.43460609434393	6.37116342692964	7	5.28079145040845	4.57869311768799	1.42891700576042	3.61495233301829	5.54392362525262	6.87457688527664	3.72466149148972	7	7	7	4	7	7	7	3	7	4	7	1	3	7	3	7	7	7	7	7	7	7	7	75.5	0	3
56	7	2.2334511087166	6.31815459216994	4.01948904560824	1.22992384003579	7	7	6.99858354318892	6.70182044441762	5.98814994442576	5.87298714246784	6.20874206283273	3.52069350419946	7	5.76120385938851	4.67375424818296	6.03666306535005	1	1.75174532011369	5.44499455437326	5.41261230803496	5.65757624984921	6.13740984754905	1	1	7	7	3	7	7	6	7	5	7	7	7	3	7	7	7	7	1	7	3	7	7	87.25	0	3
57	6.11228570236796	1	2.8862873342053	3.46932080352438	5.67809391112439	7	6.69705955139227	7	1.11324962041149	5.17127561468987	3.82729253842699	7	2.51358896940932	6.00274157742531	3.70812200873372	4.37878509899359	5.55955086353696	7	2.18886840359189	2.75481565586612	5.33249339966135	5.78045836633512	4.98583219807058	1	1	1	1	7	2	7	5	7	3	7	1	7	7	5	7	7	7	7	7	7	7	7	82	0	3
58	7	5.76781326811175	5.8446260740546	2.60257707488413	1.51163686961038	5.36374610424854	5.06516711133166	7	7	4.83625225074232	5.70059684488877	4.63300277634401	4.5409049695527	6.17620265008353	6.82572463132788	1.01287921440486	7	3.17313845065462	3.82122835609892	3.48555199890697	6.49288673639835	1.14881353809321	7	7	3	7	1	7	7	7	7	7	7	7	1	7	7	7	7	7	7	7	7	5	1	1	79.75	0	3
59	2.48102965963655	3.42987081969089	4.11991620437941	5.43537136502083	4.6081877899761	7	5.75479148085819	7	3.83138159931695	6.52989427885367	5.88338955438508	6.54508806811636	6.2117598897205	3.76553664462263	4.50702921186199	5.55908280419662	5.38997192917412	6.71751855674862	1.17622868837453	6.83775861364413	5.12478383934086	4.4581955848997	4.56055477040948	7	1	5	1	7	3	3	7	7	7	7	7	7	7	7	7	7	7	7	1	3	7	7	74.5	0	3
60	5.26725893585391	4.18115059036996	5.8610278656784	6.23807318331722	4.17170280751292	5.11134266134293	5.22584643633611	4.08483179609348	1.30957856801174	5.14800856150519	6.12955916302317	5.74648074539386	6.91114911740437	6.38903093977665	5.02663039008509	4.49773104827583	5.53285474674737	6.04771687763636	7	4.92187655194803	5.59881668099137	6.6926229543933	3.99946699517106	1	7	7	7	7	1	6	7	7	3	7	6	7	7	7	7	7	7	3	7	2	5	7	85.25	0	3
61	1.55852946224257	1.14679927856493	5.2245189619902	6.58099230723583	3.70239816713411	6.65389459754881	5.47494731296678	6.38812590040002	3.90729119025565	5.75649683846179	5.75138293782968	6.84189346726598	3.79351191213287	5.23008063741815	4.62914991885002	6.09074857978177	6.23807296639335	6.90760245822249	1	4.2585273129782	4.90158220944457	6.08908113984672	4.94042630795911	1	1	5	1	7	7	6	7	7	7	7	7	7	7	7	7	7	7	2	1	4	7	7	87	0	3
62	4.05934268759104	3.13212389573586	3.60122112144982	3.04034783389554	6.06321315999227	6.28574505114458	6.30659867446411	6.5312434901113	2.79482303285204	6.1003174463316	3.60277051544506	7	4.04833707030518	6.4435805330257	5.89367336964564	7	3.72577769406627	1.01215093809503	3.99631712436426	3.4611015628958	5.8763302636231	6.20038422388418	6.26414594043024	1	1	2	1	7	4	7	7	7	5	7	7	4	3	7	7	7	7	1	7	7	7	7	86.75	0	3
63	1.59950830194731	4.51944026732047	5.52080672931974	2.78430144641871	1.06640451107712	6.83211445655966	5.11357637920387	6.49565452027934	5.22204948435012	6.69790879412589	5.37542145141755	1.37746035416327	2.98953889932571	5.45161730720163	5.87496686567785	7	5.67720682017817	4.11761512970971	2.27573324642694	4.59909612338226	4.30247647064594	7	5.95662328879178	1	1	7	2	7	2	7	7	1	4	7	7	7	4	2	7	7	7	7	7	7	7	7	81.5	0	3
64	5.01184411321698	3.24564328035414	7	2.26890990972021	5.85992145632258	6.36950968202739	4.56928684202653	6.88192523922053	1.97294687941158	5.16175764976056	5.72226694412712	6.05924712764823	4.938061977517	4.22750318421448	5.7571320404029	4.01316136882253	4.46147723776683	2.7339311287333	6.74010603133422	6.24833186201843	4.06321471843353	6.67364391973734	5.26283176749488	7	2	7	1	5	7	7	7	7	7	2	1	7	7	2	7	7	7	7	7	7	7	7	76.25	0	3
65	6.04057079576263	3.12501561257773	5.86855955344227	2.88478716096685	1.65290417048577	7	5.92447792502224	7	4.88277447877363	7	6.38695493533001	2.70178750470146	6.26060786162347	6.38969905541828	4.38853514447082	2.39025751418634	6.20282883965513	1.32609814161139	3.35435026984439	1.24363589626916	5.93159588875136	6.17556450158053	7	1	7	7	7	3	1	7	7	7	7	6	1	7	7	1	7	7	7	1	6	6	3	7	90	0	3
66	1.21756793196344	2.31751003455043	5.49667107094698	1.21712450947029	1.45076047921792	6.45911968131772	4.92301714717094	4.89145351575334	2.40292648613982	7	7	6.61589676704142	6.11544061049882	7	6.7412379156205	3.49327867491303	6.77738926452747	2.55470858076598	5.18756318403848	5.00298290962422	4.30414955968629	5.58503773158794	2.45017605043358	1	1	5	6	7	1	7	7	7	5	7	7	7	1	1	7	7	7	1	4	7	1	7	77.75	0	3
67	6.70716392016885	2.25767641073292	6.50760926965938	6.94181247292905	6.69399413570859	7	7	6.37030919177682	7	5.77546946897246	3.49742600257001	4.40420778970841	2.07468524596122	6.3043110281679	5.14747415300647	5.9893979662709	5.36520853757447	4.30046366333003	3.5416760296955	2.32947853515175	6.66553099875152	1.40591340491096	4.3425006495135	1	1	1	7	1	4	7	7	7	4	7	7	7	3	2	7	7	7	7	7	7	1	2	87.5	0	3
68	7	1.70878941443896	4.51337543833364	1.95138417962725	5.04490776698831	5.4480060360682	5.07183522951874	7	3.677268055066	4.46004093140298	6.31338998370792	3.71255024078372	3.76014946062089	6.03518651063559	7	3.78357899236476	6.82101013705275	5.72925327820441	5.00456371074775	4.85973424391728	5.78104140399591	6.23271547385645	6.9198996685608	1	1	7	7	2	7	4	7	7	2	7	4	7	7	7	7	7	7	7	7	7	3	7	88.25	0	3
69	1.72537613644768	3.43967877734418	7	4.12855950899909	2.24535236424425	2.37437808307517	6.28288737347088	4.87074775117206	7	4.24771930439959	7	7	6.85920009686551	5.69718472989166	5.14690723800913	4.74374395383927	6.51697491243164	1	7	5.48685833585915	3.23006153622528	6.39513615836725	4.78201623780847	1	1	7	1	5	6	7	7	3	6	7	1	3	7	7	5	7	7	7	7	7	7	1	94	0	3
70	5.3319233255452	1	2.92911480317419	1	7	6.32829609463276	4.48320289079517	5.77302594022497	2.55851193759033	5.70044057613301	6.42181679019231	6.25646196597024	6.18120903995974	5.89215471065536	5.90750597296204	5.51113376103017	5.70410526652208	5.39661679160073	1.85439974066176	3.97755766592202	6.52240480108624	6.79952997527124	4.66909225487575	1	1	2	1	7	7	7	7	1	3	7	1	7	1	7	7	7	7	1	7	3	3	2	65.75	0	3
71	5.62835589692515	1.38805171679589	6.47223369407318	4.13522681130905	7	6.39775949317473	4.94114754942893	5.81785200249173	3.52313456311311	4.91154444407456	7	5.01373661929332	5.22495505285813	6.55847030723572	6.74214625714279	1	6.58741000660962	6.89042574508569	1	4.4714683510209	6.61592082057797	5.21185968074304	5.43619955036963	1	1	7	7	2	7	4	7	2	2	3	7	5	2	7	7	7	7	7	3	7	4	1	77.5	0	3
72	6.11196155414252	1.97493815317847	5.98332504424009	6.39437836782165	5.58330017964476	6.44904549356953	4.07564106901591	5.30786198556949	6.63617541785053	4.91326238969016	6.09746338337952	6.67375196287546	6.49943548069398	7	7	1.51029425427296	5.5268211091747	1.90348554308212	1.96541713507188	5.43519699810675	1.72485920801461	6.03479684005718	5.77909926036128	1	3	7	7	1	4	7	7	5	7	7	7	2	7	7	5	7	7	7	7	4	4	7	83.25	0	3
73	7	3.16751954753978	7	5.1707436911216	2.10435474091204	6.70793813590602	5.37379460137518	2.8843697697563	4.91886145867437	6.70974192399832	6.05641057562853	5.34990342458244	3.57898896312766	5.79282167705265	6.24040550949036	5.7774080208616	6.24566019440566	1.07186603207803	6.76777684817601	5.90657021307499	7	6.64187194277878	4.28437036827831	1	1	7	7	2	7	2	7	1	7	7	1	7	2	2	7	7	7	1	7	7	7	7	64	0	3
74	6.6313268647595	1	3.00739610428549	2.12999836542933	6.62125035454697	6.90246440552036	3.98454805329018	6.17448537672415	4.809450151078	6.44425980761916	2.90578762255051	2.14295442465687	4.77737966093256	6.77685135966887	6.34353109913434	6.74818578948717	4.09412197522536	1.60377668509924	5.12719934335468	3.34422523670542	6.46619589034283	6.4743007539067	4.67451927263352	1	1	3	1	7	1	7	7	2	4	7	1	7	7	7	4	7	7	7	7	7	5	2	91.75	0	3
75	4.21090553377692	2.31283168541568	6.36752752979375	1.19289875552982	4.99874265109524	5.26958186388038	6.31319365819535	5.08247598596369	5.93586713745998	5.58631941630704	5.1514415437284	5.66466265474971	6.7777165403417	6.53435939255495	4.81107418822274	4.81879604276912	6.33838109894075	4.52978261666332	6.48353711494528	2.66890268345593	5.6630449679765	5.6751411281298	4.27501717426465	7	1	7	1	7	3	7	7	7	7	7	7	7	7	7	7	7	7	4	7	4	7	1	79.5	0	3
76	4.56608748792445	1.81867155169197	5.58854671212254	6.72294435940359	4.58870552117306	6.22597683387707	2.57575241141454	6.68798790783195	5.19421940558297	7	2.82534478372626	3.55306003800352	4.84686306679681	5.7697956562363	5.56357303285416	6.08200502909758	6.52913678362488	1.20313442808004	2.89886763903576	4.23320581666982	4.33992318372866	4.2445779161415	6.77768931890385	7	1	4	1	7	7	7	7	7	3	7	7	7	1	7	7	7	7	7	7	7	2	7	72.25	0	3
77	1.1373369820427	3.91791751854508	6.96968151407343	1.62714956725826	1.18372866497489	6.40460510470496	3.79590344760279	6.57845391946388	4.21243395596696	7	2.14268674389533	2.92582906893833	6.75405139897074	7	6.82741095367571	4.48568618871221	4.33606816608461	4.25956806653222	4.35777832536651	1.70879583391594	5.62281192537107	7	4.85988466846165	7	2	7	1	7	7	7	7	7	7	7	7	7	7	3	7	7	7	7	7	7	7	1	82	0	3
78	7	5.33870931050767	6.02635367451924	1.92177083807925	1.41472311712335	5.37021495240179	4.44261162568186	6.02891377993334	5.30221600818266	4.87935106287634	6.63502678635418	4.36348273186533	5.4951693028318	5.37010438642859	6.79955027598649	5.8394568551697	7	1	1.57005146604824	2.47934140289487	7	1	6.0391795294039	7	4	7	1	7	1	3	7	7	7	7	1	7	3	7	7	7	7	7	7	7	1	1	86.75	0	3
79	5.36421486614562	1.48454769308941	5.17456605198233	5.59265650995241	2.56783314022205	3.0260786829917	6.99007303573264	6.4876719056302	3.91878131827608	5.00210765797519	4.44520784792944	2.72667755523888	4.37502417408387	7	7	3.94889376033513	6.59694311544009	1.68010189040693	1.24026070097368	5.12020415250556	7	5.02295958269025	4.63203379931237	7	1	4	7	7	6	7	7	7	4	7	2	1	1	4	7	7	7	1	7	7	2	1	74.5	0	3
80	3.55912239972808	4.77309111451391	7	2.68494567790832	4.33296413435567	4.82878687836034	4.09867679216477	5.27155374749908	2.32801379992087	2.82429832066491	6.71535172219387	4.73054267411973	3.64481898867716	6.63185260067612	3.9469384244839	5.60364221924939	6.09551448518535	6.9414418244132	7	7	6.3653698157151	6.72553743809284	3.18443572775227	7	1	3	1	7	7	7	7	7	5	7	7	7	1	7	7	7	7	1	7	3	2	1	68.25	0	3
81	5.96879968442044	1.12877389763372	6.61757736924203	2.32391084664758	4.17699461831142	4.82333032614997	4.70637778535264	4.64745793714911	2.5295695155105	3.8201579539542	7	3.66922334927448	1.98456719904258	3.0051093367237	7	5.80031820791143	7	2.85870255629523	1.19612415942676	6.91084863675046	6.73791325755127	4.01636644379591	4.39454071669343	1	1	7	7	3	7	7	7	1	5	7	7	7	7	7	7	7	7	6	4	7	7	3	72	0	3
82	6.34195613849298	2.8624044081316	3.3656643035829	3.70080361265527	6.39112032933473	4.71502528767142	5.39817269242518	5.96259362159266	5.34119392869821	6.94984864167603	5.77826033813861	7	4.06522554233536	7	5.47774685580071	4.79561968684472	4.9383221251776	2.49942086636937	2.98447162594951	3.39860198708518	5.46745770557799	2.69711658429596	5.6967330032755	1	1	2	1	7	3	7	7	7	5	7	7	7	7	1	7	7	7	1	2	2	2	7	77.75	0	3
83	5.8164177234123	2.06265170511586	6.83974220281101	3.34786171340831	1	4.53136664293166	4.47564938393627	6.34519353724068	6.20155622871562	6.92988443763255	5.72846845412284	2.26527359326763	2.59943906979756	6.03729145627865	6.08659933086501	6.21071917842282	5.027220839831	3.49721434546562	2.85603690661398	4.73586992518274	5.75921524777611	6.31785504825691	5.18733516429609	1	1	7	7	6	4	7	7	7	7	7	1	7	7	7	7	7	7	7	7	5	7	7	87.5	0	3
84	1	3.50906403168518	5.29147370843575	1.49681698180274	1.83040898041256	6.70682423718608	3.71323467460933	5.92886288817717	4.26896366945299	7	3.17420578410058	1.31598330445147	7	7	3.8403971409046	5.88600052938686	4.57922922672911	5.07096111152448	2.63772288052099	5.05238636033982	5.33772930177629	6.69887706770399	5.55485145300684	1	1	7	2	7	7	7	7	7	4	7	7	7	5	1	7	7	7	7	7	7	7	2	69.25	0	3
85	4.84930438792514	7	5.53088123539042	1.04272133420071	4.35713999615902	6.76291239799347	6.08502621821628	7	6.94154776209183	3.47673893577339	6.3858042635724	5.07834991031473	6.60812538440917	4.05295370147667	3.03360082361871	2.74044586203987	5.52634777005153	4.0024363879298	1.80933538710693	5.98313912562519	5.28205061236039	5.61938635405255	6.05615048890079	7	7	7	7	7	7	7	7	3	7	7	1	7	7	1	7	7	7	7	7	7	1	1	54	0	3
86	1.86563596434432	2.25643791455818	3.87306946124354	6.242490608607	4.18837649575816	6.49891545096959	4.59391289498485	6.18893229429266	5.9076109778417	5.97304363408655	7	5.99879436216684	5.18350789940782	1.87690439265129	5.64129390043785	5.91977930876004	3.51457070889025	2.76205936176316	2.07329587073295	3.09803959097986	5.92112704316161	5.70121075280794	4.99512496263687	1	1	7	2	7	7	7	7	7	6	7	1	7	7	7	7	7	7	7	7	7	7	7	82.75	0	3
87	7	1.70942814157571	4.37495422524922	3.68576895730527	5.63833897863838	7	5.02776978791374	4.13419265266705	1.9459486962234	3.56062750440953	1.68074061072813	3.88142079869713	7	6.70976281572291	5.68980130864833	3.29432567869188	7	3.05503862130848	4.241261628279	6.48353556827932	6.47542948797492	6.86221265127968	5.3745821416339	1	1	2	1	7	1	7	7	7	6	7	7	7	2	1	7	7	7	1	7	7	5	7	76.5	0	3
88	3.89358984359095	4.61127582067713	6.99848387043635	2.22725807722355	3.91359863581208	5.25218338307782	6.60437964290036	3.66062137753203	4.83330681068438	2.14100008698151	4.36547413961999	3.79677877735286	3.83995689594299	5.63341287191295	4.73164765004163	5.35676048619814	5.53765885420112	6.90571434626189	6.09842940844413	6.99590479671577	6.90130118214659	6.67206792687317	3.41108991998922	7	1	3	1	7	7	5	7	7	6	7	7	7	1	3	7	7	7	1	7	3	2	1	76.25	0	3
89	4.92876984915011	1.16396249047304	2.50027850890411	3.1162199580888	5.35145346829838	4.11582771882221	6.33700444675443	1	5.30350656157672	7	1.85118845740394	5.86516249292028	6.01818352507995	5.56331418705027	7	4.56566225486654	4.24344914995147	2.03997247245185	4.77869740050588	3.98416025622305	4.52098444126246	6.5512634415866	6.32950112004861	1	1	5	2	7	7	7	7	4	7	1	7	7	7	7	7	7	7	2	7	7	7	7	62	0	3
90	1	2.13682185809421	5.93470955301137	3.4881785765236	1	4.28335477077649	5.24685072327791	4.49976472204196	1	5.28052358613934	5.68071501036302	6.60099236343694	3.93455916099739	4.58415915810977	6.09382409296478	5.67709736389614	6.08360034962474	2.10160491959311	2.09252122632274	7	4.91255414368326	2.02413218798089	6.15728360507004	1	1	7	2	5	2	7	7	1	4	7	7	3	7	1	7	7	7	7	7	7	1	3	70.75	0	3
91	6.53181010576236	1.93801644047495	6.25541260938888	1.72296397079365	3.31272283921538	5.86642522070014	4.8154971479561	5.02452501052515	3.36309620155304	4.87679006240985	5.80763584590079	3.20176921752875	3.03640109951049	3.5604424586345	7	6.94818466216912	3.14193119746938	4.17784017725896	1.93560508949956	6.56535744241102	7	4.76613380179823	3.99765859552186	1	1	7	7	2	5	7	7	1	7	7	7	7	7	1	7	7	7	7	7	7	2	2	62.5	0	3
92	4.79577273794945	1.09837656923178	4.43377020292112	4.91475792010537	5.51089386660072	4.70680766844504	5.16333711799018	7	5.9518229448051	6.6598940396378	3.36533427532428	5.77462746003892	5.39128279232156	3.61087531951187	1.53264345288965	4.40339540558668	7	3.84565295033062	1.30289273761384	5.88764811780632	4.56194550600018	4.13496447029051	4.58677915269619	1	1	2	1	7	3	7	7	7	4	7	7	7	1	1	7	7	7	1	7	7	2	7	67.25	0	3
93	6.80989868967958	1.86180501749015	5.68176226426315	3.95607822210867	4.97796661443908	7	5.15321162060786	4.88156435357539	5.40546019699684	1.29706881273981	3.17106278186438	3.59745941425088	6.71327985640785	5.7470465581298	5.12703132085054	6.6369627201719	7	2.03868343573739	5.23366281769331	7	5.23803817487599	4.27804298349842	5.45170736124484	1	1	2	1	7	1	7	3	7	4	7	7	7	4	7	7	7	7	7	7	7	6	7	72	0	3
94	1.48137125568886	4.30214815905351	7	1.26366636698982	1	5.69853059976152	5.36302006820496	6.13625267460717	2.32810273167383	3.69210156664529	2.13409563526203	3.67301971148374	3.93308799153069	6.64879918950107	6.03590569155823	6.71680293658341	3.80025909507209	5.97987340537133	4.49782098515312	2.89686431421482	6.66982494057668	2.89392723727746	4.48018245034224	7	2	7	1	7	7	7	7	7	7	7	7	7	7	4	7	7	7	7	4	7	7	2	72.75	0	3
95	1.57599689944753	3.36368468982814	7	3.86595055532343	1.00093707494396	4.49801995513146	4.9922054637235	3.94126654619092	1	3.88596180105427	6.19997944953287	4.02068436071252	3.83274950490478	6.30053024580947	5.46577214544246	6.94487647450605	5.42376970192806	1.14547793266972	1	7	3.44416694091435	5.66786485058907	4.79030269553585	1	1	7	1	7	7	7	7	2	7	7	7	7	2	7	6	7	7	1	7	7	7	2	85.5	0	3
96	5.13455200712589	1.55652009446293	3.97998202957253	3.37398854133996	5.60721405545578	4.17395521728641	5.21535810365643	4.40749997398417	5.34291098970652	5.34405779794465	3.71134007453868	7	4.38076751273193	6.63404340758825	5.44897346652038	5.55609724428345	4.95892270976289	4.5292720653697	4.7288889974328	5.92362523424799	5.24519546251696	6.83191816633215	4.29174093112025	1	1	2	2	7	7	7	5	7	5	7	2	7	2	7	7	7	7	7	5	7	7	7	60.25	0	3
97	2.88389808897594	4.74963469215825	7	5.23480176689449	5.20480104382341	6.3728169963597	6.48470026404663	6.60955321496026	7	7	4.1426081001828	6.82706857215193	2.08055658737026	6.7847462273766	6.08305393876302	6.71382075918239	5.96123339081253	5.17703258756588	6.20206841009008	7	6.2976262400517	2.92742552955562	7	7	7	7	7	1	4	7	7	7	4	7	4	7	7	1	7	7	7	7	7	7	2	2	80	1	3
98	1.92507891384034	5.1649947997006	6.85918115698717	5.56237787786367	4.46222439218907	6.26946744706601	7	7	7	6.4678736021	5.74121032240811	7	5.76033495885349	5.95811226629041	6.26610107117026	7	5.24205717166657	5.43419730660937	4.82126398873869	6.87117217771622	3.74348490370371	5.89825821784536	6.69229165860817	7	7	7	7	2	3	7	7	7	3	7	6	7	7	4	7	7	7	7	7	7	7	2	92.75	1	3
99	4.00043799390529	1.2961663169633	6.82446274186353	6.27537471504739	1	6.95943931027184	6.92072659842439	6.65299473629433	6.11811842373903	4.4443438179083	6.91559239526182	6.18100038394729	5.68547255416291	7	5.04202199835214	6.84783269576776	7	5.90486904698476	3.24339067775069	7	5.13984943514453	7	6.51841422494765	7	7	7	7	7	7	7	7	7	3	7	7	7	2	7	6	7	7	6	7	7	4	2	80.5	1	3
100	4.53143769615776	5.96556917596023	7	4.62607926101574	3.66494077040118	6.11985587170532	6.79988527256958	7	2.05663183259827	6.30659910137423	7	7	4.79368071936799	5.02137830598803	5.74596181612739	7	6.93142953043783	2.70613804284805	3.71817236999793	7	6.5179517046312	6.52551672789735	5.86841509390148	7	1	7	7	7	4	7	7	2	7	7	4	7	7	1	7	7	7	7	7	7	2	2	88.25	1	3
101	4.34562953461222	3.97631632092005	4.22029606989881	4.25908544758387	6.89105768804271	6.23864735418697	7	6.60959434307438	3.16041942658737	6.43584810649777	7	7	6.40620173850603	5.87779850121671	5.97822238799981	3.56700335706892	6.9358032193773	6.86311897597928	2.82959650882108	4.45321581609202	4.71200458566544	6.18234503355108	6.18193226163141	7	7	7	7	2	4	7	5	7	7	7	2	7	1	7	7	7	7	7	7	7	3	7	96	1	3
102	3.01068035398013	4.68616419594818	3.62561874224579	5.30472115664937	4.98048651634084	7	6.00451356341145	7	5.94376426787404	7	4.29153382183314	6.74836038812767	5.4078724370198	6.27946591169772	5.55587411717287	6.78094464370475	6.81439146090918	2.6611036661971	7	7	5.71847087629818	7	5.51674287337843	7	7	7	2	2	3	4	7	7	4	2	1	7	1	4	5	7	7	1	5	7	7	7	92.75	1	3
103	5.20441925863144	2.53804119320322	7	1	3.97533607027724	7	6.8133496042138	5.62548229167072	6.44406753046641	4.90688291994827	6.45150818766413	7	6.56110629344677	6.40829702623548	3.67186894085843	3.75845487473819	6.94651670242202	2.85511346471595	1.22143563151037	6.72868568898176	6.3381136061159	5.72156380921268	6.45584629256936	7	7	7	7	7	7	7	7	7	7	7	7	7	7	7	3	7	7	7	7	7	1	7	106.5	1	3
104	4.82907088850647	6.05882568853412	7	5.39305401177621	6.85476960843703	6.61843334732646	4.30607195524896	7	6.0561272319617	6.57478043703987	5.85018835200185	4.97664035073959	3.76724936561304	5.36361849952073	6.28070419999413	7	7	5.69442636191209	5.26128619200787	6.15225790942504	5.87075725428426	6.07002851167368	4.89868222523697	7	7	7	7	2	3	7	6	7	4	7	7	7	2	7	7	7	7	7	7	7	2	1	85.25	1	3
105	4.41619052418536	3.92964419960224	5.35208608748331	4.37708254271689	7	7	6.09774769136269	6.34413148251461	4.51296541714033	6.35880299980555	6.06962480205035	6.47321382201902	4.80332748799137	6.6822084403325	7	1	6.84088426658278	1.66827856359225	1.72682884094262	5.55446364558287	4.47179298152	6.35374883408876	6.05960231978259	7	7	7	7	2	4	7	7	7	4	7	2	7	1	7	7	7	7	7	7	7	2	7	95	1	3
106	4.89284000281696	3.72218507990395	4.7492513875893	4.80698733869614	6.57853121620462	6.08909840076669	7	6.9446801216848	3.86227542603461	7	6.51205327980129	6.11419004252544	6.00401261384982	5.84721203831171	5.92053072006898	1.83386070549005	6.01502426295021	7	2.13133950633553	6.83301907052475	4.26308060050558	6.52795206074101	5.13448788273337	7	7	7	7	2	7	7	7	7	3	7	2	7	2	7	7	7	7	7	7	7	2	7	86.75	1	3
107	1	6.62052633844712	5.685585454023	4.86409591089463	5.6566063191712	6.16548221008692	6.54722395949646	6.59285409175163	4.46024829800679	6.27884741765412	6.80578085645742	3.97177240294956	7	5.39877917670008	6.92622288679775	6.54378705416029	6.02099486364156	6.25400495117457	4.35769162382065	5.79589157228714	6.38482119564727	4.30219705239879	3.82557718672494	7	7	7	7	7	7	7	7	7	7	7	3	7	2	7	7	7	7	1	7	7	7	7	64.5	1	3
108	5.62524290603187	4.06976486743162	4.77584917854124	4.46772309557446	6.61344452934309	5.7181250356881	6.3964475460514	7	4.17265089096462	4.09327445535434	7	6.31715740433879	7	5.1681734071542	2.36421207305768	4.94496451351558	6.82361055932864	5.6387408610845	5.2838986089174	6.43295696943799	6.27475992996798	6.46043472748725	6.3071041366091	7	7	7	5	1	7	7	7	1	7	7	7	1	7	7	7	7	7	2	7	7	4	2	103.25	1	3
109	7	4.92377425047774	6.44981928168873	3.46775934186436	1.60888163251683	6.94240804941278	5.78525520122185	6.57784036135537	1.36215344036662	6.68491947520468	6.68850685738691	7	6.98211174037817	6.94000681046212	6.16656065237865	4.60057286764505	7	1.53452853446407	3.26713473771174	7	6.30126892499646	6.21347611252194	4.562039300414	7	7	7	7	7	6	1	5	7	7	7	7	3	3	7	7	7	7	1	7	7	7	7	84	1	3
110	3.21245488150654	6.34123638891523	5.98792023282799	4.21829669286358	5.65912467513968	6.14397290325297	4.55641797999326	6.78921389457483	2.6280077822355	7	4.66736537102735	7	3.3895677886318	5.3129429902145	6.34555319783263	5.76344285967415	6.59373312742443	5.99380844473895	2.32739353095732	4.44011777694095	6.77103723578196	5.54564654409137	6.40989238670672	7	7	7	7	3	7	7	7	7	4	7	1	7	3	1	7	7	7	3	7	5	7	2	81.75	1	3
111	4.61621463606228	4.95495960491926	5.56295633000546	4.52343409956657	4.63585461851793	7	7	4.99104304880702	4.2689696010233	6.29075808972186	4.826681551828	7	3.44880756534006	7	6.29795840008457	5.64242544983677	7	7	6.99804702380253	6.92064850471732	1.18389606762096	6.10967459421029	4.83997382869298	7	7	7	7	3	7	7	7	7	7	7	3	7	7	7	7	7	7	4	7	7	1	7	72.5	1	3
112	2.31163616294941	3.95873579683594	2.86566125071215	7	5.72634790751928	5.898374178969	6.67605658584314	5.701172799229	7	3.3991153832944	7	6.7559125513259	3.08125341775435	6.3101429699065	5.183821023016	4.15936878471913	7	1.59094398174697	5.27028380118091	7	7	6.34457581322945	5.85850404119904	7	7	7	2	3	7	7	7	3	7	1	7	7	7	1	7	7	7	7	7	7	1	1	97.25	1	3
113	4.36846610725245	5.32982307383254	4.23618772101319	5.72130155376838	1.40781278288059	6.68387287563375	6.61025412899717	6.32805503750345	6.28174132228643	4.36199891293172	7	6.48002826679442	7	6.00153590952106	6.54116268348562	6.32512056014148	5.14335058882624	3.96556691864112	4.09802072142478	6.34070852016394	6.54615315583808	3.8112311469116	6.70026524895258	7	7	7	7	7	7	7	7	1	4	7	3	7	1	7	7	7	7	7	7	2	2	7	81	1	3
114	6.6569918143924	6.1397358209931	6.22480408478866	6.84900960739072	5.53745628895707	4.03296608293165	7	7	4.67036316396985	5.00121700080352	6.69318775223813	6.83675731204932	5.34646622549425	7	5.39012089766603	5.3927380458703	6.6275869105474	1.79208097858637	5.52361592575335	6.19290818139553	5.65231069247215	5.53492086045023	4.04614318071047	7	7	7	7	2	5	7	6	7	7	7	7	7	7	6	7	7	7	7	7	7	2	1	73.75	1	3
115	3.98609018432341	2.98347764750623	3.99539580253819	6.23872629899979	5.7221773798207	6.87988398005913	5.98813851184856	5.91491991581809	3.70295865394492	3.95737373331599	7	7	6.27509682926122	6.68698876214955	7	5.37993482419155	7	1.96100908069158	5.46301735378151	6.78597715600532	4.11409854760699	5.37693672983753	5.22799125180569	7	7	7	2	1	3	7	7	3	4	7	5	7	7	1	7	7	7	1	7	7	1	2	92.5	1	3
116	4.14186074811715	6.32554651373175	6.78616515643548	6.0299102797343	5.28704682245613	6.54733292863861	5.60254779471775	7	2.57727612486625	7	4.35499420276188	5.00455755970601	3.57015131020873	7	6.70034454610827	4.27872707962419	6.8578289961728	3.85262208217091	4.64382608196219	7	5.98811456845662	5.00037762694255	5.82540183219246	6	7	7	4	2	2	7	7	7	7	7	7	7	7	3	7	7	7	2	7	7	7	1	88.25	1	3
117	1	2.96317273720622	7	5.10848478883589	6.99188351921634	6.47862177104834	5.95294294416095	7	6.7502186890535	5.85147672188833	6.94451338231709	2.32487376184281	6.45432344915777	6.34602323017785	3.42963990704685	7	6.05491350386082	3.05150061321361	6.68249519228113	4.77628500774215	5.46968051247906	6.36689303535507	6.77541135751158	7	7	7	7	7	5	3	7	7	6	7	1	7	1	7	7	7	7	1	7	7	7	7	84	1	3
118	1.90131686394495	6.42363771781323	4.87949800345392	4.25882286831302	6.14883127222584	6.58857526437857	7	5.43633858645103	3.12253193716534	6.19778733020802	7	7	6.19198941922305	4.48291009872629	3.34581489928206	5.50935402636585	6.36882665573298	3.32837327973036	4.4088858025925	6.17299112887906	6.77417956494673	7	6.4429115005415	7	7	7	7	7	7	7	7	7	4	7	1	6	7	3	7	7	7	3	7	5	7	2	75.75	1	3
119	4.2327976896427	4.13063473503176	3.56742008040484	5.47645128718891	4.85510620368164	7	5.14969406852215	7	6.23889741524253	6.6529604448369	5.16109502505696	7	5.3540057184715	6.49995379853131	5.99031588712553	5.98415068380073	5.78752714462472	4.66314582316682	6.58919075913639	6.76958389907423	6.21958044489652	5.34702055349037	5.23395356938306	7	7	7	3	2	7	4	5	7	7	7	1	7	7	2	7	7	7	1	5	7	7	7	85.5	1	3
120	3.05234095223341	5.49528166574282	7	5.16980578415603	6.92647526515551	6.86960256119804	6.59351505214152	7	1	4.76495105443161	3.7994847415245	7	4.94845683780965	5.71944822360731	6.46551750949037	5.53805394424718	6.9858085606561	6.05144068390525	1.81758701611304	2.89414901867579	6.77790907873894	5.86908713794042	5.20983743594384	7	7	7	7	7	4	7	5	1	5	7	1	4	7	2	7	7	7	7	7	7	7	1	94.25	1	3
121	4.68349092567958	5.88236856625952	6.68098668378876	2.62335470934411	6.09952557873961	5.53507922770413	4.42275968178624	6.98017498376695	5.80216946463338	6.44873230408397	5.73110204045648	5.99350615294373	6.46883388491522	5.788637669197	3.68441777712641	2.66627893270978	7	3.94808741401485	3.95522623009127	7	7	5.79062012854408	6.98694185217304	7	7	7	7	7	2	7	3	7	7	7	1	2	2	7	7	7	7	7	3	7	4	1	74	1	3
122	5.38664159122629	4.6830654842334	5.31887638851265	7	5.99569666717221	6.14272386787638	6.56566988810317	6.16087833313026	5.58781230344923	5.28055842711967	5.87861455503521	4.51050968555431	6.57302882445388	6.94654469721353	5.32293298274437	4.74117423131534	6.39420309025012	4.13216860987566	6.17398711411658	1.52933802943707	6.85350478840118	6.91371034603894	4.86332188403454	7	7	7	7	7	7	7	7	7	7	7	7	7	7	2	7	7	7	7	7	3	1	7	81.75	1	3
123	4.27174970966985	2.10894995944152	7	3.85638439216869	7	1.64723901646102	2.73366824113933	2.88899226741751	7	6.10969404430923	6.86907600659028	5.70885851153155	6.74785641432885	5.92377183110305	5.61501084611169	4.18756992213049	7	2.24717827031054	3.05935104578749	7	7	7	6.76145924201394	7	7	7	7	3	7	7	7	7	7	7	2	7	7	2	7	7	7	1	7	7	1	7	81.5	1	3
124	6.70245575786004	6.33510791953845	5.2680151207743	3.15728141117385	4.17045882984572	5.21498390708095	7	5.11217185825211	2.20793879717883	6.70439870776227	6.83164235462032	7	6.42880143137085	5.04117176197085	5.9875674219789	7	5.04972309537017	3.47824100047979	3.16438440335461	6.82882784559122	6.77234482361758	1.06143745484413	6.9569397077683	7	1	6	7	7	7	7	7	2	7	7	2	7	7	7	7	7	7	7	7	7	2	2	87.25	1	3
125	2.37048234853454	5.13777471118885	7	5.94265722465019	6.75891646349114	6.69416600202768	6.93867267706062	7	3.86898965065356	5.10494847359255	4.95522591897583	7	6.58107141463748	2.55753478154272	6.14807792255514	1.31863177921015	5.9395603166285	1.3428333678641	2.48653683518681	6.93668942074036	6.86303031977676	1	6.31641380452025	7	7	7	7	7	1	7	7	7	4	7	7	7	2	1	7	7	7	6	3	7	2	7	96	1	3
126	1	6.43054367278617	4.46115816638349	4.89032121900201	6.99669806394822	6.35119742898632	6.97781261036512	6.62385591031174	2.85282976219558	5.54600040912614	4.89033962946742	3.68217647716819	4.7429098205102	3.74481063405351	5.13923317243272	4.69905522685248	6.09668119664515	6.97345686648095	1	5.53716712398594	6.9283509025461	7	6.84986507272565	7	7	7	7	7	7	7	7	7	5	7	1	7	7	6	7	7	7	5	7	7	7	1	79.75	1	3
127	2.22651252563428	4.67544458959462	6.23800944205539	5.80091780377053	7	6.73665014063985	5.16590589371454	4.9256083907818	6.86780367059975	4.64141675185379	6.82007916393419	3.32385980035717	6.38217626695363	5.99721643231421	6.12552280276505	7	5.4907358297588	4.73748197836098	2.38248356504038	3.27140539563083	6.75110011534408	7	5.45296652813074	7	7	7	7	5	1	7	3	7	5	7	7	4	7	3	7	7	7	7	7	7	7	7	88.5	1	3
128	1	2.41057570729907	6.14673757152597	5.32696100862897	6.95914199072491	6.81598050459134	5.33677363124471	6.18562107214301	6.01018822695376	1	6.81189229790689	3.71898008370219	5.86241901959412	5.32768378192484	5.4719026864042	6.3062281637019	7	3.25922720655126	7	7	5.21309057071008	6.75755783325637	6.25814960780189	7	7	7	7	7	7	7	6	7	7	7	1	7	2	2	7	7	7	7	7	7	7	7	73.25	1	3
129	5.17123870079519	4.9795536949043	5.19540098389865	5.74040982867321	1	7	6.0652763025981	5.31067699723844	1	7	7	5.94473296204877	4.32109011327231	7	5.32988123441796	7	6.0791137742627	5.12540367464992	3.46102788054949	4.0700152717806	4.62086546129739	4.84049634922865	5.31460351872766	7	7	7	7	7	7	7	7	7	7	7	1	6	7	7	7	7	7	7	7	7	7	2	76	1	3
130	7	2.4302443605942	4.41756626670712	4.39176019226702	6.35371726601793	5.82479210198632	3.98278775679835	6.46602003031929	2.74255675274533	6.52522427383566	5.29993537059137	7	6.29927649705593	5.53923758887596	4.00942849851288	6.9812489492243	6.03815041739208	6.74661457347182	5.99421784673232	6.06707051044217	6.86477093227337	5.7006785307237	5.59587364930051	7	7	7	7	1	7	7	6	7	2	7	1	7	7	7	7	7	7	1	7	7	2	7	72.75	1	3
131	1.55310298807178	2.73653249142957	6.77433695425463	6.47014058673296	7	5.88855973821158	5.79341444473457	6.50681122911071	7	4.01578500924987	6.52007018119231	5.88312686092422	6.81062954450205	6.10806927416886	7	6.84503089848279	6.04177495405853	1	2.25369714995147	4.36454914951356	6.80983428778774	5.94777529475873	4.9581821447136	7	7	7	7	7	7	7	7	2	7	7	1	2	7	7	7	7	7	1	7	7	1	1	96.5	1	3
132	4.08269099182755	3.77764378105288	3.62607307794929	5.34272400998056	1.60324126735951	7	4.71569789133667	6.89986452953694	4.87028603619038	5.93172976208355	6.0544014547424	6.05219087163424	6.98648358392316	6.93401529363142	6.73752568468257	6.30570837461065	5.17564528062919	4.44329951281641	6.44757732430187	5.77329212652764	5.95435443450892	3.84586923737148	5.80175787229872	7	7	7	7	7	6	7	7	1	7	5	5	7	1	7	7	7	7	7	7	2	1	7	66.25	1	3
133	4.84783944345694	6.71900119157912	6.15468854696492	4.02934686805527	3.17386594083746	6.55679372786742	7	6.15585291541226	5.46482401261832	5.84204970543465	6.88235188623325	4.51333013473357	5.43759516114499	5.22582740691873	4.15267786886602	5.9534614956824	5.89009335669868	6.26340939852322	5.80889044353203	7	5.13383567903583	6.18299965471837	6.723673130031	7	7	7	7	7	3	7	7	2	3	7	5	7	7	1	7	7	7	7	7	7	2	2	71	1	3
134	3.71281540618339	2.49060835532269	6.03338120295403	6.45168049090047	5.44389595482743	7	6.04170336755909	7	6.99789376272972	4.35343955976881	7	4.86958005827865	7	6.08914748039626	3.13312581616566	3.98551385816085	4.96963129530576	1.5681447816363	1.76644055420579	7	7	5.99524594025276	5.4870354399118	7	7	7	7	4	1	7	7	5	3	7	2	7	7	1	7	7	7	7	7	7	1	1	78.75	1	3
135	4.423794696725	6.27856987615422	6.45684334435168	5.51222800117911	4.35980910390013	7	5.76110021200931	6.24273489344695	6.79090170655448	2.81038987828734	3.83218047951934	6.44383333574487	1.67523959630263	7	5.96728181834228	6.57795529697964	6.87840896720275	5.55274622499182	1.09342803593417	1.93820083864093	5.6670911587029	5.98603400854622	3.38400246214394	7	7	7	7	7	2	7	5	7	3	7	1	7	7	7	7	7	7	7	2	7	7	2	82.5	1	3
136	4.84984127828044	5.54277484942981	5.28878340274501	5.00299459159239	4.18402410832598	5.9561955514767	6.48056542592162	4.06226531126713	4.99561873737692	6.95764908044472	4.53543388093582	6.11708239517624	4.27526913818979	6.78927737034156	7	4.16966236511388	7	7	4.91295094755129	5.8863519902639	1	5.56299846795224	6.14307822377534	7	7	7	7	3	7	7	7	7	7	7	7	7	7	7	7	7	7	7	7	7	1	7	78.25	1	3
137	3.63544727797858	5.44769675574863	5.88802905820593	5.75083346919703	6.61021754235619	7	5.54445997110483	6.55478103469536	6.39290169991231	7	6.2921534783017	6.02757965067739	5.54068887232356	6.0730937008592	4.89911307303108	2.94289570439367	5.2994955265165	1.44599269411666	6.45843565222898	1.90230702880992	5.53395575828241	6.05207824013071	6.40182447805407	7	7	7	7	7	7	6	7	7	7	5	1	7	7	2	7	7	7	7	7	5	7	1	88	1	3
138	4.80327596964086	5.47472602847929	5.6209176720962	5.60416304485902	5.90157831361701	4.48617917821952	7	7	5.27854037516619	4.85423811532954	3.77276461870937	3.27983262514107	3.40066100299855	6.8831746570519	4.95436921368931	6.35834980442886	6.72457690268303	5.70737953782812	1.36606072767582	5.63033529479148	7	5.1173689141236	6.20910313105246	7	7	7	7	2	7	7	7	7	7	2	1	7	3	5	7	7	7	1	4	7	3	2	59.75	1	3
139	3.16281008262923	7	5.63665791591487	4.37300703933795	7	6.07971983453916	6.27260735784305	4.03001359500714	1.34763727899281	4.74557405270052	2.13489869327026	3.49030469409904	5.98527245003607	5.78571289747019	6.54730573855285	7	5.87617794634258	6.36224717949408	5.12440949193718	7	6.30000892567733	1.95599347450397	4.75844927549595	7	7	7	7	7	4	7	7	3	4	7	1	7	7	7	7	7	7	2	7	7	7	7	90.5	1	3
140	1.45036266539499	5.98436159892181	5.51667796335051	4.28036223309536	5.29491822084313	6.64704527672774	7	5.99025775840711	3.11393105058037	4.37133279298716	6.5440984810962	4.01644304557153	6.98461824028737	6.48737207854455	7	5.54016334344677	5.67089146326399	5.80650040003235	4.73329319094066	4.6005527507063	6.7884477756832	5.07837929727069	3.41675430170523	7	7	7	7	7	7	7	7	7	7	7	7	7	1	7	7	7	7	1	7	2	2	1	85.25	1	3
141	2.65828432114613	5.39750859450442	6.12293244259046	6.32629332928039	6.64288474282841	7	7	6.53246961505752	5.68431823933368	6.98273833411051	5.42308056362747	5.69142999669232	5.70708693990572	4.60160922944573	2.7341128600945	5.55967879124974	5.27748902870881	1.26190929305195	2.63431618181251	7	5.8645391662367	5.08657178545458	5.17148157078969	7	7	7	7	7	1	7	7	7	7	7	7	7	7	4	7	7	7	1	3	7	2	7	75	1	3
142	4.18958345222175	2.55640086737047	5.3775965363311	6.69891659368087	1	7	6.38309279478855	4.9106219959111	4.58752236619976	5.18183177546253	7	6.07605726376102	3.43511177955017	6.0322329168253	4.98928891735554	4.57175536050215	5.7827046736332	2.59396893169473	5.25262026274729	5.87954988341767	6.54141331746997	3.44081239251236	5.48333991373198	7	7	7	7	7	4	7	7	7	4	7	1	7	3	3	7	7	7	2	5	7	7	7	88.75	1	3
143	7	2.85122443886239	6.18546488573275	5.29261996348271	6.83332626057126	7	5.20760203732252	6.68053274429025	5.73777894152424	7	5.99818598058395	6.11954924962716	5.81478563612393	3.69834415156688	4.07098417668926	6.90090366615806	5.97069757232311	6.04242579047822	5.37344549343773	5.44956737817564	4.88067696928789	6.18603119907963	6.42358281341912	7	7	4	1	7	7	7	4	2	3	7	7	6	3	7	7	7	7	7	7	7	7	1	73.5	1	3
144	3.26279417200833	4.81701749032869	2.67665875681575	5.73626550040247	5.301494785998	6.60486566653916	5.1070325647091	7	5.72252836939842	6.2841604017854	5.64350660849787	7	4.92918665778259	5.75764507559994	4.29881331733856	6.75927004211623	6.21194303906153	2.92741734433228	4.27592822702127	2.76014929576473	5.90284372944917	7	5.14152233516381	7	7	7	2	2	4	2	7	7	4	2	3	7	7	4	7	7	7	1	7	7	2	7	92.25	1	3
145	2.48239487057083	5.02083574077034	6.23621479320548	5.95577488136143	7	7	4.82696802702643	5.77832933186125	4.42013098332706	7	3.41977153266409	3.20214917363297	6.49905633691885	6.83874895996564	5.59592250558734	5.4403851947825	5.91665873048822	4.38028239422366	2.60457292638457	3.57686976970996	6.82456529141843	6.93568591898315	3.90274843254089	7	7	7	7	5	1	7	2	7	3	7	7	2	7	3	7	7	7	7	7	7	4	7	91	1	3
146	4.00970103690692	6.08245692638964	5.40755405251969	3.45155456711273	6.18825325225115	5.8905862718338	7	5.16077498894288	1.60963576290374	6.07299641345366	5.84178023114406	4.70725446431082	6.9141016276962	6.60251938630867	6.15093880210904	5.60061443055204	6.5583104935917	4.40302510676981	7	3.45930162231796	5.31315697503371	4.5106014202205	5.21748200724387	7	7	7	7	7	1	6	7	7	7	5	5	5	7	7	7	7	7	7	7	2	1	7	65.75	1	3
147	1.40188791545941	6.49828388512639	6.76795936694538	4.78365141009056	6.13576226873289	5.48944865876628	3.74803075291156	7	3.13677537867153	7	2.17198281322387	7	5.18657008843158	5.43275434638465	4.19485192748123	6.64071674984249	5.58921696991143	5.44618555724348	5.55537421551268	1	7	6.45043435971269	6.91439393616171	7	7	7	7	7	1	7	3	2	7	7	7	7	3	7	7	7	7	3	2	3	2	1	77.5	1	3
148	4.79806171107601	5.08117426284016	6.92870891440811	5.9252395464133	6.990228253132	7	4.45019064692896	6.91455475806887	5.4283581271365	6.74342358345827	4.50323926651503	7	4.21253784862552	6.89817619739516	5.92709625117984	6.45786037881491	4.94318181884122	3.40002238057798	5.86655379132977	4.60455415947687	5.2714521327465	5.16059253611656	5.77148369780622	7	7	7	7	1	2	7	7	7	5	7	1	7	1	2	7	7	7	7	7	7	4	1	78.25	1	3
149	4.21562823954994	6.18359885050283	5.383182343529	5.85901467443719	7	6.20351971627874	4.45486983765849	5.90214397710701	3.88216032428693	5.16542121558189	4.97032006079011	7	4.08293169268955	6.99590506821214	7	5.92056696971877	5.40439778356169	1	4.84589610564906	5.60404487449813	5.73846630248743	4.51633528794603	6.79023981635729	7	7	7	7	2	7	6	7	7	2	7	1	7	1	2	7	7	7	7	7	7	4	1	86	1	3
150	7	6.17673766441135	6.26468479613938	1.84833901662181	2.80702536204272	6.36452509468742	6.54574842736277	6.40858666175559	6.70438242216818	6.42985999399645	5.46117874876379	7	7	3.9603764629934	4.39949711291155	5.98169544291294	6.89507247682001	6.07426345267279	1.32410960796703	4.07987771711818	4.45149294995516	3.82474752658563	4.73039201055356	7	7	7	7	7	7	5	7	7	7	7	7	7	7	7	7	7	7	7	1	5	7	7	66.75	1	3
151	2.8299972191858	7	4.68851312482515	4.35637529223007	6.83195553232997	7	5.2687801987393	6.66540790074786	2.52154436472076	5.11422295778771	5.79355066402789	7	4.28966373524935	5.64009432293332	5.85191384990657	7	3.3242050003164	3.72055097906619	2.21420375087156	4.01182457205741	4.70246563101914	1.22494337899384	6.6736253215361	7	7	7	7	7	6	5	7	7	3	7	2	3	7	2	6	7	7	2	7	7	1	1	91.5	1	3
152	3.64467541197641	4.40747627015537	5.14156437162277	4.92809514124656	6.74796805340688	7	4.93248699531711	4.17173837252987	4.28799804925803	6.0095684498064	5.35438117356271	5.96687028785636	5.37356985781428	6.52447815082754	5.93920729128777	5.31899957330911	5.31048540111047	1.49567419315784	3.38793601720359	5.90375996968349	4.27899351519331	6.93227500216828	7	7	7	7	7	7	7	7	4	7	2	7	2	7	7	1	7	7	7	1	4	7	1	7	91.25	1	3
153	3.4461607815281	7	5.67037889509138	3.56423590693658	5.47683964965476	5.93015976729824	4.72787339163516	6.01369478704278	2.29093678117796	6.22005697681054	2.57174381729762	7	3.49963779526045	6.23765667004349	5.62145241929915	7	4.22760655968629	2.23115912481111	2.20447773921264	5.30026374568641	6.12289410571696	6.24415049951573	5.99901353423768	7	7	7	7	7	5	7	7	7	5	7	1	7	4	1	7	7	7	2	5	6	2	7	91	1	3
154	6.11212817439795	5.86300204132989	5.82800378313875	5.35468609183825	1.22975678151349	5.36417841013868	4.66660331954423	6.17523218585567	5.3911213954699	6.10230424438705	6.1095535077833	5.11379311458685	6.2430816687032	5.62050012889327	6.90305398406374	2.26765804794406	6.3182024200999	2.60232343964705	6.03898873297699	3.98548876826036	7	7	6.86757857509444	7	7	6	6	7	6	7	7	7	7	7	7	7	1	2	7	7	7	3	7	7	2	2	71.75	1	3
155	6.6414399028944	4.42262843494786	4.77136879681855	3.44548176262227	2.66822608060309	6.60318805172726	5.85089966402266	5.36292345220929	3.20239432783261	5.50430403135957	5.87414537130206	6.54335564304672	5.74929574516516	6.99943160777882	7	5.84528525772874	4.94344692953951	5.8031538453173	3.72847903984465	6.48563256655766	2.78888316437114	6.1435897896505	5.94638827509307	7	7	7	7	7	7	7	7	6	7	7	7	7	6	7	4	7	7	7	7	4	7	7	75.5	1	3
156	3.06807368297828	6.70229169178142	7	4.53157560510184	6.47771620413384	4.77503479120717	6.18057641466064	7	2.30596247122822	7	3.85861817379515	6.21002878856729	4.63820483727491	6.53167914971688	3.79254086686526	2.90198765826738	6.5724794785339	1	1	5.33634498355848	5.04365083372547	5.00160762406421	5.47147644325402	7	7	7	7	7	7	7	7	7	2	7	7	7	1	1	7	7	7	1	7	7	3	1	90.25	1	3
157	6.67313451630613	5.77870639716476	6.27942142610634	4.96120414231176	3.37833356299712	6.24116997262952	5.69744268434092	6.77808949629186	3.84982931437881	5.46247502061105	6.29031931461752	2.12523178250398	6.95654928832331	6.65935694135631	6.60134998481109	7	3.83574448459552	5.17733738386818	6.62769312122034	6.22551796162588	6.29801973002946	1.69900618787742	5.72745985837698	7	1	6	7	7	7	3	7	7	7	7	1	7	1	7	5	7	7	1	7	7	2	3	58	1	3
158	3.32729647280215	4.62722733128131	5.68048919717178	5.8387064185819	7	6.60331438465747	5.63876738450473	6.89730358818628	3.97277537422349	4.6603535087962	6.81078692267241	7	4.99940271218506	7	6.64693247275796	4.70324636404505	4.38423392010237	6.4612318956352	1.20624560579795	2.78654374194794	4.82493686805498	4.27766296575767	5.57842596633479	7	7	7	7	2	7	7	7	2	6	7	1	7	7	7	7	7	7	7	7	7	7	2	80.75	1	3
159	1.42738355171281	5.76983458722904	5.68502717470855	3.92546090306137	7	4.47152950175728	7	5.81128360200466	5.44558584638337	5.31579749015667	4.12537291625232	3.52135328866719	3.62122097940305	6.62653485884148	7	5.79402134488463	6.4545719800475	2.60000946519247	1.97785513289887	4.85286485447873	6.69962105587453	4.94760241375728	3.71211582585555	7	7	7	7	7	7	3	7	4	7	7	7	7	2	2	7	7	7	1	6	7	1	1	72.5	1	3
160	7	4.91328024376604	5.68740442121336	6.44375822311318	6.83704241176892	3.85686804032864	4.75171436615314	6.90614920207274	2.24384843065504	2.79009649876126	6.33788199796963	5.69891022494773	5.07452855990115	7	6.31363362049429	4.38918349242864	4.82525462641415	1.98716902303912	7	4.92858063252838	5.26555454219026	7	5.09839385237099	7	7	7	7	7	7	7	7	7	7	2	2	7	7	2	7	7	7	7	7	7	7	7	71.25	1	3
161	5.39560401255032	1.37297793494192	6.4489453913427	2.9931502228518	5.29117019644552	6.30566563468491	5.0935379823216	7	1.27349755334395	7	6.3285713450274	5.76646366644099	6.42299025679669	6.00359549424737	6.31917146646494	6.18605914826734	5.61797219312196	4.61886426942383	2.7919878916566	4.5876203466465	6.49496971812181	1.16710097649112	5.72847717708301	7	7	3	1	7	7	7	7	7	7	7	1	7	1	3	7	7	7	2	7	3	1	7	61	1	3
162	2.34600086713414	3.17865432562109	7	6.57422311421627	6.76126269289964	5.79365674438559	3.2644564214842	6.11928031980055	5.1887101004155	7	6.24095822402288	6.10010753511495	5.40169044887345	6.46910942120891	5.54434499107725	4.48069277605268	7	1.78375673644929	2.32602792024516	1	3.00102163999781	4.44697940135502	4.20708292033859	7	7	7	7	3	7	7	7	7	7	7	7	7	2	7	7	7	7	6	7	7	3	2	82.75	1	3
163	1.40652213807781	2.93593223019794	6.53228197809279	6.01816514651621	4.67196529615835	5.18196241373606	5.67616184134431	5.76708324735802	5.34389820715921	5.58019780715923	5.10764943024995	6.87343543139994	6.35089741569326	5.19327776774724	6.17537234282373	6.36824127126815	6.33737746510842	4.7484994524777	6.8288125805726	6.23976652645347	5.44031401827832	5.5582376923765	5.43458593644233	7	7	7	7	2	6	7	3	7	6	1	4	7	2	7	7	7	7	1	7	7	7	4	73.5	1	3
164	5.33108133217803	1.51797390715574	4.53731169344208	4.967733890247	6.48244774180568	2.43099257444737	4.87883696764248	4.10879209970773	7	5.36842928101408	7	4.84394673767676	5.98243395808909	4.90924457394696	6.88703075204797	4.47917822818861	4.67586166063396	1.45333642105008	6.71860006185371	5.85569271589557	6.21735493808911	7	6.64308194849482	7	7	7	7	7	7	7	3	3	7	7	1	7	7	2	4	7	7	7	7	7	2	2	58.25	1	3
165	6.90279187401398	5.38294151640966	5.70587221181886	6.11503412487995	6.50467504304747	5.4484485940373	5.28146087848269	5.7743227053118	3.00526900733545	5.88854595949909	5.93363059377263	5.61875797383864	6.04460047837467	5.46008401996244	5.80899520158626	5.20264803320241	3.94503320534755	4.95075955381894	3.98308072143407	6.10703423802936	5.76841200309064	6.14800337273462	5.07179892374589	7	7	7	7	5	7	7	7	7	4	7	1	7	2	4	7	7	7	2	7	7	5	7	70	1	3
166	6.20157964274631	1.6520407638764	6.15749375533864	3.45415281627582	5.61027840305013	6.14612069092065	5.55429992804055	4.46194998220209	1.36240743404786	7	7	6.8111590900664	6.15335199470023	5.24395349742323	5.86499135957842	4.55943887510044	5.59471599665844	2.65077315244218	4.43183830949737	5.82799926700511	6.81146417350613	1	4.97324870588304	7	7	4	1	7	7	2	7	7	5	7	1	7	7	2	7	7	7	7	7	7	1	7	70.75	1	3
167	3.26947358538443	4.67455604962509	5.61253991991776	5.92145844391539	6.9147941695318	7	3.38428040653775	5.20180271969313	2.79441213204467	7	5.22355994117167	5.29605264203257	5.48168212745256	6.5372808292777	5.28161540233856	6.69307849008572	5.18354445009569	5.22178537587908	5.1635231583456	4.64920828668774	2.98584574378135	4.84382021929574	5.9698471301726	7	7	7	7	6	7	1	7	1	7	7	1	7	7	1	7	7	7	3	7	6	2	1	75.5	1	3
168	5.65134329884475	4.9779863652132	6.69846069445088	1.79391489595767	1.04832324103676	6.39287319566873	4.43215690818742	6.60507822829358	5.53396301374656	6.45526701895676	2.5729430434273	6.74074574793213	3.38730262970772	5.06789598867867	5.29177566788535	5.90505210454416	6.32549010785061	1.74681243576372	4.64166239234248	6.05410544649897	5.66040453368286	6.72200947355779	4.32595994120279	7	7	7	7	7	7	7	6	7	5	7	1	7	2	7	7	7	7	7	4	7	1	7	76.25	1	3
169	7	1.59640773558656	7	3.61939282473315	6.26328565145925	3.35782333962783	5.96250437729808	4.22733803143587	1.95979165219035	6.68787507837462	7	7	6.25475844296552	5.93260146007653	5.71573709967295	5.36041977094359	2.74990866729457	1.67095805575471	3.89688028991272	7	6.28852033384833	1	3.91349253546769	7	7	4	1	7	1	7	6	7	7	7	7	7	7	1	7	7	7	7	7	7	1	7	77	1	3
170	4.91202125002655	5.32613358424113	4.28628652398645	5.9889432789685	1.6702588160064	6.1897588811193	3.27089686326186	5.90718829369482	1.18347119986425	5.74852743076846	6.76784524188633	6.97203529255067	6.6881942827163	6.7567263453684	3.77981936626301	6.47861926515415	4.60426722487066	6.37856352825168	2.80341414610607	7	4.26803819538816	4.47311878764002	3.83822894141202	7	7	7	7	7	2	7	7	7	4	7	6	7	5	7	7	7	7	6	7	7	5	1	59.75	1	3
171	4.84358919626245	3.38679143308626	6.47674463343322	1.87013333146896	1.55971899728485	6.66031682580248	5.61555602984955	7	6.50185482486261	6.72255385238495	5.90999148984958	3.53226496563647	6.46535703962876	5.29513375653258	4.91126050237735	1.89960942302053	4.6541036037203	1.05908297767072	4.4880352014166	5.29876066999493	5.71923027402549	5.64904897947174	6.1886796020329	7	7	7	7	7	7	7	7	7	7	7	7	7	4	7	7	7	7	1	7	7	3	2	76.5	1	3
172	2.31713892555173	3.71114954016088	5.62332703202733	5.69423965172301	7	6.66119235215951	4.05986825271548	5.25211100626248	2.6565281527871	6.10318562212602	5.24028956486717	5.08122797399365	6.37879718236531	7	4.60210230121692	7	5.00769064040816	3.39753499092734	1	2.14225301435782	4.26440594404329	5.46458119500724	6.73251703062486	7	7	7	7	4	7	1	7	2	3	7	7	7	1	7	7	7	7	1	7	3	5	2	76.25	1	3
173	4.47309655604814	5.12079087054681	6.38277204232885	2.43655142335125	1.24678104259428	5.76352091562107	6.18283785261339	3.6421565084907	4.21158949819725	7	3.3082600430984	6.49682815175794	4.12661353669258	6.48808386900373	6.27444147859761	5.16023953139857	6.14599550093264	1.60169059541165	1	5.96360031438271	4.72413561800514	5.11388171594092	4.97093218139217	7	7	7	7	7	7	7	7	7	7	7	7	7	2	3	7	7	7	1	7	7	6	7	77	1	3
174	1.61818032504034	3.4525027099112	5.94115505702691	3.92945169454156	6.40755066761808	4.27539778800902	5.04989437970115	5.89241540200746	1.81176452823207	7	7	6.38562466034079	4.3655936605645	7	4.30100571037112	4.59141354966047	5.25723381143899	1	4.97831443883635	5.26301179730703	5.57220581463334	4.60331719548596	3.92192164862725	7	7	7	7	6	1	7	7	7	7	7	7	7	2	7	7	7	7	1	3	7	7	7	84.75	1	3
175	3.82156288184782	4.28609473050048	6.53460896581938	5.01980744544795	6.18740296331935	6.62627475869883	3.30312785168416	6.22646772404398	1	4.45261242689736	6.85029496224996	5.72651587545319	4.51857017432768	5.21841534510226	6.37595927552399	2.08163580752669	6.33387406547962	1.25964202361081	1.17500881701712	2.13362064726078	7	1	6.78744384304418	7	7	7	7	4	7	4	7	7	5	7	1	7	7	7	7	7	7	7	7	3	1	1	80.5	1	3
176	5.76061318231522	3.53066251711302	4.90434035023252	5.26532508887117	6.10447129733476	5.86349777577829	6.07609050690458	4.30995235023092	5.89906572760356	2.10976941331783	4.3656397580218	4.46958799452598	3.13908576233962	6.37082191100045	4.17512667499538	5.04732079966429	5.23323974158127	6.88513289738523	6.03739078396612	7	6.72669012088328	7	3.98105097765549	7	7	7	7	4	7	6	7	7	7	7	7	7	1	4	7	7	7	1	7	2	2	1	72.25	1	3
177	7	1.80751139360208	6.64939002939285	3.36581089840136	5.94530030364615	4.25758119837632	6.01280540133136	4.74314160678546	1	4.60704290380025	6.51274776341747	3.51790973717352	3.73145236415526	7	4.91321251506292	5.69719336005191	6.17935550522597	2.57768529117867	2.11421341614016	6.52221114767438	5.09849193490804	6.57972303878216	4.34547251219833	7	7	3	1	7	2	7	7	1	7	7	5	3	3	7	6	7	7	7	7	7	1	2	61	1	3
178	4.1241425997218	3.86644096281073	5.89776127967823	5.07952209930094	6.923632615482	6.05917237534167	2.75412428686827	5.58931384989689	1	5.32812004539189	7	3.61512970582344	6.35685754962833	5.6657341831551	6.58650278948911	1	5.65662680017748	1.70715637918931	2.07442193933046	3.80841009821249	6.97205389760141	1.27063514397149	6.70904029535386	7	7	7	7	7	1	7	7	7	7	7	1	7	4	7	7	7	7	7	7	7	1	1	67.75	1	3
179	6.55730828439027	5.63730028638742	7	3.04790312386487	1.37127547746765	5.03118657221885	4.76095809830452	4.13536395014605	5.4039767338002	5.9817638937759	2.84297306107237	6.8759034854428	3.68076541274159	6.80809733253225	5.76794269540943	6.19395944695413	4.78875667389359	4.93374664130183	5.79523207850304	4.75394983505966	6.42297303476607	6.19372692783242	6.50492337547556	7	7	7	7	7	7	7	7	7	6	7	2	7	2	7	7	7	7	7	5	7	1	7	78.5	1	3
180	5.55750444355706	1.65857007361008	4.45914515149985	4.35154579814007	6.04400533573884	5.75765395733506	4.84283485689362	4.75923827112427	3.06857054371843	4.02029914065439	7	6.71672769976394	4.40406770283247	7	4.79534473098048	6.07602227697575	7	4.57619761037552	5.60791850647728	1.55414076846928	4.29686791058942	5.83078481349432	4.53164934470058	7	7	7	7	7	7	7	2	7	7	7	5	7	1	1	2	7	7	1	7	7	7	7	71.25	1	3
181	6.45902255014297	6.19469775624388	6.18467399560007	3.34644544222829	3.83889261088707	5.53189367728771	6.52505266187834	6.7162920172167	4.05809955992246	6.05470526186066	5.92397255732113	6.77756917065295	6.69203868668097	6.11266879388648	2.58468100947843	2.96199523164451	5.27537082840887	4.50430569717833	7	4.67444207638533	4.19245301783217	1.84158338803588	4.82010547154583	7	7	6	7	7	2	3	7	7	7	7	1	7	7	7	7	7	7	7	7	7	1	2	70	1	3
182	6.29775186154844	1	3.96895787286573	3.27402265341508	6.52303933133914	5.59209677266586	5.02258733726358	4.97232144261956	2.44131108611346	7	7	6.22977592495413	6.02459490014235	6.20560057636805	5.45464536999557	2.56513308202619	6.39756085673805	4.25049179933844	5.3151162486364	1	4.75602485368508	4.81327235907494	3.50503757237432	7	7	7	7	7	1	7	7	2	7	7	4	7	7	1	7	7	7	1	7	7	7	7	75.75	1	3
183	2.68225814965879	6.27229501933205	5.10017998596327	5.45105523312075	1.93812153583745	7	4.35720691746776	7	4.62047927274547	4.60686345883363	5.60487631545388	4.29085028248743	6.74475584725312	5.29862680245668	2.80073810466946	3.52911966428719	7	1	4.89059382080832	5.38330751827738	5.44310792195909	3.85371621963134	6.60660747254056	7	7	7	2	7	3	7	4	7	7	7	7	7	3	7	7	7	7	4	7	7	3	7	61.5	1	3
184	3.40363751496981	5.32311768644457	6.44271179773179	4.90203540491902	7	4.8005315150121	6.12937176430197	6.85839619581042	4.82978636078571	5.63908980711614	3.34806398874113	3.81325023501555	5.48402358954275	4.2348089537117	1.54241099597198	3.28953739360495	7	4.55108300018668	1.68236560034603	5.77163693249173	3.55310624679234	4.30787074616809	4.80179710661155	7	7	7	7	7	7	7	7	7	2	7	7	7	1	1	7	7	7	2	7	2	4	7	64.25	1	3
185	6.43074325467593	5.45759924773948	7	4.4231185080417	1	4.66320945036624	6.36051296578556	1.95482327197153	5.11881848744298	5.81604218630331	3.55223697193752	4.38699472937383	5.15642634552683	5.27541584234267	7	6.20530508559405	4.91511969257949	2.34611675698446	4.40504259949753	4.02879426317347	5.09430993948344	5.9841758350287	5.77619454934966	7	7	7	7	2	1	7	7	7	7	7	7	7	7	7	7	7	7	2	7	7	7	7	86	1	3
186	6.39986186762675	1.13719548086207	4.95396319308633	4.57785763493096	6.80701752530301	3.80634087978284	5.14823487722425	1.7847895019312	6.01680383312133	3.40894468705454	7	6.44517863390461	5.10532448171604	6.87869558634651	5.55640333434017	4.74102676515653	5.43409191337364	1.51608505852694	1	3.8694311860247	5.6138677468537	7	4.47656891859099	7	7	7	7	7	7	7	7	1	7	7	1	3	7	5	4	7	7	1	7	7	2	1	74.75	1	3
187	5.30714842528425	3.08335413154943	7	1	3.74377230941114	5.75710376263699	6.21043012808389	4.90003300573801	4.75443563710646	6.35833812192839	1	3.51223241439068	4.27055614719319	3.43960332683762	6.17584886583364	6.46330835736618	5.3028666568419	4.17758684540157	5.42301033919458	4.78324317388561	5.23147369390703	6.23443877711408	5.13057144468013	7	7	7	7	7	1	7	7	7	3	7	3	7	7	7	3	7	7	5	7	4	7	2	85.5	1	3
188	2.2861593082449	5.96877805233041	6.21579133734332	4.73825673739122	1	5.79982976617092	3.99672622771461	7	5.85072284385264	4.69961132686078	3.631436112551	5.52833682129549	5.93688337433349	4.95474161664274	3.6200057340837	6.19919451314277	5.70981991870722	5.70827839241735	6.1775647204657	1.75637998964169	5.80551600860071	3.38198943155665	6.75884068078689	7	7	6	7	7	2	3	7	7	7	7	7	7	7	7	7	7	7	4	7	7	2	2	59.25	1	3
189	2.17256875529765	6.56160143256261	4.19009086597767	3.66197425455311	1.40828982603764	5.05139866160809	5.20421840438775	3.92893833741569	1.40207520446977	3.91188971348335	1.37829601859721	4.93391375389547	7	6.64377572081109	1.41018851568479	6.23722815315854	5.62872624731941	3.42676748523399	6.03903880710203	5.03566477931107	6.88615411213925	4.19829198359604	6.31655014047185	7	7	7	3	7	4	7	7	7	3	7	7	7	1	1	7	7	7	2	7	7	2	7	77	1	3
190	5.56760904519536	2.77124664451336	6.99751652468875	1	4.19420828158992	6.40141513340101	4.94487513611606	6.19031118829105	5.26549130312094	6.33643276477398	1.12860385482611	2.77280900684391	5.30740698556566	3.74899412126738	5.53515911993435	5.50426413181736	4.84975402302497	1.80508066520456	5.36583105035731	4.48418017283328	5.79239949008605	5.50502608341845	3.97223004499254	7	7	7	7	7	7	7	7	7	3	7	1	7	7	7	2	7	7	7	7	7	7	2	85.75	1	3
191	7	1.12452272564319	4.80637885640728	4.14010609024446	6.18280975005272	1.86557528449692	4.4366817027769	5.11302604990291	7	4.28552427948246	6.42429572254838	6.9780838428857	4.49642080920676	6.84338336318437	5.05447642554728	4.18650971840482	5.86549550222175	1	6.52070830599884	4.80679519429344	3.85425581729257	5.55798509730321	5.26183062377648	7	7	7	7	7	7	7	7	2	7	7	7	2	7	7	7	7	7	7	7	7	1	2	77.5	1	3
192	4.96576636311632	4.4166935812216	6.06768689226703	1.62519769419093	2.72339963882361	6.47278164352134	5.77620186964683	3.45435240196126	2.30827296752585	6.69705218384931	5.42716879212047	5.42509409480644	3.47126685399184	5.59550370969186	5.35383403670782	3.17424822469051	4.22478222896906	1.81233439317265	4.72911400074912	5.18793788947469	4.33955167778605	5.45528522194231	4.97289525472435	7	7	7	7	7	7	7	2	7	3	7	7	7	3	7	7	7	7	1	7	7	3	2	68.25	1	3
[truncated: 5 more columns]
