# Supplementary material for: How Are Mate Preferences Linked with Actual Mate Selection? Tests of Mate Preference Integration Algorithms Using Computer Simulations and Actual Mating Couples
Source: PLoS One. 2016 Jun 8;11(6):e0156078. doi: 10.1371/journal.pone.0156078 (PMC4898694; doi:10.1371/journal.pone.0156078)
Supplement: S2 Data — Long-term couple and agent-based model data analyzed in Study 3. (ZIP) [file pone.0156078.s002.zip › S10/Polynomial Model Data/Polynomial Couple Population 01152016 0907.csv]

	trait1	trait2	trait3	trait4	trait5	trait6	trait7	trait8	trait9	trait10	trait11	trait12	trait13	trait14	trait15	trait16	trait17	trait18	trait19	trait20	trait21	trait22	trait23	preference1	preference2	preference3	preference4	preference5	preference6	preference7	preference8	preference9	preference10	preference11	preference12	preference13	preference14	preference15	preference16	preference17	preference18	preference19	preference20	preference21	preference22	preference23	fitpoints	sex	algorithm
1	6.46676276232165	5.09310184049427	5.51152752673578	6.93825994743394	7	7	6.75471697854511	5.56367057740403	6.49872445800936	6.10285743183982	6.7347724642625	7	7	6.6323172999234	7	6.26814283676679	7	5.03349815718712	5.92056871984472	5.03030431388487	6.84568726118284	5.70857605781444	4.80946899177729	2	7	7	6	7	7	4	7	4	7	7	7	7	5	1	7	7	1	7	2	4	5	7	98	0	3
2	6.1704812565102	6.92388958562806	5.63666302964665	5.97497988747117	6.32534180595438	5.71996627734049	6.95028649784405	4.7666244010922	7	7	2.40543988648583	7	6.95242291779647	5.47541414979543	7	7	5.92460970280773	5.951585473892	6.25002773730772	3.3816773500109	6.13404923926546	7	6.12122151906554	7	7	1	3	7	2	7	7	2	7	7	7	7	1	1	7	7	2	7	3	3	2	5	86.75	0	3
3	5.42014868203389	6.70349786459438	7	6.02176328080788	7	7	6.02814888222495	6.53304905278472	6.39975826618929	6.31776877785297	6.31008679463009	7	5.49801978769916	6.63090625485292	7	5.62800712533819	6.87641769335643	6.75907666935768	7	3.93352548146199	6.89080097929251	4.8592263317836	6.86801498316394	7	7	7	2	7	7	5	2	4	2	7	7	3	1	1	7	7	2	7	7	1	7	7	103.5	0	3
4	6.40737351409005	6.98414693051387	6.02423156356412	7	7	5.88286946390729	5.23660386782892	5.60604034629748	7	6.88078935773215	6.57070936257813	6.75017758632515	6.90667074318553	7	4.73014388983463	6.48463686683234	6.32988198120857	4.79753536578479	7	1.51458834288669	6.93803142650876	6.83743259394245	7	7	7	7	1	7	7	3	7	5	2	7	7	3	1	1	7	7	2	7	7	5	6	7	101.25	0	3
5	5.7191944183201	7	5.52727383226519	6.5395963461625	6.6057146816325	4.91740534500624	6.63688348779914	6.9129835069821	6.95604208131853	6.05633522995147	3.74022247157275	7	7	4.17072007135874	6.93829243171581	7	6.25832461788396	6.20319569119105	5.44418765307408	5.1895950438541	7	4.2039971998279	6.68164722534393	2	7	1	4	7	7	3	7	2	2	7	7	2	4	7	7	7	1	7	7	5	3	7	90	0	3
6	5.96284049813263	6.54972882213027	7	6.71756875662054	7	6.71247305710515	5.96204248212034	6.60679089801337	6.03635306586095	4.85277717924729	6.16033778633456	7	6.37063544444926	5.32368211873726	7	6.73290060623556	5.8906953805945	6.211913430311	5.3568876739637	3.25298664274066	5.89352934000411	6.92598239753823	6.15814578676094	7	7	7	2	7	7	7	1	4	2	7	7	2	5	7	7	7	1	7	7	3	7	5	98.75	0	3
7	3.14926637786534	5.58310948965679	6.5625024672341	6.29456246109536	6.23631139785171	6.63836871423112	6.06424707823089	7	6.39529965937565	6.20060410257441	5.93565421651957	6.49247132732239	7	6.18541832901081	6.64518826582251	5.96379168722339	6.53095004887318	6.28946502697928	6.32875772477647	1.13929261341265	7	6.0250342245347	4.37733212409261	3	7	1	2	7	7	4	7	4	3	7	4	2	4	1	7	7	2	7	7	4	1	7	102.5	0	3
8	6.06356123980341	6.99008279591993	5.96174505420163	6.70384753439929	7	6.51734631249491	7	5.80945673466405	6.41442852630978	6.33785596789924	3.93264952672371	3.73069752881026	7	6.51532734254007	6.4670010977826	7	7	5.27157463660415	5.94869824504826	1.64215407131496	6.43830996462862	3.788935152207	5.46743531458049	2	7	7	4	7	7	4	4	4	7	7	2	3	1	1	7	7	7	7	7	7	7	3	95.25	0	3
9	7	6.90039050347776	4.62500368869012	7	7	5.20323002036125	7	4.71883422486213	6.51576976911862	5.85154200555033	3.56133309736173	4.97103028258025	7	7	7	6.00236453732582	6.6708890827117	5.55831888306875	5.78395800085383	1	6.82382444282674	6.12962177851932	4.3262182477438	1	7	7	5	7	7	7	2	3	7	7	2	2	1	7	7	7	3	7	1	5	4	3	89	0	3
10	1.68460625785082	6.44259233090237	6.0594516428995	5.64648390247754	5.83461445896908	5.901508506806	7	6.08347377811409	6.98965093157867	6.71904661856983	1.00255669230981	6.97599199841284	6.75647981168651	6.91143573107527	6.37413162103898	4.45343468247074	6.93739430161053	4.63303757508057	6.25088383561286	2.09335552004842	7	4.35570314203964	6.21289487622775	2	7	7	2	7	7	4	7	3	7	7	7	2	2	1	7	7	2	7	7	2	1	4	86.75	0	3
11	4.63235157825024	7	6.62232229690069	7	7	6.24426432597386	6.08588963877219	7	6.78689234562873	6.33178418022467	6.03860134644205	7	5.71326021235005	6.39255946199999	6.91822525624266	6.02747461541369	5.24960081875082	7	6.31476003250514	3.04979939048619	5.49768074567562	6.25125794943436	6.17325153240116	7	7	7	2	7	7	3	2	2	7	7	7	3	1	7	7	7	2	7	1	2	3	7	88.5	0	3
12	5.87690084198994	6.54532407487579	4.2290978327228	7	7	6.33695478598943	6.03661828366548	6.26762895395494	6.73660254416085	5.23199360619533	5.21431233126588	7	7	1.47922132852596	6.29894954577489	7	4.95840920850079	5.69476043190057	6.8739146802048	1	7	4.58885942669113	5.25680999598629	2	7	7	7	7	7	4	3	2	7	7	6	2	1	1	7	7	2	7	2	3	2	2	94.25	0	3
13	5.18545364901994	5.90804379210697	6.3359664521859	5.62548626622913	4.49937383951294	2.48578315099826	7	6.13359302092667	7	4.10490353359322	6.08978237379486	5.34461670575785	6.70426521397682	4.99723368562886	6.54278101055202	7	5.99231383807941	6.22041810633756	7	5.46632234004264	6.47211811803221	4.98339499312562	5.09945455485545	1	7	3	2	7	7	5	7	4	7	7	7	2	1	1	7	7	5	7	7	3	7	7	85	0	3
14	3.26597636817783	6.59261152584532	5.73486902553213	7	5.05575708411284	3.33282819789382	2.73476425848493	6.26073668397404	6.35133183996919	4.73216893392576	6.4185474091455	4.80525118493867	6.55179824620466	7	6.94742913330991	6.51037154985976	6.70977748845481	6.62486367647857	6.91720937011506	5.20693615035675	6.99284778545766	6.33850610399537	5.03024364835207	2	7	7	2	7	7	6	2	6	7	7	7	7	1	7	7	7	3	7	7	2	2	2	92.75	0	3
15	5.04336701206583	2.64337477305307	7	7	5.3460841631557	6.74413563531885	6.11977445578632	5.27862475078945	6.18235557994537	6.35948255101717	3.679230821215	7	6.27050146408197	5.85997636051506	6.32720612659933	7	5.78171947865279	6.08501972108384	7	4.05610729704113	5.59829593768007	7	6.1762700326838	1	7	7	3	7	7	2	7	3	7	7	7	4	1	1	7	7	2	7	1	7	1	7	75.5	0	3
16	7	7	5.10367454355907	7	6.70239095664265	5.79732726838731	6.32755747642979	6.62853592469619	6.73918665099675	7	5.54909259909376	6.64766569380047	5.68415031219045	1.13646939487265	5.24140157109762	6.47990457288472	5.3340792920735	6.69790527407995	5.70323668893927	1	6.83499114243031	4.45491984620594	7	2	7	7	6	7	7	3	3	3	7	7	7	2	1	1	7	7	2	7	7	3	2	7	103.25	0	3
17	4.57960479549076	6.28781627475148	4.45133039457205	7	6.43843927220524	6.83581646480441	7	3.29162453719519	7	6.22131973335865	6.33152965539534	6.74829362621198	4.49972987814087	4.40393527440154	4.67985810135612	6.30335721458755	6.60260030992926	6.02392341938919	6.76524751499622	2.76102521829919	4.41643176818347	5.95648293707873	7	5	7	7	3	7	7	4	7	3	7	7	4	4	1	2	7	7	2	7	7	5	7	4	81	0	3
18	6.55542073206298	6.1397467626252	7	5.86494077501618	6.39690660951782	6.11663898235876	6.97494098224111	7	7	4.3080689426469	5.85548255673068	6.71429789034478	6.6080046722	7	4.83194699920591	5.53107426401667	6.97404129591242	5.80759038803828	4.68384890622	2.18765329813455	6.90228086205909	6.53177453697871	5.94746054290944	7	7	7	2	7	7	4	7	5	2	7	7	2	3	7	7	7	1	7	7	3	3	2	79.75	0	3
19	6.71423494633649	5.04385345025056	5.33149893156946	3.21647378850721	7	7	6.39694831444085	5.94370797550113	7	4.96120866694565	4.52556842271834	1.02237701001688	7	5.3885217922921	6.9287487114872	6.82393088053531	6.99154726419488	4.0368471139376	7	5.06197158992768	5.7123287765379	5.94221652374499	7	7	7	1	2	7	2	7	7	1	7	7	7	4	2	1	7	7	1	7	7	3	2	7	93.5	0	3
20	5.57573678045079	5.85444958363302	6.89813975948712	7	5.36379350505534	6.01832065724302	5.73217116315056	5.68319694041552	6.18974672806389	4.02052187681462	1.79299653286333	1.54737426733348	5.89055971738662	6.63608540791793	7	5.30190355037737	6.61361138444058	7	7	6.17903759649001	6.98720806530723	5.06022409483448	5.40183111396995	4	7	2	2	7	7	6	7	7	7	7	4	2	3	1	7	7	2	7	1	7	5	7	87.25	0	3
21	3.61535758857413	3.65321057250943	5.53213746821493	5.562861424977	6.34330566711422	5.44922144814887	7	6.69050938608373	6.98697671203097	6.51546546130209	3.15904940697248	5.89296877063569	5.6208869603931	4.55973315072495	7	7	6.17919972683123	6.76192492737136	6.20275723178299	2.84600124684887	3.83110987242437	6.10580037175715	6.95703992638328	1	7	1	3	7	7	4	3	2	7	7	7	4	3	7	7	7	2	7	2	3	2	7	104	0	3
22	2.20361594847975	6.7532841239546	5.55212186087153	5.15134382538224	5.60278861078514	6.80607049090514	7	6.63811564274179	6.52110773754793	7	6.68820799269286	5.66890502600871	5.81105773053224	4.81024688128926	6.75614053437536	5.01599420179491	7	4.32293608883576	5.95590685442436	5.95993791417135	5.97070112705142	5.43104985923982	5.73741078331515	1	7	7	3	7	7	5	7	3	7	7	2	4	7	1	7	7	7	7	7	4	2	3	90.75	0	3
23	7	6.27727408630948	6.51980010094452	5.82790390117604	6.49680332208734	7	6.23676126547505	4.8646369324058	7	5.87954851556805	4.45678740028038	4.98212126585707	3.97167809351084	6.79765200105705	7	4.28062714039576	5.12175623577711	5.01799947819896	7	3.55986746062338	7	3.46969120401891	5.24590593726279	7	7	1	3	7	7	3	7	2	7	7	3	7	1	1	7	7	2	7	2	3	2	3	85.5	0	3
24	6.74663697924879	5.90552130472216	6.22934320613025	6.92316153469555	7	6.91664090449316	5.96679395559992	6.8108003477226	6.48241390546825	6.1094667414854	7	4.82321507016048	5.53364210927666	5.35427253359546	6.06882228834924	5.46094441960736	6.68045716679199	6.49116974788646	6.50256570454954	4.06731349487449	6.4708938215827	3.80813584367777	5.84625262252153	2	7	7	7	7	7	3	7	2	2	7	7	2	4	1	7	7	2	7	2	7	3	5	78.25	0	3
25	1	5.51426796975488	5.62863346841081	4.63291572537232	5.88101081063729	7	3.67654472070325	5.58821711092349	6.0147568624605	4.68756047771858	6.22530726350112	5.37173424953388	6.13615473557359	6.32075637075212	6.0998569508616	6.95356070186383	6.16570252447792	3.7394354621126	7	3.4253389037558	7	7	7	1	7	7	3	7	7	4	7	5	7	7	2	7	1	1	7	7	3	7	1	1	3	2	83	0	3
26	5.35698994613225	7	4.11973960160761	7	7	6.08308808346515	6.99775112639929	6.44398487541007	7	6.60815995037573	3.92020686824133	7	5.57344880510542	4.33539026231811	6.71208476257259	5.73317754416523	6.65703389547038	3.84584520811027	4.43000063816124	3.46750010966194	7	3.20563057900196	2.13759392831399	2	7	5	5	7	7	3	1	2	7	7	4	4	1	1	7	7	2	7	4	3	4	2	90.75	0	3
27	6.11123902604742	5.91925345436227	6.16369058460712	7	3.52615209140716	6.3772313733969	6.24198660973611	5.02798311219455	7	7	1.15462011476135	5.71169762622939	6.74003613416039	4.72084999506067	7	5.53669162844686	6.21512713438694	6.90336909780329	4.64908076407179	3.75255498989952	7	5.91807938892712	6.42119134153226	7	7	1	2	7	7	7	7	2	7	7	7	3	1	1	6	7	7	7	7	6	2	7	92.5	0	3
28	5.38736497783316	5.54001551094495	3.49601658316987	4.71397287335847	5.72207195082166	6.42730777981694	6.06969912215529	6.46237611325026	6.55573577979524	6.34052784823399	1.55859725958192	5.97692771053249	5.73412893063251	5.72764120133497	4.39954396912072	7	7	6.35723177563054	3.47114545994562	7	6.42332996388989	6.29120818834196	6.81561690080242	2	7	5	2	7	3	4	3	1	7	7	7	7	4	1	7	7	1	7	1	1	7	2	76.25	0	3
29	6.62737976745968	4.58335134328442	4.29128596795536	5.27831697047074	7	5.94350816666288	6.92371734061702	6.13169201101188	7	4.26359689962125	3.62212199240803	1.52718784579163	6.64510049336224	6.1454814073818	5.79635847617406	6.96402039197964	6.64964582206361	4.52836534939663	7	6.04723718536606	5.19236761715744	7	7	7	7	1	2	7	2	7	7	1	7	7	1	3	2	1	7	7	2	7	7	3	2	7	76	0	3
30	1.9105593114522	6.41487813113435	4.33106857254942	6.10958156140223	4.29565897364084	6.84679049549098	6.20297837139037	6.33231854386302	7	7	6.58880645374045	6.16906946450332	6.98432064055163	4.23689391963288	6.87141861364767	7	4.61626060696361	5.9555096517051	6.01691114990405	1	4.88682955108781	6.67765843525912	4.34183771970302	2	7	7	2	7	7	2	7	3	7	7	1	7	1	7	7	7	7	7	7	7	4	7	83.75	0	3
31	1.99153840286748	6.33583745796206	3.91012683776689	5.05467358621784	5.11700289136282	6.34346090153644	6.39984880521923	6.2876145500617	7	7	6.36335460097202	5.89057537760646	7	4.22517510097876	4.84030250340455	6.87383599974464	4.4095343598424	2.80533680148355	6.76524231115609	5.34315133235503	5.13002009704564	7	6.63005276385366	2	7	7	2	7	7	2	7	5	7	7	6	3	1	2	7	7	7	7	7	2	3	7	79.5	0	3
32	5.21863351239628	4.27661080203022	5.05585888813337	5.89263615921603	4.03607009285765	7	3.26630223857989	5.80157402430524	6.83663764054862	4.92515924793521	2.7979230526469	6.23378338756469	7	7	6.26986881883076	6.78446428825394	6.24814927098057	5.76843003734161	2.4207706762564	4.38539932017393	6.02858656274918	7	6.04359358046838	3	7	7	2	7	7	2	7	2	2	7	7	6	7	7	7	7	2	7	7	7	7	7	80.25	0	3
33	6.64180472120986	6.51839098859309	6.23030101072642	6.43776638129129	6.41744587641718	7	7	5.00907791300648	7	6.02015913943586	3.70010963703077	6.35002546358751	5.78483735500909	5.36850971482189	6.10490836577513	4.8379910297474	6.35174289768735	6.94615998342143	6.80443613245529	5.25699190429308	4.59636248859124	5.3773083420256	4.78056743677081	7	7	1	2	7	7	3	7	4	7	7	4	7	2	7	7	7	2	7	1	1	2	3	91	0	3
34	5.43227686326945	4.75114924498295	3.21350698080009	6.57248302731214	6.08103150698621	5.98750629873233	6.85436738122803	4.18272617363347	6.55536234900397	7	4.45060377453423	7	4.94885801294393	5.79317449366174	7	6.10864683292689	6.37680510707481	6.55051951576361	5.3725094675808	1.08182586560443	4.55677840906522	4.24745429301164	6.05902391933635	3	7	7	2	7	7	3	2	7	7	7	7	2	7	1	7	7	2	7	1	6	1	7	81.75	0	3
35	3.37652914310638	6.90371220022992	6.91758190416714	5.81147691913591	7	4.85240803346937	6.80483150712866	5.50675277010594	6.93441995409634	4.79295893951534	1.92103973373771	1.10374226842504	5.74379569319559	6.56272474821466	7	6.3026307088685	6.71136385170272	7	5.47353970482296	7	5.95060283079003	7	5.16360910671098	4	7	7	1	7	7	5	7	1	7	7	2	4	1	1	7	7	2	7	7	6	4	7	94.5	0	3
36	4.08082133588242	2.93117202199916	4.19046592664045	4.72633795143003	6.57344050034269	6.49258139813948	7	6.99491651107097	6.18544435447713	5.4488790437006	4.92063227110066	6.20480048684875	6.08297095492984	1.80165826397916	6.24974985811231	6.77557257466326	5.48975345406833	5.20118319565303	7	2.90164571381751	6.21337680207312	6.24955313997122	5.42506468458282	7	1	5	2	1	3	4	7	7	7	7	3	7	7	1	7	7	2	7	7	3	2	1	83.25	0	3
37	5.61022658085142	6.73291674493172	6.17605753568463	3.06855087144359	5.83673788686286	7	6.80350592833419	7	7	6.04263936772149	2.65248553362296	6.62284949512601	3.84572358609422	5.90118865417252	5.02577402950763	5.48691515458662	3.99020955104674	6.82194349961854	7	1	6.28963273934361	7	3.55153491049786	3	7	7	7	7	7	2	4	4	2	7	7	4	1	7	7	7	2	7	1	3	2	3	83	0	3
38	2.86730137193906	6.2511431192936	5.05458777880693	5.65556734065716	6.29369724277225	4.65640701473138	7	3.27254751078917	6.54630854142818	6.85254819242925	3.08636297097653	6.0251739726691	5.72603240260041	6.65780204704847	6.91186927316632	6.84146051246385	7	4.75717014048958	5.52256302159325	6.72274099552965	6.4174902801601	6.35742592054406	6.31043141814664	7	7	7	2	7	7	2	1	7	7	7	7	2	1	1	7	7	1	7	7	5	1	7	88.75	0	3
39	7	5.46247720500977	6.74163144064647	6.43894782767219	6.99078492955899	6.12022683167445	5.56331863600003	7	6.60193858003239	6.43627077316945	5.50339575584608	6.0001616119018	6.11257676346547	5.09845785144537	6.21364190776569	6.06443894377541	6.63722321109062	7	6.15362883409746	2.91263499554495	5.30803528285514	7	4.94057540441909	7	7	7	1	7	7	7	1	1	2	7	1	7	7	1	7	7	2	7	1	1	1	3	91.5	0	3
40	2.6586345119923	7	6.89726911412937	7	5.99833515310244	3.89903434316672	2.80755893606428	6.74139649760328	5.03843235577736	5.90557670236089	6.5024043674848	5.1275784694364	5.39622477768363	6.50541362847166	6.50599564827745	4.71301360668368	4.74993373353724	7	7	2.71917035631246	5.97739649734771	6.80087735556883	5.27844103597517	7	7	7	2	7	7	7	7	2	2	7	7	2	1	1	7	7	2	7	7	1	1	7	70.25	0	3
41	6.72597881863058	6.56472905799903	7	5.39135888920687	6.68339422151054	6.07347398845272	5.32924948522937	7	7	4.82435347941969	1.16744372330785	5.97072089913242	7	1	6.49208483401947	4.2237617371809	5.55836823644313	6.8280905023944	7	2.80157945793907	6.09563381873907	3.95551919196171	6.10810955682523	7	7	7	2	7	2	5	7	4	7	7	7	2	1	1	7	7	2	7	1	2	7	3	82	0	3
42	4.31250055215665	3.56592653170108	4.67860564753594	3.70942920675683	6.92626872179762	6.4219482825724	6.41761709344187	6.22700362343891	3.59669447056149	6.87585934653054	1.70507569734724	6.43837117007217	7	3.88428731441336	6.78951677650236	2.55423156555621	6.22240277666067	6.80263232851453	5.54624961007249	1.90791472914929	7	5.44812880938357	4.16684141079159	1	7	1	2	7	7	7	7	2	7	7	7	3	1	1	7	7	2	7	1	3	2	7	106.75	0	3
43	6.26618079938161	6.01039168306772	4.91598558608026	7	7	4.55813443153135	6.82132622993466	7	7	6.64800762142297	5.75973883743627	7	6.55633997116809	4.90454922799605	6.96344818459024	5.55098125951289	4.9552598399923	5.6541874612241	6.46500315079475	3.73254721350539	6.24091888972274	4.61340530722648	2.35348233722166	2	7	7	6	7	7	7	7	4	7	7	6	7	3	7	7	7	3	7	1	4	7	1	82.5	0	3
44	6.39009437275452	6.47025272661432	3.70916007026183	7	6.98181799674281	4.98458004158348	6.90167476169053	7	6.80391123516458	5.30642991711696	1	6.14239202950669	6.00269321605034	6.70725296139475	5.88635664299146	4.90508700964825	4.31204664048728	6.25621972941967	5.00133951843363	3.85010086535083	6.79071621863221	3.6381569221953	4.49211489945322	2	7	7	7	7	1	5	2	3	2	7	3	3	3	7	7	7	4	7	2	4	2	7	78.25	0	3
45	3.8476873373263	3.03508328104926	2.81071630509817	4.6283864996084	5.5996014450752	6.91320475172809	6.46881855496959	5.02561470716159	7	7	3.50277999750214	7	7	5.56040185265231	5.17182365155236	4.51813734319341	6.90334456827925	3.99675890773673	5.04913431609572	1.9431439393701	7	5.64289709718675	5.64347315878778	7	1	3	1	1	3	7	7	5	2	7	7	3	1	1	7	7	1	7	7	7	2	4	92	0	3
46	4.4138219920587	5.0757449638165	4.76255512475965	6.97753367097621	5.67278739347331	5.05077997645975	7	2.97945953551985	4.75542093380697	6.33400575168044	6.10250791106655	7	4.48005663681383	4.25934474120723	6.54313417059439	6.50178553607311	7	5.39335065508173	5.17903003715944	5.8377227173521	3.06696010277202	4.90821021325636	7	3	7	6	3	7	7	7	7	7	7	7	7	7	1	2	7	7	2	7	1	6	7	7	88.75	0	3
47	4.03004993780258	5.87262974252973	7	4.58942562521215	6.86076423000294	6.91906453573381	6.22226243694357	3.65566769832592	5.9941362707868	4.58966631448005	1.4157502114932	6.67539331787168	6.57431116059225	6.28707778949304	7	5.09933624327781	7	4.49313996247196	5.70861906992092	5.45361007186973	7	4.35534079545982	5.5545347249275	3	7	1	4	7	7	5	1	2	2	4	7	5	1	1	7	7	1	7	1	2	2	2	90.5	0	3
48	4.28289669518864	3.46068836707018	3.51856952265591	4.98872798636975	7	6.66880461034912	6.66617505768228	5.470940562358	5.25115050951969	5.38606820866308	6.32871382867717	7	5.65129252261659	2.36270509150428	7	6.62411504522405	4.19517892705899	4.42379067208097	7	3.27593364387503	6.76850060969801	6.54782408179069	4.75661046128274	7	1	3	2	1	2	4	7	7	7	7	4	5	7	1	7	7	2	7	1	2	3	1	88.25	0	3
49	2.22295928545904	6.14170494181001	3.67288176474477	6.09102341814644	6.08207875878131	6.10476986463962	7	6.28758892062205	5.38143251876566	7	6.75038749759654	6.78293917395744	6.5325514554105	5.29169272836821	7	6.34823712582511	4.89553107808693	4.10399741495123	5.2662859079381	3.28651138379362	5.03811937993775	4.11674782788902	4.15119743860456	1	7	7	2	7	7	3	7	3	2	7	7	7	1	1	7	7	2	7	1	1	1	3	79	0	3
50	3.39618363374139	3.20715887942943	5.14066634115862	5.54228467180059	7	5.32925390529417	1	6.66868755779126	5.78529323323491	5.72125084146324	2.31022587447262	7	7	4.04877340756778	7	6.74548464851157	5.60393852517106	6.19298418525003	7	2.70586832556892	4.16099748881867	5.88371913185352	5.48924903945594	1	7	1	3	7	7	4	7	2	7	7	7	3	1	7	7	7	2	7	1	2	2	1	89.75	0	3
51	3.07691677866242	7	5.79175716344625	6.64980795276947	4.02527417869868	7	2.20998394570813	3.80199348257651	6.1588123026579	3.81269087864532	6.01839102863302	3.99263516726893	6.27611062942872	6.10676628418343	7	5.18736838848181	6.14674054319396	6.77139467114852	6.10727413700305	2.87177474567019	6.80156241762918	6.67492969923876	4.71604934575596	2	7	7	2	7	7	6	1	4	7	7	7	4	2	7	7	7	3	7	3	2	3	2	96.5	0	3
52	1.62824869225855	5.14885793966017	4.07358967349339	6.74127220802613	6.07205527045241	7	6.94062006464657	6.99349998894593	4.58205645577526	5.30856539746	2.70489942070924	6.93072644363035	6.09383986965354	5.67245711829135	6.17299371335031	1.66814999443057	6.82096969834573	5.51139288362424	6.13888984781762	7	5.10220471177393	5.31864164616916	7	1	7	1	3	7	7	7	7	7	7	7	7	4	1	1	7	7	3	7	3	2	5	7	81.25	0	3
53	7	6.33773985807876	5.4816947694215	6.91993034533059	5.93134361466474	5.7263281679515	7	6.01401908356068	5.90845608406814	7	3.46784930611932	3.51504993260258	3.29790708971154	1.44085834519713	6.82550995762458	7	7	4.16290926324052	7	3.49285466069054	1.42474156055912	5.09380485687122	3.7083834060989	1	7	7	4	7	2	6	2	2	3	7	7	4	1	2	7	7	2	7	1	2	7	7	87	0	3
54	3.80222908435433	5.50738125943632	6.90934850658465	5.97582407217583	6.75881397414084	6.96356860080419	7	6.85844879464147	6.33623366298225	4.69480972535766	6.27285936286499	6.0007280801019	6.34629184055487	5.1581644458783	6.2172918377947	4.84139040553644	5.52989439996836	6.53503482976835	5.05598494328739	3.91108744437075	5.88084371634046	3.16197455041982	5.57586368272423	3	7	1	2	7	5	4	2	4	2	7	7	2	1	1	7	7	2	7	7	4	1	7	90.75	0	3
55	6.37089157763213	4.96214378241809	7	7	5.91324365145816	5.93528229310275	5.78937006368175	6.17469644254835	6.76999651592746	4.64795010296036	3.48085525136303	4.57803937085573	6.65807361060374	3.62916344355666	7	6.32376193476092	7	6.96775350000553	3.7798640237114	2.80952471762598	4.55517658059663	6.15081085538494	5.23802663045382	7	7	1	1	7	7	3	2	1	7	7	1	7	1	1	7	7	2	7	7	1	1	2	82.5	0	3
56	4.63050627367091	5.05528946743398	5.02775795856514	5.72168359254001	5.84016373136756	7	5.65623232656972	6.74054377143025	7	7	7	7	3.29277412026622	5.19680437501503	7	2.92244935106011	6.348558098183	6.09779367163787	5.79961594083195	6.54986339347493	4.33580285057014	3.75673732780224	1	6	7	1	4	7	7	2	7	3	2	7	7	3	1	7	7	7	2	7	1	2	7	3	86.25	0	3
57	2.59469957505693	4.95809390265315	3.31828914224478	7	6.04543860097835	7	6.33232281640897	7	5.6918755063508	5.32608578245118	2.63148560438309	6.69752971369231	6.60937528349567	5.79882321995566	6.10159863968239	2.96102242916284	6.74342678957641	4.60694785250481	5.99951047430068	5.34310071548347	4.91291689624855	4.63942768095497	5.47897062333858	1	7	1	4	7	3	3	7	7	7	7	7	6	1	1	7	7	7	7	1	3	2	7	91	0	3
58	1.50408679870384	5.87217147367829	5.35316964938521	5.12921003044634	4.85461229570327	7	3.04969935406318	4.69842621539435	5.97702501281427	6.74768476706525	6.41461273713387	4.33482773623582	5.75400284146471	4.23427549708997	6.34318105277332	6.87344172349368	6.7220221569001	4.44554100319083	5.86265059660599	5.46291198314576	6.38191633841296	5.48603629932757	5.62502689209462	3	7	7	2	7	7	7	7	7	7	7	3	5	2	1	7	7	7	7	1	1	1	3	75.75	0	3
59	5.43655723372952	4.17739007669759	4.8665051244695	6.50570079953216	4.71179904728545	6.7638895512229	6.99408068023047	3.50997203313551	6.38389746478372	4.14555843980693	5.14792026041451	7	4.61470718573335	5.90177811234706	6.69211522713115	5.27313984538633	5.25020692123614	7	5.70209978276452	1.14846274449349	5.18021683576562	3.80410125551837	5.60562000468086	2	7	7	2	7	7	3	2	2	7	7	7	5	7	1	7	7	1	7	1	5	2	7	68.5	0	3
60	3.27099894135035	4.92694864024623	5.20600652446398	3.95849047021344	7	5.81776013959003	6.56521583010571	7	3.74456062165843	6.73976474643171	1	6.87937174113519	6.52097157383463	5.27534816589527	5.87460343468468	3.52316942151827	6.83048069612534	6.63182241345205	5.59312785232476	1.70843603820519	5.86574910438968	4.95200575121975	5.17135178834147	1	7	1	2	7	7	7	7	2	7	7	7	2	2	1	7	7	7	7	1	3	3	7	88.25	0	3
61	4.7545266450235	5.06680632390166	5.56776908132389	4.00209902271548	6.63778463884113	5.7300505816289	6.96513041375727	1	4.71676359369278	6.95865836254641	2.74406450664479	1.70798691162263	6.10262159906764	4.64296381221768	5.95487616564121	6.15442233478118	5.30063945101123	7	5.71002501488408	4.29255079892613	6.56063793282417	5.10263228377773	6.33234927487536	1	7	1	3	7	4	7	4	2	2	7	7	5	1	1	7	7	1	7	2	7	7	7	82	0	3
62	4.1154366646455	3.14789992632978	6.10318589852539	4.6643185147965	6.71253080482651	5.3428998751701	7	5.84385758221288	3.93858593378931	6.00861067368217	2.83290506969217	6.23018213629143	5.87035042260512	5.87334598265105	6.18421356478714	2.57166965554511	6.89683542627892	7	6.04920886591381	2.63403422743055	5.7826956018785	5.21713428188383	6.69074656179806	1	7	2	3	7	7	6	7	2	7	7	7	2	2	1	7	7	2	7	7	6	7	5	83.75	0	3
63	5.00780753564936	2.80788629195529	4.15281049772487	4.30017435660115	7	6.35124257827699	6.02259592207706	6.02985317202983	5.2668397446228	7	5.61757894376198	5.43600317426225	5.42929634605356	6.9677583069787	7	6.71798677038899	5.63678746259976	3.13271516673461	6.65760284445677	2.13352585650586	6.0369514633679	5.65509733971271	4.30597030149451	7	1	3	1	1	3	4	7	3	7	7	5	6	1	1	7	7	5	7	1	1	2	5	76.5	0	3
64	7	6.005066278992	6.10394868464518	6.74846298695703	5.7433129301807	6.07133790725756	6.3361921030643	5.0665212012005	6.75875887718923	3.56033211323504	6.13389463544971	7	6.09986765435356	2.60834750098165	5.77530579586784	5.70195878328618	6.87500964098839	6.23758339165501	5.65157857788008	3.6719752888197	5.54515795457433	3.69577344509649	6.28721925520134	7	7	1	2	7	7	4	7	2	7	7	7	2	7	1	7	7	1	7	7	2	5	7	65.25	0	3
65	3.41552844771275	6.78948650501626	5.8316422324043	6.66364344638343	6.34257985934121	6.65884013376728	5.8848539089679	5.72835432015649	6.88556356502474	7	1.57422797047879	6.97841237432618	5.89425786241274	5.77622407606107	4.74101708967043	3.96247560261074	4.35806955181821	6.26943939361187	5.60445322329535	6.7224385963419	6.88572852794304	5.51332231091102	5.65363561842383	7	7	7	5	7	7	3	2	2	7	7	7	6	1	1	7	7	2	7	7	2	7	7	87	0	3
66	2.08061292544285	5.74152026638303	2.63401348525005	6.26380424888007	4.8931610964762	7	4.99261881591987	2.0459074613201	5.01085459086964	7	1.45442300628223	7	6.20916139017401	6.73818487672134	6.73445767579391	7	7	2.95570653998563	7	6.10337243698539	4.15005552906722	4.23933340656581	3.02011652848601	2	7	3	3	7	7	2	7	6	7	7	7	2	1	1	7	7	7	7	7	7	5	2	71.75	0	3
67	4.8149569754774	5.64219641850806	5.46077853834212	4.75029645883206	6.87675782740766	5.12488666340431	6.93107920711241	4.64282637333167	6.82914803123296	5.08526318599771	4.27897010267229	7	5.60077893844988	6.74086840436264	6.50143332072548	5.20801154426069	5.79686289406358	6.68485874856706	4.76692921088993	4.27389104142836	6.05503893120008	6.11497021982371	6.50916417017875	2	7	1	3	7	7	2	7	7	6	7	7	7	1	1	7	7	2	7	7	2	7	2	75.5	0	3
68	4.96214976386213	7	6.17384393139309	4.54900905743904	6.18284044715064	6.00264660980379	5.98148428178636	5.66324523165846	5.12410034394199	5.39786065103889	6.80046227668978	5.05363337807441	7	3.91772379605658	4.70783811386182	5.6287400634866	7	6.21625572744084	6.83435265112134	1.57273530317404	5.23426579817332	7	2.87206464461061	7	4	7	2	7	7	2	7	1	7	7	7	2	2	1	7	7	1	7	1	7	5	4	71.25	0	3
69	3.08279247183055	7	4.19560165576644	6.27255800893258	7	5.64608138991387	5.60315670932048	7	6.63072688370457	5.77263426034059	1	7	7	7	2.8020331740518	3.85928267071913	6.35730997145808	6.709657256754	2.67628805469197	6.14685674559851	3.67563186508532	5.87287740922976	5.59361812700755	7	7	2	5	7	7	3	4	2	7	7	7	5	1	7	7	7	2	5	7	2	7	7	81	0	3
70	4.59712784955725	4.76063147010453	6.07202462697854	5.424375484399	3.70369484534944	3.63448713650506	7	6.70092288841452	7	4.4614369839103	6.81992842019959	5.138199695383	5.89623923784926	5.11333644375267	5.68797819466606	6.67389031162917	5.94808921484219	6.08808034848189	2.88389882191869	4.94691260872297	6.90608611237955	5.45763622169062	5.4018437800912	1	7	2	2	7	7	5	7	4	7	7	7	5	1	1	7	7	3	7	7	4	3	7	60.75	0	3
71	5.90395004619519	3.96115943513151	6.83390901032775	5.43810059936668	6.84212949774502	7	6.85859051641529	6.4214605896902	6.96737902415484	5.95675869240159	1.76129857659226	3.59775449141092	7	2.88005537384886	6.82981177939062	3.51138947715498	6.06877805216633	4.88083500749583	3.51739144918107	4.1169551936031	7	5.55431381971586	6.84975710954118	7	7	1	3	7	2	2	7	1	7	7	4	1	7	1	7	7	7	7	1	4	7	7	88.5	0	3
72	5.87285384214247	6.50607237861094	4.56772309179428	6.39890731011962	6.57036416070576	5.7839667349779	5.76989621647121	7	6.06233500734611	5.4677127843043	4.46716318579542	6.37285001562438	6.83823052635651	2.39824350786847	5.31269379606544	6.14400441191273	4.85094717052541	3.86416157651236	6.68876795759001	1.78011920998435	4.37447720734042	6.09026037990231	5.23243477795551	3	7	3	5	7	7	7	3	3	7	7	7	2	7	1	7	7	2	7	7	3	7	7	98.25	0	3
73	1.99021785421804	4.25015354283931	3.11163918936657	7	5.66554262187766	7	5.31452964799143	6.76401021994851	5.15575651812792	5.39658498494161	3.85482397029651	6.27809875558296	6.05555866489813	6.76548441982329	6.71640509960326	2.37327272469816	6.34275799575636	2.91357334138162	6.93886171290263	5.49630304133566	4.26827415539832	5.07453074536255	5.58326462631355	1	7	1	3	7	3	3	7	7	2	7	7	6	2	1	7	7	3	7	3	2	5	7	81	0	3
74	6.7547236344947	6.35015993582103	4.03076537909542	5.0135103380157	7	5.68826149524424	7	4.95130554031724	4.22939743779874	6.37865125184752	1.06563816025593	2.6061692322257	5.4979738733432	6.88164483296296	6.77098240619313	5.32322834817366	4.33971466147021	6.31206406309629	3.50524111027673	4.83077203338259	6.10738589224743	5.67142487802868	6.20289879891585	6	7	7	6	7	7	7	1	1	7	7	1	7	1	1	7	7	2	7	7	4	1	5	54.75	0	3
75	2.78838928642442	6.5058605907012	5.23153869100896	5.03193178154757	5.40977725207805	4.30134140232123	4.7026173913566	5.7173350885894	6.4400231333978	6.10382308283944	2.98604502911668	7	6.21783618674928	6.81384198298635	6.77983725021444	6.96220316473798	5.86177635513025	4.80382116362834	4.34773790966858	6.46382119965794	3.23645695176641	7	6.31641921453034	7	7	7	2	7	7	2	7	2	7	7	6	2	1	1	7	7	7	7	7	4	1	7	77.5	0	3
76	1.73999100071928	5.35915064364379	5.51995729843626	4.41225524256005	5.68928587101173	7	2.5150042202936	4.69021977425682	6.25151768176649	3.88149640558184	6.64503756810663	5.94834764876285	6.00723251578221	5.59797742664336	6.76079770170761	4.78628597333012	6.05399776361373	3.99944327397523	5.47347534436203	6.03892830842797	6.81678562657749	6.64655479056176	4.77206411989444	1	7	7	3	7	7	4	2	2	7	7	1	5	7	7	7	7	2	7	7	2	3	2	76.25	0	3
77	6.57369162271276	6.78952519046698	5.06374852088019	5.50063639387716	6.92829131092108	4.38580523740208	5.74365934681357	7	5.43326452965244	6.12811763986304	5.34543196060203	6.3263712248912	5.16810818919669	5.67468622356472	5.48540479790718	6.75462433920587	5.98282137881733	3.11569222646952	4.54500604176319	1	5.34345648710192	7	1.74867860808667	2	7	7	5	7	7	7	3	2	7	7	7	2	7	7	7	7	2	7	7	5	7	5	89	0	3
78	4.50352939140593	3.44925364569872	5.20845523234295	4.81713561456922	6.70226964787245	6.92920022369082	6.79640493217484	6.58244537645114	5.14051791109586	6.13179264593125	1.79863584285402	7	5.55193651950553	3.49441518496478	6.7497293200466	6.3911434969689	6.94751956110447	5.06703303795747	6.32202795931391	2.5769240011603	3.43689370091491	3.48465648580483	5.17136785239305	1	7	1	3	7	7	4	7	1	7	4	7	2	1	7	7	7	2	7	7	1	2	3	82.75	0	3
79	2.9732271260011	5.67580458976579	6.28090995840463	4.81808825586847	2.99689298836652	5.72471975689182	5.97667543338843	6.07246890603172	7	5.56084839852099	4.85604701258074	6.38424842583483	5.90305538002617	7	4.95380061906889	6.35740302449378	3.37628557413834	2.2361365633995	5.44818691495254	2.18614049346721	5.42609461115711	6.0829994683032	6.76778078856391	3	7	7	3	7	7	7	1	7	2	7	7	2	7	1	7	7	2	7	7	3	3	7	84.5	0	3
80	5.15607802882249	6.28582093992282	5.59175007689724	6.64129545899966	4.78802019067825	3.68114874580561	6.95241489820894	6.67122857138304	5.89957257363186	5.69792900454167	2.48829351173674	6.36906307369833	5.73750295436591	6.79144969820858	4.7389372714348	7	3.49025410933812	5.16300863844632	6.34863103506731	4.90303777218165	5.17663030415325	3.68136264999278	4.4780517600763	2	7	7	3	7	7	2	7	3	7	7	5	3	1	7	7	7	2	7	7	3	7	7	67.25	0	3
81	1.66336831050802	5.92765246782966	3.34902737602142	6.08806321725801	4.43977160961416	6.66113869553437	6.69906922006096	6.35756423989764	4.06532601445584	6.81027083485166	4.45295354290252	1.43344978736477	6.4628678678643	6.21897603262673	7	2.79252886798745	5.29903146125185	3.49693596682011	6.50681821211866	5.44221798112137	5.51010872061079	5.39929169064951	4.51407470993138	1	7	7	4	7	7	3	7	5	7	7	7	2	1	1	7	7	7	7	7	7	1	7	68	0	3
82	6.49668355975942	2.60310986525519	7	6.34481552343246	4.89469192930593	6.25922087817595	1.3893138720523	6.83927071134216	6.20913252737933	7	5.0918732048957	6.27817194937332	4.92472789182845	6.90294070559403	7	6.25715411105656	4.40437320365012	5.14902422842674	6.30401007099369	1	5.06145022251271	6.91008051198152	1.12430052633514	7	1	2	2	1	7	2	7	2	6	2	7	5	1	2	7	7	2	7	1	7	7	7	66.75	0	3
83	5.55534243148815	6.45776757627758	5.5924524158774	4.56969466264953	5.66894920353996	6.70685673863369	7	5.08079459106419	4.88701975120782	6.05557753508786	1	1.56210365160083	7	2.10917985085267	4.2815843151688	5.75684180438993	5.99372445981567	6.17044440541911	7	1	3.23159324024999	4.44510567955435	5.19043876916766	7	7	1	2	7	3	7	7	2	7	7	7	7	3	1	7	7	4	7	7	3	7	6	64.5	0	3
84	4.81148641064322	3.10444242045128	4.90259341112827	4.66331367198153	7	4.34384024405499	6.50368461977373	6.2488442777933	5.30770003005792	5.96281004050062	6.72308161284823	5.89022789273131	6.21684768157657	4.86430808998888	6.27479038030664	6.29063684923838	7	6.43532279522353	5.5046383424778	7	5.55656662778019	3.62379140633344	7	2	7	1	4	7	7	4	7	5	7	7	7	7	1	7	7	6	2	7	1	3	1	2	67.25	0	3
85	5.81120686171307	5.69516136332356	6.69800008260357	4.50981529842891	6.31839691270413	2.94735391458292	3.0422264753678	5.22754076702117	7	5.29683415731971	1	5.10080599666308	7	7	5.42922724075306	6.1226199386286	3.34582205330673	4.00031787540692	5.58447445657589	4.97138361901435	6.66608355524883	6.28068104522222	2.783813245362	7	7	1	2	7	7	5	3	1	7	7	7	7	1	1	7	7	2	7	1	7	7	2	60	0	3
86	1.95027340345943	5.06655385382925	3.19789599253738	6.50143801199966	4.94110917977435	5.31070851050794	6.47809212361222	5.57461473265652	5.31943763135333	6.61104536305102	4.81454407660432	2.32630221184518	4.1065969557073	7	6.6756020402884	6.90184537225639	5.34746685957772	6.62377701540705	5.13775277126398	5.39786961640472	5.30550720972754	5.28550262140377	5.05663605259984	1	7	1	3	7	7	2	7	7	7	7	7	2	1	1	7	7	7	7	7	7	1	7	76.75	0	3
87	6.84423369776172	5.9391104416187	3.82849813735143	7	7	2.31699090194817	7	6.74993223454568	5.97886524681936	6.65778598705467	3.46617970510679	5.30201844429504	5.00857517389736	5.31994760718774	4.46755766257413	7	4.90465207775696	4.35616730599157	6.48382055327962	4.49560467377015	5.32077238586744	6.09530805524065	1.17036839751882	1	7	1	3	7	7	7	7	4	7	7	3	7	7	7	7	7	2	7	1	7	6	2	68.5	0	3
88	4.2684988496028	2.68591175284767	6.36794255491853	5.10990188069195	7	5.95419379815304	1.19637575824007	6.98935366120911	4.26797851253009	6.03881240628539	5.73364702395508	7	6.04524530456464	5.28513296208523	6.4438436113302	6.55242336952646	5.5419202190817	5.47562133816544	7	2.24275532215706	6.12414923252064	3.73716808113032	3.7322600706902	1	7	1	3	7	7	4	7	1	7	7	5	2	1	1	7	7	4	7	1	2	2	1	79.25	0	3
89	5.50409736419869	4.38988023474261	5.62083119001682	6.3382748743614	4.97617621350699	5.27322570949212	4.42877919146144	6.85208170398823	5.57055094234365	5.78558698672313	5.87560242929855	4.08315118182051	5.1483447552101	5.41931934770131	6.16209040501011	6.42225980924878	6.22259693565559	7	2.63172238298589	1	5.53103263857668	4.80236986159054	6.20838512505924	3	7	7	3	7	7	6	3	2	7	7	7	7	1	7	7	7	2	7	1	5	1	7	70	0	3
90	6.02502856812166	5.58713821422703	5.39711973646134	4.87127424897984	6.59897303017781	4.53555208218039	6.77896665507468	1	4.88791472055156	4.7752201240631	6.93605941119787	5.95581499873556	5.20779401188926	6.17120388679025	3.22665849515125	5.75859825550064	7	7	6.22585687107778	6.46532240208712	6.03662595314287	7	4.15305309582423	7	7	1	2	7	5	5	7	7	7	7	4	2	1	7	7	7	2	7	7	2	3	7	73.75	0	3
91	5.2599500078743	5.99941188489027	4.27686660596712	5.77167444981686	7	6.71491357977694	5.39009137774749	5.8502427923322	5.54236945971464	5.20478662462491	1	5.20467834833784	6.95079622979986	4.5762508436229	5.75151563291811	2.01045312298428	6.43634826790496	3.99168051959197	5.69659084829097	2.13540594360398	4.99050445524344	5.73612811617911	6.68204477796435	7	7	1	2	7	7	4	7	2	7	7	7	2	2	1	7	7	7	7	1	6	7	7	73.5	0	3
92	7	5.80386667304073	4.39089443559262	4.5458835647728	6.07899689384581	4.73058486122403	6.84484019637477	5.68268486578498	2.80105366095377	7	2.95826180369482	1.62840923817389	6.8276149321915	7	5.81264422277826	4.70650666356833	6.8913908231415	5.15207946266739	4.19436534439248	4.29551540562083	4.06667322425265	3.76300904107048	4.63866352314199	7	7	1	3	7	7	2	7	4	7	7	3	7	1	7	7	7	1	7	1	5	2	7	69.25	0	3
93	4.75702789978984	5.77096281816278	6.48136269777154	6.01290073600818	3.33148084452301	6.62820393142596	5.47431668014747	4.06313817419371	5.71782103619522	2.82027326531242	5.52238630520404	7	6.52624229967431	6.29971186690314	7	4.68094029357996	4.40041188477211	5.47935680022866	1.77986186165414	5.27269403005098	5.03248906226382	1.31141509851432	5.85595365972656	1	7	4	2	7	2	2	4	2	7	7	7	2	1	1	7	7	7	7	7	1	2	3	69	0	3
94	4.06649998738865	5.02849815168584	6.3436272631899	5.87996565097039	6.83383154433855	5.56192835862528	6.34511510924368	5.9287697422612	5.76488930988705	5.78244736476957	2.61790195294616	6.85040511595475	3.89484412231146	5.63901479865104	4.17582414499297	6.06531092710678	7	3.03736689738202	3.17592575328025	3.87307827193647	5.04630065861836	6.39930340544497	5.61615240894968	6	7	2	4	7	7	7	2	3	7	4	7	7	1	7	7	7	2	7	1	7	7	7	78.75	0	3
95	4.91284097319393	3.2412986857607	6.56342767025352	6.68901691888679	6.60686759398857	6.26031011823251	5.05838750926195	4.61043274226573	3.04077937697045	3.17948957122989	5.52326876536031	7	6.87915974255361	5.00787500471383	2.69469715730651	4.33923847019181	5.37894934363042	3.05233153409503	5.44597224925633	5.568972861398	6.21128708640239	2.19617586044332	6.03643769401688	2	7	1	4	7	7	5	3	2	5	7	7	3	1	7	7	7	7	7	7	2	3	3	53.5	0	3
96	5.7057271749673	5.57173955141338	5.42078221001411	6.03365362208576	6.42709528536245	5.90021531472434	6.64811153382942	5.03608042244683	3.46195163691098	6.39903110745722	1.93657804699437	4.71721526097379	6.19999985639962	3.93780923453103	5.41628902231099	4.90377670182527	1.38840971602597	5.0767530215299	7	4.71265963010949	4.3068276194536	7	4.24795716130841	5	7	2	3	7	7	7	2	6	7	7	7	2	7	1	7	7	5	7	1	4	2	7	63.25	0	3
97	7	5.89023512668455	6.12228921871475	5.93722982044335	4.80436405487196	4.39603498519545	5.46405283739856	4.76259337257429	5.75598886900921	3.54732192230292	5.50929856035587	6.38187448590661	3.89600606254647	4.1821740312712	6.57699741744554	6.81255997408817	5.02228236179313	5.41673182553565	3.94162787624176	1.0760513588673	6.80277928824364	4.29138746266481	3.59834666653006	2	7	7	3	7	2	5	7	5	7	7	7	4	1	7	7	7	2	7	1	5	2	7	65	0	3
98	4.16463770309244	4.9468337911683	5.62447889436023	3.63658546321871	7	7	3.76773606592005	7	2.4600143783223	4.28981217493408	1.70637241984249	6.45635412652952	4.99228170917428	6.67043996944301	6.04925350764286	7	3.20687876644842	4.930377043998	5.99080753665355	3.44677993728936	4.32660230313817	3.58928358793105	4.98362554453919	6	7	1	3	7	3	7	6	2	7	7	2	5	1	7	7	7	7	7	7	6	1	2	65.75	0	3
99	7	2.96015797009799	5.95063289559772	5.81338231060247	5.04059143245743	5.27775681514863	2.95606593225517	2.98044815952418	3.58160868704316	6.96865620730448	5.93441939797661	5.39799061615905	5.76000984708169	5.21903725243148	6.94244221415879	3.898423076267	4.0858811287971	4.98456598366342	5.39690718810761	4.51123664723931	4.93383194336615	6.37354181602444	1.74955134493945	7	1	2	2	1	7	2	7	4	7	7	7	2	3	1	7	7	1	7	1	7	4	2	69.5	0	3
100	5.4606954861288	5.90521270567246	3.30852792678172	4.35119672662266	5.3239371934785	6.03103593752465	6.82379779907168	4.71634037007791	7	6.81043082787928	6.04736337765069	7	7	7	7	6.2103475565771	7	5.26499805926233	6.69209759546482	2.39433687254354	6.45024990398431	7	5.18707312985508	7	7	7	7	7	7	4	2	4	7	7	2	3	1	1	7	7	7	7	7	4	5	7	92	1	3
101	3.20674507957919	6.94423414509706	2.7237666969262	7	6.36137479242112	4.93454168573551	6.36863464792094	7	6.87898928733511	6.99754973877457	3.93624431383753	7	7	3.17866330402641	6.47651481443043	6.95466819082155	5.83548513663512	4.57630332355736	6.63202298378091	5.83879074770593	7	5.21592801322247	6.70585546786284	7	7	7	7	7	7	3	5	2	2	7	7	6	5	7	7	7	2	7	1	4	2	7	91.75	1	3
102	2.49687238022041	7	3.77206638163921	7	5.10304269039717	6.55767054694633	7	6.76319322826317	6.74736340845616	5.19497821952273	6.51426207684165	6.73619463908882	7	5.33361663926639	6.17551804228854	7	6.78807326517757	5.71734700591223	5.60309648508041	3.01635266091847	7	7	6.1763272917121	7	7	7	7	7	7	3	1	5	2	7	7	2	3	7	7	7	2	7	7	4	3	7	73.5	1	3
103	2.02797020191269	1.33453677559099	2.89013868215934	5.03256019328524	6.19605077473811	6.67020608219798	6.42468680603289	5.22901472017895	6.58348065200072	7	6.84568366225099	6.73015001759292	6.91297336757413	7	7	6.30942913394065	6.73924879842545	7	6.79571608002756	5.99442145397864	7	6.32429105837866	5.56328727604423	7	7	7	7	7	7	3	7	2	3	7	7	2	4	1	7	7	1	7	1	3	2	4	88.25	1	3
104	1	2.00060909907662	3.26368139482335	5.00797134140498	6.89223366215727	5.26205795475839	6.85705043800969	6.14184250528275	7	6.50647020591904	5.67480400289915	6.706854542225	6.39586301524159	7	6.67135386031792	7	7	6.3386696463086	7	3.65066688847492	6.24485877175075	4.32340761050001	6.65759675682488	7	7	7	7	7	7	4	7	4	3	7	7	7	6	1	7	7	3	7	7	3	2	7	90	1	3
105	5.64173887908304	3.60718012352548	3.51492710313018	6.06492524304862	2.34226267490862	7	5.16849844020427	7	6.64551858908788	4.46844887795344	6.49786406239745	7	5.81134685790966	6.68684020032826	7	5.93562966898291	4.97562731840979	5.73897265249594	7	2.46807079122719	5.90589177528041	7	7	7	7	7	7	7	7	7	7	5	7	7	7	5	7	7	7	7	2	7	2	6	3	3	88.75	1	3
106	5.56862742392121	5.46023246822379	3.50454472132482	4.79835377158152	4.77685296121403	5.06359255303402	7	4.2861558045408	7	6.38304151227807	6.15687551231291	7	7	6.16182545144302	7	7	7	4.94831923795518	5.02714999142469	1	6.18505102071734	4.61421565267873	3.71938475671952	7	7	7	7	7	7	4	4	4	2	7	7	3	2	7	7	7	7	7	7	7	3	7	99.5	1	3
107	2.97363495885146	2.21582290959711	3.72090237112723	6.66114261616789	3.83848949270644	5.50994826681958	6.80197303386795	3.97557635631095	6.92407244278459	6.24038394546948	2.34547795937444	4.73984261234739	7	5.38604441019214	5.84303582707987	6.67509785444147	6.26687970451378	7	6.46298473042117	2.1732088214434	5.97523983646713	7	7	7	7	7	7	7	2	7	7	2	7	7	6	4	2	1	7	7	1	7	7	7	7	4	88.25	1	3
108	6.1846404336847	5.76102590810483	3.50321360719079	5.84022214128403	5.16713755364575	6.78159868524971	7	6.00275699711608	5.71419077435405	6.18956123855198	4.36758306478693	6.43829436227765	7	3.30010727436246	7	4.20879521193367	6.13955421743932	6.42827898517558	6.35386624956528	2.85913829587571	7	7	5.59630086743874	7	7	7	7	7	2	7	7	5	7	7	7	2	1	1	7	7	2	7	7	2	7	4	90	1	3
109	3.36428151028039	7	4.43242263002465	6.97838404792428	5.3221856633203	5.43267212403242	5.58151692821019	7	6.8667874768482	4.35083727161105	7	6.00899846489173	6.92720685980611	4.51233731392174	6.45241581503396	6.7635230202072	7	6.47925485233403	5.90752755310666	1.91974049780255	6.06602066101988	6.179456136063	5.95639999108887	7	7	7	7	7	7	6	1	4	7	7	7	2	3	7	7	7	3	7	7	3	7	7	80.75	1	3
110	4.5835693851163	5.20065053257404	3.53054943314445	6.09736820099451	4.00438367942645	6.40717594008857	6.04055009700441	6.98226699072907	6.93306503288534	7	6.68650979956618	7	5.91666898576399	7	3.23252598707905	5.90301809381627	5.92302606815605	5.41708012852261	7	3.55586376037936	7	6.79600805042461	7	7	7	7	7	7	7	7	7	2	7	7	7	3	1	1	7	7	2	7	7	5	7	4	104.5	1	3
111	5.87799487674736	5.93613140579727	6.93546386021504	7	3.99147649919971	6.32674745691516	6.09106077085077	6.28872125032317	6.53079756058276	5.8416070588317	5.48366196936492	6.13509802757027	6.14927721043711	4.40656329635555	6.41887920479769	6.82466981945921	7	7	5.66367548351856	2.13255463952217	6.2485357218235	6.43305142459306	5.13514330713492	7	7	7	7	7	7	4	2	3	2	7	7	2	1	1	7	7	3	7	2	5	6	7	95.25	1	3
112	6.84583854376306	5.60280191946489	6.63728125788855	7	3.73344059538979	5.37047354885371	7	6.02152032875883	6.60929565327308	7	5.46066432935547	6.05053360675705	5.31131256023588	6.38882157096465	6.48920781389506	6.87160297189324	6.97416316539683	4.03021166204048	4.51034646384444	1.03145512917543	6.49658018802517	6.60408738241129	6.69347924310443	7	7	7	7	7	7	7	7	7	7	7	1	2	1	1	7	7	2	7	7	4	5	7	86	1	3
113	6.01846060765749	7	1.88570611870802	5.24245070641851	7	7	6.8770700575304	5.86813644273599	4.7796215577707	6.7743109816184	6.16478889183982	6.26035115375329	7	6.58935741081097	6.69364655646213	6.77782365656436	5.86261995373533	3.27784239554552	7	6.5492192227206	6.43836309784521	4.01200542634814	3.86576526631534	7	7	7	7	7	7	5	7	7	7	7	7	2	3	1	7	7	2	7	7	5	7	7	89.75	1	3
114	6.24657216426433	7	4.24364687432488	5.39023520453814	1.36918954896448	7	6.95681048458776	7	5.2183378598047	7	6.36744174584529	6.89177398343249	7	5.6337845204416	6.82147404372953	5.11590781140577	6.72463260375641	4.29005500437396	6.70076796494188	5.48908044778868	6.77775805977823	5.8222772459639	3.52234340152456	7	2	7	2	7	7	3	7	3	7	7	2	2	6	7	7	7	7	7	1	7	7	4	99.5	1	3
115	5.63844169699142	6.78548086248562	4.8582467976433	5.19734704659656	5.11891293419734	6.11411576704492	7	6.77659740934914	6.75842327150657	5.49676018830642	4.4468291137835	6.39416396689766	7	3.17625149073715	6.40635495983505	7	4.24500640597356	6.67207335714094	5.30388280528804	1.80334530029938	6.54614413465802	4.43919219824333	7	7	7	7	7	7	7	3	2	2	7	7	7	2	1	7	7	7	3	7	7	3	2	4	81.25	1	3
116	6.53418732671774	2.80363129784983	7	5.97488351088545	2.00312389769734	6.7395363849046	6.4267339657049	3.04407467249544	6.59391032280477	5.93557155144859	5.50075760924875	7	5.56661128214356	4.44152706667242	7	6.2760173655661	7	5.42369895966125	5.38806391330305	4.22361804278513	5.94076546120029	7	6.87579278679395	7	7	7	7	7	7	7	5	7	7	7	7	7	1	7	7	7	3	7	1	3	1	7	100	1	3
117	5.00030334154046	4.29569674746308	4.25677172625211	5.1477262464766	4.29276456397089	6.14118833400751	5.87013865699569	5.32204066344887	6.97622595092627	7	5.77929693647707	5.52486134987012	6.95582210469494	7	5.10464608104616	6.10204497603882	5.72680069596859	5.75827978582078	6.60857822134067	3.58658912574987	3.805878148585	6.97210080023213	7	7	7	7	7	7	7	3	2	2	7	7	7	3	4	1	7	7	2	7	7	6	5	7	95.75	1	3
118	1	2.4737978834032	5.29983605756768	5.97366077626359	4.95856806846784	6.81756380936693	6.79021842364619	4.72765158688906	7	6.15805950366639	4.04224644385194	4.29047920798628	3.44102789609618	6.67381339958292	6.48812703037545	6.18101334748121	6.21071605717123	5.78203295944938	6.01874050482341	3.36781594571611	6.80040917072694	4.15009202077146	7	7	7	7	7	7	3	4	7	7	7	7	3	7	1	1	7	7	7	7	7	3	2	5	82.5	1	3
119	5.31984769499066	1.87442881870634	5.2851044790255	7	4.78880492122567	6.23596869760992	7	5.93115378146959	7	5.01106121759568	1.298238942351	6.98608419322146	5.88398060797026	3.95021187919605	6.99430017377208	6.52067396103284	6.69627412395962	4.79557881137344	5.972723869818	6.49529887290032	6.6433905140403	3.92267491908675	3.20666876036335	7	7	7	7	7	7	7	7	5	7	1	7	4	2	7	7	7	3	7	7	3	7	7	83.25	1	3
120	4.72089977210355	6.77878992842723	3.52944726885345	7	4.86185281227081	5.64352704312186	5.97378493824888	5.4557491337353	6.18531516792992	5.47411487895312	3.72200952861981	6.68245591134758	7	4.04580689094601	7	7	6.21542681115368	5.0281625710297	5.91067878109151	3.54965970970777	5.03343244015263	5.73959092391116	5.98196737804162	7	7	7	7	7	7	3	5	2	2	7	7	2	1	7	7	7	1	7	1	7	4	7	89	1	3
121	6.99354651691343	4.71600972226376	7	6.43004523514649	2.64870040336067	6.7859807398493	5.02735987971801	6.36353424451836	6.35024611009697	5.01975681815803	7	6.50106146900723	5.29156928895855	5.0032445815533	5.98317667240621	6.82616075174913	6.22805320416048	6.53345505626591	7	6.36634708351673	3.6167747543899	5.83477921376587	6.77805321752274	7	7	7	7	7	3	7	7	7	7	7	7	7	2	1	7	7	2	7	1	2	2	3	86.75	1	3
122	4.45291172709347	1.8564107194713	5.60383803721409	6.57463874618088	4.31209261171401	4.71507312537267	7	6.2103150867737	6.83353373837745	5.07049681732856	1.57614606641094	5.42713469750359	6.54476194817716	5.54715258927833	6.65508538530162	6.66609868029527	6.3260822869353	4.17772734238214	6.40193626357523	6.53903443691478	6.40901431798052	7	4.43892961795823	7	7	7	7	7	7	7	7	2	2	7	7	3	2	7	7	7	2	7	7	3	7	3	88.5	1	3
123	5.36709172484418	4.13165740321619	6.45710893771981	3.51824001269938	2.65541317388788	4.9710810590511	6.86734585820285	6.26445680455568	6.43223790171447	4.41055283250313	5.68848165201973	6.84230498497689	5.78123875450703	4.39733158062079	6.69870018271884	7	6.95039163507585	5.40362779624525	6.93268026675931	1.0551022585161	7	7	6.78158428704777	7	7	7	7	5	1	6	7	2	7	7	7	3	1	1	7	7	1	7	1	3	1	7	85.25	1	3
124	5.56953212896802	4.06899193560743	3.99868415723035	5.91446738199384	2.18508954361605	6.65275978807237	4.74233785941387	4.49210378042581	6.78166222053037	6.40504343235269	5.49362957217629	6.29911010771225	5.12676308875459	5.7087090378465	7	5.50094372099754	7	5.93867567971641	5.72817508470381	3.06046009580685	5.0301611884939	7	5.25669312670341	7	7	7	7	7	7	7	7	4	7	7	7	5	7	7	7	7	3	7	1	5	3	3	93	1	3
125	1.76480279107428	1.28454796558533	2.91583537791346	5.2488249693653	6.70827128911941	6.19150250666461	7	6.31528065053539	7	6.19018229578829	5.96207875197023	7	6.7361812857059	5.36205969936257	7	6.70460699093135	4.41965689937435	7	5.10227650595122	3.43304386000915	4.81918303065446	4.55749931256075	4.68490172723254	7	7	7	7	7	7	7	7	3	7	7	7	7	2	1	7	7	1	7	1	2	1	2	88.75	1	3
126	5.33378049229321	5.29691583596041	6.60059268196115	7	3.56861084025122	5.94161341902788	6.82301288145075	6.70175512024488	5.30008593114906	6.27995240841321	2.05164551083609	4.91671119813162	5.27175727365243	7	7	7	6.40415925514464	7	6.43949490349346	1.49959319031813	6.97098313957684	2.93165961123705	4.55876003750412	7	7	7	7	7	7	4	1	3	2	7	7	1	1	7	7	7	3	7	2	5	7	6	91.5	1	3
127	2.72430985140097	1	5.05491728922974	4.59115766383216	4.25175268999262	7	6.80585697654697	7	3.38115584826764	6.27121890772744	3.04101885687876	5.806830341838	7	5.46097631554607	6.65913924735499	2.45564040800184	6.65402811242654	7	6.12243735569691	1.30173942896476	6.66037214024462	6.1341151537897	4.92675910756939	7	7	7	7	7	7	5	7	2	7	7	7	2	1	1	7	7	6	7	1	3	4	5	95.25	1	3
128	5.114200789565	1.88302198942901	5.0340993476672	5.90665630084283	4.19490101441498	5.44236281834308	7	5.51812360000272	6.6031415684556	5.04346429936255	3.45978159796946	1.90749494533625	7	5.90021656217605	6.73173659204454	7	4.73740115284444	4.78531278230197	6.54747622398326	4.80696270496737	4.75594755086441	6.38409030123977	5.7211190319625	7	7	7	7	7	2	3	7	1	7	7	2	5	2	1	7	7	2	7	7	3	2	7	95	1	3
129	4.96083396518309	7	1	7	4.97236079443259	5.34700813168009	5.06296876186568	7	7	7	3.34727993776349	3.12646567336864	7	5.63754419577852	6.51949517171667	6.17719533847444	7	4.59054217481477	5.59709298158584	1.43359760071293	4.60229248977973	5.49135807586623	3.62952096327017	7	7	7	7	5	7	7	2	2	7	7	7	4	6	2	7	7	2	7	1	2	7	7	99.75	1	3
130	1.56532506170519	1	2.2655437189847	4.41738205804974	6.60097405948801	6.69674946920681	6.86035539625957	6.54975286521519	5.35114631775445	5.13314948203321	5.88949918663336	7	7	6.48556469417938	6.7465785272434	7	6.47705721704088	4.51626358876421	5.55681951016222	4.53092605017095	4.65464651027748	6.04729582984275	4.2899766296556	7	7	7	7	7	3	5	7	4	7	7	7	7	1	1	7	7	2	7	1	2	4	6	91.5	1	3
131	5.0945784165675	5.28061727425466	3.75704749338491	6.34576291107998	2.27238965331335	6.40141218313172	6.267371823627	7	5.7314952056518	6.41616437841218	5.66559776660652	6.8813223260464	6.05065899089238	4.36660163900702	4.28969775399516	6.19663044904445	5.64944199522724	6.27514114193979	6.65377030871558	2.78961780433369	3.959065844758	7	6.98767498268078	7	7	7	7	7	7	4	7	2	2	7	7	6	3	1	7	7	2	7	7	7	2	7	88.25	1	3
132	3.26458110633827	7	2.89707820279012	6.53679432610767	4.81721058269274	6.83399937310659	7	7	6.84083947876752	4.6926277404494	1	4.50304857017498	6.40171168547609	6.2660313486437	4.78695513023928	5.56322402221729	4.83631088174258	7	6.55003740876969	4.23727401566994	6.63689473703523	3.18431544003986	7	7	7	7	7	7	7	3	7	2	7	7	6	2	1	7	7	7	2	7	7	3	5	7	81	1	3
133	3.46242377169356	3.3981320338906	5.62936761447528	6.8738241365268	2.76257207036072	5.7191109852962	6.88309115148054	6.22800215764708	3.96930905047159	7	6.48175378053466	4.74526865341441	7	5.16123402102137	5.79212631953344	4.27360198656587	6.97885172418885	7	5.52912916210212	1	6.91769253152956	3.33261795254911	7	7	7	7	7	7	7	3	1	7	2	7	5	2	1	1	7	7	7	7	2	4	6	7	84.75	1	3
134	4.84982469064759	1.8334934590706	5.65030964369126	6.71328922572001	2.85955757997836	7	6.89746728714281	6.75095911524225	5.50030931175001	5.76008622135025	5.56801243569839	5.77970204827842	6.83944939395842	6.6621938610336	5.34631437173604	6.19365627733605	6.13467910968894	4.50972882827791	5.34038985592473	5.86067920591579	5.16702372343419	4.73029886006306	5.85693962224382	7	7	7	7	7	7	3	2	2	7	7	1	3	7	1	7	7	1	7	5	5	3	7	92.5	1	3
135	7	7	5.91687698706239	1.40263315654376	4.52925662751279	6.67661660895392	5.57930364564909	7	6.95219535712329	7	4.96723466032087	6.70936652103563	4.93979679697136	5.50011837874993	7	5.24782064139423	3.75650888051786	6.44173741798434	6.90110030016465	4.68739307493089	7	6.86701866921846	4.32156797261858	7	2	7	7	7	7	7	7	2	7	7	7	7	1	2	7	7	1	7	1	2	7	2	77.25	1	3
136	6.07488713408028	5.81203853107596	6.87064217986801	6.71363287707752	4.62067076393305	6.08066816630037	6.61965353064689	6.60651702018771	5.65539375063041	6.39853529891609	5.16490048547117	5.46664199082386	4.98539681623297	4.78019328196243	6.7040899265438	6.94388174707897	5.84660628455096	7	5.4303357328162	1.74476608801532	6.51681591579217	7	5.57029087253595	7	6	7	7	7	7	4	2	3	2	7	7	4	1	7	7	7	2	7	1	6	7	4	74	1	3
137	4.48695629175723	7	3.14319990655762	5.51757382821533	4.20976629933847	5.56601210732118	6.92879854614708	4.6861970753717	7	6.75772496052663	1	6.73756415299306	6.19907177141074	1.65781817185131	6.66724998598612	6.45875512890933	5.54765136682348	5.9139772428674	3.98790229107797	2.95572526472878	6.32025186218414	5.82297181280476	5.93038730805655	7	7	7	7	6	7	7	7	2	7	7	7	3	1	1	6	7	7	7	7	7	7	7	87.75	1	3
138	7	7	3.16031131254658	5.90916964384319	6.40976581565526	3.73059986190499	6.84886099791413	6.14973429516997	6.07834102649676	6.72136227424925	4.66592304302568	7	6.25588426117781	6.06998533577092	6.45365894482981	5.18505916280678	5.71225504983718	1.05360435096272	5.87969632436495	5.21928902458709	6.99167802813283	7	4.98624591857992	7	7	7	7	7	7	7	7	7	7	7	2	3	1	1	7	7	1	7	1	4	7	6	86.5	1	3
139	3.15051457239477	6.84011250756756	4.41177068291594	6.57789911895043	7	6.35691071836171	1.84346406732959	4.84251848881574	6.029218723956	5.30798661024494	7	7	6.01412279803956	3.36743609601168	6.29113553744854	5.1572981857902	5.92953216481604	5.85501394558232	6.37733290728947	4.00162959981312	6.9656437597183	6.9996225947798	5.7619578876672	7	7	7	7	7	7	4	2	6	7	7	2	7	7	7	7	7	3	7	1	2	2	5	73.25	1	3
140	5.51363448736775	4.34626940058681	6.3193173913236	4.3802195084746	2.21260948652191	4.82073610427141	7	7	7	3.82241408472473	6.6007027889063	6.69921866686479	6.23573020320002	4.70799979444263	5.68560038105984	6.43846727661325	6.17288400995824	5.36952506189215	6.70033539297417	1	5.81995461126777	6.74934019521026	7	7	7	7	7	5	1	4	4	2	2	7	7	2	1	7	7	7	1	7	1	3	1	7	72	1	3
141	4.56604659295347	5.69278162792732	3.24427816608471	5.98133595764665	5.88717288580701	6.58705693093773	6.69051803733026	5.10243098532576	6.25653829380604	5.32772585204521	1	3.64949674574847	6.13114325667336	6.22496270714901	5.67557039248539	7	4.75642816223123	4.95596256477722	5.86677277781879	4.34839479054091	6.21268562273583	5.35402392436573	7	7	7	7	7	7	7	3	7	2	7	7	7	3	1	1	7	7	7	7	7	3	4	7	86.75	1	3
142	2.41913578857017	1	2.9539596443506	4.92686360300367	6.93527856538229	5.60786090058135	6.71297265756062	4.49846321082414	6.08352975370925	6.3489732855559	6.24851346113372	6.0644623690514	7	6.92131411856614	6.23950808398284	5.99420800843912	5.68133774665233	3.22044931350304	7	3.6913894962663	6.00310913485899	5.73856455376708	4.41880693705796	7	7	7	7	7	7	6	7	4	2	7	7	7	1	1	7	7	2	7	1	1	2	6	84.5	1	3
143	4.58007491971019	1.49727069612215	4.71120873826537	7	3.07167894015749	3.37037208915005	6.9857407311563	6.11205434193029	5.20286138730873	6.67923810225462	5.94437724550161	6.24904033530856	7	6.1902274988146	6.72939887258138	5.28133640773233	5.22689160418721	5.67745443002729	5.14799004773588	4.11777449943517	4.82515093409921	5.58202904334483	5.9166898760887	7	7	7	7	7	7	3	2	2	7	7	6	3	1	7	7	7	1	7	1	6	1	7	96.25	1	3
144	6.36784663372853	5.20754249680547	4.14313781452878	2.12108404749898	5.7930334120362	7	6.51783907434549	6.49760686262656	6.11453706265454	6.00637278303634	6.75689016205411	6.7995776007486	5.84357950695367	6.01512495350018	5.70419082740367	7	6.04222764231641	4.36824087823688	4.95524644989233	1.02963434035147	5.26006183487658	6.20996568747437	4.66753218149328	7	7	7	7	7	4	5	7	4	3	7	7	3	1	1	7	7	1	7	1	2	2	7	89	1	3
145	5.86655955298522	6.10595085793806	4.64706904876673	6.12594237163766	2.28661579955602	7	5.21789267038719	6.6131647102571	6.10074491302561	4.72521153069702	3.74013340397598	6.90554858867049	6.69115896564803	4.68616298827222	5.65501597377055	5.61251747988951	6.76636314263974	6.79159619310639	5.03994711091931	1.15963410979828	6.22996516791646	5.77103761647721	5.61460404260432	7	7	7	7	7	7	4	1	1	2	7	7	4	1	1	7	7	2	7	1	1	1	2	88.75	1	3
146	4.00271953455321	2.03624687778004	4.6783019517171	6.68006749605525	4.15545360282164	5.97552803794905	5.53413623865223	6.77189224537612	6.35075563628548	5.80812982351626	1	5.76608384236003	6.9667002572763	5.48913570314749	7	5.84292229956344	6.41303455469686	3.77841254096	7	1.96674442500693	6.38937287669202	2.34639197615455	5.10275710038203	7	7	7	7	7	7	5	1	3	3	5	7	5	7	7	7	7	1	7	7	2	2	3	98.5	1	3
147	4.07834133286415	3.59777733832371	4.16132303891635	4.65189000614238	2.88947433222824	7	6.64882711535052	7	6.00923880855946	6.54142600775092	6.98652699523856	7	4.65944881372022	6.01983786741192	4.95874754762567	5.84222982709378	6.22495406297258	6.13176348678532	5.78482594111811	4.24073975488453	1.98658321843648	6.70283230561992	5.06479755080096	7	7	7	7	7	2	7	3	2	7	7	7	3	1	1	7	7	7	7	1	7	7	7	77.25	1	3
148	2.47204434814368	3.67312269160653	4.73590118049475	5.29725824974193	3.02572880333297	6.97179331188112	5.19310868175205	6.78863140855385	5.72864992881548	7	4.95533484108855	6.09307177245193	6.10543131398245	4.0277199980842	3.05845220019578	6.27081256232839	5.47871622624345	6.15090353972855	6.84237418389287	3.9315972133182	6.61147881716064	6.31784498563021	5.52576851016417	7	7	7	7	7	2	3	2	2	3	7	7	2	1	1	7	7	2	7	1	3	4	2	76	1	3
149	6.59312686717875	5.90040926129905	2.62692150146299	5.93114049682961	6.75486926599501	6.96462543346181	7	3.97157662064651	7	6.78729480049976	4.67970514897967	6.95890548144826	4.74768316757335	4.55794711447646	4.70124661566678	4.98092028540266	6.53595439607356	4.52498801255642	3.8046937886602	5.81973722373741	6.4319359606656	5.43800830200655	3.60806829613615	7	7	7	7	4	7	2	3	2	7	7	4	4	1	7	7	7	3	7	3	3	3	7	90.75	1	3
150	6.94886736763569	5.99817985282534	1.57560316933761	4.5787128092964	6.62795167453238	3.95355836937403	3.20955639084606	6.51053159021396	6.32263447556713	5.47443604845451	5.51126853729709	4.28380205063335	6.31447476895517	6.37952244403636	6.90657993948329	6.81594016802214	6.11705846128428	5.47712323162623	6.02111810712942	3.41368097447733	5.19127030634163	7	6.67867026317987	7	7	7	7	7	7	7	7	2	2	7	7	3	3	7	7	7	2	7	7	4	3	3	80.5	1	3
151	1.7427526372021	1	6.29840734466892	7	4.49035025470079	6.74606993812519	4.86265395640523	7	6.52596811765398	6.66813072878393	1.54422544663706	6.78847860428371	6.67226819742329	6.02543285787882	4.27144563464607	4.26559690945241	5.88277961082464	7	2.11993169605076	5.97978396317471	3.58397821728983	6.73730888452795	5.71477502835002	7	7	7	7	7	7	3	4	2	7	7	7	5	1	7	7	7	2	4	7	3	7	4	80.25	1	3
152	2.11236041762412	1.20142228390843	4.50381262074946	6.90086555385778	4.28036673764956	6.34458480976777	5.65278704134464	5.91601068921575	5.86527779341192	7	1	7	6.66827439933112	7	5.14122661027146	4.07439583144652	5.66602411033706	7	5.05121520489365	7	6.9937482188869	5.73452194610097	5.79432106414282	7	7	7	7	7	7	2	2	2	7	7	7	2	1	1	7	7	2	7	7	3	7	7	94	1	3
153	5.03893802695057	2.26931609899977	6.10095247047006	6.5636802919005	5.76403535380597	5.17998096629961	6.91485290445508	6.27038344753269	7	5.47509019274365	1.63638936285344	5.14597495150778	6.41915530335521	5.54512212410314	5.91531913448975	5.05116914409464	5.22047657572199	5.98220006930898	6.20482327149854	2.43989808386587	6.10183798478786	3.7441718043158	5.24954498345277	7	7	7	7	7	7	5	5	4	7	4	7	7	1	7	7	7	1	7	7	2	3	7	71.75	1	3
154	4.40665774222668	4.45544394679477	5.92056214986407	4.37495637275795	6.7466208183239	6.80298842926253	6.82321549254699	6.50136963382241	6.0067257041941	5.71477638220488	1.31295545091897	6.08391758002244	4.43654506454196	5.97512651346265	5.29302159583347	5.55706756686626	4.88936718330503	6.88150843982024	7	1.85993662295708	5.32034692514085	5.94395913262855	7	7	7	7	7	5	7	2	4	4	2	7	7	5	1	7	7	7	2	7	1	4	7	3	75.5	1	3
155	3.30285260972261	2.24971110330908	6.06511600335891	7	3.2768477122654	7	5.18042743548847	6.29253771760174	3.05654108100678	5.59602648124676	6.97801886633469	6.74259416162717	6.41019775406467	6.17283928730197	6.20794005334963	7	5.44279542131625	4.69260679444019	5.75062769804314	2.85043103927099	4.79588855901059	6.4769134489853	5.18426524971373	7	7	7	7	7	7	3	2	1	7	7	7	4	1	7	7	7	1	7	2	4	1	2	69.25	1	3
156	4.81569757027496	6.84450142580043	3.26667109235283	5.56958536516018	5.39176274713996	6.71116949991082	6.61819671479406	7	6.93264034182403	5.02797952591833	1	3.24943044433678	5.75492239017213	1	5.74336079196266	5.93655166609066	6.19832843322613	4.75285655349096	6.71987848251225	4.51841886047971	7	3.43513998128931	5.9404889691387	7	7	7	7	7	7	3	7	6	7	7	7	2	1	1	7	7	7	7	7	5	1	7	87	1	3
157	3.65065182360129	1.3850151133721	5.22945658849841	5.75924073421942	3.35966316072232	5.43870235562157	6.58791117040994	5.4195841932319	6.39723390643647	4.17022142472881	5.41157643620631	5.1344207656222	5.6804589318718	6.92506346574361	7	5.67237576421229	6.73224865396269	6.66277088463375	4.65816675430396	5.52508609415117	7	5.47435962261199	5.69933331928405	7	7	7	7	7	7	4	7	1	7	7	7	2	1	1	7	7	2	7	7	7	3	7	79.75	1	3
158	6.707338539435	5.41681183856823	6.17511425614943	6.38286538985956	3.36323457654979	6.0079591146279	6.15457526090945	5.05542943331964	5.21972215033	5.93381328281259	4.71000346809223	7	5.34234277667066	5.65720929916909	6.2405586929394	6.52603871887178	4.0176231620636	6.51675866467395	5.12463056292293	3.2596160069283	4.29695112286736	6.73998513147836	6.24897110574816	7	7	7	7	7	7	7	7	2	2	7	3	2	7	1	7	7	3	7	7	5	2	7	71.5	1	3
159	7	6.9677119536154	4.16448370838828	5.02180168643029	6.48106280083443	6.69326565443153	6.64558461663389	7	4.96265187448572	5.4349699871015	5.44086975821915	6.11779736362543	6.80206580091511	5.14804616292396	6.20295815868175	6.08765123065873	6.64605447553793	2.47908722810987	6.11947577556217	2.60092913467765	6.95787276531274	3.55837316596936	4.69081758603017	7	7	7	7	7	5	5	7	7	7	1	2	2	1	7	7	7	1	7	1	7	7	3	78.25	1	3
160	2.26220171477991	1.25553157855224	4.40455498753666	5.28893764434682	4.53479729816768	6.27026275302335	5.55731581259034	6.2144148161023	3.70837116969328	7	2.93767270855292	5.35383306966229	6.41710774197306	4.92172022065992	6.29999610449113	3.2524831302305	7	7	5.4489976257794	1.6692478639218	6.19555102883573	5.58175528630123	4.7762294894065	7	7	7	7	7	7	5	7	2	7	7	7	3	2	1	7	7	7	7	1	3	3	7	86	1	3
161	4.97387213679377	3.82817309238231	5.97242422165133	2.26307787280395	3.52791121674576	7	3.56682927853778	5.97335401989168	7	6.09316005670421	2.51214058485516	7	5.67402135245108	2.66664413068077	6.44512095360598	3.59659527149562	7	6.5620990775205	5.5879612957506	1	4.56111114382018	7	5.98998984458987	7	7	7	7	6	7	3	7	3	1	7	7	3	7	1	7	7	2	7	1	7	7	7	82.75	1	3
162	6.81750536033157	4.28899835939947	5.80566176867869	3.79795956440326	3.24240715006484	7	6.51219822141912	6.5366960568039	4.98044575018324	3.47530903225483	7	6.73934336228283	6.32152734584197	2.52066958894466	7	5.25803556918026	6.7089409369274	6.96097531768033	3.79195145523458	1.20106693716316	5.01281885402649	4.36881270901816	4.75027222618966	7	7	7	7	5	1	4	7	2	7	7	7	2	1	1	7	7	1	7	4	4	1	1	77.5	1	3
163	1.45945414427732	3.05503854606414	3.57401175964944	6.79432039841894	4.85296048552802	4.36207807338145	7	5.28110280203316	5.71862319676642	5.82148627171915	7	6.57114373177834	6.06103897960297	6.3623942280303	6.65099467510317	4.38695259527124	7	5.62329832261004	6.51268087888044	1.8549325656364	5.56398113658764	3.89187776004948	2.79344671689588	7	7	7	7	7	7	4	7	5	7	7	7	6	1	1	7	7	5	7	1	4	1	4	68.25	1	3
164	1	1.50446091207401	3.5568686536286	7	2.84011419165489	5.69047900841306	5.92602262430226	4.78969236270897	5.69334091818628	5.06126430692629	5.38573778484726	6.27018193624147	6.44761482093614	6.19445141032195	6.95684313295746	6.7773102852273	6.69684924070956	5.46811686118153	4.76776157083853	6.85314464793195	4.4823012612555	7	5.38494148538983	7	2	7	7	7	7	2	1	1	7	7	4	2	1	1	7	7	1	7	4	4	2	7	91	1	3
165	4.81958072444907	6.69565983804232	4.54614856716142	5.77170821500556	2.22923102976417	5.94307313524149	6.92367049877108	4.98515793692431	5.59495530509239	4.21423001781469	4.68569821088045	4.91928241752504	4.6745050220222	7	7	5.0393240846754	5.90372913606056	7	7	3.07430102457685	5.23559748712926	3.73450803953841	6.79838962635537	7	7	7	7	7	7	7	1	1	2	7	1	4	1	1	7	7	2	7	7	2	7	2	64.75	1	3
166	7	4.87241825719345	6.52953262311855	7	4.21179753384697	5.2922747918415	4.80434682790439	5.37891502558227	5.86522965169469	5.14263098472027	2.55010311251026	7	6.62595769860529	5.22364934737173	4.71876430430487	6.428001463975	6.00051805858462	6.28512378828222	5.03159278294306	3.14479791575043	6.49937928407757	5.97812238262612	5.62488613185904	7	7	7	7	7	7	4	2	4	5	7	7	2	1	7	7	7	2	7	1	2	2	7	80.5	1	3
167	4.28389224955226	7	3.23123673799373	6.01948727084897	5.65718297924047	3.01251726305091	5.32323753183519	2.04381875957267	6.21998494585011	6.48288215271558	3.92819552605111	5.3061223212401	6.55451321361349	7	6.71186169099327	7	5.03961177080018	6.42100998759934	5.46929457785159	4.42422667836941	5.01706426665234	5.15911545214757	5.67603998725251	7	7	7	7	7	7	4	7	6	7	2	7	7	1	7	7	7	3	7	1	3	2	1	75.25	1	3
168	3.13644695402721	1.60921600725967	6.61038366602306	7	5.50403254707641	6.63988384366465	4.29190530092127	7	6.80921437453882	6.03560868353466	1.73643111266416	4.93135536138444	6.19402722005805	5.81300468522762	5.05995028174586	4.32578126328716	4.70027708330786	7	3.52963324521862	6.86397778474573	2.66075674830465	6.78490278454421	6.56085915673722	7	7	7	7	7	7	3	4	2	7	7	7	4	1	7	7	7	2	4	7	3	7	3	65	1	3
169	6.13669181388005	2.56184647692934	5.25672050319844	4.75674477079106	1.28550111265051	7	4.39957799377893	7	6.25875054045432	5.95309241462983	1.22510866366113	6.51570534574505	6.26865873660493	6.07282524563876	6.63019009855308	4.73094649060192	5.9847616718162	6.45425179095212	6.64228042481988	2.53305576974418	6.32210275815032	3.8252150049424	6.37461939671575	7	7	7	7	7	7	7	3	7	7	3	7	3	1	1	7	7	2	7	7	4	3	4	75.75	1	3
170	4.416751966124	5.73433612035769	3.50362050382045	6.04569213411916	5.88744391126128	6.40865564870447	5.93089857516485	5.13204732300347	7	4.64752373143359	1.27786869195209	4.77720933083717	5.84529600572436	1	6.55954691382029	5.85110111445779	4.4741424784014	7	5.29070642696879	2.45886550205026	5.94382419633569	5.14769530117401	6.51611379262757	7	7	7	7	7	7	3	7	6	7	7	7	2	1	7	6	7	7	7	7	4	4	7	81.5	1	3
171	6.82337896434238	4.68740084132934	5.44356290611597	6.51646062619947	2.3622000420929	6.90040006257174	7	5.09702509000818	5.32879667864467	5.76670241413984	4.08960269124689	2.47181337137966	5.38323923685586	6.4345586872757	7	5.44323031172459	6.22196541657909	5.61563168865651	5.30802740825417	1.04004191223722	5.32210680917005	7	4.59959523629925	7	3	7	7	7	3	7	2	1	7	7	7	5	1	1	7	7	3	7	1	3	2	2	79.25	1	3
172	3.61296520213054	4.71432184725951	6.1010203529673	2.24534682676748	4.84475200257148	6.97573435758682	4.65769893887652	6.80435482339158	2.9591925247533	7	6.22057647218827	5.7615565551693	5.92985704233025	6.51558819121467	7	6.05785583225649	6.55652410856379	4.35752836590529	5.69778837509559	5.27546859717206	5.22614751230067	5.06007765409927	5.44295912498387	7	7	7	7	5	7	2	7	2	7	3	7	5	3	1	7	7	2	7	1	7	7	3	86	1	3
173	2.78170806133537	1	1.64110237363716	5.01597597451977	3.95465625233947	6.45911146066279	6.89678313050302	4.68859327794221	4.38185115490903	6.43474622795062	5.43711100624998	2.29698909720395	6.53257713457051	5.71796602993965	3.69696323396948	5.64424312878689	7	5.52587641170408	6.01474879493465	2.64522991715802	6.49156728929997	5.59277665213348	4.42216647319247	7	3	7	7	7	7	7	7	5	7	7	7	7	1	1	7	7	1	7	7	3	3	7	62.75	1	3
174	6.51607225699826	5.5457398788346	6.7618166903799	6.17691332313329	3.8861455860988	4.89938983999432	6.22381359272795	5.39808302579265	6.40210328193452	4.93440712490995	5.14724949452029	4.76172077047582	7	6.96202072884369	6.9637432548661	4.57337266294234	3.83649269767881	7	6.08622886379547	2.59393453655283	5.46632193108195	3.14794968939042	6.49556594253113	7	3	7	7	7	2	2	7	4	7	7	7	7	1	1	7	7	2	7	1	2	7	7	64.5	1	3
175	2.92441311955804	4.7968670424447	2.40216546303997	5.36017534708948	5.73994243877505	4.14189003445957	6.9102293427052	4.48634030693852	6.90448960503528	7	2.43198642357775	4.93514736379397	6.6090301636491	3.11331379396012	4.09546811857158	2.10798450283592	7	5.48159832268266	5.91159901355539	3.26478223006771	5.32302345801618	6.47695367239043	5.07496758554148	7	7	7	7	7	7	6	1	6	7	7	7	2	5	7	7	7	4	7	1	4	2	7	63.25	1	3
176	2.76574641274681	1	1	4.80790241198478	5.0847708248922	6.11331382458514	6.40556008468181	7	4.54478447407898	6.29323251430133	1.54738121621372	7	6.89949113489829	5.80463139752563	4.90253417534799	5.32781041101907	5.43259040593552	6.99512520635685	5.6082350209481	2.16081748055195	3.69980534831614	6.30571644275151	4.30078327521393	7	5	7	7	7	7	7	7	6	7	7	7	7	7	1	7	7	3	7	7	3	3	7	81	1	3
177	6.6818985218016	5.19452216803319	6.60166649530079	6.24261378183844	4.52112773123614	2.4753059298931	6.53510033513266	5.37556235551651	6.2148845464126	5.34217436892466	1	3.90940329450611	4.74732684611031	3.29174023832674	7	6.38946075499776	6.7729232829612	4.16094936514603	7	1.38622831050183	4.83453528928555	5.63002879734706	6.61525286855339	7	6	7	7	7	7	4	7	6	7	7	7	3	1	1	7	7	2	7	7	7	3	2	74.75	1	3
178	3.00645675789424	7	4.29463526850419	6.47522375660995	6.33684806665504	5.94478457501142	5.876500398119	3.54570446987422	5.01029732926467	4.53602340862827	5.40467533217754	5.60821439401203	5.59303450747497	5.93116528388777	6.20139177007596	7	5.26991624020728	5.20757465626769	6.07830366245263	3.34519921625437	4.56186840498003	5.00112436613777	5.92445090748095	7	7	7	7	7	7	3	7	4	7	5	7	7	1	7	7	7	3	7	1	3	2	1	73.5	1	3
179	6.49981951693188	3.57763330922062	7	4.81048517118402	1.29949294142254	4.74916062666645	6.93475063407121	7	6.40388840164027	5.19441182424456	2.64918935991978	6.74049245381253	5.69312169049474	6.27794704310734	5.57314770023628	7	7	4.84436435595587	5.22050736379618	2.98364919805966	6.5685240317509	2.68270919995214	4.76628944576488	7	6	7	7	7	7	2	7	7	7	7	6	3	1	7	7	7	2	7	7	3	7	7	77.25	1	3
180	6.11074447446481	6.76341980418618	6.08504849715474	3.24073565358145	6.63703830878541	5.53512480929032	7	5.6111218265477	5.61222967553055	5.31597592387712	5.88010777497714	6.63156321726741	5.01829035146631	3.49866677281632	5.90406554703571	5.53495972843644	7	5.18843845309777	6.61094825653624	2.3598622295237	6.41923584147735	2.64942136585114	4.94148654202098	7	7	7	7	7	7	4	7	2	7	7	7	3	1	7	7	7	2	7	1	1	2	1	74	1	3
181	6.7542938946031	7	5.69351290777569	1	5.16116193518942	5.61750581979506	6.08457813608616	7	5.90231715593603	5.4710435819219	2.87844839025827	5.39923196179547	6.74370531085676	5.46899410239036	5.27301020814402	5.29157883074086	3.60827497522776	5.77385670510186	4.22306704801797	2.49302442421812	6.33751724634367	7	1.47171181158102	7	2	7	7	7	7	7	7	2	7	7	7	7	1	2	7	7	1	7	1	3	3	7	69.75	1	3
182	4.08671168071782	4.26252703980608	5.99440809590396	7	6.95656564402977	6.28261457165476	6.75559721944249	5.01789439208894	6.88815235737112	5.97697106302075	1	3.53059764531349	6.23034937830878	2.41392378798943	6.09642298669668	2.47332136908378	5.60866180801416	5.6639208274532	2.72831441896597	3.65758623165071	6.60970954881173	5.83183176348267	6.89762861763883	7	7	7	7	7	7	2	1	1	7	7	2	2	7	7	7	7	5	7	1	4	7	5	60.5	1	3
183	4.94006222824678	5.53849783310228	6.33370967164261	7	5.14613911175763	6.63019705648067	6.67200691235955	4.82289963193766	3.94048614992109	7	5.05469436850422	5.21155407192531	5.22728692944103	4.09740033179269	6.64522326722858	5.58567122150659	4.72046269071011	4.71796290561821	5.0904514240133	4.90208913345345	4.71878530176143	6.1505827282846	5.2571603916262	7	7	7	7	7	7	3	3	2	7	7	7	3	7	1	7	7	1	7	1	4	1	7	65.25	1	3
184	5.61582467774766	4.89953991979583	5.43229892725771	6.28740758107091	4.39689576685087	3.34208440770382	3.61364625480773	6.16802108172058	3.51875185926855	5.03374398436284	1.86708194059469	4.53391152151752	6.65149804423821	3.808350544517	6.58589841380849	5.86070330396199	7	5.60792757309592	5.36364298434986	1	7	7	3.14741055205878	7	7	7	7	5	7	7	3	1	7	7	7	7	1	1	7	7	1	7	1	7	3	7	84	1	3
185	5.53402652145875	3.8400787963735	6.73170315887521	7	2.25078215779269	5.92210828892518	5.42447837538542	3.23119786032726	4.94883074488972	6.67758750772378	1	6.82399083193145	5.48999384636655	6.13624712008196	6.7248510600754	2.88592682848271	5.29482637371111	7	5.0834836832881	6.11162069505546	5.03655856592079	4.18365309287632	5.1481808945001	7	5	1	7	7	7	2	7	7	7	7	2	5	1	1	7	7	2	7	7	7	1	7	63.75	1	3
186	6.93260154948209	3.99272759458503	7	6.20053629622511	3.07104446106454	3.82078141053793	6.65805461535457	7	6.11937520506038	6.95963658599041	4.91769691556497	6.88300388429969	5.99414171507324	5.11481342736424	6.71053510462547	4.89564085651912	4.18873859902221	4.29495965454129	6.88624142960938	3.06349756525982	5.03480595589851	5.19738169304336	1.07236444788877	7	3	7	7	7	7	3	7	6	7	7	5	7	1	1	7	7	2	7	7	3	7	1	67.5	1	3
187	5.97851873497122	5.5670180654163	5.52590033589942	6.61511589917874	3.34634257012075	7	4.86644043447777	5.69029310228433	3.29842930707989	4.83219074920097	5.32544421070359	4.23631117730256	6.39685753535342	6.32716819591655	5.64878317604601	4.88493108386732	4.24495731334623	4.3761208008589	5.46660517149703	1.03933973323067	6.59134571424845	6.83317922245125	1.70677832964932	7	7	7	7	4	7	7	4	7	7	7	7	7	1	1	7	7	1	7	1	6	7	7	70.25	1	3
188	6.74940493497368	7	2.81997596978318	5.53561276890792	4.78504493660344	6.75040041105511	5.55601278931602	4.43021153359345	5.58814892341543	3.95449526611012	6.79614928854877	4.31882762383394	6.24755215296497	6.13268226945821	7	5.31392583296386	4.67336046984122	5.86405887272417	1.82539272780823	3.58803807533861	4.61450186865365	1.47096877171876	5.30238932767147	7	7	7	7	7	3	2	1	2	7	7	7	3	1	7	7	7	7	7	1	1	1	7	71	1	3
189	5.44228203314488	5.44156439828163	1.19249920117254	4.36270886513309	6.47896177328824	3.90285510673916	3.6859033132296	6.86455942864825	6.09174917406827	3.4803999700629	5.66178101602741	4.15541688507974	5.12087997841552	4.8150906082007	5.47176689799881	6.8032106600019	5.87546929893373	5.00818671304286	6.67222647007278	3.02884796632684	7	5.67848272199107	5.29333476279671	7	7	7	7	7	7	7	1	2	7	7	7	3	1	1	7	7	7	7	7	4	1	3	81.75	1	3
190	6.44631722550148	5.53801144030551	7	6.67240569279892	3.71185850319291	4.82487405940797	6.01973459019934	4.84752006529754	6.721901402203	4.54960015383711	1.91028079523701	4.62721088959897	5.52378297704283	6.60358370634483	6.97359703894749	4.48991446141055	4.12863761278246	3.16046042785752	7	2.34431176157433	4.70265030233588	3.40582659164744	6.61644787726108	7	3	7	7	7	7	2	7	7	7	7	7	5	1	1	7	7	4	7	1	2	7	2	71.5	1	3
191	1.9021448206909	3.10600883021944	3.88831484902533	5.818975202193	2.87454536380834	3.00907485616712	5.04012319730897	7	4.2217856304739	5.21438375519298	2.28242088310896	5.57376987449456	6.74774343879546	4.80359321247492	6.74453505473693	6.77045037807784	3.22584997262227	5.22002519378493	6.76390730191432	1.62420025893645	5.84703968561822	3.32180907836176	4.48181773112629	7	7	7	7	7	4	3	7	7	7	7	2	7	1	7	7	7	2	7	1	5	1	1	91.25	1	3
192	7	4.54264813039608	7	7	4.93201535478174	3.43876477747391	6.01874236535849	5.49245395897817	6.89618356206998	5.61114350991495	5.51451156249468	4.14852187449859	3.47991815129546	2.99725226959569	4.97805764212493	4.94992419001067	6.31875825328721	3.81373325332006	7	4.54589262470653	5.19853781138723	3.75617671094096	5.86234155304576	7	7	7	7	7	6	3	7	5	7	7	7	3	1	7	7	7	2	7	7	7	5	2	72	1	3
193	1	1.94962401880219	2.62134004026973	6.04280451850602	2.96650500417829	3.9090546827499	4.197399976543	6.54801145099644	4.60840334235829	4.31435391456896	2.69569491106686	6.21768152841414	5.32316840741593	6.36485107292493	6.92535947058247	6.96869977635905	3.75378719390677	3.4856409021591	5.73034374157728	1.19718519405079	3.74121677165008	7	5.84808184046279	7	7	7	7	7	7	7	7	7	7	7	7	7	1	1	7	7	2	7	1	5	1	7	76.75	1	3
194	3.12025554024267	5.23250163486138	7	5.69970249163419	1.06456817601562	6.57976146647164	4.03875871791903	4.48301084136963	3.54495965570461	2.0749661599271	5.00627782641327	6.89294951027628	4.2386732975126	5.70311502770381	2.69883090134372	3.86001499705545	6.59496959680293	6.45931211227261	3.95339744315403	4.86129158144	6.70189250790112	1.5877461368231	6.69707882009141	7	7	7	7	6	7	6	2	2	7	7	7	6	1	7	7	7	7	7	7	2	1	3	73.5	1	3
195	2.23767384936285	1	1	4.61147266183648	4.41280600368761	2.55751701271235	7	5.47821232932443	5.63758886735587	6.1716056170226	1.32898697815668	1.91811350331531	7	2.99383896026858	4.23714688294257	6.02334562268191	6.40183306803652	5.66488634297827	6.46404870941706	2.78317258022689	3.26149198224793	4.74612138697153	4.98300082142941	7	4	7	7	7	7	7	7	7	7	7	7	7	3	7	7	7	4	7	7	2	7	7	67.25	1	3
196	5.58664129879783	3.14816224508853	7	5.06704594977092	1	5.1354179704219	6.49901745078942	7	5.66283625987879	4.21934696156416	2.43650919914234	6.22481430436719	5.22232177501001	6.32032264042492	4.02996346521508	6.3350364210838	6.79662796270548	4.67287757242316	4.94488349321999	2.06534883733826	6.14586527360415	2.53832678340086	4.94614379350574	7	7	7	7	7	7	7	7	4	7	7	4	2	1	7	7	7	1	7	1	5	7	7	85	1	3
197	2.17983597028547	1.96308270479098	2.1959233787537	6.45796236656528	3.48820378636356	6.29282777807092	4.88644396882276	7	3.27668530928554	3.8829182138596	1	5.76424741651038	6.20065863872902	6.68583122957652	5.10601953353009	4.2940691206185	6.47716941878031	4.59506060749077	4.86363632764357	1.20135012730998	4.14495476930013	5.94458459045924	6.72293059980545	7	7	7	7	7	7	7	5	7	2	7	7	2	2	1	7	7	7	7	1	3	7	7	79.75	1	3
198	4.93040704669033	3.58606487924035	5.61400080210741	2.37251820298182	4.89314517839398	7	4.28710121146389	3.16151023627203	3.41095292189358	4.9528057933904	2.33643826273913	5.85327609046405	5.9578087580812	5.59861066852272	7	4.59610497708236	6.93490638196478	4.51170698562924	4.8708994287405	1.48797752915161	4.25219824845074	4.99912731814323	6.67291951122036	7	7	7	7	6	7	3	1	2	2	6	7	4	1	1	7	7	2	7	1	2	2	2	79.5	1	3
[truncated: 5 more columns]
