# Supplementary material for: How Are Mate Preferences Linked with Actual Mate Selection? Tests of Mate Preference Integration Algorithms Using Computer Simulations and Actual Mating Couples
Source: PLoS One. 2016 Jun 8;11(6):e0156078. doi: 10.1371/journal.pone.0156078 (PMC4898694; doi:10.1371/journal.pone.0156078)
Supplement: S2 Data — Long-term couple and agent-based model data analyzed in Study 3. (ZIP) [file pone.0156078.s002.zip › S10/Polynomial Model Data/Polynomial Couple Population 01152016 0916.csv]

	trait1	trait2	trait3	trait4	trait5	trait6	trait7	trait8	trait9	trait10	trait11	trait12	trait13	trait14	trait15	trait16	trait17	trait18	trait19	trait20	trait21	trait22	trait23	preference1	preference2	preference3	preference4	preference5	preference6	preference7	preference8	preference9	preference10	preference11	preference12	preference13	preference14	preference15	preference16	preference17	preference18	preference19	preference20	preference21	preference22	preference23	fitpoints	sex	algorithm
1	7	6.96728356585117	5.43512263519293	3.53837845312785	2.39818072943491	7	6.92708054823044	6.03882531161872	6.35979518837599	6.18246422801615	6.82064833797223	6.71210741502892	7	6.7971564486118	6.08582849484825	6.54422025831505	6.98320550369745	6.92934050156472	6.88640838470246	4.31720458670554	6.19717958037712	6.9099864282972	6.34598750121844	1	3	7	2	2	1	7	3	7	7	7	7	7	4	7	7	7	7	7	7	7	7	6	100	0	3
2	2.93455371612427	7	7	3.9034653340559	5.21542931424745	6.71424581840751	2.18999919778585	5.80720936801233	7	5.88366182532576	6.14758018111697	6.57780432158027	6.76103560384495	7	6.26148776003236	6.84854621795686	5.54482934751133	5.13779840796868	7	6.18369535344219	6.52942646093746	6.17695285935535	6.86313698215413	1	2	2	7	7	3	7	2	7	7	2	7	7	7	7	7	3	7	7	2	7	7	7	89.75	0	3
3	7	5.2118704894292	6.96938378523393	5.44020744176742	3.9938813506194	6.56360368298416	5.47966839970909	6.41582184379046	6.01294611644654	6.76371644137435	6.76650332451728	5.10033652599795	5.86709910100739	7	6.19675323759586	7	4.9001607532423	7	7	6.61802806368957	7	6.95269465804978	6.78674341644979	1	7	7	7	7	5	7	2	7	7	2	5	6	7	7	7	7	7	7	7	7	7	7	99.5	0	3
4	6.66922614617126	5.85495906422991	5.94916556775662	5.11849741295137	4.08625664346198	5.3932925847573	5.63666992630748	7	4.97281772878473	5.80481416384158	6.68538933184299	7	6.87756773690577	4.60450828726678	7	6.76722318744704	4.45298456221572	6.29737652840441	5.91285979273877	6.37790933983303	6.72720946326383	6.66079997633751	5.98114347992117	1	7	3	7	7	1	7	2	7	7	1	7	7	7	7	7	7	7	7	7	6	7	7	88.25	0	3
5	5.8627059015637	5.73144671667026	5.31358378858956	4.92364002056957	3.99948819725963	6.29965603594181	4.42458405421417	7	7	6.78968323487853	5.44996748927722	6.71141926630704	6.88542336026748	6.22549628605968	5.76388770625253	6.91911341824928	5.95319462634251	5.425686713647	5.57683050813683	6.81204643583199	3.59439168723435	6.252855983246	6.99970048843542	1	7	7	7	7	2	4	2	2	7	7	7	6	7	7	7	7	1	7	7	7	7	7	79	0	3
6	4.84601871130302	6.50901861520772	7	3.92643420558757	5.09195526267669	6.71602779298209	7	7	5.51182646449195	6.45624406783743	6.80035887988982	6.48873405045022	6.5543603877096	5.4225634314347	6.04359226566548	6.67021371263187	4.9903841006151	2.99627957516757	6.80682869343816	6.53018432591734	6.39635335179951	7	5.65943405331336	1	2	1	7	7	2	7	3	7	3	7	7	7	7	7	7	3	1	7	7	5	7	7	96.75	0	3
7	4.6999221115823	5.48406102150807	6.69759032860339	2.23528207235094	5.29956260230151	6.99049045839125	7	7	4.79173875475921	6.93511789764022	5.67969426774043	6.35535687782323	7	7	6.80219496459418	6.55839748900246	6.36431640732225	6.12051844743339	5.43215262861299	6.453517760046	6.35516858149412	6.76516215573073	7	1	3	1	7	7	2	7	4	7	7	7	6	7	7	6	1	7	7	7	7	7	7	3	103.5	0	3
8	3.64410965955564	7	6.35132224776453	4.18561161607254	4.74676413551227	5.28101870312493	7	4.81245167601963	6.76762887767336	5.88684827228812	6.61514416570939	6.19280419109627	7	4.55354262882844	5.53789105877878	6.72567019805978	4.28173565723724	5.56469342162782	6.58288124140515	7	6.55946736634955	7	7	1	2	1	7	7	1	7	2	2	4	1	7	7	7	7	7	7	7	7	1	6	7	7	79.25	0	3
9	3.43638942789122	5.62617361753452	5.90264469950272	3.76921553707247	4.66130169120301	5.8522261842055	1.21396089728124	6.27747548910768	6.17623212642286	6.56283624986515	6.34736260941184	6.93600275346445	6.93402123719001	4.8823511013039	6.83290352240687	6.93596589614531	4.867755182432	2.26147798145427	7	6.70268202841477	6.4214555239476	7	6.23528933183919	1	2	1	7	7	1	7	3	7	3	1	7	7	7	7	7	7	7	7	7	7	7	7	85	0	3
10	3.57328947488106	6.15580045695487	5.94822929316276	2.44130936893495	6.16200906862526	7	7	6.18771862548884	4.7896282866982	2.72364058914287	4.06552555262886	6.91901367000995	5.61634186533643	5.85546720950138	5.03433478014622	6.32299866875592	6.07675343968499	7	7	6.95643156900053	7	6.36771023862518	5.89016932672957	1	1	1	7	1	2	7	7	7	7	1	7	7	2	7	7	4	7	7	7	7	7	7	66.75	0	3
11	3.16276941420612	5.46917146610249	7	1.93019378593692	1	2.96473660907937	6.16637667934714	7	6.92096489539537	6.92855354769933	7	6.57323582063271	7	4.91700027187551	3.44864983990629	5.45124806462248	6.34427370849228	6.97800282828912	6.89647524904176	7	6.93147675133104	5.7938670920193	7	1	2	7	4	5	3	7	3	7	7	5	7	7	7	7	7	3	7	7	7	7	7	7	95.5	0	3
12	2.30160487085765	5.9865423239686	7	1.99226307948515	3.36080090133978	5.75295950294944	3.5660096896524	7	6.76549071828775	6.39412522773879	7	5.66477806620261	7	2.04462134176314	6.40298718083551	6.89033363756254	6.16026679519481	6.60823299129011	6.02996870152656	7	6.61052887393008	6.24321563520809	6.22637370842283	1	2	1	3	1	1	1	4	6	7	4	7	5	7	7	7	7	6	7	7	7	2	7	86.25	0	3
13	3.64154647500195	6.87604512515247	5.6603324878214	3.01055107158388	4.63885633741234	6.69433830381589	1.59043343578951	4.95133276171045	6.16568262634884	7	6.45824833838304	6.74250278348422	7	4.7127950818916	6.14073256831687	6.34287091782337	5.21644027973338	6.55123354230904	6.11344684213133	6.06047740535643	7	6.90083902340765	5.45586296154314	1	2	1	7	7	1	7	2	2	3	1	7	7	7	7	7	7	7	7	7	7	7	7	91	0	3
14	4.9174257277724	5.5470375116069	4.69114164862657	3.35626653732611	1.73708605526408	3.65428988419549	6.93105386542442	7	6.87238020444886	7	7	5.77841890123445	5.20978148395812	6.5851537197639	6.76449667964582	6.15072512124847	6.72894112025361	3.61153298925232	4.28348763139609	6.63109788385608	6.51777071892057	6.8295231354725	6.03344788483706	1	2	7	4	1	3	7	4	7	6	3	6	7	7	7	7	4	7	7	7	7	2	7	93.75	0	3
15	3.77814878060188	7	7	4.24143793587264	5.63551948365042	6.00811625574808	5.08179001853528	7	5.80576161772105	5.45071058553126	6.36550454884399	5.84156986952251	5.29172364194478	4.40601666920467	5.81209342072648	6.27657368233008	7	2.80100457439838	6.62164391755428	6.79013809233288	6.35477512196415	5.88483820674189	4.73723937814521	1	1	1	7	7	3	7	3	7	7	2	7	7	7	7	7	7	1	7	3	7	7	7	88.5	0	3
16	3.16588502559315	6.43059263867846	6.13162544424122	1	5.02799266131289	7	6.51140553653495	5.89128102750326	6.40958012746356	5.90781287901528	2.9850648468205	6.88338885295479	3.97301252720417	5.71164450653867	6.55426534725197	6.41350954794312	4.49270491547692	6.94822335770651	6.21872170996486	6.84697528600318	6.16204468676824	6.40890964058734	7	1	4	1	7	7	3	5	6	7	7	1	7	2	7	7	7	7	6	7	5	7	7	7	67.25	0	3
17	6.34275958412379	5.57004799664243	7	3.42704405953597	2.50845207095362	6.01362779726937	7	7	6.25437629220638	6.95216595551834	6.15154880669358	7	5.52347252264019	1.29630104935128	5.14448179711702	6.37897986723227	6.24747244946869	6.85538031884309	5.51615639324096	6.48197619528321	4.20592228375104	6.27540429915346	6.40570391953088	1	1	7	7	1	5	7	7	7	7	2	5	2	7	7	7	2	3	7	4	7	7	7	81	0	3
18	7	6.02056538544925	6.96036347953374	3.55213009493226	1.94514947881306	6.05747270028114	7	5.34316780821414	2.79200292945473	4.93522955451823	5.40460325473916	7	5.6960054904603	7	7	7	6.67644616075073	5.53485933718012	6.27772020289964	4.52872460624504	5.85624108619973	6.3983540723375	5.12256701769973	1	1	1	1	1	2	3	3	7	7	7	6	7	7	7	5	7	5	7	7	7	7	7	75.75	0	3
19	4.58929075345608	6.95360510520741	7	2.42454086756998	4.6543320302229	6.90057925084427	6.83791279879765	7	6.85191925377911	6.60270388521987	7	5.45616799859001	5.60809752551449	4.14844441397612	6.35624015692367	6.6447530432854	2.84797961300777	6.76302117259248	7	5.0297540357403	5.00340602718583	7	5.86555736628912	1	7	4	7	7	6	7	2	7	7	3	7	4	7	7	7	7	2	7	7	7	2	5	100.5	0	3
20	7	5.31666885104156	5.35213587364188	4.99386460883465	1.20230847583151	7	5.99934060158045	5.936364655612	7	7	4.73808657623882	5.54582412067691	6.81652610190894	5.80215829441758	6.67944896662323	6.30858785483926	6.87562086064425	4.42280990376884	6.21253157296319	6.02475834280445	6.88686280196799	5.86706630692675	4.44731396488988	1	4	2	6	1	1	7	2	7	7	1	7	7	7	7	7	2	7	7	7	7	3	4	94.25	0	3
21	4.7721405032496	6.72533516843038	6.94799772600894	3.84660273530155	3.49600840110205	5.62726740525983	3.98862868645246	6.8552477597234	5.55308653938653	6.29198799438389	6.61078099919928	5.82860975387652	7	3.80098032011621	6.67489180084307	7	6.13324565964578	5.27904498261935	6.63076632688358	2.87297911282491	4.00432820458928	7	6.61066169471415	1	2	1	7	1	2	7	7	7	2	3	7	7	7	7	7	7	7	7	1	7	7	7	90	0	3
22	6.41012771365533	5.80800840033926	7	1.26503181497595	1.89904534815471	5.90052969748255	1.76547264814091	5.44177866859074	7	4.80730482150303	6.00211853039125	7	4.38860242026141	7	5.54106860897553	7	6.36772301716536	6.93290573496017	5.92057283042316	5.93081475902765	4.94135657436335	6.89210405690532	6.31930241749344	1	2	7	3	2	3	7	3	1	7	2	7	2	7	7	6	6	7	7	7	7	7	7	81.75	0	3
23	6.37009153752192	7	5.04291540454971	2.97258098807784	1.4950207966549	5.1216024984002	4.31505839267423	6.90965850993167	6.49198398462091	5.95037435137721	5.84291175588376	5.78100386769178	7	4.98858002094412	4.53527333074014	6.09448843633595	6.27441110016682	3.96071299820954	7	6.49454931354827	6.58778034981967	6.11888028307316	7	1	2	1	3	1	3	7	3	7	7	1	7	7	7	7	7	7	7	7	7	7	7	7	94.5	0	3
24	4.53336765992124	4.30781469052461	5.08715309442123	3.74047593996831	1.59155191301719	6.58710175647012	5.96280419996142	7	6.36351577239218	6.87317000758757	6.99568053042864	4.79280482310999	5.45817656397929	6.04742742214468	7	7	4.44686381870233	7	6.0983530067041	6.00574974516648	7	6.00507810942583	5.64730375318412	1	2	7	7	1	2	7	3	7	1	1	7	7	7	7	7	7	3	7	7	7	7	7	105.25	0	3
25	4.07423570017797	4.47279498362499	5.21212309403127	2.3331515404225	5.17236609503694	6.35290978711783	5.40825162393536	6.95920069148052	7	5.26402349134942	7	7	5.67713668590321	6.78739779625035	2.42609663072807	5.06056324087437	6.0281167888638	7	6.63594208531407	6.13902285229675	6.88951239883579	5.49712517031729	5.55537370342495	1	3	1	7	7	3	7	7	7	6	7	7	7	7	7	7	4	7	7	7	7	7	7	77	0	3
26	1	6.44478475285998	5.38702690827003	2.8252701497306	1.8279937530949	6.31284862549532	7	7	4.53908260417255	4.30233954457708	6.98892131668762	6.86197228454113	4.51094667614046	6.55532144204586	3.20248259135728	6.49893315252482	7	5.47371992832082	5.57311423552033	5.95252189402669	5.48912447445974	5.31257465089103	7	1	2	7	4	2	3	7	3	2	7	2	7	7	7	7	3	7	7	7	7	7	2	7	88.75	0	3
27	6.8473922402847	7	5.85050927439	3.54060462147697	2.44221558667012	6.82125729679526	4.735292416051	7	5.47191951824799	5.65155852048412	7	7	3.8585315814651	3.62298184505535	6.9232852818059	6.29088952919102	4.80853882928543	4.07552847618696	5.54540831748617	6.83644733176225	7	5.8173414640569	4.98219841668056	1	2	7	3	1	1	6	3	7	7	3	7	7	7	7	7	2	7	7	7	7	1	7	90.5	0	3
28	1	5.08828904774767	6.2992871179097	1.86013377185777	1.06483944493318	6.47719748303272	5.95070074859467	6.8486731886301	6.8570149289333	7	6.58848344689778	4.4740133060504	7	2.52913006022113	6.74717241340916	6.85603111214492	4.34182131768568	7	6.7099562571157	6.4729418367301	7	5.69657715563279	6.00976250950507	1	3	7	3	2	2	7	7	7	7	2	7	7	7	7	7	5	7	7	7	5	7	7	94.25	0	3
29	2.76398995093143	5.77886590470126	5.75854875921778	2.32076507389763	1	7	6.93337054232598	6.51811159439492	6.31903468278284	6.24743297587371	6.67142445924999	6.27352130087298	5.47204321784391	4.19596604553204	6.1112774504071	6.35437863965232	5.3052765884054	5.19594442552808	6.99436427999855	4.83814521450406	6.95337236775726	4.68048473723144	6.37698363422245	1	2	7	3	4	3	7	2	7	7	2	7	7	7	7	7	5	7	7	7	7	7	7	85	0	3
30	3.17723742369428	6.27343158102113	5.58636340253754	2.52360528644242	5.32678707811818	6.36426112483857	6.85079323047881	7	5.77656901468683	7	4.81569007529711	6.73171592304746	6.29708975601292	1.91332874187506	6.5006178783677	6.76431050788378	6.36978325487116	4.84524722258364	6.65388033982381	5.0242673241744	2.40274234550642	5.65080042054648	6.45761741478402	1	2	1	7	7	3	7	4	7	7	7	7	7	7	5	7	3	7	7	7	7	7	3	67.75	0	3
31	6.57902806293406	6.85920174040746	5.83199073741741	2.96890343629478	3.51844988018183	6.61773138608508	3.61317387254155	6.35431611367832	5.12284500327364	5.81911156924544	7	6.12177486226233	5.86888240325765	3.2151228459114	4.63613929547951	6.75082535909386	5.81282172511002	6.47057701614062	6.86022407358829	7	6.84296832384533	3.55251695872984	4.5494746104428	1	2	7	3	1	6	7	3	1	7	2	7	7	7	7	7	7	3	7	1	7	7	7	70.5	0	3
32	1.58213788411579	5.72672227397409	6.90782205165069	2.67317621700695	3.98942646703224	5.14365220457278	3.15484801401059	4.37559557336724	5.1653847280599	6.74904333160762	6.05423058821596	5.30832298513159	4.35858300432661	7	6.94054259448971	5.63183395467073	6.78255115755786	5.92529679852663	6.71667158251374	5.53008962618226	6.64397015711754	5.97694928851394	6.64732288004783	1	2	7	3	1	4	7	5	7	7	6	7	7	7	7	7	7	1	7	7	7	7	7	99.25	0	3
33	4.55872133456722	4.97839482102372	4.82011672061026	4.42938807257766	6.57074908112224	4.22155474226048	5.20415013417752	6.36714924680757	6.06441043649418	5.69666593822867	6.3107865739019	6.52409027079212	5.90761623726277	6.76554951780696	5.55864561011347	6.1608414280546	4.69661486958549	1.90392358310996	5.48157409573853	7	7	6.76065455860117	5.47797034712991	1	7	7	7	7	7	7	7	7	7	7	5	7	7	7	7	7	7	7	7	7	2	7	96	0	3
34	5.71067729258349	5.13969996455321	5.63131465054664	4.16051205160288	1.3675540025148	6.90800954518263	5.43986228079194	7	6.3266373789173	7	5.20531013557571	5.66761410208807	6.26011753521586	6.24624234951648	6.37755847437068	6.699632761131	6.57852566033014	4.30890857717759	5.46897202474984	5.14873146469757	7	5.41631867321165	7	1	4	1	7	1	1	7	5	7	7	1	7	7	7	7	7	5	7	7	7	1	3	7	99.75	0	3
35	5.7694778325588	6.76483890984594	6.44741737763487	2.32620921653753	2.41731340955861	4.90581994726539	3.5590700751182	7	4.56393314486446	7	6.00570070754695	6.40095800343588	5.29515072311575	5.47044719794713	7	6.48544663040129	6.75577464011376	2.15712532561539	6.74724433581581	5.59915781516145	7	3.80553140248724	5.14991361004887	1	2	7	4	1	4	7	7	7	7	7	7	7	7	7	7	7	7	7	7	7	7	7	91.5	0	3
36	4.24560130916612	7	6.45382291126597	4.07225539710386	3.35498532743973	6.03295621444466	5.44724512145493	5.58051492283013	7	6.11476141994766	6.36747592506645	6.24664592354466	5.89453496583823	7	5.73300148048338	6.83553750622937	4.73581869649018	5.86305997236759	5.2698312648128	6.83769869742481	4.82894387035955	4.60772818568496	5.89376587364524	1	1	7	3	1	4	7	5	7	7	7	7	7	7	7	1	2	2	7	7	3	7	3	60.25	0	3
37	6.32067793769608	6.55764142672757	4.70663825643191	2.37024828592147	2.97955887592784	5.72290644600709	5.06962972237312	7	5.93563559443179	2.72301122883093	3.40295822327431	6.88961465928131	7	4.04258249087385	7	5.66016455080945	6.63233287627453	3.41962420797103	6.31803424707723	6.42143448541347	6.2095229963969	2.80837728192555	4.60785556917335	1	2	7	4	1	2	7	3	5	7	3	7	7	7	7	7	7	7	7	7	7	2	7	87	0	3
38	2.49490094595415	7	5.59296953951544	1.92001176569514	6.31997079191066	4.75585627335608	4.83058742810933	6.83929479127253	6.55652320111891	6.07967528601818	4.6840224264906	4.73731493588783	7	7	5.61418859525206	7	5.48408115637741	5.86852920056423	7	4.40447333256383	7	6.08539970441471	3.73744883346794	1	6	1	7	7	3	1	7	1	7	7	7	7	7	7	7	7	7	7	4	7	7	7	85.75	0	3
39	3.17606744286348	5.34918613485644	5.80809915417681	2.82462446417772	4.35296807769196	4.7633641046671	4.62768679335852	4.93661694506862	5.67053110075508	4.72714016254427	6.96572130672924	4.87812551886536	7	4.06455262786941	6.88566442938033	6.98319959759526	4.69384878275236	7	6.39728707739354	6.5867667146134	7	6.67313027981511	4.79657116439525	1	2	1	4	1	1	7	7	7	7	7	7	7	7	7	7	7	7	7	7	5	7	7	87.5	0	3
40	1	7	5.63016677008071	2.88435611243574	1.12952914663407	6.32909986347265	3.54385339785722	3.03698294511389	3.58260365670828	6.92159361990452	6.49973437963797	7	4.28073098410424	6.87449601757633	2.35184263247885	4.38984593782829	6.8749314598588	6.55050864519479	6.25007077638625	6.55162068675901	6.07709075131064	6.58794468108842	7	1	2	7	4	2	3	7	7	2	7	2	7	7	7	7	7	7	7	7	7	7	2	7	85.25	0	3
41	3.94799655504167	7	6.39038091141063	1	6.01799019320262	2.60865660326147	4.57865834153976	5.40540698645877	4.51583661835252	6.07827154544317	4.38512717554344	5.30825718802009	6.09999546580436	5.90038512201774	5.11999518655856	6.55784115043159	3.84889638819098	7	7	6.39854432163606	6.29148127129711	6.68986510608769	6.12035724483231	1	6	1	7	7	2	1	3	7	7	7	7	5	7	7	7	7	7	7	1	7	7	7	70	0	3
42	1.4898463815956	5.82176679649421	6.79263455383999	1.47131422050772	1.5012497690145	7	4.47317163430358	4.55431024352453	5.38969740123613	6.63260128629253	6.40933365749804	4.94021100362113	4.3974747677222	4.7548034025916	6.82257769794191	7	4.35768950678772	6.95887992898292	7	6.13363277263087	7	5.812415325396	7	1	2	7	2	1	1	7	2	7	7	2	6	7	7	7	7	7	7	7	7	7	1	7	94.75	0	3
43	5.20542406967565	6.44027350505463	7	3.12255994102206	3.88266399216855	4.62781059675411	3.95372509279081	6.84563048380622	5.0182495836416	6.45236972244461	5.83654796574567	5.25857780902549	6.28456977195321	5.08102685573956	7	6.84991622272399	6.6881447004605	3.64800822724957	6.55450825383824	5.48907258466524	6.63159849298426	4.52712543965603	5.41849381088488	1	2	7	4	1	4	7	7	7	7	2	7	7	3	7	7	7	7	7	7	7	7	7	87.5	0	3
44	1.84349449936782	5.02120740993804	7	4.10735185997312	3.51977936884878	7	4.99529817329379	6.1670874776111	6.32395279835581	4.51086212091752	5.03053780320016	6.58599035525982	6.65179603088249	4.84105734119473	7	5.69434116488901	6.73734574260133	5.96347667072336	6.09831038470006	7	6.08959476699344	7	4.87812198466531	1	2	1	5	1	2	7	2	7	7	1	7	5	7	7	7	2	7	7	7	7	7	7	84.25	0	3
45	7	6.96695821813415	6.22414081705829	2.8678844951862	3.67160135837599	6.95561065597803	7	6.00243175033528	5.65241998558027	5.73216527300612	6.51781389065352	7	4.55552862976869	5.78850568129773	5.00688682933247	3.78335691149697	6.8409244291313	2.00316587382255	5.62481714241546	6.758018161078	5.28398227694042	6.71747519119245	6.80213559610806	1	1	7	3	1	2	7	2	2	1	2	7	7	7	2	7	7	7	7	7	7	7	7	71	0	3
46	4.85623257691585	5.73440445300957	6.96923864631509	3.45083608858012	2.08070956338085	4.06377394991577	6.2401248276664	4.55117197535417	5.04836267992136	7	7	6.74203080725698	5.48715699492284	5.00981336783969	5.91056908927674	6.82105803489359	6.40483370758769	3.33350979487468	7	4.0173918309165	5.21230147732715	5.32603382823288	5.17286372383916	1	2	7	4	1	1	7	3	7	7	4	7	7	7	7	7	7	7	7	7	7	7	4	85.75	0	3
47	5.42305704754945	4.74969550004131	6.57271584625686	3.52762791234306	2.4275772773008	3.35230986590241	4.5887804355811	7	4.56984876230086	7	6.84933035271805	4.98895141653372	5.12474061509722	5.1368332644603	6.9990950822672	7	6.5299394682802	4.9812687381101	6.81526320849184	5.19845488297614	5.02425876507547	6.33528101189044	5.53777174466223	1	1	7	6	1	5	7	2	4	7	4	7	7	7	7	2	7	7	7	7	7	7	2	96.5	0	3
48	2.58677481493576	3.33029776576333	6.23718339976367	4.97778078468694	2.64976815561753	5.43065426243753	3.85327009857553	6.65029904010586	5.18991959313909	4.61709947574026	7	5.65137976933037	6.25400228785172	5.38771215067637	6.96230339478078	6.3974473864518	3.38229545429114	7	6.28704687211652	4.61074941727351	6.47020874002333	6.88105269020029	6.26511129909656	1	2	7	2	7	3	7	5	7	7	2	7	3	7	7	7	7	7	7	7	7	7	3	83.25	0	3
49	1.18934513016728	4.58398496694917	6.37669789139673	1.05702791862457	1.49802925982454	6.31560355689817	4.13817418382159	4.75503899384782	7	6.79251333220732	7	5.37202966219388	7	3.21925815371897	6.92716281474612	7	4.11848510381566	6.15695182905453	6.42733455508495	7	7	5.15913799848424	5.49926068838697	1	3	7	2	2	2	7	7	7	7	2	7	7	7	7	7	7	7	7	7	7	7	7	76	0	3
50	2.04500866730528	6.79659050799312	5.57404740159584	2.31045568778809	4.84025860306496	6.32854054653696	6.14278798066918	3.51101144790886	6.36268457772122	6.41448682843493	6.08163766984791	6.121135449321	6.9748754648574	4.20756542516529	5.56949448816981	6.86551703286271	5.27848666132378	6.51826033641731	6.53501027939502	5.74652880910189	4.18145508445527	6.68444124541119	6.13006994623247	1	2	7	6	1	1	1	5	5	7	5	7	7	7	7	7	7	7	7	7	4	2	7	84.75	0	3
51	1.48481313650477	3.80275266612331	4.69311245515088	3.36545066821859	1	6.11726729624239	4.75310494433743	6.51565178761415	4.77842574474091	6.81242043810438	7	6.58362443083937	7	6.55083316001864	5.14969874212753	4.57520610432496	6.26814905112274	4.46037407165348	6.41981459972313	5.6315350748945	7	6.93745328069121	5.98755933050232	1	2	7	3	7	3	7	4	7	7	2	7	7	7	7	7	3	1	7	7	7	7	7	93.5	0	3
52	6.28880608090063	6.39732541194924	5.14080515487771	2.60639243374628	7	5.68416160078802	1.05535926528807	7	5.92166853100697	6.58597312444989	7	6.25749742978534	4.65886801188635	1.66329388203824	6.80671081159879	7	5.73984549674746	5.28877442034064	7	7	5.98736644820466	7	1.78013885605885	1	2	1	7	7	4	7	3	7	7	1	7	7	7	7	2	4	7	7	7	7	7	7	73.25	0	3
53	3.19017841059719	6.70999009540225	7	3.94383150888101	4.74167588037787	4.78605431404411	6.89474072712996	2.5879126690352	4.50378249452161	3.32546438463233	6.23545493542009	7	5.97185077525098	5.97568660165825	3.28258455012442	6.16778415701447	5.74617445260314	6.77917157283547	6.49530973613855	7	4.4937103805141	5.31006881185245	6.56552335432648	1	2	1	7	1	1	7	7	7	7	2	7	7	7	4	7	7	7	7	1	7	7	7	67	0	3
54	5.62443641874778	4.6745526693938	5.90016455565075	1.71894356226895	1.22003840210796	7	7	4.13096152687091	7	3.26873401035573	4.77128500225094	5.51527072075931	6.14872643773638	6.15839516412113	5.69545767112562	5.53361568162959	6.8076829322159	5.28613562690286	6.822238092086	5.91732844657013	5.86488913797791	6.65375697563188	6.01421440860028	1	3	7	5	1	3	7	7	7	7	7	7	7	7	7	7	7	7	7	6	5	2	3	72.75	0	3
55	6.65849421150962	6.64467154122578	7	1.28050105859993	6.18987669524304	5.46491836990117	6.14461774631942	6.98485780800172	4.96080254504505	4.24062322440293	7	4.34428919903534	5.09550008814597	6.79872521112122	7	6.33605521998032	5.15488180393949	6.80965088940895	6.5495010531783	4.02472395681137	5.50145703997125	5.05513332380463	6.00226451569337	1	7	2	7	7	3	7	7	7	7	2	7	7	7	7	2	7	1	7	7	7	7	7	74.5	0	3
56	1.63845521899315	4.77122115224782	5.70137680989616	1.36271376431568	1.72847433851797	6.80470527705343	5.35483114169573	5.2999705770814	6.91080435783089	2.7028565482662	6.16943296797733	7	6.15460340889356	3.95907508325462	7	6.36721734152199	3.47743872315095	7	3.12527044840913	6.70077263540922	6.27872630470824	6.49485243488568	7	1	2	7	2	2	2	7	3	7	7	7	7	7	7	2	7	7	4	7	7	7	7	7	73.25	0	3
57	5.31966228668739	4.60064144217904	6.44447107920541	1.64717358303699	3.12535446666583	5.87840961377263	2.73921644386713	6.00349131337913	7	2.79246590310627	7	6.83170102980947	5.78967906077614	5.81377398214963	6.19195991808337	5.45055911271855	3.3437239013927	4.23203901131108	6.71770736698876	3.19499075370347	5.62670266847753	6.68295052632299	5.95130398515997	1	2	7	2	1	3	2	7	1	7	7	7	7	4	7	2	7	7	7	7	7	7	7	69	0	3
58	5.17915107033418	6.94907496519894	6.79743312789313	3.73315094930139	2.84710493777497	6.69742570190325	2.07143842932209	5.55117344399482	2.4304753538285	4.10369080669522	7	3.81822280460019	7	4.09280585111581	4.21578213376248	6.12937010316139	6.39972530774409	5.46264904952114	7	5.91214495669965	6.90026739007972	5.99036640116114	4.9364332706824	1	1	1	2	1	3	7	7	7	7	7	7	7	7	7	7	7	7	7	7	7	7	3	89.75	0	3
59	6.16474263128447	7	4.50372352657068	6.54183628410299	1.33697956191139	6.06291427230787	4.57657143850055	7	6.74235687916468	5.23659258247391	6.23077687285825	5.85192909578155	7	6.81069249667037	5.28479223435081	5.46642496666172	6.24984070254492	3.05841979949884	5.60722895787229	5.98001023531381	6.3078278691451	5.90357056085068	4.45630933854306	1	2	7	7	1	1	7	4	7	7	3	7	7	7	7	7	7	1	7	7	7	1	7	72.5	0	3
60	7	5.60309922934713	6.62185587476525	2.93383614593752	6.44856501757568	7	1.85706811808915	5.73024908985379	6.06985258971763	4.51337850259126	7	6.0804133016773	6.63097105366602	3.49246472522465	6.52375585435061	7	5.65029568877142	6.76353290648329	5.39697599372889	1.78529786517713	2.25141911096238	7	6.2932296225895	1	3	2	7	7	3	7	2	7	7	3	5	7	7	7	7	7	7	7	7	7	7	7	71.25	0	3
61	6.31898958535779	5.21766375672105	5.57962616941415	2.81578620417706	5.41281980232835	6.41224970717859	7	3.32417568925066	6.159206052695	6.39462234547926	5.9790737315875	4.50122904517731	6.63922461633155	1.32448257752709	7	5.66650033866587	6.1138200341976	7	6.35747096577432	4.92871303995956	5.22740407024453	6.65369995629097	6.7445590328969	1	5	3	7	7	3	7	4	7	7	7	3	2	7	7	7	7	7	7	7	7	7	7	72	0	3
62	1.42593000129392	5.49502967650536	6.38430823453735	2.14976201447931	3.28504402272034	7	4.59315097998559	6.84746117936064	7	5.71479830301414	5.5691342913519	3.3799167969562	6.85840678569743	5.33057978798707	6.99594725417762	5.88191689885273	3.49208120187755	3.774466880845	4.05068618165215	4.74159846480479	6.53257709061449	6.88682917699476	7	1	2	7	2	2	3	7	4	7	7	7	6	7	7	7	7	5	7	7	7	7	7	7	93.75	0	3
63	5.65886601495316	7	4.58574423845329	5.65057455101261	1.37534854838336	4.66299009172728	4.59497936419169	5.30691090046349	5.97753758716615	6.17738560903335	5.78247741586427	5.700730640168	5.69396228778762	6.53019434676916	4.97179002710461	6.06162093453584	7	2.35454421870867	5.45844456023667	5.35811955352657	7	7	5.51543566759954	1	2	7	5	1	1	7	6	1	7	7	7	7	7	5	7	7	1	7	7	7	7	7	85.5	0	3
64	6.06757078789272	6.09245777363634	3.85861926087143	3.07652688211573	1.5203463763906	4.98043515611102	5.99521366249642	6.90980889695936	7	6.39734123453974	5.734469913146	3.9993961175669	6.81103069244484	2.97665699961639	5.49737530979599	7	6.44036854872437	5.38192994050796	5.74733231603964	1.67006779304718	5.44293129436411	7	6.29578225652553	1	3	7	1	1	4	7	3	7	5	7	7	7	7	7	7	7	7	7	7	7	2	7	72.25	0	3
65	6.31894838782716	4.61962860950083	5.70121146267543	2.68019682988649	6.08066985794671	4.34308043723421	3.00242761899414	7	3.2923319848288	6.44232221140685	6.17855792919874	5.66991592668851	7	1.19303272822495	6.94004545284944	5.87739043739733	6.84500644587119	6.3485198240846	5.97170316738808	5.41501973304589	2.30514655675721	5.39811301850564	5.52424351315923	1	4	7	7	7	3	7	7	7	7	7	4	7	7	7	7	7	7	7	7	7	7	7	67	0	3
66	7	5.23922286720451	6.16206834864689	3.07731934544662	5.29465325100735	5.85099800419311	2.20428841750531	5.92126308194106	6.18608900765961	4.89677461522368	6.55639897371362	6.62321051923171	6.67111306936933	2.26198846375591	6.59295862183734	5.9898775887558	7	6.24297269238048	5.59731720570166	1.81019150061423	1.98508094695583	5.66562072753785	6.9090371177933	1	4	2	7	7	3	7	2	7	7	3	7	7	7	7	7	7	7	7	7	7	7	7	72.75	0	3
67	4.2911186571455	4.66274366125074	4.70831112984998	3.4984513193167	1.11207548532853	6.86058429366468	7	5.29457819964787	5.8424563098941	4.45567048882465	4.99427343037915	5.87600503981471	4.97315980315	2.56367432523364	6.11722680154107	7	6.47753330418199	4.1603126705358	3.48479482143996	5.44494095981718	6.36179954140858	5.93880626430302	7	1	1	7	7	1	6	7	3	7	7	7	7	7	3	7	7	7	4	7	7	7	7	7	83.5	0	3
68	5.81259359024613	4.74815291249851	5.07815748184505	3.81853587613421	7	4.96116122434813	1	7	6.9172763156068	6.17456745105134	7	6.39713606468388	5.96521131701052	2.49225509921064	4.19621976030214	6.13504932435658	6.02005673401182	5.38327239460998	6.78060197195233	6.43960792148168	6.47217382543698	3.35456179033728	1	1	4	1	7	7	4	7	7	2	7	3	7	7	7	7	2	4	7	7	7	5	7	7	83.25	0	3
69	2.17178060611623	3.53501377260726	5.85855106255745	3.26736039868411	1.59029974374414	5.18970571066488	4.64738099875526	5.39815039879476	6.28230087203151	6.13987319701406	6.6961427348693	6.10296316123397	4.28277038413847	4.97896090381552	6.19961105503834	4.54269898500646	6.94700543478381	2.43571175221459	6.57283531407347	6.49307805722482	6.08976907267127	7	7	1	3	7	7	3	2	7	2	7	7	2	7	7	7	7	7	7	7	7	3	4	7	7	83	0	3
70	1.11781138637286	4.72946806424969	3.55254745020884	2.33147630391748	1.34536801870157	6.44385526422684	1	6.62499890302327	3.44397703787406	4.88641153193982	6.69172081635246	6.38936172268805	6.00370728990493	3.02971487512259	6.57632360194747	5.25796412675404	6.33404770384172	6.33019892142196	6.28114919281487	6.73856363563735	6.69825351804911	6.32074378061934	4.53434665246626	1	2	7	3	7	5	7	4	7	7	7	7	2	7	7	7	3	1	7	7	7	7	3	71.75	0	3
71	4.86428462027038	4.60546488057806	4.52334825867626	4.55234622939564	2.17652204293529	5.26463220682059	4.09223049879194	3.45110119193543	6.74536072954397	7	5.29589572000006	4.31702079681737	7	3.17058670249204	5.77473645323239	6.35670697154484	7	4.39728139034576	4.21545464525469	5.97806866534901	5.89688658726037	5.43214410449171	6.3235800517457	1	2	7	7	1	2	7	4	7	7	3	5	7	7	7	7	7	7	7	7	7	7	7	91.5	0	3
72	3.06485211986561	5.91488118654226	5.98780014064582	4.37429930945083	5.12494668545874	5.1723735487664	5.50565105295016	4.37878970514565	4.19612951288293	1.03632777875578	6.93095647757599	7	5.76361237200986	6.15915945525469	6.27622068178457	7	5.17425165202968	6.34683221324006	5.0791179826149	6.68190092184135	6.5275606833345	4.34472149335174	3.60019805070467	1	1	1	7	1	1	7	5	1	7	7	7	7	7	7	7	2	7	7	7	7	7	7	66.25	0	3
73	6.74212260512598	6.92400854110413	5.47067404843697	3.0064567582129	2.86829539570415	7	5.94110730661783	3.81014974983596	5.37964823469232	3.84033663322133	6.68872059179597	6.11788842725998	3.74323062308481	4.18564120446418	6.72820419872092	6.60246444551311	5.88058018619783	1.15717217048734	4.84952264545482	7	5.82322793812495	6.07076490542241	4.59228252789891	1	1	7	2	1	1	7	2	7	7	3	7	7	7	7	7	3	7	7	7	5	1	7	76	0	3
74	2.3220777479151	1	4.81636804998043	3.62162617233016	5.26467474599215	6.0543098608966	6.75749217358258	6.83520801676268	5.85445923765598	6.8377081613052	6.02547680489809	6.438371560428	6.56514207398123	4.75191338779684	5.84735168460388	5.80020881420232	3.97141987838314	5.00563158380866	4.49731500753312	6.04656743684774	6.27971458504841	5.91326173105142	6.12525026239914	1	3	7	7	1	3	7	5	7	7	5	4	7	7	7	7	3	1	7	7	7	7	2	78.75	0	3
75	5.55777100313234	4.14668670266383	5.59014888409996	2.11067060804565	1.71469115824208	5.15668242372285	3.45822891664225	5.3258735695538	5.87781128095342	2.73016759697345	4.97544744889434	6.72996956159082	6.71401391327434	7	6.47256578520769	6.36150523280922	5.9561793579521	4.90516808107064	5.27021860958684	4.17455348173386	5.43288728985104	6.58667998948752	4.92234418771213	1	2	7	3	1	3	1	7	7	7	7	7	7	7	7	1	7	7	7	7	7	2	7	69.5	0	3
76	1.64724140031848	3.20954012277255	6.15775666256118	1.04334381451584	1.4180949566218	2.49508049262976	6.99667447517594	5.66132819050473	6.24474335277287	6.75759083861554	6.95231289733322	3.35322400462606	6.01222743406968	5.6528703800518	6.31948474880465	5.31498359212108	7	7	3.82278052935978	6.30043063166263	6.63366651697165	6.47325592895308	1.92097741242087	1	2	7	4	2	7	7	2	7	7	7	2	7	7	7	7	3	7	7	7	3	7	7	78.25	0	3
77	3.61925345607082	1	5.2720542626927	5.57949685415079	5.3522663219821	5.1052475030709	6.50206762395634	6.21571090236918	4.30982929953448	6.74271228220248	7	4.385725604538	6.50913895546893	6.37655174819607	5.91433693209152	5.61567594759637	5.02135162154423	5.42234500615914	7	4.47838804099255	5.43275442404074	5.24945640297882	7	1	5	7	7	1	4	7	4	7	7	7	6	7	7	7	7	7	5	7	7	7	7	2	67	0	3
78	7	5.62151412316707	6.67113674554499	1.31621809291863	6.45684929064751	5.42344640073682	6.72259020469533	6.65072831795513	4.32974692372094	5.57152922074429	6.94382639572289	3.74506789888543	5.92809444841703	5.4561477879429	5.28409467529812	6.45353809918292	4.27373891949466	1.27747673753291	6.48798119151174	3.64227573705767	6.04829952274293	6.5444066101629	5.69864541561615	1	7	2	7	7	3	7	7	7	7	7	7	7	7	7	2	7	7	7	7	7	7	7	62.75	0	3
79	5.31413770176918	6.63480286254107	4.66135483549174	5.25475870727083	1.22787833289389	5.47189944795942	5.39901551021713	6.70110531156981	6.92510983906738	6.16311587751915	5.91674446098616	5.88018543465808	6.6903337228938	6.927939602193	6.14536047344616	5.44818767787197	6.24179927337204	2.55213473074838	5.18806717895067	5.31720590338196	6.57343229441317	4.77771530384826	5.26644274591828	1	3	7	7	1	4	7	6	1	7	3	7	7	7	2	7	7	3	7	7	7	7	7	73.5	0	3
80	5.04460799626397	6.4831971539394	4.34183055710256	1.24983890612016	7	4.96299887868219	6.36051350865524	7	1.46166164301076	5.95930374690412	6.07763465010778	7	4.90110515486336	1.25370030531495	7	4.42902607432935	4.57311323197307	4.52740523836239	5.23823832362151	2.9742557520064	6.6965599117134	5.61886659851956	7	1	1	7	7	7	3	7	4	7	7	7	7	1	7	7	7	7	7	7	7	7	7	7	69.25	0	3
81	5.6209458498818	4.8456000197393	4.24465446234749	3.22874846493908	5.32648873453173	4.64689144971164	4.89302197939245	6.78565600233602	5.43419206406594	6.66184584151402	5.23919719725788	6.33438336163331	5.31446412319766	4.81005977443472	2.03235515523489	6.91535902698022	3.14320387841511	3.39002850756408	7	7	7	4.7755526888738	7	1	2	1	7	7	2	7	3	1	3	4	7	2	6	7	7	7	1	7	7	7	7	7	78	0	3
82	6.67318286540461	6.57212786905836	6.46150447268741	2.08009829642175	7	4.81772136842077	6.36271828918698	5.06039987900447	5.45775709632063	6.48669424890798	6.49460042928237	4.64433754018191	5.21714163922823	6.72644636539556	4.48153816518182	6.37030475790954	5.28472640211082	5.94282789224824	5.81398542880022	3.18960707901817	3.70071545884626	5.72471951282563	5.54723232968147	1	7	2	7	7	3	7	7	7	4	7	7	7	7	7	2	7	1	7	5	7	7	7	72.75	0	3
83	5.33860404406861	4.32949595807519	3.96588752669739	2.12142630195959	6.67162386441313	5.08935955560462	6.93319368328542	6.22916365686366	6.13707674012198	6.19796051846861	6.9080037435256	5.80218828762752	4.09779215259463	2.75731178204623	3.78287430026636	6.32641107853906	4.79162106984594	4.32753378925841	5.47554430899054	6.81675561072172	6.74848564613662	6.12229655682101	5.27896412564225	1	3	4	7	7	4	7	2	7	3	2	3	7	7	7	7	3	7	7	4	7	2	7	78.5	0	3
84	5.69443599332334	5.92032034401	5.3428904091967	2.99161768512912	7	3.36600208066475	5.87313174964003	4.29193997646978	5.8638781880688	6.34886468618024	6.71630273282905	3.91102289216631	6.77363498593335	6.88844887106227	5.76568842554337	6.90005079468722	6.83785656545374	6.17081880355562	5.327214920175	1.35778678455549	4.70218621439181	6.58389816743048	4.12968981746654	1	2	4	7	7	2	7	6	7	7	1	7	7	7	7	7	4	7	7	7	7	7	7	85.25	0	3
85	4.78645305351158	7	5.44841912269908	3.00804241954519	1.04311393571086	3.3869649040798	6.22305651785395	6.40425620377785	6.21916412233974	6.07638356228563	5.39675811647058	3.87377537970915	6.42861351437903	2.25117636667132	6.39331841663933	5.05781179509679	6.57724271112761	5.37443443787099	4.83624609121901	2.95670060965742	4.95371250951548	6.59415412375644	5.39777906035878	1	4	7	3	1	3	7	7	7	7	2	7	7	7	7	7	7	7	7	7	7	7	4	76	0	3
86	1.30201455736174	3.48597477425336	6.15555025136469	1	1	4.881596477714	5.59332054434424	6.29350016742138	6.42290084048011	5.67053689993511	5.02770049649246	3.60714803883384	5.58504081847069	6.22273915395961	7	5.44910154474611	6.82931485984699	4.25814744861367	4.01408468363269	6.07632808762417	5.72463321131265	7	1.18246359697375	1	2	7	7	2	6	7	2	7	4	2	2	7	7	4	7	4	7	7	7	7	7	7	73.75	0	3
87	4.12841471402613	4.62569359953353	5.37376726791836	2.68562125130947	2.48778317174586	3.12953185059951	5.23775620315723	5.74172727197431	6.01132451255637	5.0250082769776	6.43635391790421	6.89742094857394	1.79837081319433	1.34498264898629	4.93796986041173	7	6.57180327885528	4.16708992604905	4.69378718048956	4.58540924673144	7	4.93195529124374	4.42089810321858	1	1	7	3	1	3	1	5	4	7	2	7	3	7	7	2	7	7	7	7	7	7	3	88.5	0	3
88	1.21492360975158	4.08700333316057	6.5720740292826	2.62422416463778	1.97578932535884	5.38646685792131	6.39574098249446	3.99747649898349	6.3598784311025	3.1076503454616	4.5111018768517	6.72093194331705	6.62962629337525	7	4.457944356473	5.66873341498122	1.48908488947975	1	4.09415978716723	4.43775794211352	6.95587054057078	7	5.32137329271811	1	2	7	3	2	2	7	7	7	3	7	7	7	7	7	7	7	7	7	7	7	7	7	88.25	0	3
89	5.00925531160577	4.87699454946426	4.06552071418307	1.67052132337234	7	4.36151656041766	5.85557454111138	5.50960030754606	6.58718100001852	6.18885427321178	7	2.6065760282846	4.34658252783695	2.68979536915655	5.0889297733791	5.8879356111498	5.39806813316244	3.86694580637351	4.37129947804725	4.26497833536845	6.63125960409383	7	3.77496024999845	1	2	5	7	7	3	7	2	7	5	7	7	7	7	7	7	5	7	7	3	7	2	7	95	0	3
90	5.58201018496611	4.61871814637692	4.21317460593334	3.68418158231941	6.7517187025312	4.27191693032434	1	4.32527663359503	5.31274759294733	2.79263218038852	6.50256628785205	6.41359293642682	4.93849663331594	4.82934769834505	5.62198276540493	6.6426974272454	4.93017370598308	6.5070580256782	6.7016712751202	4.75180668255067	5.85769050875931	6.32059785529516	5.01982518030492	1	3	2	7	7	3	7	3	7	7	1	7	7	7	7	7	3	7	7	7	7	7	4	74.75	0	3
91	7	4.55676145489004	6.1376845279554	2.76654867357191	6.81773673868653	1.55542668675673	1.79017195657687	6.7578732198116	6.10942272682316	6.30586768532125	5.13199834384791	6.13422457648428	3.95988228839793	4.01927971061235	5.09909856745743	5.95294716605128	5.06496541963895	6.16569761473016	5.19612967249647	4.14664574095165	6.49298163993216	5.43288004309448	6.56557673170524	1	2	7	7	7	7	7	3	7	3	2	7	2	7	7	7	3	7	7	4	7	7	5	74.5	0	3
92	1	4.65663344110812	5.81938583060831	1	1	6.67986746133271	4.02565333843019	6.0343557434325	5.53604046160104	4.57448236413113	6.61695590344144	3.32397907090904	5.89998977438547	5.93960552248809	1.0975387966799	5.31385206158406	6.30515225552665	2.08098481955173	4.90184593908344	4.57897403562407	5.7982135589645	6.65609945490063	5.39679066821446	1	3	7	7	2	4	7	2	7	7	1	7	7	7	7	1	7	2	4	7	7	7	7	75.25	0	3
93	1	5.43980527146917	4.89153672148671	1.78816501008429	1	4.71979776353132	5.49154917263306	5.50907041462023	5.27436309321051	4.36190799509644	6.25124286005683	3.66328086347607	4.52976591536324	7	6.15654163525901	7	5.95979736251254	7	4.36169500674081	5.73307237452315	3.069488876366	7	3.94938016103406	1	2	7	2	2	2	7	7	7	7	7	7	7	7	7	3	4	7	4	7	7	1	7	88	0	3
94	6.20304369947551	5.77802596839598	4.03192958995027	1	6.74789887901622	4.32896116805313	5.83088235790395	5.05833725972696	5.15409732826939	5.39046446507245	6.45787724028053	3.23093722790519	6.76660680163541	2.34942322894429	7	4.56568876014876	4.45058293359354	4.50204387371249	4.37433658863928	4.43774816815389	4.66449200470987	5.44146059404561	4.24057494454152	1	1	7	7	7	3	7	4	2	7	7	7	2	7	7	7	7	7	7	7	7	2	7	70.75	0	3
95	5.41382150941685	4.81602404166481	5.30725240646859	1.59323359442256	6.40480742534314	5.25010511141915	5.47038001818722	4.89239892963029	4.75686522397568	3.28986053688657	6.50056468564719	3.49186019120119	6.03028317442827	2.14853998987778	3.9455455154739	5.96565238918975	4.85240313297235	6.75528442112179	3.71542501125619	4.0549613615423	5.89804200056595	6.53270449792498	1.37084774957174	1	3	6	7	7	3	7	4	7	7	7	7	7	7	7	7	4	7	7	7	7	7	7	89.5	0	3
96	1.35872047983778	6.57366871709618	4.05377972664291	5.91908805811783	4.92682516835019	7	6.06461049040753	7	6.20604452115583	7	6.50712949234501	6.43951884099434	6.59016897203849	6.99717196393824	5.59168233459207	7	7	6.39202833239789	7	6.34472287822722	6.33523355808659	7	7	1	7	4	1	7	1	7	2	7	7	7	7	7	6	7	7	7	1	7	7	7	7	6	113	1	3
97	1.63452138151541	6.94798279431384	4.63212830189267	6.40418938601746	4.90019498593729	6.56942089778485	6.08758224904756	6.93829519718554	6.13792999234107	6.3455800751502	6.80532141133414	7	6.3518024091318	6.46629368773945	6.52919744464296	7	6.23413277792548	5.63640572420935	7	4.4456178165163	6.9534148054269	6.57816673925035	6.98292102993428	1	7	4	1	7	1	7	2	7	7	4	7	7	2	7	7	7	1	7	7	7	7	7	97.75	1	3
98	1	5.78183719728754	4.52063473610466	7	5.75515403708267	6.42644117323221	6.72637764948582	6.14391964010569	6.70169346809276	6.08845426003188	7	7	6.89485980910453	4.07278759715725	5.42630783240661	7	7	6.50456037449803	6.98657174900738	6.66736652808385	7	6.68149170028046	6.22548354405017	1	7	4	1	7	2	2	2	7	7	7	7	7	7	7	7	7	7	7	7	7	7	3	87.5	1	3
99	2.55844293986314	5.26815782018206	7	2.48014496072699	4.11698648157176	6.10773712293637	3.85855276147656	6.87850531784664	4.81585189304427	7	6.99263121076137	6.69856390260873	6.76204738268928	6.79731388443672	4.91140518769763	7	6.45311705303947	7	7	7	7	7	7	1	7	7	1	7	1	7	2	7	7	2	5	7	7	7	7	7	7	7	1	7	3	7	98.25	1	3
100	1.2668364844338	7	3.9038874959729	5.27869409792501	5.20635910689372	5.67268361567766	6.8835227967458	7	6.8762464062793	5.20731742327923	6.42116068614601	6.73624876722175	6.58805614610797	7	5.46666923621713	6.68050647621922	7	6.16817503868214	5.28776293638271	7	6.42226485377293	6.9851792796426	7	1	7	4	1	7	1	7	2	7	7	7	7	7	2	7	7	7	1	7	7	7	7	7	99	1	3
101	2.14567459926741	7	6.03824248823795	4.86201502967482	6.03050333196982	5.58901957592897	4.41773893379544	7	6.7775791542706	7	7	6.91945851786221	3.81246407408895	5.01433409678936	6.95878885905274	5.45163133435594	7	6.74521603498021	5.85068617930621	4.52340409968104	6.73655139822518	6.85750727733337	6.74260310078239	1	7	3	1	7	4	7	2	7	7	7	7	7	7	7	7	7	1	7	7	7	7	7	93.75	1	3
102	1	4.07478784454429	5.59284763452358	4.13449850567332	5.96784957932529	5.55338781458443	6.52956503697197	7	6.57587367164764	7	6.78699922937729	5.6345743536591	6.77564331837834	6.86178819933524	6.11511461876377	6.16789797589567	6.09892079689089	4.87511376589724	7	6.79071107404535	6.68009035257925	6.66398466491997	7	1	7	7	1	7	7	7	2	7	7	2	7	7	7	7	7	7	7	7	7	7	7	7	80.5	1	3
103	1.05275521213224	5.58255403600151	7	3.54103058917701	3.67554663923984	6.75408004001574	6.40312819845062	6.5259673476478	5.18652367057314	7	5.60801897021462	6.73160356857067	7	4.93501133225915	6.5311279608481	6.42404211205408	7	6.60219881259034	6.81358945353087	4.45521378368033	7	6.65159591751768	6.6013602068992	1	7	7	1	7	7	7	4	1	4	7	7	4	7	7	7	7	7	7	7	7	7	7	113.25	1	3
104	1.35311935830837	5.71701194072658	5.66863057373062	3.41592800408957	6.98503794018377	7	4.69891092022602	5.74626184812467	3.58242976594185	7	5.7551846644576	7	6.6833599246862	6.39235987613327	7	5.46902661941003	5.51496137524072	4.91162550345837	7	6.57140679441268	6.96050197649573	5.41055391793081	6.64561746779472	1	7	7	1	7	4	5	2	2	7	7	7	6	7	7	7	7	7	7	7	7	7	7	80	1	3
105	1.60282564528772	6.50363451373326	5.0928284391771	7	4.9563208803243	5.78901167526125	6.25129983297155	7	5.52211772218288	4.35679396299545	6.28855292704435	7	7	6.39163421574744	6.26661218013501	6.59035810189871	6.78467182464487	6.93825883098351	4.87403385386068	6.91682670601113	7	4.28928504542451	6.86809847076261	1	7	7	1	7	3	7	3	7	7	7	7	3	7	7	5	7	1	7	7	7	7	7	99.75	1	3
106	1.39268883436485	4.35233577034281	6.99327336329064	2.00122728768369	4.80143195771652	5.8904599773666	5.82439616491355	6.45392150441339	4.86191550023278	5.72651095354277	7	7	6.44046603035008	7	5.25423074380303	7	5.048867947722	6.44310690346955	6.86778618984955	6.67317551386632	7	5.30752638481199	7	1	7	5	1	7	5	7	2	3	7	2	7	4	7	7	7	7	7	7	7	7	7	7	90.5	1	3
107	3.8802199714278	7	2.37069005516358	4.1572750790369	4.99684722585322	6.29625106881406	5.66794483387093	4.45537728042509	6.39455027516526	3.57374917401707	6.18917666978046	7	5.85784564851371	4.84623375497412	7	6.7637632529686	7	6.38673045532938	6.28920178825735	7	5.75978548181278	7	5.11317812856498	1	7	2	1	7	1	7	3	7	7	2	7	7	5	7	7	7	7	7	7	7	7	7	84.25	1	3
108	1.38684621173618	6.47033728281436	7	3.45737300158577	6.30556988088728	6.94356339019133	7	6.65052670053957	7	7	6.28148019743417	6.41798508302558	7	5.29323604289701	7	6.47141161148251	5.44805262994051	7	7	6.10497992087423	7	5.43092351053633	3.06383850718329	1	7	7	1	7	4	7	2	4	7	4	7	2	7	7	7	7	1	7	7	7	2	5	87	1	3
109	1.87297117241521	7	4.64322364860546	6.09456962393509	5.85538142760068	6.89283946959982	3.29414922919427	7	7	7	6.85943142513293	6.95469588089177	2.7747021983523	7	5.77311521015254	7	5.77406385364587	6.44512909885861	4.99823703928125	5.23698123912501	5.23410218143168	6.37703630273374	6.12012146942271	1	7	4	1	7	4	7	2	7	7	2	7	7	7	7	7	7	1	7	7	7	7	7	87.75	1	3
110	1	4.72005563568784	5.48104090652495	3.36844201209683	3.21902193778054	7	6.64062569928591	7	5.2816665872812	5.50016757833945	6.05505262219802	6.17836733970872	7	5.32209759559071	6.09661179927871	7	6.42586730113462	3.81388982387779	7	7	5.40979233742681	6.12345048084509	5.88588525758224	1	7	7	1	7	2	7	3	7	3	7	7	7	7	7	7	7	7	7	7	7	7	7	80.5	1	3
111	1.29044175293924	5.61904673383777	5.30481165877468	6.42656477143742	6.31409961777162	5.23467937996289	3.78276303576371	7	4.83828117593719	3.57907058161154	6.33323437743075	7	6.62388280825621	2.01615797914325	4.48834002154085	7	6.66240151414308	6.77328818386588	7	7	5.64060299241124	6.8623846968499	7	1	7	2	1	7	2	7	7	3	7	5	7	7	7	7	7	7	7	7	7	7	7	7	102.25	1	3
112	2.2706589677718	7	2.64391321304447	2.29249674222606	6.67481445785629	3.99368667333887	3.83646615666157	6.36068310069094	5.43527819930546	6.93494217764197	6.48860767020636	7	6.23030669275253	3.74842523220005	3.82610204986226	6.79108903972874	6.69048987098453	1.52930861274776	6.86680205702352	7	7	6.99696211583709	7	1	7	7	1	7	2	7	2	7	2	2	7	7	7	7	7	7	7	7	7	7	7	2	108	1	3
113	1.05530124178844	4.64372064334471	5.44373797520016	3.26904293973666	4.14554546570568	7	7	6.49334301428319	3.90202969672953	6.68293436826846	5.74862976785145	5.24794614985035	7	4.78422688071767	7	5.67564178403013	7	6.67348573588664	6.57906720342251	5.85520955072642	6.12325964657489	7	4.71372790559251	1	7	7	1	7	1	7	2	7	7	7	7	7	7	7	7	3	7	7	7	4	7	7	90.75	1	3
114	1	7	2.68607185416484	4.25870182005893	5.29980092521901	6.63531075447412	5.93833941942858	7	6.31760551672743	6.01419421282794	6.15464232291128	6.68886323431206	6.9661859481035	4.05185376267358	7	3.09912844284085	5.48342519475123	4.67572545182359	5.70877717084206	6.71852319069595	6.24649624850549	6.30792231697612	5.0553566839718	1	7	3	1	7	3	7	7	4	7	3	7	7	7	7	7	7	7	7	7	7	7	7	91.5	1	3
115	2.56310953419775	4.52840021495661	6.39069421794658	3.19483672825581	5.17298673602856	3.23341202292052	3.3596732793395	7	4.72171060528994	6.2674872483583	4.36190778296279	6.2335068939922	6.93237345612499	6.95225319231597	5.34928830592088	6.49372037289078	3.66602987939733	6.65035953988568	7	7	5.76355535769833	7	6.85668601181114	1	7	5	1	7	2	7	3	1	7	1	7	7	7	7	7	7	7	7	7	7	7	7	90.25	1	3
116	3.52768927991623	7	4.37033266704338	7	6.03165221489398	4.27068775337553	2.40448626157718	7	5.16622550141591	3.85976052471679	6.55487262251031	7	7	6.06825195442915	6.26870547817753	6.15131446716661	6.8344098541504	3.9342695459348	5.26782523277353	6.51105309288146	7	6.0750953971521	7	1	7	4	1	7	3	7	5	3	7	2	7	3	7	7	7	7	1	7	7	7	7	7	93	1	3
117	1	6.43362047160343	7	3.21149966077045	7	6.53514403354497	5.16086647929825	6.93680304064958	5.70264992641049	7	6.57675149059221	4.14717299646825	2.52625733177423	7	5.99421607469803	7	7	6.79273163767755	6.05166497374083	6.05604190098505	6.64666539580525	7	3.01333162450267	1	7	7	1	7	2	7	3	7	7	1	7	7	7	7	7	7	3	7	7	7	7	7	110.75	1	3
118	1.07825477445999	6.75432314326469	1.00006126893439	4.62946217949139	6.72060747870391	6.94986597460757	5.54082146654896	6.80810458723706	4.84488400300195	1.92178497398586	7	6.87980439122587	7	4.70495845191835	3.55864640190692	6.25491600820251	5.74015791429124	7	6.47996924435861	7	5.63861702111822	4.99752644486922	5.71973223967189	1	7	6	1	7	2	7	7	7	7	2	6	7	7	4	7	7	7	7	7	7	7	7	93.5	1	3
119	1.73453019995611	6.01917034167998	7	2.0779805547065	5.90101321418884	6.91115013725307	6.71523689892251	7	6.48487403460697	7	7	6.70496760114001	6.85685715500941	5.72014386065971	6.8277507133729	5.44105065707151	6.19199774798413	6.16333498950877	6.19234572411025	5.80239747486932	7	6.74205031064021	2.30851910400775	1	7	7	1	7	3	7	1	4	7	7	7	7	7	7	7	7	4	7	7	7	2	7	83.25	1	3
120	3.0200269168803	3.22783600784436	1	7	7	6.36230014500874	4.79700086270781	7	6.38231187646271	7	7	7	5.21113629080818	5.05908764728311	1.15566168395766	6.37483728424102	4.53930252006079	6.51369283286542	6.88102637795461	5.39029298506712	7	5.71450226275509	5.97891607456071	1	4	7	1	1	3	7	6	7	7	7	7	7	7	7	7	4	7	7	5	7	7	7	91	1	3
121	3.84994759956553	3.4857272140631	1.05163115316616	7	6.79898304305457	6.09992849165411	4.90108104563643	7	7	6.8829637107707	6.37831429043001	6.95555067688921	5.92519968879391	7	1.78518003296127	5.07899089562399	4.30425048371442	7	6.11905610910338	6.42946570453256	7	7	5.17389225386857	1	3	7	1	1	3	7	7	7	6	7	7	7	7	5	7	6	7	7	7	7	7	3	79.75	1	3
122	1.03102140446254	7	1.87565330946174	3.14072787674543	6.03472466272776	6.10278254002469	6.67393999535337	6.62443370665568	7	6.09246398504306	6.17648644090716	5.85974539875215	6.46916420986099	6.32871009113328	6.82033823247898	7	6.77613362452122	3.62411177479311	6.61507697985752	4.28916188806299	5.95892767945276	5.70902806539668	4.81489028500595	1	7	7	1	7	2	7	3	7	7	7	7	7	7	7	7	3	7	7	7	7	4	3	71.5	1	3
123	1.02565934758804	6.86233169577699	7	2.96745584358718	6.10693286441404	6.37582462088233	4.84081844392465	5.96034851605834	7	6.53568224571296	7	6.80913032281348	7	6.0762458758614	6.79050899037525	7	5.48885128939774	7	7	6.10244119942328	6.13725851367305	7	4.1543757199181	1	7	7	1	7	3	7	2	4	7	4	7	2	2	7	7	7	1	7	7	7	7	7	79.25	1	3
124	2.99505195584118	4.4163469933377	6.12931061306923	6.495456257616	5.53633263649463	6.57699048974997	6.63139744568671	6.43432641381562	7	6.22177054843271	6.39107942480786	6.55521012391121	3.4439137564953	7	3.40872293884154	6.60501265967586	3.97042977849131	4.57067356862595	6.94220746530087	4.29231195509623	6.23989041269158	5.85401580592539	6.36533886272465	1	7	4	1	7	5	7	6	1	7	1	7	3	7	7	7	7	7	7	7	7	7	7	71	1	3
125	3.13756711455649	6.17898076930027	2.93308948327983	6.32598624331293	5.38813344973419	5.38182013329944	6.84882533519462	6.71136824467432	7	6.78263977515388	7	6.84173286024001	5.62990088481312	7	6.82974885245976	6.30507017245303	7	3.9060433958482	5.85119400421058	4.47279751579332	4.53442443870901	6.44440123246511	4.85659330442925	1	7	7	1	7	2	7	4	7	7	2	7	7	7	7	7	4	7	7	7	7	7	2	89.75	1	3
126	1.27801963900376	7	2.4076644792147	1.22811463035857	6.09480357979124	5.8646062271744	6.89363433829542	5.84353493272362	5.78163277062481	7	6.05926563635725	6.40860891086308	5.21915853441443	5.93037466929596	4.67783127098567	6.84919862368121	6.71168293754021	3.18049504412214	6.75724807359235	7	7	6.41614597870119	7	1	7	7	1	7	3	7	2	7	7	2	7	7	7	7	7	7	1	7	4	7	7	5	76.5	1	3
127	1	4.60698703633614	5.20082589999327	3.41081299126181	3.80463235752025	7	7	6.52432353211246	5.33468419489905	6.09544392181223	5.84554522563247	5.77550702769679	5.60296829610145	6.64461052570364	6.65031842618445	7	4.95158345106516	2.46344071682908	4.94840156468086	5.97322422219626	6.6006217265527	7	6.35510092482284	1	7	7	1	7	1	7	2	7	4	7	7	7	7	7	7	7	7	7	7	5	7	7	93.25	1	3
128	1.16152018525177	4.96232842923122	7	2.33262816256487	6.48297294046742	4.31151850357177	7	6.48461785030769	6.93681319539172	7	6.97496333904847	5.31839361282293	6.22759180766925	6.47878027200207	6.52256755133788	7	7	4.3361110175749	4.70463973215443	7	6.59221039208233	6.37128519899745	2.19014217687203	1	7	7	1	7	7	7	2	7	1	7	7	7	7	7	7	7	7	7	7	7	7	7	72	1	3
129	2.58637529699159	5.44924576018156	4.70922861519804	5.97756018401789	5.66080352156456	5.6476343343733	6.06494665988987	7	7	7	7	6.85274255953102	5.64305244648769	7	7	6.34175626511279	6.75914095383912	4.72887089084721	6.50109449670718	4.13007281364488	4.63386988210444	6.38470182020776	4.17049855845448	1	7	7	1	7	3	7	3	7	7	2	7	7	7	7	7	4	7	7	7	7	7	3	74.75	1	3
130	1	7	3.96560089698023	3.13180554427836	6.17623202076522	7	3.93248271131727	6.30507115619726	3.75930224347734	4.38743547451112	3.35595305979593	6.72333838566217	4.5077376816628	4.78445155020465	5.72525857077261	7	5.81033874866562	5.31981553807751	6.24033480934323	5.82678878920967	6.79310000448784	7	5.72014653397555	1	7	3	1	7	3	7	4	7	7	7	7	7	7	7	7	7	2	7	7	7	7	7	86.5	1	3
131	1.69532718815273	6.58919137747175	2.1135365824665	2.5406242571257	4.42853107071699	5.08160831798166	7	6.30369498072513	3.04323666999581	4.70134979618034	6.23216727017572	7	5.61796940530873	6.25225548344754	7	7	6.31413441085854	6.87263383756406	4.89950488084948	4.63004888618192	6.61208459305887	4.29795256846285	5.33097567542219	1	7	7	1	7	1	3	3	7	7	7	6	7	7	7	7	7	7	7	7	7	1	7	72.25	1	3
132	1	3.41103280210428	6.26446517978138	4.30821598838433	6.28535165617017	2.26175524957812	6.760252954605	5.48836958931863	5.31356234795375	6.74320894762933	5.63056434066734	6.28625339183548	6.80393719781572	7	5.9265505234743	6.6404127117576	5.15154555879492	4.81828234933251	6.57043929761626	6.41019244408892	7	5.76988347254426	2.68595001921131	1	7	7	1	7	4	7	2	7	2	5	7	7	7	7	7	7	2	7	7	7	7	7	82	1	3
133	2.85606512495714	1	5.06899938980225	4.66827061973192	4.74934802152827	4.83956416790677	7	6.98718639663178	6.99501287608275	7	5.63735352731211	6.4756085942076	5.38569663659188	5.19495619169061	4.06102379888836	7	5.46677729930816	5.94959865870406	6.22283089452917	5.4274989343698	5.88442760423584	6.62002171334784	6.59532388683565	2	7	7	1	7	6	2	2	7	7	3	7	7	7	7	7	4	7	7	6	7	7	7	88.75	1	3
134	1.25495115429545	7	2.11020616602621	3.0414827605441	5.36735519086776	5.69731582233473	6.80658715634707	6.87015387650184	5.49225047615391	5.0049036647828	6.6105001645454	6.60140468453705	6.84493255144334	3.94700781859907	5.94264441810174	7	6.26396818009912	6.79443816239114	6.13595610663947	5.38517112281907	4.19547950500501	6.37529025818031	4.92593014918326	1	7	7	1	7	1	4	7	5	7	6	7	2	7	7	7	7	7	7	7	6	2	7	92.5	1	3
135	1	5.16206260495123	7	1.84295519720698	5.01900011932454	4.86157394223019	2.30126556504166	4.45988212979696	3.59172340964122	7	6.94584504608515	7	6.42623972787374	1.36494768602991	6.76997928589449	7	6.42845443833812	6.83111523385599	6.04872745058828	6.28417911987154	6.04321780485967	7	5.7631531546559	1	7	7	1	7	3	7	5	7	7	7	7	7	7	7	7	7	7	7	7	3	7	7	76.25	1	3
136	1	6.64570950160155	4.04823054406536	3.84392477037516	6.3187159142387	5.66810366203804	4.04539933049618	7	5.16162740947165	6.37635477163112	2.47305524476903	6.12848069447188	5.11821865256936	3.43429600560293	5.27593088910084	7	6.87944953270454	6.72731676036091	6.72597595494842	5.90088877144201	7	4.26909643221649	5.99366355627111	1	7	3	1	7	7	7	1	1	7	6	7	7	7	7	7	7	7	7	5	7	7	7	86	1	3
137	1	2.1255025441024	6.05370200751417	4.53445187072039	4.6185680995545	7	4.66036188325725	4.49183753194298	5.40629339569658	6.89939400109344	6.24050931436445	7	4.32704812677005	2.38734154067672	6.17064616429818	7	3.43360991658104	5.2646552940434	7	6.73590942788283	6.6403556209991	5.21893539004305	7	1	7	7	1	7	1	7	2	7	7	2	6	7	7	7	7	7	7	7	7	7	1	7	94.75	1	3
138	1.58663247862631	6.59294189398068	3.67537034390663	2.71364376350052	6.55059090033849	5.89412631997288	3.81604667436634	5.5583739167595	4.78616553152036	6.27297090162978	7	6.02035867447287	6.51677744283221	4.00279003631191	5.95193246546936	7	6.25729992700995	3.16251351355045	4.33438181464408	7	7	5.7059654909444	6.64476206192112	1	7	5	1	7	1	2	7	2	7	7	7	7	7	7	7	6	1	7	7	7	7	7	90.5	1	3
139	1	4.23618828132714	5.88306081334211	1.97767081850239	3.87503096975423	6.89233403811259	5.69731716376026	7	4.66603077395183	6.60897376337323	4.79149797901512	5.7667007761348	6.64992132038916	6.92251526721267	7	6.37396190327879	5.28263777626936	3.32419995619667	6.53329969205979	5.93720103273985	5.88962764928342	5.91106243143724	4.83986941283581	1	7	7	1	7	1	7	2	7	7	1	7	6	7	6	7	3	7	7	7	7	7	7	87.25	1	3
140	1.23624030067097	3.97606152223497	6.41246923429935	2.28570651525335	4.65070329337561	4.91247072453253	5.60280306906781	6.99351909540823	6.64198313543462	5.94866264501957	6.80403655170326	6.40827110502744	5.52474028309516	5.07790759012492	5.27065147912724	6.52618715448508	6.32065139646885	3.78464245439796	7	6.02205963718864	5.94012947714681	5.80998015437891	5.01687113955919	1	7	7	1	7	4	7	2	7	7	2	7	7	7	6	7	7	1	7	7	7	7	7	76	1	3
141	1.22806678765286	6.85145313874305	2.65121644696018	4.51224998975252	6.13739786183414	5.47154655087507	4.84710128074952	3.506236697189	6.16258844423766	5.15269684296234	7	7	5.61124508722802	5.68381771557453	6.9462535884722	6.63000433784095	6.2441371095971	2.81545961892613	3.05479698446049	4.50762127531455	7	6.53182090164557	4.90258017553329	1	7	6	1	7	2	7	1	7	7	7	7	7	7	3	7	2	5	7	7	7	7	3	86.75	1	3
142	1.10768804606634	1	4.15324544992662	6.66099181993888	3.01446789033049	6.09150772176115	5.50296347135133	5.52915954134195	4.72266403078187	7	4.86758361933052	5.4456580790521	7	5.3624461126586	6.93019917593994	7	6.47428491519665	5.77300284628939	3.94345037553106	4.39282083870697	7	6.39157395869983	3.93407731228067	1	7	7	1	1	4	7	3	7	7	3	5	7	7	7	7	7	7	7	7	7	7	7	83.5	1	3
143	1	1.38422851234392	5.36619964201226	5.41090460342567	4.61515747007437	6.96891433970074	3.52865631103382	6.71265151148748	4.12446464251121	6.60938680399076	6.45949247858834	4.74145114391662	7	6.52321366214152	6.64361783871047	4.93366721178266	4.69927497466683	4.5977689007314	6.76300986045124	5.02166087573413	6.40264841366078	5.89766662953147	6.49808087843024	1	7	7	1	2	2	2	4	7	7	7	7	7	7	7	2	7	6	7	7	7	7	7	84.25	1	3
144	6.28208279094589	4.78878704721779	1.64832217212333	5.34535340996848	5.45123013682743	5.21018063053039	1.14868787694721	6.41103799984109	4.74046383692731	6.81996939617576	6.58300877857964	4.62436853059491	7	3.21965076384616	4.70852986962379	6.80284551901503	5.75142854217327	6.72601694516188	5.55286608763199	6.60793762397489	6.44824068012865	7	6.14698686312608	1	4	7	1	1	5	1	6	7	7	5	7	4	7	7	7	7	7	7	7	7	7	7	83	1	3
145	2.01106093966696	4.27184202284118	3.67401689843092	3.78064822938344	4.32236345146722	4.07168894497175	7	7	7	7	6.29425101514847	6.17530359434963	5.64871114925974	5.51084726961866	6.32482760894366	6.37666012800547	5.84821467562604	6.00607624791778	6.75871446177872	5.08510219742246	6.83192948551406	5.55791505334455	6.52922409823638	1	7	7	1	7	3	7	2	7	7	2	7	7	7	7	7	7	7	7	7	7	7	7	68.75	1	3
146	2.92484101828462	5.62999736633155	6.98260881751794	2.81630677993724	6.88094482099213	6.32516165729992	5.17159900830251	6.57942989995145	6.21193672929988	6.78838249660018	6.348935605951	5.30671034867435	1.65421612903785	7	4.76939592589852	6.84532244615471	4.48064858589074	2.73255214387731	6.69767556174042	6.76742235121299	6.74422875599743	6.61636838118152	2.5572243461402	1	7	7	1	7	2	7	1	7	1	4	7	7	7	7	7	7	7	7	7	7	7	7	95.5	1	3
147	1.21668954547553	1.05174526385425	6.51332078758757	5.34965855948536	4.55102848150222	5.66204487947636	5.93211899379318	7	6.70484306989333	6.90036385126905	7	4.86174534167457	6.25941238755608	2.47322605543977	6.75128445917431	7	3.81317803168786	7	6.79986840049795	5.51744463491408	6.50862036899486	7	5.82405590124988	2	7	7	1	7	2	7	5	4	7	2	7	7	7	7	7	7	7	7	7	4	7	3	90.25	1	3
148	2.00764586163311	5.31060515648902	1.11748184960933	4.46460503104866	6.38561244682878	5.95523894924224	6.93221258231553	3.21176389474786	4.57230161649538	1.33134024518713	6.59058096683321	7	6.87148809583789	6.41027032459636	2.13943192327308	5.30496018242764	7	6.69804965741277	6.3375792741466	5.6992084851369	6.07060151650317	6.21933435389488	5.53362103282309	1	7	6	1	7	2	7	3	7	7	2	7	7	7	4	7	7	7	7	2	7	7	7	66	1	3
149	7	5.4120889257023	5.61845833293943	5.58901539284992	3.73963132898217	4.76306292977642	1.61691354857598	6.52182000257676	6.02613309089773	5.14662402521045	4.50753973180335	6.6533510992276	4.2011293336272	3.06349523066474	6.28002680741392	6.88294632356348	7	6.70342508846732	6.38637355813093	5.13790251722541	5.8462022073395	7	6.94587038605659	1	7	7	1	3	1	7	2	7	4	2	7	3	7	7	7	7	7	7	7	7	7	7	83.75	1	3
150	1.63979874595471	5.45232551412309	4.11195891770793	5.17679760926751	5.48842359723264	4.86037485236694	6.69278469955022	6.10277564049599	7	6.64612978842561	4.65040657208968	4.71864636231984	5.35347794566554	5.36176037153758	7	6.22213723663331	6.39288282964616	3.11505084725217	7	6.23352869509404	4.54101178267163	6.544144869694	6.33615369049345	1	7	7	1	7	2	7	4	7	7	7	5	7	7	7	7	5	7	7	7	7	7	2	70.5	1	3
151	2.4586517779637	4.50392804166078	6.65690430832609	3.58047983671197	4.24702980386899	6.40402766362885	6.925710110646	6.48394049697758	4.73422119146756	6.14698073078544	7	5.17536008827449	6.56828616799571	6.88405250426915	6.65287548806754	6.66194738521451	5.24740205371423	5.24817350157659	4.7733975937487	4.49290553519144	5.89678369209177	5.57138273411795	7	1	7	7	1	7	3	7	4	7	7	7	7	7	7	7	7	7	4	7	1	7	7	7	73.25	1	3
152	2.25472009719389	1.79449591753471	4.4661626836075	3.99234133718179	5.00681071881206	5.14700820033346	3.38825707501394	4.72096326446698	6.07355260633337	7	5.70080351287523	6.743476928279	5.57913018146125	6.32120191581059	4.29837975181325	6.99312341820692	4.92496455165068	6.47458682794073	7	4.7585304147964	7	5.33136476080265	6.46718142476391	2	7	7	1	7	7	7	2	7	7	2	7	7	7	7	7	7	7	7	7	7	7	7	79	1	3
153	2.10107915343658	5.21635224072878	3.99762246312372	4.69531183714737	5.75629379470135	5.02906688803321	6.08839053004695	3.99406198878038	1.15769581739718	5.70846512570268	7	7	7	3.29240776950568	4.64939715786649	7	6.40172309397315	2.42651034427463	4.91020213601865	6.03854161780902	5.71033511141919	6.71699017076048	6.15813656992817	1	7	4	1	7	2	7	2	7	3	2	7	7	7	7	4	7	4	7	7	7	7	7	81.75	1	3
154	4.50972067287977	4.39281170731305	1	7	6.03940604743264	6.49635643891717	5.39338380182129	5.75618365771963	3.80689816954946	7	6.4102720524189	5.99901550536292	6.52820935413134	5.9364578877717	5.91951265684323	5.04621456886233	6.45475765862978	6.9926064341307	7	3.3661503717877	7	7	6.51917854164859	1	4	7	1	1	4	7	7	7	7	6	7	7	7	7	7	7	7	7	4	7	7	3	66.5	1	3
155	4.88515148018028	5.80336713816803	5.38558619440909	1.9491890893271	3.84005168794838	6.94720538851829	3.16359554092721	5.81696468751346	6.40555711962205	6.8155706900528	6.3787712757935	5.90281461637352	7	6.4734113887039	5.34308505885944	5.81021254883544	6.64654821686948	3.47628784465796	7	5.40622647955066	4.90775881935181	4.42871637300566	5.81454719223579	1	7	7	1	4	3	7	2	7	1	1	7	7	5	7	7	7	7	7	7	6	1	7	89.25	1	3
156	1.84289055493987	1.65590415178384	4.71396767006812	5.78140234118362	7	6.71555638592935	2.66779048392941	5.84327647147011	6.53623209375097	3.37543850145441	6.18260800425044	5.88420928017327	6.31984718363904	3.50643851211865	7	3.00423158935708	4.74567774065907	7	7	5.5340788684991	6.93672621130173	5.70537347841048	7	1	7	7	1	7	3	7	3	7	7	2	7	7	7	7	7	6	7	7	7	7	7	7	66	1	3
157	2.62820766327012	4.2825440060369	2.94103105645392	3.81481747637329	4.63800706168787	3.22080263102055	7	6.52614066309873	5.69267219637895	7	5.93013270766478	6.12080061580042	5.71813098718102	5.3866832336774	6.20816737321959	6.13136696949465	5.04607741776011	4.63820189409816	6.8137276059814	7	6.03696602273251	7	7	1	7	7	1	7	3	2	2	7	7	6	7	7	7	7	3	3	7	7	7	7	7	7	79.75	1	3
158	2.90576978842692	2.49885591098518	5.82821113908143	4.72055924728752	4.20685512095512	6.77159978713315	5.1408404208637	6.79703631174344	4.07655635548016	6.26248324961916	4.82023220482752	7	5.47875179857816	2.45343622486661	6.73987714914166	5.56783052078489	5.82978984990099	5.8969907251547	5.86940416647968	6.74811748152036	6.95692200157202	6.27680102351159	5.62053087573224	1	7	7	1	7	2	7	2	7	7	2	7	5	7	7	7	2	1	7	7	7	7	7	67.5	1	3
159	1.08278258874218	6.88142491821328	6.50709245261121	3.71206804765327	7	4.70229701548568	5.04085555329589	6.92550023692436	6.66162241351874	6.34763276405312	5.37516469278729	6.75417585355059	5.82256887070322	6.76585690754496	4.97805791470241	5.95608654958453	5.87749096513268	5.81139383961561	6.801973992274	7	6.64109800678535	4.82646646214135	3.74774955681169	1	7	7	1	7	1	7	7	7	7	7	7	7	7	7	7	7	1	7	7	7	1	7	62.25	1	3
160	1	1	7	4.97300790974874	3.97753316889321	5.85744133928	5.92975824359964	6.33106089008506	6.87514798226936	6.84189626518211	7	4.75048013316767	7	2.80132575730607	7	6.49904367196887	3.57604103777174	4.91689381387678	6.70556092204916	6.9537465473023	6.83560187158916	4.36583298513154	4.76934925883543	1	7	7	1	7	1	7	5	7	6	2	7	7	7	7	7	7	7	7	7	4	7	7	72	1	3
161	7	6.05401612223198	6.23639154015402	6.18087752072786	3.45883036388683	4.94825108926812	2.60963603374211	4.85754147431678	6.34067707961197	4.92610135161145	4.05323748589648	5.74530619797961	3.72124636173546	2.21808362498102	6.27341943670212	6.18575407874656	6.7655782048896	7	6.44844018684402	5.82420229395408	5.62373163702257	7	7	1	7	7	1	3	2	7	5	7	5	1	7	7	7	7	7	6	7	7	7	7	7	7	80.75	1	3
162	3.38906763649493	1	5.20676808506968	3.81864445977906	4.52853839838563	5.26568224936844	7	4.13977024913612	4.1420728014233	7	5.50581201533809	5.68974482358412	5.96152770763309	4.53350208912669	6.45842661861489	7	5.3035197936993	5.60704100782193	7	3.36195708846872	5.78546726319475	5.99753122380762	6.23730575140199	2	7	7	1	7	3	7	2	1	7	3	7	7	7	7	7	7	7	7	6	7	7	7	67.5	1	3
163	1	5.39859484399059	3.81599714747382	4.87167387125876	5.76513818368044	6.45247929332839	7	5.95836955062756	7	6.82846963108631	6.35569548757309	5.86190240015295	5.72355298370533	6.58093931864242	5.53219934345235	3.25057660928206	4.24265044024573	5.83263279190461	7	6.37353488996691	6.79030723058459	5.84570472618495	5.66172801076691	1	7	3	1	7	7	7	3	1	6	7	5	7	4	7	2	7	7	7	7	7	1	7	59.25	1	3
164	1.78759799522997	1	6.28865277692983	5.83065646744156	2.91836640616341	5.00900661119855	3.88848134579015	6.48777097781525	7	6.39148635395926	5.76903101660069	5.90350726861791	5.5366420248678	2.90963655036791	7	7	6.6011707256566	5.3889774525536	6.73613071731603	7	7	6.50726163681991	4.71379334013538	1	7	7	1	7	2	7	7	7	7	7	7	7	7	7	7	7	7	7	7	7	7	7	55	1	3
165	6.7066747607046	6.60153336696225	1	3.77255505609485	5.97168840472848	5.42123850027744	1.90974390630974	6.86005184695368	2.34800693497898	6.48931628360183	6.87077183280945	5.77920857507753	5.8447099783822	3.81806639824084	6.59365833905736	5.98477960304172	2.4595934109737	6.11644144107226	5.88240652657403	4.53921547438326	5.45282392413826	6.83610320129469	5.11432389448489	1	2	7	1	1	7	7	2	7	7	5	7	7	7	7	7	7	2	7	7	7	2	7	65.75	1	3
166	5.46672326047308	6.14185954183542	4.44449159751154	6.57180277764012	3.94473004892418	5.39381484649518	6.26063119948391	4.37450646007203	7	4.61960270087891	6.83878289639813	6.32069204044627	6.42621564044716	3.16524043405797	5.46694533137274	6.57751691400362	6.22383879499965	6.05410855916413	5.03296840124791	4.62761357691586	5.66077729668584	6.83622172459561	4.04300420311588	1	7	6	1	1	2	7	6	7	7	1	7	7	7	7	7	3	7	7	7	7	7	7	77.5	1	3
167	1.27148458516955	6.41112159417952	3.7596285891995	2.73864515222574	6.65668190702811	6.85002351879699	5.32985992034329	3.84311788261066	6.39069125085554	4.30887117720169	6.1633112221271	6.59321459522755	4.05235800432746	4.1545339231662	6.76408701639527	5.95665665560979	5.53529669168198	1	5.09906000986269	6.69557219841097	5.71410339186794	5.51679689826624	3.98030889014434	1	7	7	1	7	2	7	2	7	7	4	7	6	7	7	7	7	5	7	7	7	1	7	81.25	1	3
168	1	6.2979991041021	2.35364448659908	4.8925725209525	7	6.03464038643433	5.53624644453791	5.63291099970421	6.31066690152293	4.31733899869193	5.50726675078748	6.47148855664549	3.56169164771062	5.09651643524436	5.66800480514366	5.89254620960414	6.53887729554663	2.12081869032737	5.57617329672155	4.18731302383411	7	4.85198838211403	6.36577149356372	1	7	7	1	7	2	7	3	7	7	7	7	7	7	5	7	7	7	7	7	4	7	4	85	1	3
169	1.1060394641371	1	6.0024322009591	4.18011616699308	7	4.32269415950913	5.75715891506995	6.49777167798007	7	3.04541949713214	6.94116833627974	6.27917186896631	6.33311403048544	3.24964899831243	5.88646824251356	5.81313000771159	6.14093721436726	1.72732956280309	5.66113641913867	7	6.64946053539967	5.58469327278743	1.07190592782309	1	7	7	1	3	2	7	7	7	1	7	7	7	7	5	7	7	7	7	7	7	1	7	64.75	1	3
170	1.67802601980961	7	2.08553936452648	5.45017303999436	6.4770672906835	5.1547652831148	6.11524492523863	5.67525864929738	1.63732880578482	4.0144305184847	7	4.23116318188203	5.60787589756845	7	4.16229177995737	5.98906076951987	4.86825902973006	6.05346033142066	6.42238995693597	7	6.16946898113195	5.6387421563352	6.04113609212017	1	7	3	1	7	1	7	7	7	7	1	7	7	7	7	2	7	1	7	7	7	7	7	67.5	1	3
171	6.48242467572577	5.86039602224959	1	4.98343983697229	4.41706068470017	6.42474599787039	5.95588375334162	7	7	3.13767191983531	5.45150575476887	3.10030237322055	5.31550022936782	4.33923762245752	6.68040530744871	6.33928918925027	2.14728181053182	7	4.08846186042182	4.62040754161357	7	6.838933273122	5.75519629518123	1	2	7	1	1	2	7	3	7	7	7	6	7	7	7	7	5	7	7	7	7	7	7	80.25	1	3
172	2.15746910235837	6.48515922887532	1.70283777440614	5.57962122987201	5.3178681524999	4.5837823786257	6.20386846838113	5.72763969894293	5.76499978941458	5.03471268319418	7	3.43034281384339	6.87684210365029	3.59906051944776	7	2.28542344520678	4.96655269015505	5.72210648005955	4.2127721752987	5.23502239298793	7	6.48227517366282	7	1	7	5	1	7	2	7	2	7	7	7	2	7	7	7	7	7	7	7	7	7	7	7	84	1	3
173	1.29727255083947	1.19881221154343	5.16682538253594	4.9786806189928	4.3529905192603	5.60334820221319	3.35976708257624	5.13849577985277	5.80494759759753	4.6643135245624	5.93858440829188	6.07829131886397	4.57136766533313	5.85155163922812	6.74002970424198	5.43079215816202	5.53896552829478	5.38349724382152	5.69779439150721	5.46638219944736	5.94789620103095	7	4.70518708821541	1	7	7	1	2	3	7	5	7	7	7	7	7	7	7	7	7	2	7	7	7	7	7	58.75	1	3
174	1.51809071660576	4.39345446459965	5.77070692454122	2.67400842080692	4.02979964358587	6.82606758408648	1.94046555561975	5.45929180640682	4.95203545756086	7	6.20561226728561	6.39295489476472	6.73416542242972	2.93794043598549	4.87260055666258	6.43079537669498	6.13850809969455	6.56092581089207	5.40971534009095	1.12759439034017	6.89320659138843	7	6.42622798173347	1	7	7	1	7	3	7	5	7	7	2	5	7	7	7	1	4	7	7	7	7	7	7	77.5	1	3
175	4.26454594128527	4.88407838092464	5.95077455180982	3.32326182856528	4.34759952548662	6.15709527287493	5.79371508562835	6.1811925379995	7	4.72216484612647	6.8221608298661	6.2287952612632	1.91491325359804	2.46143142972384	5.36753386288984	6.9679607422332	5.23113621964488	3.86724911914789	4.15339692244152	4.58569661500738	7	5.54847559780405	6.67859329812252	2	7	7	1	7	3	1	2	7	7	3	7	7	2	7	2	7	7	7	7	7	7	3	83.25	1	3
176	1.28491249515304	1.13453562239728	5.88393089963786	6.10576969650727	3.92777036038667	1.94856708367646	4.29752877675105	6.26638560075065	5.10814573906622	6.3696992694065	6.03923686195105	6.75279756158206	6.7826045554704	3.39402216775098	7	6.0983191802475	4.90765168269595	2.4428751020766	5.40921594587211	5.69871972241742	7	4.02714522165538	6.27304663219093	1	7	7	1	7	3	7	7	7	7	7	7	7	7	7	7	7	7	7	1	7	7	7	78	1	3
177	1.85631417748496	6.28051206011744	1.74194089566892	2.93667330368432	4.76004743022771	4.67686408973236	6.09656080572633	5.50170410508972	3.35755574359203	4.15353088537391	6.03511410495712	6.02658821119685	4.3311744802066	7	4.16795446539624	6.63386061416397	7	6.63756063606588	5.22676079465659	5.01009632571683	6.25944146208009	4.72506922829607	4.86051010370269	1	7	7	1	7	2	4	5	7	7	7	6	6	7	7	7	7	6	7	7	7	1	7	79.75	1	3
178	1.26050615941055	4.22643592087095	7	3.75862571853939	3.84008926783602	4.64602532886301	6.88948218791421	5.93173913960026	4.85668691255865	6.6334760006963	6.64915699621194	4.92702977909276	6.67096444392432	4.58698276190316	6.15749908797762	6.31573498390164	4.93747544156314	5.054177091577	3.15211732569122	4.91765954823233	4.58722048244062	6.58708379882573	6.49964294582276	1	7	7	1	7	5	7	7	7	7	7	5	7	7	7	7	4	7	7	7	7	7	7	75.5	1	3
179	1	3.54024018409716	6.51841840445245	4.2927740635719	5.62515572590801	4.48913338013056	2.65600722924845	6.31106107523518	4.34162733885383	6.48990575262148	5.53639535357125	6.48073215453925	4.17257662048205	5.71722208935837	4.69410389448893	5.8693426918831	6.0892598145504	6.62797788246876	7	5.2588714276306	4.73447922191254	7	3.35460112927098	1	7	7	1	4	1	7	4	7	7	1	7	7	7	7	7	7	7	7	3	7	7	7	55.25	1	3
180	5.73996378218007	5.56919712433206	1.72250198089151	5.01472657945009	4.0919750322307	5.7758586959722	6.31817068471508	5.63086092058345	4.00408920307387	3.05174066764161	4.87336937538515	5.77948853313836	3.47995673677228	4.29224703822685	6.06063047936932	6.15319457844525	3.94289709920449	4.88085181299968	7	4.46091973294375	6.61570884622805	6.2795867814299	7	1	2	7	1	1	2	7	4	7	7	3	7	7	7	7	7	7	7	7	4	7	7	7	70	1	3
181	5.19956406540632	6.26003297144762	1.16747247093826	7	6.38673594442541	4.860564944759	3.34432986262767	7	7	4.98937870870325	3.3733696446266	3.18144375244509	5.75086321141912	6.20864375738923	6.10953406400751	6.44889792611437	5.91833709132172	4.76833451839598	5.19742020296232	5.59273457594053	6.1054339881472	7	4.42918539036439	1	2	7	1	1	4	7	7	7	7	1	7	7	7	7	7	7	7	7	7	7	7	7	71.75	1	3
182	2.92939506336582	6.85408082129369	3.83399622061259	2.18607063911113	5.93892274454857	1.92147101317827	4.10913445212945	2.61422737744877	5.38241956148492	5.60995531730233	6.6908208238079	4.07748350834724	5.19755706851016	5.86413229755638	5.10935728736185	6.74791864227116	6.14702763083448	4.09263812584591	6.84907100141513	6.85784958927979	7	5.30904137382263	7	1	7	7	1	7	1	7	4	7	7	7	7	7	7	7	7	7	7	7	7	3	7	7	74.5	1	3
183	2.15537289277747	6.17425988075186	3.11986369073485	4.12594569659537	6.39221062272464	5.10102758493653	6.605755860712	6.43309727562223	6.68550256420581	4.49950799810502	4.8685887320989	1.63839832380223	7	6.1577167297505	5.72298060830872	7	5.69862225135862	2.79961113461294	5.56720786743782	3.40740528628224	5.06532749945489	6.34776458432866	5.58346362618429	1	7	3	1	7	2	7	1	7	7	7	7	7	7	7	7	7	7	7	7	7	7	7	60.25	1	3
184	1.93324840191467	7	1.84402137572585	4.78785228223699	6.3081742610303	4.28487072156843	5.29821249598903	6.28666859435118	6.66684255595437	4.84133444220894	5.75963333468148	4.2696204680104	4.80875705460352	3.88455454459021	7	6.56104871991305	5.58837993717818	6.18269744524662	5.74139477067074	5.36775201673846	2.98667258421506	5.25097911587095	5.0940155101969	1	7	7	1	7	3	7	2	7	2	7	3	7	7	7	7	4	7	3	7	7	7	7	57	1	3
185	1.11074098074659	4.37221064506764	1.57180114109886	5.34597038959567	7	2.37245979324829	5.39224705536384	4.88824745054904	6.75550790461321	1.60774684297729	5.62342101655283	6.01496815259679	5.93565638257991	5.80553893766514	6.48861994032955	6.37019747913693	4.64787079071467	5.29479787163874	6.13080290519341	7	7	4.62189977875235	3.52019312889077	1	7	7	1	7	2	3	2	1	7	7	7	7	7	7	7	2	7	7	2	2	7	7	51.75	1	3
186	1	2.68955473035057	5.47691258331753	4.67167447817398	5.72618503738263	6.41724591495513	2.04770647583827	5.25690838929822	5.08160463044895	6.32145386732244	4.5536435883286	7	5.98391189831554	4.74844200744175	6.78624200292541	5.84339111497053	6.57453016171122	1.51252924514442	6.86374810150095	4.61875980371981	5.71171105163566	5.14307265827278	3.31488316931763	1	7	7	1	7	1	7	4	7	7	1	7	7	7	7	7	4	7	7	7	7	7	7	61.5	1	3
187	3.29735152832618	3.40303232777128	4.49790027943069	5.42746645947903	1.16021909693325	6.05042430885888	4.83558116349474	6.17285899230804	6.7104511643645	3.07032746490167	4.74088029447598	5.23510472308492	4.91320614858151	7	7	6.16098120658241	5.34223515013445	2.59600902467285	4.83714825772523	5.57891129605954	7	5.90420744082862	3.99701727669177	1	7	7	1	1	4	7	5	7	7	7	7	7	7	7	7	7	1	7	7	7	7	7	72.25	1	3
188	3.67455482203704	4.24676822035115	6.64658219250447	3.70533606410631	4.79561432672624	3.34743939585454	5.09396308006985	6.33783574665486	5.16463381847952	4.49188408982932	5.43055541693413	6.27918957175993	1.05333162310993	2.8917506276005	5.24383197710996	7	6.08767598009342	5.09980037169189	4.29837219890277	4.21314453207612	6.42188706375598	5.57720600782163	6.87697701487062	1	7	7	1	7	3	1	4	7	7	3	7	5	7	7	2	7	7	7	6	7	7	3	72	1	3
189	1.49563906363335	6.31991654982653	2.48526059824303	3.84043280604988	6.46691097988625	2.58621528086621	1.98200562068827	6.05749752256354	4.3170152496324	5.97172757360903	7	5.75567861263061	4.28350696186325	2.69250233458742	5.30852778287445	6.15597178068586	5.51905399286551	3.45628216125366	4.46874291500277	6.05164832217087	6.48013579391486	5.76373456707728	6.76933123501197	1	7	7	1	7	1	4	7	7	7	7	7	7	7	7	7	7	3	7	1	7	7	7	70.75	1	3
190	1.69556974300575	7	3.94620291820054	3.572653331563	6.63592436359348	7	2.15312617243032	2.48224795766713	4.78084302481404	5.437893353932	6.01073543883299	4.91016994577691	3.89656724472011	2.38747441554293	5.08635149658287	5.95777878388738	5.73631661657043	4.25706898983172	7	6.99218542784781	5.6271803291869	5.88676605643428	6.97981221067508	1	7	6	1	7	4	1	7	7	7	7	7	6	7	7	7	6	7	7	7	6	7	7	82.5	1	3
[truncated: 5 more columns]
