# Supplementary material for: How Are Mate Preferences Linked with Actual Mate Selection? Tests of Mate Preference Integration Algorithms Using Computer Simulations and Actual Mating Couples
Source: PLoS One. 2016 Jun 8;11(6):e0156078. doi: 10.1371/journal.pone.0156078 (PMC4898694; doi:10.1371/journal.pone.0156078)
Supplement: S2 Data — Long-term couple and agent-based model data analyzed in Study 3. (ZIP) [file pone.0156078.s002.zip › S10/Polynomial Model Data/Polynomial Couple Population 01152016 0923.csv]

	trait1	trait2	trait3	trait4	trait5	trait6	trait7	trait8	trait9	trait10	trait11	trait12	trait13	trait14	trait15	trait16	trait17	trait18	trait19	trait20	trait21	trait22	trait23	preference1	preference2	preference3	preference4	preference5	preference6	preference7	preference8	preference9	preference10	preference11	preference12	preference13	preference14	preference15	preference16	preference17	preference18	preference19	preference20	preference21	preference22	preference23	fitpoints	sex	algorithm
1	6.75516691842393	7	5.29899792850505	3.38846525618512	6.7707999957468	7	6.56890499394835	7	6.98775046318189	5.85544660769008	7	5.14374076469947	5.55691164610711	5.4266274949873	6.86980328074854	6.87407371264458	7	5.97602554832865	6.01121821692867	6.2143432983644	6.63809762889077	7	6.17188210159233	1	7	7	1	1	2	5	7	2	7	7	2	7	7	7	7	7	7	7	7	3	3	7	98	0	3
2	5.89454874275215	1.5852412591326	7	5.64311103250867	6.42964875030006	7	5.54633515980867	6.80814004416658	6.65472300246705	6.708687787475	6.99797255841966	6.32228470909152	7	5.57449752892242	7	7	5.740432213126	4.37795956618508	6.55390498940223	6.99605426122597	6.2983804900125	6.32518819270992	6.32987121912939	1	7	7	1	1	2	1	7	2	7	7	3	7	7	7	7	7	7	7	7	1	2	7	87.75	0	3
3	6.85097516424051	6.40518919566401	5.11625344666377	1	7	6.87514438547307	7	6.64771832622973	6.81649309332405	5.54735598535356	4.87746116642147	6.10866315629554	7	6.46946128834488	5.19289753236092	5.54402523408405	7	7	5.16182014377448	6.51921518960273	6.1001316795925	6.02324223651949	6.52513083111359	1	7	7	1	1	4	1	7	2	7	7	1	5	7	7	7	7	7	7	7	2	2	7	90.5	0	3
4	7	6.89240756967815	6.24120377133023	1	5.9492880141027	7	5.2819547047838	5.77906871625954	5.42062744951686	6.1402861393842	6.98166331386472	2.69437562565343	7	6.00243311988749	6.61719969601826	5.19410906525699	6.03222264735021	6.53569848748932	5.92663805035175	6.19151416136767	5.7694656889171	7	6.04665613625797	1	7	7	1	1	4	7	6	2	7	7	1	7	7	7	7	7	7	7	7	2	2	7	97.25	0	3
5	6.35082297325412	1.80810082147869	7	5.55788537448066	5.75503033806607	6.43818017883969	6.41812637988973	6.73010160881132	6.96626445966351	6.88768954540345	6.83618307099045	5.9012916969333	6.57713174407371	7	5.13683106889408	7	5.69851956285509	5.63201187843382	6.43154624391597	6.65145433926485	5.99512263596968	7	6.50267079266965	1	7	7	1	1	2	7	6	1	7	7	3	7	7	7	7	6	7	7	2	7	2	7	79	0	3
6	6.51150093131982	5.50264133137306	5.21833829679441	7	6.29014867688847	5.8515418875769	6.14167754088346	5.7982596324504	6.89612577400002	6.70720902389304	5.84421989804161	5.77719320326286	6.15987749290283	6.01544341948532	5.10271470222654	6.26809097200075	7	6.00844358078843	4.05498809163286	6.44901730729311	7	7	5.57139049613562	1	7	1	1	1	7	7	7	7	7	7	1	7	7	7	7	7	7	7	7	2	3	7	86.75	0	3
7	6.79166771672727	5.85777927511653	4.91093981001733	1.06574143165577	6.09347371221167	7	7	7	5.47955554095982	5.68502380730589	6.97209448342822	1.97776636578286	5.27564026892266	5.79752254647098	4.82326075368386	3.40076488706537	6.93815695241379	6.80057106399861	5.51134719040572	6.59507983770691	6.73521283633823	7	6.0152903415265	1	7	7	1	1	4	7	7	2	7	7	1	7	7	7	7	7	7	7	7	2	2	7	85.5	0	3
8	6.26550557547329	6.33595443542333	5.97897154756576	6.80291371223735	6.61690143999217	5.81822854256876	7	5.56577260823007	4.88218916776742	4.64231819836258	7	6.94862524368588	6.59777044500841	6.41441913103562	6.18234390290846	5.25147918283114	4.50704273322242	7	7	7	7	7	5.44426821562292	1	7	7	1	1	1	7	7	2	7	7	6	7	7	7	7	7	7	7	7	1	3	7	97.25	0	3
9	5.5078716568779	4.23102740906824	5.27501467269409	4.79378513255749	3.92338930088252	6.28864048118609	6.90201301949612	6.3491827085836	4.84564406118342	6.47283397648761	6.1707378329034	4.14293888292835	6.98227225184156	5.60409059256458	5.2885298734709	6.91296398060431	7	7	5.70011698174309	5.37666136743086	5.97651041335882	7	6.64353706817763	1	7	7	1	1	1	7	7	7	7	7	3	7	7	7	7	7	7	7	7	6	2	7	89	0	3
10	4.9066511272365	5.19805445178752	5.70890686388873	1.32356876529015	6.63644069676833	7	6.25056537292327	7	5.04098552240702	5.40778411548266	6.4667872548676	6.87276087893725	6.22081409739325	5.2423766299408	6.31674477312975	4.86630330295881	4.54343396040325	6.12022132473498	6.64303218352352	7	7	6.68538889265109	5.01006188339821	1	7	4	1	1	4	5	7	3	7	7	2	7	7	7	7	7	7	7	7	1	7	7	95.75	0	3
11	7	5.57696505306574	1	1.05837342046391	7	7	5.7813578885249	5.1749938034296	5.24730324304875	6.40040676435664	5.69285550783724	6.39693991360216	5.53643205351519	6.25934977623644	6.99054331722823	4.37218849353119	6.50403718534424	5.65011864318673	5.20342093757126	4.71164110992818	7	6.67059727391296	5.89448809573201	1	7	1	1	1	2	7	7	2	7	7	1	7	7	7	7	7	7	7	7	7	7	7	92.5	0	3
12	5.19321048240036	4.30052568802131	7	1	6.47549788563925	5.56629420237881	4.8778305661835	6.00371048909884	6.26126938102306	6.32819780875315	7	6.77155512890734	7	5.05972360886513	6.80964684879595	5.25692099888401	3.9591259654937	6.81687850817874	6.32592294319035	6.79305428741865	7	6.54510861092248	5.41608526854101	1	7	1	1	1	2	7	7	2	7	7	1	7	7	7	7	7	7	7	7	7	2	7	103.25	0	3
13	5.27107586432174	6.60500731519585	5.64745282953765	6.48177072377498	6.79782870991064	4.6737031952184	6.04826919639303	6.55478865966525	5.62037571825465	7	5.59073942838172	6.64088371597422	5.76493640979635	6.70085208203163	5.86551053690067	6.12214792278217	7	4.20588445372778	6.02907821086344	7	5.74259039778813	6.99483322459092	5.46815495802889	1	1	1	1	1	7	7	7	1	7	7	1	7	6	7	7	7	7	7	7	1	7	7	95	0	3
14	5.5262104387594	5.08785340687331	5.59851613702227	6.79227321302353	7	6.41290386658226	7	5.99350127342267	6.63909430822663	7	4.94645628079146	3.53374979623844	6.9354322200801	6.60642495018133	4.42731629855897	5.23689588434699	5.36602953248836	6.05014809833547	5.58724389260258	6.9717262575198	6.83726406180326	7	2.51437429216204	1	7	7	1	1	4	1	7	2	7	7	1	7	7	7	7	7	7	7	3	1	3	7	97.75	0	3
15	6.65625279353981	2.28671815655698	6.78224725478582	5.32737647687521	6.2239593363601	6.26524123507232	6.95457630011946	5.86509947890098	2.70481178396012	4.90334334317448	5.8084275007435	5.97802510937554	6.30972853025104	5.83621490167326	5.4296342586005	6.06479972914814	6.72955228227108	5.49845980530266	7	6.80661105030755	6.35185660205961	6.34149919626502	4.39906994761704	1	7	7	1	1	4	7	7	1	7	7	2	7	7	7	7	7	7	7	2	7	3	7	92.5	0	3
16	3.77889775813927	5.09942763475203	5.76814172967105	1.63821077330908	5.71158733347941	6.78425439713998	4.8159449543777	6.79174627677429	5.43554927410374	6.61200186952478	7	7	5.75446039441294	5.82186882907232	5.71220317222128	4.19632491749483	4.57186083806436	6.14123969411619	6.798495865568	6.94319640060528	6.72383533037635	6.36109573646481	4.59380735909965	1	7	1	1	1	2	7	7	2	7	7	1	7	7	7	7	7	7	7	7	7	2	7	98.25	0	3
17	7	5.00330003192937	5.33501121391633	7	6.53159334377844	5.31442106796739	6.92958308873347	6.26151640698505	3.19410746339288	7	7	6.11048788140107	4.99156558895858	6.7726498416521	5.91684989960099	5.5117986784677	6.21743262643176	4.76320780806551	4.80361165979418	7	6.18735366570956	5.94962453594401	6.51868566083732	1	7	7	1	1	3	7	7	1	5	7	1	7	7	7	7	7	7	7	7	7	3	7	94	0	3
18	5.97167289168533	5.08604364519727	1.27050196174275	1.38071342894322	7	5.74390311080218	5.81305136719289	6.86037701938756	5.33817199752332	7	7	3.31489736436538	5.06370243488178	6.71658827103755	7	4.47072492398266	6.15202232868782	6.36730945736641	3.991682682799	7	6.95913728275836	5.84901932710695	3.67690265219969	1	7	1	1	1	2	7	7	7	7	7	5	7	7	7	7	7	7	7	7	7	6	7	88.75	0	3
19	6.6492406883089	5.38210429808889	6.11628652794046	6.30638493729177	6.85712189422478	5.38051078237192	7	6.12703444077881	6.90384778083204	3.50617159811012	5.73390149570315	5.75341501135233	6.69863413598568	5.06532203806824	4.94788762345966	6.35460142421779	6.00349289024347	7	6.35349004556886	6.89160126194137	6.68066223762448	4.98975057254664	7	1	7	1	1	1	7	7	7	2	7	7	2	7	7	7	7	7	7	7	3	2	2	7	90.5	0	3
20	6.34300962423925	2.95263335197638	5.52698279522974	6.85044736390075	7	6.81148873063557	4.84640785685891	6.78832349009048	7	6.3912527879976	5.57096036731089	4.41735351600764	4.97650961368694	7	6.03697154275475	3.71805785131166	7	5.81087646291534	6.56293844029568	7	6.64550813419123	5.45852098700509	3.88632346192593	1	7	7	1	1	2	7	7	2	7	7	2	7	7	7	7	7	7	7	7	2	5	7	83.25	0	3
21	7	4.91375398109535	5.06523021873271	2.51534156972355	5.71997669111021	6.42788224723773	5.60319995599289	2.77569241228619	6.00174416668252	4.52359004302008	6.85003054053428	7	7	6.84241185991858	5.73312151748662	6.84232146958183	5.70951389824056	6.83825330167509	7	7	5.75336432861092	6.97967284676768	5.76350004030707	1	7	7	1	1	2	7	7	2	7	7	2	5	2	7	7	6	7	7	7	1	4	7	90	0	3
22	3.64301272561102	6.57560002294014	6.97124268583538	2.76470147695302	5.3329678458518	5.5005600613406	7	4.8157722242343	5.55239985163524	4.45940735558471	5.48567801770134	6.51869321852021	7	7	5.13544408775929	5.27788491195785	5.8052820265246	6.3057355395637	6.16993278209626	7	7	6.12901738266195	4.83519102652498	1	7	1	1	1	2	7	7	2	7	7	2	7	7	7	7	7	7	7	7	1	3	7	96.75	0	3
23	5.39618782338148	6.94112344655661	6.78174298870053	1.6388723339987	5.05046053693872	7	4.69104168006357	7	6.58129259120235	4.28412981579747	7	5.76607169349161	6.18374533555852	7	6.95409951542206	3.28636228455355	6.75625189045001	6.90547451790226	3.85059130966837	5.47573711480376	6.66994038776087	6.21918011990725	3.21838011888589	1	7	1	1	1	3	7	7	2	7	7	1	7	7	7	7	7	7	7	7	7	1	7	96.5	0	3
24	3.96104569501019	6.1711843518603	6.35663643330094	1.17855694961494	4.53689928533523	6.62935027364564	5.37477535011447	6.39845016690146	6.18698728297078	3.28881960298254	6.77815865340976	3.1787676328093	6.16563190450314	3.0416877670779	6.8345305058361	6.6163226183748	6.96566026910638	7	5.69085970504731	7	5.52283223846402	1.8716529581355	4.9503656347008	1	7	1	1	1	2	2	7	2	7	7	3	7	7	7	7	7	7	7	7	2	7	7	77.25	0	3
25	7	3.38227648280785	5.60449812501648	3.71824825328865	5.64544489250185	7	7	1	4.92435891790389	6.89289620481418	4.55191541268207	7	6.86951052010454	7	3.76968220803445	6.36428979121094	4.65440951488334	6.48259684271767	6.36422595163627	6.68328318932808	6.08681697161914	5.33131583562414	5.76286788427107	1	7	2	1	1	4	7	7	2	7	7	1	6	7	7	7	7	7	7	7	3	7	7	98	0	3
26	7	4.37222948865773	7	6.4091963160289	6.90648407373195	5.29256786614413	7	5.5478129755287	2.71455036184031	5.71734969313552	5.69877776059155	5.72174173226089	6.54627916638022	5.51214827665091	5.42445136910911	6.5370929397622	5.29085375579332	5.26287848408176	6.11512376478779	5.79310125748535	6.30878543114326	7	6.04369617776505	1	7	1	1	1	7	7	7	7	7	7	1	6	7	7	7	7	7	7	7	2	3	7	85.75	0	3
27	4.66572053821112	6.34272300579276	6.44987390655824	5.78726743010862	6.45688098666986	7	4.99108199102831	6.29993788487512	4.78729432064293	3.86436325401405	6.69752433988734	7	7	5.61873897495893	6.42085472538195	7	4.07076369758915	6.43201605494348	4.00200422717244	5.10897225245575	5.78404686575595	7	6.69953744694108	1	5	7	1	1	1	1	7	2	7	7	5	4	7	7	7	7	7	7	7	2	5	7	100.5	0	3
28	6.25867891382475	5.26244011192071	5.64816631717914	7	6.13506286801426	5.06683468214574	5.21915860729303	6.56163396220602	5.1411778134411	4.69145328649815	7	6.47562858735108	7	6.2028194711866	6.64202014099986	5.59742082791528	4.048191097091	7	7	5.71330073777244	5.70872138932592	7	3.46151479589354	1	7	7	1	1	1	7	7	2	7	7	7	5	7	7	7	7	7	7	7	2	2	7	77.25	0	3
29	4.8383985082521	3.66338848644037	4.69546871785865	6.67092499966177	3.81360928165953	6.74517362250219	7	6.52723042478954	5.49229705270396	5.8493719103596	5.67690018137502	3.3000226254965	7	6.00869960036371	3.68974880844174	6.56150306609859	6.4647093681666	7	5.94218115518527	5.57079587838136	7	6.86574420129575	5.88128123653656	1	7	7	1	1	1	7	7	7	7	7	3	7	7	7	7	7	7	7	7	4	7	7	81	0	3
30	6.08778352915595	4.91675387526095	4.7811549847426	6.00694519268523	6.23808355721153	5.38183737850102	7	3.94037798086342	3.3446049041266	5.2042700363523	6.58732750913263	5.16157730243591	6.55317963876718	6.27643587247368	4.36188474862222	6.74792027193581	6.29588664460437	5.56796266170466	5.62187907060705	6.06027697431386	5.5924322978979	7	2.74352783389158	1	7	7	1	1	1	7	7	2	6	7	1	7	7	7	7	7	7	7	7	7	3	7	80.75	0	3
31	5.99897912750777	6.58916208441156	6.30641618755998	2.44834113945863	6.43245825130307	6.89356967660364	6.28113867912539	5.52039606489176	5.09352226564951	4.28635384248105	6.60708761552891	6.35165029528122	6.93429708411871	5.66291357434144	6.70900853750838	7	4.276305441535	5.73637757120858	4.24356983512449	4.95322652606114	7	7	6.32500602633497	1	7	1	1	1	1	5	7	2	7	7	1	6	7	7	7	7	7	7	7	4	3	7	100.5	0	3
32	5.76065163192514	5.78408143324285	5.63266823893104	7	6.52353590530026	4.81207880826129	3.90861857020299	6.65113771823269	7	6.38736461282633	5.1876841494158	6.12128240705135	7	3.23066024217314	6.2311525393479	7	7	5.19831255428723	6.84440095429251	5.21726398829167	5.99528270771259	7	6.06753810747167	1	7	7	1	1	2	7	4	3	7	7	2	7	7	7	5	7	7	7	7	1	3	7	82.25	0	3
33	7	2.8988489295249	1.8922266171168	3.10497254224236	6.06295508731592	7	2.47614893700147	6.59720013478444	5.10582315853589	5.68075799989924	4.80604760021069	6.01170015446821	7	7	7	6.70196128081452	6.03276807666727	2.85387079655319	6.43481933408675	6.37061370633556	6.52399657241188	6.01712008770797	5.5410637346531	1	7	1	1	1	2	7	7	3	7	7	2	4	7	7	7	6	7	7	7	2	2	7	93	0	3
34	6.56762328967244	2.61356814857047	5.06126017542588	7	4.65936694271881	6.90729579250636	7	6.70796362238758	6.24041364336622	4.89159259559941	3.42165395855722	5.88052994614692	4.75016813772865	5.29535886837617	4.08082439629602	4.60706251621357	5.34484719168119	6.76967967136749	6.75036174675701	6.97469409843242	5.41627650712056	6.42615383654985	4.1971114891403	1	7	7	1	1	4	7	7	7	7	7	4	7	7	7	7	7	7	7	7	7	7	7	67.75	0	3
35	6.60372939671935	4.53817124862214	4.33735533779649	2.51127302558054	4.52485358925129	6.98839486143507	5.22612708982609	5.68216846710473	5.21408134738181	5.39243477810095	4.25932714091572	5.72052327390656	5.11297329756037	6.97664012408343	4.46251098318551	6.83427729542616	5.59742272372383	3.41567629908927	6.37480479833432	6.53007115756576	6.75208065841722	7	6.52133088820512	1	7	7	1	1	2	7	7	2	7	7	3	7	7	7	7	7	7	7	7	7	5	7	88.5	0	3
36	4.4050666072422	5.6303546237578	4.47867513745899	6.95218442320081	5.12433736081936	6.57718691854481	5.9350244410146	7	5.71495536181769	7	6.88940648499599	7	6.6363954193166	4.73668130378124	5.44908735173254	5.10009009341218	6.81290609304731	6.96459212175156	3.2648866186867	5.15041711497678	5.37712356615309	7	5.00844490443279	1	7	7	1	1	1	7	5	2	7	7	2	7	7	7	7	7	7	7	7	2	7	7	77.25	0	3
37	5.95461825064344	5.79234283961946	6.95134282908185	6.03755506937761	4.51829650080063	5.80328251200958	7	6.17583707808863	5.94972300918772	6.75588724515306	6.32246528649924	3.96913905323527	5.72391783637339	1.42094981060011	3.99266835139902	6.07911517790357	6.90934802973094	7	5.71461931293633	3.76521399727216	6.01281607669799	6.61150391574903	6.08933279977068	1	7	7	1	1	1	5	7	4	7	7	4	7	5	7	7	7	7	7	7	1	3	7	90	0	3
38	4.67956476207515	6.61989992167589	5.80278675049316	1.83812353343391	6.09075894662995	6.96689916984171	6.23667053498345	7	4.69682738109185	4.46001510529402	6.29546501568197	7	6.43631458555688	6.51715445397656	7	5.15312981197544	2.6732719005729	7	2.02631902895857	5.7410635124836	7	5.11482132417733	5.37510235616892	1	7	1	1	1	7	1	7	1	7	7	1	7	7	7	7	7	7	7	7	5	1	7	88.75	0	3
39	6.71108712231905	2.74281750171723	5.97232711015959	5.07755693765219	5.28783098366997	5.88278411859722	5.99123328320507	6.24323449579368	5.81007684143958	5.19737479575942	5.94323260084363	6.95682446490498	5.67873708936014	4.96834297685418	6.98599870250112	6.60393891109921	4.42274499936796	4.63847049782912	6.14870289614828	7	6.10799878366124	5.30108445162944	4.34707183928507	1	7	7	1	1	3	7	7	1	7	7	1	7	3	7	7	7	7	7	7	7	2	7	88.5	0	3
40	5.70732350177046	6.00475435901141	5.91819367009622	6.79577074799262	6.51816735188593	3.62593046549951	6.23055280537146	1.50297314923987	6.0414466173512	6.73774199268247	6.43023517462387	2.40112908644802	4.81881757188713	6.37077848733771	5.48975275363017	7	7	5.65028027117416	4.6522972480938	6.92605779306867	6.92170252228052	4.56557932487014	3.07911783308878	1	7	7	1	1	3	7	7	1	7	7	4	7	7	7	7	7	7	7	7	7	2	7	69.25	0	3
41	2.26008878593313	4.92143163078248	5.87955725009501	1.00476279750259	5.41702967971831	6.27478540891007	5.48436917516048	6.79175590632059	6.55803345157098	5.52595213363406	3.58013858488576	2.95859166776968	1.16588750345641	5.27117410779432	5.45848504004855	3.82301155449379	6.78201401983144	7	6.4119986616079	6.95639688213435	5.58668509466639	7	5.76202091108781	1	7	1	1	1	2	7	7	2	7	7	1	7	7	7	7	7	7	7	7	3	2	7	79	0	3
42	6.67317419517554	7	7	1.85880784231694	6.53050750280113	6.64711834466796	7	5.32820216035346	4.62264927804015	4.8903736109956	3.21837539952549	6.11576407701196	6.57027169303931	7	7	5.42467878147446	5.253512985382	7	4.16692655778521	5.93788399864264	6.89346593269606	4.31417120357244	5.83405041088371	1	7	1	1	1	2	5	7	2	7	7	3	5	7	7	7	7	7	7	7	3	2	7	87.75	0	3
43	4.30237512218527	6.73204195145895	5.94926249756338	2.4755240341042	5.38668066745597	3.59306455370198	6.23783459071159	5.66030585159782	6.06401218646533	6.14356441770928	6.52430911103504	7	7	6.59094017143623	7	4.46732631585441	5.9986790201306	4.52661608114828	6.13958649228278	5.23915074350554	5.41132247983556	5.37908737537091	4.9461779589508	1	7	5	1	1	2	7	7	2	7	7	2	7	7	7	7	7	7	7	7	2	4	7	87.5	0	3
44	3.06832440494051	4.9519490568686	6.38526648296799	2.08227453487281	3.37805616891253	6.46890684826021	5.72558371927529	6.65041158259779	6.26118567241291	5.82269119858783	5.72428693774996	5.35189039846852	7	5.73796498138784	4.70491987206656	4.0676060731131	6.39283387190904	5.39101562176651	5.86290446244031	7	6.23766279965286	6.04131848350027	5.14260845158259	1	7	1	1	1	2	7	7	7	7	7	1	7	7	7	7	7	7	7	7	1	7	7	73.25	0	3
45	6.21523680493052	5.337231550356	5.25925413715465	3.41392403128427	6.29079013985669	7	5.73057914087163	2.38855822140172	5.62064240460135	5.52574000249387	6.63542526783529	6.66391310810763	7	3.43890916497517	5.38424428560406	5.35163517146499	6.46387843756783	3.57439649830359	4.38733079888663	6.42914960089414	5.39670168580368	5.92358374946861	7	1	7	7	1	1	2	7	7	1	7	7	3	7	7	7	7	7	7	7	7	6	4	7	79	0	3
46	7	5.46573833262945	5.03100664921353	6.45156881787193	6.87108130591364	6.98830326083091	7	2.2994477607886	3.79819910604888	6.16615793039972	5.1338819278303	7	6.07057689440315	6.73966445180216	5.380458687208	5.69279652085379	3.12732665039867	7	3.83571069642538	6.66240335171946	6.02141893230985	6.57424290131867	4.21637155729677	1	7	7	1	1	7	1	7	2	7	7	2	7	7	7	7	7	7	7	7	5	3	7	84.75	0	3
47	5.02070539789563	7	7	2.48121297974155	5.50746980520385	7	5.83755191479361	5.82706712360745	5.24560213021262	3.6925933473826	5.79063673077878	6.93508464316265	7	6.97744969054787	5.87427236779124	5.51161396971185	4.08159142421362	6.73140587409933	2.06024765858819	5.50566106937413	6.98952600013669	6.12337522130409	5.76886066552023	1	7	1	1	1	7	1	7	1	7	7	1	7	7	7	7	7	7	7	7	6	2	7	103.5	0	3
48	5.66867721755948	5.49266118908117	5.26338843525964	6.1594106557511	4.24766387644027	6.64736497706917	6.96037150621154	1.7263034529022	1.2059246737042	5.74380263972742	5.38568347441456	6.96945839467524	3.9532291409089	7	5.54748976777442	7	5.71863511356189	6.85166478175534	5.73683409704158	4.82017820867106	6.43548148362037	5.26637175523709	6.69832950010083	1	7	1	1	1	2	7	7	2	7	7	3	7	7	7	7	7	7	7	7	7	4	7	82.25	0	3
49	4.27858593475957	2.51905283238646	6.89402850583644	5.14988031145365	6.06228607372703	6.37108308158775	4.32189228131537	7	6.15083725291144	3.8510332561553	5.70241079636714	2.52587101638318	6.85565156151994	6.69187848677684	6.09626743682869	5.88959786462568	3.1490047982673	5.99798490638581	7	6.10305986666262	5.555345375606	7	3.9311941196545	1	7	7	1	1	1	7	7	6	7	7	2	7	7	7	7	7	7	7	7	7	3	7	73	0	3
50	5.53131398378286	6.03045461069966	7	6.53261761682884	6.57312901923766	5.16563450073778	5.60513387194403	2.35432309419893	4.21306054538177	6.68488640740748	5.47875773705185	2.401732116335	6.47222006733403	3.26243774272732	4.02347099992889	7	6.81593833327994	5.84810793473751	6.0920126593195	5.05503750510344	4.92718485593071	6.58054888502518	7	1	7	7	1	1	1	7	7	1	7	7	3	7	4	7	7	7	7	7	7	7	3	7	78.75	0	3
51	5.77872213510921	4.42275330385937	2.07854655897658	2.48603119789949	6.00824730769121	5.08130723730517	5.86362877250839	2.88503780716244	4.98193676846768	5.99801716612339	5.34639205294905	4.02025675943578	6.33571071412276	6.65604465717185	7	6.25466009073243	4.53857749577762	5.10082354527694	7	4.91942420471001	6.60427442387562	6.16134480105644	6.1725202235877	1	7	7	1	1	2	7	7	7	7	7	1	4	6	7	7	7	7	7	7	2	7	7	94.5	0	3
52	4.85155626849583	6.90914639816975	5.17593698899718	6.78478656903783	7	6.54973585950773	7	2.68663935602058	5.43183933790101	5.68775678539958	5.20799859397361	2.5140054291491	6.09974461698249	6.55988822691332	7	4.29268103216262	4.94065624853469	5.90128815627183	3.67027511778475	5.00436872635418	7	6.47992895760147	2.11967779013752	1	7	7	1	1	2	7	7	1	7	7	7	7	7	7	7	7	7	7	7	1	3	7	94.25	0	3
53	6.696682751121	2.9589450281336	5.77373951321953	7	4.4214737548072	4.01365884804904	4.74876809173272	6.63771956391078	3.58911722896241	6.00158262909867	3.20874596633599	5.45298195675804	4.72495775354881	5.43592872494545	6.08351490706706	4.73273929109857	6.53068093057713	7	6.98116990480734	6.17676288499259	6.26841513071926	4.7744628979545	7	1	7	7	1	1	2	7	7	2	7	7	3	7	4	7	7	7	7	7	7	4	5	7	65	0	3
54	5.88040761356859	7	7	6.34105680422049	6.8226604321279	6.77359476559741	5.22439050095952	4.935992529988	6.33027715090904	6.10678199840904	6.22703922810276	4.46179500901608	6.42565828705538	6.32987921089893	3.99848208522252	6.06767202034086	5.69689284481445	5.69957410759365	4.85222157724765	6.37437063899322	5.52035494734134	6.45137958126408	6.63241084354944	1	7	1	1	1	1	7	7	2	7	7	3	6	7	7	7	4	7	7	7	6	7	7	88.75	0	3
55	4.30159290390596	4.88253527534309	4.06905386813005	6.36739510775926	4.98564345093188	5.02861165332223	5.09317813739766	7	2.32541896393905	6.59398799072638	4.32579591516133	7	6.09471339927431	6.53534192128901	4.58784079860817	6.42570379292496	7	4.88263608015041	5.9138934645636	6.91514226116954	6.25359080033169	5.25942924348857	4.38866291937415	1	7	1	1	1	1	7	7	2	7	7	2	7	7	7	7	7	7	7	7	7	3	7	83.5	0	3
56	6.33664747448877	6.36320571635219	7	6.308894984021	6.05220642033374	6.7153585475217	5.89519182750711	4.02491153693696	6.64763292584819	5.56076072781491	6.53479808330664	4.09349999735757	6.80711981395607	6.58583420535137	4.52276695799482	6.17207925238945	4.75166672266832	5.2267395208073	6.49496899301496	6.11929252174748	6.13389771462399	3.58904238433259	4.2386693933636	1	7	1	1	1	1	7	3	2	7	7	2	7	7	7	7	7	7	7	7	1	2	7	76.25	0	3
57	5.62846026943221	6.47545447598806	7	5.32186459766727	6.84309991249075	5.19321399778985	6.08416564568205	4.32415283058246	4.83949382234052	6.55644275322794	6.23698334855702	3.89516881711312	6.31158235129716	6.21503166385897	3.12227933489205	6.95198469473014	5.17470263467504	5.82076524587111	6.7757600489566	7	5.69052716628647	6.26042631903396	5.83632434335022	1	7	7	1	1	2	7	7	2	7	7	3	5	6	7	7	5	7	7	7	2	3	7	84	0	3
58	5.24933066408706	5.27432691151658	5.92883697528771	3.29688664259028	5.18538686753451	7	6.77036070760957	1.80891933044778	4.09624153842732	5.42647532628058	6.29740525481363	7	6.20537991410413	1.47389501214683	7	6.15812210990763	5.78518996399186	6.80315745942318	4.70220624473568	3.99689617653739	4.6153237534719	3.2800866050218	6.7820274121623	1	5	7	1	1	3	7	7	3	7	7	3	6	7	7	7	7	7	7	7	7	2	7	88.75	0	3
59	6.62899268597102	6.20508719033907	7	4.51116755381929	6.50662629649953	5.45614640394059	5.98594908326485	3.88989472390068	7	5.69017530666589	6.83631056831525	4.13736497690232	6.04914343606996	7	3.20752959360515	5.90031773039405	2.37694731337897	5.48492017571841	6.46792278684607	6.35632412925945	6.29929248498988	4.92224153492462	5.69429770839846	1	7	7	1	1	1	6	2	2	7	7	1	7	7	7	7	7	7	7	7	2	2	3	87.5	0	3
60	5.3342985747433	6.20481591739574	7	6.45784575296182	6.36663532663924	6.7872566517051	4.9470143827826	3.18166861460224	5.49535231591947	6.1461516325721	6.21181459931036	4.2506920260576	5.60338844361306	5.80751340890379	6.67976706148365	5.3837265173017	4.32867382216172	5.44265552960342	5.68447612999438	7	6.50574987054389	5.81980210198547	7	1	7	7	1	1	1	7	4	1	7	7	3	5	7	7	7	7	7	7	7	2	7	7	89.25	0	3
61	3.2170558539696	5.15502764780863	6.60382021735308	3.59715618889452	5.55799212707944	6.48819726513992	5.084959918323	5.09026678676192	6.69343979002935	5.99617488699473	4.99960740413871	4.9309125959126	5.68339387390202	1.72104210066423	6.21311157168946	6.77890289164732	5.58845207473795	6.2533356787805	4.89371299404657	5.78635343934777	3.41512490486346	6.00437758441803	5.41105169832305	1	7	1	1	1	1	7	7	2	7	7	2	7	7	7	7	7	7	7	7	7	3	7	91	0	3
62	6.18499163553006	5.90380615195506	7	6.16202788512247	6.82527130945328	6.87869082379965	6.54223864362466	4.18917137080251	6.41022565535843	6.45895195176954	6.19841693006871	2.74290760221133	6.47330569474772	6.06762037299662	4.91302991020139	6.55987074417667	4.5415740629353	5.43425443597654	5.24999660471298	7	6.40582177140487	4.83748432983536	6.75537316443544	1	7	7	1	1	1	7	7	2	7	7	3	5	7	7	7	7	7	7	7	7	3	2	82.75	0	3
63	5.29404364364304	5.27472758958189	6.20361660324471	6.64918528587691	5.86503307059959	7	5.90192886579448	1.90940736178084	5.30805691125188	6.87397978233944	6.84336713499527	5.57701124901681	5.12643611578816	5.56154231685385	4.8526024766964	3.90143340677249	5.90180313323722	6.38289436586884	5.4064243243864	3.9746882820266	6.52235287385509	6.69247995256419	6.72677155279388	1	7	7	1	1	4	6	7	2	7	7	1	7	7	7	7	7	7	7	7	3	3	7	71.5	0	3
64	2.05050648208239	2.68222436401174	7	3.28900448649985	6.47379515861026	4.69845515938522	5.61914514262825	6.46652638976285	5.54175752240354	6.90326880807925	5.23270338365023	6.42095706056445	4.87438358421587	7	6.69308039276111	5.88199514200756	6.52367608815553	2.96021977168204	6.11847851863193	6.8923716720165	5.16083908864473	6.13991213391428	4.83208144084509	1	7	7	1	1	3	7	7	2	7	7	2	6	4	7	7	3	7	7	7	7	7	7	82.25	0	3
65	5.4568340642085	5.28089385171829	5.59312950155716	6.23692499186966	5.88720919235473	3.77454244016886	6.34259319709748	2.44020484027379	4.12096815216031	5.33070763996152	6.06196175955229	1.69221099383517	6.15858843179825	5.96303614989637	6.49176269576259	4.78181357649122	6.07861720573224	5.99516659850201	6.66905708141406	6.90103447419867	5.61916045838999	6.43753339258796	3.88101859640871	1	7	7	1	1	2	7	7	3	7	7	4	7	7	7	7	4	7	7	7	2	1	7	72	0	3
66	6.52144864316415	5.71709129833242	5.65850693808206	4.19206857332836	4.92513869911528	5.99922335182544	7	3.47132424884354	6.74663148122718	4.33397176967383	5.55108651971305	2.2840447920375	7	6.6465788797737	4.01282174114691	6.72150105223703	6.75610636977526	6.45655391974909	7	4.19943541331759	2.1360290650042	5.25306548075237	6.85193081287768	1	7	1	1	1	1	7	7	1	7	7	1	7	7	7	7	7	7	7	7	2	2	7	75.75	0	3
67	5.5226350024164	5.15152095913691	3.54750882394725	5.18301792489459	3.61283933752048	5.29004366499161	6.2953573491006	2.86350007844909	4.28702250313139	7	6.90032449049808	5.33993616726724	5.99892578580025	5.26552178597133	7	3.88393931931786	6.17825699101935	2.54946955385519	6.48331515402491	6.38561609764749	5.8488147517705	5.31774121033254	6.35177732738454	1	7	1	1	1	5	2	7	2	7	7	3	6	5	7	7	7	7	7	7	7	2	7	82.5	0	3
68	4.01494736827857	1.0028686585095	6.86356791920254	4.83771155471969	5.41249543916055	7	6.4410133235662	6.63857358787646	6.63523994557845	4.12007734943931	6.32063729351108	3.9128893916002	6.37843104451162	6.31260197875911	4.69415599892658	5.29284907368632	3.25116529517618	5.37471542228155	7	7	3.67417806626322	4.96950437389485	4.43079031756071	1	7	7	1	1	1	7	7	7	7	7	2	7	3	7	7	7	7	7	7	7	3	7	70.25	0	3
69	6.29963636508848	6.32413056399186	5.63067881186336	3.82792834556053	6.27741317447214	5.80965416299475	7	5.49943173738751	6.06415241428979	5.43275985101804	6.81385703989388	6.48429966747123	2.08398928722523	5.88928646721158	5.08030548889037	3.81969429188934	6.28086877338502	3.58513284080084	1.73796152033306	6.37871205878987	7	6.52480152402399	6.49327777830455	1	7	7	1	1	1	2	7	1	7	7	2	7	2	7	7	7	7	7	7	1	4	7	77	0	3
70	6.5927013359919	6.97909234852235	5.62317066858595	5.80316380482778	5.25572890393426	6.60460837626605	5.956588142275	3.19681705176613	5.71351469039466	4.76695403985378	6.87462208564067	5.94560347965402	3.7570685351026	2.79592130588746	2.30176467323023	6.30286973075502	5.49312213966225	6.26536726834495	7	3.7082981870705	7	5.59548372227331	4.81827908734918	1	7	7	1	1	1	7	7	2	7	7	4	7	4	7	7	7	7	7	7	2	7	7	75.75	0	3
71	5.85849802199476	6.15423955544865	7	1	5.53051393712257	5.68843508936937	5.83562588011377	6.17151334137396	6.00058773468001	6.43058007838336	4.5685598214472	4.76942111050962	6.08297666913937	6.26915606816387	7	1	4.14736218920248	6.13508864252964	5.93217551606863	5.94765563918794	6.83756847981236	5.49901759333574	5.56418348955138	1	7	1	1	1	7	7	7	1	7	7	1	7	7	7	7	7	7	7	7	3	3	7	93.5	0	3
72	5.06698831681503	2.93824331929974	4.89843012443267	2.29627130598874	6.8053537933152	5.89250515115975	5.79939109912199	6.19885376375313	6.08907275558666	4.54786442165744	6.12015867273254	7	4.82677864503618	1.97514504745417	4.67374769013606	6.60176677377755	5.42874176071832	5.17116427167695	5.65699653090724	5.73540297153091	6.36115687084081	6.23313230766206	5.10900234531235	1	7	7	1	1	1	7	7	2	7	7	1	7	3	7	7	7	7	7	7	2	1	7	63.25	0	3
73	5.83988494381894	4.80033343468514	2.1129557654718	7	2.71028907580784	6.27455573633793	5.34332472713644	3.40465156601344	3.10158554209991	4.7343314420661	6.41292687340853	5.62834266722687	2.57033873970019	6.25033256400975	7	6.71115058424053	4.452796369254	6.43083426314497	2.88096294966334	5.00694640465405	6.7331572801158	7	3.92201553447633	1	7	1	1	1	2	7	7	2	7	7	1	7	6	7	7	7	7	7	7	3	2	7	71	0	3
74	6.41077487573398	4.88975863388363	5.00127650901274	5.21778863449578	6.59908758289989	4.70522957758546	7	2.45831316974486	3.63667962879074	6.67253415061313	7	5.50787103948285	6.2035401172284	7	4.6391263569	5.47073868019964	5.68414997821313	4.7116689249707	5.72027207762972	5.06815843224881	5.2560339738016	4.47941900882595	3.1468465036003	1	7	7	1	1	2	7	7	2	5	7	7	7	7	7	7	7	7	7	7	7	7	7	77.75	0	3
75	5.03454897044547	6.30770735618023	5.36307416677155	7	4.77983756488581	6.64703520843996	4.92027728254856	5.90428521195345	6.34906721060876	4.93941559660142	6.42754048414847	2.55037042919338	5.72506388828475	3.33019873242147	3.29257283839635	1.91095293899125	6.89360308198873	4.64546844571688	4.08007546174837	5.37432106971328	3.70424578040409	6.79295726639842	6.94001823006747	1	7	7	1	1	2	7	6	2	7	7	1	7	2	7	7	7	7	7	4	4	3	7	75.5	0	3
76	6.41064462755898	6.46584744939134	6.5726403302756	1.94971782980222	6.8281477838012	4.81302298078741	4.61098410428338	5.92025574664648	5.63854393932643	6.25177977872382	4.40521126362169	4.82860509138742	6.26581663426199	6.43724627384525	7	1.58986478134856	4.23100415948607	5.18741037083773	6.62478148953238	5.69232957401805	5.89584104408486	5.22247363494378	5.30556253072602	1	7	1	1	1	7	7	7	1	7	7	1	7	7	7	7	7	7	7	7	3	2	7	84.25	0	3
77	6.09685399118234	7	6.88295385536008	1.19638159849577	6.14902222472755	5.90003326328775	6.16582680073221	5.96608531620973	5.39736718512113	6.80065874552079	7	5.99786519287243	6.27345188389899	3.69966194620626	3.97831469191448	4.95251028173128	5.96151479856505	4.77476396248756	5.2907946044841	6.76615219536993	3.16886622129196	4.47135182149465	5.78705882964498	1	7	7	1	1	2	7	7	1	7	7	4	7	2	7	7	7	7	7	7	1	3	7	91	0	3
78	6.50861372773528	5.93422298166511	6.60192198350314	6.45610512219683	6.81435731522019	6.67357962799757	6.6561809178651	4.59068742803891	6.49210721849093	6.29520014020229	6.50247379800839	3.28291654910351	4.83086438277938	1.39396818830128	4.11429293070583	6.75120860884907	6.04447551135889	6.58899881436086	4.72435198889675	5.12276133848272	5.51735415853978	4.38991481514066	5.7722452213237	1	7	7	1	1	2	7	7	4	7	7	3	7	7	7	7	7	7	7	7	7	1	7	76.75	0	3
79	2.97802662550987	1	6.35571316060851	3.88209766390111	6.18841899516296	5.3477933751604	2.71370740486181	5.4062330641782	5.950095231768	5.04777399307351	5.29714685636417	6.04054502493111	5.34236413025903	7	4.38747957309204	5.64684510275731	5.88162384996354	4.34681278113186	6.54952772807842	6.97449281977819	5.43537800855316	5.8929231456413	5.40721842682901	1	7	7	1	1	2	7	7	1	7	7	1	7	7	7	7	4	7	7	7	7	2	7	69.5	0	3
80	5.89613069249763	5.12590081436452	7	6.62534542486643	6.27787481353043	4.69430593650201	5.71089010779163	2.00274326199487	4.09822477886415	6.71504727166407	4.78858478931136	2.1144576206102	6.09746030982993	4.27553279635277	6.00684669221563	3.44969118345567	6.88747449791511	5.14914378014995	5.50491255031579	5.07789860722137	5.0545940579045	6.27275960386065	6.79204990014914	1	7	7	1	1	1	6	7	1	7	7	4	7	2	7	7	4	7	7	7	7	3	7	78.25	0	3
81	5.92182268531219	2.218836156426	4.81607247068447	2.47977714547753	6.10303605998073	5.65624746942995	5.31907406532183	6.08810587813893	5.76759024851117	4.49367936802138	5.6709619695032	4.4374875165868	4.84188846753884	5.25357570785857	5.5703967683819	6.27377344334663	5.92798383391266	5.52061129792482	4.62525433099046	6.64136712636468	2.85434670808968	5.99504084749341	3.72043498247092	1	7	7	1	1	1	7	7	2	7	7	1	7	2	7	7	7	7	7	7	1	5	7	90	0	3
82	2.38040313834315	6.2749310972862	6.77882133885158	1	6.42225495717598	5.26772373774475	7	4.93775208349691	3.52469268653176	5.01814642147874	6.11811870377511	2.52977583324343	3.17704774545995	5.91641456369389	5.6997129714644	5.11891461852627	5.5135094042987	7	2.66193220202615	4.93153395298458	7	3.72809457632226	6.67676446781449	1	7	1	1	1	7	7	7	1	7	7	2	7	7	7	7	3	7	7	7	7	7	7	81.75	0	3
83	3.51333708098139	6.44929865365891	6.55041488894447	2.81940732672424	4.41679739121283	5.26109543981042	6.00228814068872	3.0811680773075	4.38772179441021	6.65702288873866	7	4.91988736148078	6.25384465368919	2.16458518164989	6.80437721383247	6.75824871722357	4.7217516403655	1.25702204580399	4.58901499641605	6.06106291299039	2.95288528351403	4.31353618496612	5.33552047481303	1	7	7	1	1	7	6	7	3	7	7	7	7	6	7	7	7	7	7	7	1	2	7	73.5	0	3
84	5.48837712798157	5.31128327567429	4.65003873392009	2.65145679326923	5.77452685289994	4.4213772954745	7	4.72242879291886	5.32048947493166	6.91434218545469	5.79941187235162	5.98661993130193	6.40026093992737	4.8571636385729	3.02345975491407	1.45194631573896	4.91956988494609	6.29647513559387	5.27585876003428	5.59415342831857	4.84964250451133	4.27918737549672	6.27575041277982	1	7	7	1	1	4	7	7	3	7	7	2	6	7	7	7	7	7	7	7	1	1	7	83.25	0	3
85	2.68011744402102	6.72661729581843	6.72724746398199	1	6.51687544491835	5.49431860648909	6.96935544959292	4.4922094580407	2.79729833421897	3.31387409643041	6.71770707940371	5.35999813711039	3.98608044487655	6.05845534251255	2.65465234327235	4.21816432735434	4.79131492597435	4.78204918422224	2.61273691367837	5.58476138494883	7	3.53836965202744	5.44403624043505	1	7	1	1	1	7	7	7	1	7	7	1	7	7	7	7	4	7	7	7	7	7	7	76	0	3
86	7	3.22486541237882	4.48859283242331	2.21689988594692	5.17834087365626	6.17318755368384	2.57856269938242	6.3517106203805	2.45242214882877	6.25714436477323	6.60723452522449	6.39497608385961	5.55517205768283	4.59479766679918	5.18153668486554	5.73328641892412	5.85083552375759	4.91758226275224	2.44117411917053	4.71728331969689	4.31556050519876	5.36075133097699	5.17707181571303	1	7	7	1	1	1	7	7	2	7	7	4	7	7	7	7	7	7	7	7	7	2	7	97.75	0	3
87	6.87060212138682	6.41200341611889	5.22374248014883	1	6.56853341048864	6.13897040651141	5.47318620638346	6.57047672517963	5.62882004118499	5.60058812017673	4.48868489535608	3.81879755757963	5.93188548507053	3.21047350717219	6.61673406755015	1.38152603516733	5.59039770021008	4.83679523738272	5.10527208053949	6.08834079953657	6.89124007186476	6.36171638792027	5.64783268300635	1	7	1	1	1	2	7	7	3	7	7	3	7	7	7	6	7	7	7	7	6	1	7	82.5	0	3
88	6.1812263947857	4.7948437596113	2.12498150483691	1.36074552433218	5.51680229992952	6.1584838095596	3.44768477769636	4.44323568735715	4.76529790362697	6.73103652379983	4.05249523424109	3.7806600579181	3.39113387968827	5.06552463125692	1.20081702235448	6.95115573353104	6.2577016823568	7	5.90088789474356	5.08130131681716	4.83614675371622	4.46538716336382	6.19359566975414	1	7	7	1	1	2	7	7	2	7	7	1	7	7	7	7	4	7	7	7	7	4	7	83.25	0	3
89	7	4.38535287341417	3.90742467229156	3.3496461276479	5.91886046038287	5.49102964313293	6.5113766860346	3.57411678077785	5.95393164136862	5.82069059339946	5.03334103625937	2.66966671978453	5.58311734352046	5.49376033750967	2.13952227536802	4.94292805532578	5.97147257950986	5.1254871268073	6.15761970391729	5.09732603085541	3.63826582807815	5.23064725486559	2.98714442028675	1	7	7	1	1	1	7	7	2	7	7	1	7	7	7	7	4	7	7	7	3	4	7	96	0	3
90	5.71487323320301	6.38680734585944	6.21449128153622	1	6.38512335859147	6.6442039611395	5.17769167008102	3.28717855164014	3.04352455387904	6.83999376287879	7	3.54765205473616	1.91768929117467	2.77646962936024	6.89646807592913	5.65852007507698	3.19621811630735	6.47714921243235	4.35185630115499	6.21658065493916	5.31803960155376	4.95740121195159	5.66630978000778	1	7	7	1	1	1	7	7	1	7	7	2	7	7	7	7	7	7	7	7	1	5	7	77.75	0	3
91	4.98977897949415	7	4.97191936030167	1.10842105719224	6.34242880722409	4.78726182477191	5.39472474924096	6.56631044483898	5.84634087670074	5.66691511639044	3.59975296330254	3.57866970935485	6.15490156650068	3.9133757330754	6.33670250272442	1.03228845999231	6.27521283250544	4.17146625028953	4.89770485498441	5.17978191958309	6.51952938912011	4.5400703428204	5.44078063931014	1	7	1	1	1	7	6	6	3	7	7	2	7	7	7	7	7	7	7	7	5	7	7	92.5	0	3
92	4.97832875808053	6.87436778620524	7	1	6.80854855127659	6.33433549007453	7	3.46603775440949	2.12297469297369	6.75921319004347	6.34496932256943	2.44382653157991	2.37550968089377	3.98613719463978	6.13094313278478	6.99258690926941	4.31833066153596	3.01134939533341	5.59256196173164	6.73821750844254	3.51772023271002	5.41826243369966	4.36911356464864	1	7	7	1	1	4	7	7	1	7	7	1	7	2	7	7	7	7	7	7	1	4	7	97.25	0	3
93	6.42362412404081	5.69394488827712	5.07779423102726	5.48355792352316	1.60577872769123	5.68252245096649	6.10841049509235	4.85283541541549	1.73289837559402	6.84710933690073	5.45960955922081	2.09991601390192	1.73989126075202	5.30053330609925	1.92656439977802	4.00257703988385	4.7393654669633	5.33880532259339	5.77045306629681	6.66697044679754	6.82835752162785	5.23350673569002	5.95798627367737	1	7	1	1	1	3	3	7	1	7	7	1	6	7	7	7	7	7	7	7	7	2	7	68	0	3
94	6.09609267673858	5.14023224190312	5.2774278086249	3.85930955892391	5.65914040053874	4.84615540285781	4.72808539438428	1.76536078200411	5.06952704508842	5.67719733446631	7	4.1656756909238	5.29692639337559	3.66602455596705	2.73461462479057	3.73088304680529	7	5.46381105987863	6.18888664978776	5.02419758492276	5.35901539837403	4.3747819564594	7	1	7	7	1	1	4	7	7	2	7	7	1	5	7	7	7	7	7	7	7	6	1	7	63.75	0	3
95	6.27945708544375	4.88723564966282	4.52274507795719	5.55171506044239	1.70931109775737	5.67981239037402	6.40807708965567	4.87551196560195	2.4370054106766	7	5.12099004623274	6.07359139674692	1	5.71446370035037	1.46366494062082	4.33538893208356	4.70481679661105	4.42626579898394	5.55162074994705	3.70616397580318	6.96331118663913	4.13414802184685	5.81278922198822	1	7	1	1	1	1	7	7	1	7	7	1	7	7	7	7	7	7	7	7	7	2	7	70.5	0	3
96	6.3781832332035	3.56819390367872	3.42638270980162	1.42707776952805	5.15859115176515	7	2.08175535563006	4.28945918026145	4.76377285074215	4.5180249482498	2.09119504078915	4.2257513859548	3.91695425330858	5.50449281786468	1.27920146399467	6.08075284618429	3.78497627406327	5.73662785102397	6.60203731332131	2.97144960446096	6.92042330065144	4.82696507112104	6.33056463518203	1	7	7	1	1	2	7	7	2	7	7	7	7	5	7	7	7	7	7	7	3	6	7	84.25	0	3
97	5.0751943487959	3.67473593489395	3.21305141979397	7	3.05851522707675	6.24495764796013	7	3.62475719920162	5.05856140171911	5.08177300644695	3.88674608840998	6.8218704685386	4.21850774145544	1	5.06782596582587	7	4.44658714055934	3.90248818122638	2.60790093688251	4.55847229191225	4.5609040728354	3.0910296866609	5.05710390134935	1	7	7	1	1	1	5	7	1	7	7	1	7	7	7	7	7	7	7	7	7	1	7	71	0	3
98	1	6.27426520262471	3.87181810010195	5.296114608056	5.78657436890291	6.64919671129543	7	6.94592974246447	7	6.36091788114227	5.39403919190819	7	7	4.98533170613085	6.64101978990378	6.01644957175264	7	4.23826388210681	7	5.56883342624158	6.28674085122777	5.57337507910141	6.30658148537523	7	2	7	1	7	1	1	7	1	7	7	1	7	7	7	7	7	7	7	7	7	2	7	90	1	3
99	3.51897724714719	6.20066649677905	6.36552347326256	3.62076093437922	3.85000703073375	5.87586075277572	6.44575711102311	6.8740410901578	2.14385980835898	6.55756227986834	5.40801644447831	6.1783019080916	7	5.37403450182451	7	7	5.6590967325374	6.72962288026342	4.2659320721826	6.91493354588638	7	5.46807668665992	5.70448496337318	6	1	7	1	7	7	7	7	7	7	7	2	6	7	7	7	7	7	7	7	2	3	7	100.75	1	3
100	1.25577456645372	5.78250680167197	4.69148006783491	7	7	7	5.25012861541475	5.60274726043016	6.00400718542302	5.9098239383935	5.33756962997632	7	6.22613009981529	7	5.69608132117541	7	6.23596498809399	4.71984121509146	6.724676395777	6.70090070015324	5.65171466475525	7	5.49291963940046	7	3	7	1	7	3	1	6	2	7	7	2	7	7	7	7	7	7	7	2	7	2	7	99.5	1	3
101	6.08392692045514	6.80423263453051	7	7	7	5.84993944384495	7	4.81324682730889	6.48797752011332	6.36649796705504	6.16037361600327	2.51358633790202	6.78136997676639	6.74048993032007	6.04307188423134	5.20644980184584	6.83855045439419	6.32135938620141	3.3519801417657	6.05262773225376	6.83246439511901	5.35803574239353	7	7	1	7	1	7	2	7	7	2	7	7	2	7	5	7	7	7	7	7	7	7	3	7	96.25	1	3
102	4.9042561650405	5.62251426967569	3.68922581033623	5.24004179210032	3.27361029001884	6.04646672196584	7	5.96334058000166	6.19762786307096	6.55020889997538	5.27228014567247	6.59862546092683	7	6.18924614289718	5.67702852808384	7	6.70766781361206	7	5.57529169342332	6.12759845334137	7	5.6656235768227	5.64533082297172	1	7	7	1	7	1	7	7	7	7	7	3	7	5	7	7	7	7	7	7	7	2	7	106	1	3
103	3.9712657305151	3.15674981333295	1.11605242755673	6.00822312909642	6.37653211879608	5.81412494123906	6.72822183260228	6.720410496005	5.34632469146196	7	5.98647060739067	6.42973126288314	5.54282211119422	6.21285480814243	6.73721667732867	6.64342097406119	4.06161791330219	7	6.74979280731127	7	5.35885184858538	7	5.81900430185173	7	2	7	3	7	7	7	7	1	7	7	1	7	7	7	7	7	7	7	3	2	3	7	81.75	1	3
104	2.0460849251837	5.72639457526496	2.30575237111116	6.87952304597334	6.52945979395143	6.45312271662094	4.38829722870183	5.29188169057349	7	6.98953659734201	6.66602279255649	5.17868425834313	5.64079951603919	5.70778655939823	4.56657144928693	7	5.59010384021167	7	5.0466779444781	7	4.78882801517499	5.5804833914863	6.4056105939436	7	3	7	1	7	7	7	7	2	7	7	2	7	7	7	7	7	7	7	7	2	3	7	94.5	1	3
105	3.29479306543723	4.35790089737119	7	7	6.43963747976476	5.29551485926231	4.26357173716762	2.57342980873672	7	5.53884969627741	6.70030228949566	6.22954920589283	6.36972412168275	6.37616987243543	4.33541572229589	5.11276158719447	7	7	6.75634054222663	6.76940064620033	6.52052269144097	6.49229448775847	3.26227274254877	7	1	7	1	7	2	7	7	7	7	7	1	7	7	7	7	7	7	7	7	2	7	7	79.25	1	3
106	4.44580691752955	5.67170518145889	4.17937720854753	4.23766774447938	5.42498018522596	7	5.90418305439534	6.872525796743	5.63732498949263	5.45391564008588	7	6.0288474602883	6.68511961993841	7	6.17658295752922	6.52962585689559	7	5.26906920798829	6.91253861716157	4.82949248121403	6.83301394071693	5.82541486005984	5.2972440126779	7	3	7	2	7	1	6	6	2	7	7	2	7	7	7	7	7	7	7	7	2	6	7	92	1	3
107	3.64611676234252	1.75324343550579	6.05826155640353	6.64233250285143	6.85681385376899	6.68487489747662	6.6167688140912	4.20353639845012	6.421124011774	6.67775471752898	7	5.15439214436379	5.0686924856295	4.30006623584847	5.7624445977593	6.8910326325174	7	6.51735559342612	5.25375121183199	7	6.46028559506395	6.73895060003837	6.02355494995906	7	1	7	1	7	2	7	7	3	7	7	1	7	7	7	7	7	7	7	7	2	2	7	82.75	1	3
108	2.47190703177452	6.68555691376823	4.39400121443527	6.71896887846803	4.93912257289623	3.54124772174274	6.52499133288119	6.5480346188554	5.73466964072747	6.15469933082419	7	6.65902085308602	7	6.83995944510313	6.73984094593547	4.03358796134548	7	6.26725024289843	6.67790548030572	6.2477026565175	5.39476707027937	4.52887250629953	5.53417789826702	7	2	7	1	7	2	7	7	2	7	7	2	7	7	7	7	7	7	7	7	3	3	7	84.5	1	3
109	2.54737700936964	6.38365153525872	5.46862954042825	6.03456399891783	4.23760075303675	6.5496781958843	6.96848770230574	6.27282049333424	4.71623064181681	7	6.32374786496734	6.03475520810795	6.64041598563595	3.9445873334614	6.76209319294528	6.39789782815094	4.78763106132483	6.65531757032593	7	5.16615529642472	5.89899687989549	5.91393402764152	7	7	4	7	1	7	2	7	7	2	7	7	2	7	7	7	7	7	7	7	7	7	7	7	89.25	1	3
110	1.09340737820706	5.42551689291587	3.47934582682475	5.57719273007937	4.16503553955329	6.84171774107066	7	6.45337948983431	5.43074886925507	5.63490919563368	6.15676562342773	4.42353600396475	6.77842433042128	5.01329802464111	7	6.05220467708702	6.67122706929124	4.31291469075397	7	5.46232266255158	5.25616625222004	7	3.85123387904419	7	2	7	1	7	3	7	7	3	7	7	1	7	7	7	7	7	7	7	7	7	2	7	104	1	3
111	3.32380385682369	4.96520052642218	3.20105360080703	5.1520507624608	3.03836717743726	6.77276484885985	6.90526660905038	6.4109993425236	5.32072022505399	5.84837337166602	5.81542440785202	4.03398416198191	7	6.91003576503462	4.53809738292705	4.7661005642321	7	6.82689853696389	5.66888568947604	5.2907603715456	5.99778063049309	7	5.043971446321	1	7	7	1	7	2	7	7	7	7	7	3	7	7	7	7	7	7	7	7	4	7	7	96.75	1	3
112	3.84119998275494	4.40921709423663	2.65712888851416	5.93624290724421	6.48368399491101	6.67138645568349	3.54103422578641	4.57791777252494	6.02260249636291	7	7	4.99387089085706	5.29081326621478	2.45714331716223	5.58888373253261	6.84504260810168	5.61779864185335	7	4.7588947024524	6.06755281671847	5.7828354330561	6.09121042625464	7	7	2	7	1	7	7	5	7	7	7	7	2	7	7	7	7	7	7	7	7	2	7	7	74.5	1	3
113	5.54203098605416	6.83377804604835	6.69454659047291	6.90727405202764	6.45930326404664	6.59279895155575	4.13382254642356	6.0527166540858	7	6.90580216951582	6.18164386878189	5.85112959778334	7	5.45760486229971	5.56036281840408	4.90987391351737	4.42403328765131	2.58947318693691	6.6857762243808	6.83688208348595	7	6.39479464967705	4.43832056907751	7	1	7	1	7	3	7	7	2	7	7	1	7	7	7	7	7	7	7	7	7	2	7	95.25	1	3
114	4.08347017113604	5.58005403110858	3.0105106866016	6.88567295649917	3.45038669959262	7	6.97215092280425	6.38319693296788	4.84330142494979	6.13904718822862	6.05731407610099	7	5.51501631358314	7	6.38506637217442	4.6105632276323	4.97614377443236	7	3.54894947151771	6.64038139648742	6.29601682466221	5.19766083015742	6.02844440370842	1	4	7	1	7	2	1	7	7	7	7	1	7	7	7	7	7	7	7	7	7	2	7	100	1	3
115	3.52780852015433	6.02095441672203	6.54651495971074	6.0438513682553	5.1264052204439	7	6.83587919710804	1.89552395403193	7	6.80432264232427	6.95675604740156	5.70269054277675	5.54754477872438	6.79281024402155	6.00979487662337	5.25186035524306	6.44021639212372	7	4.15635843055369	6.27883649697312	5.851206007334	5.0341585289555	5.17388731203506	7	7	7	1	7	2	7	7	1	7	7	4	7	7	7	7	6	7	7	7	3	3	7	91.75	1	3
116	3.92234933040488	5.0103234074103	5.40183813896363	2.70103279024142	4.76035313064831	7	6.62516103081085	6.6158444266251	5.05929649852828	5.96337724312365	5.31574432564145	6.77684473745645	6.2390834724511	7	5.83629303717506	5.03556685331837	6.22703913732536	5.51946615370359	7	4.39001185405695	5.67985640436849	7	6.76248607971032	7	4	7	2	7	1	1	5	2	7	7	1	6	7	7	7	7	7	7	3	7	7	7	95.5	1	3
117	5.08420183280383	7	5.352438001696	7	5.54220389414215	3.28011125629805	6.58122624543974	6.72103335742282	4.25236878184106	6.48480807570528	4.2127524949815	5.32244038393655	3.83154247351125	5.80163938952698	6.10339247924473	6.57533233105125	5.71060400764726	6.8522519288388	7	6.18529553469183	6.62696700435288	5.35746439966217	5.79433664952312	7	1	7	1	7	4	7	7	2	7	7	3	7	7	7	7	7	7	7	7	3	2	7	88.25	1	3
118	6.8606540052344	5.82576545115672	6.44338134763121	5.32444299299815	6.66044948076735	6.6020851755089	5.81571152363943	6.24679832991447	6.53233261399092	5.39296934467232	5.56701001044718	6.37400439836081	5.62220404634452	5.90134814918759	6.57500609040657	3.64204678767224	5.21979576565085	6.07632812503897	6.13356982415238	6.60123282799776	6.96831969304799	7	5.46991408809621	7	1	7	1	7	3	7	7	2	7	7	1	7	7	7	7	7	7	7	7	1	7	7	82	1	3
119	2.23926737669106	6.74259047349819	6.35581793978119	3.76180350918867	3.50371317204944	5.28625575852355	6.47537652326425	5.9509756529856	6.44448412018565	5.84847877644007	5.38319714708661	5.8019813873272	3.75777417630992	6.93320142002508	5.63783125091449	7	5.1029508109227	4.71361497860001	6.14524229059079	5.86894470396811	5.52282514348197	7	5.98629828499557	7	1	7	2	7	7	7	7	1	7	7	2	7	7	7	7	7	7	7	7	7	2	7	90.75	1	3
120	2.51559339125536	5.37759431467364	4.36623992288789	5.57344653023993	5.94983185819385	6.60307096957825	6.0019687808802	6.61017248528857	6.39718628698472	4.28544162712417	5.09009686314504	3.91861838436585	3.85425670397405	5.71980558093605	7	4.53574381620066	7	6.78292327462204	5.19998858218906	7	5.88980366083877	6.89293184224258	5.41636273124765	7	2	7	1	7	2	1	7	2	7	7	1	7	7	7	7	7	7	7	7	2	7	7	74.5	1	3
121	4.87154678308571	4.74021793583524	5.40502042703638	7	6.59945789450643	5.64459957006558	6.37046744699202	6.51955097640737	7	6.37843215653808	4.21255966169029	5.98833197550806	5.77876097600993	5.20316218562963	3.24725068262475	6.22318529140279	5.80948619147309	6.1292937572973	5.63196985751952	4.9691936156258	4.39819591161281	6.64855280565119	7	7	1	7	1	7	3	7	7	2	7	7	1	7	5	7	7	7	7	7	7	7	4	7	86.25	1	3
122	3.37294665324706	6.82108163706664	6.8204267022231	6.38885834148852	4.89637545461287	5.15178620033585	7	1.22199087461206	7	6.24115069038592	7	4.7390598177474	6.60791770110901	6.83765900691749	4.3742387199232	5.02010233726128	3.80498600666701	5.85294676099874	6.31577894502471	5.29963932084698	6.23628399184642	7	5.35319225884334	7	7	7	1	7	2	7	7	2	7	7	3	7	7	7	7	7	7	7	7	3	3	7	94	1	3
123	3.25271877530091	4.38658818674454	6.51754939890141	5.55509317786527	2.84240976285855	4.17295372111085	5.53021252004355	7	3.79275698030158	5.94997754322155	6.53678404608418	6.50858360824268	5.11842193836139	6.35777846724612	6.44211262213883	5.43148517902677	7	6.63365497145312	6.73669851674068	7	5.23261774756863	4.75451718036636	5.87914161488861	7	2	7	1	7	2	7	7	2	7	7	1	7	2	7	7	7	7	7	7	4	4	7	82.75	1	3
124	1.41125278137534	5.76519836608604	3.71791730502559	6.36683915407031	5.71808544702699	5.72394173713616	6.30594283054602	5.90934295830972	6.2369522269857	6.17456716924377	5.28928590703794	5.80345577247205	5.26416384346257	6.66898225443479	5.47044332959541	5.85341288772508	6.16415354166409	5.03510162655697	6.29502056971872	7	6.70852468918005	6.32683959528879	2.89708954591677	7	2	7	1	7	7	1	7	2	7	7	6	6	7	7	7	7	7	7	7	2	6	7	77.5	1	3
125	5.09307785463244	7	3.81330204018765	3.51873799814984	6.27003876239795	4.81769036036069	6.03789002007723	2.1397247658014	5.44149299832561	7	6.26090443576758	6.39718252991516	6.6844565294995	5.30026075702716	4.80300053716406	6.19056038067792	4.4869066339555	7	6.06801621886434	7	7	6.68130063321502	5.47833000899568	7	3	7	2	7	3	7	7	2	7	7	2	7	2	7	7	7	7	7	7	5	4	7	76.25	1	3
126	3.25714274918471	4.06695782331594	5.34866933062135	5.86587212105805	5.05231415920609	7	6.28303167964723	4.97360228983688	6.22760580046861	5.46739415708005	2.85923562488884	6.07133461173866	5.54551855069652	7	4.85504160926143	4.33374880554218	5.20375130391324	6.14414095543216	7	6.90519281101286	7	5.36031053421369	4.2745874842893	7	1	7	1	7	7	7	7	7	7	7	4	7	7	7	7	7	7	7	7	7	2	7	74	1	3
127	4.86845813759592	5.94689523033235	2.18233345811989	6.96089210460288	3.77636590932092	7	7	2.34649358169814	5.6489778197879	5.85094671164131	6.01908586501305	2.3798389955072	5.97225049916378	7	6.7098601445856	5.25469921080384	5.27861362503781	6.89364657037913	6.03954097151619	5.59032934283662	5.13786286081356	6.61517923294012	2.9300623040239	1	7	7	1	7	2	7	7	7	7	7	1	7	7	7	7	7	7	7	7	7	3	7	67.75	1	3
128	3.34781683937707	4.76258846153321	6.45893318031024	6.77253601996322	5.42263209439233	4.64083246508073	6.65151253105742	7	5.54823339143462	6.92942324587905	5.76971164145968	4.79248580775525	6.91916037185759	5.64874730711161	7	1.00497770956616	4.28796007076578	6.05483647937128	5.10346528924291	5.76957262879669	6.21946525914822	7	6.04168048328887	7	4	7	1	7	1	7	7	1	7	7	2	7	7	7	7	4	7	7	7	2	3	7	90.5	1	3
129	5.23930617831264	6.25646390173114	4.74461063548678	6.74524746214416	5.47988261275628	4.24360959576735	7	4.72179485997521	5.90433056647473	7	5.50431515758246	5.75372309111948	7	4.84721629715719	6.16334618865555	4.75121589997849	7	5.55605685932969	5.70311075885816	5.1890976419418	6.1308504885575	6.42593519980662	7	4	1	7	1	7	3	7	7	2	7	7	2	7	2	7	7	7	7	7	7	3	3	7	85.25	1	3
130	5.25717134516261	4.12527887153249	5.16829233826686	6.27574093946185	5.66698312053191	5.91362121197051	6.26089146001053	5.76217654055196	7	6.63399765443164	4.48210000740993	6.61053423281303	6.40133325805875	5.22421667142198	3.69468798693732	5.00573185128199	5.89416761817073	7	6.51880406157324	4.86165496909956	5.94118995156721	5.08859382245466	7	7	1	7	1	7	1	7	7	1	7	7	1	5	4	7	7	7	7	7	7	7	4	7	79	1	3
131	2.27532832084178	5.20037497950486	6.26908987679775	6.33098106764744	4.90910059572214	6.64243879889619	6.98933119071644	6.13349159873494	6.3433318476119	6.67119534086837	6.2580834647705	4.88518774354337	3.80808639793279	5.01670994935111	5.73623117142075	5.78174826268325	4.92740109000904	7	5.41499004863866	6.35458675141994	6.91220789890236	5.26792558038166	3.27608650122698	5	2	7	1	7	1	7	7	2	7	7	4	7	3	7	7	4	7	7	7	7	2	7	99.75	1	3
132	3.08653102768456	5.91146288182904	6.08658910364072	5.27340475589954	5.66458059647828	7	5.95463265881141	4.34728393056745	5.50706849643526	6.54929397691731	6.36085516044479	5.33934584925529	5.47619382284661	4.97852253804194	3.36256785121529	6.48942329943154	5.43647409168716	4.98455234520451	6.21568351021569	4.75266184717417	6.92861521755566	7	6.38773939489519	7	2	7	1	7	7	5	7	2	7	7	5	7	4	6	7	7	7	7	7	5	4	7	85.5	1	3
133	1	4.26279611077935	5.838877219913	5.13320359616109	3.52017888111052	4.79695982085637	4.85777100144923	7	5.39009081006687	6.43368459048403	6.3206921158228	5.8948768227842	7	7	7	2.51223459637979	6.18205638980035	6.63638427478567	2.50648785338631	5.25211352032876	5.47644810642214	5.73832636927116	5.77647331317186	7	2	7	1	7	7	1	7	2	7	7	1	7	7	7	7	7	7	7	7	7	2	7	78.25	1	3
134	2.23420555525714	6.56436270550917	4.07513449289097	4.10439917869408	5.49255466650173	7	6.95467214017723	1.1613763105254	3.52207680479212	7	6.87260669320372	5.69967462990459	4.66810926582583	5.70331118060105	6.44037431515015	5.85818694473253	6.73202733402922	6.41897738330579	5.51882664437993	5.60673451296022	5.35931115499355	5.82422405068799	5.3965675553361	7	1	7	1	4	3	7	7	2	7	7	3	7	7	7	7	5	7	7	7	7	3	7	96	1	3
135	2.81130122802161	5.63688076065243	3.49607683276384	5.29955965867253	6.47471722420071	5.57881072071272	4.79096614135829	6.70664606175642	5.11025634368907	4.58874559545681	5.89347338066217	7	4.21322332862917	6.87500649327774	4.79499191572539	6.35143047631577	6.17097726478289	6.83269710398609	4.78105393463184	5.00233964076891	7	7	4.44092638655738	7	2	7	1	7	2	7	7	1	7	7	2	7	7	7	7	7	7	7	7	1	2	7	88.75	1	3
136	4.46447749697277	6.35560958183894	4.61096627438458	2.183947818063	5.1740398118748	6.27836039399458	5.71725529259597	4.73629974077534	5.9275049231513	5.55906806477225	4.94219545062071	6.77551058331184	7	5.85893716038884	4.57656130484495	6.69446149751063	6.75497830294158	4.39153526964955	7	7	6.42178401939761	6.16189930001405	5.35761985162371	7	5	7	2	7	2	1	7	2	7	7	1	7	7	7	7	7	7	7	7	1	2	7	83.5	1	3
137	2.46320149634467	7	4.35600685129032	3.50090080979638	6.0153703128832	3.72416982245573	6.53449043147494	2.98453059652742	5.90705717516242	7	6.35483224525284	2.8372577994986	6.59783786021156	6.47716295197958	7	5.32429503584997	6.43950717445725	5.32653983057702	5.20248889215282	6.86812446767971	7	4.69546349095958	4.01250457324608	7	2	7	1	7	2	1	7	1	7	7	2	7	7	7	7	7	7	7	7	2	1	7	91.25	1	3
138	3.9774298037252	4.6273648979847	6.1692095922919	6.33823314954909	5.56257574030539	5.49398228860975	4.71930449438975	6.32900684394382	2.68826035180113	7	5.0460705872288	3.54751014776589	5.23081124626177	6.09074953193796	6.12383762146729	7	6.6767241230102	6.08307437690316	6.37679844978667	6.38938757493706	7	5.84888226908762	5.2609786308871	7	1	7	1	7	7	7	7	1	7	7	2	7	7	7	7	7	7	7	7	7	2	7	83	1	3
139	2.8263111656784	6.05407740786247	5.87017162557658	5.97419874423906	5.82585993120035	7	6.29993383395865	5.69600117226363	5.29618684532941	4.90196977356297	6.34394404541046	6.14320234579885	4.55178721565983	1.48983914799475	4.88766768779309	6.1099457081944	5.47398291641025	5.84836548909257	5.90414101824459	6.70149261466008	6.29587485002681	7	5.49553961480712	7	2	7	1	7	7	6	7	3	7	7	4	7	7	7	7	7	7	7	7	5	3	7	65.75	1	3
140	1.14305221856877	4.74716952186644	4.25185395820641	5.09374365426534	6.99170610489373	6.55783087869068	6.09420402024078	6.08850077690671	7	6.58400934715385	3.7788585470931	7	6.332242952149	5.82234219127971	7	4.60651177721533	2.82433341312049	5.88936850163947	3.99339383033512	5.98973992029439	5.86668318531696	6.21003511576376	6.14747457294438	7	2	7	1	7	2	7	7	2	7	7	1	7	7	7	7	7	7	7	7	1	2	7	75.5	1	3
141	3.24881146475437	5.02293495726846	3.99397401332453	5.42136864896549	5.62577409238604	6.95511533549939	5.8561592443452	5.80399244882847	5.87130325504776	3.91563180067065	5.28081336348426	4.20212407317042	4.66176116814217	5.2746189942705	6.24496788800169	6.88717138546614	7	6.05630309902905	5.71818929824432	5.51784026964037	6.94306743634827	2.17248225121428	6.18460223118968	7	2	7	1	7	2	7	7	2	7	7	1	7	7	7	7	7	7	7	7	2	7	7	79.25	1	3
142	4.15202279049157	4.27525944141592	5.11634049583866	4.09138864484617	3.35614300005412	5.72785916659479	6.13879002569732	4.29216545636837	4.03482387253882	7	5.33143179454339	3.94809063853706	6.85630453489471	5.47547747876173	6.33615864745326	6.8697592005433	5.69513644214205	6.45424188120689	6.16643066803984	6.1241947183678	5.36252256558445	6.26286644331077	6.47909146076485	7	2	7	1	7	2	7	7	7	7	7	4	7	5	7	7	6	7	7	7	3	3	7	96	1	3
143	3.24420125747713	6.40454855677415	6.3107511184362	6.57032856217377	4.49811116044676	6.07862537540985	6.09599482783184	4.59726945023654	1.20279219037303	7	7	7	3.63227894560687	6.67112105388254	4.70716461929693	5.35529544202902	3.89507819197961	5.63599467363819	4.03077026440532	6.3856425986591	6.42855290798008	6.00977089506654	7	7	2	7	1	7	3	1	7	5	7	7	1	7	7	7	7	7	7	7	7	7	3	7	76.75	1	3
144	3.68406384724549	5.18539366602712	7	6.53173802147397	3.44053573825935	5.25477600340066	6.04567360209101	6.55449459754053	4.29545178325623	6.46634157880123	6.81992735730067	6.4925333027325	5.37193847656436	6.19812088796576	5.82315707954172	6.46182847663366	5.17536335506421	4.64385207428722	6.46852218186251	7	5.11252441366964	3.96921142028371	6.01726518403449	7	2	7	1	7	2	3	7	3	7	7	4	7	2	7	7	7	7	7	7	4	4	7	77.5	1	3
145	3.77067765705932	5.18245446048062	5.18916873101612	4.69957787886649	4.65840565313673	6.89727368054631	6.39861591951121	3.48146385969276	3.45932031251475	6.55465758725156	6.65687917782154	4.5844544401067	5.83278797785712	5.40356596810755	6.43677171793047	6.75791058406476	6.35814504394671	5.01192106592277	3.76529471893182	5.96794198126329	6.96735829316684	4.87645675073384	6.56751654067236	7	2	7	1	7	3	1	7	2	7	7	5	7	7	7	7	7	7	7	7	5	3	7	92.25	1	3
146	5.4785586579703	6.89580170982822	3.49197162097484	5.58914325117941	3.00109579587184	6.20653462993385	4.09059739029056	5.86274127158518	6.47965145431707	7	4.83640077681739	5.78163306264408	3.27410953945374	6.04790102361374	6.51442606696771	5.83074327919963	3.01858229161445	6.02089244950213	6.84043095919973	3.7005976203082	7	6.73374304379671	1.03479282521855	7	7	7	1	7	3	7	7	2	7	7	4	7	7	7	7	2	7	7	7	7	4	7	82	1	3
147	4.83627166140065	6.94886782736894	6.16257865286941	4.73284095817285	5.52551374083286	4.06449980358241	4.95997901339961	3.59467535810063	5.21724312408227	6.28229670831117	5.01125990955362	6.69836569060464	6.69076924627562	1.09156673422088	5.37364481179436	7	7	6.51360465942907	6.6831160556158	4.2925992860256	5.99971823257409	7	6.94903027764914	7	1	7	1	7	2	3	7	1	7	7	4	7	4	7	7	7	7	7	7	7	7	7	68.75	1	3
148	4.39775381850934	5.33028769569271	7	5.9069130370365	3.53318347723829	5.76543856773133	5.84905544843094	7	3.82461293107984	7	2.41509258154508	6.60921213244088	4.91031639803038	4.20084817407549	6.75616000398312	4.07792392886882	6.10034887035455	5.22523777439495	7	5.42555893156764	6.16857965318558	7	5.76271031626997	7	2	7	1	7	1	7	7	2	7	7	1	7	7	7	7	7	7	7	7	3	5	7	73.5	1	3
149	7	7	1.76572977408404	5.00618697497363	5.34017333301577	5.23747263022115	5.49538310528009	6.22525460848102	6.6621762069891	6.32563925224746	5.99713951853199	6.9782866986787	4.7286752335368	6.53382612862654	4.53587437094901	7	6.88253507233371	5.0388584561529	6.34986835264286	5.79032989225523	6.720856399308	6.48987090904509	2.10373306819207	3	4	7	1	7	4	7	7	2	7	7	1	4	7	7	7	3	7	7	7	7	7	7	83.25	1	3
150	5.52548425933327	6.74002442122185	5.19836778582431	5.27279519330189	5.35254649583602	7	1.70760000101434	6.12678921684453	4.40584923331631	6.19650610696991	4.44778930326756	4.70159923244975	6.09365488705145	6.49862065105956	6.88411141663216	7	5.30486258149657	3.14631584993084	7	5.54358186702642	5.91218596598079	4.62603573983924	6.03877520480741	7	2	7	1	7	2	7	7	3	7	7	1	7	7	7	7	7	7	7	7	7	7	7	95	1	3
151	3.5465230854091	5.70609497500711	5.97522286127308	5.90406299312599	6.55546879305041	5.6194410402121	6.34574673190398	2.44598566244667	6.65384958050351	6.27889507049945	5.11233138696501	4.70817555551898	6.24808130809559	7	6.81888179119639	6.36378565509382	6.62755484692585	6.34431253420837	4.36544940419504	6.1860141499145	5.06276692856025	5.49382622075923	5.36316691470978	7	7	7	1	7	1	7	7	2	7	7	3	7	7	7	7	4	7	7	7	3	3	7	77.75	1	3
152	2.48351256135668	4.85563568160793	4.46282805104823	6.47283352739656	5.12783331643886	5.60419787529946	5.44890957672532	6.88068169462529	6.46678458510468	5.48060115804447	5.69080267242472	5.84325573587831	5.69767391638192	5.91227203372913	2.70424521234876	5.77900288749207	7	5.21390745456197	7	4.72999332196879	7	3.60812589190506	2.51430086395876	7	2	7	1	7	1	7	7	7	7	7	1	7	7	7	7	4	7	7	7	3	4	7	80.5	1	3
153	1.82358524480328	6.90705793516504	4.71998842616089	4.88219831499235	5.62297565648393	6.13917883646803	6.51907002222482	5.04594114806136	4.50266769769147	6.74872280061056	7	7	5.53523062198913	1.06624066751385	6.97542250347468	5.3327223666227	5.85658353887617	6.84883683287506	4.65261820639653	3.52780867976198	4.68366288649585	4.36959307548403	6.81978190651699	7	1	7	1	6	4	7	7	3	7	7	3	7	7	7	7	4	7	7	7	7	2	7	85.25	1	3
154	3.52424941704219	4.6943507014787	4.79214287808577	4.89403058951103	4.2498116086368	6.43235915348668	6.53403513852113	3.97430558217533	3.11141866839601	7	7	4.7409635916542	3.10126461089488	6.30192942201656	6.66758161588823	5.94194224472311	7	3.14549363661522	6.06628133046892	6.21216023251493	7	6.35780350752746	5.99441637980414	7	2	7	1	7	1	7	7	7	7	7	3	5	5	7	7	7	7	7	7	3	3	7	82	1	3
155	3.83428609587829	7	5.58937961318265	6.87658028845974	5.90232305783498	5.25024079887458	4.74116573683474	1.556657443638	4.74685552586944	6.75358496714732	6.40570239958518	3.19983433401446	7	4.47664704031812	5.56807026200376	6.63447779357335	5.98680399808995	5.75855385279502	7	4.53836456685534	5.93340761091048	6.90313653087732	6.84712474732411	7	2	7	1	7	2	7	2	3	7	7	3	3	5	7	7	7	7	7	7	4	4	7	64.75	1	3
156	5.16270839937031	4.0721061850833	5.84995714783538	2.95398336980585	1.33917149086262	7	3.61483236703288	1	5.79206775316354	6.38964880718186	6.62299506653222	3.7411331966731	7	6.49007993325326	6.66089774190117	5.79886326284004	1.24478097102678	5.68023456762316	4.10074879227895	6.51634502837701	6.98345867284539	6.90114724925224	3.96474668517291	7	3	7	1	7	1	7	7	4	7	7	2	7	7	7	7	7	7	7	7	1	2	7	74.5	1	3
157	2.03285993332839	7	4.43400787016375	4.63438400764977	4.96702267589086	5.98412950385816	5.84674689179803	1.56913106048685	5.50251331297032	5.35915261419262	7	5.97370655029126	6.58028294767361	5.22641778550906	7	6.35328708458157	5.42779010639588	6.79200951578984	5.02630902336938	4.11616628046379	5.14315689904537	6.78915078179928	5.0758033029695	7	1	7	1	7	4	7	7	3	7	7	2	7	7	7	7	4	7	7	7	7	2	7	75.25	1	3
158	2.90767262660104	6.7327342893127	6.00007461243674	7	3.35339039090677	4.14933544262588	4.86250693859935	2.3770152770737	6.07373285842702	5.94121788494764	6.10099507450674	6.66566665835201	5.22016461192425	4.02424488834752	5.0505863851221	6.06656377484114	6.70097441492368	7	5.20131809757769	6.38305808273765	5.60430080441569	6.43719662518269	5.62959735416066	4	7	7	2	7	2	7	7	2	7	7	2	7	7	7	7	5	7	7	7	7	5	7	63	1	3
159	1.13277630316367	5.19311950914055	4.12303441053656	6.14161312080664	7	7	5.7586540790293	6.21150935011133	6.88761631251557	5.85836190861839	4.84584838359328	7	3.66782910887732	5.46775256743208	6.43489639224921	6.82732010605744	6.80642265878015	4.95100273817695	3.58136951463984	4.69358010060068	6.01029398957958	5.28126044419015	3.48822407800457	7	2	7	1	7	1	7	7	2	7	7	1	7	7	7	7	7	7	7	7	2	2	7	82.75	1	3
160	3.77322659291377	5.00690751133302	3.67893005455079	5.20901775462961	5.71337083598651	6.08500359982906	6.83705104456936	6.21206342273818	7	3.52920798730469	7	3.65056915017782	4.27246941348527	3.84260795691457	7	4.59406051619416	7	6.58462086159632	4.76372523977318	5.79697056576708	5.58599039532392	1.64221800182686	5.76379181200634	7	2	7	1	7	4	6	7	2	7	7	3	7	7	7	7	7	7	7	7	2	7	7	62.5	1	3
161	3.42315307995164	6.9742051569927	3.75409937654755	4.7220073116675	3.88752511172595	6.49142318281942	6.77531724845623	7	5.81882769688505	7	4.43913555451431	5.20279651427114	5.45973573497184	7	4.75500164440652	5.33227107839823	4.92195130865925	4.91002922592576	4.48881467979576	7	3.46625888914126	6.16997940974244	5.49927985305812	3	2	7	1	7	2	4	7	4	7	7	3	7	2	7	7	7	7	7	7	7	2	7	75.25	1	3
162	5.3682130383361	6.61740187172956	4.93152272851749	1	3.28458743422493	5.23449073476065	6.91440574903281	3.53393157621182	4.63183722523516	6.3319670468611	5.20650670669291	4.41496688796157	5.95132534276339	6.94829541591257	7	6.80796706250445	7	5.62486312550473	7	5.22348393087193	5.90580007083015	2.84149484002516	6.41623768444767	7	4	7	1	7	1	7	3	2	7	7	1	7	7	7	7	7	7	7	7	7	2	7	92	1	3
163	3.17231361782378	5.61254217628685	3.67687854446696	2.01096674105395	2.92773184489143	6.55239006060256	5.95247152961494	4.02904392288561	7	6.8454352671332	3.78283409525247	4.18541525360475	6.45359370852282	2.93675240952838	6.30297280897907	5.16742218377416	5.33641497352672	5.72770385711083	4.54097353088769	6.92799224793357	6.53342389204575	5.53286698195322	6.0551913275015	7	3	7	1	7	2	5	7	2	7	7	1	7	7	7	7	7	7	7	7	7	6	7	82.75	1	3
164	4.35444851650811	6.49722226573645	5.49983859839761	6.52274153708219	4.7240497045729	6.24640072012591	6.18835699387868	6.15889572623743	1.67523352755329	7	5.33601209131441	5.33536223147311	5.32776706669706	3.5607631664479	6.56251400770979	6.69851047447129	5.62326203877012	4.53934135829468	6.18032297954262	4.89625063491093	5.7145891400308	5.85952175667226	4.36549423332818	7	1	7	1	7	4	7	7	2	7	7	3	7	7	7	7	7	7	7	7	3	4	7	80.5	1	3
165	3.53207662767335	5.12939073724326	7	5.50145281598371	4.80273446792764	5.68076327370951	4.18779274831985	4.52391593664814	6.82246046710449	6.38547361241978	6.75046537940925	4.36969003799366	5.4418219871503	7	5.49597442440263	3.9017191884858	7	5.4899649243662	6.68628313963204	4.65028222002129	6.1481921928353	3.58136074089798	3.17750827060283	7	1	7	1	6	7	7	7	1	7	7	1	7	7	7	7	7	7	7	7	7	3	7	66.25	1	3
166	2.94627724859637	1.52255942518559	5.85082057932099	6.21932458518972	6.48679097952132	5.31965558960002	5.59083218543965	4.6888489267771	6.53414509308724	6.38664673592876	6.06709512355601	5.06466646558999	5.0314020515605	1	3.28677282779168	6.60281943347562	5.20485690388277	6.223242401822	5.0859634529203	6.24815444730711	7	4.92765794747179	7	7	1	7	1	7	7	7	7	3	7	7	1	7	7	7	7	7	7	7	7	1	2	7	60	1	3
167	3.82007326978793	4.80136193242501	6.85198548210364	4.9963413087979	5.5098540379588	4.32147584867165	4.96114284295194	6.98796078461495	7	3.79364543727505	5.7712024632149	4.76344416961099	6.4158477461656	4.59339104958949	7	3.80621420392837	5.88054081233303	6.69318568457315	6.21652780448556	5.19534821206068	4.04657100970376	7	6.07219752142063	7	6	7	1	7	7	7	7	2	7	7	1	7	7	7	7	5	7	7	7	2	5	7	64.75	1	3
168	4.06193609685273	5.8420892126012	3.43038792976706	1.02025702701837	2.72860415984384	6.80220779003188	7	2.24374114153844	2.95565696600296	6.75340237265706	5.92836443472739	5.30497891611519	7	4.20440856514818	5.54000681984257	5.95612961020879	4.12604368841891	5.49654269567691	5.24910732911748	6.93722202029531	5.76806703975615	6.8952408978582	4.18046057078968	7	4	7	1	7	3	7	7	1	7	7	2	7	3	7	7	7	7	7	7	1	3	7	86.5	1	3
169	4.17249076693884	4.902573858065	5.07800002434209	7	4.00830702473998	4.11613918980774	4.40930141693892	2.57611759461335	6.05063652236129	5.22286658614745	5.86664757505504	6.48524208878284	3.78448153725509	6.99958682741678	6.2560030318125	5.87935542658631	6.1172340087683	5.6944062641328	4.99411821746429	7	4.57683414906293	6.45930033871686	6.05244839138652	3	7	7	1	7	2	7	7	1	7	7	5	7	5	7	7	3	7	7	7	7	2	7	70.25	1	3
170	4.5042556655989	5.25951596373779	4.92090638923168	1.63117521696096	1.22020922355053	5.25158798114323	5.86285945058692	3.35516443104119	3.81171996927892	5.01547982453538	6.50634324591071	6.36123827957672	6.83555928716694	5.00614037928245	5.7609932440648	4.46289857592529	7	5.66224229219438	4.65779478750693	6.28649713492722	6.41462298606776	7	7	7	3	7	1	7	3	7	7	3	7	7	2	7	2	7	7	7	7	7	7	1	3	7	69	1	3
171	3.00691690171671	5.0202043719872	7	5.73210094565788	5.00781496160232	6.62582900446551	3.81485857421173	5.55693606277272	6.88014948732529	5.72764650443183	4.86775874180845	6.68540259814782	5.6891158193834	5.61878940171681	6.25309914264506	3.5867386307741	6.07851267085307	7	6.23763217635883	4.22694113269193	3.95462594331796	6.95617675752817	1.04454070178879	7	7	7	1	7	7	7	7	2	7	7	1	4	7	7	7	7	7	7	7	1	2	7	85.75	1	3
172	3.09585021728304	4.79712004343141	6.28015915585825	6.73162516679714	4.45369921219701	5.96710842164051	5.41156093029806	2.75729619391851	5.6695532688779	7	5.84915398498459	7	4.71018583002224	3.35890126744358	4.54476966044711	6.49489319863758	5.84699767104077	6.5421701319711	2.15273304818237	4.53318747959625	7	3.68190801377989	6.31461966786457	7	2	7	1	7	4	7	7	3	7	7	2	7	7	7	7	7	7	7	7	2	3	7	75.5	1	3
173	4.95978766600587	5.53601728076116	4.50634479394743	2.90437200300874	1	3.59827586658184	6.79505411184738	1	2.88479446220269	4.90878729282939	6.56048971857965	4.46962262914191	7	5.22252350403896	6.20909189184643	4.29814620382747	5.36689643693889	6.32623535221048	5.03487841977112	5.90404838870253	5.84062479814626	6.33575775838798	7	7	3	7	1	7	3	7	7	2	7	7	1	7	3	7	7	7	7	7	7	1	3	7	73.25	1	3
174	4.98356409988684	5.93450781591811	5.3354342562767	6.07224796373991	4.22576113255337	7	5.54211644433852	6.73737050698478	4.15802714632505	6.91894431950276	5.84376041868693	6.01567173977725	5.16758756567606	4.93952185143592	5.05976042290017	2.33568987748377	4.91308103718764	4.29481961666218	5.96805205361615	5.54229794439598	6.30882673303524	4.42576945259646	5.10762324871875	7	1	7	1	7	3	7	7	1	7	7	2	7	7	7	7	7	7	7	7	2	3	7	63	1	3
175	2.62621318120158	5.25832237167302	6.29701829918629	5.82634130058369	5.17421841675813	4.54840585517054	6.59561798275333	4.41635607159528	5.44309112661213	6.40576803790534	6.44713719362661	6.91764753328028	7	3.49121325212794	5.60193829993516	1	5.30316048214989	5.46385678243319	5.69899197738376	5.98532785501448	5.4551648858576	4.09305956581483	6.07554908257526	7	2	7	1	7	2	7	7	3	7	7	2	5	7	7	7	7	7	7	7	4	2	7	84.75	1	3
176	3.8743294409704	5.91124139719383	3.57626989137343	1.6188515363495	1.86653702221396	5.80292130488106	5.60636092476942	3.63583778625467	4.4735335304535	6.55446213349667	4.59118734350676	4.36702338986746	6.70650289624803	7	7	6.61200547708303	6.28339689594696	5.32339566042491	4.0590708904154	6.39107395837013	6.89888359673671	4.96944405514593	3.47296658369164	7	4	7	1	7	3	7	6	1	7	7	1	7	2	7	7	7	7	7	7	4	2	7	78.5	1	3
177	4.43273846370173	5.60337806653396	6.88722709502427	6.5419205257569	6.58585504610628	4.62012706915093	4.68984992270132	3.66231703655471	4.97673188928165	6.86572861304044	6.76103349470714	5.86744130644987	4.09764299543478	7	6.09475184673631	4.43151102344954	5.32931173538264	7	4.36667562324666	5.37112300435026	6.69511159371366	6.49520586938506	6.92426994640361	2	2	7	1	7	3	7	6	2	7	7	1	7	7	7	7	7	7	7	7	4	2	7	73.25	1	3
178	2.35888435627376	5.00221163658399	4.14583079842511	5.5310270998459	5.24537071927396	5.95861570001116	5.86613658498053	4.16208426420644	6.50707450295006	5.62148204713911	4.81104484871424	6.26414602635103	3.43934316161583	4.30445188252337	6.94321724303436	5.52788520328598	6.60215871233429	4.05529847495061	6.411808538318	4.15955521440725	6.72080472270624	3.97620206630784	2.2650716588973	7	2	7	1	7	7	7	7	2	7	7	1	7	7	7	7	7	7	7	7	2	4	7	73	1	3
179	4.43419492273978	5.14824866864732	4.72551694749355	3.41119909976925	4.27786467110917	2.36765469043042	5.53452771411753	6.39056916944428	4.62209951726987	4.84782121346678	6.97181469065686	6.76116678442278	6.49185431446293	5.11727621994082	1.95874655183301	6.14956836832464	3.60564589507238	6.4667899057526	4.19186863013625	5.4598981962233	7	6.72621516589056	2.28585976743782	7	4	7	2	7	1	4	7	1	7	7	1	7	7	7	7	7	7	7	7	2	2	7	86.75	1	3
180	3.22580541673211	5.75595853933179	6.09319349660106	6.62478559172436	4.66920283614871	6.0244299936066	5.15792646032749	2.87991912545768	6.07801206400832	7	6.92361084485417	3.87641444958213	2.18790300339363	3.63756960985562	4.04002288589783	5.58044819696626	6.48687797660707	7	2.85813893356684	5.15895674933001	5.81198459519605	3.52362767916489	6.82922786281537	7	2	7	1	7	3	7	7	2	7	7	3	7	7	7	7	7	7	7	7	7	3	7	77.5	1	3
181	2.36985820657433	5.08891944610768	4.71293272009739	7	6.26368917031583	6.21025567169299	6.73716600453084	2.39346975246518	6.05079986165019	5.06276902954442	5.90450589684369	2.31507752139383	7	5.9762556957028	4.49870704824821	2.44083791004994	7	3.21600292725258	6.34134229607862	5.04512715727645	4.90770106703139	4.27077481000939	6.31876910898483	7	2	7	1	7	1	5	6	1	7	7	1	5	7	7	7	7	7	7	4	4	3	7	66.25	1	3
182	4.57082164183479	6.12879801591031	6.23553730506883	6.88919211072371	7	6.60568942549322	3.32871799201879	6.46845599683297	3.26710325823999	4.77577778636911	5.14573887963575	6.34342162108473	4.0231064101498	6.1681228019007	4.69523327218734	6.38991664465144	6.01140631023017	4.44470076684003	5.6103796387411	6.52275905173878	3.67517282780723	5.3600182886253	3.98016271893338	7	2	7	1	7	7	7	7	7	7	7	1	7	7	7	7	7	7	7	7	7	2	7	82	1	3
183	5.53942167617671	6.81644754328913	5.0713159550527	5.27316231899605	6.83977622601879	5.55651556119071	4.85652789618388	3.24924464689589	4.55792189900925	7	6.35914552879637	5.30763563681328	5.57536926686654	5.36142963075657	5.07964026349311	6.42026772546582	6.35652979284823	4.70741145056303	5.70239647036882	4.933333711637	5.56385189667226	5.09466943154148	5.53372096738539	7	2	7	1	7	4	7	7	1	7	7	1	7	7	7	7	7	7	7	7	7	2	7	86.75	1	3
184	3.33343687885323	6.19422908669202	2.34564923408509	4.24123578472595	4.98118644933395	6.25633030575308	5.26012225460199	6.86943398184654	6.45067362741239	6.45005174967075	3.86641978103292	6.29639977873904	5.78359922227984	3.25762182971379	5.85946479037969	1.54639104178711	6.29142967643643	5.67594231748285	4.66625521430573	5.50179290572179	6.20296043374116	4.42223355178046	5.5849023871333	7	1	7	2	7	7	7	6	3	7	7	1	7	2	7	7	7	7	7	7	7	1	7	79.5	1	3
185	3.77407471106243	5.67494057173848	5.62118974028393	6.8350344391672	4.43979487024726	6.08360143559877	3.41000768230233	5.81072547335921	4.03530595875963	5.9007117642561	3.99905561266253	4.56919233705546	4.69863312755828	2.88936452035679	4.93078654340233	5.53793055173787	7	6.37546913016983	6.76252272235042	6.20442113298296	3.44699770886823	4.23469541442602	4.48324286982838	7	2	7	1	7	2	7	7	1	7	7	2	7	7	7	7	7	7	7	7	7	3	7	71.25	1	3
186	4.38004160265677	5.71799608214112	4.86581783864472	3.90216860348904	5.44795098036833	5.55717655772297	5.35139717019523	4.83539379874678	4.93754743864936	3.8088622547053	5.6011614108793	2.26008166389075	6.98636391559722	4.2832732893597	1.47383509574403	5.86071591029969	4.59714477752349	6.61887819766453	4.60784003399623	6.85347953944466	7	5.67551067440862	3.99070208463389	7	5	7	2	7	1	7	7	2	7	7	1	7	5	7	7	7	7	7	7	2	3	7	74	1	3
187	5.78504207115058	4.85628359241949	5.86130009564661	2.46902561541844	1	6.48236025507545	5.05923248831256	1.00525892358969	4.71556248145974	6.22063991177977	6.3775948324653	3.86003196221272	6.52977011517371	4.9536855468558	7	7	1	4.66811291345915	5.98375566206339	5.64454365665956	6.99980079127498	6.75140820174685	4.88589131700513	7	5	7	1	7	1	6	1	2	7	7	1	7	3	7	7	7	7	7	7	1	7	7	66.75	1	3
188	3.04992091423702	5.13937994792545	4.95797874135008	6.57592005886809	5.73260302806575	5.86685647919611	6.17994316114871	3.19801813773504	6.32536735008699	4.55955533714016	4.64612620684631	2.27106892237985	6.47703092420232	5.98589486327143	6.00987108207001	1.80705301148216	5.95737697615523	5.45661955593604	6.59489039853214	5.68901592567201	4.42562613798402	4.24540930891416	6.83131353600388	7	2	7	1	7	2	7	3	2	7	7	1	6	2	7	7	7	7	7	4	4	3	7	67.5	1	3
189	3.84738087572555	5.28259829553402	3.8178935489488	2.026521427291	2.27047698872857	5.01472113225365	6.68912446228812	2.74557733772999	2.5180408526334	6.69449498210426	5.84388219536827	3.41313576054317	1.08939300470165	4.61558395139318	6.22712097918658	6.00202570668222	4.41796311448244	5.77326418305995	4.73799192916762	6.84573396462087	5.248179938794	6.7576722581793	5.70889278148819	7	3	7	1	7	2	7	7	1	7	7	1	7	5	7	7	7	7	7	7	1	3	7	76.25	1	3
190	6.20122097183789	6.54402532662073	2.10026815671007	1.51130002260576	3.58334631700042	4.74377753256094	7	3.73181007796201	5.90852918077845	5.56567918794745	6.56460849034129	4.50228270280033	3.99160947219695	6.68363795424994	6.74910088787704	5.69130735781334	5.89548968729632	5.39241902193155	7	5.42409866311612	4.44944839603487	4.58423119452759	5.60441187342714	7	1	7	1	7	2	7	7	1	7	7	1	7	7	7	7	7	7	7	7	7	7	7	79	1	3
191	5.66185597699103	5.02228648110925	6.44880929722405	1	2.36772158991655	6.43783290504864	7	3.22157991179653	5.39076567434683	5.50189135132472	3.70470327745054	4.70653051343248	4.73287258826334	6.04016414411589	5.51899934190989	6.78244487487307	6.83660600266278	4.11472060153653	2.53965576466421	5.0947622686615	4.79001041451305	1.81269249416597	5.10625899218959	7	4	7	1	7	1	1	7	2	7	7	1	7	2	7	7	7	7	7	7	7	2	7	80.75	1	3
192	4.74124731739266	5.91152228406397	5.99620218822536	6.15217085892411	7	5.29477948155516	2.13444677088426	6.31426712861738	4.82591088555024	3.50710491410547	5.09135895365426	7	4.76782069342805	6.43441037768073	6.11914422437505	7	5.420894322818	4.6714061361486	2.36186624675957	4.42986135966001	5.92621298113138	3.56470164543812	4.13155758686741	7	2	7	1	7	7	7	7	1	7	7	1	7	7	7	7	7	7	7	7	7	4	7	84.5	1	3
193	5.95196827446251	6.24482754501858	1.70091031679234	1.25597445820802	4.39062490686489	5.06711882744035	6.27518870272858	4.33442021366851	3.39795867328537	7	5.22113695687536	5.22824277457772	3.58932233624457	6.16477133258465	6.95599324930692	4.00606797056554	6.74430824057675	5.77835581188285	5.12605243652218	4.78866083555114	4.70118349758459	5.72692625395125	5.17977873989668	7	1	7	1	7	2	7	7	1	7	7	1	7	5	7	7	4	7	7	7	6	2	7	73.25	1	3
194	4.65359121748021	5.48345609627243	5.47314670916832	2.92391622284507	3.07872050759501	5.92665960506608	5.27447361610533	5.0607765098469	4.96784714908363	6.03130444651503	4.96423165246826	5.74201232804044	6.02815289840182	1.46039914751106	6.34341369905984	6.8424174948577	4.78651973599421	1.97866549748279	5.11246864552989	6.16159168755434	3.2639937506176	3.15350314659766	4.8516981639549	7	4	7	1	2	2	7	7	2	7	7	1	7	5	7	7	7	7	7	7	1	7	7	82	1	3
[truncated: 5 more columns]
