# Supplementary material for: How Are Mate Preferences Linked with Actual Mate Selection? Tests of Mate Preference Integration Algorithms Using Computer Simulations and Actual Mating Couples
Source: PLoS One. 2016 Jun 8;11(6):e0156078. doi: 10.1371/journal.pone.0156078 (PMC4898694; doi:10.1371/journal.pone.0156078)
Supplement: S2 Data — Long-term couple and agent-based model data analyzed in Study 3. (ZIP) [file pone.0156078.s002.zip › S10/Polynomial Model Data/Polynomial Couple Population 01152016 0931.csv]

	trait1	trait2	trait3	trait4	trait5	trait6	trait7	trait8	trait9	trait10	trait11	trait12	trait13	trait14	trait15	trait16	trait17	trait18	trait19	trait20	trait21	trait22	trait23	preference1	preference2	preference3	preference4	preference5	preference6	preference7	preference8	preference9	preference10	preference11	preference12	preference13	preference14	preference15	preference16	preference17	preference18	preference19	preference20	preference21	preference22	preference23	fitpoints	sex	algorithm
1	2.95998529164415	3.61557614407435	5.22781421281486	5.81969064850608	7	6.88722814904798	6.48144866908964	7	4.560085650707	7	6.26639634209933	7	6.07526114706457	6.06527566489456	5.63014554507055	7	7	6.06620145371083	7	6.5354536804128	6.48918132358621	7	6.53389050038809	1	1	7	4	3	7	7	7	7	7	7	3	5	7	4	7	7	7	7	5	1	7	7	90	0	3
2	3.19373409155332	3.65671166272159	4.75245936902342	4.46900444465523	6.19070001192353	6.89898882634098	6.91187622646453	6.61402904706293	6.69522455583011	6.98313142394489	7	7	5.54904078540098	5.85640736512262	7	4.80190596897514	5.19575165380152	4.649146522607	6.78832260656132	6.98404899867952	5.64051811368546	6.73214237186073	6.65346344072004	7	7	1	7	1	2	5	7	7	7	7	7	7	7	5	7	7	7	7	5	1	7	7	90.75	0	3
3	3.09095278200265	4.45222589677843	5.45978793721574	6.21354667118179	7	6.03025046594351	7	6.51325614836549	7	6.33335506968837	7	5.78928789484143	6.50309247428181	6.5549758517499	7	5.6153531328428	7	6.12936373012067	6.56995975498577	5.76922933903816	4.35440260740153	6.117608830531	6.75470633546342	1	1	7	2	3	7	7	7	7	7	3	3	5	7	4	7	7	7	7	7	4	7	7	95.5	0	3
4	1	1.74628357232536	4.23540686514223	7	3.69400915899748	4.31824172868233	5.33111118070726	6.38947856118856	4.97104381017121	7	6.41042066825635	6.92103959838272	6.17246599939082	5.67166816606393	6.8107078531936	5.57589557200389	7	6.26561658316405	7	6.69055512300268	5.39323565412626	6.96095830108038	7	1	1	7	1	7	7	7	7	7	7	7	3	7	7	5	4	7	7	6	1	3	7	7	78.25	0	3
5	3.95626114882292	4.02043543165723	2.25927552562003	2.39298699734281	7	6.55733050468473	6.47049118915375	6.91210270713971	5.96711945174611	5.23342376996235	6.01081081967101	6.48650192137395	7	7	6.99256889544424	4.51174179384853	7	6.58802448285673	6.5786083427392	6.72878702090859	4.24998548015161	6.27490509618193	6.9882462153473	7	1	7	7	2	3	7	7	7	7	2	4	7	7	6	7	7	7	7	5	1	2	2	97	0	3
6	2.98996817684535	1	2.06275159331031	7	5.99488274891956	6.15962166202784	5.83688554196063	7	5.35219797313433	6.63025639359116	7	6.9425385498069	6.66241645028788	7	7	5.18246653839152	5.62284641291493	5.49181417090019	6.11714875720903	7	4.71251391776921	3.70046855372019	6.58535576801497	1	1	7	1	4	3	2	7	7	7	7	7	7	7	6	3	7	7	7	4	5	7	7	84.75	0	3
7	4.62561299105512	7	6.95802272495712	1.87647182773682	5.47511625051687	3.96500375224481	6.03469661661406	6.25754363219612	7	7	6.96949852825869	6.7949147840587	6.05603625553204	7	6.84159947600513	5.96893418232211	7	4.64163416148071	6.03081898366034	5.2818742489499	5.33807838716723	6.84327346023437	6.46881356853158	7	1	7	6	2	7	2	7	7	7	7	2	7	3	6	7	7	7	7	3	7	7	7	79.5	0	3
8	4.99342460383191	3.64580836163705	4.04120356518458	3.91999654412856	6.33726781072555	6.93762968720511	6.77812132012632	6.43380571604896	6.70678969049244	5.62887517329434	6.00292108863404	6.91822708753636	6.92043050042378	4.55829869555247	6.81907048541055	6.31601200154558	6.83967983770474	7	7	5.72464706131309	5.59723808901673	7	6.44048599819099	7	1	7	7	2	2	7	7	7	7	7	4	7	7	7	7	1	5	7	2	3	7	7	92.25	0	3
9	7	6.70597077902586	1.03041484769911	5.9269526559307	6.65418743163665	6.97124807104906	6.60750189698953	6.40308376635775	6.70084148721984	6.63751913599812	6.69471324838038	6.05503731058738	4.89039755323676	5.34646796832592	7	6.89029309331131	7	7	7	6.58981617103027	6.36085951811421	4.32941801855169	6.27077348191589	7	4	7	1	2	1	7	7	7	7	7	7	7	7	7	4	7	7	7	4	2	4	7	91	0	3
10	3.16367138481697	4.70315093509442	7	1.31258759099169	6.3604748219548	7	5.80273360916754	6.5371619581497	6.98230669437938	6.59836962372252	5.63758860942609	7	7	5.91118801080916	7	5.75024616349781	6.08129393403353	5.91716030821863	6.83856896187869	6.40408732479829	5.39817395448502	6.51390561769749	5.25605905029558	7	1	7	4	3	2	7	7	7	7	2	3	7	3	7	1	7	7	7	3	3	7	7	88.75	0	3
11	5.61201965039146	5.03269164932783	1.20427400184607	5.53789608696393	6.92673701868144	5.12770855247255	7	4.76943687579587	6.25879016012321	5.06527388962571	7	6.7116581635245	3.15535102760964	6.52244526778163	4.66033942126845	6.9488488323645	6.88011573539045	6.8067929236134	7	7	6.44268632871706	6.57242432782335	6.03818955544112	7	6	7	1	2	3	7	7	7	7	2	7	7	7	3	7	1	2	5	2	7	7	7	80.5	0	3
12	6.32091381194429	6.8068601607235	7	2.24476487393226	5.50472639546562	7	4.52764918074966	7	5.88649475129615	6.14245377752248	5.9972767697627	7	4.51544524542442	7	6.77654951640865	4.84878261552198	5.36218782040041	6.28211570355905	6.88601579737074	5.66100868065372	7	7	5.1250437775024	7	1	7	7	3	2	7	7	7	7	7	5	7	7	7	7	7	6	7	4	2	7	7	96.25	0	3
13	3.66298290597779	4.06895962977611	3.82763045617723	4.62785673875826	7	6.6150036038384	5.35907169781935	6.63664143875748	6.52677477527543	6.73573167512833	6.80260993975805	5.99401621796383	5.78597677074498	7	6.95414719283429	4.42328081527448	4.7334926592772	4.56813237909945	6.35917972930411	6.33673727426267	5.23069480694669	6.10093117531045	6.45553666205573	7	7	1	7	1	3	7	7	7	7	7	3	7	5	4	7	7	7	7	6	1	7	7	89	0	3
14	1.68980041705271	2.12323247011435	3.20279398019432	6.69621226660661	4.35426738735259	5.36953335195062	6.79914960135838	5.81328338206534	7	7	5.26778853448631	7	4.72542924496255	2.32031452460755	6.88340646722958	3.6124774746868	5.55909149412924	5.75499544894648	7	7	5.77750689597583	7	6.73849084933944	1	1	7	1	3	3	3	7	7	7	7	7	7	7	6	7	7	7	7	1	7	7	7	90.75	0	3
15	2.17885023591303	1.11880488839763	4.40066166557306	6.65082343207343	5.67565514890047	5.98288200024592	6.89628183257525	5.83763809238082	4.06695699172409	3.16930298694984	6.84828298605576	6.68630285541491	7	4.92949397010537	6.86927722173867	4.9225565316239	6.24941872356793	5.93561925537131	6.93572463174801	6.16671655995804	2.73234702734702	4.46347732008401	6.80910451222898	1	1	7	1	2	7	7	7	7	7	7	7	7	4	7	7	7	3	7	4	7	7	7	90.5	0	3
16	6.08795517523035	2.54499517641574	2.62544673017219	7	5.71970334291205	5.97733286004919	7	6.7149678395578	6.64454044911029	6.23144780560116	5.97767532248083	6.19223435348858	6.44677357602121	7	7	7	5.71340800879071	7	6.42634645461253	5.58630265358544	3.90635682402915	4.15938678648077	6.95788720661202	7	4	7	1	3	7	4	7	7	7	7	2	6	2	3	3	1	7	4	7	3	7	7	86.25	0	3
17	1.4543013129338	2.78400542983267	4.98469228919027	2.7477330016905	3.99103529520189	4.96372138344305	5.24613314617026	5.85260802848214	6.89725680258954	5.82458533215804	7	6.73473308734657	6.37284979062799	7	6.60976352642362	4.25739109638006	7	6.9739720056636	4.10292094705581	6.53998934740679	7	6.98268885565321	5.73959991346484	1	1	7	1	5	7	7	7	7	7	7	7	7	2	7	2	7	7	7	6	1	7	7	83	0	3
18	5.45535630979479	5.32118475094352	3.94130966466804	3.41783407056936	6.08440071862386	6.76026433021264	6.07789689239546	6.26218528873185	5.94205287413159	2.44033549185989	6.77568436983149	7	5.2471742521499	5.97067430073976	6.38564041883065	7	6.66667042728665	7	7	5.23137976800215	5.35917819852611	7	7	7	1	7	7	2	3	7	7	7	7	7	3	7	7	7	7	7	7	7	4	1	7	7	87.75	0	3
19	3.96828243961788	3.94694095575843	5.7501704467453	5.16698599753567	6.62592190387566	7	5.16153098255565	7	7	6.93884513181784	4.76192801311767	6.44439344416476	5.32934661616772	6.27982554568356	6.20025265910654	7	4.88538032135103	6.40422757988581	6.36287211064995	4.81243061798597	7	6.22667282972453	6.24038612422967	1	7	1	7	1	7	7	7	7	7	7	7	7	7	7	7	1	7	7	2	2	7	7	93.5	0	3
20	2.85148926278694	5.23658834475323	5.47195444115539	5.14381138679384	6.49171301342711	6.68301846511749	7	6.68500449433157	5.80421876497718	6.02295271182154	5.26789064478561	6.94968419979429	5.81573532612699	7	6.50211862518196	4.57148601691209	5.85289612989308	5.91419570824961	6.62386512206746	6.38388506205058	6.37724464870013	7	7	7	7	1	7	1	2	7	7	7	7	7	7	7	7	7	3	2	3	3	1	1	6	7	81.25	0	3
21	6.64297839400641	2.66486665034603	3.94942722479101	3.72845188017931	3.95118001909433	5.72823717901263	6.70460370647533	7	6.29650448259677	6.52115333716767	7	7	7	7	6.72865420295311	7	6.46671973642352	6.31538664549975	5.49075794745792	5.40448794270186	1.0643795754533	5.9514623095858	7	7	1	1	7	2	1	7	7	6	7	7	3	7	7	7	2	2	7	7	2	2	3	7	78	0	3
22	6.24591927248237	1.94562912104247	1.64987096513801	3.31221288718636	6.64718019005065	4.73765919724646	7	6.58001564339177	7	5.69372405205462	5.95299257295465	6.81044050294798	6.04717557189778	5.57028241979642	6.89484235211804	5.89760582015441	7	6.97264255428591	6.1938638697039	5.16697626985586	7	6.76743386777726	5.55060498232323	7	7	1	7	1	7	4	7	7	7	7	2	7	7	7	7	7	7	7	3	1	7	7	89.75	0	3
23	4.11205764415646	3.36414264950489	6.05304178544729	1.80147844883315	6.38575398261514	6.34893843013725	5.57813935541474	6.52592873035098	6.88715441055777	6.54389987494655	7	6.99958590922861	5.29075262517689	6.08375009548103	5.06513080477118	3.93647423815471	6.70713263616414	5.31373118979571	6.00812984350181	6.71867071009963	6.90356835180008	6.5608446591027	6.79598288651393	7	1	2	7	3	6	7	7	7	7	7	7	7	2	7	7	7	7	7	1	2	7	7	81.5	0	3
24	4.57443354673202	6.88373073216965	5.15872670100647	1.88252117121566	7	6.23514343297471	5.64823654442885	6.90787583835918	6.60648885225521	7	5.67179280529308	6.66263910811464	7	7	6.31035885413608	6.14289024786416	3.72149928433595	5.9381560099552	3.81435658053051	7	7	5.87011584412078	6.44128729617588	7	1	7	7	4	7	3	7	7	7	7	4	7	2	4	1	7	2	7	7	2	7	7	83.25	0	3
25	6.74941851258925	6.44449599133447	1.22644074773039	5.22361931262865	6.35645236195034	7	5.07055763364516	5.99965819248732	7	5.91908392432213	7	6.06939505706573	7	6.5705384492326	5.78812784468371	7	7	4.42361751306488	5.188264026738	5.99460421432862	6.04623265269605	4.37531107293214	6.24221167655414	7	3	7	1	3	1	4	7	7	7	7	4	6	7	7	7	7	7	7	7	1	7	7	86	0	3
26	4.60237304436381	3.79761202669882	4.27320209352378	2.0305664184882	6.15010521940287	6.46216967822728	6.73612223638715	5.69690478362404	5.82588269773407	6.83326716216471	6.0149396034746	6.86225041380583	6.85493994897836	7	6.48728030639251	4.27803336277745	7	6.8467060852987	4.83310530362177	7	5.43950534120884	6.11603680094742	6.9190258996432	7	1	7	7	2	6	4	7	3	7	7	2	7	7	7	7	1	5	7	4	1	7	7	93.75	0	3
27	2.76121195509812	4.38983643973625	3.76182563575842	4.52771986708729	6.27230745627391	7	6.46954548329077	5.69083350993794	6.12986244474806	6.09975904161891	5.26787115023891	6.10381503889337	5.62567591793899	6.57545056791761	6.06082789018451	6.3039512061539	7	5.58002362319742	6.27993918194582	7	4.55713152914785	5.04264916207391	7	1	1	7	2	3	7	7	7	7	7	7	4	7	5	7	3	7	3	7	3	7	7	7	80.5	0	3
28	1.10253679305361	1.87445361325597	5.57987507077831	3.66450207288443	5.42257813833548	7	6.40418401404699	7	7	6.92577946212194	6.31746988491995	5.92993798939104	6.38015787533266	6.88873224642933	5.17215099709514	4.79910332485719	5.64504965413987	3.70117713570141	4.00180105654859	6.90561710462764	3.25665535552845	4.74718219787285	7	1	1	7	7	3	7	7	7	7	7	7	3	7	6	4	7	7	7	5	3	7	7	7	75.25	0	3
29	4.55384162346014	1	5.12814988096744	6.00547873257206	6.13313312370017	4.68121047001247	6.81602300435626	5.45276575877577	6.93580424831444	5.78105164515796	6.94662849883142	5.45794234022117	6.21414829956728	6.01700287118269	6.00966330448028	6.60116962753664	7	7	6.69345081402055	4.81880505816034	6.03811713367795	7	5.47077848274595	1	1	7	1	7	1	7	7	7	7	7	7	7	3	4	7	7	7	7	1	1	7	7	80	0	3
30	5.79231113578514	4.00261788613764	6.90601748277067	1	5.97000418632444	6.63690773769722	6.89367924618931	6.27571032285467	6.94465693505609	2.98331684222937	6.89043723970113	6.94233074461387	7	3.2742739609161	4.92770484965634	5.5451024514272	6.23568730781802	5.18527452502297	5.9320308076508	7	6.10424777743201	4.59104222904668	6.46385259937797	7	1	1	7	2	2	7	7	7	7	7	3	7	7	2	5	7	7	7	3	7	7	7	83.75	0	3
31	3.82818244902079	2.76509867181466	2.81665297913812	6.67461137727031	4.99541184199714	5.67387524016383	6.4337558307749	6.27229803085955	5.70945914277232	5.91003305259551	6.28782295572055	6.67338097387247	6.94087828246408	5.91614241356025	7	5.29200703592189	7	5.81212904931434	7	4.36075385119774	3.19811404455327	6.0273844146839	6.46590603984775	1	1	7	1	5	7	7	7	7	7	7	7	6	7	7	7	7	7	7	2	7	7	7	101.5	0	3
32	6.36407599941769	7	6.92037499089784	2.08068792287457	6.12329855930862	3.50565793829076	6.53570387103542	6.69778430744116	6.3217565038928	7	6.81393294070342	6.40932037529867	7	6.16781655281697	5.71417938271936	5.28011624727442	6.37282231492847	6.65428370719375	2.16568307449062	6.19734636874163	7	6.37162420383432	4.63533981277477	7	1	7	7	2	1	7	7	7	7	7	7	6	2	7	7	7	7	7	7	2	4	7	81.25	0	3
33	1.18857880486804	1.69691858047541	4.14712131048602	6.6692138149726	3.43281762709053	5.1735989980601	6.48429106303979	4.93598919036923	6.93859741363425	4.96239828047774	6.13534896110055	5.8164866422958	7	6.18871388692912	6.88719954139382	7	5.72214871374453	6.14347361012065	5.70748847856502	6.35350311388561	5.93775036550651	7	6.18822363804596	1	1	7	1	7	7	7	7	7	7	7	3	7	5	6	7	2	2	7	1	2	7	7	72	0	3
34	4.43031887608372	3.52271094237079	3.41654339542508	4.36951679782635	6.49435662844952	5.66315304753382	6.7172058583932	6.82991669761166	4.89576530059285	5.56647057261403	4.8543087232399	6.81781783643142	5.58251518665414	6.67592952829995	7	5.73710551108932	6.42144971633718	5.14838336165906	7	6.45043915286697	4.82802515520842	7	4.89828610489543	7	1	7	7	1	3	7	7	7	7	7	3	7	2	4	7	7	3	7	7	7	7	7	80.75	0	3
35	2.44742396329074	1	2.96535936815582	6.7096899691542	7	5.86760174409209	6.8011967710925	6.6117072381222	5.98605808514282	7	6.08847037527824	6.02394072580269	1.39643432790061	7	5.03355549189003	3.73989625373479	6.6570319370626	6.11736687770179	5.71114803769143	6.41157633808743	4.79812280556117	5.86405465849303	6.91979999458722	1	1	7	1	3	7	7	7	7	7	7	3	7	7	7	4	7	7	7	2	7	2	7	92.5	0	3
36	3.7634024457775	4.34844726672493	4.24381829943243	4.44220358824027	5.88083677136186	7	6.82702425746237	5.01472573274239	6.93345086391748	6.02052719740022	4.21051611007814	5.89729445891541	7	7	5.67450964500455	6.89956940504991	5.57354226367133	5.82502154554775	5.71782518205056	6.88004149675964	6.54614781802021	6.54982627881227	7	7	1	7	7	2	7	7	7	7	7	7	2	7	2	3	7	1	1	7	2	1	7	7	69.25	0	3
37	4.88576679698499	4.11788462466608	3.3787006203822	3.94684690854562	6.66526493197952	5.36978033176792	7	5.37004224927703	6.52066904446085	6.77699399185737	4.1999862237825	6.1001011473436	6.42553641985524	6.83048884529966	5.4159289929509	7	6.62486956789411	6.05734846189241	6.94550842712356	6.37402962917231	6.97231112590572	6.571153078692	6.54098869004049	7	1	7	7	1	2	7	7	7	7	7	3	7	2	3	7	1	1	7	7	7	7	7	60	0	3
38	3.06440456718365	3.07228485749083	1.79376390680463	6.62211416431595	6.59249064601225	4.98605515952635	5.85436802851757	5.75217769205173	5.56175156749733	7	6.62142417570469	6.15977444041924	5.9282582581119	6.5107082019014	5.10152187184865	7	7	5.70930685579671	5.03798689307738	5.23419834553105	6.97176803458145	6.52249577224489	5.57725425145217	1	2	7	2	2	4	7	7	7	7	7	4	7	2	3	7	7	7	7	5	7	7	7	66.75	0	3
39	3.34509274485166	4.6279130286716	4.74808731192731	2.50988281477657	6.66987656509298	6.88857615392312	7	6.75514204224427	6.62312522417271	5.60216311522935	5.47815731649435	7	6.28046231972883	6.13341917038383	6.40408162563409	6.86085786100779	7	7	6.06082407585487	4.15644185436605	5.10547034503558	6.77535946181224	5.41838928077367	7	1	7	7	2	7	7	7	7	7	7	2	7	7	7	5	7	7	7	2	1	3	7	87.5	0	3
40	3.37406067331259	2.84247363186073	6.28047811681113	4.29394531006152	3.58837375948614	5.64881662580029	7	7	6.13364039099001	4.46468366563411	6.62255076483905	6.04234412376347	5.54668753600326	5.95184987018995	6.21853368179654	5.74578381210474	5.97996358819332	5.99579132084953	6.37815955117078	6.01581300952792	4.50263234434404	6.26304324449955	6.79058241941495	1	1	7	1	5	7	7	7	7	7	7	7	7	5	7	7	7	7	7	2	1	3	7	77.25	0	3
41	3.90451472070917	1.20973455048761	5.54057504599856	4.96967020068338	6.88408736877096	5.09337841011063	7	4.18357631743797	7	5.86360773251352	6.7282458081703	6.40067746326176	5.50882583070644	5.98219314640228	5.98600384023843	6.45805365826814	7	6.62978289312048	7	5.31112789334765	6.50028857601747	5.45812380772733	5.07359833481438	1	1	7	1	7	1	7	7	7	7	7	7	7	2	5	7	7	4	7	2	1	7	7	78	0	3
42	2.42229406550547	2.68122339995916	1.84959168125583	7	7	6.63006141572296	7	5.3599392875879	5.44965047545492	5.80006078563998	6.60568569240884	7	5.10770206042572	7	4.40793735877087	6.05834302907239	6.37441033376162	6.52649060653948	5.70832700963591	5.3266926275467	3.86614153443684	5.63239245994165	4.92912397469385	1	1	7	2	2	3	7	7	7	7	7	5	7	2	5	3	3	7	7	5	2	7	7	84.75	0	3
43	5.52092312369927	7	7	1	5.83655691895566	3.29106681648712	6.88133754525701	4.48414184304485	7	6.74580170288177	6.78503945043813	4.262593961554	5.10107354619794	6.60725618843926	6.84243853831012	6.14204760214603	6.44571281362726	6.89836600940004	5.86453327198115	7	4.7420908772536	6.62872346066611	5.66674819534414	7	1	7	7	3	7	3	7	7	7	7	7	5	2	2	2	7	7	7	2	2	7	7	77.5	0	3
44	3.45462828643107	4.39669224573951	1	5.02589156879726	5.61928074467102	7	5.72940588419551	5.88498045216206	7	2.88996910708167	5.56196674972837	6.49025139357866	6.95045050034813	5.00755946692737	6.40457802129503	6.75823603179513	7	3.45826457781476	5.90392820284864	5.19658225060732	3.2378944429477	7	7	1	1	7	7	2	2	2	7	7	7	2	3	7	7	6	7	7	7	3	2	1	7	7	78.25	0	3
45	4.77953175968856	2.6286934336434	6.85541473657654	1	6.08045295008808	6.75412373892153	7	5.88389265824982	6.04191789185507	3.41019111870619	6.61523319458347	6.29311165783094	7	5.1466104283293	7	5.59539804653813	5.75015979989032	6.98585629306248	5.82377392543605	6.96021982540032	4.43918426609561	4.73524466079223	6.06130629976703	7	1	1	7	3	3	7	7	7	7	7	4	7	1	3	7	7	7	7	7	1	7	7	85	0	3
46	4.63250928175835	5.98320436809561	6.46618253476197	1.84890356697155	7	5.77437609285594	5.64558252939927	6.77259480221613	6.72592400475897	5.51334779582106	5.48334572718883	7	6.44458074289523	6.72035513867658	6.60380906211352	6.55527824313318	5.13777688682175	6.96148270190003	5.42670574797213	5.64552960625067	6.30945973473383	4.67660318317552	7	7	1	7	7	3	5	7	7	2	7	6	2	7	3	7	7	7	7	7	4	3	7	7	78.75	0	3
47	1.21108495475375	5.24280868325275	1	6.62183904883869	6.97099757446143	4.98387160786992	7	5.8272167791738	4.62090393162698	3.89696050331573	6.88221535457782	6.95572170369638	6.79693755637829	7	7	3.57718428195218	5.47040225730161	7	5.94240827269878	5.84297815763052	2.17216793096488	6.87667985596044	6.45777685495827	1	3	7	3	1	2	7	7	7	7	7	7	7	1	3	2	1	2	6	7	7	7	7	83.5	0	3
48	4.73972971052221	3.98774197002729	6.93484615948465	2.55377422399129	6.64154984848252	6.60634544639146	5.90579044574712	6.84435310129218	6.42434352799282	6.8906854176113	7	2.70387891160325	4.46055009083014	5.55879118875037	6.44461523429523	5.02810333519222	6.54400728317551	5.61039476280076	6.62422963990725	3.96434700616292	6.24042389171992	6.4141757193272	6.17500774578411	7	1	1	7	2	5	7	7	7	7	7	7	7	3	7	7	7	7	7	1	1	7	7	91.25	0	3
49	4.63316345112846	3.21857863633212	5.03461898084592	1.71177619275809	5.93715905342776	6.35811534370877	2.96421915044713	7	7	6.92819612657634	2.82652558663331	5.11401836531607	6.79281028887314	5.76317536423665	6.04316696419546	5.55852869222726	6.69093982344894	5.13358642575729	2.58800177377283	6.66395851644216	7	7	5.24144979024415	7	1	7	7	2	7	2	7	7	7	7	7	7	2	2	7	7	7	7	4	4	4	1	75	0	3
50	2.62534070270168	4.59624547480045	2.78093421511563	3.0357171601191	4.22823967384526	4.33774918220259	5.11452905249244	7	6.73446247385946	4.33621556383243	6.81856752575684	5.96388994462836	5.35911902303724	6.44128422897142	6.56449551499239	7	7	4.62381861366237	3.92550657607069	6.80102306484966	6.57856419857051	5.9708536362523	6.2771597708441	1	1	7	1	2	7	7	7	7	7	7	7	7	2	7	7	7	7	7	1	1	7	7	75.75	0	3
51	6.07329921774274	6.22488259815521	5.24744406217198	2.61312719608163	3.23868347240199	7	6.19127535991293	6.30096826247869	6.84444584810872	7	5.81383040578293	6.75250196900402	3.70461734442675	7	7	7	6.82770813845263	2.7899502483627	6.19952398031562	5.30020385872011	6.00124544488185	5.62477604913613	6.21857573328659	7	1	1	7	2	7	7	7	7	1	7	3	7	7	7	7	7	4	7	4	3	7	7	80.5	0	3
52	4.50774305626988	6.47071429628933	7	2.48483768532412	6.72410931924466	5.56618766648951	4.37621123825054	5.99695655536432	6.44884555789053	4.3067823296678	5.62819257073869	7	5.8458384586379	7	7	5.75417779315442	5.76092928361525	6.05108309139745	6.93737533262617	5.25375612531529	6.69644585926004	5.97916156485138	4.59228094513266	7	1	7	7	3	7	7	7	4	7	7	2	7	3	7	7	3	7	7	4	7	7	7	78.25	0	3
53	4.6140575177586	5.55156276207254	6.46555329918391	1	5.93911591452247	3.41733120566338	6.03593403707575	5.87358143296892	6.3720638251506	5.86133756106552	7	7	4.75139716963595	7	5.23742235897902	4.48637134535426	5.75808498153801	7	7	5.91565053148843	7	7	5.67575275177333	7	1	7	3	2	7	7	7	7	7	7	3	7	2	7	2	7	7	7	3	7	4	7	76	0	3
54	2.87332160352933	1	2.23166498154351	7	5.55434492504452	6.1548800381606	6.36310488777277	6.13217473170954	4.94660199021897	6.90063690888428	2.46984649814705	6.17548128906944	1.19047088226042	6.34752911491154	6.50264425574069	6.03802263817617	6.19417995982421	5.2205850732452	6.25930261905234	7	6.11558798778484	4.22685425675602	7	1	1	7	1	4	4	7	7	7	7	7	7	7	7	2	3	7	7	7	2	5	7	2	76.75	0	3
55	7	1.50840056246846	6.35451154730172	7	4.63634665044588	3.89133165439142	2.77552569775627	6.84866685423026	6.07689881704405	6.75727600478803	5.78557657679582	5.71162775464527	5.08926816336386	7	6.01516458129878	5.99205641000339	7	5.86733720594607	6.65782790892943	6.85010070287938	4.39619192476858	5.44133652559792	7	1	3	7	7	1	2	1	7	3	7	7	1	7	2	7	7	7	7	7	2	7	7	7	85.5	0	3
56	5.97693299966982	5.05440544129428	5.69752115223505	2.51015417201371	4.04561062990638	6.67682659986103	6.92355516426055	6.8610736266703	6.24381828436892	7	5.10780417416481	6.43881547290332	2.2631309127198	7	7	7	6.64379614194503	5.10170016410694	6.82958251071941	4.55778788434779	5.58641274281497	4.79790426709618	6.87972117206682	7	1	1	7	2	2	7	7	7	1	7	3	7	7	7	7	7	5	7	4	7	7	7	79.25	0	3
57	4.86472831849891	6.20320045641707	5.8600123430056	2.17738741753547	6.82011090806661	7	6.97626157475331	7	6.85972837072122	6.32665260242773	6.34242768187739	6.06577397860469	6.22441408288149	5.9310843393995	6.50917693427401	3.31593525705252	4.93934566967512	6.53634951960561	5.17472068718259	5.20978960453697	2.67847926640893	7	3.74609481913348	7	1	7	7	1	5	5	7	7	7	7	7	7	7	7	4	7	1	6	5	7	7	7	90	0	3
58	1.63451567503603	5.58638546798718	3.45274588350832	4.77872343346257	5.56336162163975	6.93264657145755	7	6.87826397780229	5.53039091831249	6.06970466378813	5.80335881188467	4.59912399003626	2.99627219073893	6.06878190610375	5.20472283486977	7	6.94194690751228	5.57426966351891	3.73122430712264	7	4.97423295832743	4.5911262143502	6.80314774189175	1	1	7	2	3	7	7	7	7	7	7	7	7	7	7	3	2	7	5	3	7	7	7	91.75	0	3
59	6.98492772731968	6.32195099281055	1	6.37029916007973	6.81991304793801	6.86337092532006	7	7	6.48547350736329	7	5.69914889557514	7	5.02125172736997	6.59650157358788	5.58623383388562	5.45643302950413	4.55855879645264	5.74405791107418	5.85829088344978	5.21180398257606	3.71333322410155	4.19759626462762	2.25773436667721	7	6	7	1	2	3	7	7	2	7	7	3	7	3	7	3	1	7	7	2	2	7	7	86.5	0	3
60	4.75666526792978	3.91212571349841	6.17713221621644	2.96257486357385	6.6242406181825	7	5.32581083688115	4.98571482244679	5.22305128925252	6.69768814096984	5.22537375941736	6.72816522902357	5.75935677884137	5.64919903807702	6.31037172634925	5.80461850182275	6.78343816206581	6.14055776479472	5.62010408598115	5.03729993475533	7	6.87021863811788	7	1	1	7	7	1	4	3	7	7	7	7	7	7	2	5	4	1	3	5	4	7	7	7	70.25	0	3
61	2.26268620960894	1	5.15899518088152	4.76911104086175	6.11740114737041	6.3301253064276	7	5.46311208902918	7	4.65336585450122	6.09011970037822	3.80436609803838	6.64966061094987	5.28374137343884	7	5.34948899796412	4.60529492677598	5.52979428413513	4.85516561165464	5.44971486172955	6.72287865705026	6.26106866354512	7	1	1	7	1	7	2	3	7	7	7	7	7	7	7	7	7	2	7	4	2	7	7	7	69	0	3
62	2.28320021908923	1	1	6.32499735707353	4.25577907072048	5.05259201869694	4.25452359278471	6.88729755294147	5.75035514673287	4.69599780530344	5.47193722555393	6.03153936005037	6.63546592602362	6.50451109212538	6.16738215023548	5.71400705809179	6.95819553899743	4.57807892663736	7	5.24838318178932	6.19714466559029	3.27519597254232	5.70084651259678	1	1	7	1	4	7	7	7	3	7	7	7	7	6	7	7	3	7	5	7	1	7	7	82.75	0	3
63	6.26505306121949	5.35413045391028	6.64678983755488	1.71939294173965	6.22990674178228	3.40148679895987	5.21753968074475	6.59365803846224	6.73954947105985	4.93866123274711	7	7	6.01304107872373	7	4.71466786287877	4.85784499903208	5.03878939097925	6.44505138513148	6.53565376613077	6.53883181108398	6.49971380481638	7	6.92259419367464	7	1	7	2	2	7	7	7	7	7	7	3	7	1	7	3	7	7	7	7	1	3	7	58.5	0	3
64	2.35906277408057	5.05005454454435	1.96631168048164	1.84335011428007	3.57407299365205	7	6.79864451767561	6.06633895482854	6.29855422381515	5.17314668118955	6.57848643760738	5.65319822894452	7	6.10177102616519	5.96053725805511	6.02032616721755	6.83868646256313	4.94397565420975	3.53457250137791	6.94249409633092	7	2.45358347204219	6.74420137346506	1	1	7	1	2	7	7	7	7	7	7	7	7	2	7	7	7	7	7	2	1	7	7	70.25	0	3
65	4.17030432914382	6.58487266930032	6.87989028231186	1.48684300888077	6.82256684772452	6.88543398754735	7	6.32511278344484	3.22017476661016	6.81629146820759	4.85221458078376	6.9206441841237	4.12067231667149	6.6146885112302	4.09779398508821	3.54101408764274	6.62664625618178	5.71230191059845	4.75523050723259	7	3.74363989974972	4.97991687432925	6.49591794889364	7	1	7	7	2	7	7	7	7	7	2	4	7	2	7	7	2	3	4	5	2	4	7	73	0	3
66	4.81366610294003	6.67616962031121	6.7408097673171	1.5829043117894	5.16051254871756	6.79763899132953	4.40823065404682	6.14011609592064	5.61718487436132	5.62515924333536	4.38879579525083	6.51481082366035	6.73898189611752	4.14067179422783	5.38398043674095	6.51549062799767	4.16216026923033	6.08465097350556	7	6.92938051278086	7	6.6771124381199	6.59602952036034	7	1	7	7	2	1	7	7	7	7	7	7	7	2	7	3	7	7	7	3	7	7	7	67.75	0	3
67	2.42015266586101	2.94245481054527	6.33492274854523	3.79836174612464	3.13134053094973	5.66422010524951	5.90212133011839	5.52908730661271	5.98995240939973	5.26333140623376	5.97374053186484	6.26949335790031	6.68446858503525	6.71310984978481	5.4488787947675	5.73445093651372	5.92883009123315	5.59641221929965	6.18616910180642	5.16841700374651	5.40950580160334	6.4054498844089	7	1	1	7	1	4	7	7	7	7	7	7	7	7	7	7	7	7	7	7	2	1	4	7	70.5	0	3
68	2.41289388434947	1	4.58784188879055	3.77170675335295	5.65665213477689	2.67027335445391	5.71697575213875	6.93715717558981	6.12574707264106	4.10119816465159	6.91969724013985	7	4.06364438042491	6.62280633944138	6.03682365324404	6.36064034576701	5.0241230315277	5.59173565922878	5.48264331800193	7	5.27176126814284	4.44580501627331	6.46916148448962	1	7	1	7	2	7	7	7	7	7	7	3	7	2	3	7	7	7	7	3	2	3	7	70.25	0	3
69	3.39973526365229	2.574574853449	1.33005550431741	4.95603810164272	5.01583834598392	7	5.77558743646488	7	6.42839412869978	3.6284133388094	5.27974090326444	5.18122699937618	6.90613873373716	4.55622387554201	6.08180668053761	6.3739616041618	5.63715228787505	4.50926524996421	5.71118550708449	5.82710321202494	4.97117574193377	6.18644378012146	7	1	2	7	4	2	7	2	7	7	7	2	7	7	3	7	7	7	7	4	4	1	7	7	71	0	3
70	6.49582232236934	4.89386425898657	4.08183846507254	1.9954273438977	7	5.11281589177276	6.50000454764336	6.2070883740129	7	3.4007661120709	5.75080685668155	6.36756105546107	6.94010038499722	5.76791573702119	6.74953433957046	3.16639426036698	5.78537222880663	3.10564397182227	6.58193449046246	6.35304572774501	6.59492075178273	6.59544625661341	6.44304529531354	7	1	7	7	1	4	7	7	7	7	7	7	4	7	3	5	2	2	7	3	3	7	7	66.75	0	3
71	3.03154295788533	3.70122753401189	1.11907609961218	4.43020144483604	6.52466983314441	7	5.02664269244385	5.49865041223636	5.69814741302703	3.23148281992193	6.24342000357266	7	5.84022353046319	5.37944015330716	6.29866179769431	6.2964988156625	6.80041096810433	6.78414553935672	5.46166178064597	4.44064701256263	2.20861265121491	7	4.624436722284	1	2	7	7	2	7	7	7	7	7	7	2	7	3	6	7	7	7	3	7	1	7	7	75.5	0	3
72	2.63763092677325	4.14463317885694	1	4.2441019389653	6.79272116680151	7	5.16489762599527	5.55621237026726	4.16638039879817	2.98952258230303	7	5.93475755346115	5.58514142500384	5.83650152213573	6.92923247031213	6.81853033437576	7	3.36014823909334	5.31620380799939	4.48406428331812	2.91841206991468	6.82915792472953	6.46967416191284	1	2	7	7	2	7	7	7	7	7	7	7	7	7	5	6	7	7	7	2	1	7	7	78.25	0	3
73	6.56289189248474	2.06040829094647	4.16895463107953	7	4.15025563183484	4.02658327042816	7	7	4.56611273698708	5.71358688970767	5.47069879004997	5.3055211891071	6.53505487892868	5.7510840533461	6.07988446237502	4.97118380606315	6.40563873902145	4.8063133131467	6.67858594735936	6.75965733152157	3.16980668037399	6.09737783627814	6.86689636742552	1	7	7	2	1	7	6	7	7	7	7	3	7	7	3	7	5	7	5	4	7	7	7	74	0	3
74	2.12585006756945	1	5.07152735216685	7	6.35611160808914	6.30666141217709	5.94171658894185	5.43509037285804	3.67018036118439	4.99487475781949	6.97815620688917	5.14965860343505	7	4.70298299572901	6.60044944326234	5.08724656081532	6.36644762947762	4.18095017576522	5.62364416825594	5.87352041023096	3.49370039553364	6.97617547439511	6.96566860153939	1	1	7	1	2	7	7	7	7	7	7	7	4	1	4	7	7	2	7	6	1	7	1	71.75	0	3
75	1.34674392157224	2.91615694236767	5.07314896131889	3.07836667283	4.58135268159254	4.65950717305097	5.40791740330167	7	6.30872177780262	5.74226481217897	7	6.16779512442138	5.71086335179809	5.58517586527381	7	4.30104799877624	6.43840693598957	3.88528317033032	5.03826280563688	7	1.70775665223864	6.91749393203634	5.28611379983772	1	1	7	1	5	5	2	7	7	7	7	7	6	2	7	2	3	7	7	5	1	7	7	80.5	0	3
76	3.2371337288644	6.87655127531293	5.97096189758645	1	6.03298786107076	5.70897584747457	4.10010494417959	6.0223605898721	5.07467744070251	5.42690286111719	6.25569181063306	7	4.20385737111912	6.9863155050031	6.47125612850081	4.94652165943746	5.63104999947863	4.95321725810266	6.58626875472395	6.59474901721034	5.54379999422494	6.41505314822362	6.78896177932105	7	1	7	4	2	7	7	7	7	7	7	3	7	7	7	7	7	7	7	6	7	2	7	74.25	0	3
77	1	3.16360708988969	5.37515906300346	1.96570996467627	4.52630867825187	4.38528780240692	6.32305455225083	6.71455181766272	5.62213627610496	4.87746104725468	6.21055517847872	6.58879861272731	5.57818860823134	6.51259562582938	6.61034949340566	6.40932312740835	6.45288381456634	4.21563381753536	5.0436088457518	6.91886215582541	2.23524099775609	6.44223481767308	6.12217108308371	1	1	7	1	5	3	3	7	7	7	7	7	6	7	7	2	3	7	7	3	1	7	7	77	0	3
78	7	5.49874521805249	6.51690031295788	1	6.12556727307849	7	7	6.2817567017677	6.7406082990213	3.78480727355025	6.35493877859468	5.99359555035902	6.64638727124715	5.5599814254278	5.41141226328852	5.67273091467299	6.03464344630366	5.96186145621859	2.02248766329036	4.81944070952485	6.74840396993427	5.44371580409405	6.97648866987129	7	1	4	7	2	1	5	7	7	7	7	7	7	2	7	7	7	3	7	4	2	7	7	68.75	0	3
79	2.43839331165981	3.70774453879076	2.09122662019354	6.83129641346305	7	5.64628024533706	6.88810164296806	5.18763347232685	5.97959919916541	5.11510588136108	6.36096894297181	6.58141045905188	5.4777684332125	2.97853560774026	3.87172996930232	4.45301416669353	5.46416940152668	6.44364018705674	6.57875651025338	5.54770556222049	7	4.94003505798272	5.24185362442644	1	2	7	2	2	3	7	7	7	7	7	5	7	2	4	7	7	7	7	5	7	7	7	80.5	0	3
80	3.040423768302	1.77600307458804	7	3.91773305373401	1.94427222633309	5.91827448490797	6.86615978422613	6.91816144795099	2.93098222068706	3.85539444958384	6.86734896064546	7	5.83946462113011	6.5740996491665	6.17149681157234	6.60976967890556	6.93308159201126	7	5.4032686861651	5.66440301276678	3.33058606959915	5.13406330024347	7	1	1	7	1	4	4	7	7	7	7	7	7	7	5	7	7	7	7	7	3	7	3	7	73.25	0	3
81	1.48168812320242	5.2956811204795	2.57739592517815	6.71575291849733	6.8307740831191	5.94710526694675	6.04923830793546	7	6.03919539068155	6.56633019878081	5.98838185415806	7	3.43975096019436	5.22461274198941	5.89774540728722	7	6.07883470575357	6.0051844078381	6.08926742021531	6.74829182692614	6.36656500466861	5.77969809781423	4.65114132299381	1	1	7	2	2	7	7	7	7	7	7	7	7	7	6	7	1	7	7	1	7	7	7	72	0	3
82	6.33575452482407	5.16582239080006	4.45441764281035	1.48908937591839	7	5.23561075247437	7	5.55950258018454	5.81290051785971	3.91481240955304	7	6.84666336221036	6.52915394507219	5.9398262233516	6.91411410567943	5.01833952734905	7	2.9232627747026	6.93167654666997	3.44855885519504	5.3104623720918	6.34443946752588	6.83959371457275	7	1	7	7	2	5	7	7	7	7	7	7	7	7	4	3	7	7	7	3	3	7	7	70.75	0	3
83	1.56611158344221	1.84402954898733	3.17872744098301	6.13167279499997	4.35035505579092	5.8135801328159	2.7888602388394	6.91963191547687	7	2.07634693127894	7	5.21965695965697	1.58021283320436	6.03122041712877	6.57268141006453	2.96387022044145	5.33941281161053	5.57312520890367	6.32405881218617	6.08453752612183	3.68960808825469	7	7	1	1	7	1	4	7	7	7	7	7	7	7	5	6	7	5	7	7	5	3	7	7	7	69.5	0	3
84	5.44009299365528	2.81302445302157	5.59104040892434	2.19491347587694	5.00731624550225	6.25170775977505	4.09529423240658	6.44674199623487	6.57569160540582	7	6.74845296179054	5.58038235035705	5.42866463231061	6.66989317322487	4.26673968347867	6.39645762689236	5.55221179819374	5.23166426442346	2.46910248124429	6.22786066014987	6.3257982008858	7	4.03742094888669	7	1	7	7	2	7	1	7	7	7	7	7	7	1	2	7	7	7	7	3	4	6	2	57.25	0	3
85	3.85327705425434	5.70418048214079	5.3038547397061	2.44229408388715	6.44080943280213	6.92174315108858	6.42704813185697	6.06801188287734	5.1482452141684	2.71330760645686	6.37166928671871	6.56877638636299	6.01007625093114	6.565130469886	7	7	4.60677763617068	7	5.58633154217099	2.69468304668909	2.35897109395452	3.61711825272606	5.26668607315494	7	1	7	7	1	7	7	7	7	7	2	7	7	7	4	7	2	7	3	2	7	7	7	81	0	3
86	4.43734727319336	2.50635340096643	2.86838325139399	6.58376382501099	4.86062192684355	6.53893023942861	6.47827827677691	4.91240880609666	6.08538699350509	2.36111544643643	6.13167318373369	7	6.61041595924758	5.03036593657286	5.99161211367137	5.00795431987584	7	4.73336871364548	5.99487766362553	4.20358043440109	4.35189633915992	6.67217636255957	6.3250216615917	1	1	7	1	4	7	7	7	7	7	7	7	7	7	7	3	7	3	4	3	7	7	7	75.75	0	3
87	1	5.09006435119298	2.76007781356411	6.80386965878145	6.53600276897369	5.22813107561865	4.94124343812766	7	5.46275541164253	7	5.98028318753175	6.66590569216565	4.35295478172122	7	5.33246958178492	6.76334771840963	6.91909667171708	4.64954462341377	4.03533834462893	6.35983387853524	5.63138283695386	5.3305768769026	6.07146856079557	1	2	7	1	1	7	2	7	7	7	7	7	7	7	4	7	1	7	7	1	7	7	7	66.5	0	3
88	1.65693482145006	2.19163906917674	4.26587593905352	3.79289332371801	4.72086747865427	6.36621314909313	6.77205415679409	5.25176997632602	5.9242091297273	7	3.75796998660091	6.67399626905051	6.26193384160552	5.33761712695463	7	4.2706208528897	6.06580033469893	3.07188133893825	4.18085948526363	6.31295211644441	3.11964567226949	4.60124257743001	6.43916777418537	1	1	7	6	3	7	7	7	7	7	2	4	7	7	7	4	7	2	6	4	7	2	7	69.25	0	3
89	6.04319883304117	4.88844184271514	4.67740855770241	1.83629051642009	6.39286736088898	5.81649428613253	6.08985956330259	7	6.78783024596293	3.95560295132843	6.50079108710087	5.80199050258457	7	4.97097565053459	5.55429102271672	5.07242538336674	5.51903309475481	3.76142621085176	6.31274233287537	6.49183366633513	6.00956902200081	6.70500584411292	5.61325273246775	7	1	7	7	2	4	7	7	7	7	7	7	5	2	4	3	2	7	7	3	1	7	7	54	0	3
90	5.35958256577815	2.97238609989675	2.75897020608439	3.78472270137659	7	6.84239208587527	6.18794161631761	6.64385047544854	6.29420966700522	6.72880832725763	5.25301694606988	6.69013473029292	2.38761920688449	5.24073247521504	6.53233961013109	2.03469625800352	5.22342339423207	7	6.57084855542483	6.07815165463606	6.6071976204687	6.23054744987666	6.1051069856387	7	7	6	7	1	7	7	6	4	7	7	7	7	7	7	2	7	6	7	5	4	7	7	69.75	0	3
91	2.34729263412405	1.2097432133888	5.1784890023127	6.48938623969408	6.45639725996847	4.33064023654881	3.62128646323205	7	7	1.38555628421939	5.65030942478136	7	4.0639157082749	5.32442890788736	7	6.24538992740469	6.83747584051949	3.33492414238703	5.17961262986706	3.45615058999518	7	6.95586484762835	5.48579729502712	1	1	7	1	2	3	7	7	7	7	7	6	7	7	7	7	7	1	7	7	7	7	1	58.5	0	3
92	2.51733153169214	1	4.3422641740364	6.8740785157722	5.91569412510878	5.52498741797955	5.46428729821899	7	5.94514218694125	6.09035875765267	6.39439484202981	5.69821500894948	5.71023687545606	6.46463396443842	6.55091131142392	4.62579250021073	6.78376764078185	3.19573096213885	5.50371843142019	3.10145442587836	7	4.70968210341686	6.24652044744711	1	1	7	1	3	7	2	7	7	1	7	7	7	3	7	1	7	7	7	2	6	3	7	79.25	0	3
93	2.31223097182068	2.46713390482703	3.65327504166033	7	3.85663224041144	6.93088141416966	7	6.83288507079146	4.46097512399701	3.04711673900697	6.37296001887341	5.1186676806922	2.26822342252398	7	6.20359046939354	3.88624890218061	5.85349822325754	5.04232639218229	3.01482146310883	5.17842978102955	3.06737381956869	6.81831325318544	7	1	1	7	1	4	7	7	7	7	7	7	7	5	7	7	7	7	3	7	2	7	7	7	82	0	3
94	3.37311644018061	3.7711254103614	1	5.72692727248422	5.10415155792183	6.98315146695992	6.14312499457658	7	3.50273748708698	5.11890428524712	5.61923961239606	6.22159945045176	6.89676242392254	4.41274772343017	6.56533654661299	6.42070820753171	6.50013895860175	5.37978977843118	5.73304397994142	5.2340501069	4.47967021876464	5.38529567104375	5.14126199020592	1	1	7	7	2	7	7	7	7	7	7	7	7	3	7	7	7	7	3	2	1	7	7	78.75	0	3
95	1	4.91662234600707	4.49085687023702	2.56967810545548	5.06529491177851	6.34667169854409	4.42805842184639	6.99476048123341	5.34016613315645	6.21694374338985	7	6.75833735720271	4.88601092741955	6.21712367105213	4.56720056063812	4.24053722147132	6.63123579131836	6.85690143683362	2.99135322586232	6.51364074404875	3.87165250821764	3.99500978488013	6.58837372696871	1	1	7	7	2	7	7	7	7	7	7	7	7	7	7	3	7	2	3	7	2	7	7	67.5	0	3
96	1.27711926036409	4.33691366876701	4.18306945011814	3.38398031716106	4.91872866376505	6.38894962443761	3.63095226292933	5.63693476195849	5.12498284556118	5.76721131463127	7	6.72518753245042	4.05477617405645	6.95629055523365	5.31019426526646	5.82423637851108	6.63956368051925	6.50481305818678	6.56460728227311	3.46883102947866	4.91268573898714	1.75966590507872	6.02310165993351	1	1	7	7	2	7	7	7	7	7	7	4	7	7	7	2	7	2	4	7	7	7	7	70.25	0	3
97	3.78305643873493	1	4.60719257406481	3.00429080366334	5.40099626343219	3.89267642442046	1.62549186810185	6.52698171246589	6.45538021090088	6.57988416594412	6.14517615404628	4.97248500595225	5.74641710323659	7	3.8504099864915	3.52400999805283	6.28236370122695	6.24861509208445	5.33323829261	6.61460573880222	6.07096531347068	5.61462255138381	5.75595766298139	1	7	1	7	1	6	7	7	7	7	7	3	7	2	2	7	7	7	7	1	2	2	7	62	0	3
98	6.41811809154714	3.84346943888651	4.55782049645555	3.75427467104564	3.09734998929399	5.04643827436371	5.23261523892254	6.35546241185276	6.42115982381907	6.0030775301321	6.71672606869777	6.84065473341113	6.53762290958716	7	5.46001460187696	4.7711471612598	5.89936471855313	3.43395381623192	3.15450086921132	5.03804882615584	6.00009829875281	5.48671829773811	5.1272987684275	7	1	1	7	2	7	6	7	7	7	7	7	7	1	7	7	7	7	7	6	2	7	7	52.75	0	3
99	1.63258585109026	6.68639840211215	6.63134824275521	1.50026751076381	6.74382251791507	5.56266880132959	4.25827676948139	4.97481704029644	5.24897846277453	7	4.61274486624251	4.24898457533085	6.25668348609515	2.49493728676814	5.37831270050425	6.43462347718997	5.53831654703002	4.27039927187522	6.84702249039783	6.78088506493057	5.78834496894895	6.10473459952264	6.1736976551625	7	1	7	7	2	7	2	7	7	7	7	1	7	3	3	2	7	7	4	2	2	7	7	65.5	0	3
100	6.94649608174813	7	6.61249426494157	1.66077123104615	4.90864239050788	5.87722834616895	4.00294246006467	5.02966052653182	6.74967879360324	6.90839341718426	5.4777517958444	6.45197057109243	4.53175360163365	5.21398589708288	5.21721499073259	5.17744930228396	6.1098746430497	6.47149155927802	3.51165368419044	7	1	6.61504254685992	7	7	1	7	6	2	1	7	7	7	7	7	3	7	7	3	7	1	7	7	4	7	7	7	47.25	0	3
101	2.38352899263725	3.34016217218305	2.62593711216541	4.86543344776937	7	6.69244942424566	6.46445182479909	7	3.55024159316581	6.81501327480606	6.27847671637479	6.1684471722869	5.99195643120441	6.70067662274106	6.62404195396648	6.82076218556288	7	5.12458353824704	6.32192459868551	6.88918243008218	6.05117670111796	7	5.96508127496648	1	7	7	2	2	7	6	7	7	7	7	3	7	7	3	7	7	2	7	6	1	7	7	94	1	3
102	1.82645991824642	2.1223089867846	5.13754619315844	5.98225992513327	6.54537407801674	7	4.9100061280496	6.83375360502868	7	4.31227005005513	4.56281055776607	6.95041314541047	6.09377583204631	7	7	7	7	7	7	5.41591468107973	4.29639718226246	7	5.33984126985078	1	7	7	5	3	7	7	7	7	7	7	7	7	2	3	2	7	7	7	3	2	4	7	92.75	1	3
103	3.48673660512064	2.07458926874554	6.63720457831213	5.36534527098991	6.06879076842495	6.54172688811012	7	5.46747771833102	6.47893327769055	6.54139276093515	4.63382107870413	7	7	6.91018561961427	6.32618460516472	6.47514496140558	7	5.48678045634863	6.75418035756008	7	6.57272538344885	6.31389312760166	6.96157913570595	1	7	7	3	3	7	7	7	7	7	7	3	7	2	3	7	2	1	7	1	7	7	7	93.5	1	3
104	3.5008181246823	3.77486286249255	1.69142729441755	4.18061797797035	7	4.81050211790693	6.61636738691948	6.20170108846553	5.95986811487803	7	6.97673134203954	6.59683392441111	5.71363261028384	6.62223946931794	7	6.11980343826579	6.98322170171211	5.36155845114792	6.38731476705884	5.01939912526266	6.85812337544822	7	5.31558319363291	1	1	7	1	7	7	1	7	7	7	7	2	5	2	7	7	7	7	7	6	7	7	2	83.25	1	3
105	4.3461653002993	2.04576142671265	3.99608280586492	4.81980643656044	6.81394184374839	6.37487331616937	4.12206321731753	7	6.40910932496958	5.35541339266003	5.68626056669506	7	4.55650119387141	4.433966162862	7	3.51891549576997	7	7	6.16221378116853	6.59083598283326	6.54217157557075	6.96093403876983	6.33665609353928	1	7	7	1	3	2	7	7	4	7	7	6	7	7	7	5	7	7	7	4	5	7	7	105	1	3
106	4.10515154253037	2.63824527656588	1.03258587655928	1.55643588474168	6.23566142932107	6.46133274347318	6.47906936984205	5.9567121708895	7	6.90602347396572	6.17572609113033	6.69008216286964	6.03484184952498	7	6.04820960676021	7	7	7	5.88593605727412	6.54301549757203	6.21044998045458	4.06848490904879	7	1	1	1	1	2	7	7	7	7	7	7	7	7	2	3	4	7	7	2	2	7	7	7	89.75	1	3
107	2.28566176717274	2.80651687408	6.20354567707737	5.30253592048385	6.66910038695094	5.00670201645261	7	5.82335193748228	5.96010576975713	3.43337927455186	7	6.82936409582689	5.47859376838051	6.05738725245671	6.2221795418045	7	6.34479444065426	7	7	5.05513801116862	6.11705548066261	6.53255520627406	7	1	7	7	5	5	7	7	7	2	7	7	7	7	7	7	7	7	4	7	2	7	7	7	91.5	1	3
108	3.96570480798952	6.47194814659702	3.51031133010811	1.30285929337643	6.79425899514808	6.72993809580036	6.7053446451463	5.08856516409343	2.80061588776537	4.31573068397053	6.97362507026642	6.09042903359934	6.77361488701128	5.98330179824714	6.40654393051454	6.85881188829016	6.79729850929982	6.5599664639867	6.95545352625249	6.58041816314381	5.95114965243567	5.92188095763613	6.8408627179657	1	7	7	2	7	7	7	7	7	7	7	7	7	2	7	7	7	7	7	1	1	3	7	94.25	1	3
109	3.92573069484544	2.09813567419603	1	1.8863007461688	6.20629252379482	6.98546306563204	6.46342382084252	7	6.11819759985037	6.59703919402884	5.84416742954011	7	6.1433526722421	7	6.96443388678581	5.97602682583456	6.73542884949491	6.18929151875947	7	5.4495242931162	3.4031998589796	4.55048303227402	6.38369593268032	1	1	1	1	1	4	7	7	7	7	7	3	5	7	3	3	2	7	2	5	7	7	7	106	1	3
110	3.33070995910705	4.95336580670869	2.51020035645953	3.76496124175318	6.44280966121951	6.39924091940034	5.11704765240413	6.23272901769428	7	5.20625156952672	6.15325364835326	7	6.62487515880929	6.98641737612331	5.94430905768309	6.38871537767174	5.88651369456257	7	5.87735669555188	6.51858737736242	7	6.71615960159169	7	1	7	7	2	7	2	7	7	7	7	7	4	7	7	7	7	1	7	7	2	7	3	7	88.75	1	3
111	2.17256248046764	1.06435596376346	1.752757312936	1.28366985978736	5.57243252954852	7	6.91006453596604	6.1907930274022	6.25660150697489	1.83469155958568	6.68091663907608	7	4.04630633899918	5.5510745618308	7	6.06352416910348	6.49748502711044	7	7	5.23932261508331	7	6.33362624702475	7	1	1	1	2	2	2	7	7	7	7	7	4	7	7	6	7	1	7	7	2	2	7	7	96.5	1	3
112	4.12740027656925	6.41144644312038	2.67298351356345	1.92150343948117	5.9388469273299	6.16203164806918	5.92566846456122	7	5.04002714442603	5.39489498591833	6.27316096494255	4.98471372619203	6.16615077835708	6.32179079710047	7	5.72767306760419	5.67968754116218	6.30894187315613	6.46945093335359	7	4.12897765838026	5.84765469686983	7	1	1	7	2	7	7	2	7	7	7	7	3	7	7	7	7	4	7	7	4	7	7	7	86.25	1	3
113	5.86272555170307	6.14255134744203	1.02799369881046	1	3.66738089289075	6.48222838931309	5.93922562207628	6.99148390919322	6.33353065418084	5.45000842725944	6.50756401392092	6.51112456447192	6.97607354869682	5.79955976802737	6.87071997345555	5.76856712974689	6.84000329453379	6.39183981957391	6.23638273833916	6.58440953419345	1	5.84334130698643	5.20038917655209	1	7	7	1	7	4	7	7	5	7	7	4	7	7	7	2	7	7	7	5	1	7	7	97	1	3
114	3.1508120875907	2.67396293110167	2.48702959246397	1.44387753634401	6.74245016530974	4.84822286958815	7	5.55445472502255	7	7	6.53676730621901	6.41223892585808	6.69818043532004	5.79194648114564	6.61833811687449	6.3104555779251	4.7608589989881	5.80336184912783	6.73172000904786	5.19335875948807	6.51849845150048	6.08632969110555	5.64312691174146	1	7	7	3	7	2	3	7	7	7	7	3	7	2	7	7	7	7	7	4	1	7	7	92.75	1	3
115	4.50739450720597	5.48548770998338	1.89228906067794	4.62314765128335	6.81303721705409	7	6.63030484340155	7	6.726700919985	1.77660869596842	6.51184810298082	7	6.89325501452399	4.70815211726899	6.16727969016161	6.86860595064182	7	5.9521982839885	6.74005375141102	3.81178855564806	2.20040434700108	3.78593601896751	4.30848647001946	1	7	7	3	7	7	7	7	7	7	7	3	7	7	7	7	7	7	7	7	1	2	7	87.5	1	3
116	3.44926296540413	5.39127853284709	6.2809841107541	5.59993097563477	4.55785778061573	7	3.5223152419205	7	6.95732213337286	4.99164133934859	6.82832676790557	6.51362255862571	6.26299414604874	6.09122928709428	6.36557184000995	5.34561316339254	4.92307220444366	5.82840069487779	6.82289807890884	6.66781329753974	5.83557101929513	6.51695044993112	6.57886988145417	7	1	7	1	7	3	7	7	3	7	7	7	7	2	7	7	4	7	7	7	7	7	2	80.25	1	3
117	2.1288193200511	3.99703487226896	5.41226590474433	5.01417966349211	6.38883945696314	6.57766355812655	7	4.83124420272138	6.61644798581002	3.85318891914194	5.89576520561828	6.46698707657851	6.37489206628847	6.79713584368514	5.83649192745685	5.63627503882813	7	6.24951044041277	7	6.78627615472944	7	6.08766144571602	5.79599183920632	1	7	7	1	7	7	7	7	2	7	7	4	7	7	6	7	7	2	7	4	3	7	7	85	1	3
118	4.87309755441081	6.30339299160462	3.30113470853151	1.19308700864002	7	5.82489257979324	5.8006192515933	6.60638853852361	5.98465235262734	5.45765701801169	6.014351436053	6.42142873949546	5.89708281547282	4.22327631372791	7	6.59232908743362	6.49196220182264	6.32166572441827	6.82954943646504	6.39540279500626	6.00188645101288	7	6.99613434681598	1	7	7	3	7	7	7	7	7	7	7	7	7	2	6	7	7	5	7	3	1	7	7	75.75	1	3
119	3.455978933525	6.24704688918562	6.57694704097981	6.16955938003853	5.2245735551154	6.65627878177863	6.44937586120264	7	6.94591180709493	3.28297693436253	7	6.98943729225459	7	5.24705560728586	6.30340549479273	6.80569932543095	5.30518430179498	4.67871257240467	7	6.18987467842542	6.05813481377519	5.26508228788245	6.73718876822738	7	1	7	1	7	2	7	7	7	7	7	2	7	3	7	7	7	7	7	3	7	7	1	78.5	1	3
120	2.36614752166817	4.42379016303744	1.74219222248791	2.12067413524833	5.45439511950495	7	7	4.93689784625824	6.80093493338756	7	7	6.86927335397839	6.78397115003066	6.72915978416372	5.93371453253873	4.67389269929387	5.7831236829209	6.84790233607935	6.75465849737896	5.96964027775853	7	7	6.32895274545153	1	7	7	2	7	2	7	7	7	7	7	2	7	7	7	2	3	7	6	1	7	5	7	69.25	1	3
121	3.83923804222707	5.91933773720987	3.57445990134432	1.3739847717679	6.54912873997158	7	6.18168481449441	4.84781151086528	6.02853246714825	6.57026883457172	6.42094942452699	6.95940984763656	6.62919535858271	5.48677544433026	6.04289157470056	3.02419187989505	6.95071501283446	4.78963908905262	6.17789557766711	6.20422502838897	4.0184494728178	6.23385893671848	6.65385662754676	1	1	7	3	7	7	5	7	7	7	7	7	7	7	7	7	7	3	5	5	7	7	7	83	1	3
122	2.85492802283743	4.76400096789888	5.29362385292307	4.97634736230536	6.85531009255624	5.33536351268627	5.0022302248709	5.89620044994319	5.79916805605012	5.59916003110081	4.72845022865126	7	6.03194656463338	6.74696693629931	6.65492147762982	4.74221069570622	6.38079651722145	7	6.64325555585766	6.14837045611292	6.68295444362996	6.83256883903887	5.91068256873929	1	7	7	2	3	7	7	7	7	7	7	7	7	7	7	7	7	7	5	7	7	7	2	80.75	1	3
123	1.46368765686168	1.96182141241162	6.41078572417971	5.59554929443606	7	5.25155574051902	4.64992308309122	5.43267885352769	4.93730308225147	6.60429740555229	6.70228567953623	5.62483361732574	5.1799822782883	5.16492272032972	5.63304171265756	7	7	5.3969316321076	6.6389043185415	6.86124403357684	7	7	7	1	7	7	7	5	7	7	7	7	7	7	7	7	7	5	7	7	7	7	3	7	4	7	75.5	1	3
124	4.52575121615249	1.70518138556228	4.84525682615653	4.56703858814162	6.68284383382156	5.13265253055767	5.42644144031146	6.39309022280828	5.32899166070741	4.60272754930786	5.48882076943015	6.98486253651755	4.39478473563031	6.52587808602811	7	5.41638140861708	5.8799070053834	6.65528299249814	5.78597248311321	6.41168162788183	7	7	5.95779614273409	1	7	7	1	4	1	7	7	7	7	7	5	7	7	7	7	7	7	7	3	2	7	7	73.25	1	3
125	4.55707289174327	7	4.5541050389404	5.80090454059609	5.74533064483302	4.28767988635915	3.88150216152258	6.79673670321248	6.90395140287723	5.51093288706415	6.26155001138393	6.13007567449897	5.78645788555649	6.05287335010373	6.45993799576089	5.60072968015684	5.92893957874929	5.7166390598469	6.2558556054126	6.72711197642535	6.20370546767163	6.32619348823339	6.61969640977321	7	1	7	1	7	2	7	7	4	7	7	7	7	2	7	7	7	7	7	4	2	7	7	77	1	3
126	2.24190466042576	2.11040260600218	6.97092784807056	6.88288797867833	6.94938587134683	6.14284899315811	4.4538630318096	6.15782916321778	4.61624022373688	4.24840774415874	6.40926037681624	5.59613841434232	7	6.99383319773237	6.70777798302705	5.40964668358898	6.10946179624223	6.88173405637776	5.85125661137099	7	6.84352177971724	7	6.73486688649861	1	7	7	2	7	7	2	7	7	7	7	7	7	2	7	2	7	7	7	2	6	7	7	69.75	1	3
127	3.93738767645587	3.83020352102818	3.66300914570979	7	6.31920001741833	6.39353615463345	5.13419373481583	7	5.68945744349809	6.44394861100454	6.50108442602496	3.79644161770285	5.86321169494776	6.0683342877007	5.64144635081077	4.87671197737095	7	7	6.0253037556475	5.85781090321142	5.48591066063693	5.86649910955996	6.47316574979872	1	7	7	2	3	4	7	7	7	7	7	7	7	6	7	7	1	7	7	2	2	7	7	85.5	1	3
128	4.06815565942231	4.40913038797787	1.62543019676041	1	7	6.19463445542444	6.36008675735101	5.63889335743843	6.89721925054921	7	7	7	1	6.54740346829735	5.63088602086175	3.70432664442826	6.70815858760181	6.27540877326598	5.97915616626299	5.81609276327652	6.38086079469177	4.83492908972862	6.06366041429668	1	7	7	2	7	7	7	7	7	7	7	7	7	7	7	3	7	7	7	2	7	2	7	77.25	1	3
129	3.15219293445601	6.0922611837059	4.16174210811538	3.49115328824875	7	5.64780060207591	5.60969676217783	5.98821706978048	6.92594654027951	5.32201788268486	6.52526328153059	6.74411141611744	5.08748864609586	5.76082868126038	6.53135441480993	7	6.26613075765257	7	7	6.03135227532988	5.10686377101263	6.63205317190901	4.63315852852522	1	7	7	7	7	2	7	7	7	7	7	7	7	2	4	7	7	2	7	1	7	7	7	75	1	3
130	3.43986388221418	3.16583779537488	2.72628372959185	1.60779409216797	2.96065878241842	3.3007776568983	6.54077502295903	7	5.77971136258524	6.83093854895363	6.43863946817723	6.0830501989594	7	7	6.47413738281311	6.09012377056604	6.67256244850944	6.87905814576648	2.39637043788302	6.08304784466564	6.81251817077233	6.31197581629373	6.9383404221126	2	7	2	7	7	1	7	7	7	7	7	2	7	2	3	7	6	2	7	4	2	7	7	90.75	1	3
131	3.8699807615321	6.35790731564428	2.86207015819705	1.96675841134342	7	4.39986329033768	6.40619618971043	6.17562356605042	6.13161329401058	6.02028459462495	6.09448944614486	7	7	7	6.30757456901232	3.24125430223365	7	6.56416108138807	6.13490065086626	3.67168670709233	3.90488585502123	5.7140128374677	7	1	1	7	2	7	7	5	7	7	7	7	7	5	7	7	7	7	7	5	3	7	7	7	85.5	1	3
132	3.9736902829538	5.75591306998967	6.88212592026372	6.10781041638905	4.10473066441198	6.98094075035072	4.72491169165921	6.41746453204583	7	3.73370605570905	6.72045726871888	7	5.4670126045482	6.64980624411623	5.96464043959839	5.91786519305366	5.53861342134509	5.72437481151146	7	6.59684917204646	5.86259172965364	4.92603168151665	7	7	1	7	1	7	2	7	7	3	7	7	7	7	2	7	7	5	7	7	7	1	7	7	73.25	1	3
133	6.74365529946096	6.23766090307746	6.13753201402942	6.43520773369347	6.38920485886078	6.17832998229955	5.64092267720725	7	7	6.89375197770156	5.47920508993847	6.7044854960169	7	4.02215981727169	6.45616200118799	7	5.12291195083681	4.85417037005191	6.11511985119435	4.77080543824126	5.00673246624737	6.58984330035002	3.23707558031394	7	1	7	2	1	4	7	7	7	7	2	7	7	7	3	7	7	7	7	3	7	7	7	76	1	3
134	2.83392579345443	6.34739430464887	4.91457594787095	5.63306916584957	6.24202613380514	7	4.79777039229139	7	3.06125606416421	4.00774196274884	5.75885666862779	6.70542151843024	6.97605419172159	4.50124030965125	6.50469330085782	7	6.65073276357796	6.60933463132701	5.88176438855677	5.68624940124097	3.35534780850927	6.61301436511996	7	7	1	4	1	7	7	2	7	7	7	7	3	7	4	5	7	7	7	3	4	7	7	7	89.75	1	3
135	3.40740854683829	4.36911925983819	1.37491344812415	1	6.40029308647551	6.35222737092602	7	5.72323011218278	6.02253030881896	3.95175874054721	6.73550057444755	5.76204774387087	1.52729368622985	7	5.29155194480315	6.64910542613767	6.71486592973825	4.68226457497761	4.12822724556969	7	5.88489972578534	5.99540373880951	7	1	7	7	3	7	7	7	7	7	7	7	7	7	7	7	7	7	7	7	2	7	2	7	82.5	1	3
136	4.20495919004461	6.58356012886098	5.35896990658024	5.07201735813244	4.54988496576895	6.19219771695108	6.72508634286555	7	7	4.40217325083269	5.34834663460009	5.22512299507102	4.93765030717978	5.89886469257318	6.29717265413622	6.88374035289998	7	5.77041881024873	7	6.57754472459501	3.87669641517005	5.31813091184989	6.6137483964549	7	1	7	1	7	2	2	7	7	7	7	7	7	2	7	7	7	7	7	4	2	7	7	84.25	1	3
137	2.90959991047606	2.72153977640053	5.91224961706257	6.75392428269835	6.5203726136502	5.86179917749459	5.84734235959436	7	6.94433939507324	5.255559550722	5.72624028321177	6.90584761944401	6.71126903758446	3.17327218093359	3.49869696528113	5.61028100421826	7	5.1883106021198	5.81108807590667	6.25955062645721	6.35155222743387	7	7	1	7	7	3	2	7	2	7	2	7	7	7	7	7	4	7	7	7	7	2	7	7	7	76	1	3
138	5.32291825174154	5.82414277520048	5.28598350700032	4.69495400166667	7	6.52684300294671	6.77405364199388	6.13192128258837	6.63323956634074	6.59223195921302	5.6153730787441	7	4.6235713829315	6.36992566888738	5.56644494797743	5.49748763696275	5.20994888249654	6.26715239314745	6.32925903872646	5.08426418623222	5.84375689010747	6.5150011423439	4.97600466579622	7	1	7	1	1	3	7	7	7	7	7	3	7	7	7	2	1	7	7	2	2	7	7	81.75	1	3
139	3.15180938306798	6.42161305035545	2.17812335232288	3.42427536131488	6.3971507504527	6.79013043914388	6.67501051307626	5.7692234910462	7	2.48806995187278	6.78797088116938	6.20770615356418	7	5.38408940265296	6.68364411418846	6.21043960051889	6.31375991425426	6.83536681312132	7	4.78708395212469	2.55001474530629	4.01281213877365	5.04381451283284	1	7	7	3	7	7	2	7	7	7	7	7	6	7	7	7	7	7	4	7	7	2	7	83.5	1	3
140	3.38573252613509	4.25033458807087	5.19246096840478	4.78232324266628	6.45665038446251	7	6.21366426223062	5.82205719273908	5.5232921347289	3.22325941441954	7	5.79436428916128	3.92829173518891	3.73945437163655	7	6.39183935950455	5.67978365514222	5.26314390731871	6.69370337367625	5.10935728136807	4.99682260295985	6.65167493151007	6.23153306610606	1	7	7	2	3	7	7	7	7	7	7	5	7	7	7	7	7	7	5	6	2	7	7	79.25	1	3
141	3.55017863437209	1.50454256575386	4.02512479016448	2.61059681598777	7	6.54171972626944	4.13238136204615	5.28714358163191	7	6.68293972524988	6.91798548835667	7	6.46089851800884	5.59262502449306	7	6.6141401389902	6.21713219384229	6.544617575818	6.48036064245738	3.36841621859085	3.69444936360533	6.58279073331184	7	1	7	7	1	4	2	7	7	7	7	7	7	7	7	7	7	7	7	7	7	7	3	7	67	1	3
142	5.72009865054712	7	3.74596900883747	1	4.95344737409442	7	6.4789250529426	6.60760672251346	6.6424136361349	6.91888574803537	6.09683193432256	7	6.2007859094396	5.24182111746965	4.37605838485438	5.41731747001907	5.79841138675502	5.54430445681062	7	5.19322084501409	4.66382124664612	7	6.79822126434885	1	7	7	3	7	1	7	7	7	7	7	7	5	1	7	2	1	7	7	3	7	7	7	62.75	1	3
143	5.8329004436085	2.97922076860251	2.7696249255899	3.4239061732126	6.45478140828822	5.41615376483849	4.95301423899807	6.54261207026173	7	6.57482023738516	6.92988290972916	6.30200480124922	6.86388644823833	4.81153814989562	6.49878547764132	7	6.90932150290283	5.23868298957138	2.93145812011032	7	1	6.97397378199044	6.52420982818809	7	1	7	3	7	1	7	7	7	7	7	4	7	7	7	4	7	7	7	4	7	7	7	66.5	1	3
144	3.68563795870755	1.09847970879779	4.55018937098162	4.61688704855495	6.10422806669954	7	3.54285954421046	6.98931188752178	6.07899944810436	7	5.54747063659002	6.83516273967037	6.88810790974749	6.35995054059269	6.41618235719122	7	7	6.63263105647493	2.01329078954013	3.78012168577423	6.20181577131354	6.17084737275962	5.71041079477416	1	7	7	3	2	7	1	7	7	7	7	3	7	7	2	7	1	7	7	3	1	7	7	104.25	1	3
145	1.81419543882309	5.94821140644753	3.81858525156898	4.83700774173562	4.91426822482686	6.4144454275195	6.7686302281879	7	7	6.15240983790326	5.23467645523281	7	1.84921036783052	7	5.6243022176421	2.20715369589081	6.84597898536347	6.74754173564584	6.17554167545989	5.93024798298979	5.09910947414611	5.90065860301843	6.88422489333315	7	1	7	1	7	4	7	7	7	1	7	3	7	7	7	1	7	6	7	7	2	7	7	82	1	3
146	2.7159460130396	2.86153313622307	1	2.09079095360069	7	6.49403476740772	6.27890773610572	6.25371087209218	5.47493625422041	5.90134690921117	5.15223374784346	6.52628838001805	3.12835050895902	7	6.65484295515416	6.40150348676561	6.01339244633174	5.77537662723403	6.37206114225689	6.09339087122708	5.20533343468547	4.63106534688386	6.52894058767667	1	7	7	4	7	7	7	7	7	7	7	6	7	7	7	5	1	7	7	3	7	2	7	78.75	1	3
147	2.37429927294993	3.17579466392488	2.22885064833277	1	6.16852216989021	5.67651485721299	6.7607593259871	6.79300976856526	6.13425740915781	5.67591174549516	5.96234132599412	6.44676158624254	5.75845546123997	5.44634693563872	6.44307784796711	5.09354246973901	4.44255063458367	6.81280409917921	7	6.83094073058319	7	6.26193784885345	4.63372015378454	1	7	7	3	7	7	4	7	7	7	7	3	7	2	7	7	7	7	7	3	1	7	7	83.5	1	3
148	3.67822306576829	1.00449186855082	2.91586524938435	3.21132582768142	6.40571394232283	7	3.31830445812743	6.16850983485721	7	6.92704181751149	6.20208032830664	7	5.03392395768515	5.22868688263455	6.9263489017482	7	7	3.40733381896498	7	3.77584635192841	2.30289608155321	4.14933700885714	6.9840811622487	1	7	7	1	4	3	7	7	6	7	7	6	7	5	2	7	7	7	7	7	7	2	2	84.25	1	3
149	2.80085769309185	1.82989469690909	4.83210892972592	3.82665165205157	6.32586457652909	7	3.89662590800199	7	5.77499457107695	6.49447671435143	6.23568508094813	6.44553120561754	6.99275296347278	6.17869224127851	6.09033918331528	2.62147688660899	6.57129407779478	6.73098741774536	3.39131696374072	5.16423964399464	5.54859034879607	6.58146752731644	5.18960765092417	1	7	7	4	3	7	7	7	7	7	7	7	7	7	7	7	7	7	7	2	2	7	2	100	1	3
150	6.01549705626133	4.09917092650411	3.84824429418551	3.02685035454044	5.23928366535311	5.55351711097003	6.69312684102391	6.49332114111813	6.25216458722248	6.9972518691826	7	6.83608683763427	6.59663776143519	5.73898924988447	5.85688000636428	7	6.99808757855728	5.17320405357155	1.97765096176877	5.59343626542647	5.18206984484992	6.03202154022098	3.66216941994931	7	1	7	2	7	1	7	7	7	7	7	7	7	7	3	6	7	7	2	3	7	7	7	74.75	1	3
151	6.50623344925967	6.122121104556	5.4872936179478	5.072873502349	6.2342931994333	7	7	6.4358989514575	6.07033270376695	5.91219175147393	6.68197213928548	7	4.65603068308641	5.35028519494983	4.21879349868181	5.88236129494822	4.55916611055078	7	5.77209317405837	6.71344392420031	6.59047799250594	3.49478217548817	6.12504596205392	7	1	7	1	1	3	3	7	7	7	2	3	7	7	7	7	2	7	7	2	7	7	7	83.5	1	3
152	6.03647737886275	4.35678332225696	4.24886246686545	1.93525730639539	2.43509799170693	7	6.95784317827568	5.93346998989332	6.98209520289495	6.86251555282718	4.84691452012301	6.5620564370889	5.48721158213686	5.73690791438649	6.62962774415735	6.70256939989804	4.52354045332248	7	4.01691422279671	7	6.18070326331914	3.77342759943459	6.48119283169646	1	1	1	4	3	7	7	7	7	7	7	5	7	3	4	3	7	2	7	1	2	2	7	90.25	1	3
153	1.6806160302879	1.76975747749224	6.27404215595543	7	5.91707693662947	6.94495378087383	5.39862522946403	6.02212093713214	6.50074542379729	4.54715424108335	7	6.2456249780085	3.82930296383375	6.98984770432832	6.4324563344995	5.58892034967662	6.95331263043898	6.10105709124887	4.39257975836603	6.49792761944288	4.24725761770009	6.72923649797789	6.30629232582542	1	7	7	2	7	3	7	7	7	7	7	7	7	2	5	4	7	7	7	6	5	7	7	67	1	3
154	3.86830209934635	4.60559284166925	1.20223734292312	1.64161225512373	6.56934115597743	6.67526507302273	6.89643637725361	6.8153420888347	3.79519849867148	4.24031682135428	6.15774893765075	7	4.39514311859921	6.77166332035983	4.28431160651564	5.34815679501245	6.41633531348955	5.65503717358548	5.26456430756899	7	4.31835186436726	5.3332033234421	6.59888736503626	1	7	7	3	7	7	7	7	7	7	7	7	7	7	7	3	7	7	7	2	7	2	1	74.75	1	3
155	2.7107009529778	2.97198187104938	2.67291555288459	2.24236908359574	3.84709641002509	7	6.76710720643707	6.41854867481116	5.85800531281494	5.41377417624294	6.65007052993405	6.15322764724667	5.7291297538447	6.85338814748465	6.65294455048643	3.60776996815955	7	2.82886474982962	2.65911480873131	5.98979882730372	6.73596371371867	6.48655301058626	6.94268653370663	1	1	2	7	7	7	2	7	6	1	7	7	7	7	7	7	7	7	7	7	2	7	7	78.5	1	3
156	2.88535384824623	4.65557852506483	1.54333273674604	5.69290349692565	7	4.16761964728472	6.06381813506999	5.75218059794296	6.09643391723674	5.9324896229253	6.00793455158408	6.32120034627226	6.28344692702887	6.38744237596545	6.96626263008412	5.95142982326358	6.35201986349339	6.12123861454379	5.452703720638	5.90555531065046	5.00028023822777	5.96095536677898	4.72500508480918	1	1	7	1	7	7	2	7	7	7	7	7	7	3	5	7	7	7	7	7	2	7	7	67.25	1	3
157	7	4.15160828397824	3.13067375076948	1	1	6.97741327843435	6.40466849493178	6.78583982709689	5.63015478456579	6.38350872346943	7	6.73305085153069	6.55766067463674	6.57879578550572	7	5.71033240881617	3.97081258654417	7	5.22422832785008	6.08712513787409	2.32603592948838	5.36688086833206	4.29614464141037	1	1	1	6	2	5	5	7	7	7	7	7	7	7	3	1	7	7	4	3	1	7	7	78	1	3
158	2.6235163296815	1.54804457036695	4.7506178010344	3.60888266099883	5.85275851673356	6.53189947491329	4.92818906000257	5.31998425050075	4.68547222810392	6.88333640904116	7	6.54241059228187	6.42039695648823	6.32565128719438	6.14307288438114	5.66111369913901	5.69854914512952	6.10970872437394	6.76557930927291	5.28942919966455	5.60588909536027	4.97503936914087	5.26996524284684	1	1	7	1	5	2	7	7	7	7	7	2	7	7	6	7	7	7	7	3	7	7	7	79.75	1	3
159	3.44975215654287	2.69202280690689	1.34139845648439	1.21788815177392	5.75985730794586	6.32040377692068	6.77416354107514	6.30493954755745	6.69204183129303	6.84782457306776	5.92334378682152	7	6.87048929800884	2.35400620601059	6.43717125432123	5.9565006512418	5.28040397506359	7	1	7	4.98897623367727	5.00542730500141	6.59754119209636	1	1	1	1	3	7	7	7	7	7	7	3	7	7	2	7	7	7	7	7	7	7	7	93.5	1	3
160	3.14406993457012	2.4694318688708	4.87415047010333	6.3518660398738	6.89889878232169	5.68890786199345	5.7187335922342	6.79192476164202	6.41362355779277	5.94759732688112	4.49350285209971	6.68045508010776	5.97682408541862	3.0732324924746	4.62824731104349	6.14770824607166	6.77956052997466	6.34317763923223	6.66489175078828	6.05775775186581	7	7	5.82300882302059	1	7	7	2	3	2	3	7	7	5	2	7	7	7	4	2	7	7	7	2	7	7	7	75.25	1	3
161	6.69678426308318	6.24360434376008	1	2.20989262267472	4.77359285621181	7	7	7	5.39241492219163	4.84863388331885	5.62199715359404	1.64072430049452	7	5.6965351369688	5.82964820958721	6.35377042696794	7	6.76854862911126	5.78874242666451	4.21814283007362	1.42236221897875	6.70899485324118	7	1	7	7	2	7	7	2	7	4	7	7	3	7	7	7	3	7	7	7	1	1	7	7	82	1	3
162	4.7119640137521	2.28325599725737	4.22194199614468	5.33340446413633	4.83901606027791	7	4.63514019891316	6.55055916360295	5.84375122017628	4.12073005011627	7	2.72616460221534	6.47504094473281	5.85676840309043	5.56499486065814	6.04045455851067	6.87176430830601	7	4.67772797909748	5.37462325486018	6.01850508826853	3.74633986929587	7	1	7	7	2	6	7	7	7	7	7	7	7	7	7	7	7	7	7	7	2	1	2	1	80.75	1	3
163	5.0157770772569	4.51172657022151	4.05480332784696	2.55489171779736	6.42656187744074	3.60419756285975	7	5.11617945775803	6.55165724265652	7	6.29561712571562	3.7366708489464	4.21607834604489	5.55729981717897	5.70382840811635	6.43133312364421	7	6.80675754580181	6.82579043948436	5.99798475696555	5.26086425526446	6.8716088892636	6.43476938084981	7	1	7	4	7	2	3	7	7	7	7	7	5	3	2	2	7	7	7	2	2	7	7	65.5	1	3
164	2.79169424759428	1.11876313343372	4.87620882757993	3.22887524535218	6.05817798007949	7	4.37529173826021	5.80271272969264	5.38563302147014	5.60683680735411	5.95027046445288	5.37484797329713	6.63815538319745	6.60802824646707	6.67978029935371	7	6.79954364312221	5.88025101151774	2.6204715455879	4.45635005936359	6.52543131393587	5.23744312736614	5.81096953984369	1	7	7	5	3	7	7	7	7	7	7	4	7	7	2	7	1	7	7	2	2	7	2	82.25	1	3
165	2.25781270865276	1.63626426810767	2.00522827992779	2.79660000259238	3.18818703737177	5.99848901548259	5.20515424698485	7	2.75224139069361	5.81798520392493	5.62773762209751	6.25160837874366	4.94033677866725	6.16279762080967	5.01800970650979	4.48220891076791	6.74376904974471	5.22401913418523	4.73571216768505	7	5.35199124519393	6.42107364355845	6.66736199557469	2	3	1	7	7	7	7	7	7	7	2	5	7	2	7	5	2	3	5	4	2	7	7	77	1	3
166	6.38330600760575	4.36382027513619	5.46169567952837	1.18206928982787	5.06821306921692	6.46410614797141	2.01925167011824	6.44421424592952	7	6.24763806442569	3.45074106152846	6.07400500983796	6.97717295061304	5.68245418752394	5.80079962795229	7	6.2404973842072	5.10050651590463	3.06735252326838	5.5539258702042	5.89496967341376	6.20233816810687	5.87947176154562	7	1	7	5	7	7	1	7	7	7	7	7	7	2	2	7	7	7	7	3	3	7	1	66.75	1	3
167	2.3659614177062	5.8365197292659	5.13316629091535	3.44113686338571	6.00275103695289	6.98892143837596	5.9712602264056	7	7	6.44399373780286	5.88122640227866	1	5.75486533036014	6.83466097351234	6.32994700792602	5.08720488425267	6.16559813508388	5.83214511667983	6.55409926590428	5.27379926339611	2.84851515672571	7	7	1	7	7	7	7	2	2	7	7	7	7	2	7	7	7	7	7	7	4	4	1	2	7	67.5	1	3
168	2.86198595758353	3.28024227317756	4.23183475257871	5.99194379105062	5.79580002130881	5.68624474342094	6.37649962143312	7	6.32899427580473	2.88084926067207	6.21484879169318	5.08578581661164	5.15646573638718	6.11481666500918	6.22359488356297	5.38622688282437	5.28973141414966	3.96359032110901	5.34843204044367	5.55369887145352	7	7	5.866630454248	1	7	7	2	7	4	6	7	7	7	7	7	7	7	7	2	2	7	7	5	7	7	7	88.25	1	3
169	5.722374822893	6.95196790553505	1.44955057931587	1.65010420559401	5.4804214250738	5.45095528185828	6.3274547211077	6.45795338061238	5.69871778041793	5.48773155597856	7	1.78183121343477	6.64018394952401	5.40002778376734	6.09977919373029	6.37601254553339	6.82756815369307	6.65677420556186	6.25701697592296	4.89964130117485	1.18040657119287	6.15080921865448	5.98667623740696	1	7	7	1	7	7	7	7	6	7	7	3	7	7	7	7	7	7	7	1	1	3	7	75	1	3
170	6.3188223016361	6.5697781579822	1.12248425575785	2.74574320785171	5.66274229151945	7	6.43522323378961	5.41362566860828	4.98947708068778	5.78693383736005	5.45627305162526	1.50082672713733	6.96284419169417	6.46477516724462	6.12486873143587	5.17242569159085	5.26303718017709	6.1292266739256	3.79600431129575	7	6.11823530425703	7	7	1	7	7	2	7	2	2	7	7	7	7	7	7	7	7	7	1	7	7	2	7	7	1	64.75	1	3
171	3.10806967551092	1.36339146781906	5.10582625352875	4.66434336885837	6.10998769800681	7	3.57103623122165	6.08912607000917	5.5836648579495	6.13599900681614	6.51072235488861	6.54548524846872	7	6.11400981905173	6.55977029242141	1.5430986818283	6.63982468397924	6.04895622415497	2.4294519244026	4.21628305600481	5.39743269859753	6.40535102620868	5.8046742530949	1	7	7	4	3	7	2	7	7	7	7	7	7	7	2	7	1	7	7	4	2	7	1	95.5	1	3
172	6.38282554867356	6.56736934498497	1.62932980632643	2.24008224739655	5.84382056177544	6.47373117944379	4.26211555202329	6.1097157759545	3.04557874225442	5.00363660065999	6.60845409049901	7	7	6.42050597481056	6.97975909940991	5.78559321700655	5.59440769584861	4.502683765198	5.42790642745764	4.46276908936494	3.68006159657862	5.34451202031879	7	1	7	7	3	7	4	7	7	7	7	7	2	7	7	6	7	7	7	7	7	7	7	7	66.25	1	3
173	3.44605606010508	4.74489593433936	1	5.36203434390088	1	7	5.97204555079185	6.22524883304379	5.76848119998511	6.09292577981356	7	2.93780933362191	5.6009914438399	6.50409286241943	5.95297015295308	4.73774900585938	5.95141579536354	6.41951165003885	4.99197899077718	5.06410721791086	6.49273307214677	6.76428437083222	4.32976085124402	1	1	2	2	7	2	2	7	7	7	7	3	7	7	7	3	7	2	3	7	1	3	7	67	1	3
174	3.64606545328609	1.08416512936789	3.44432921341976	2.69414912788232	6.9572651231678	6.93986405188632	6.02386066677439	6.2328624094996	6.17807362406051	1.88337960697277	5.43758150795309	6.94443797128751	5.35564132146325	5.90918565816869	7	5.8719596952061	6.24502490510642	7	6.46992180542227	5.99238906238036	1.85416302906545	4.19824426963799	4.00023815138732	1	7	7	1	3	4	7	7	7	7	7	7	7	7	7	7	7	7	7	7	7	3	7	77.75	1	3
175	3.61166795490538	5.1234232567226	5.52323340234816	4.0544126961887	6.24511935401785	7	5.04261166205897	5.48419711922409	5.53029198161796	6.62301479893415	7	1	5.54867976220217	4.39826636266346	7	6.7378743774125	6.53786895639648	4.61418816970679	6.4804622189008	6.43768397742931	3.4573827807226	6.28401104513563	6.59526023690223	1	7	7	7	7	2	1	7	7	7	7	2	7	7	7	7	7	7	4	3	7	3	7	72.5	1	3
176	2.30252946590229	7	4.22577756472074	5.7641752402202	6.82276577853331	4.82344901873401	5.48809158916869	6.62730896047773	5.73970191167425	6.84600467463872	5.72855766590746	6.65218386582656	5.94557510937774	6.20819514257639	6.899386883783	2.90451975039272	4.97561400005155	5.55676563919743	4.59648544973366	6.12136737876178	2.24628264993383	6.23350886978027	5.35040864317868	7	1	5	1	7	7	4	7	7	7	7	6	7	3	6	7	7	7	7	3	1	7	7	78.25	1	3
177	1.96448227933104	1.91262828881994	5.87410191707061	4.81373163190138	5.54072655062339	6.96816731674495	4.93034593978826	5.44613796013538	4.42099598926558	5.62848722458465	5.43212721157827	6.22429708982267	5.85308895089664	6.72171135188335	5.50562946406899	5.12906534257734	5.7346610806396	6.1059697393886	6.35355726967658	5.77714330007397	5.66576663976639	6.78149544390697	6.76228314067253	1	7	7	3	3	7	7	7	7	7	7	7	7	7	6	7	5	3	4	3	7	7	7	61	1	3
178	7	6.05190067023139	6.83850690350848	7	6.81887448597835	4.77552311099337	6.22106782842465	4.2430577705842	7	6.50684911836905	5.127062394069	6.04316720802959	6.48602342227999	3.83160277893969	5.31194676396987	5.3198368336995	6.34387947933129	6.84537187413252	5.49533531292917	4.46517115120321	6.29225949092901	6.73730374576297	5.7233185160389	7	1	7	2	1	4	3	7	7	7	2	4	7	7	3	7	7	3	3	2	7	7	7	43.75	1	3
179	5.30857805902328	5.11440028614481	5.10331708426389	2.23463122995174	5.19566268861816	5.801268255558	7	7	5.48152382864234	4.10771727358595	5.57952170301711	5.45212309628955	3.29115908056235	5.77499404471732	5.30539763300663	5.94573406368457	5.64546049623976	6.9103402893217	6.28687401705073	5.44367057261656	4.15344973841026	4.48896400332634	6.40772241421272	1	7	7	2	7	7	4	7	2	7	7	4	7	5	2	2	2	2	7	3	7	7	7	78.5	1	3
180	6.06306982353344	3.19592495768432	3.42021895441578	5.44593196819036	7	5.29871369417803	6.34806979323607	6.41798040274795	6.68057888040992	5.9959434189658	4.08381007090811	6.76361496059331	4.72831105904898	5.97888068237432	4.87985889695306	5.09794533783122	4.68974207377404	4.21107431878533	4.34602490259024	6.97867699079162	4.33714919835207	6.40449748500163	7	1	7	7	1	7	7	2	7	7	7	7	7	7	3	7	7	7	7	7	3	3	7	7	68.25	1	3
181	3.81569917567573	1	6.86360371373726	6.9871967819128	5.12424778373494	3.60637298870632	5.23481476608602	5.13746586266387	5.02243531637001	6.49855946418109	7	7	5.46733236162004	6.95805278783511	5.68480657285798	3.64014059579086	5.06906014304204	6.03983741470446	5.65326096390228	6.088083026617	6.62250597641467	5.53505939415716	5.54818557252109	1	7	7	4	7	7	7	7	7	7	7	7	7	2	2	1	7	7	7	2	2	3	7	66	1	3
182	3.49670412390897	2.37910248926395	2.19578443333107	2.08744840532861	4.41859513289762	6.92847884227105	6.22083987321875	6.95798893497317	6.80256141273384	4.72617673722025	7	5.37645841543205	6.23772965543117	6.89306538901275	7	5.04937362364977	6.98211374738584	5.30653461110809	3.66177745951668	4.46262206523079	5.3180531625448	4.28605044454831	7	1	1	2	7	7	7	7	7	7	7	7	7	6	7	7	1	7	7	7	7	2	7	7	69.75	1	3
183	2.12881148049986	4.11022713135955	4.55490221903261	2.62901573179368	7	5.44729279014075	3.4487838332615	4.65091266168211	7	1.89212273010161	6.22445738434733	6.5505948512927	2.32140677874541	6.56714036101169	6.70561282784774	3.38146430540946	5.86166067993629	5.18564092721493	5.67677663751249	6.1422124108262	4.71050674945676	6.69657341071585	6.71364796552997	1	7	7	1	7	7	7	7	7	7	7	7	7	5	7	4	7	5	5	3	7	7	7	58.5	1	3
184	4.30097265321116	2.70873139383234	4.65584965391447	5.916727888443	5.28422404888771	7	6.35458887702422	5.96950773118044	5.81068008409953	4.11608507984731	7	1.90018441417284	6.00065993760922	5.12593569131726	5.88799205342627	6.11959650773907	7	4.93663314742365	3.19718721702231	6.46732786445787	7	5.74793609774727	5.33972634728488	1	7	7	2	6	7	7	7	6	7	7	1	7	3	7	7	7	7	7	2	1	7	7	55.25	1	3
185	2.3860113843536	7	4.97629944551957	2.0630100809978	4.08512025634658	6.49904797595714	5.93170094675006	6.14709793882618	4.99757847623191	4.68592449594856	6.25748851644101	3.5890885614082	5.6013199784406	7	7	5.41552509267292	6.90440986151799	7	5.23568660736144	7	3.35033939693431	4.49149569320417	4.18069317117925	1	7	7	5	7	7	7	7	7	7	7	7	7	7	4	7	2	7	3	3	1	7	7	64	1	3
186	4.68756489376062	5.51307277416525	1.739126886799	3.50938532779035	5.91832347140737	7	5.52737717149755	5.53462725568499	3.73678434964752	2.53196852391665	6.67221489199813	6.11385592337053	7	5.41537443131696	5.95932372068172	6.61090799076941	6.55301118185158	7	5.87152084314248	2.1111905262193	3.22646599858187	3.23636552579879	5.35756066330334	1	7	7	3	7	3	2	7	7	7	7	3	7	7	7	7	7	7	7	7	7	7	7	73.75	1	3
187	3.39826305032835	6.85712241161811	2.02587001264149	2.05994872783712	5.81020709406232	5.09833025643839	5.62887563519954	5.93568341378686	5.51150544918561	6.55095585271246	5.18512843756985	6.45989350767773	5.63790909201564	6.25066758001092	6.84426074995064	5.95100792317946	6.62602742744223	5.06138855554935	7	3.80884491967573	4.22621435829442	5.2328804393229	4.5839561686028	1	1	7	2	7	3	2	7	7	7	7	4	7	3	3	7	5	7	7	6	7	7	7	66.5	1	3
188	4.07691920536657	5.26234803358684	4.547032931879	5.78824052621972	5.7971219651522	5.73672491792322	4.97165628323455	4.13320066668001	6.37234161053204	7	5.71297699314184	6.06267771838429	4.5887881309816	5.57847896873594	4.33376501077242	4.72626519087561	5.6942943810209	4.40773925048211	6.75106876858564	7	5.16518533128834	4.2393332488938	6.40376035480608	7	1	7	1	7	7	2	7	5	7	7	1	7	2	6	3	7	7	4	7	2	7	7	75.25	1	3
189	1.47703526861754	1.00214261956894	1.08128235585272	1.80469912457788	4.66401015448225	6.28353966083155	7	4.68242868527206	5.64411586197489	6.19136545345291	5.22408911571554	5.83390273475721	4.43782655873275	6.65183504800526	6.94332188373578	3.8339720809994	5.72117115867966	1.76233650800924	6.78193104953946	6.56310378438998	1	6.03609884823092	5.54097130392902	1	1	1	2	2	4	7	7	7	7	2	7	6	7	7	7	7	7	7	5	1	7	7	87	1	3
190	6.26647490358665	4.14798058917106	4.29593717478835	2.34289855111648	1	6.92899254166633	5.59435502902154	5.90055457377484	6.77206182887546	5.32197273592048	5.71187114062174	4.92115846539284	7	5.21086198833595	6.48273287918565	1.50605621719037	5.19235536868693	6.83174375563024	6.57749220700624	7	2.2832728894011	4.76872620763716	4.91855513702885	1	1	1	7	2	7	7	7	7	7	7	7	7	7	3	1	7	7	7	4	3	7	7	78.75	1	3
191	1.82981258491704	1.23469103439191	5.0446225775236	5.57047024144687	5.93989198338074	5.7280760469779	5.81886652854714	6.90755050155348	6.38577454311966	6.30114436084379	5.15150973979972	4.91887267522497	6.4934675041108	6.23333594928291	5.4897344015935	4.14196099845627	7	5.30239183417026	4.31991597384139	3.39694927458467	6.34624107779368	4.29327571110478	7	1	7	7	7	7	3	7	7	7	1	7	7	7	7	5	1	7	6	7	5	1	2	7	79.5	1	3
192	4.21152097212935	5.54152088495118	2.75155455197256	2.23006873222274	5.74157683171483	4.8800180979121	6.17878828924031	6.42793471055669	1.77133430374299	5.38248042964373	5.69251756789663	5.77754760904499	6.96997853974049	6.08149231834065	6.7584091732794	5.65741745901112	6.51514069459557	6.82358919959215	7	3.69186210139561	5.88282662486424	6.62322574123147	3.89657162001293	1	1	7	2	7	2	6	7	7	7	7	2	7	3	2	7	7	7	7	6	1	7	7	72.25	1	3
193	5.62768100965096	3.40266762195592	4.71187330307978	1	4.51413014091368	4.87481808110036	7	6.65228697873508	5.68005020476407	5.595307565153	4.76648362952709	1	5.50578790903361	3.30904044062236	6.66277040691543	5.66837317541136	4.5112847625486	5.35430645587521	5.69358155018296	6.62731273676039	6.90464321619109	6.46464792884469	6.8216673957662	1	7	7	2	7	7	3	7	7	7	7	7	7	4	7	7	7	2	7	4	1	3	7	76	1	3
194	7	6.05302848603997	3.64836245735378	2.36566838085712	6.33150590350288	6.24944236928934	4.2382752750443	6.01771210313972	4.37008867304014	6.0109167235723	5.27262661638051	5.3159388582478	4.19362929460936	3.64512059500572	5.75192701462415	5.07081990815329	4.82333491724614	7	7	7	6.40241795267566	6.91726313775471	4.31899838152294	4	1	7	5	7	1	7	7	7	7	7	2	7	2	7	3	7	7	7	3	1	7	7	66.75	1	3
195	6.55452144101314	3.74691638706562	3.70595343988101	1.10851745919065	1.36503725465956	5.01888169801507	6.18737331775768	5.94862739426636	5.12465482883947	6.18907747047042	7	7	7	6.16920896633107	6.47434339548842	6.26256834070226	5.31557378859894	6.07009897840198	2.33956404193012	5.86432108438463	2.97572458868687	5.89076438487466	5.2843392424295	1	1	1	3	2	4	5	7	7	7	7	7	7	2	3	1	7	7	7	4	1	7	7	71.5	1	3
196	5.33317957238437	4.17704744668902	4.13990135501793	1	4.73420776495709	3.91483942143822	4.80726269800426	5.81771488042	5.98513378331906	3.35699289684331	5.38064321229588	1.24969481533957	6.01257697470687	6.27897046237314	6.2014919084177	4.74144779545752	6.40541913746055	5.97517860472788	6.29457695313433	6.14938790879883	7	5.78161972908176	5.70357723188789	1	7	7	2	7	7	3	7	7	7	7	7	7	4	4	7	7	3	7	3	2	2	7	52.25	1	3
197	1.94063121579774	7	4.19801832314576	4.31074139867314	5.91019466853869	5.33358663014961	6.84694692162945	6.57833906729933	4.99536350950822	5.42213637686149	3.9631179405355	6.93504475164545	5.75604267317869	5.83140407605073	3.94075398297186	7	6.28609568273724	6.72269716560929	6.98650357506307	4.11403210174149	1.01869070039862	6.37344660771038	6.3608907504448	1	7	7	7	7	2	7	7	7	7	7	7	7	1	3	7	7	1	6	7	1	7	7	72	1	3
198	1.89004324726112	6.80268099627572	3.82934537181571	4.90070570227076	5.59910477804732	6.5661584531837	5.88334306275117	6.86168548689635	6.07777080947181	4.38630810966638	4.24575772829511	4.88731926435962	6.50885617536822	6.44954237889117	4.57900864775873	3.34649182809686	5.81986254673562	6.43224955498835	6.24659235051511	6.68031694082456	1	6.14712457644156	6.27693747796646	1	7	7	7	7	2	7	7	7	7	7	3	7	7	4	7	1	7	7	7	1	7	7	70.75	1	3
199	1.40656374292903	3.33464238589908	4.15850068357565	1.9964569831987	6.80239409959701	6.8961184230518	4.87012171835262	5.78559858115345	3.43900282155132	6.26777378763735	6.298935754112	7	4.38986088502924	7	5.13527277719071	5.53830366598293	5.66568750145645	5.5927792240309	2.82105856608731	4.12624327675061	3.9504440804739	2.92512358380644	6.57895488070349	1	7	7	1	7	7	7	7	7	7	7	7	7	7	7	4	7	1	4	7	2	3	7	66.5	1	3
200	2.79632260769973	4.68977090160811	1.27104063883316	5.26566371221343	2.34108741023995	3.68589969617157	5.89712625242254	3.16960281302015	5.17028217367715	4.55080322670301	5.39300132680778	2.98978042241646	3.13507589888153	5.84516478279841	6.69838811319388	2.53267080786481	6.21539210750899	6.12387880786741	5.23333667303193	5.58049361121396	5.42196114543585	6.58969579195247	7	1	1	2	2	7	3	7	7	7	7	7	7	7	7	7	2	7	2	3	2	1	3	7	62.25	1	3
[truncated: 5 more columns]
