# Supplementary material for: How Are Mate Preferences Linked with Actual Mate Selection? Tests of Mate Preference Integration Algorithms Using Computer Simulations and Actual Mating Couples
Source: PLoS One. 2016 Jun 8;11(6):e0156078. doi: 10.1371/journal.pone.0156078 (PMC4898694; doi:10.1371/journal.pone.0156078)
Supplement: S2 Data — Long-term couple and agent-based model data analyzed in Study 3. (ZIP) [file pone.0156078.s002.zip › S10/Polynomial Model Data/Polynomial Couple Population 01152016 0932.csv]

	trait1	trait2	trait3	trait4	trait5	trait6	trait7	trait8	trait9	trait10	trait11	trait12	trait13	trait14	trait15	trait16	trait17	trait18	trait19	trait20	trait21	trait22	trait23	preference1	preference2	preference3	preference4	preference5	preference6	preference7	preference8	preference9	preference10	preference11	preference12	preference13	preference14	preference15	preference16	preference17	preference18	preference19	preference20	preference21	preference22	preference23	fitpoints	sex	algorithm
1	5.99624301580981	5.33770794330744	6.36066281335547	6.02244941448642	7	6.5430900727889	7	6.48340648501066	5.34103456949784	4.31415656565384	6.65927575235252	7	1.16762763227339	7	5.59445559132021	5.85683712391631	5.92261353035142	6.92185821269704	6.74730151622005	7	7	7	6.59123708482191	2	1	7	2	1	7	7	7	7	7	7	7	1	7	1	7	1	7	7	7	2	7	7	101	0	3
2	6.95199524321285	4.65235298800469	7	6.84074812218517	4.68428399639121	6.02928296187325	6.95279236202069	6.87226418969765	5.64853323594516	6.27734082522425	5.18148986442862	6.48460515882853	1.99741645839061	5.98723800406784	6.40909344402835	6.81998468973338	6.42321087947238	6.46612131225636	7	6.53836979586357	7	6.9510424621653	6.17693625455617	1	1	7	2	1	3	7	7	7	7	7	7	1	4	1	7	7	7	7	7	2	7	7	88.75	0	3
3	7	5.31125946950012	7	7	6.03027892190294	5.8343235746823	7	6.47982754845891	2.51054459425541	6.09402161090863	5.71839586180205	5.88291220011214	2.32973144205171	6.55258876128347	7	7	6.83536260557763	6.43660771541704	4.8277666840893	6.70457290477087	7	7	6.88493857270818	2	1	7	2	1	2	7	7	7	7	7	7	2	7	1	7	7	7	7	7	7	7	7	93.5	0	3
4	6.72306739539569	3.67535904290292	7	6.472915619388	6.37956737891055	7	6.16454832893954	6.08545595256498	6.07129978827139	6.45119707435156	7	6.71493454070708	5.18747005127771	6.93468477319226	6.19383279760423	7	5.04974382666885	6.43315932295432	5.57263441159886	6.12356797798921	6.95154203286608	6.48994145924108	7	1	1	7	2	1	7	7	7	7	7	7	7	1	4	1	3	7	7	7	7	2	7	7	104.25	0	3
5	6.10982088406169	6.31240824671731	7	4.89803549364429	7	7	6.68740877798735	7	5.71524535282155	5.25508735601764	7	7	3.02645517617691	6.88489947779867	6.42778755310248	6.81181244221538	6.68391825991758	6.51362427713321	5.82936174794679	6.70027372411038	6.4822206660858	5.90845329238944	5.19143582599924	2	1	7	2	1	7	7	7	7	7	7	7	1	7	1	7	7	7	7	7	2	6	7	95	0	3
6	6.16659358601308	6.99658874981599	1.81630996985484	1.99478850273164	6.81719839004969	3.40081770385034	5.6725898045773	6.69558576580027	3.77150407561996	6.0165602460891	5.80714816074217	3.82722290273536	1.00848860364219	7	6.36283125223942	7	6.60266866687599	7	7	6.75533056170476	5.35638244270687	7	6.72356164845622	2	2	7	2	1	1	7	7	7	7	7	7	1	4	7	3	1	7	7	7	7	7	7	98.75	0	3
7	5.74533313211025	7	6.77224672508084	4.92433054607667	6.89493671679848	7	7	7	7	4.70794002853883	7	6.94773666846088	3.73935685036815	6.86164102472705	6.50265203237951	5.79110792416748	5.93182506353151	1.39540525897031	6.08144499718946	7	4.33228501928416	7	6.92077803602869	7	1	7	3	1	1	3	2	7	7	7	7	1	7	2	7	1	7	7	6	7	7	7	91.5	0	3
8	4.81039516654868	6.78202295974823	4.00970387399171	5.53485001729467	4.67978920434452	6.42946885471569	6.9966576596864	6.0656924225552	7	5.07267070609841	5.46014558581209	7	6.45326721291632	7	3.70662696740853	3.26338158517976	6.34554856033454	6.99658262722955	6.52527425326474	6.74634292612276	6.68535307003789	5.74658182655063	6.60422503886815	7	1	7	1	1	7	7	2	4	7	7	7	1	3	7	4	7	7	7	7	7	7	7	99.25	0	3
9	5.7720024790012	6.65629927631048	5.95457778971114	1.32953606647977	6.54741648293176	3.50395254426304	6.03608884080611	7	3.88595051976726	5.94588966145738	7	7	4.16150599775854	5.86110981167268	6.25104952026024	4.68331741079225	6.7875901013971	6.14892558281568	5.81383033219573	7	4.78384638131587	7	6.45675281967923	7	7	7	1	1	7	7	7	7	7	5	7	1	6	7	7	7	7	7	7	2	7	7	110	0	3
10	5.61191404018263	5.35085294493641	5.6830015676909	5.00497619181428	5.39449787496119	6.06558436522515	6.9291390809058	5.42561242115017	5.82175102087251	6.45239807296391	6.88376143582156	6.72582887896348	6.83078314905852	6.96907005625099	6.24962824304534	1.3856221380239	6.55533658762251	6.55098448779629	5.84697848530052	6.64308348657102	5.85417072906638	5.8648793059407	7	7	1	7	1	1	7	7	4	5	7	7	7	2	7	1	2	3	7	7	7	7	7	7	92.75	0	3
11	5.84001779540512	5.57733603295589	4.76264639675178	6.63609507463164	5.51150693500276	5.61772696375851	6.75859733026831	3.46454251323319	7	6.67258671868576	7	6.06731053406474	5.85305537155146	6.59004795697355	6.73662978027987	6.08714767858733	6.76407911744257	5.99470396552644	7	3.21143192296866	6.71238134368237	6.9407925582029	5.84716378626307	1	1	7	2	1	7	3	7	7	7	7	7	1	3	7	4	1	7	7	7	3	7	7	85.5	0	3
12	5.65900234666734	6.66841028796737	1.36827941426159	2.00000382292698	6.00385936926236	4.02045053552652	6.44778742755162	4.81745091352823	1.06275804022575	6.12118061642168	7	7	5.58568361716285	6.72173035805538	7	7	6.01102005323418	6.64842672928281	7	7	5.16376692940772	6.39114609249783	5.95250975922323	7	3	7	3	1	7	7	7	7	7	2	7	2	7	7	7	7	7	7	7	1	7	7	97.25	0	3
13	6.60561520322367	6.98248038560897	3.62581036043762	3.27469563169665	5.13177730842922	1.28902091307918	5.44819060006265	5.80497270064031	5.87764720680413	6.29211781770166	7	5.23771238759992	2.73190248324821	5.81509765628742	6.93166179131756	6.3218011813672	5.71290035764766	6.84431125879856	7	4.51720108869035	6.47707222649214	7	6.35638935436447	5	1	7	6	1	7	7	4	7	7	3	7	7	5	2	7	1	7	7	7	3	7	7	110	0	3
14	7	3.53871358378869	4.45863843987156	6.19237070726142	6.23565210950512	6.32454043667032	4.97999404118736	6.77210747787013	4.30816854620084	7	7	6.63568600191137	4.40134471464217	7	5.90281290061874	6.85297419243548	5.735034761887	6.90181169923541	6.4415359203562	4.72758716843694	5.15525869414882	5.91892462180096	6.76502720454527	1	1	7	2	1	7	7	2	7	7	7	7	7	7	7	7	5	7	7	7	2	5	7	90.75	0	3
15	5.54400670919262	5.15415972106755	5.07351368190482	7	6.48339439990053	3.19986110351428	7	7	3.02333400539848	6.10840283113594	5.75240096656723	5.15769230554183	5.08379679383224	7	5.21002686396816	5.65761945425439	6.54074856767851	6.39589770764721	6.19223376008911	6.11298702669437	7	6.61179267054059	7	7	3	7	7	1	7	7	7	7	7	7	7	1	6	1	7	2	7	7	7	7	7	7	104.5	0	3
16	6.11192246980651	5.2412496210308	4.89815381887916	5.76009175763943	6.01531408708156	3.59467807471412	5.56123480714054	2.47110615808894	6.80548917837801	7	7	6.99050063182627	6.25444457109422	6.66803664823314	3.3640303578485	6.65345475740478	6.86399061724944	5.56061504470659	7	6.72848799293812	6.18763901842044	6.05551056411847	6.91311813373967	1	1	7	2	1	7	7	7	7	7	7	7	7	4	7	7	1	7	6	5	7	7	7	99.25	0	3
17	4.35985285913875	7	4.66170711994353	5.43095708314369	2.8069701174134	6.50996127038674	5.86557447150881	7	4.05445487251425	4.10895497241137	7	6.83856980821737	3.95410357217804	5.88061631525507	6.89159047357247	4.78884287550231	5.5895978431009	6.47418653006163	5.76407067701481	7	7	7	6.75119963897319	7	7	7	3	1	7	7	7	7	7	7	7	1	7	1	3	4	7	4	7	7	7	7	106	0	3
18	5.12642669937057	6.7437688564195	6.73695160674343	4.98003531829671	6.78536441611139	5.70643326379003	6.86820654033526	6.57509732317016	6.73324409818577	5.28461270023246	7	6.25168826060395	3.60758088621006	4.98570835387053	4.46974179655085	7	4.9776064120813	6.64182808412468	6.94611614790944	5.66016549635775	7	6.38937995200474	6.58444775387622	7	7	7	2	1	7	7	7	7	7	7	7	1	6	7	3	7	7	6	7	3	5	7	95.75	0	3
19	6.63121392510172	7	5.71436681974114	2.76289224966681	6.18131972814203	4.4592130398355	7	4.64640702233079	6.30699346330916	5.97675556104742	3.62762160149799	5.26969515606043	4.02292792071088	6.77199105884565	6.64857514363371	5.81213992514836	4.94476291839762	7	7	7	7	6.94124084521877	7	3	3	7	2	1	7	7	7	7	7	7	7	1	3	1	7	5	7	7	7	7	7	7	86.5	0	3
20	4.61974037917449	6.4971197846783	4.66129441252047	4.13785286253301	3.71187414081951	7	5.48561081729846	6.62782634118228	5.94735169637686	6.41278018312823	6.32676337312525	5.90947324487052	2.61119440512105	6.98971730456623	7	7	5.17649132192369	6.45018297745546	5.69055695497632	6.68085141376738	6.72165164260517	7	5.18873029115083	7	1	7	4	1	1	7	2	7	7	7	7	1	7	1	7	2	7	7	7	7	7	7	82.25	0	3
21	7	5.79778417983909	4.51659245218363	5.61032255145279	3.66231834330744	3.6259943160475	6.58047367028463	5.43726301590046	6.82374386802189	7	6.81198170492073	6.16059352062144	2.48182269057473	5.78184576452189	6.51828914687503	7	6.88273264637453	6.39895655952513	6.1886153049207	6.9273727626746	5.25694789441156	6.69271700716838	7	7	3	7	7	1	7	7	7	7	7	7	7	7	6	1	7	4	7	7	7	7	7	7	75	0	3
22	6.53653147794935	6.23365078211978	2.51049879370642	3.36579752424531	5.80061963091813	4.1112213963425	7	4.86535216989417	1.53994618261652	7	7	6.97244966003252	1.89640848913467	6.71886104145726	7	6.90705792610835	6.34932495584949	6.23942478176483	2.82055180351307	6.36760381847362	6.01131336487296	6.69482296114917	6.73795500299095	3	1	7	3	1	7	7	6	7	7	6	7	1	7	1	7	1	7	7	7	2	7	7	77.75	0	3
23	4.18576803728907	5.81611696211013	7	6.0680713037312	6.13554640037326	7	7	5.77568998223311	4.50021779278018	7	3.42551772761385	5.79914434805154	1.81923466176101	5.60798486937648	6.12466421419319	7	7	7	7	7	6.40870253785373	5.98027541288046	4.99014856699078	7	7	7	1	1	7	5	7	6	7	2	7	1	7	1	4	7	7	4	7	7	7	7	85.5	0	3
24	4.62381341382413	6.53914404281811	3.7845767127914	5.02095946189359	5.42085375450143	5.53048711948858	6.02806603875948	6.89237948716949	7	4.19053153521358	5.29690298340987	7	3.68809928425884	5.68666358493065	6.3178257242816	2.8749214302633	7	6.29035039173535	7	7	7	6.55801544936959	5.47300338882826	7	1	7	1	1	7	7	4	4	7	7	7	1	4	7	4	7	7	5	7	7	7	7	93.25	0	3
25	7	4.19696667641585	4.50411762915058	6.10731669855632	6.45417391126724	4.07838742211542	5.23186663044864	7	3.88896215815029	6.53932745413356	5.76672649898661	7	3.51668314043847	6.83064973437301	6.03090022036482	7	7	5.81838902820232	6.50689398507339	6.88312851194215	6.01104805881929	5.19791692360477	7	1	1	7	2	1	7	7	2	7	7	7	7	1	7	1	7	7	7	7	7	2	7	7	85	0	3
26	7	3.39192405748864	5.01863439340558	6.57559767380275	6.94878080560061	4.18219961122876	4.83341474378035	6.25633515649368	5.36872859799775	6.44667197904512	5.69141833253247	2.69706210201489	3.3411564107627	7	6.94604744280532	7	7	6.42514864740835	7	2.67928757047937	5.80130672870271	7	6.0090225176246	1	1	7	2	1	7	7	7	7	7	7	7	1	3	1	7	1	7	7	7	7	7	7	103.75	0	3
27	5.10544658810188	6.86394220197881	4.75081483604112	4.90280942305551	4.5854718197741	5.55077693263525	5.88576140351121	5.85630996930527	6.2502528665562	6.69010751641903	7	5.73513021303567	1.19994740934347	6.5184815595576	6.29814537682321	5.08679000746372	5.8628428047622	6.46307594688864	6.35520427200318	5.70050134842777	5.94672539281968	7	6.81223936450896	7	2	7	5	1	7	7	7	7	7	7	7	1	7	1	7	1	7	7	7	7	7	7	95.5	0	3
28	5.27852191479003	7	5.14708615502271	4.17130310683924	4.77989725202549	6.59916504092274	5.46639743358553	7	6.00285851003711	6.83912906201066	5.55707452608901	6.7532045212932	2.08130139899163	6.34191142030928	5.8871775816668	5.86104105543096	5.8166012977951	5.9277475746106	7	6.33617426037681	5.51599668407138	6.64328828637872	6.62272329536473	7	1	7	5	1	7	7	7	7	7	7	7	1	7	1	4	2	7	7	7	7	7	7	83.25	0	3
29	4.8491430255252	7	1.86106434802704	2.40492078601369	6.43218056207048	3.464559704883	6.89995561323871	5.30534460788052	1.7124228827965	7	7	7	5.70603120584703	6.37068240878013	5.98527335332252	6.59971800111561	5.39011038817644	6.58895825592115	7	4.81741056843534	5.34722754174045	6.57740047598702	6.00432004869083	5	3	7	2	1	1	7	6	7	7	7	7	1	3	7	7	7	7	6	7	2	7	7	83	0	3
30	4.45690704723211	6.00920508777571	5.61187992311509	4.73807790857556	2.98438898533572	6.16421256235298	6.78517853048499	7	6.10553419895725	5.1528999572458	6.38889834737469	7	2.46419204954255	5.45458250837825	6.60635750656081	4.86186362013043	6.12973220152209	6.59264371973603	6.36813361538935	7	5.56898766412866	6.67730786268374	7	7	7	7	2	1	7	7	7	7	7	2	7	1	7	7	7	7	7	7	7	7	7	7	86.75	0	3
31	4.4312409245306	3.95318262421056	5.30309488286782	3.5040998100039	3.19290551263193	1.70062389330588	6.64323938018238	7	5.16500275387774	4.45144138853658	5.88840035561273	5.80878885271384	1.90153982600038	5.51922351315555	5.63407701192458	6.97498599589205	6.37860898092719	6.97623733088852	4.81737139524886	7	6.83144986603457	6.67719982009085	6.12158605973062	7	3	7	3	1	7	7	4	7	7	7	7	1	7	1	7	1	7	7	7	7	7	7	79.5	0	3
32	7	7	4.23376847919925	2.24810415775675	4.91322816206697	1.20209475406308	3.69792193927117	5.80148199086641	6.44710942719028	3.3493354148386	7	7	1.8399680029855	7	6.46260549039453	1	6.76495619717971	4.74024607683922	5.37224340158286	7	6.86366494245327	6.84121045771053	5.69996291338006	7	1	7	1	1	1	7	7	7	7	7	7	1	7	1	2	1	7	7	7	7	7	7	95.25	0	3
33	7	5.5876921474582	3.88767147420445	6.32983261348666	6.14040014017292	3.15553699506818	4.70930809032139	5.90232686293732	5.39458420242382	7	5.91497650802971	6.81804781038284	3.47686004705415	6.87942491296148	6.81195673961766	6.16383162775334	7	5.7389396603154	5.94333579994844	4.65764291005275	4.44445517889112	5.02439288098666	7	1	1	7	2	1	7	7	7	7	7	7	7	7	7	1	7	7	7	4	7	7	4	7	98	0	3
34	3.69732332390934	5.31771360737914	5.00332970409247	6.36679727585039	5.14141247744707	7	6.27914576200717	3.9052497185283	6.85656885941357	5.04757634932489	6.07194309937241	2.61417265825009	2.14886222431079	7	5.53099245902309	7	7	5.7303787611452	6.99732192472018	5.78056418587803	7	6.40189122729049	6.59007333982255	7	2	7	4	1	7	7	7	7	7	7	7	7	7	7	2	1	7	7	5	7	7	7	96.75	0	3
35	6.23881230745403	4.93591348340243	4.8813908945033	6.88067692674153	6.80402033765929	5.98868374834289	7	5.81401058014928	5.56558785445493	4.70801823014175	6.40917414400915	4.79767911611552	5.88199730185715	6.45403615833532	6.72050906043875	6.17335629468656	5.38601352893196	4.14112609895773	6.00261129727211	4.32902868643464	5.7583190866528	6.15405559803377	7	1	1	7	1	1	7	7	7	7	7	7	7	2	7	1	7	2	7	7	5	2	7	7	90.5	0	3
36	6.68818596729376	5.39970168127824	5.51593084723248	5.06082838361542	6.05080314165277	6.87668989936096	6.13622005735462	5.03015975146353	4.24836039908323	7	6.43600059874065	6.88419665284316	4.61408807305	6.33672657614816	6.50649475138137	2.55464855667595	7	6.42490959527633	6.00940943194516	4.87081251352058	6.80654878699014	5.65165993893993	7	3	7	7	1	1	7	5	7	6	7	6	7	1	4	1	2	7	7	7	7	2	7	7	94.25	0	3
37	4.20135892518432	5.91807077866931	5.36641413424662	4.94778663310162	3.87368082048969	5.37050312568294	5.34124712110584	6.63638664587553	5.10962258176184	6.18878580285721	6.46389018317606	6.77210729651145	3.07043607466302	6.1871279537659	7	6.96625926517628	3.80540466261663	5.497744290869	5.4526491677961	6.74271974002316	5.70535201397301	6.88988130433433	5.12209978725456	7	1	7	4	1	1	7	2	7	7	7	7	2	7	7	5	2	7	7	7	2	7	7	88	0	3
38	5.14355054671237	7	4.71888252533825	4.6713362919876	6.30959749557754	1	7	6.24719419112838	7	5.41492039182602	6.42986611980712	5.49546369714429	1.1909097213881	6.54397379395333	7	7	6.93818003070286	6.21861742611695	4.98797422508576	2.5455610992845	5.83968164937715	6.89374269937225	6.3720190698337	7	1	7	1	1	1	4	2	7	7	7	7	7	2	7	7	2	7	7	7	1	7	7	89.75	0	3
39	7	5.31928177721623	5.26389104837689	3.28161516155345	7	3.5618251110004	2.80383681826166	5.2098207121429	3.27302962059635	6.8005106515844	7	7	5.39041353291217	6.24902549479097	4.69039377173148	5.33804645955832	5.96195724435738	7	5.5557563171587	4.65785240403561	6.84827120062473	7	5.92586950783711	7	7	7	1	1	7	7	7	7	7	3	7	1	3	1	1	3	7	7	7	7	7	7	95.5	0	3
40	5.30153776941075	5.95072743149338	6.73484058459647	7	6.60653018638367	2.73375790733948	6.16824929375664	7	6.08298237550267	4.10518633845879	6.0874322784245	3.79089310376898	1	6.59443525531014	6.63383816879736	5.81441042879176	6.15689642060963	6.65521006090874	7	3.46915658072721	6.22699069913224	5.4408184842013	6.88846012087956	7	2	7	1	1	1	7	2	7	7	7	7	1	7	7	4	2	7	7	7	7	2	7	79.25	0	3
41	7	3.54020954355948	5.34720654892974	6.79229392392919	6.77364680415597	4.56463329257502	5.48384756911032	4.94804873175845	5.49673448414853	6.04398256576753	5.81293060461321	3.28058946649505	2.54240741839728	7	4.99278935372961	6.52899692450608	6.9478510588171	6.09761069471223	7	3.61560754168845	6.64930717247014	5.91989666283616	6.42225825939052	2	1	7	2	1	7	7	7	7	7	7	7	1	7	1	4	7	7	7	7	7	7	7	99	0	3
42	7	5.51614044044896	4.40329180044541	4.95347784505072	6.74690590846139	2.87243463910343	5.84889403738533	2.64921944560844	3.70027407893039	6.23470041855755	5.81896088330002	4.98423912595302	7	6.09002819297319	6.5720803255294	4.74515936620515	5.03280975705086	5.98170645829383	6.36746062393213	4.92459226105558	6.95816729125672	7	5.71399014154255	7	1	7	1	1	1	7	3	7	7	7	6	3	7	1	7	1	7	7	7	3	5	7	102.75	0	3
43	5.04724918225937	7	2.75688663220456	4.66570631784973	6.08243765090143	2.81448043818867	6.21609997137604	4.82068662731376	4.27975648697155	4.87226170619363	7	6.36278810086255	3.39535322075529	6.30792808538675	7	5.84253364479588	6.47413728263057	5.94549902065711	6.63333610133367	4.04654655586324	7	6.82291395755489	4.78073569336278	4	1	7	4	1	7	7	5	7	7	3	7	2	5	1	7	1	7	7	7	4	7	7	89.5	0	3
44	6.32906819736941	7	5.4724930129324	4.84058449562795	3.58116016581234	1	6.64458723763802	6.77790962803047	5.74626892744454	5.4468806935861	7	5.57580885550811	2.983429267066	6.22037431743257	5.46654608116658	5.86345267449686	7	5.45801332889137	6.41981414785707	7	6.41817633668583	6.1306912913857	6.38415760280154	7	7	7	2	1	7	7	2	7	7	7	7	4	7	1	7	1	7	7	7	7	7	7	95.25	0	3
45	6.55245698133804	6.10076495389715	5.92455303373485	4.24530012236256	1.62138337024141	4.75058698910373	5.03658233643479	5.61538345014958	1.13097651504752	5.21814915727822	7	5.88778786692585	3.00547169192167	6.80213283529956	5.5845705532929	2.41468328845745	5.90423634859482	6.21381946287135	7	7	5.96407171008113	7	6.62102565352151	7	2	7	1	1	7	7	7	7	7	4	7	1	7	7	7	2	7	7	3	7	7	7	83	0	3
46	5.24099682067605	6.74744659700899	6.22500121167868	1.24089627621525	7	6.00074535319694	4.8808006945814	6.30777259426873	6.78814643820676	4.16917348635626	4.8737380811792	6.46830888639387	5.02834714650701	6.66590195165308	6.59108101428653	4.6436420501957	6.82570313655362	4.40316222538537	6.84476273082873	6.42591728462354	5.95629253251142	6.12723100400156	6.87220528605085	7	6	7	1	1	7	7	7	7	7	2	7	1	7	7	7	7	7	4	7	7	7	7	98.75	0	3
47	6.75792476808815	6.0717732326217	5.43618735685809	3.63856254707303	1.35597396134795	4.49693671319871	7	4.0380446041991	1	6.28167410007479	7	6.01774559527652	3.54661134517829	6.38059403914755	5.10966008296388	2.63958965592641	7	5.82605303632105	5.55216649605233	4.94280739037293	7	6.50216183009682	6.57609234077016	7	1	7	2	1	7	7	3	3	7	4	7	1	7	7	7	7	7	7	7	2	7	7	89.5	0	3
48	6.70646719070463	5.38911564157697	4.34564544293756	6.2562231553219	2.21111632026791	4.31739776507806	5.98351194339686	6.2727469805664	6.91860773529517	6.84098323419966	6.52311883425459	7	3.01738791224715	6.0722631426103	6.8582569602123	6.14495181392596	4.63540923854262	5.75886087100241	6.64797307033338	7	5.20884140808478	4.83478458553663	6.51044386411617	7	7	7	2	1	7	7	7	3	7	2	7	1	7	1	1	7	7	7	7	2	7	7	93.25	0	3
49	5.66626135937122	6.50306536355774	1.60420348771847	2.55123864023524	6.29030316367555	2.8656915110528	4.9688336288628	5.89329053538549	1.8931503916836	6.88747864612564	7	4.06523956575006	5.48352845021167	6.85450202620002	6.679081649349	6.54454079569835	6.20409904268064	6.48342597043172	6.65051164254695	5.12710936487865	5.55623429465164	6.29613731582899	6.47179181703753	7	2	7	2	1	1	7	7	7	7	2	7	1	7	7	7	3	7	7	7	2	7	7	96	0	3
50	6.23399047420442	3.4984595964046	5.28614391057179	7	7	4.31472494853164	4.80771152362845	6.6722925674398	5.18599825878737	6.50589861631709	4.95409338417212	7	1	6.34226431920899	4.89968098494725	2.50610274852783	6.8027215346161	6.95725156020734	6.9331925367773	2.139188094519	5.8426782403506	6.98774100132512	5.82171589710786	1	2	7	3	1	7	7	7	7	7	7	7	2	7	1	4	7	7	7	5	7	7	7	97.75	0	3
51	6.7518504469686	3.53932948127599	4.89025329771991	6.60860675382719	6.47599227244715	3.9143584944536	4.95361842350994	7	6.26838404498435	6.87365055447116	5.45138968650565	3.50127389565787	1	7	7	2.69235406970857	6.30741448598653	7	5.43994056507215	3.30249277727589	6.83757215037378	5.62214730842442	6.5511623808317	1	1	7	2	1	7	7	3	7	7	7	7	1	3	1	4	7	7	4	5	7	7	7	73.5	0	3
52	5.91956519580105	4.49818395852647	4.85293350057251	6.71499518451447	1.27741659818372	1.59176637683682	7	7	1.60476687656716	4.78352394255006	6.81464248482735	5.46719574162497	4.47718981865178	7	4.10801419872804	6.35564210384542	6.07979672083492	4.75320219914601	6.74869149880539	6.39259343101415	1.33292751117767	6.54134934692558	7	7	1	7	7	2	7	7	6	7	7	7	7	1	6	1	7	7	7	7	7	7	7	7	82.25	0	3
53	5.02751094897622	6.42487611328246	6.19665560177292	5.55745166957135	6.39599571058043	5.77263576809285	6.73623278696536	6.55231101739866	4.70219811108099	7	6.47730523244961	5.42771222499506	6.20878742063259	4.82741731357415	5.35200791596632	7	5.44045044494103	6.28307915679414	5.9929867653001	4.44423461455938	7	6.4227799200121	5.49440151934097	7	1	7	1	1	1	4	3	7	7	7	7	3	7	1	7	1	7	7	7	1	7	7	71	0	3
54	6.07683099631067	6.3866487061208	5.03136902267412	2.67408284962014	6.93281555802525	1.14698340681747	5.63303606323129	5.49262170530216	5.52202757995582	6.38835912276963	6.08846204661593	5.47978356775514	1.23846399733496	6.53440941275708	6.26165600366443	4.46534347376112	6.96588563193371	6.33399218435317	6.81681916552446	2.7003993524505	5.2654404180009	6.44987149258866	5.24525028489575	2	2	7	3	1	7	7	1	2	7	7	7	1	3	2	7	3	7	7	7	7	7	7	83.75	0	3
55	7	4.79573191298094	4.06820774218737	5.78540360145126	1.13330694521587	2.09551432609127	7	6.42293323482029	7	5.66010745479505	5.93406751870297	7	2.68587035399677	6.04190506566061	7	6.35908443578501	2.0910390906996	6.14294063120225	7	6.52316004827898	5.88129171195061	5.53187356301852	6.5743268144109	7	7	7	2	1	7	7	7	7	7	2	7	1	3	7	7	7	7	5	7	3	7	7	92.5	0	3
56	5.163918083919	4.85688185596824	2.8051589663271	1.14383729315921	3.86033970947778	4.73399101484632	5.79428071442807	5.86359387358844	7	2.66887010722208	5.64141053758895	6.82982193350981	1.53742581311715	2.88959256112986	6.22658548236537	5.97406967010329	6.82662753452625	7	6.41584028686662	6.94455913680832	7	2.48770725077482	5.79136829031539	7	2	7	4	1	7	7	7	7	7	7	7	1	3	1	7	1	7	7	7	7	7	5	93.25	0	3
57	5.77564218961245	5.59864801976129	6.09022910138745	5.6663681488398	7	6.02030834750096	5.92766995821432	5.95105040277692	4.90463197811016	7	5.96794147704725	6.43954371947845	4.10171785428375	6.71167921960101	6.6330652425883	3.3976591613588	7	5.85731208500417	4.30506640500382	3.28637773426782	6.18364860861576	7	4.3601059528156	7	1	7	1	1	7	7	5	7	7	7	7	2	7	1	2	7	7	7	7	2	7	7	85	0	3
58	6.43986980187884	4.67492114542008	4.84163192362153	6.14948264473892	7	1.07757311541811	4.39320830413178	6.68082143723262	6.18509340154444	6.53048795802053	5.92845037601038	5.99610840432847	2.0588518247843	5.85400457118819	5.04991423604289	4.4639885299569	7	6.67455521284013	6.08536349740375	4.32664922829329	6.00957280703696	5.42533758087314	7	7	4	7	7	1	1	7	7	3	7	7	7	3	7	1	7	7	7	7	7	7	4	7	84.75	0	3
59	5.70198719430273	7	5.03881915881361	4.30614134159931	6.24333711789644	5.37142596642482	5.9921489068737	3.45110700681808	5.97101637118573	5.15064211115186	7	6.812356673766	1.31422906450731	5.92442071857686	7	6.25216627073501	6.64725026703203	4.6971416289639	7	2.20515951021501	6.1338658383613	6.7167884802664	5.50648592699525	7	1	7	1	1	7	5	2	7	7	7	7	2	2	7	7	1	7	7	7	7	7	7	91.5	0	3
60	6.9367506201098	6.29338293948427	4.3430388626626	1	4.74886496019685	5.36449013812603	4.84697774888765	7	6.8361835802674	6.10845555200689	6.12408530602614	6.93709484139158	1.62937808080558	5.59812471304731	5.24922188105443	5.57077128369606	5.86179511324036	6.95298113101721	5.28964314528593	5.53257387135459	4.08597977086968	5.51972280091112	5.8351431171467	7	1	7	3	1	7	7	7	7	7	7	7	1	3	1	7	1	7	3	3	7	7	7	86.25	0	3
61	7	5.0707025514989	3.88143964787361	5.33966157547371	1.53835136544734	4.71157287164559	5.93366562677139	7	1.58086870536993	6.22922212324323	6.2904724402643	4.77299595954534	3.20396591151031	6.33974840000163	7	4.67483103825012	5.5112664264496	6.66428291319931	5.96539045691238	7	5.13844521604693	6.48362073719133	7	7	7	7	2	1	7	7	7	7	7	7	7	1	4	7	1	7	7	5	7	7	7	7	90	0	3
62	5.60723577512356	6.87365659053059	4.61770305482106	1.62341365380651	6.22376763162641	1	4.7818121269062	6.34993277371383	6.62730494369377	6.04455890053846	2.88019626966419	6.31781493424545	1.50902524118201	5.72874681589033	5.89223294663357	4.76988282389586	5.87879994527927	6.9564913671512	7	3.35111559760516	6.28553798694088	6.11852659125457	5.87155444958463	2	4	7	2	2	1	7	4	7	7	7	7	1	6	2	7	1	7	7	7	7	7	7	100.75	0	3
63	7	6.33628061573807	4.96160379049886	4.50814752030401	1	4.40126487314413	6.37263746072032	3.95647609840741	5.66427304949701	4.73790912339549	6.8135364596865	5.04727814921579	3.16993347834639	6.02175729132592	7	2.23352793116792	6.85014631376455	6.76590676801652	5.10240525518323	6.92653083008203	6.65139034365533	6.69324311175976	6.18641964209608	7	6	7	2	1	7	7	7	7	7	3	7	1	7	7	7	1	7	6	3	2	7	7	80.5	0	3
64	4.88473134583562	4.75715474663208	7	5.55220430682701	7	5.66350236071826	6.85200261822089	5.29202023889544	5.53760459809726	5.26909405834624	5.57197622779061	6.68817917215433	4.98291849636725	5.78345850245615	6.74817407629857	6.22362100164934	3.63747906778981	5.53009542900351	5.77633897420682	4.88856470078713	5.85580310920996	6.04949285781088	5.52207703388377	7	1	7	1	1	7	4	5	7	7	7	7	4	7	1	3	4	7	7	7	1	7	7	86.25	0	3
65	6.47482370387037	6.41599033185055	3.93162208889931	4.0473253876285	5.99001374984069	6.15888943162509	7	5.1376858860864	1.11548117361113	2.78552199742502	6.67476326966227	5.04083795943637	6.69675055136854	4.71061883320246	6.53876641656655	4.54235140418779	6.74215988982718	3.98164718620128	5.83318750111826	6.20194623584389	7	7	5.23712692941688	7	1	7	1	1	2	7	2	7	7	6	7	2	3	1	7	1	7	7	7	7	7	6	75	0	3
66	4.88313151179113	5.83990149356983	6.95913905152776	6.55456581656009	6.89751631756276	2.6323332097586	6.75892311537458	7	6.20012774460937	4.87438587522677	6.77760880142805	5.44994645239373	1	7	7	5.56094433176164	6.72734924481805	5.84540194617292	4.00386519053449	4.32893561486775	5.48171399013447	3.02061073900908	6.92995912225025	3	2	7	1	1	2	7	2	7	7	7	7	1	7	1	3	3	7	5	7	7	3	7	71.75	0	3
67	5.74519096185848	5.99423592379041	5.69087342030697	3.57796307831903	6.26339919788222	6.49860333190196	5.99851235656678	6.79533603381592	7	4.48951318898748	5.47710033114713	4.33535786077447	1.7320166475556	3.13976499054402	4.27341358917207	6.98542044666232	6.621548187112	5.49939375999121	6.00874891553469	2.17226122317437	6.89598241720062	4.96724289211494	5.07137213425215	7	5	7	1	1	7	7	3	7	7	7	7	7	3	1	7	2	7	7	7	7	7	7	76.5	0	3
68	5.68283529383493	4.54996387396202	5.12995253182399	6.89163004676582	1.67112476457763	1.16884720743171	6.73077490303283	5.83633222587761	5.68427676836347	7	4.02155924090345	5.27277222195291	6.94603144258849	7	5.99626661118007	5.43231545029122	6.51259282507046	5.05355870575307	5.86451956788542	6.23633706252335	2.23447748009808	6.0592589508987	6.61143988832744	7	1	7	7	3	7	7	6	7	7	7	7	1	7	1	7	7	7	7	7	7	4	7	78.25	0	3
69	6.55097492013237	6.51753751040205	6.62566485569937	5.66590339862718	1.60879103678473	2.42895052005525	4.73888021036675	6.33502466133848	6.16001100578531	2.07532043686314	6.22147177461873	6.17184328952216	2.68025388150853	5.32730434851507	6.66014923339573	2.61015173303157	4.62166713975676	7	3.35875980579111	6.97862571475394	5.03267634206312	5.90450439496045	7	7	3	7	1	1	2	7	7	7	7	7	7	1	7	1	7	1	7	7	7	2	7	7	79	0	3
70	5.86789491716699	6.20459021893847	6.68596464470505	3.86374049749295	7	1	4.5544400287424	4.22411695087204	3.87481104331457	3.03476264757304	7	6.49841128020393	4.85134354572565	6.80864568102018	5.37672745265657	1	5.11257265148108	3.87928657679528	7	3.72612800363193	6.89649589732455	7	6.9611455259676	7	1	7	3	1	1	7	7	7	7	7	7	2	7	1	1	1	7	7	7	7	7	7	93.75	0	3
71	4.08412409041862	5.32230125958819	3.92477583568904	4.97651535977527	2.67995015753397	6.11575552781266	6.55507548289509	5.27756468217704	5.75184841080497	3.66727217292255	5.43777881641114	6.52106919946582	5.09246195194964	6.63381364358779	7	5.32213264205243	6.52025064815905	5.43180887484892	5.54988004598159	7	5.46309544300914	6.39437487652496	3.18880926798169	7	2	7	2	1	7	7	2	7	7	7	7	6	7	1	7	1	7	7	7	7	7	7	82.5	0	3
72	5.54085133238558	6.86066589588329	6.21517541315884	5.31923888371976	6.41706516472328	2.51553257584296	6.03183598945956	4.14493052138009	2.27929756364828	4.48628890510438	7	5.21022149789439	2.76812178960169	5.99702564194508	5.75078184708957	4.92742031117805	6.55169052427818	6.90320800892358	4.85922976120681	4.89051962498492	5.0635314475097	5.89755029819398	6.17720385657208	7	1	7	3	1	1	7	7	7	7	7	7	1	7	1	7	7	7	7	7	7	7	7	93.25	0	3
73	3.9243445464958	4.87489041874764	6.2353921050828	4.79422985766633	4.00662999056378	5.99681856800478	5.81287782313855	1.83875058239289	5.69065680637003	7	4.39510239781782	6.23755738579295	1.92826507557577	6.46208949400124	6.80941248861697	4.0305042452182	6.11867705997277	5.93544765773902	6.12268975033989	4.97701028031636	5.91884637181874	5.5920797014698	6.79110308349827	1	4	7	1	1	5	6	7	7	7	7	7	6	3	7	7	3	7	7	7	7	6	7	79	0	3
74	6.82559348183889	5.592228589298	5.23542346823981	4.42049535811584	2.11052913914303	4.9707236647934	5.97608446650221	4.31883799136194	1	6.53984102237777	7	5.22514588859338	2.91339709011835	5.60976278216932	4.58332877485845	2.80174517696046	7	6.85039837705897	5.18396195447109	5.1324819544781	6.04142936767555	7	6.44956478203085	7	2	7	2	1	7	7	3	2	7	3	7	1	7	1	7	2	7	7	7	7	7	7	81.75	0	3
75	5.29591296568673	4.80962889465429	5.77040993435727	3.79968525791611	2.98162610785048	1.58903301912061	7	6.37105598740779	4.63239588358662	4.74565991436472	3.5790822373497	4.55643293598092	1.85926261125369	5.48585991196696	5.89370798861275	6.44126157565436	5.92003031681063	7	6.12757508360252	5.41457061924649	6.19585288402681	4.3523248769478	6.38748389195309	7	4	7	5	1	7	7	5	7	7	7	7	1	7	1	7	1	7	7	7	7	7	7	78.5	0	3
76	5.13577205163216	5.59882859426315	6.1557350899873	5.92443590743597	7	2.98148380388756	6.03073255636615	3.69944484548697	2.49675642700064	1.96014193167009	7	5.75214326966884	3.81691970953466	5.38931382639965	2.5645299708144	4.84368317269223	6.69599003032362	5.90448319197399	7	6.04354096217621	5.94469775812136	6.80850062304087	5.6291819669437	7	1	7	4	1	1	7	7	7	7	7	7	2	6	1	1	1	7	7	7	7	7	7	85.25	0	3
77	6.91973856695777	3.21031603470528	2.3426339393726	3.41191005164098	3.35569599905135	2.46375102160222	6.35410248829353	6.54140106670167	5.92955695933281	1	6.6266447592874	6.28982192678545	1	6.30259125636713	5.57399063605569	2.83958944511226	4.41715516931344	5.74876801521589	5.64473688084098	7	5.32528967775741	5.72524557858979	7	7	3	7	7	1	7	7	7	7	7	7	7	1	7	1	7	1	7	7	7	3	7	7	78	0	3
78	5.71533252715736	3.26809445656825	6.52951239696397	6.21890107789045	2.90798910082548	6.639868586714	5.12475290514444	7	6.49649077787728	4.86476423152302	3.81550131667641	4.38112272496192	2.1003150135725	7	5.87484847542086	5.53162499789253	6.61507776050703	3.89637241858429	4.84489499915555	5.70983743387479	5.65046532288628	6.21047524600388	5.66784833071095	7	7	7	2	1	7	7	7	7	7	7	7	1	2	1	7	7	7	7	5	7	6	7	76.75	0	3
79	4.46971503901235	5.81670209911004	3.52849511969248	4.97755852366571	3.35381353281089	6.14132267409801	7	1.7788400074562	5.43111890881437	3.4918693091976	6.36502062727636	6.64658955423108	1.45086507291208	7	5.48094963454969	5.76988142401445	6.42964911614381	6.04668534857429	5.59025282818859	2.72376677514645	6.56405568351718	6.21583992513783	4.55323912431382	7	1	7	1	1	7	7	2	7	7	7	7	7	4	1	7	1	7	7	7	7	7	7	90.5	0	3
80	3.9250141477614	6.82428665495221	3.25156489429135	3.23538248242255	2.48582175558742	1.64824205109941	6.83326745555361	6.83579889644838	6.60417045268564	6.49206519980735	7	5.42385533444662	5.27302327064307	5.75664111703144	5.27893676255112	3.40442471925607	5.77960599553457	5.27905373107441	5.00881531255026	6.41513076182134	7	1.61859054692522	7	7	4	7	7	1	1	7	7	3	7	7	7	1	7	1	1	3	7	7	7	7	3	7	77.25	0	3
81	6.45073075907146	7	6.52902410416501	3.96219393553506	3.65867590916064	1.88829479657977	6.67119033479151	6.649414731544	4.62331012427889	6.52353692999987	5.74988584735525	6.77127344641189	3.0086151542864	6.66708197942372	2.16611238338295	5.87089426419075	6.15470242941305	5.64050791724528	4.91388093981802	6.73058660679625	3.8529166296385	6.00968512318271	4.50383833598021	7	7	7	2	1	7	7	2	3	7	7	7	1	7	1	7	2	7	7	7	7	7	7	67	0	3
82	7	6.06526895214399	4.74351704925162	1	5.37234786853657	2.74187758355069	5.68649083135073	3.91921741043469	5.36682191430682	4.6354294010426	7	6.27135749801053	2.66267744403777	4.92594492401959	7	6.09949259385909	4.71413807787482	5.29763794609769	5.14434541222379	4.12810968817409	3.07131456579707	7	5.99244443114745	2	7	7	3	1	1	7	7	7	7	7	7	7	7	1	3	7	7	7	7	2	6	7	81.75	0	3
83	5.71366776447882	5.3715477759586	6.38226689646106	5.77889245181649	1.82077025207303	1.01219888451274	5.69123700879191	6.62614805556585	4.20570016127611	2.19295565021411	5.94958387075941	5.39396953952506	2.2552058315232	4.97875107967649	5.9413587549145	3.79411427123223	6.24955957018904	6.62000104580128	2.27777945898287	6.89860102641134	4.81905598459196	6.29763752711622	7	7	4	7	1	1	2	7	7	7	7	7	7	2	7	1	7	1	7	7	7	3	5	7	72.5	0	3
84	5.57490746101166	4.1883106437504	6.78382773017599	5.77293629187151	3.51336806985637	5.99236809630946	4.52846034050201	5.52024639514488	5.56323944132024	5.41756968817628	5.72782885591164	5.82991448130737	3.25158496351153	6.30412553371417	7	6.44685357343502	5.26118959221686	4.31793535897466	6.08838667332308	2.18467503358537	5.56572020637211	5.24644331304118	6.46599604478097	7	7	7	2	1	2	7	7	7	7	7	7	1	2	1	7	7	7	7	7	7	5	7	84.25	0	3
85	3.96424901673229	5.30793481607474	7	6.73181047443718	4.24274728895127	7	4.7930285956635	2.47281628406492	5.63000149088769	3.61329636217465	4.20374947046035	7	3.42862250022205	6.31620582168296	6.49356465174245	4.98459753195518	5.94871619067528	7	7	4.95556741004645	6.31552881379318	4.57790024237536	4.12240816371215	1	7	7	1	1	7	5	2	7	7	2	7	1	4	7	7	3	7	7	7	7	3	7	77	0	3
86	6.80782471757162	6.03191658918893	3.43878344186101	2.16339485151542	7	3.85264699023996	4.86300646620902	6.18759972388722	4.31221671884407	5.60258904102603	6.89753328012512	5.97850591452485	1	5.13745890196953	4.80861490133735	4.70385881592	5.84583580233104	7	6.0307264261032	4.64915574424295	4.07906363348409	4.60186240249886	6.5112407505569	7	3	7	7	2	7	7	7	7	7	7	7	1	7	2	2	2	7	7	7	3	7	7	78.75	0	3
87	4.10188585992405	3.12697467251448	6.33782069750511	5.82645024079895	2.4098376141985	1	6.24638668773666	7	6.5308905356983	4.81681907888126	5.23267587535757	6.66677420770174	6.1578962286387	3.91804346125374	5.62454212521007	6.27824340072198	7	6.98505028042569	5.76852721635666	5.7482605003705	6.16557359741565	4.83011229760053	5.03530354151888	7	7	7	7	1	1	7	7	6	7	7	7	1	7	1	7	4	7	7	7	7	7	7	77.5	0	3
88	4.71158923208722	6.76550654285424	7	5.09272465405282	6.55976139574779	6.18595952683845	6.92641826612417	2.62633133227142	4.42590979454568	6.51211225157	7	3.97493076298117	3.37924097682163	4.70985930128892	6.82822192131884	7	3.22654635171623	5.09727998292	5.62750871719102	7	3.41525392216286	5.18531941519832	4.32690026908302	7	1	7	4	1	1	7	6	7	7	5	7	7	7	1	5	7	7	2	7	2	7	7	78.25	0	3
89	7	6.84189910849305	6.39912607721752	5.95217024977929	6.51277519235108	6.9494718306199	6.67761915283327	3.92595848391131	1.40348092982997	5.05974697979587	6.61105822882881	4.19908946141514	1.20567760696459	6.07231838708918	3.14808172098463	6.22622148247731	1.48971475482421	5.79384265083768	3.29308327554968	5.22710119602207	5.66236044332417	4.86193269494174	7	7	2	7	1	1	1	7	7	3	7	7	7	1	7	1	7	2	7	7	2	7	7	7	82	0	3
90	6.82684774394672	5.97919037677457	4.6993620297082	4.35231352864565	7	6.72691374558472	7	7	5.26530110834231	6.75083877366352	7	6.03443656692053	4.97917211620426	6.2796101979814	6.56396927994143	6.41793550477357	5.95909004785531	6.56094182885097	5.52146625021122	6.77566954113553	6.33601251303083	6.98306071849929	7	4	1	7	1	7	7	3	7	7	7	7	7	1	4	1	7	7	7	7	7	7	7	7	82	1	3
91	4.82605540485389	4.68079835932572	6.24191660237012	6.33832864580652	6.15401503095219	4.93447232750611	6.7462566407317	6.31988726996997	3.37443076560107	6.70860777540949	7	7	1.39012229140356	7	4.64682312603028	7	6.89936802135336	6.25823162438773	7	6.88375864910443	7	5.9662380784397	7	1	1	7	2	7	1	7	2	6	7	7	7	1	7	1	7	7	7	7	7	7	7	7	100.75	1	3
92	7	6.03844242744634	4.5599523066379	5.11901664877644	5.08132446931574	6.66970840411069	6.76293825770923	7	1.81256175303176	6.13080159179383	4.04910634052653	6.46793571275645	2.30097965288919	6.86269956635057	7	6.63439233445566	7	6.57637100317984	6.62307838750499	6.63385591431582	6.02200516549884	7	6.22629786347696	3	1	7	2	7	7	7	7	4	7	7	7	1	7	1	7	1	7	7	7	7	7	7	86.5	1	3
93	5.82443019004054	5.05309479543574	6.97072163307855	5.7765654427594	7	4.59165547335179	6.50584023635019	5.13352865870875	2.97469850423644	6.73071826331339	7	7	1.57062023068815	7	5.52887876947377	6.40455095003536	6.71718904708794	5.84901327699888	7	6.51875237616269	7	6.11727636883028	6.86567640795701	1	1	7	2	7	7	7	2	7	7	3	7	1	7	1	7	1	7	5	7	7	7	7	90.25	1	3
94	5.63737482624505	6.19278368166276	6.949886225226	5.84277205565489	6.11706930964057	6.25167863703884	6.4870446728468	7	7	7	5.62154150675015	5.57848248466272	2.05593643300102	7	7	6.88580397623197	6.10581730916339	6.0884092215192	5.44431198330104	7	7	7	4.89968663491034	1	1	7	1	7	1	7	2	7	7	7	7	2	7	7	4	2	7	7	7	2	7	7	78	1	3
95	6.89717737775338	6.37565588752773	1.68825570259012	5.91461267085286	2.39059612803861	7	7	5.88103902113668	7	7	5.95361731502839	6.36471173967267	1.53962746657219	6.55247742889064	7	6.37939699461894	7	7	6.80735625307181	5.35610193263958	3.03490244826187	6.68440504944255	7	1	5	7	1	7	7	7	7	7	7	7	7	3	7	1	7	1	7	5	7	2	7	7	84.75	1	3
96	5.74234431333614	1	7	5.18977256036639	5.58094044506128	6.39943934011103	6.66612990800639	6.03285623682819	6.23802899997428	6.4835549102324	6.71558364626902	7	2.48306397296182	7	7	7	7	6.12053339706616	5.45666820505163	6.50874018022159	6.091426262453	6.37557484576739	7	2	1	7	2	7	7	4	7	7	7	3	7	1	7	2	2	1	7	7	7	7	7	7	98.5	1	3
97	7	7	1.8330592962339	6.01995216375357	3.15031442045505	1	6.59679767177114	6.55844071974169	7	7	6.78835416592347	6.9929402086735	2.99950947782903	7	6.4495910108663	6.58029713739468	7	5.95137978292202	6.5237880903108	5.31633766229103	4.84841714437743	6.86174021080763	6.24250450785325	1	5	7	1	7	1	7	2	7	7	7	7	1	7	1	7	2	7	4	7	7	7	7	90.25	1	3
98	3.68775342660307	6.01844790071109	1.63467788055349	7	6.16254500753075	6.61433950139877	5.98907675050685	6.36274936274164	6.72195615640632	7	6.89431224037447	6.27697716787635	1.26560833593543	6.59675693200935	6.442577393045	4.36573077633849	6.91558063786239	7	6.77761594076921	7	3.31875305402247	6.24991831915503	7	2	1	7	7	7	1	7	7	7	7	7	7	1	7	1	4	1	7	3	7	4	7	7	88	1	3
99	4.84116426813892	5.53495059756677	6.25242033792773	5.61732954725126	5.94442118117589	5.92864127872207	5.95133963243255	7	5.58537418462046	6.47455374014287	6.22679964668204	6.48761940495322	2.39833114034624	6.86431734854377	6.73035113675826	7	4.34981603549966	6.98868425568373	5.19563976950135	6.83009011803919	6.98917338913738	6.41996142673833	5.02683380976589	1	1	7	1	7	1	7	2	7	7	7	7	1	7	1	6	7	7	7	7	7	7	7	85.75	1	3
100	5.12150456675989	7	1	6.47154322842418	6.02173570427043	6.35764553215483	6.90099219368721	5.48300329601368	6.66366252230857	6.7267483912411	6.90892734902252	6.28379530620468	3.41227209426888	4.40263858256333	4.17758582023484	6.67783173570218	5.85651922087686	6.77716756539647	7	6.29780636375583	6.34406751685668	5.29696140855831	7	1	1	1	7	1	7	7	7	7	7	7	7	1	3	1	3	2	7	7	7	7	7	7	88.5	1	3
101	5.7168477785668	1.14436196814693	6.59367819063196	5.97154412738502	6.10985712715614	7	6.79949630451247	6.0702850874727	5.22008935384137	5.98926310764948	6.85982413653284	6.48951435726753	2.60820091807969	6.29656967431264	7	6.80253527187422	7	6.2872840406161	5.04936640404888	5.43292191153305	6.02466619152213	6.63092254619134	6.79281885416422	2	1	7	1	4	7	4	7	3	7	7	6	2	3	2	1	7	7	7	7	1	7	7	94.25	1	3
102	4.58851343542916	6.70170358036375	3.47402463102711	7	3.51949931329579	6.52299444180486	6.60337117426815	6.28699489739718	5.20876818148976	4.85924587853925	6.94410427513019	6.49196854729076	3.08460037681804	6.95988263405473	7	6.54235131696631	6.69010936783368	5.99301901063636	6.7902601011678	6.10061157504992	5.94612354514112	4.93789377144151	6.65112007789928	1	1	7	7	7	7	7	3	7	7	7	7	1	7	7	5	1	7	7	7	7	7	7	98	1	3
103	4.17901100452204	5.37314787926605	1.98154572860375	6.99735148979511	5.3457803097645	6.97093054175349	5.86461831488252	6.79186420526744	6.7466028234703	4.52103221492307	5.9101713224775	5.46704229288043	2.38304238673397	6.99506350921702	6.88501216522228	5.83790208826223	6.05417533217863	6.19139927953317	5.82961495731417	7	4.60948260653946	7	6.56490290843385	2	1	7	7	7	5	7	3	7	7	2	7	1	7	1	7	1	7	3	7	7	7	7	90.75	1	3
104	7	5.7578925555562	6.68227864573468	7	7	5.77844424429952	5.75145338741146	4.62703888729473	6.94139793962477	6.31931629677441	6.00004023614314	7	2.09649279757296	6.762210785719	5.7992194167145	5.84360720473649	5.73119778349613	7	5.15562431576999	6.41943678117199	7	6.60831670519515	6.13064690403912	1	2	1	2	1	1	7	7	7	7	7	7	2	5	1	7	4	7	7	7	2	2	7	85.5	1	3
105	6.35578413403501	5.68069990641207	5.8297282181091	2.65726700440076	6.63158218068772	5.62805481313066	7	4.33402263127899	6.66678148897388	4.84821698797971	7	4.99059893815671	6.9129737172152	6.75058414299576	6.70143470355705	7	6.22563492379844	4.30341011883441	5.13037916853717	6.1981637140076	6.99069387847339	6.0388924913004	7	7	1	7	1	7	7	7	2	7	7	7	7	7	7	7	7	1	7	6	7	7	5	7	83.25	1	3
106	5.02983922771611	6.35173982248958	1	7	5.03572308563143	6.68693560267106	6.88605172487963	4.86341289037601	6.31985328376499	5.60983655484134	6.20469210819343	7	3.94469296642905	4.93964253099438	3.9095914608866	7	7	6.62186550886601	6.32838009980741	6.15294686940994	7	6.76630893034569	7	1	1	1	7	1	7	7	3	7	7	7	7	1	7	2	3	2	7	7	7	7	7	7	86	1	3
107	3.80955708821931	6.43796487814355	2.11000671917198	6.4266888395493	6.32691328888523	6.3356390110983	6.67553631823809	6.31491659400402	6.76493885426864	6.20556361772464	5.20131082699967	7	7	6.97617740775856	6.64107461020055	6.42892638961656	6.24185652509851	6.74071658854684	6.3546109882264	2.0994999897388	6.71780968153616	5.6504790152227	6.05854627557013	1	1	7	7	7	7	7	2	7	7	7	7	5	3	7	7	1	7	7	7	7	7	7	93.75	1	3
108	4.87091349820813	6.27125259005836	2.7232337249484	6.34795746984303	6.86541512145083	3.56387515770763	7	5.61552647516662	5.60066818714129	5.84485329718128	6.16685150161319	5.80769669454848	1.10354618335126	6.33468439453879	4.96919544580891	5.29831255559832	7	6.14616078238213	6.79226089824405	5.50421891567917	7	6.10408744323872	7	1	1	7	1	7	7	7	4	7	7	7	7	2	7	7	7	2	7	7	7	7	7	7	87.5	1	3
109	4.48638595898454	5.62715912105511	1	7	6.36225692932479	6.88506034299815	6.8667531870752	7	6.50635032887055	4.46116665003146	5.30045395359715	5.16116842943056	2.14380589458738	6.65675683056245	5.54281611705933	5.97219555179382	6.375034004665	1.88815076325177	6.13724513391169	6.72022705320884	4.53040332387753	7	6.41123232020849	1	5	7	7	7	1	7	3	7	7	2	7	1	7	1	7	1	7	7	7	7	7	7	86.25	1	3
110	3.0338339306009	7	1.77547833488402	7	2.04959972890519	1.81528327418938	5.8298351417936	6.77597985121367	6.67251763687354	7	4.96855875973605	5.09275463485372	3.07687662185127	6.61671803168736	6.49743436405671	4.06733320607793	6.54298412966606	7	6.725415060249	5.80771985952665	7	3.12145629962494	6.54641302105802	1	1	7	7	7	1	7	7	7	7	7	7	1	2	1	7	1	7	7	7	7	5	7	93	1	3
111	6.14071131886132	7	5.96717725947127	7	7	4.02783137133061	4.98467886499284	5.93087186158396	6.70894418363286	6.310457261118	6.00364191611465	7	3.73613137190883	5.00231118740786	6.69391110662275	3.19946038222931	5.45991919278768	7	6.82720382441843	7	5.41492051615585	6.06688629624103	7	1	7	1	1	1	2	7	7	7	7	7	7	1	7	2	7	1	7	7	7	1	4	7	95.75	1	3
112	4.76909559287788	6.27904767215659	1	7	6.24418411437267	7	7	5.47408041193091	6.72158417909812	6.5285337931355	7	6.64421399616477	4.01907368064523	4.43394825070119	4.45794674294776	2.56119382654837	6.16985379018124	5.76876979489565	7	6.89923513560551	7	5.23574274252262	6.59239068085214	1	1	1	7	1	7	7	3	7	7	7	7	1	6	1	7	2	7	7	7	4	6	7	90.5	1	3
113	4.95859006246206	3.74402758308452	5.18780994499569	5.98552671699184	4.77123418973831	5.76434051473875	7	5.16849269236235	4.8535084438937	4.36678238727052	5.46840476068794	6.87189182114444	5.22597565325086	6.73146902826992	6.04856258802646	4.69184083075801	7	4.75819636069782	6.11115339398071	5.79895474789017	7	7	5.92313159802151	1	1	1	1	1	5	7	4	4	7	7	7	1	7	2	3	1	7	7	7	7	7	7	85.25	1	3
114	4.71596814185395	4.14624298790128	5.33690260125429	5.22277718666665	5.50685434489583	5.35249527650456	7	6.46443958836657	4.88572777014218	4.04670071166772	6.09934039897673	7	5.52670213232215	6.75108971759657	2.99733978186723	4.52367643257153	6.65968957608851	6.02826840515176	6.48174331061656	5.54547861470623	6.55929962275879	6.40422625746282	6.84752896366568	1	1	1	1	1	7	7	4	2	7	7	7	1	7	1	2	1	7	7	7	7	7	7	99	1	3
115	6.25682971091205	6.53982512236961	2.45993397151477	6.71459699689567	6.13092848072787	3.47238761171126	4.61373969463503	6.42794931313773	4.12483786651667	6.57431701783434	7	6.39333678024507	3.21654490820193	5.76486919255955	4.40427692923077	5.46357475692309	6.39177534286754	7	5.60241877347805	4.47931604301734	6.37169895486608	6.88079700271118	6.86319802973415	1	1	7	3	1	7	7	7	7	7	3	7	1	3	1	7	3	7	7	7	7	7	7	100.75	1	3
116	6.20066730886457	5.89973868378556	1	6.01238030604603	5.64787812563487	1.15498437296211	4.9382547716219	4.24104045636956	7	3.9312792081926	5.90193234013645	7	2.33731583376855	4.0816510739836	7	5.46395340198677	7	6.74304686017654	5.8915649330746	3.47454324309302	6.82867536713242	6.69947822395164	6.59537658891207	1	1	2	5	1	4	7	7	5	7	7	7	1	5	1	7	7	7	7	7	7	6	7	102.5	1	3
117	3.03468186222679	7	2.30992351046634	7	6.33562667839411	2.34178294840189	7	6.3746578701006	4.85572474924483	3.840312102139	3.28996711727769	6.09767568531605	2.73845741929158	4.69308428333384	6.26658503729192	6.22873573396106	6.77948810370165	7	7	7	6.89270091840601	4.09440716204425	6.45427323463987	1	1	7	7	7	7	7	5	7	7	7	7	1	7	1	7	1	7	7	7	7	7	7	90.25	1	3
118	7	6.91377513283791	1.00977738882764	4.78769711988999	1.39433805807231	1	6.59129367786463	5.91161563875649	5.51497911918476	5.10341084740216	6.70401205813729	5.90323027211946	6.94238594457116	6.05978256947817	5.53458443555182	6.82357297385799	5.87351475647468	6.32381304751072	5.61857803422225	6.2850201781852	6.14751406840884	7	6.39355736313706	1	7	7	1	7	1	7	3	7	7	7	7	2	7	1	7	1	7	7	7	7	7	7	90	1	3
119	4.54757228132346	5.89507489051197	2.77593069452267	5.57954243900074	4.20125348386727	5.55176034013401	7	7	5.90862175582756	7	6.82860285194266	5.92510832011256	6.61820328134176	5.60371681840716	5.68398883759212	3.40990113180517	5.80637456852441	7	5.33148018746685	6.96823602856404	4.45031040517281	5.73434930755046	6.07048813071374	2	1	7	1	7	7	7	4	7	7	7	7	1	7	1	7	1	7	7	7	7	7	7	63.75	1	3
120	3.2084373382699	7	2.77796840824161	6.61312555990021	3.48131448016723	5.89477252129655	7	5.74301452497012	3.1100475472022	5.4574147613954	3.60058832500588	3.77256977477758	2.64955278390375	7	5.65896389003318	7	6.27363455659816	5.43707406444334	7	7	6.7275105582188	6.48680477178285	5.36581626851948	1	7	7	7	7	7	7	7	5	7	7	7	1	7	1	4	7	7	6	7	3	6	7	79.5	1	3
121	5.48417512070721	7	2.17280445162837	5.61984807666113	2.0376163398779	1	4.67957621505503	4.68538163435901	6.24445725888385	7	6.29787941687708	7	2.57417630658149	7	6.16969856514753	4.16834455245291	7	5.85795136114561	6.20696422439991	6.62310869874215	5.48899868304209	5.41625125140646	6.53506537543121	1	1	7	1	7	1	7	7	7	7	7	7	2	7	1	7	1	7	7	7	3	5	7	87.25	1	3
122	6.62321678467412	5.06626315425407	1.41559602968332	3.84194878645182	5.61066402500273	3.90809397480604	5.7416206407759	6.74273883890042	6.79753820020758	5.41295355061956	7	5.81838608840549	1.07779959315211	6.35779918702795	6.16268007364779	2.51084711114552	6.98612361935305	7	7	5.82450028325942	6.99431677982261	4.45298620751771	4.46718965468165	1	7	7	5	7	2	7	7	6	7	7	7	1	7	7	7	6	7	7	7	7	7	7	92	1	3
123	4.2889203343306	6.07136824109875	2.56133979795434	6.27457595596796	6.57693785031227	5.28071477755291	5.01650187770388	4.86907783741533	7	6.58957076945697	4.98992043049834	4.5075347750184	2.09466550388167	5.98974014368696	6.65050493444141	7	6.43165883563661	5.37707870585517	6.74727103966289	5.10178119878675	7	6.19748911988631	7	1	1	1	7	1	7	4	7	7	7	7	7	1	3	7	4	1	7	7	7	7	7	7	71.75	1	3
124	5.38696882415929	1	6.30279916998302	6.69884332461247	7	5.1476182059459	5.77841454035247	4.15756467433417	6.90981372104515	7	6.212198021108	5.33727401500822	1.23082278781674	4.22311259710383	3.92420849672923	6.86932680243769	5.47509947547724	5.66666315714991	6.74409931474044	4.85198908395499	6.68812008623343	6.20596886273754	6.31215607343227	1	7	1	1	1	7	7	2	7	7	7	7	7	7	1	2	7	7	5	7	7	2	7	97.5	1	3
125	7	7	3.30465632332392	1.45669475443161	5.27376851552304	4.76641664332502	4.02908487277281	7	3.66068772913468	6.28914508339435	5.34579038286087	7	3.1678491072964	4.83942208467512	6.79708728458453	1.78922539486681	5.32689863515107	6.06332285602045	5.4409228370994	4.18946982240358	5.30448214678095	7	7	3	1	7	2	7	7	7	7	7	7	7	7	1	7	7	4	7	7	7	7	7	7	7	89.25	1	3
126	6.87195171436288	5.9550058265099	6.26718754320394	3.12109513163753	6.86367306201562	4.15045480180246	7	3.54848387716024	6.3895476907065	6.7934546547216	6.54593675013559	2.6345778764094	7	6.32539102114344	5.00685440818304	7	6.85223111581573	4.75951039242192	5.87308029523559	5.90447407322529	6.30146401802321	6.07212660264719	6.57147588981472	6	1	7	1	7	7	7	2	7	7	7	7	7	7	7	7	2	7	7	7	7	7	7	80	1	3
127	5.435886165826	1.08619208300368	6.07668016673708	6.12057078024049	6.39370986634099	1.41824042283005	6.04031403550806	3.91573604259104	6.7024228970942	6.90737694126517	6.59728989453728	5.85943117240177	2.78331410679442	4.180167763382	7	5.20400547112284	5.82505432495536	6.28389852618618	5.67293397075748	6.64717721648827	7	4.86919693765253	6.86454939726043	1	7	1	1	1	1	7	3	7	7	7	7	2	7	7	6	7	7	5	4	7	3	7	98.75	1	3
128	3.53385327169887	5.02746313179847	2.98073918372558	6.00261786860412	6.69936975215829	3.05859403315094	6.57457656703725	4.8349156598231	5.36246750239546	5.08888504788771	6.1401249982668	4.52327993050099	3.47796692956262	6.54927228299493	7	5.21822853140314	7	5.80301586103233	6.83407188902136	5.37411720432565	6.44136033602492	6.009315371044	4.85900377314441	1	1	7	2	7	7	7	3	7	7	2	7	2	5	2	7	1	7	7	7	3	7	7	87.5	1	3
129	7	6.77381652969418	4.52523543398666	5.34381550113107	3.00767204558792	4.37330381104616	6.76618381775212	4.54174953619147	7	6.85676813996265	6.17695959556755	5.20141736959394	4.49218884203	5.95167669713411	5.92666594575038	5.48562990424062	5.49684612217077	5.40657056554248	6.74742639138551	6.91006161455063	5.97406416525282	6.10801229558227	6.23062365700966	1	1	7	1	7	7	7	7	7	7	7	7	1	4	1	7	4	7	7	7	7	5	7	71.25	1	3
130	5.36226355118394	1	4.59250927484786	6.14189370054594	5.59720949210031	5.74612980288175	4.44171915476299	3.52985362225579	6.21989642430154	6.21834928641209	6.92890892599076	2.83314245076308	2.33127964916434	4.83473522186011	6.77670752017804	6.49077207934394	5.48703743511938	5.37213925893595	7	6.5908094670381	7	5.9254300603481	5.73678683814538	2	7	1	1	1	7	7	3	7	7	7	7	1	7	1	2	7	7	5	7	7	2	7	89	1	3
131	3.24967822310372	5.44939159311333	3.15325909467703	7	6.44637050465814	1.89103935218869	7	4.05752757450852	4.89258407306137	7	5.88529939433944	4.92816435506633	4.50198477043651	5.02508075504135	6.03974140432149	7	6.68811655140873	6.45474860217281	5.87339163232713	4.41767653015586	6.71692267323201	5.24199170719051	5.69983518728096	1	1	7	3	7	3	7	4	7	7	7	7	5	7	2	7	2	7	7	7	3	7	7	81.75	1	3
132	4.17331353431003	6.36262015643111	1	5.27146033527858	6.15840421708108	7	6.97434564096436	3.03764724915059	6.78261278995624	6.46153613969078	4.99060548528207	3.34384504939415	1	7	5.65579854008606	7	5.29820468940221	7	6.92452818443949	4.82080066900831	7	3.86569107296165	7	1	1	7	7	7	7	7	1	5	7	7	7	1	7	2	2	2	7	4	5	7	7	7	84.5	1	3
133	7	6.57205532340679	3.86514212605181	5.12486624873936	2.13316001987291	1.63302651317844	5.32887511311927	5.09482248708561	6.09633621350048	7	5.40266969406605	7	2.97969531789307	6.21684807896723	4.89953184767092	4.96854606584434	7	6.23626317220838	5.20385874730348	6.70494207138927	7	5.81693509653802	7	1	2	7	1	7	7	7	2	7	7	7	7	2	7	1	7	7	7	7	5	7	3	7	85.25	1	3
134	4.8407327342148	1.42954447908113	4.89659626566598	7	6.40333955287794	6.86100996931243	6.10253507699883	6.9436634114687	7	2.6487455860806	6.99283156501981	7	3.16363271304192	4.50795126997708	7	4.0475189984457	6.14581346449082	4.96859467573525	4.6697981792487	5.78866204476693	6.80586151346456	6.59649425768122	4.87694197761831	2	1	7	2	6	3	7	1	7	7	6	7	1	5	1	7	1	7	7	2	7	7	7	79	1	3
135	7	7	5.27199975065389	4.12884135300216	1.78727521247772	4.34732030509205	6.87034581948131	3.90672453186888	7	6.9676123111962	6.20974086277873	6.98102292149849	2.55320536790827	4.98142366672653	5.74825943267824	6.61236021851009	7	5.309511323144	5.24702140952917	5.27802974649452	5.91269347366084	5.56649711798549	6.6549833146072	2	1	7	1	7	7	7	1	7	7	7	7	1	7	1	7	2	7	7	7	1	7	7	68.75	1	3
136	6.39720407666626	6.31722830339992	2.78747189456584	7	6.73120085927969	2.71374374465305	5.28686602155494	5.55536547441225	4.08172055458818	7	6.77868955129475	4.94233522076572	3.65545176737891	5.65594551087537	5.76771399251762	5.21832672041597	5.83851790685742	6.71276905609587	5.40285233069901	5.53447647022545	6.38847830676554	7	5.78926410267453	1	1	3	4	1	7	7	7	7	7	4	7	1	3	7	1	3	7	7	7	7	7	7	87.5	1	3
137	6.79726300453614	6.86204835018654	6.34330370588082	3.60113487758117	1.20937170280753	2.23867208327423	6.53788856567231	4.03731539261761	5.01274278714408	4.30730865936522	7	6.26125461172459	2.29510046242982	5.18693043908803	7	6.21245021522776	7	5.52414433782776	4.61419302207659	7	6.4971840145739	3.50583358630062	6.67627706332699	1	1	7	1	7	7	7	2	7	7	4	7	2	3	1	7	1	7	7	7	2	7	7	83.25	1	3
138	7	6.23036941761689	2.01522472489262	5.2158566534229	1.6084519935172	1.98004672920649	4.42105063495625	6.58481994879004	5.84188598491271	5.38908730431631	5.7407047989591	7	3.78569956174175	5.68011486913223	3.88795570879422	6.6148515798584	7	6.47758973152724	6.53123840794103	6.24847939885076	4.47826750610797	5.12474075244265	6.94386705394538	1	7	7	4	7	7	7	2	7	7	7	7	2	7	1	7	1	7	7	7	7	7	7	82	1	3
139	4.84099527807068	1.08367391715832	4.99709390738941	7	4.81549558812617	6.91065282337308	7	6.01140553176905	1.11645744434256	2.36907029647885	6.72827092636018	5.41360220273844	2.74690458643889	3.72784555088561	6.79426188482637	4.18596112167425	7	3.5695642817109	7	6.37070205372177	4.93388738414236	6.92660410680329	5.50621553597681	2	1	7	2	5	7	7	2	7	7	7	7	1	4	1	7	1	7	7	7	4	7	7	88.75	1	3
140	5.54780521795188	3.3469343026491	4.56352461282397	5.19323079365781	6.63967851891067	3.12282570657006	5.38280389084752	6.17008622323251	5.8437168515081	3.05882256142638	6.72420912790096	6.04301358398056	2.73116887097874	4.67161733604245	7	5.76871024206334	6.36919618975729	5.95852395589114	6.45715550265875	6.50021577721849	7	4.70448497847365	6.48774453442755	2	7	7	1	7	2	7	7	7	7	7	7	1	7	1	7	1	7	4	7	2	7	7	91.5	1	3
141	7	6.7049498617759	5.86765141424785	6.72083307304818	7	2.55022992461461	6.78443758606909	5.20888147225817	3.08905467669692	7	4.99257430114107	7	3.685723257275	6.20769830318739	6.17657817716611	6.65896922302	3.49493749081675	5.49323599598678	1	4.63083195653745	6.09817501299117	6.83930394483764	6.14373640721891	1	7	1	2	1	7	7	2	3	7	7	7	2	7	1	7	3	7	7	7	7	2	7	74.25	1	3
142	4.94643180271073	6.46886630677354	2.55641095959313	5.47712063217006	4.50036405935241	3.69358556637014	6.91214735890909	6.21097340573238	5.46952048632433	6.5561090431577	6.845849484168	5.40954814356938	6.34946401266197	5.21774260960461	5.99039721270134	1.26357022151177	5.54363125382204	6.55992636614873	5.51765667573654	6.47382612131723	4.40047016934763	6.18918100094439	3.64480031812728	1	1	7	3	7	7	7	7	5	7	7	7	1	7	1	7	3	7	7	7	3	7	7	79	1	3
143	6.76465924254415	7	1.57773830071055	5.05815014311765	3.32638914422003	7	4.47071316847778	3.14756798783401	2.25470788089262	6.69046327497423	6.37534527473284	5.22049235914875	2.84421705053948	6.07531180864941	7	3.60001102851806	6.86131918880036	6.93458768833217	6.72551592102356	5.1211657166225	6.70744612435286	5.96164675202328	6.11799528514873	1	7	7	4	7	1	7	7	3	7	7	7	1	7	1	7	4	7	7	7	3	7	7	79.75	1	3
144	2.96771015592164	7	1.78976980952407	5.87075737989577	1	2.23316037477139	6.01987703513729	6.07691673913737	6.13758801480754	5.08281201314785	7	7	2.60867705801495	6.50877861742754	5.27569860719397	2.46698606040352	2.81154148350511	6.39985541945458	6.9108656614869	6.80669596006799	6.1432914051866	6.49287149820667	4.51557079597383	1	1	7	7	7	7	7	7	7	7	7	7	1	7	1	7	1	7	7	7	7	7	7	86.5	1	3
145	7	6.68286723187533	2.90305097757014	5.21235922591372	1	6.66200263716698	7	5.9017729615242	1.82921653370636	1.8973627838266	5.38183005716633	1.76100136402019	1	7	6.31715655667507	6.98284805318611	5.27010569500467	5.90391874110705	6.56532317987075	7	7	4.96189207524468	5.41234840367683	1	1	7	1	7	7	7	7	4	7	7	7	1	7	7	5	7	7	4	7	7	7	7	72.25	1	3
146	5.89697287683441	1.48460590962724	2.65641807704662	6.52332842091257	4.82961525763138	5.25556924787285	6.38869308940959	6.28561440715202	7	3.11815164625568	3.73678598254844	5.13208931662442	6.68224733260473	4.52234504574551	5.80128257067056	3.70456446705217	6.54448726426634	6.1654772113136	3.28752461667203	6.5979654412197	6.27946517327782	7	2.45332950218177	2	1	7	4	7	2	7	1	7	7	7	4	1	7	1	7	1	7	7	7	7	7	7	77	1	3
147	4.18107301857396	5.60013097593802	2.03347543533778	6.73172299217858	7	3.10904339900951	6.58054040326769	4.81063547617135	5.31807098272843	6.08364917324563	5.99777642875517	5.32261416099753	2.17291750027689	5.24302238082471	5.76244288048985	5.17208732713214	5.25499751643388	7	3.55026044873948	5.22274751954546	6.65892544454412	6.40333115807844	6.31304261762556	1	1	7	1	7	7	7	3	7	7	7	7	1	1	7	7	7	7	7	7	7	7	7	82.75	1	3
148	5.64269620857452	4.96762781272856	1	6.25904163965302	6.45416928701599	1.88588320581513	7	6.80521931887753	5.62241050717028	4.87415621387303	7	6.74678970639997	1.14695545918769	4.73559190068038	4.66995688469584	2.93190921803103	5.37306981139631	7	5.82892370347228	3.89940069100801	6.26563683924208	5.93087154994453	5.15360013231246	1	1	1	5	1	7	7	7	7	7	7	7	1	4	1	7	7	7	4	3	7	5	7	87.5	1	3
149	3.62485721667886	5.66407698412875	2.52066706499699	6.44817095203217	7	7	6.36353299286565	5.44540166365565	6.0013159437934	5.00081930673356	4.99134515817513	6.60704911020437	1.93961079014241	6.79433326278828	6.81241347974391	2.82624615271331	6.49040242495666	3.82303043986642	6.77845506188549	2.14381320670674	5.97600716549908	6.24419734114485	5.03769764180909	1	1	7	7	7	1	7	2	7	7	6	7	7	4	7	5	1	7	7	7	5	7	7	76.25	1	3
150	7	2.57048428093769	4.801239740126	5.78091856567979	3.53054350586189	6.46066464025992	5.5015976015664	5.01067286439305	4.18328869668931	5.61492751007711	6.00750588956317	7	2.56518766170327	5.66073408017136	6.10624477379797	4.83255768477709	6.53327614436956	6.49454668451002	6.52161411469232	6.64829889065259	6.39938541024595	5.78995220822343	4.56920529789232	2	1	1	1	1	7	5	7	7	7	7	7	1	5	1	7	5	7	7	7	7	2	7	82	1	3
151	1.65266196425829	6.67126653415487	3.37765894724386	7	4.0935571078065	6.55843384179017	6.13126202511867	5.19765921666289	7	6.42747418598039	6.01993674791993	3.16299798357553	2.05503500894646	5.41954753958797	3.74274392105572	4.65501767313175	6.66651656018011	4.55438699165934	5.24071430178079	2.66781505441029	6.56258199231731	7	6.25882009402261	1	1	7	2	7	1	7	3	7	7	7	7	1	7	7	7	7	7	6	2	7	7	7	65.75	1	3
152	7	7	5.60218850699033	4.51081531891437	1.00794328320316	4.68839083253745	6.46196610034403	4.07279010528137	4.46104743320112	4.20118910405215	6.55432424142666	6.0005075170819	2.43670975895053	6.23299574852249	6.95260293530566	6.45520992114824	7	5.77884130295504	5.57079825080454	5.46054453269498	5.60605401279239	5.5262366887276	7	1	1	7	1	7	7	7	2	7	7	7	7	1	7	1	7	1	7	7	7	2	7	7	94.5	1	3
153	6.12652054076687	4.87604793538819	3.75604893547915	1.40961742059587	4.57703627081536	4.77294223979118	5.5340670187774	5.88176259349886	6.20117989019374	6.1303163636339	7	7	2.85100689381246	4.56743944748646	6.10931255154438	6.83799325896478	4.13329866817862	5.07947618403868	4.7107554948416	7	3.95852215277123	4.08740302068119	5.10964494087031	3	1	7	1	5	7	7	5	7	7	5	7	7	7	1	7	7	7	7	7	3	7	7	76.25	1	3
154	3.82319012681673	6.13161431681916	2.32074482571073	4.99831621580783	5.76021750735201	1.78836325485867	6.64558800178443	5.54026581673192	3.81891553135651	7	5.56580255667673	7	1.61426178928112	6.21144275144915	5.07461324610762	6.40412789752664	6.09176347716898	4.13328199395248	6.79988056396368	7	4.56885523394819	5.40447491776562	5.54870072212073	1	1	7	7	7	7	7	7	7	7	7	7	7	7	1	7	2	7	7	7	7	7	7	81	1	3
155	6.05866065961198	4.53610200566989	4.83157498834256	5.53639305867558	3.95924120339666	6.59683680274341	5.25565999519582	4.13629886330644	5.20525829073061	4.52831166538089	5.68507666054726	7	1.2067767737478	6.86076987407413	6.20806037609811	5.24128718512839	4.403435344453	4.26041522180621	6.93209576138982	7	6.82762506803393	6.99323606968549	4.3520080297816	2	1	1	1	1	7	7	1	7	7	7	7	1	5	1	7	1	7	7	7	7	7	7	83.75	1	3
156	3.5579267499796	6.61737193762243	3.14727908145648	4.72712062844075	3.73827514009672	6.74229034410119	7	3.1886815527914	6.94356591975584	6.01386718183002	6.8943010432359	4.41932648606623	1	3.38629920774982	4.2629867706359	3.28459236239249	6.82206635617905	5.54437434150329	5.77732191350095	2.73718011930984	7	6.6151954635739	4.15626274245976	1	1	7	7	7	7	7	2	7	7	7	7	7	7	1	7	2	7	7	7	7	7	6	80.5	1	3
157	4.7579949378171	1.23109552008284	6.02584169103047	5.03804865448013	7	1	5.31942222461846	3.82781971576301	5.21229308454506	6.50659941571751	6.3427200592273	6.60134466852	2.05637166377304	4.07499412741961	6.85532434833902	4.57528909523905	5.44053493689832	6.56452089304028	4.58998320408443	5.71303576445448	6.38990699475103	5.51690034167287	6.35233793399666	2	1	7	1	7	7	4	3	7	7	7	7	1	7	7	7	7	7	2	7	7	7	7	100.25	1	3
158	7	6.89225435051534	2.94906096634462	6.93270914409696	2.05819029099059	2.75237290866018	3.39070056577134	4.90410196699964	5.50041958455289	7	6.98380967375466	5.21927400230338	3.06097446271362	6.83879256250622	4.75367522984126	2.69039353940819	4.76108838497523	3.81954775560295	4.8182331199043	5.02237228811999	6.07337118803448	7	5.50192816507944	1	1	7	1	7	1	7	7	7	7	7	7	1	7	2	7	7	7	7	7	7	5	7	86	1	3
159	4.51986237977008	1.85456052240192	5.09871361618533	6.05002420589056	6.87696296377299	1.33584155944443	6.19291445131085	4.60039962616074	5.49596842297038	4.45441577962477	6.2891059074909	6.39327344884264	2.38778356104773	5.73606336613848	7	5.61752970305527	7	5.39987407202303	7	3.58367093967359	2.65768123408746	4.8013708447235	5.17872040995905	2	7	7	1	7	1	7	7	7	7	3	7	2	7	1	4	1	7	7	7	2	7	7	66.75	1	3
160	6.48719293376568	2.73498110443483	5.02644064393936	5.94267638986937	5.24078580245265	3.20073500101967	5.03411726242563	2.10935750562559	4.87925899255049	3.7568415196802	6.9088445030548	6.79738745885119	4.15370437936049	6.33569090720349	6.01657450014754	4.38199210067906	3.66791236535827	5.73254482806013	6.37596049319791	5.37739488314001	4.7612166277136	5.3845844564688	7	2	1	1	1	1	7	6	4	7	7	7	7	1	4	7	7	4	7	7	7	7	7	7	92.5	1	3
161	2.33953475425237	7	4.46280097171095	3.65895486705634	7	2.27096537245216	7	3.06215666883324	3.73580160851548	6.64598834039211	5.6309775576124	4.88513452657112	5.27572426195275	5.55549890457908	6.50608987715753	6.93937979136051	5.47644498309774	5.87828807084984	5.62323308456104	5.94201566166189	4.96614124702624	4.95114011020427	5.64042452682451	5	1	7	1	7	1	7	3	7	7	7	7	1	7	7	7	7	7	7	4	2	7	7	71.25	1	3
162	6.19238607583096	1.79206423152826	6.60876769562615	5.11182389666651	6.76932651674422	7	7	6.12738922338267	3.5201062588131	2.97236890699557	6.11147716450512	2.67250471368964	2.40810209456244	5.96342032037955	6.97354049671097	1	3.26900909644144	5.16472811650849	7	1.83974086382905	3.80293699021615	5.84509575592956	6.19403963345173	2	1	7	2	7	7	7	7	7	7	3	7	1	5	7	2	1	7	4	2	3	7	7	85	1	3
163	5.7209788267357	1.68050587841056	5.74646535269425	3.49965071393237	6.62694076747918	6.2931710948502	6.06806640303847	6.76748213301221	2.8797827200222	2.75664489135027	6.2239990212104	3.40900383062348	1.01467300839558	6.65870724078012	6.56192779542225	1.20078309909969	3.27348762310929	4.69037429693613	6.85159991323836	4.52161157262594	5.82744257081441	6.67114617317807	4.72665957899396	2	1	7	2	7	7	7	7	7	7	3	7	2	4	1	7	1	7	4	2	3	7	7	80.75	1	3
164	5.01598401758638	1.31901870876436	5.41537120430536	5.06180438157903	6.95586858465322	1	5.33356460476866	3.6094662714898	4.80417858291209	4.68144503573799	6.07890422091114	4.3426166129171	2.52761774352462	5.26398771568095	6.11537527956066	4.45336881485638	5.87088394370311	6.42926939199367	5.1362637368364	6.38380670735482	6.67369165617627	5.35619110282788	7	2	1	7	1	7	1	4	7	7	7	7	7	1	6	1	7	7	7	7	7	7	2	7	82.5	1	3
165	7	1	7	6.84793798551768	5.50109452135258	1.29090755288754	5.39147462147779	4.62873547677398	1.35510889862059	2.04895126213134	5.93162446190652	6.71525481068567	3.46124405036273	7	7	4.52018919293397	4.66063351639285	7	6.21699588688263	6.7895054177977	4.21652409641159	4.13722049182973	5.60110651453835	2	1	7	2	3	2	7	6	2	7	7	7	2	3	1	7	3	7	7	7	7	7	7	87.25	1	3
166	6.42192194010052	2.20000386856869	5.30699628679337	6.26456728838862	6.81753323366812	2.42094886509736	6.59698379745896	6.48580255410537	4.12237322825301	5.67022269791376	6.61547698797376	5.81192245361207	7	2.67435352310404	7	4.68190448773086	2.93652406418434	7	6.0553917904759	4.67239857644493	4.00955467189205	4.50904629951145	4.73710245032167	2	1	7	7	5	7	7	1	7	7	7	7	1	7	1	7	2	7	7	7	7	7	7	77	1	3
167	5.63357778452307	7	2.05888639381942	5.53369867710717	1.45327247531099	2.49567463939569	6.35975662823487	6.89293471800984	2.56833911900287	3.6691880958806	6.26319461428895	6.7537887371495	6.12598339727487	7	6.69065190456743	1.6176790943982	6.27295736105214	3.8561237211149	5.26037907849	3.10335797065519	4.6319030955223	3.40925430438401	6.70113415801215	1	1	7	7	7	7	7	7	7	7	7	7	3	7	7	7	3	7	7	7	7	5	7	62.75	1	3
168	7	3.16199714943143	4.78191156759018	5.28678009032929	4.23323200466085	6.74078117595669	5.33848354065734	2.38973501068811	4.51194970527799	2.7833640808874	6.96409948814609	6.69661135805974	1.71977261067843	5.88847667423479	6.29979866530024	3.71055304609229	3.38116562062775	6.35369959246982	6.49598578108853	5.22688156436199	6.16707130208743	5.34741624405358	4.65391832375466	2	1	1	1	1	7	7	2	7	7	7	7	5	3	7	7	7	7	7	7	7	7	7	89.5	1	3
169	4.86463617043364	3.99408204827265	2.55968376486723	3.30027533352694	1.60216085530492	2.00254004063101	6.09229735658633	6.00753640256051	6.14950769354438	3.58331131198582	4.99919242409647	4.16951859609823	4.08861615940818	7	6.94239052282712	2.0538095860657	5.71862283259897	5.34924652127445	5.36730172778202	4.86829910608188	6.69801809257262	6.04226441153375	4.84800641381732	1	7	1	1	7	1	7	7	5	7	7	7	1	7	7	7	2	7	7	7	7	2	7	64.25	1	3
170	6.4713584171895	6.89202079378821	1.2487444614366	4.6284979422315	3.53148834044835	7	5.50146586151185	3.33577647776496	2.04284946864958	6.67165025273879	6.02313498764224	6.08104685468625	2.85888110876037	7	1.62905117315263	4.29693093494714	3.80000198907381	6.50646859961056	6.80809935167947	6.74626985562668	3.73705212971889	6.54084377224984	6.0082141392653	1	7	7	2	7	7	7	2	2	7	7	7	1	7	1	7	3	7	7	7	7	7	7	70	1	3
171	7	1.16610069829089	6.77826390047346	5.21610206252882	6.54979384676592	1.62093435609639	6.23274842048871	5.24545518876844	5.72907432378096	5.68087031258619	5.09852297184766	6.25463125691233	1	6.84004803040345	7	3.51157886055746	4.33195615612168	6.44886057181496	5.48919538141503	5.17355909575025	4.83170022872283	5.87927785780932	4.01034496852395	2	1	7	2	7	7	7	2	7	7	7	7	1	6	1	6	1	7	7	7	7	7	7	75.75	1	3
172	6.02118945650245	6.65363376808854	5.96844261949039	1.32502963457645	5.53775757496356	1.71904517452367	6.10107373873434	5.20923689210036	1	2.75891980218551	6.02433413112691	3.76491023738118	7	5.68291979192386	6.37655254150685	2.02564592489157	6.79002662311526	4.24780762973421	5.34638719880429	4.73104568678099	6.58335363473406	7	3.53891095465865	1	7	1	2	1	1	7	7	7	7	7	7	2	5	1	1	1	7	7	7	7	7	7	69.5	1	3
173	6.85483590748777	6.35499885978255	2.85197781169352	5.85686223060112	1	4.97959675611385	6.94955379558054	6.64546517423494	3.6155144229962	6.51031898044194	5.56637855414296	6.20404097288737	3.58566251542847	2.22796285691763	3.66307611220803	5.29423688172823	5.23080808141587	4.25300575984849	5.89901776918385	2.0553758792657	5.73230546466732	5.77812712085497	5.48150183631303	1	1	7	2	7	2	7	7	7	7	7	7	2	2	7	2	4	7	7	2	7	7	7	71.25	1	3
174	7	6.71920798935865	7	6.97714193199116	7	6.81352268839078	4.90461200450113	4.54558821656477	2.17215593569629	4.90154295578563	5.52065372892428	3.79662906589229	4.6552153480647	5.39020185475876	6.33388676536868	5.85678072091024	2.92324405707112	6.55821853627291	2.80528084316667	4.50546458529453	5.89775507896163	5.41463016328962	4.83116826726964	1	7	1	1	1	1	7	7	3	7	7	7	2	7	1	7	1	7	7	7	7	7	7	60	1	3
175	6.21129384077356	6.59536410215366	4.44294508694105	1.75428030770711	4.7257604477573	2.94578797860378	5.74584478982608	2.487378614437	5.85122444363278	6.88796076599091	5.70143799016858	7	2.14919657720641	4.56185515330216	5.64682249096353	6.04654262894145	3.78485045781019	5.41508778036906	7	4.4024571090885	5.05723614405025	6.15991559617729	2.79048582405906	3	1	7	1	4	7	6	3	7	7	7	7	1	4	1	7	1	7	6	7	7	7	7	68.75	1	3
176	6.62144464935206	5.84857625771674	2.14226331363934	5.36403766237665	1.40965270759435	1.3732725031168	4.33533922461872	6.41289794516917	4.9779990214451	6.37546132296391	4.77859765076593	6.08653323481326	3.24584265478584	5.55425205537378	3.5220335966458	5.79983596507341	7	5.74241180450403	6.66674233772446	5.63012583239888	3.44947602171413	3.83466777826337	5.96707925627327	1	7	7	1	7	7	7	3	5	7	7	7	5	7	1	7	1	7	7	7	7	7	7	88.5	1	3
177	6.24232092771427	6.56400070224972	2.0150043070171	1	5.36866411346908	5.11951107608003	5.55597982421716	4.97905292881397	1.24483235238771	5.95211562103235	4.07605843006035	3.08929380443888	2.17888384381452	5.54897740660042	5.89598553860904	6.13066876521162	5.58757366148854	6.48135191932906	4.66816748413813	5.41731358753022	5.36481684777833	4.4223255704848	6.12291542937582	4	1	7	6	4	7	4	7	7	7	4	5	2	7	1	7	1	7	7	7	2	7	7	76.25	1	3
178	6.58664549190016	2.10218634718643	5.8680384860774	4.84734790884358	6.58771364065832	1.95683428404339	3.27500397727366	4.53166468152315	5.19928251495341	6.27173161803236	6.19283177784579	1.9049022419053	2.00539151214246	3.21734625536694	7	5.60403891941113	6.13084159764922	3.98969786793697	4.68979951882899	6.92232208662499	4.13936517574277	5.25777818820121	4.06440514729742	2	1	7	7	4	7	7	1	7	7	7	7	1	7	1	1	7	7	7	7	7	7	7	71	1	3
[truncated: 5 more columns]
