# Supplementary material for: How Are Mate Preferences Linked with Actual Mate Selection? Tests of Mate Preference Integration Algorithms Using Computer Simulations and Actual Mating Couples
Source: PLoS One. 2016 Jun 8;11(6):e0156078. doi: 10.1371/journal.pone.0156078 (PMC4898694; doi:10.1371/journal.pone.0156078)
Supplement: S2 Data — Long-term couple and agent-based model data analyzed in Study 3. (ZIP) [file pone.0156078.s002.zip › S10/Polynomial Model Data/Polynomial Couple Population 01152016 0938.csv]

	trait1	trait2	trait3	trait4	trait5	trait6	trait7	trait8	trait9	trait10	trait11	trait12	trait13	trait14	trait15	trait16	trait17	trait18	trait19	trait20	trait21	trait22	trait23	preference1	preference2	preference3	preference4	preference5	preference6	preference7	preference8	preference9	preference10	preference11	preference12	preference13	preference14	preference15	preference16	preference17	preference18	preference19	preference20	preference21	preference22	preference23	fitpoints	sex	algorithm
1	6.92802678650525	5.91933851603609	6.48864439672383	1.88186752592726	6.16355576411569	5.26132868102332	6.8814951619772	6.94679429363081	6.67134269243782	5.79056343789119	7	7	6.16558653242298	5.90989927853927	7	6.0472245788492	6.15174050109589	5.78421580257303	7	6.62714189120246	5.90500235386194	5.81145931639639	6.44355737456179	7	7	1	4	7	7	2	7	7	7	7	6	6	7	3	3	3	7	7	3	3	7	7	97	0	3
2	6.52824810301813	6.14958326674687	2.50453966198161	6.35443882956387	6.01527395535439	3.52496727292484	6.0953032149695	6.75513591175201	6.63074240681813	6.93706386469668	5.67371592354664	5.96153390443763	6.98270557188369	7	4.44848022735973	7	5.32120637204693	7	7	5.87412287356892	7	7	6.51584812008851	7	1	1	7	1	7	3	6	2	7	7	5	7	3	7	3	3	7	7	7	3	7	7	95.75	0	3
3	5.316235065439	6.14817554733325	6.47476529037184	7	1	6.74216406039293	5.40513798931053	7	6.29355484885235	6.63168935929793	6.70615550462423	5.31634567634242	6.50892895999916	6.05341305117628	5.56895111151786	4.20403811631313	7	7	6.70558012026968	7	7	6.69846585591276	7	1	1	1	2	7	2	7	7	7	7	7	3	3	2	3	1	2	7	7	5	2	7	7	97.5	0	3
4	6.32289187653311	5.41707143263157	3.310162243304	5.15794985814232	5.2411543020951	7	6.99463566902016	6.43411560687346	6.98908818563841	7	6.08145766399877	7	6.64633203473107	6.34024701626778	5.15735560326825	6.73766969740559	7	6.82302986603566	6.87916262948643	6.06383860197175	1.95710479091889	6.24002655773418	6.51469243290552	7	1	1	2	1	7	7	7	7	7	7	3	6	3	3	1	1	7	7	7	1	7	7	102.25	0	3
5	4.59914840044391	6.58379494013529	6.18743432714727	1.6616586231366	3.7900654212113	5.58521170990645	4.73157137901301	6.73660424230463	4.74925198303095	4.89847294189839	7	6.56783876704378	6.73501640924599	3.23254115245442	7	6.03425269021734	7	7	6.71274939582306	7	5.99129541237831	6.93235218956684	7	7	7	1	3	7	7	7	7	7	7	7	7	5	7	2	2	3	7	7	7	2	5	7	104	0	3
6	6.34765999284	7	3.79018389811	5.91497587242033	6.2229291073585	7	5.28616589392923	7	5.98361860797235	4.38998364170466	6.2412729408308	7	6.61821531469549	6.72296651079062	6.34515766825694	6.30933866193469	6.83122485760488	5.83516925031003	5.86447180186985	7	7	4.51208943943809	7	7	1	1	6	1	7	7	6	7	7	7	7	7	3	2	3	2	7	7	7	1	7	7	91.75	0	3
7	7	6.09668532226017	4.74543330915114	1	5.66142580683189	4.17841052255457	5.98847268849415	7	7	5.47164994002185	7	6.33096453274542	7	7	6.51861080758101	1.9471369512949	6.7048580752502	6.04643854214646	2.58174206563641	4.07032872831242	6.67486449722374	6.79925592572195	6.2928392419966	7	7	2	4	7	7	5	7	7	7	7	6	4	7	7	1	7	3	7	2	3	7	7	95.5	0	3
8	6.21087809839571	4.88980715072981	3.51688433337712	6.09955268006684	5.8192215302529	7	6.12929988655368	6.08449578606649	7	6.1630713401035	7	5.17923335726178	7	7	7	6.41893156443553	6.67239726822291	4.9654859482186	5.80797846536122	6.07728388989331	2.29488877241601	6.57727951865034	6.42258846439557	7	1	1	2	1	7	2	7	1	7	7	7	7	2	3	2	7	7	7	6	2	7	7	114.25	0	3
9	5.89408465655989	4.32654076367235	5.94576535094845	1	1.65403232920057	7	4.69620351716655	6.68303264705091	2.05190498593471	5.60954800133589	6.26796658063218	7	7	6.39705823090571	6.16110330781693	6.82194424566913	6.77204543198388	5.58700515580456	4.81661113697765	5.90920570714543	6.23167337583848	6.62379219016007	6.4825297836949	7	7	1	6	7	7	1	6	3	7	7	7	7	7	1	1	7	7	7	3	6	7	7	97	0	3
10	4.92891275102525	5.49807676399678	6.67024014437713	3.45837389555544	3.12875500364831	5.30545167271319	5.78602826632409	6.53294445296121	6.72553693054148	6.06657105093021	6.29881647103436	6.41744326703374	7	7	7	6.0051845517497	5.12006736092182	7	2.84650860673959	5.95403531338467	5.51839805883496	6.81810687055586	5.82956250242217	1	1	1	1	2	7	1	7	7	7	7	7	4	7	2	1	3	7	7	7	7	7	7	92.75	0	3
11	6.45452098956814	5.97513865567202	3.90875646194528	1.88923452888009	5.89164252390591	4.25633182194708	6.48241023223063	6.64251075857482	6.76770722643542	6.34422260678948	7	5.35227254845479	6.82816984873131	3.99713805060998	7	1	6.44736603089826	6.52038896202999	3.61939636367543	3.62840854690197	7	7	6.32185272649551	7	7	2	4	7	7	6	7	7	7	7	5	4	7	2	1	4	3	4	4	3	7	7	101.5	0	3
12	6.79012331204979	4.30056273311846	3.69869258478728	6.48514838570169	3.54424904798278	7	7	7	6.7724094106423	6.33566086674609	6.7835760328508	5.55261782883996	5.97245774031332	6.52227116328679	6.95804004990143	6.76647956374697	6.22521039943397	6.57505630980478	6.0377041985354	6.52505079908786	2.1869070726904	5.08079677842426	6.85926474659843	7	1	1	1	1	2	5	7	2	7	7	4	6	7	7	2	5	7	7	4	3	7	2	93.25	0	3
13	4.89183508743837	4.88253479521815	2.67852137426939	5.8662356109422	4.8641213531648	7	7	5.41221642448948	7	6.18513500953986	7	5.77529133448604	6.83662900469874	5.9824765830266	7	6.5043303037585	5.87784651372569	6.92220306714557	6.85823725742041	6.58280292216957	2.68875716109515	6.89347795549462	6.93156190937334	7	1	1	2	1	7	6	7	4	7	7	7	6	3	3	2	7	7	7	7	2	7	7	82	0	3
14	5.80857671211652	5.53132350589564	3.07009552676391	6.08083765825843	5.16570323842404	6.50489751382343	6.5024274827442	4.32379380094807	6.81684699806245	6.72811249653834	6.86326573732249	5.57478558873245	6.45253457036226	5.54047038651484	7	4.27562522615736	6.74385790434426	7	6.9432453894734	6.80343911374943	1.80427124728979	6.30515478050964	7	6	1	1	3	1	7	2	7	6	7	6	5	7	3	2	2	2	7	7	6	1	7	7	90.75	0	3
15	5.6936719076977	4.37585266904732	5.64384490275487	6.67642671686422	6.52034470073144	7	5.82131874940222	3.89762669855967	6.91024516842846	6.37459095332216	6.09079026065868	6.08829842027492	6.63306874324086	7	6.18845454680721	6.39914573007368	4.92459320800979	5.54624115964847	7	6.1729927635865	7	3.91493829170974	7	7	1	1	2	1	7	2	7	7	7	7	4	7	7	2	1	1	7	4	7	3	7	7	96.5	0	3
16	5.18429284593377	5.5652084558136	5.22972207201107	6.8915085825186	1	6.98938257728578	7	5.538787534611	5.53739981212379	6.93919798854792	6.57875603690397	5.00697330495353	7	7	5.57239401472799	6.62391766916215	6.0016479990333	6.88977771296257	6.0976224293669	6.67289834553362	5.41526571098073	2.90714968258986	7	1	1	1	2	7	7	7	7	7	7	6	7	1	2	1	1	3	7	7	5	4	1	2	103.25	0	3
17	5.8513459721243	4.64329495156816	4.12307152019395	4.63063433310078	4.44332947161195	7	6.97412076149773	5.95230188992224	5.99707215889906	7	7	5.7492198372728	5.90297515273708	6.33300970308337	6.11161724469338	6.22152532636656	6.97040496306774	7	4.65921737753174	6.78614424972906	1.94793915477381	6.6347154418165	7	7	1	1	5	1	7	3	7	2	7	7	3	7	7	3	1	7	7	7	2	1	7	7	105	0	3
18	6.94903936875414	2.69990973114334	7	3.90618196777644	6.12688683258905	6.02387087129509	6.46087684858718	5.56579078495154	4.91084419937146	5.54602911388128	7	6.58385239616453	5.17209805506354	6.72850384015098	6.49730924999461	5.40987337722118	7	6.45026660013301	5.48402409504439	4.53450342359708	5.51800872659653	5.73421859249445	6.69552587143136	7	7	1	7	7	7	2	7	7	7	7	7	4	6	4	1	1	7	5	7	5	7	7	82.75	0	3
19	6.6640318203608	5.27827141186236	3.51712033204792	1	4.22974297469896	6.88057760429276	2.87121215601861	5.43712914646065	7	7	6.51330188379873	7	5.84661549067333	6.45197768481897	6.17566994218708	6.41634051661521	6.58580925106508	4.82955608120656	5.35857542982617	5.79120504835064	6.48217990957011	6.9850011108663	5.18130397221358	7	7	1	7	7	7	7	7	2	7	7	7	4	3	2	1	1	7	7	2	3	7	7	98.5	0	3
20	6.41552878268491	6.85508877197658	4.11252718709804	2.52328002283306	2.14068616702935	5.9664808511568	6.01923352284769	5.96034744042599	7	6.80279578193236	6.35139319770902	6.39342498800276	6.66509730154151	5.98336893732156	6.20593493564134	7	6.49865455002013	7	6.01492840226923	4.71639918261537	5.49482517578967	7	4.88687502202047	7	7	1	7	7	5	7	7	2	7	7	5	7	2	2	1	4	7	7	7	4	7	7	92.25	0	3
21	7	5.57795183215053	5.2578218472658	1	6.64001271628739	4.52229665264569	6.78560033947287	6.6472359160369	7	5.82676232289401	6.21995647630354	6.08798882861677	5.96443142170652	4.43170661014608	6.64206757205391	2.16703053690075	5.8984417986823	7	5.31115940286775	5.1667840227722	6.28220985598233	7	6.311126416385	7	7	1	3	7	7	4	7	1	7	7	5	3	7	7	1	5	3	7	2	4	7	7	91	0	3
22	4.84944882882238	5.5368780135981	6.87722305781272	1.25888802215997	1	6.43146370596263	7	7	6.56751383071306	5.97255244113038	7	5.8136910681692	6.19081769594603	5.95039909958134	4.15268048243994	1.20493008561366	6.03872095169639	6.67189864561045	3.50515652034151	5.4155283426435	4.96002518613573	7	7	7	7	1	3	7	7	4	7	3	7	7	7	7	3	2	1	3	7	7	3	7	7	7	77.75	0	3
23	6.45753002483951	3.46720445308438	3.88370016786402	1.93908413366623	1.13160335251429	6.91465390476946	5.43147204576741	6.32856444434034	5.12295152246786	6.96402750050999	6.43882948037259	5.89109797469749	6.18676226991864	5.40260240269956	7	5.81313570320291	7	5.23053096148645	5.77975339808025	7	5.96216222943559	1	7	7	7	1	5	7	5	2	7	4	7	7	7	7	7	6	1	2	7	5	5	2	7	7	108.5	0	3
24	5.62589741532851	5.4058836320092	4.89778186204695	6.07106040541472	6.12517668507914	6.78703034395358	6.10050590299866	4.01389814312653	6.63585636881624	7	6.44558353739558	4.70295652600996	7	6.79930573962573	5.20943855751318	7	4.23474897925958	7	5.64158203210396	6.46381235494538	7	4.33564523565593	5.61959214694562	6	1	1	2	1	7	2	7	7	7	7	6	7	7	2	1	2	7	2	7	2	7	7	111.25	0	3
25	5.99508968813527	5.88729786813384	4.1339753946982	4.8757989915002	5.582494339651	4.52397513480095	6.87727107671461	5.7965058523561	7	6.54124968050735	5.8416610703339	6.89071172400311	6.33556619651692	7	6.29707746428775	5.77482171668164	6.20084071293023	5.728412194668	6.31565618470513	3.76139392805922	7	3.85169993781266	7	7	1	1	6	1	7	7	7	2	7	7	7	7	3	1	1	7	7	7	4	3	1	2	104	0	3
26	5.15793549007729	6.60397115265984	3.78115814937177	1.47839446246219	1.07641889707052	4.30830465740487	6.84954550184263	6.676626206593	5.42182214032924	7	6.65455589063159	5.6955552013109	6.44480428249202	6.78651514710649	6.64187587567171	7	6.41841549368564	6.48640147095629	6.44030488798757	3.42898325384724	7	6.09465796567581	7	7	7	1	5	7	7	4	7	2	7	7	7	7	7	1	1	1	7	7	3	1	7	7	96.75	0	3
27	6.61928476986166	5.36183124520078	3.71035503438692	5.49069911993551	7	6.48250250208349	5.40952090536298	4.21737064644248	6.07079094301916	5.54303329698386	6.63278220900969	6.3103467041534	6.88110263183958	6.47673778260095	6.97232167526504	7	7	6.62670550627036	5.08501990598929	3.58364374499207	5.1920985237929	4.07344386522717	6.61246960290502	7	1	1	1	1	7	7	7	7	7	7	7	7	4	1	2	3	7	7	2	1	2	7	102.5	0	3
28	4.19342727618347	6.56336876661406	5.57604878989269	4.06111247728458	3.84516510022402	7	6.46598120577775	3.65190897188586	6.671355742857	5.43648917329977	6.9211472550664	6.73037192369663	6.55801237060945	6.56290526362007	6.17256178461164	5.13318135631493	5.29268395182179	6.69034422570799	4.12332493734943	6.12339637406957	5.16277882872754	5.80603790612965	5.77233233279206	7	7	1	5	7	7	1	7	1	7	7	4	7	7	3	1	5	7	7	3	1	5	7	87.25	0	3
29	3.88455147194711	4.73019749119783	6.39431784114903	6.51720287377195	3.29750223406308	5.07908950616672	6.58439077244722	6.13838004405874	2.71723174449876	6.92145580848117	4.81882458909986	7	7	6.8501809622037	7	6.64621846701715	5.88210705946642	6.89204812948921	5.77058795627857	5.1847881680053	7	4.54969032188191	6.69538943182167	1	1	1	1	7	2	7	7	2	7	7	7	2	3	2	1	7	7	7	7	1	2	7	101	0	3
30	6.67016778679996	4.36513038309322	3.86920946705527	6.67032955955005	4.05270831667938	4.09740938180303	6.1631942873857	6.35852866397537	6.77939266606556	6.96868040435053	6.69070952146369	6.48578062111136	6.8679368244576	6.91805964451992	6.31520685511566	5.73122863711259	6.78829350900826	6.66847267766071	6.21899932407968	6.86489944677088	2.60150624601975	4.44396863227508	7	7	1	1	1	1	2	7	2	3	7	7	7	7	2	2	2	2	7	7	5	1	7	1	115.75	0	3
31	5.42672603437147	6.4717156958325	2.25643175225097	6.83305511799299	5.91458494561311	5.01035514188836	6.44501310131376	7	7	6.52881045619909	7	6.31649760873306	6.4129208776329	7	2.97882291732295	6.03502100094489	6.38385833203631	6.16764857152137	5.56156158492798	7	6.20333924943943	6.53766052396215	7	7	1	1	3	1	6	7	7	3	7	7	3	6	3	1	1	3	7	7	7	1	7	7	95.5	0	3
32	6.56058620386367	1.46561314917249	7	4.4407424224484	7	6.54209869177862	5.26340727573696	6.32720809443232	4.69661568983122	5.8063205531633	5.38238463248912	5.78687327491108	5.06833026332058	6.92604242278888	6.64470262335227	6.00732521152367	6.16973362140055	6.75417982471079	5.17439298098258	6.99742014710378	5.14456240458729	5.56993953556604	6.92070085092779	7	7	1	7	7	7	2	7	7	7	7	7	7	6	2	1	4	7	5	7	2	7	7	84.25	0	3
33	6.78595061957436	6.36153266152911	4.03490753162774	1	5.18100643724217	4.23307831687883	1	3.06269797665233	6.57130089422005	6.99332521874062	6.28035761549033	6.5412000016341	6.77879468834259	6.02903211985189	6.11329966856057	6.53019932362074	5.35590251326559	4.70542387032594	6.04849283097189	6.13443486004077	6.55491640264944	7	6.52362327810429	7	7	1	7	7	7	7	7	7	7	7	7	7	7	1	1	3	7	7	5	4	7	5	98	0	3
34	5.78203063155117	5.63476834055498	3.84621208063275	4.8563367507091	4.83612572563223	6.54199544243701	6.99541088644629	5.57357041659614	6.76264942916912	6.52747352315503	5.94065872948296	7	6.82901000071565	5.85299083604173	5.04508757281115	5.73382466640578	6.01668939180501	6.14342767761773	7	6.07018571568636	1.30154564709628	4.77464907117207	7	7	1	1	2	1	7	7	7	7	7	7	3	4	2	3	1	2	7	7	7	1	7	7	92.75	0	3
35	7	6.95620737408983	6.8184888366962	1.98154286412752	1.86842569014974	5.07616287034304	5.58012831038148	5.97658090673173	6.46963698032357	3.73811009031462	5.35422132886782	4.38107015560931	7	6.56769992583105	6.22513757833565	5.81013114538958	7	4.70494429332948	4.52636827584324	6.41311547172462	7	4.6135495677413	7	7	7	1	7	7	7	2	7	2	7	7	3	7	2	2	7	7	3	7	3	3	7	7	88.5	0	3
36	5.57062431820286	5.57542355971737	5.19890367633138	2.80230893080486	3.08660642366149	5.51047130733885	4.37642166954015	4.35516160816596	6.07018006529601	3.76504530489733	5.12859929871625	6.17018327984079	5.6764994858251	6.56072099994039	7	3.51017853415603	6.47506198381551	7	6.68520940771664	7	6.76033229069351	6.44458982101397	7	7	7	1	7	7	7	3	7	2	7	7	4	7	7	7	1	2	7	3	5	1	7	7	78.25	0	3
37	5.52336849431722	5.8217930146068	6.7447458537506	2.92239493882122	1.35953323351459	6.09319568759071	7	5.77247816180456	5.86614680883668	5.22435122506587	7	7	4.77229030027021	6.09838568872903	5.80142492724926	1	3.82785696602155	4.5700915551109	6.89661561409444	3.30216399758303	5.49141758543871	7	6.27733427617696	7	7	1	3	7	7	6	7	3	7	7	7	7	3	5	1	6	7	7	3	2	7	7	82	0	3
38	4.60155638369864	6.13215875347485	6.51717809642351	2.49325817972799	4.26181861604953	5.19907022019985	4.03823896151582	4.88234426860558	6.83370440077681	3.84549526980279	6.91752497583337	4.9517549008053	6.4645455412829	2.86073214611561	6.58625407878131	6.49062862296503	7	7	4.00627724429609	7	5.31602807117517	6.5231897499095	7	7	7	1	4	7	7	7	5	2	7	7	3	5	7	2	1	4	7	7	7	1	7	2	91.75	0	3
39	6.18146293609792	6.37359474884621	6.01117949788413	1.92848896698841	2.02361871638529	3.6819772887115	7	6.61081276713752	6.73364794325591	6.32708011831057	7	5.89358305698381	5.62106334494648	5.94557253668294	6.97823125001293	5.47756355161879	4.91741027943189	3.90543315329845	6.02687272254056	6.72551667016825	5.89580564155136	2.24563779393199	5.37626887733524	7	7	1	3	7	7	5	7	7	7	7	7	7	2	2	1	5	7	7	3	7	7	7	84.5	0	3
40	2.79668038032807	5.18139932605234	6.12012796828447	6.41354399676892	4.14236639438241	6.06304190091053	5.48761255171812	6.29366256168625	5.88595817494892	2.72268739691445	7	5.88154166108098	4.29404147640324	7	7	5.38130702790137	6.26453797358801	6.75251113239685	6.40273397312093	6.09856851948165	4.63295454242414	7	7	1	1	1	2	5	7	7	7	7	7	7	7	3	7	3	1	7	7	7	2	1	7	7	89.25	0	3
41	4.83780719214876	6.96451950777514	4.53862453432925	5.80210072297242	6.82151696852306	5.05462764401372	6.80761526104875	4.73194984633324	2.69342581370353	7	6.69144926347185	6.25012265486836	6.67142893575798	6.86975374743675	5.21606657741267	7	6.6608884081799	5.64528439738987	6.01774298776622	5.61182480729129	6.45819426760269	1.53935848204038	6.57497392316651	3	1	1	2	2	7	4	7	2	7	7	4	6	2	2	3	5	7	7	7	2	7	7	93	0	3
42	4.48610872382199	7	5.87504475596145	2.32477862351323	3.80522735210237	3.48296151206257	3.91898836358798	4.31123350073549	5.11264190753746	5.84905938465832	6.82706212712538	4.4561509574535	6.72495286957812	3.35049802263684	7	3.80801050591088	6.33111901813798	6.57645466598459	6.54698430698052	7	7	6.75244062086834	6.75267351672547	7	7	1	3	7	7	7	7	7	7	7	3	4	7	3	5	2	7	7	7	1	1	7	90.75	0	3
43	6.49712358520682	4.81239013625953	5.87692783805013	1.49793867322605	1.1095907227049	6.54148058358069	1.50867585948514	7	2.18593162607957	6.13446168720458	6.80969991027409	7	4.95338217825883	6.59243461367077	5.89783334894428	6.56133690699924	5.87454384283387	5.47332279401929	6.20198894547896	5.39742893336978	4.91394623484266	6.57820188106015	4.40398134827381	7	7	1	6	7	7	1	5	1	7	7	3	5	7	2	7	5	7	7	2	6	7	7	82.5	0	3
44	6.63317267481777	3.25444925827386	3.48749335885537	7	4.36766289228726	7	6.44502921637558	6.41079969043864	7	6.21411818077598	6.06941150345881	3.62709983778015	5.84893788652028	6.40320246957429	6.51921433750764	6.34449705864944	6.30094906707542	6.24740893132766	6.48771044119792	3.90255885948073	2.1011405885912	4.61015536101111	7	7	1	1	2	1	1	7	7	2	7	7	7	7	7	7	2	3	7	7	7	1	2	2	78.25	0	3
45	5.988497976003	5.98511128903105	3.68971793225394	2.3928429334561	2.550031253387	6.96641115141227	5.87654973888056	2.30251186515758	7	4.40145729361057	5.83074440486064	5.28007603633868	6.44565306111522	6.79440945139397	6.92661549774596	7	6.68824135905201	3.52675732700222	6.10006243040445	7	6.68327361730897	6.56846360849671	5.24931493382472	7	1	1	7	1	7	3	7	2	7	7	3	3	3	3	2	7	7	2	2	1	3	7	93	0	3
46	6.23988165493186	5.40968852973584	2.62147704914971	5.98473030833417	6.56050556971486	6.49001744699777	5.28230449182795	6.19475608031136	5.78391043461696	6.85024614720905	7	5.0263348702426	4.55413306134757	4.44172214246524	7	6.33001142173588	7	6.59722901524993	6.80259873961061	4.97927200364305	4.74534084353682	4.84991463920561	4.91117452301444	5	1	1	2	2	2	7	7	1	7	7	3	7	4	3	3	3	7	7	4	2	5	7	92.75	0	3
47	6.2366856471147	4.91432539734879	7	4.36210350329713	6.87230870671949	4.37194636650034	5.25205178345343	6.78858083192452	6.00008276562281	6.87361055708879	6.4712802752527	5.59506925385789	6.21395206687306	7	7	4.93192249948921	4.77527074580018	7	5.67526223498752	3.30974167039712	4.26331680601683	7	7	7	7	1	7	7	7	7	7	2	7	7	7	7	2	2	1	7	7	3	2	1	7	7	92.5	0	3
48	4.85828993149365	7	5.83239802275812	1.9398248883371	2.29810286657901	6.30662728228728	4.45565514568286	4.66811409390298	5.35034507001573	4.13449484194427	5.20652355827466	5.82976552591655	4.31957057577352	6.64612800466252	6.80809533038239	3.36485849719263	6.77704190040622	6.72468615479805	6.22755290525325	6.70079964052515	6.36772331838876	6.77173749955221	6.53817107565169	7	7	1	7	7	7	4	7	1	7	7	3	7	7	7	1	3	7	3	6	3	7	7	82.25	0	3
49	4.32638548222225	6.72654267097215	6.11205515473036	2.59357436252991	2.45796279729149	5.09885299414975	5.22748277996426	3.86759410335346	6.48978034404768	5.17153127455353	6.66693440326083	6.77469834447049	5.76243420530987	6.0267188822229	7	5.28488541972142	6.85326589909291	6.07855406926224	4.28670311069186	6.06955353880273	4.7163467003118	5.17045498857646	6.33125593348762	7	7	1	4	7	7	2	7	2	7	7	7	7	7	3	1	2	7	7	4	1	7	7	83	0	3
50	4.33242478693342	6.56327068573358	6.77144435570995	3.90239542200788	2.88377781926798	3.26742567036282	4.08073927992989	5.07806405848758	6.37068485571069	6.94789503762879	7	4.69155904764993	7	6.9871556753899	6.38117706161444	6.50549338136751	5.96736780573843	6.01809159151116	5.96540367962783	6.48154526860607	5.57749360357975	3.00468173418181	6.66049338823788	1	1	1	2	3	7	1	7	7	7	7	2	6	3	2	1	3	7	7	7	1	7	7	95.75	0	3
51	6.9292132149139	5.92250468181051	6.22184599053474	2.71153004628632	2.09158624653738	1.2563821406829	2.5685319312313	5.80474851505965	6.01925432347738	4.48398826886011	6.88313868159537	5.35798902680563	5.56527859369664	6.6341009275919	6.54070950168015	6.54248902706509	4.01240297114115	4.55858110459054	4.65743587476181	6.58640112126412	7	6.6060352822505	7	7	7	1	5	7	7	7	7	2	7	7	2	7	7	1	7	1	3	7	7	4	7	7	88.5	0	3
52	5.46989543548035	5.31049767282336	6.97017000186771	4.52347270001353	2.84911687121528	6.38763170223618	6.76365934691125	6.06084367293597	6.37566909866907	6.34852873370391	6.45675884532654	6.34043883789672	5.6911349055775	6.28730062573035	7	1.20688077213235	5.64144848327275	5.66966448334419	6.85508768265331	5.63288552003845	6.85437467613558	3.25481252279388	7	5	1	1	1	1	7	7	7	7	7	7	7	7	7	2	1	1	7	4	2	2	7	7	74.25	0	3
53	4.41649793415934	6.1918234200812	5.16482940038461	5.28847726969401	6.21361864733278	5.13571063887061	7	5.04037864585956	2.40262085362257	6.10298077433228	6.46277003995652	6.56055834149173	6.8993982772348	5.51081353646619	4.75093660829461	6.83428708785584	7	2.56750814923875	7	5.5847162295012	7	2.26954737875812	6.10210549242198	3	1	1	2	2	7	4	7	3	7	7	5	5	3	2	1	4	7	7	7	2	7	7	79	0	3
54	6.45527041799283	5.42362705918622	4.25378528101836	1.17807570927755	4.19162076278297	3.76984653395359	1.13774448599349	4.1881002030389	5.70953491817954	6.13060343936756	5.39378215506051	6.10738522692594	6.61766119444015	6.85654902919703	5.99196011603997	6.37202616654532	6.21086226452322	5.75379989618412	6.26559931265007	6.08281347457033	6.69231042611744	6.08518863632701	5.3192071521163	7	7	1	7	7	7	7	7	7	7	5	3	7	3	3	2	1	7	6	7	3	7	3	85.75	0	3
55	7	2.27946776963336	5.35753878229054	2.98307492975094	6.66474712373555	4.51452115100659	5.61690921802463	7	6.38735447318579	6.15565830042415	6.40681097951871	6.94145431282152	6.24196190109071	5.67352056283769	4.77997854598125	4.67378031175411	4.82354415194393	5.92971216092422	4.34776565115597	6.14899027031529	7	4.21949874561228	6.00049892262969	7	7	1	7	7	7	1	7	7	7	7	5	7	7	2	7	1	7	3	7	1	7	7	70.5	0	3
56	6.51938829693712	6.53667371417379	3.82988117145305	7	7	5.17268053258036	6.90287278135649	6.27974256395552	6.52188677794325	6.28014982655015	7	4.58734756931372	4.98630308972844	5.91074927134159	4.37526725586841	6.83316720721959	6.19140228187508	6.04954970209862	6.88389976697927	6.12656070167944	5.53899723163877	6.33449999679655	2.75175485174232	3	1	1	1	2	7	6	7	1	7	7	3	4	2	3	2	7	7	7	2	2	7	7	85.25	0	3
57	3.96816237648105	4.69103070425204	5.68737667220689	6.60625937598151	2.49585173800878	7	4.88709030496859	5.17012952663657	5.33004024180731	7	6.89698201563536	6.19280865235632	4.63759558953248	6.76681149627727	2.92222018287871	7	6.55761077344545	6.15999454393491	6.46651522464368	3.22347233431463	5.60481663298195	7	6.45573465367002	1	1	1	2	7	7	7	7	4	7	7	4	3	2	2	1	7	7	7	2	2	7	7	100	0	3
58	5.59289474029199	5.41940155889864	2.88607253013062	6.71951605080867	2.61028796340141	5.68742222330637	6.23541778630603	7	6.27779519563434	6.2208426794597	6.83942555235092	7	3.11583446064571	5.39643932471482	4.59783372363026	4.39342287019846	7	7	3.96359994906812	5.12449556095517	7	5.13503453863392	5.37716735664628	7	1	1	4	1	7	7	2	2	7	2	6	7	5	7	1	1	7	4	7	7	7	3	70.75	0	3
59	6.06492847223131	6.15993752083228	7	1.24282358919124	1.60441006450864	2.07672217893545	7	4.71160848134599	5.77510304154868	6.11094373873724	6.02781506092735	5.69492093360968	6.55052508792953	7	6.43166254655331	5.31553056514326	5.21027691938139	6.55841200839204	6.64575241132516	4.04292641313715	5.63957903164176	4.88070599166569	6.15743936790798	7	7	1	7	7	7	2	7	1	7	7	4	7	7	2	4	6	7	7	1	1	7	7	57.5	0	3
60	3.8561029979812	5.50252445003891	2.80363234462957	1.63512803783943	2.05488053954954	7	6.19989922251203	2.22098536280182	6.56750695666877	6.0843648524317	6.11525233651587	6.1826332538795	5.79792949708574	6.80799449061225	5.79701297169534	6.48230400488259	5.58360224229323	4.54542984126775	6.92851657562066	5.66178307642332	4.18306513335599	7	6.88210806835807	7	7	1	4	7	7	2	7	4	7	7	3	6	7	3	6	7	7	2	7	7	3	7	82.25	0	3
61	2.47096669036419	5.87796018596243	5.41030176098858	6.4564166847022	2.01436788221915	6.38598512949978	6.91411147507829	6.57588562709341	6.24661068308418	3.51913301754837	4.91453322462594	3.58277366990784	6.41544189349067	6.32586778734705	6.69166658114562	4.94448812938607	5.63419651432137	6.66203025009005	4.99289702892992	6.43003005102755	6.55351877369714	6.87304145303971	6.53828916216087	1	1	1	2	3	7	1	7	2	7	7	7	2	2	1	1	3	7	7	1	2	7	7	73	0	3
62	3.39538495672551	5.56054203295189	6.63990743593282	3.84901938120195	1.74270864805801	6.10744253382856	1.67031941147182	6.85130428001908	5.98398890130458	4.31186366363952	6.86085774527698	3.76738750952047	5.92210281655437	2.75812871064032	6.56070067035265	7	6.24866979488568	6.6619649691638	5.31213403686386	6.26688467748405	6.55874815181323	5.67296238154717	4.30656991153702	7	7	1	3	7	7	1	7	3	7	7	7	7	4	1	1	1	7	7	2	2	7	7	70.75	0	3
63	5.08647943421576	3.18307661719833	7	7	4.70722614900075	5.9459011165887	4.95889990349669	7	5.74842279066526	4.55178752902163	3.04788948659631	5.96026996247244	4.80488294387042	7	3.50084143231208	6.24349885784212	6.78972123413699	5.74069086556	6.9382816083013	6.3571671640413	7	5.70504645188255	5.36397230359834	1	1	1	5	7	7	1	7	2	7	7	3	4	7	3	4	2	7	2	7	2	2	7	59.5	0	3
64	7	2.31072501454904	5.60980773573694	3.85706911345974	5.10152061191466	4.57766951845387	6.00456057664643	6.63169150608322	5.97635849349001	5.99792584211343	7	7	5.24313047858786	4.90766657396834	5.99733214533665	6.9511112631189	4.98352445901938	4.82348451525842	5.30226965621916	6.65292332153436	6.98515285573782	1.29099344611451	6.05714742559704	7	7	1	7	7	3	1	2	2	7	7	7	5	7	1	7	1	7	4	1	7	7	7	64.25	0	3
65	6.34137011600252	5.46772226285887	5.91519396616759	2.31342333549344	1.55968654171035	7	4.69177370879109	6.64684541554653	6.59914434988469	5.21838333958892	2.72826493348383	4.32661963540049	5.14533655616113	6.21352599436683	5.06680996107975	6.23181163662773	6.58544153575603	6.00602217750492	5.83284372848025	6.09789738626665	7	4.52851589170861	7	7	7	1	3	7	7	1	7	3	7	7	2	2	4	1	1	2	7	7	2	2	4	7	88	0	3
66	5.09498247386424	6.14060094149397	4.17170030594895	1.51590170246674	1.32415573020708	5.15882474036391	5.62712686637768	6.14432329156739	6.58477453015988	4.54587143423633	2.51725502428819	7	6.16424998820535	2.84432407234511	5.29431910722882	6.8015761697397	5.44772180819489	6.49012350681766	5.91418308483654	5.58988780413505	6.98148750901649	7	6.37147003391452	7	7	1	7	7	7	7	7	7	7	7	7	2	3	2	3	7	7	7	1	1	7	7	87.75	0	3
67	6.16776425710994	6.97564625779441	2.95779752679148	5.94607041709167	6.40140844418823	4.98310892245422	6.1505734912506	5.52049946788492	6.32853682185223	6.51973779585938	6.46881314675148	6.05501142534183	6.1088276047182	6.4197224220278	4.05340434079895	5.7418450629701	6.95034137482713	6.13540674324862	7	5.39083616520777	5.80956623166448	4.98086687775873	3.23497823397846	3	1	1	1	2	7	6	7	1	7	7	3	4	2	5	2	7	7	7	2	3	7	7	78.5	0	3
68	6.36215940644533	6.1698954805686	6.53120991110483	2.64044042173677	1.43140323372348	6.26707072445245	3.74025687425859	7	6.14662452017309	6.29317190358355	5.54892470035719	5.10441065785056	4.89437184371628	5.90457528823684	3.51986111481628	3.06320524508881	6.32462040541251	3.01802096866994	7	6.4926316559681	6.51638324955841	4.66494101084953	6.28701076790829	7	7	1	3	7	7	1	7	4	7	7	3	7	4	3	1	1	7	7	6	2	7	7	48.25	0	3
69	6.53077770979634	2.80355799564591	5.90008418006388	2.86272811258671	5.4160715078006	6.24964483874533	6.02810629157017	5.82268191790755	6.20380033594192	5.82286857780215	7	7	5.10232027613139	5.150054153154	7	3.82795051169867	4.04415818951618	5.55599639880384	4.01359690444557	5.7626713595631	6.21305893592123	1.11889549892244	6.31683366474694	7	7	1	7	7	3	1	7	7	7	7	4	7	7	3	1	1	7	7	2	7	7	7	66	0	3
70	4.71771418271984	4.97108201614289	7	6.63841908321357	3.62905937875019	7	6.02368550930587	3.325328775862	5.58039611392637	5.75992999353527	5.49923266488915	4.7411025268258	5.76396387012822	6.25262044702666	7	4.79177465339501	5.68409702183713	5.4030146984742	6.21754651570874	7	5.5453607497493	4.97324352760706	6.78444265857174	1	1	1	1	3	7	2	7	4	7	7	3	7	7	1	5	1	7	7	2	1	1	7	77.75	0	3
71	6.85688854703961	4.27789992569596	5.61296379097855	1	1.58556243155783	5.75298042639543	5.09458563921717	5.22769770205045	4.02189625002749	3.7905082158946	3.25076750213442	5.76146142750893	6.64730299636904	6.09966222543589	5.7558176491117	2.55664709163133	6.6081114391587	5.35541213581989	7	5.83751625020436	6.35843160217434	6.4491670528832	7	7	7	1	6	7	7	1	5	1	7	7	7	4	5	1	2	7	7	7	2	1	7	7	68.5	0	3
72	6.35473121844407	5.61382010814121	2.16796253199357	3.37652110355234	3.81167690411751	5.93614384357767	4.97625042570851	6.09286450348248	6.96971215524485	5.3177028884778	5.14472976521125	5.61793431766992	4.78319082810358	6.73068808446834	3.32659944123439	6.47062055860867	4.92062368171129	6.14587869995787	6.22044036922182	5.60076144673051	7	6.97607238596761	6.50831035021878	7	7	1	7	7	7	2	7	7	7	7	7	3	3	3	7	3	7	7	2	2	7	6	71.25	0	3
73	6.38758839134548	5.2670074954418	4.40619691493052	1.60719427953131	1.4537643080018	3.79134221856783	4.914657757784	3.7364120216928	4.62733873459804	3.87792674547365	5.43707860785707	6.87013835771943	6.02311611257878	6.28665561019598	6.53746174877705	2.62674299231101	6.88609545796027	7	5.73042450252966	5.49595525524027	4.06524054127972	6.59583963982762	7	7	7	1	7	7	7	2	7	1	7	7	7	7	3	2	2	5	7	7	3	1	7	2	95	0	3
74	6.66617211350545	4.91171727242164	6.44390063530295	1	1.30326818031577	4.20111526390808	5.09979437928395	4.16688758514258	3.8405151668735	3.72396508312017	3.66783054012837	3.5561823520847	5.97227267297043	4.50209316275689	7	7	5.99053124744377	7	6.63228691921729	7	5.22575194722192	6.26713051879558	7	7	7	1	7	7	7	2	4	1	7	7	7	5	7	1	1	7	7	7	2	1	7	3	75.75	0	3
75	4.91618706253701	5.60234325113423	6.11907352694841	3.79006646103445	2.95461692017789	5.5930039886739	4.63443864320447	5.46082964361791	6.29311450334093	6.08772217778916	5.36972073189142	5.30239884259313	7	7	6.96427337070732	5.67114010469252	6.6939198433313	6.54946227520012	5.78764346428966	4.90006539785765	5.19700320463288	4.13210384799333	4.40484275727004	1	1	1	2	2	7	7	7	7	7	7	3	2	2	4	2	2	7	7	7	2	7	7	87.5	0	3
76	5.44456412200135	4.26467026953004	5.2056393167147	1	1.86422207122182	6.43652354372496	5.98237914386978	1.87719903719487	5.06715414081864	6.04653373305473	6.4111059233833	4.44468111539905	3.30813037373854	5.55297164784073	6.62300820255188	5.78510925435877	6.39146041750254	7	5.29494531914726	4.73212170375668	6.33740789483088	7	5.66264250218161	7	7	1	7	7	7	1	7	2	7	7	7	5	3	3	1	2	7	7	4	1	7	4	70.25	0	3
77	5.21815846796701	5.58305260542869	3.12570787780538	6.46065846384173	3.56216728865674	4.6214331987668	6.56516202997687	5.76991406505493	6.75361519860122	6.32270614023662	6.68018692570965	5.27454179618476	5.0950461098753	5.61467721719525	6.87016699593259	3.20754965905036	5.81110934276783	7	5.92442043734588	3.41932017748298	5.18793030121235	6.62216267179442	5.85557962381375	7	1	1	4	1	7	7	3	2	7	2	3	7	3	7	1	3	7	7	3	1	7	4	77	0	3
78	6.05711917001569	3.86317208716611	1.96087421440031	6.72970847758438	3.2258386173949	5.61890930231857	7	3.93013360628643	6.49186034047618	5.42721877969839	6.64585127757529	5.6381102578954	3.83352952039087	5.97280257543238	5.40533703421028	4.15102820498644	4.03242503176176	6.18540670973461	6.56918081198132	5.39387590173716	6.58971954976707	4.62454141444548	5.99425956753663	7	1	1	2	1	7	7	2	7	7	7	5	7	4	7	1	1	7	6	7	7	7	4	75.75	0	3
79	3.96396731153675	5.34103810084288	7	7	2.86567141991045	4.20500002104962	6.85742888836463	6.05066335595469	4.76190830696101	6.57870972504206	6.22002818461206	3.28721834684555	4.73428186791166	4.39284427868177	6.7460452967811	6.75251454237048	5.70259886311734	6.73385823821919	7	5.64435470954924	3.37228117559976	5.19369012356532	7	1	1	1	1	7	2	6	7	2	7	7	7	3	6	2	6	2	7	4	3	1	7	7	88.5	0	3
80	2.92410805539556	6.32162030501993	6.02921190684983	1.36779056111199	1	5.07588284170259	7	6.69374501945722	7	7	6.74047163113509	5.76294215834765	4.42635313338809	3.66190297759655	4.69727399865149	4.35417240676055	5.23556376930986	6.23597166397899	5.68454036161086	1.05247773437452	5.02827054459837	4.57449924190912	7	7	7	1	7	7	7	7	7	2	7	7	7	7	7	3	6	5	7	7	7	2	7	7	76.25	0	3
81	4.86252014526136	5.14212963351342	1.86699319129928	1.64313580776371	2.17000745135896	6.10031088100381	6.13972604412537	2.88664035400439	3.38366029697978	7	5.25607726288736	3.86983414290326	6.79114870713468	7	6.07134932796839	6.78377380555104	6.08778987981884	6.12265135404055	5.38971965630443	3.87239849906554	6.23622196024361	4.19947180070228	6.71848789382669	7	7	1	7	7	7	2	3	1	7	7	3	7	7	2	3	1	7	2	3	1	2	6	79	0	3
82	5.36317340559593	5.05534334976586	2.08573228249838	3.90718449986288	2.34957639872558	5.62789671890267	2.60467773600331	6.23009082054156	6.76077772386799	5.02200002923441	7	5.10327422495937	6.958050640957	4.37353184383212	7	6.50156088208348	6.00977783581956	4.26389831804032	7	4.43321878271875	6.16744953797882	3.03918194532749	6.11251826880594	7	7	1	6	7	7	7	7	7	7	7	4	3	3	1	1	1	7	7	7	2	7	4	75.75	0	3
83	4.55007486054411	5.91323579767084	6.8068751511741	4.27190329245622	3.63172224688472	6.24152058680666	6.34147577094264	6.21309415258866	5.76450403160164	3.00778541280128	7	6.34193896386374	5.23708645574329	6.87605062700561	7	1	7	6.08162874999086	5.38262174817127	5.66872648014892	2.29373593959963	4.21487498115867	6.42679524226194	7	1	1	1	1	7	2	7	3	7	7	7	7	1	7	1	1	7	5	1	2	7	7	67.5	0	3
84	6.90410408930786	3.3069364087948	3.78174019889591	2.82706994099088	1	5.6853346542093	3.66527671283086	6.47135613020187	5.71161647553113	4.3995183101232	5.41843241694533	5.61575118716353	5.27081479744592	5.39436234710635	5.29077129965324	6.91763680860467	4.03256073673421	4.81301378611077	4.42240522825689	7	7	1	5.71786493231795	7	7	1	5	7	7	1	7	4	7	7	3	4	7	7	5	1	4	7	2	2	3	7	60.25	0	3
85	3.56899746525814	4.29567462025684	6.43731506164767	6.32812377307962	4.69197635982292	7	5.11961945295563	6.42719001647963	4.91420458359075	5.55428278477018	4.97965129777656	6.24736989500268	4.64528387697861	6.82543184360464	4.97049817620616	5.71407223298601	3.76794727923519	6.11469085224563	4.84507118554895	6.26990639826147	7	2.32299828861192	6.15734375091373	1	1	1	3	7	7	7	7	1	7	7	7	7	7	7	1	7	7	7	2	1	2	7	80	0	3
86	3.81403283581184	4.29756565522854	6.08031336286116	5.85294803184957	5.11661281132432	1	5.82279838842753	6.34988100311637	3.25180318417145	4.33501096153086	7	6.27102200420873	5.67296512399066	4.32475796537034	6.06300139279597	7	6.81130033334532	7	6.55761779588534	3.74493155360761	5.43383171708258	7	4.46963739306972	7	1	1	2	1	7	7	7	7	7	7	7	4	7	2	2	7	7	2	2	1	3	7	78.75	0	3
87	5.44634822429965	5.0564342091204	5.70363996375577	3.52612021053472	5.9733406182857	4.77440600472763	5.38474245284596	5.93865573231708	5.41078441030441	7	5.99659979218735	6.41513785451458	4.84697513274642	4.53496743815839	5.90487649134221	3.92719290180292	7	4.21902327065202	5.51154418210235	6.3111872103465	5.04991731545249	3.91744534601762	5.6088352952383	7	7	1	7	7	7	4	7	7	7	7	5	5	7	1	1	2	7	7	6	2	7	7	80.5	0	3
88	6.87598706687041	6.69253246827602	2.2832906824253	3.28441558614444	2.96788578445627	4.13187629251908	4.5244615388537	5.62216417525656	5.42725996340575	4.17918655165608	5.62464181524254	6.92061744649162	5.07740839880522	6.12762159746134	4.04600709097413	6.63264571228891	4.59912332115839	6.29682248429659	5.87166047401985	5.62364596870759	3.63974965453742	6.88967314974008	6.58857107403176	7	7	1	7	7	7	1	7	1	7	4	3	2	7	3	7	4	7	7	4	7	7	7	73.25	0	3
89	3.20764649051519	5.80896751843208	5.2565169980014	1.72129641537066	1	4.28662116427537	5.89810561379738	5.42888198717712	5.77776758382648	5.52810649875651	6.86735366325381	3.04958419724867	7	6.67230143529452	1.8957456916068	3.70195352620211	4.64988441186352	4.81961564094264	2.71664356170356	7	3.57111603560866	3.79809316045597	5.81975126079051	7	7	1	7	7	7	6	7	2	7	7	4	5	7	3	1	2	7	2	7	1	7	7	71	0	3
90	2.49374610786606	6.38548704498591	4.641378303589	3.15415206891435	2.63864792047505	4.68681913253257	5.9007474604525	5.29267113764395	2.41769123302844	5.73684161997764	4.35934167948704	4.67446114366284	7	4.72046377019773	6.82659733363841	6.19689877548633	6.72863315771346	4.24542299175639	7	5.3950326261972	4.13756792806844	6.59779212803345	4.84177337981116	7	7	1	7	7	7	2	2	1	7	7	3	3	2	2	1	2	7	3	2	2	2	7	66.75	0	3
91	4.2791594385059	6.59150250075541	5.72298266660086	5.04615140546472	2.7536368458029	1.1572387156592	2.92414709713713	6.46870340735489	6.64423361126815	4.86923438821099	4.07343662060708	2.69646872502518	6.28375719300445	6.61301777295451	6.7789938858708	3.95274993292981	5.70762421845614	7	6.19974785097886	3.23989018749492	4.70363696100299	7	5.51614521248399	7	1	1	1	1	6	2	7	1	7	3	4	7	7	3	1	3	7	3	1	2	7	7	91.5	0	3
92	1.85100337804032	5.43352027059809	6.34888427779492	1.93497525376847	2.24441043653611	7	3.82675940887614	4.99916452704282	6.10971278136343	4.49127219395959	6.64573932116241	3.88942382758388	4.90588409329373	4.27278325853991	4.62114985998378	1.44872122176823	3.11589882149975	6.92872509926403	6.86216947241943	6.02805452561641	6.33464122476721	5.72278450660153	5.46908903033866	7	7	1	3	7	7	1	7	4	7	7	3	3	4	3	7	4	7	3	1	7	7	7	79.25	0	3
93	3.39422160502624	2.64083899939004	6.4560458940931	7	5.14619588825736	2.98561950592306	4.72515415164418	6.06207543859416	3.89412958736516	5.42247751206413	4.13314205454734	6.02828757514263	5.39680087359541	4.90601288526987	3.62440607622042	3.51125956199766	6.30432954979001	5.77040875396276	6.70267728298239	5.97939453394006	7	6.04575113415506	6.33856243235198	1	1	1	2	7	7	1	7	3	7	7	7	7	1	2	1	7	7	7	1	3	7	7	58	0	3
94	3.88395913367974	7	3.67173791652458	1.45289367225766	1.56855235298614	5.66324616223102	6.48672729956089	6.77334494401006	6.50741198464207	7	2.86411152808774	3.94669175239529	6.09201155969759	3.37897423494737	4.95003421803406	5.92861870148859	4.66863089893512	5.29645527115925	6.49273406793985	4.0565059762225	6.44149629604961	2.15505963289738	4.98456860385786	7	7	1	6	7	7	5	7	7	7	7	4	2	3	1	3	7	7	4	2	1	7	7	81.75	0	3
95	4.55169271424752	6.27817253230574	4.91883425264864	5.97856566104881	3.1928540422066	1.84430317286963	3.87076714235094	5.40415809813195	5.22798613465033	5.77163999145057	6.27610902619504	1.76006817054449	6.2178411986584	6.75507195071454	6.32067121718887	3.70877222954597	5.29057484923522	6.51651493423245	5.20651196755292	2.46491119471583	3.80317718653084	4.87353707486095	5.81597845396588	7	1	1	2	1	6	3	4	1	7	7	2	7	7	3	7	3	7	7	1	1	7	7	61.5	0	3
96	6.56959967535829	6.07672601864423	5.23506635477225	6.67498576413543	1.98346133102877	6.04102030687272	5.50734594244587	6.71932577734412	7	6.601905091134	6.22794730706506	7	6.12678222040354	6.8241106411324	5.38296172933397	7	7	6.99863682177555	6.61563552605378	6.58108942175767	7	7	6.86767143393197	7	7	7	7	7	7	7	7	7	7	7	7	7	5	1	1	6	7	5	2	7	7	7	104	1	3
97	6.76390784978426	6.2123768339582	3.82379386827888	6.91094892774465	3.47320504664372	4.58964785311239	6.01520734641007	6.83873356162814	5.99711668642994	5.62562024863326	6.67144138929084	6.99299294826397	6.07822079550965	6.77123376258666	6.41804065088575	7	6.53157438044764	6.29904955532161	6.30168999780668	6.74460666148148	6.49135771852438	6.81039163895022	6.72010364970497	7	4	7	7	3	7	6	7	7	7	7	7	5	7	3	2	3	7	7	7	1	7	7	108.75	1	3
98	7	7	2.3518924685283	6.36207226648193	3.69437642577999	6.75731412113776	6.80412958583768	7	4.93677576415558	5.43512141787953	6.94954108969374	7	6.91061321063501	7	2.88760882808383	5.16558685584	7	7	5.55749231983018	7	6.59630425773133	7	4.91834990920528	7	7	6	7	1	7	4	4	1	7	7	4	4	3	1	1	7	7	7	3	5	7	7	93.5	1	3
99	6.30000601102658	3.33490398413722	6.32982494197031	4.9131012700956	2.76106592466941	5.29102725503961	7	6.37471386925479	5.5318934319808	7	6.77602162461792	5.0738652357821	7	6.71569543120003	7	7	6.37521277776349	7	5.12646286573703	7	2.11510690007474	5.10055943385672	7	7	7	7	7	2	7	4	7	3	7	7	4	5	7	3	2	7	7	7	7	2	7	7	103.25	1	3
100	5.75980318281715	5.08931502456116	2.58517375897675	6.5050031366996	2.70086945676543	7	5.48623158041568	5.94108237782309	7	6.62861892942049	7	6.50974932243722	7	4.34447241871471	6.17467270775261	6.53753070829716	7	5.86682023724202	5.49430122717776	7	6.9383606840828	3.14132079555978	6.63969517889797	7	7	7	7	2	7	7	7	2	7	7	3	7	7	2	1	1	7	2	7	5	7	7	116	1	3
101	6.04778293439496	2.85522292228419	5.67668890821482	6.44322390732723	7	5.90946932983443	5.87676927889943	6.54168210897661	6.78874747816068	7	6.99264217458659	5.62987130445866	5.75355354887671	6.55209740987898	6.83538535210722	7	6.38152560861083	5.3027815090496	6.07322535153835	6.64385286496443	6.06654301679544	6.5194114368755	6.16313933433029	7	2	7	7	2	7	2	7	3	7	7	7	7	4	3	3	7	7	7	7	2	7	7	108.75	1	3
102	5.65293737199502	3.00255570818529	7	5.25775217888076	3.95717136780287	5.61447743551241	6.88174187997034	6.43143162335035	5.91439849325442	6.76843619329451	6.55733520351103	5.40168748678441	6.73291270807628	6.7049539409945	6.95589300855799	6.24757711908401	5.77692537664722	6.95175718863602	5.32360834047938	7	3.77707079732064	6.99596941448253	6.89736877705786	7	7	7	7	2	7	4	7	7	7	7	7	3	3	7	2	2	7	7	2	2	7	7	96.5	1	3
103	6.11044355355036	1	1.81250040561409	5.58817948401279	6.67045476567692	7	6.68031150755621	7	5.70448429020948	6.88741847651135	5.50248408968615	4.44688530991176	7	6.43701056808258	6.10380611580344	4.69585964784162	6.39833237036191	6.06425322719417	7	6.83579225587921	7	7	7	7	1	7	7	1	7	7	7	7	7	7	3	2	7	2	1	1	7	7	4	3	7	7	82.25	1	3
104	6.5064781884933	7	1.27150033878462	5.24451196201739	3.41482340834995	7	6.46625637811283	5.0822193631862	6.48930950670244	7	6.0235106718978	7	6.87734833348984	6.41690254136445	3.41829310105335	4.01180426996308	6.74364533742293	7	6.5914985337034	7	6.98971310395898	7	6.67574474630174	7	7	7	7	2	7	7	3	1	7	7	4	3	7	3	1	6	7	7	7	2	7	7	90	1	3
105	5.04483078676086	1.07836396320315	1.84205431865894	5.46710845573666	5.35238648171396	6.63541490750892	5.7621721258804	7	6.36225197691481	7	7	6.10708261039007	5.94570159403649	6.16585628837733	5.70784282356477	6.99524781777972	6.08858942792963	5.45269316441205	6.18845805135169	6.64973292218076	7	7	7	7	1	7	7	1	7	7	7	7	7	7	3	2	3	5	1	2	7	7	2	3	7	7	95.75	1	3
106	6.26037079424226	2.60113482999354	6.4163301381219	6.49411390504381	1.99279625387924	5.73401036567708	6.85159666341134	7	7	7	7	5.39539177065781	7	4.51942209492165	7	2.05090018749429	6.97014550821477	6.66608640422929	4.06502821404733	5.13185715508494	7	6.15824879784619	6.40555873402826	7	7	7	7	4	7	6	7	1	7	7	4	4	7	7	1	4	7	3	5	3	7	7	96.5	1	3
107	6.03987919516626	7	2.43376046124705	7	2.48331985359084	6.59716701949513	7	7	6.20529247318202	6.63956106361127	6.8817826802193	7	5.50237288019691	6.66547595996274	5.79320602622805	5.26442951807931	5.2960512979752	6.32802785490915	6.54938807533316	5.7161258571536	1	6.39206096279869	7	7	7	7	7	7	7	5	7	7	7	7	6	4	3	1	1	2	7	7	6	1	7	7	87.25	1	3
108	5.84012461891173	3.98368753615721	6.1359285575101	5.71131845335524	1	4.67309888762792	7	5.94387202921223	5.54073984852552	6.20557425655753	6.85308800895849	5.7725575221164	6.62905793999549	6.75395988833187	6.91766956121056	6.28298228867205	6.05362695589714	6.9274920233136	2.03879842213632	6.61907048948231	6.05954527551027	6.82456662451826	7	7	7	7	7	1	7	2	7	7	7	7	7	4	7	3	1	7	4	3	7	3	7	7	107	1	3
109	5.99282560798801	4.55274630374814	5.75932024116451	6.49453331046829	1.49428423209436	6.22449721659816	7	6.34774915530664	6.78117760947509	5.94555019194303	6.73780169630662	6.22141097996718	6.00267893689881	5.56628878218159	6.50740144877841	5.72659034445827	4.7978847551827	6.18867117533216	3.8123812783903	6.22040293055991	5.31787056128126	7	7	7	4	5	7	5	7	2	7	7	7	7	7	7	7	3	1	7	7	7	3	1	7	7	99.75	1	3
110	6.98632764550863	6.60398463901992	2.22000150121049	5.01245750373989	3.66297407840528	6.66662620137025	5.32948789284383	5.28653435781415	6.19058979992592	5.55083592688557	7	6.29571558276356	6.90640469099412	6.16599715895623	7	4.64455832442689	6.70104083583894	7	5.21239120866757	6.81543063941709	6.12004117844898	6.50608189141208	5.67860825360512	7	7	7	7	1	7	7	7	2	7	7	4	3	7	4	1	6	7	7	2	4	7	7	83.5	1	3
111	3.29287284021488	1	4.33806193193598	6.99513328851069	6.90442835148412	5.1430690118033	6.95008448560085	6.8784256111235	5.29933988277894	5.6162269824641	6.59257833277959	5.47001703439701	5.63358357597964	7	6.47980813847541	6.57052933953938	4.86186854679185	7	4.61523252126214	7	7	6.63974171994018	6.26749983632474	7	2	7	7	1	7	7	7	2	7	7	7	6	7	7	1	3	7	4	2	2	7	7	95.25	1	3
112	6.84091324559071	5.01460079747735	6.26118354861382	4.91337280250839	2.79616019742548	3.72138373535998	6.97157299294412	7	5.85568751670653	6.3889664707646	7	6.84295482918481	5.41941796073221	6.39537008933207	6.6160765200677	6.10148121240141	6.41821708903665	5.82883968464216	6.54489052496261	6.24939415051541	7	6.89286303926244	6.37772710991465	7	7	7	7	3	7	4	7	2	7	7	6	7	2	5	2	5	7	5	3	1	7	7	91	1	3
113	4.18045504739128	1	4.4936534682157	5.88741358091701	7	6.89859684635075	5.08947585709156	4.88361809454497	5.49791376696655	7	6.25781213047555	7	7	4.69286100282	6.44225510983785	6.02806824897635	4.37942159338309	4.64711997311462	6.56183576028124	6.59467668717131	6.54833398958807	5.86336293270383	7	7	1	7	7	1	7	2	7	7	7	7	3	4	3	7	6	2	7	7	5	2	7	7	86.75	1	3
114	5.91163078010916	1.83997075288943	2.08016694904447	7	7	4.06983851323575	4.61364942917472	3.88298719873432	7	3.97861165294549	7	4.65361967922778	6.73890795139942	4.85847275089615	6.75694523873418	5.77384284269559	6.84435421538982	7	3.22780370784134	7	7	6.34216761568583	6.8739826970014	7	2	7	7	3	7	7	3	7	7	7	7	4	7	2	3	3	7	7	7	3	2	7	102.5	1	3
115	4.57384826707836	1	1.61572802492938	5.61196775126673	7	6.85934467059859	7	7	6.79362041191829	6.67934310349239	5.97372074249058	6.37570392686311	6.96096714344383	5.80028799136428	7	6.63855899305313	6.82446414495457	6.7087505259093	6.43354168115186	3.81595658351869	4.46634927724585	6.54243978189467	4.62727211814765	7	3	7	7	1	6	7	7	2	7	7	4	7	7	2	2	3	7	5	7	2	7	4	90.25	1	3
116	4.72960836485655	1.20770033118995	4.60847074165468	7	7	6.61143620806622	6.5113000257909	6.82598065796822	4.45559889611834	5.9220220222929	6.59969201997439	4.60562947361876	6.45865732679969	6.84664212671457	4.9187815188175	6.04816825408427	3.97174302959782	6.26221414589363	6.69503704043918	6.51921341182561	7	4.97459929633867	6.07897056352382	7	2	7	7	1	7	6	7	3	7	7	7	7	3	7	1	3	7	4	4	2	7	7	90	1	3
117	7	2.83938092795275	4.68162903439658	5.87061665435479	6.43661679622272	6.11717499983557	6.66174405966964	6.04111881155016	7	7	5.46616675898282	4.69840549712799	7	7	4.88163999014051	6.90561543462429	6.61996766380199	7	3.97380147835468	4.36678827816328	4.77683437418592	6.87634584933484	6.09799798526536	7	2	7	7	1	7	2	7	5	7	7	2	7	3	6	2	3	7	7	4	2	1	7	109.75	1	3
118	6.57636566597428	4.59047741034643	2.69737359600946	7	2.5568020539929	6.42188849197643	6.12830278023359	4.07709782578269	6.91358836809997	6.82018822987018	5.91798465934842	7	6.20867482982329	7	5.84954047637546	7	4.74078349165491	6.66585552066197	5.74817273217374	6.27672888322907	6.05157932350782	4.42264252352615	6.64121486459434	7	7	7	7	2	7	1	7	7	7	7	3	2	7	2	1	1	7	3	7	1	7	7	111.5	1	3
119	7	6.50474576525361	6.51211133832912	6.35331940567478	2.00767814714535	1	6.29842522726603	6.31935554264238	6.75871617507888	3.92111933071321	6.2743448474599	5.89194017974092	6.78853416678966	7	6.65677070113912	2.24740907534236	6.45213235286256	4.44249207422816	6.93184528807763	7	6.15291077298497	6.54841241290083	6.07378339362208	7	3	7	7	3	7	2	7	3	7	7	2	7	1	7	7	7	3	7	7	6	7	7	80.25	1	3
120	5.63106255846144	7	1.4010567617855	6.57496218745284	2.92387666253054	7	3.26751512413184	6.10400749703845	4.87916741563471	5.51441915070432	6.97756587093117	7	5.67776918998217	7	3.10848627332217	4.25570458939145	7	7	6.03304358394499	6.08095065762067	7	7	7	7	7	7	7	1	7	3	7	1	7	7	7	4	7	3	1	4	7	7	2	1	7	2	104	1	3
121	6.4344300884859	1.14481941754124	2.39726754882945	6.58449090418073	6.13480982241709	3.35039899537568	7	4.22717808435339	7	5.76257451166267	6.59144763283708	5.75181951799517	6.9364204214202	7	5.33028359076733	6.88040738367148	5.22016824174142	6.797988011061	6.08160927969417	7	7	5.49413015832125	6.01456563570496	7	2	7	7	1	3	7	7	7	7	7	7	7	2	2	2	6	7	4	1	1	7	7	96.75	1	3
122	6.62677860033711	7	2.02186956064138	6.12662168523712	4.01414625298197	5.24217310879441	6.02005925311645	3.94819745916388	6.70705943851623	6.55106233281054	5.01837288344672	5.21242487762684	7	6.71818486794879	6.69527549767353	6.73619505041355	6.35171473402106	6.87021301059956	6.43709845580749	6.76779710710502	5.10335395999092	3.13143486276346	7	7	7	7	7	1	7	7	5	7	7	5	7	6	3	4	1	3	7	7	2	3	7	2	106.5	1	3
123	7	5.55715117673941	2.40345863653855	6.7751744851153	4.43898591567393	6.96868031890986	5.08136920347196	3.96191476840938	6.60693173207736	6.97250762196474	6.42673168693497	6.82569417529595	7	4.42562126436925	5.94527373442693	5.86071340150983	4.96160012199696	6.39153141416201	6.4765747495124	5.81133711042878	6.70461164492175	4.68304999292294	6.90050652723996	7	7	7	7	1	7	3	7	2	7	7	4	1	7	1	1	1	7	3	7	4	7	7	94.25	1	3
124	7	1.30248355845653	3.84972631730415	6.06784498784404	6.88558793667819	6.99088193071017	5.89191400157929	6.4085640479593	7	4.91146442071808	6.48375773153866	7	4.44639422784202	5.94054545691078	6.73656339353626	6.7230573934651	5.26648259481504	6.45160712286872	5.17995175587933	5.24945613087434	6.47049372287314	5.7430842639765	6.51615169758879	7	2	7	7	2	7	7	2	7	7	7	3	2	4	3	1	2	7	7	1	3	7	7	88	1	3
125	6.56953800192809	1.13813159805058	2.46872116611768	4.3227406870449	6.04339067143178	3.72313197793056	5.81725057812455	7	6.0045198773916	6.4399210916516	6.93673656101736	6.1565481205221	7	7	6.98279990050499	7	6.63262957907958	5.18398891276155	7	4.06242681685423	4.58818618079214	4.06872857344609	7	7	1	7	7	7	7	6	7	2	7	7	7	7	7	3	1	3	7	7	7	3	1	2	98.75	1	3
126	5.91744483031421	6.9736885250982	6.49410811562271	1	3.49940763782185	5.83060122672441	6.00133470921503	7	3.95457069499945	7	6.79029577396006	3.9207063068301	6.75479443408788	6.13813292498186	6.58206987584088	7	7	5.56990052748605	5.89954768141371	7	5.46048034377016	6.0471159702063	7	7	5	2	7	1	2	7	7	7	7	7	4	7	3	7	1	4	7	7	2	2	5	7	93.5	1	3
127	5.19875119141823	1.29541779568201	5.38109987760498	7	6.8272948799176	6.79383139069507	5.10255720840238	4.04373154020102	7	7	7	5.08628524644541	6.26464990954583	5.46078392806833	6.1331250274068	7	7	4.40507679235596	6.18844798504072	6.3180802414077	7	1	6.04081540937261	7	2	7	7	1	6	1	7	2	7	7	4	3	7	6	3	5	7	7	7	2	7	7	97.25	1	3
128	6.87898144399022	5.530551397731	3.70741572436358	7	1	6.27303266533501	5.83311203651312	6.48490954985875	6.51811024504575	6.32720228758046	6.71833653447546	6.51653060969502	4.90715947103782	5.67462563224603	4.66578485167114	6.13086159994317	7	7	2.49960953359395	3.67401058806568	7	5.82632105067044	5.75801335696644	7	5	7	7	7	7	7	7	1	7	7	7	6	4	2	2	7	7	4	4	3	7	6	90	1	3
129	5.12609179796369	2.68755559057856	6.27493372015604	5.71971730486231	2.52750459791911	4.16285043071499	5.55312410198679	6.06269343865879	4.33578301710363	6.38996628267155	7	6.63211963115485	5.58095772911358	7	7	7	6.12174703850558	6.83742104455268	2.61694588604312	6.26105038395457	4.95026511455614	6.5275369198612	7	7	7	7	7	7	7	1	7	7	7	7	5	7	3	2	1	7	3	7	3	2	7	7	102.75	1	3
130	7	6.01813026738116	7	6.97967485167414	1.25544947236134	6.83821514675421	4.49035330360421	6.55695455308883	7	6.51128711259674	6.21416183024262	5.70266481796479	5.73128224418204	6.52273437636675	5.53756686663114	6.56199911004269	5.49589024044432	5.87627853969717	2.88055524899446	4.37871015554763	6.86402097706164	6.37584261534625	7	7	7	6	7	7	7	2	7	2	7	7	3	3	3	5	2	5	7	1	6	2	5	7	80.5	1	3
131	6.06194687712726	2.98567567796135	7	5.49791375291689	2.68662521279795	3.93238676550339	6.4947639945126	6.13897264704182	6.09347763607035	5.88561314346695	6.71480293883407	6.34090478478848	5.60812418066834	6.17045811274474	6.77588833650595	3.01501407558901	6.55263050714716	7	4.14029869189742	7	5.61945135680311	6.37049720958471	6.17240174257928	7	7	7	7	2	7	3	7	7	7	7	6	4	7	7	2	7	7	2	3	3	7	7	89.25	1	3
132	5.78036279899117	1	3.74971313017937	7	6.85885804124143	3.24655763806311	7	4.76429939316703	6.07348189286063	6.99991957261766	7	6.4396497357329	6.48552074089145	7	4.01828756213964	6.92104519725275	3.57386824550338	6.99987044109827	5.83273739211387	5.24400371738774	6.13279733015795	6.91531805331055	6.37701594760408	7	2	7	7	3	3	7	7	7	7	7	7	7	3	1	7	6	7	7	1	3	7	7	104	1	3
133	5.89058364507881	1.17702190961723	2.39867716640479	6.08258360723879	6.27263980823643	7	5.54841857121205	6.57217504562281	5.88330433180678	6.3140012841101	5.83770241106317	5.42118909413314	7	6.30836830298327	5.8695118914934	6.79981178322282	5.80435272649723	7	5.10531489807565	6.92133316832855	6.67619225523871	4.31393990068912	7	7	1	7	7	1	3	7	7	7	7	7	3	4	2	3	3	1	7	7	2	2	7	7	85.75	1	3
134	4.10622492799457	1	5.20476875856027	6.02244453571397	7	6.68849620106597	7	4.87135832933108	4.93930701965621	5.07099584449434	4.61992655698244	5.34549322925156	6.52272920894987	7	6.23625766148101	5.29340244770063	7	5.30000114372836	5.8733470459409	7	7	4.79338859796578	5.54200838035929	7	2	7	7	1	7	2	7	2	7	7	7	7	7	7	3	1	7	5	4	2	2	7	84.5	1	3
135	4.88831448280075	1	2.20509133758961	4.94784319792363	6.63080988028617	6.93081919628367	6.0529417270026	5.86628026695123	7	6.40326310230902	6.17644747242961	6.10615527128586	7	6.19507358296946	4.83671440084374	5.64900190680477	6.63078657323702	5.88586547899031	6.335338823103	6.44888188505283	5.82458905904997	6.45825359149424	5.14369994813055	7	2	7	7	7	2	7	7	2	7	7	4	7	3	2	1	2	7	7	7	2	7	5	85.25	1	3
136	5.90991785597326	6.90346926523521	4.2191858272604	7	3.45482459157844	6.65910385824896	4.85724699533863	5.997552999866	6.17145402117576	5.99753865953361	6.3679004348244	6.58864875096336	7	6.86940955481038	5.51831866795388	7	4.87117003693572	6.21285491621699	5.97004041963642	3.8684347746148	5.67036040967616	4.06702279882398	6.66526527987397	7	5	7	7	1	7	3	7	7	7	7	7	7	3	1	2	2	7	7	7	1	7	7	91	1	3
137	6.6074509832489	7	3.66387520500436	6.79489397031955	2.95588291590943	4.28464998764467	6.36799262562474	5.70608458459624	6.87480253052177	4.66043452883187	6.97931948769133	6.72794821824305	5.33870509272103	7	5.8316034573281	4.16308680540112	4.6643308295441	6.48798841534343	1.893560960686	6.77427808229836	5.16272340318497	4.2404559288133	6.12656011185978	7	5	7	7	7	7	5	7	7	7	7	7	7	7	4	2	5	7	7	2	2	7	7	95.75	1	3
138	6.10115231284519	1.06372986343494	4.45238106331453	5.52747819854681	6.93105560673207	7	5.2309710555238	6.2181562319624	4.8682530254667	4.81797154502204	5.97845504134924	5.46219498532855	6.14453692367827	7	3.12795233095958	6.69296981377594	6.18813796822123	6.18785060634662	6.59074792884865	6.49368745242749	4.39409782552718	7	7	7	2	7	7	5	7	7	7	7	7	7	7	3	2	3	1	6	7	7	2	1	7	7	89.5	1	3
139	6.85017372708088	1.83975202559246	5.35671111156459	6.47611709786595	6.13636140848054	6.2962116889114	6.50360308569995	6.51949666700253	5.08531958575404	5.89871272493593	7	5.82424905625881	4.63338252942403	6.67447728964294	1.94061571202098	5.97884078817598	6.65794571510523	6.13025302661398	6.75475140214457	2.92077406273471	5.01245021507108	7	5.97145461233728	7	2	7	7	2	7	7	7	5	7	7	7	7	7	3	2	7	7	7	1	1	7	7	87.25	1	3
140	6.33735563366404	4.93972698368668	4.90242706963257	4.33185822381472	3.62564393521924	5.65904828485863	7	6.71112573845998	6.66304537678483	5.24618836017942	5.82106177844066	4.87434135960095	6.36372643997976	7	6.65276208087956	5.16570766426058	6.82984983291258	6.28589373596613	4.57991079078316	5.5478426075799	6.26098792262429	6.19831386782171	6.18814483179654	7	2	7	7	1	7	1	7	3	7	7	2	7	2	1	1	4	7	7	3	1	7	7	87	1	3
141	6.62902980412509	6.15796887641147	6.65916661821256	1	3.06284916378293	5.95023685352662	5.70356163927878	4.6965621317106	4.68059419706301	7	6.30376655849605	4.02181535786842	6.36743395730173	7	4.59504951926725	7	7	6.80904358980904	6.80324403414365	6.59989645570241	6.13022099449229	4.08820651749576	6.99653571622498	7	3	6	7	2	7	3	7	2	7	7	7	7	2	6	2	7	7	7	5	2	5	7	94.75	1	3
142	6.9740396291871	5.28769572646658	5.09884003356223	7	1	6.08857020797935	7	5.72783972902416	5.97814868733812	6.85146269861403	5.03315143491626	7	4.44006855813196	5.35537492672493	7	6.11571650696473	7	4.32130050303409	6.45734976105892	2.04184899468621	7	6.79330372377345	5.56801069483585	7	3	5	7	7	7	7	7	1	7	7	7	5	5	1	1	2	7	5	3	3	7	4	96.5	1	3
143	6.00500664235266	1.15329797385721	2.47822679455978	6.2058006904485	5.1368896746812	7	7	5.37366214244924	6.10543272420271	6.16948915128451	4.86453409359986	1.53882923312559	5.27604380492423	6.46628983980716	6.88483371400247	6.74963801238076	6.7428696969217	7	7	5.86115577272029	5.7791967286873	5.80836181885031	6.07474039875932	7	1	7	7	1	2	3	7	3	7	7	4	4	5	2	1	7	7	2	7	2	3	7	88.25	1	3
144	5.40344139115721	6.12346208863573	6.14992553740479	7	1.07179049497811	6.23630008661386	7	5.91355847633954	6.29917505048049	4.5447584649936	7	7	5.44141870344444	5.1695857340269	5.92075313373096	5.02648666888142	6.17605398097002	5.90869257351992	5.06671391726133	6.72230525610524	7	4.99968639111471	5.47989464211145	7	3	7	7	5	7	3	7	7	7	7	3	3	7	2	1	2	7	7	3	2	7	7	61	1	3
145	6.32064178489299	2.93637508599862	6.00382112662165	3.48249990221696	6.90377699828592	5.50151400768636	7	5.54710577538158	6.32479242859697	7	6.43044915934501	6.05613833928561	5.29326123473005	5.65219585313554	6.97031421079736	6.31081416744402	5.32703030780142	7	5.73589702359628	6.47340737504063	4.56278955595603	4.94285265492093	6.85830438805505	7	1	7	7	7	2	2	7	2	7	7	7	4	3	2	2	3	7	7	4	1	7	7	81.75	1	3
146	6.65911527344565	6.03182046225161	6.73404977230762	6.86188748428738	1.07365062059841	6.92026717400227	4.40674538104204	7	6.27274972072168	4.710725827245	6.74088468879822	6.39485175616853	4.17004773450762	5.98531948406604	5.68183532741501	5.83810820510814	6.83769761051383	5.6420548441161	6.12236504435539	6.62054234747306	7	5.10592401504212	2.59148954288602	7	5	4	7	7	3	1	7	2	7	7	3	7	4	6	2	2	7	7	6	1	5	7	76.5	1	3
147	6.40423750222981	2.32124517232556	3.74750368248653	7	3.29338909133629	6.39765257155621	5.17985438680673	7	5.070699397293	5.8164405313736	4.38072700854571	5.25837305287441	6.63253580359752	6.28769368865216	6.55527401134103	6.89066710988938	6.35917651373309	5.19375729491582	5.62416701077726	6.33426293036909	6.6593501651268	6.22773661477177	6.96390566549122	7	2	7	7	1	7	2	7	3	7	7	7	3	1	1	1	7	7	7	2	3	7	7	89.25	1	3
148	5.99867428848993	5.77207109367746	6.60244736877318	6.58995373550176	2.2612996603539	4.71810182911593	6.66940755472923	4.37860816155542	6.13869219629061	3.55210306384237	7	5.73669445602153	5.80456614447703	4.70728044398514	5.91445341228761	7	4.51341833418509	4.65413503107618	6.70823471175086	7	6.99010779505535	1.56884847820908	7	7	4	7	7	6	7	1	7	7	7	7	3	3	7	7	5	1	7	7	2	2	7	7	75	1	3
149	5.01060055315771	4.52151265654218	5.91317469197288	7	3.27559323130403	5.90589428889866	6.05177273393162	6.93453367948136	5.84834083283107	5.61433056592144	5.96805103080152	6.06213196113786	4.60147908881679	6.44669832034977	5.04044406654069	7	6.87639672036033	6.52636034907312	5.33741687850841	5.50740260934773	6.38348736739698	5.75435770518827	7	7	4	7	7	5	2	3	7	7	7	7	7	3	7	3	1	5	7	7	2	2	7	7	85.75	1	3
150	5.8434694362978	3.14139819733581	6.59087515166712	6.89414277368446	1.16417323611087	4.303338571941	6.47167235070697	5.99821673236976	6.74083079068959	6.19418902673871	6.59468652696791	6.52230731641436	6.45347196494031	5.88346896651516	5.30154542581473	4.15874290665078	5.84925060230288	6.15419883923312	2.05988063642798	4.82839756139207	6.02828175240943	4.85384066149512	5.91643098054325	7	7	7	7	3	7	7	7	7	7	7	7	7	7	2	1	3	7	7	7	1	7	7	94.5	1	3
151	6.61001561038571	2.30215567229767	4.5100492602091	1.70431705301053	6.73717501477379	5.52400449305567	6.58751807827408	4.32472504802126	6.85422228492718	6.34868724173035	7	5.64076623710374	6.72456301205286	4.70050486744579	4.8533714699349	5.51215559661006	7	6.0668965865073	6.76953689183043	5.64327686001844	6.32859743776322	4.21834684066668	5.36273428893962	7	1	7	7	7	6	7	7	2	7	7	7	7	5	2	3	3	7	6	7	1	4	7	86.25	1	3
152	5.65972455540147	1	2.00965699158343	4.43788096240719	5.32419774593383	7	4.70513150967005	2.12203881733436	6.33809954780753	6.16271183061119	4.78440724877178	5.31971413571071	7	6.84917344193789	4.59063159804923	7	6.46258400998725	6.77761225363839	4.6121378344623	7	1.90739151659193	7	6.55498195589943	7	1	7	7	1	7	2	2	2	7	7	7	5	3	3	1	7	7	2	7	1	3	7	84	1	3
153	5.39506149938106	3.74934088072036	6.18285019918298	7	6.03170283789875	5.26952015883292	6.75084252363999	6.43066315412945	7	5.61923849499435	7	4.98844071086869	7	5.81438562831713	5.5918548661758	5.89074743749091	6.07894175063462	5.44330440975443	6.47555227378432	2.53422418618378	5.78233238570831	7	5.0957758721386	7	1	7	7	7	7	2	2	2	7	7	7	7	3	7	7	3	7	7	7	2	7	7	96.75	1	3
154	4.91147642212561	6.54601536814275	7	7	1	1.05938860211526	6.79391043656273	5.21150643398066	5.41804463315579	6.15025512360458	4.03812730294989	5.527037164894	6.46078096710228	6.63356685172651	7	4.7638322772877	5.4958548657802	6.01764328047251	7	1.58319340257047	4.92526990246469	7	6.96642364396464	7	3	7	7	3	7	2	7	3	7	7	4	7	7	2	1	1	7	7	1	3	7	7	69.5	1	3
155	6.48587096553499	4.73463379420668	6.38890598770231	4.13599083259539	2.61795537699734	5.35075110236872	6.65198563292124	2.51347499833227	4.26666812772883	5.74063807563827	5.63949445185765	4.56213976550011	6.99737111405768	5.77024460248484	6.92660554546259	5.82478947839247	5.99533233517216	6.10610809536811	7	5.14910591320454	6.86320625704401	6.84810727248588	5.67630004262126	7	1	7	7	1	7	3	7	2	7	7	2	1	4	3	1	7	7	7	2	1	2	7	81.25	1	3
156	5.68146016771376	6.8362772765228	4.69697257372776	7	1	6.94462725588028	2.68673965729737	6.38636609933894	5.86560044650672	5.59721137354768	5.73258595304311	6.21691821180329	5.35928637272761	5.82158632694602	6.54530390269987	6.4869737599343	7	5.65653804861148	4.65571698629688	6.36441331983036	5.45380625961779	5.94995307886119	6.97931979208259	7	4	7	7	3	7	2	7	1	7	7	7	5	7	2	4	7	7	7	2	1	7	7	78	1	3
157	4.72064759185593	1	4.68961182963732	7	3.42351028171629	7	5.30013950310336	7	7	6.57099313723151	4.66852319022614	1.9827803782726	6.74812459880495	2.57603528463237	4.69057693235644	6.46502687380777	4.67703989396483	4.63028340393937	6.23373277566215	5.42783705076323	6.18246305006157	5.18949779241883	5.5705561942683	7	2	7	7	1	7	7	7	3	7	7	2	7	3	7	2	1	7	7	2	3	7	7	104.75	1	3
158	5.4993134692415	3.14230555663508	1.23278716391961	3.77777529892526	6.07392382865052	6.24639381059527	5.56413899615307	6.60672295228403	6.11375245755927	5.12833980696157	4.8578158008184	5.77410223185217	4.01979143232641	6.29675292975698	3.15306570066955	7	6.54622866623807	6.38476433572952	6.78160070983359	7	4.33068320122864	6.13932057368346	5.55034958946282	7	1	7	7	1	7	1	7	3	7	7	2	4	2	5	2	4	7	2	7	2	7	7	68.5	1	3
159	7	1.56863798874685	4.09730056158175	6.5373281461687	5.38917968047637	3.66708057196539	4.99549535851874	3.14437449911737	6.98617681911806	5.98680704844091	5.05547141960197	6.01952321062717	6.7781387493562	7	6.4656557814826	5.58857749108582	4.0938794554328	7	6.60009053455719	6.72424958992623	5.41990622682566	6.46026827406073	4.93055153515942	7	2	7	7	2	7	4	7	1	7	7	3	3	7	2	3	4	7	7	7	1	2	4	90.25	1	3
160	6.34233687028663	3.10099974558399	1.44500592911981	7	5.03723672550119	4.41855474649933	5.30882828523956	6.03607991500056	5.15038418478172	6.32882717525337	4.84261598631844	5.73638600476269	6.24536195064378	7	4.26595721859037	2.2334894188664	4.82468959973024	5.86600573097812	7	6.42046520331362	6.35897332399637	4.08077667747025	6.09677432724138	7	7	4	7	7	7	7	7	3	7	7	7	7	7	3	2	7	7	7	7	1	7	7	99	1	3
161	4.44197999013885	6.2350633455678	6.75471391179057	7	1.99340601839984	5.6416993251128	6.50487033525618	3.52250146501116	7	4.87475454580623	3.63961674404919	5.47158197187616	5.30129980136226	6.46185124368853	6.38322149228501	5.37635137840497	7	6.69785741832156	6.9566700367806	5.27334136522926	5.86885821206978	4.1052571290069	6.41128522777212	7	2	5	7	3	7	5	7	2	7	7	4	7	7	2	1	1	7	3	1	1	7	4	71.75	1	3
162	3.75480803533199	2.11137038037771	4.57288486573416	4.27271517164097	3.83650342658307	6.1009187563925	5.32076128863949	6.98155817164047	6.20435124444162	7	6.37180094116054	6.50081814101966	5.29565954903968	5.19905633334013	3.02948470566072	4.55664835438615	5.93367815251984	6.72950993981228	5.90680321789362	6.91957803434728	7	5.74207413869553	7	7	1	7	7	7	7	7	7	5	7	7	2	7	3	2	1	4	7	7	7	2	7	7	57.5	1	3
163	6.08455831279753	4.49344405087654	6.68343208484258	7	1.37606902740863	7	4.67341386473407	7	6.35377383104312	5.61600050162412	4.86075287742152	4.6832977930131	4.84055887579622	6.56834156032412	6.60157321966011	6.37648066836367	3.39018269961487	6.42488258319541	2.70435223228364	5.70541105675725	5.82654942577116	3.80093166317476	5.6386802254778	7	5	6	7	7	7	3	7	3	7	7	2	7	7	6	2	7	7	1	2	2	7	7	88.25	1	3
164	6.51285873965347	1.24905659227967	4.16080754265689	7	3.90386393169879	3.19272167045198	4.85552441588789	5.96003605265375	4.47667174494354	5.41809148817585	6.02107224866247	5.58645935799063	6.19262549799085	5.3261076611837	4.58520211533611	3.9297464438209	5.16283644044784	6.31452962408087	5.26164385678938	5.83296058780533	6.48907622381396	7	6.41668476478921	7	2	7	7	1	7	3	7	7	7	7	7	3	4	3	4	1	7	7	4	4	7	7	82	1	3
165	6.38962610619153	2.0149515940063	1.00093795396566	3.25518589845951	6.31120395861922	5.32151874122884	5.84292719117932	6.04185276653297	6.44199583879261	3.93599666094195	6.73697999721636	7	5.41935247116203	5.70078257160788	6.53567381147379	7	3.67375881810526	5.89049075066199	7	5.20917758577372	4.41188169795269	3.46170493699813	6.32992747340068	7	1	7	7	4	7	5	7	7	7	7	7	5	3	3	5	3	7	7	4	1	7	4	82.75	1	3
166	6.66055918085302	2.02762998782451	1.349542288133	4.959842125252	4.6392743608476	5.29318619103438	5.51689495105412	5.42092784896029	6.39092040988411	5.16084878582641	4.97427880580811	7	5.77819410970716	5.24474988074421	4.32608867467265	5.69116259059867	4.68084199574881	7	6.68413046861542	5.18248532965577	6.62218392548661	6.52523564990721	6.18477588596781	7	2	7	7	7	7	1	7	1	7	7	3	4	7	4	1	5	7	4	2	2	7	7	77.5	1	3
167	5.22071655012292	2.74168498330037	1	3.75438229172196	6.89313024945299	5.93245807747321	4.19827485623233	6.45979465206993	6.35289142342375	5.38882794706159	5.19156352681393	6.01268763858435	4.50672106619309	5.20941538599389	4.62106936980686	6.57489503949411	7	3.67420102368783	7	6.29419275579229	5.98829535758928	6.14001921671424	6.59214594657696	7	1	7	7	2	7	1	7	1	7	7	3	2	2	4	2	4	7	7	7	1	3	7	70.25	1	3
168	7	5.84397220974308	5.65424818003453	2.51462300893861	3.0063491952293	5.27526649693846	3.59046684946439	5.66491640157509	6.33518746346698	5.20390486204501	5.73431609424	6.79462603864707	6.24276627431575	7	3.70353751799119	6.60165466697993	5.12190912355772	6.18163781265231	5.18642000115024	6.87205594164077	5.84082574810235	4.18535499684015	5.95207504025372	7	2	7	7	1	7	1	7	1	7	7	7	7	7	4	1	7	7	7	3	2	7	7	86	1	3
169	7	1.435242461075	1.25291354006702	7	6.04387883990042	6.53095258904152	5.5757710163678	5.09650505203252	6.72953040604104	6.60734291080787	3.2483688554684	4.53251430745284	5.93755456502718	7	7	5.83079402718129	4.99272583731593	4.8384491893197	5.48053276838569	5.97577860214509	4.87068798903786	5.72475804342408	6.3679980293476	7	2	7	7	7	7	2	7	1	7	7	3	7	7	1	2	2	7	7	2	7	2	4	92.75	1	3
170	6.85667989879435	5.79273321908899	3.83957541701584	4.98469941517484	1.06734816719623	5.3873810297536	3.6930250477683	6.14420614611534	6.27522514249852	4.77534243110777	6.69827125937039	6.24435060472906	4.3680593395393	6.98607377789944	5.46043969682141	5.84906019332908	6.31266774961704	6.036836909103	6.51887602253067	1	3.98318445810188	6.42498245770636	6.38184498470738	7	5	7	7	2	7	1	7	7	7	7	5	2	3	4	2	3	7	7	1	4	7	7	69.5	1	3
171	5.12063658592344	4.62663145551872	6.48427022430857	5.06993259628012	3.14191460227033	5.85792006863306	5.65744866454609	7	4.79263552507544	6.53733872981442	7	5.61132753917641	4.71427754785552	6.0083379278096	6.89415216960996	5.36685043275601	3.30086272490207	6.16246505434571	4.41049953968256	3.59642543360532	3.49419962761287	2.34486389452903	6.73699011130764	7	7	7	7	6	7	4	7	7	7	6	7	7	3	4	1	5	7	7	4	2	7	7	70.25	1	3
172	6.07956332400741	3.57465226192223	5.54149275521281	7	5.28095688899867	5.24152555431214	7	5.08952338200852	7	6.07465670432904	7	4.07491015892725	5.71869887030874	6.35140184339171	4.33237123334666	5.36162837621174	6.51851310721015	5.4890697840638	6.33804580846523	3.49056223891722	4.54986860631648	5.96533020856304	5.32178526001257	7	1	7	7	7	7	7	7	2	7	7	7	7	3	1	7	3	7	7	7	1	7	7	89	1	3
173	6.3252604619452	2.37901184683376	1	4.54216824950557	5.11159378200789	4.8153003551267	4.17290790719405	4.79245400847847	6.59018235115984	4.4235111791793	7	6.81218985012643	5.65685624769168	4.70463439947639	3.87790371821926	4.56173455175195	4.28725365399471	6.66717491484737	5.9452114857786	6.72705476753407	6.31116888575262	6.2085879516508	6.91496489120204	7	2	7	7	5	7	1	7	7	7	7	7	4	7	1	1	3	7	7	7	7	4	7	82.75	1	3
174	6.57822042069809	1.70030198663761	3.98492588133161	4.82802870841358	6.17741001810286	5.78896602910143	5.01292166893383	2.96166183736245	6.87568176193607	6.42621362437752	5.05678870473137	4.63324111275013	6.05813808208854	6.92002117331779	6.64923562190721	6.61618541771152	5.87689907438121	5.0174735977563	5.91793262207776	5.11579440246841	6.32458457930014	4.44867848084227	7	7	2	7	7	2	7	2	3	1	7	7	3	7	7	2	2	2	7	2	2	7	7	5	89.5	1	3
175	5.32702280590379	1	3.91279495916719	7	5.65970252401617	4.66777871109423	6.7238674920596	6.66441737261595	6.01456407957048	4.42260878611163	2.5295474453916	4.64558855998226	6.75077655749325	6.93269635858539	5.73205766702428	6.51631580803564	7	3.77746804976058	6.38161986956345	3.42786441578118	6.40241862884843	3.0196306679154	7	7	1	7	7	1	7	7	7	7	7	7	7	3	4	1	1	4	7	4	4	1	7	5	84.25	1	3
176	5.56012268027674	6.14264872243781	7	7	1.68456067702011	6.94502926259038	3.60330588080696	7	6.64548802001446	6.61450376271528	5.74887286153675	5.66349432815827	4.88082230668511	6.31385985499167	6.5380002515638	6.50178719112644	5.99219411644748	5.63394253456047	2.25602791749326	4.96990044489427	3.01333084886227	4.31393803132078	6.59533150805332	7	7	6	7	7	7	1	7	2	7	6	2	7	3	2	4	7	7	7	2	2	7	7	73	1	3
177	6.81570235912404	6.54476363117827	6.36535107066808	5.97734015415551	3.25539875079128	5.96036211729401	5.35394154703946	4.66425048393436	6.30353892023508	3.55201139803304	5.77417362834154	4.84015278189973	6.50447936063665	5.96861465273145	4.91919951089176	5.48055047349856	4.50831142289451	5.0655794159659	6.55078471630942	7	6.19387426488905	1.08884294641662	6.51225984399764	7	6	7	7	4	7	1	7	2	7	7	4	2	7	7	7	2	7	7	2	3	1	4	70.75	1	3
178	6.49071838377456	2.295134847188	1.80881256769625	3.51957925801096	7	5.51335374064613	5.2011905482737	6.34515727584211	5.89448570095463	4.39461411929345	6.52072132367891	6.25937427630354	4.31485680834382	7	2.93670837529053	6.58352892728958	6.39584536520446	6.47492349709757	5.99763313181808	6.62015312079432	7	3.39351746265515	6.59492348859592	7	1	7	7	4	7	2	7	7	7	7	2	2	3	3	1	3	7	7	3	7	7	7	67.5	1	3
179	4.9926508755748	1.0758605726682	5.77787112818981	7	4.95973498731547	5.78466435173508	4.4605004491207	7	5.59743746085519	4.65019063850716	6.63313849420852	4.428988340871	7	2.36391726777259	4.47096061517517	6.74250179548098	4.26130703838776	5.30795351121638	5.7604242784259	4.91003702319349	6.42770029348954	4.95234427897261	4.1628662096629	7	2	7	7	1	7	7	7	4	7	7	7	7	3	7	1	1	7	7	3	4	7	7	87.25	1	3
180	4.93065728410509	1	2.70250817450336	6.66478081423717	5.87578504030384	7	5.77832284074434	5.20711626434647	4.92561134958087	6.64749917956691	5.67225436445503	5.46223607440356	7	3.70850654850594	3.15297635183327	5.77908021661249	5.55405455053811	6.99976035243605	6.4480243984766	2.05909741513008	1.67100097600522	3.69018356330757	4.11083794963857	7	2	7	7	3	7	3	2	7	7	7	4	7	7	1	1	5	4	7	7	4	7	7	85	1	3
181	6.06046325429164	5.00337867395192	5.26298597867555	6.28415080934516	2.24194583382281	4.68939375917875	6.0468748493766	6.34581967136766	6.78847922016145	5.57283254623385	3.86938455736054	4.49962604369477	6.77202751421688	6.36722049636563	5.00833807955335	5.98362748331737	4.639278663992	5.80800341917027	6.57459309325618	3.35052473328979	4.39909744504425	6.47397099425309	4.75723813600229	7	5	7	7	2	7	7	7	7	7	7	6	2	3	1	3	7	7	6	2	2	5	7	79.75	1	3
182	4.53952121279864	1.40640951694095	4.07506219975439	6.93246798964559	5.13746882105086	3.42753852883972	3.20165191767665	6.66961923457021	5.74974476039149	5.08732351160786	6.75054556478809	5.30315928351408	5.68712548782515	4.16783449871052	6.35522528461542	6.07658187641997	7	4.59951107490676	7	1	6.30296297214204	6.12846692128601	7	7	1	7	7	1	7	7	7	7	7	7	4	6	4	1	2	3	7	7	7	1	7	7	85.5	1	3
183	4.94029235113786	7	5.60788745932739	6.46890863479481	1	4.32985887324412	5.43493382018105	6.25045333893795	6.87438309955431	5.67180338881313	5.98161862793908	6.33343540588778	5.7023302893717	5.48661879368901	5.62090134300933	3.4418081440982	3.25486427787586	6.18595682536926	5.91704531930175	4.91457506727309	5.67137384884699	6.35605001938259	6.63178142133167	7	3	7	7	6	7	7	7	3	7	7	2	6	7	2	1	7	7	2	7	2	7	7	76.25	1	3
184	5.72422176774173	5.84778152085513	5.35809548107092	4.11177050869527	1.9673349446467	4.09782025446302	5.13017615827486	4.62820580890417	5.0596858692028	6.82996479964056	6.1868398586413	6.26058622265283	5.36775176091535	5.86724035163727	6.19793389419437	4.10418927287026	5.86558340568918	5.74409102520978	4.62055046717768	5.05544108646475	5.68699213136965	6.74365157868784	6.88552245797933	7	2	7	7	1	2	2	7	1	7	7	7	7	7	2	1	5	7	7	3	1	7	7	70	1	3
185	6.74297050904186	7	4.9890095507862	3.44294836752617	1.54323660261517	4.55441691258727	5.89852852157472	5.96110683908866	3.11335549631222	5.5640904410675	6.55065043024058	6.04348320484383	6.72874778721118	6.29131840951255	2.11542932778242	5.45179395653074	6.80620102920178	5.13877570655552	5.72972969353735	3.75274761346043	7	1.81843871095413	5.56004189943504	7	2	7	7	1	7	3	7	2	7	7	6	7	7	1	1	7	7	7	7	2	7	7	67.75	1	3
186	6.3117718262676	1.84095215392933	1.14312108840167	4.47301061229518	5.7516421791822	3.43326964146819	5.04822901535451	3.80467068737471	4.02489329235657	7	7	7	6.89418654730749	6.34465458942135	5.89549345307106	2.01379514011604	2.89137700476781	4.1212170359471	7	3.83487456505651	2.54873953486595	6.15052999765928	4.21813436261627	7	1	7	7	1	7	7	7	7	7	7	7	7	7	1	1	7	7	7	4	1	7	7	67.5	1	3
187	6.90908244207804	3.31169938817957	1.77166844420261	6.73530354087125	6.55615128383838	5.08391448665867	6.17193723453663	5.88033620561122	5.03843460686786	4.727023092319	6.01113063285199	4.22104578308984	5.43169209966323	7	5.29834541678332	5.83935546908253	5.02258424304808	4.89702452409113	4.4220852282225	5.24170671015986	6.71313196067967	5.61841508079872	5.58636294575609	7	1	7	7	1	7	7	2	7	7	7	3	5	7	1	3	5	7	7	7	1	7	7	77.25	1	3
188	5.42635013276017	1.86035380200995	3.69645726263747	6.03509794322004	5.15037443919677	5.95316933527291	2.84497796480424	6.60935024665105	6.0219158656374	3.65473449328327	2.21616395649016	6.00197619602171	6.36175303141349	4.74865014934117	5.87208668680392	5.59102862084361	5.5948003625611	5.71038574037435	6.14365400912803	5.25237639786308	6.79151820276994	4.50048831784811	4.82237553053402	7	2	7	7	7	7	3	7	2	7	7	7	7	7	7	1	2	7	7	2	7	7	7	54	1	3
189	5.68584327390393	3.63752788323281	5.72450094561512	6.72167147492059	5.47500809702409	3.65376117534316	6.72803752041094	2.63108118524473	6.52505122899562	6.05039219610935	7	5.06870311589203	6.96566194323767	6.58396853827955	5.04207335254792	6.8235008249333	5.28761844562414	5.67595968483983	5.27815092060087	2.69239051454936	5.09410973796555	4.33083918280911	6.00396599102045	7	1	7	7	7	7	2	2	2	7	7	7	6	3	7	7	2	7	5	4	1	6	7	96.75	1	3
190	5.90913457116555	4.94556623183616	5.59158441671332	3.99037043733507	2.77265571678438	4.21529416382397	5.6855572066573	4.21973287761104	5.40202451828757	5.28640915953626	2.14764849472737	5.78627847919359	6.00069617789047	6.19693880410082	6.79819533341335	5.61728952252614	5.81254520486769	5.51425375292623	4.60919478710592	5.49304429430573	5.02076447797135	6.44592479489204	7	7	2	7	7	1	2	2	7	1	7	7	7	7	7	2	7	5	7	7	3	1	7	2	86.5	1	3
[truncated: 5 more columns]
