# Supplementary material for: How Are Mate Preferences Linked with Actual Mate Selection? Tests of Mate Preference Integration Algorithms Using Computer Simulations and Actual Mating Couples
Source: PLoS One. 2016 Jun 8;11(6):e0156078. doi: 10.1371/journal.pone.0156078 (PMC4898694; doi:10.1371/journal.pone.0156078)
Supplement: S2 Data — Long-term couple and agent-based model data analyzed in Study 3. (ZIP) [file pone.0156078.s002.zip › S10/Polynomial Model Data/Polynomial Couple Population 01152016 0947.csv]

	trait1	trait2	trait3	trait4	trait5	trait6	trait7	trait8	trait9	trait10	trait11	trait12	trait13	trait14	trait15	trait16	trait17	trait18	trait19	trait20	trait21	trait22	trait23	preference1	preference2	preference3	preference4	preference5	preference6	preference7	preference8	preference9	preference10	preference11	preference12	preference13	preference14	preference15	preference16	preference17	preference18	preference19	preference20	preference21	preference22	preference23	fitpoints	sex	algorithm
1	6.60412198985095	4.83972901766349	1.51179765178616	4.59688856413873	4.72159071759736	6.71945654128402	6.17043555667106	7	7	7	6.9351540181001	4.73495266907609	7	6.13490015276107	6.40669440351627	6.89350248747874	4.52219595489325	7	6.98297875915866	7	5.87831626579354	6.36369955188591	6.44333441882374	7	7	7	7	7	7	7	7	7	1	7	7	4	1	7	3	2	7	7	7	3	7	1	86	0	3
2	3.48585635769631	5.8981447082662	2.92162211272451	4.62296041802135	7	6.88585463543464	7	7	6.94462998877344	6.36126800659518	5.07068491953744	7	6.80809728096362	6.59428060977397	7	6.96007493954192	6.02433565983901	3.16032434255966	6.65693925535513	6.49566640036421	5.25648696244883	6.51119958830685	5.16764738266527	7	7	1	7	7	7	7	7	7	1	7	7	2	1	7	2	3	7	7	7	7	7	7	83.75	0	3
3	6.69545148457579	5.78032561959187	1.12407153515105	4.97297643830862	3.46569674101867	6.23660994902694	7	7	5.88547893077535	7	7	7	6.61118340873034	6.18896075084808	6.85376281286814	6.96343863128332	6.45750337791274	5.84813793727206	6.24494667312457	6.70804424614949	7	5.23039522921511	5.29585581256739	7	7	7	7	6	5	7	7	7	7	7	7	2	2	7	4	5	7	7	7	7	7	7	93.5	0	3
4	4.4644036464725	6.81961089213424	2.99839293389446	5.00116098815699	5.28009339538115	6.81527269957024	7	6.09367715842975	7	3.63030118673818	6.59839750408755	6.78808762306585	7	7	6.60279074087164	5.73136774513473	6.50347004965117	6.62654006691737	5.669806094681	7	7	5.71013752396608	4.71586641936564	7	7	1	7	7	7	7	7	7	7	3	7	2	1	7	1	6	7	7	7	3	7	7	96.25	0	3
5	5.5502127223512	6.55126894032249	2.42705486279281	4.37334719528864	5.79747068734985	6.18166337114039	6.62131173614845	5.63595097143587	6.36302386782778	4.60089452251867	6.7569501096675	6.78637539144241	4.79683018533275	6.14555631609505	5.96204382556682	7	5.45478738289458	6.49894578017091	7	7	7	4.82670131193128	6.82792018245113	7	7	1	7	7	7	7	7	7	1	7	7	3	1	7	1	3	7	7	7	7	7	7	89	0	3
6	6.75113156378885	5.80511938035336	1.23248482393837	4.47545790542593	2.43461619267483	7	5.39069358367581	6.75550733450629	6.50296494568536	1.90776173002818	7	7	6.4486355767052	5.06283388202682	7	7	5.67626489179597	5.3440969767504	6.6962492816231	7	7	6.13111763528756	6.86706878558148	7	7	7	7	7	7	7	7	7	7	7	7	2	2	7	3	2	7	7	7	3	7	7	85.75	0	3
7	4.41231657659974	7	2.22575404815665	3.49585516882068	6.79237290470153	6.47168039103494	7	5.03545991275495	6.64264116915859	6.28066105048556	7	6.90381330838283	6.24436753883735	6.57038896221692	6.35340002645214	6.23618392478573	5.02368598721612	7	5.63935557632467	5.23438435374671	6.54197888640047	6.43753871443885	6.65724496133119	7	7	2	7	7	7	7	7	7	1	7	7	2	1	7	1	7	7	7	7	2	7	7	77.5	0	3
8	6.20631287563712	4.10434864397837	1.00786476365363	6.92357502538368	4.15409155929559	6.02976697353775	6.16374210898416	6.58285846809649	5.79728117087772	5.20490476594168	6.18174552590127	7	7	6.11978071418477	6.97965706865428	5.8688957518243	6.11083184739296	4.16989849165099	7	6.75655921668816	6.68965813939164	6.63851997438652	6.15138159319636	7	7	7	4	7	7	7	7	7	7	7	7	3	7	7	1	5	7	7	7	7	7	7	90.25	0	3
9	6.83863519850634	5.0467421046329	1	6.53988032121317	4.08261782024181	5.92367863453802	6.48341780590744	6.71125673265966	7	7	7	6.95960407958354	6.95624913787931	5.57721408758429	7	7	6.09261897295677	4.37964418732786	5.8297382414733	6.4315578296306	6.79619913862542	6.21706330107603	3.369391140386	7	7	7	7	7	7	7	7	7	1	7	6	4	1	7	2	7	7	7	7	1	7	7	97	0	3
10	3.39001531332352	5.81743282010912	2.74835290156577	4.71371949561598	1.52271195753901	6.77799937315856	6.46474320875319	4.98735999913983	5.39216096753276	5.62650581349912	6.02593282561183	7	7	6.89027813369273	6.9503017551053	4.49858308850065	6.74882654050366	6.01803241069887	6.99604100403768	6.5305574118357	6.79650197934347	6.24463839479698	5.88679312125679	1	7	4	7	3	7	7	7	6	1	7	7	3	2	7	1	7	7	7	3	7	7	7	90.75	0	3
11	5.3761764165392	7	5.92688577781324	4.96342595185434	4.26907112432964	5.23492507385246	6.89347573719134	6.31781201696918	6.69190768643608	2.17502518673306	7	6.75956373182341	5.41916273171971	6.9603404582548	7	5.86447964962955	4.63814293740288	7	6.79522367803606	6.67894995867305	7	4.77200074385213	2.90711593330665	7	7	7	7	7	4	7	7	7	2	7	4	7	1	7	7	5	3	7	7	2	7	4	86.5	0	3
12	3.0355012520602	6.78322714025667	5.00729602359618	4.46399790769044	5.57594408783672	6.89823186527937	7	7	6.11224188618585	6.67440967746798	5.20596149838638	6.63108565909559	4.66873512254134	7	6.31132845469409	7	6.32864128917985	2.51516571316144	6.35807623350616	5.96679243356185	6.65333182392135	7	6.51584213544173	7	7	2	7	7	7	7	7	6	1	5	7	2	1	7	2	7	7	7	7	7	7	1	83.25	0	3
13	6.93556656199032	1	2.03311162735789	2.3339804507323	7	6.94309191618592	6.52800926473205	7	7	5.82076320924678	5.76597159448017	6.58320051299592	6.71231928724359	5.80939546554435	6.82300811147365	6.29193398043174	5.19225775275374	6.68047802192641	7	7	3.24658190273658	6.17064125585344	1.50134699139487	1	7	5	7	7	2	7	7	7	1	7	7	2	3	7	2	2	7	7	6	6	7	1	73	0	3
14	7	4.98955059300423	1	5.97574433660377	3.28182753576873	6.61132593153417	5.39227323197223	6.92363176375606	6.56022478915614	1.94832685313513	6.77941978943529	7	6.99519163106854	7	6.79918276595799	6.16863622095418	5.39899041519599	5.13648044170166	6.57153303525041	5.13868459109216	6.402323152597	6.82798196695224	3.50303345278103	7	7	7	7	4	7	7	7	7	1	5	7	2	1	7	1	7	7	7	2	3	7	1	82.75	0	3
15	5.60530786363043	1.49747675580852	6.88119340510557	5.98234558028003	7	4.99523342972447	7	7	6.66349142135794	1.89469756187588	6.77042459527724	7	5.4082617157208	5.7213858009473	7	7	6.27583649994228	5.96981636270324	7	4.81219073352365	5.66878708531718	7	3.09742602343096	1	7	7	7	7	7	7	7	7	1	2	7	7	1	7	1	7	7	7	5	7	7	2	70.5	0	3
16	4.90636917825789	6.9857400277751	3.76210351256937	3.62953402203477	6.56582243064176	6.15253227290084	7	5.51702694457552	7	6.08490336861313	6.05674275391933	6.44556081461287	5.05258537446626	6.66830201207562	7	6.15355883802383	5.86207363717789	3.74761559669332	5.27204861910383	5.41763975496389	7	6.07722374612776	7	7	7	2	7	7	7	7	7	2	1	4	7	3	1	7	2	7	7	7	7	7	7	7	74.25	0	3
17	4.66057304946881	1	3.50835518002299	6.79890500211452	6.63025736565044	6.44164402507145	6.41563433678516	7	7	6.82316803230426	7	7	6.39285398557544	5.32292057413624	6.84005069617658	4.31891439614665	6.8678823013366	4.40638613771914	6.75678177491728	5.86122967614937	6.25093651933266	6.31958917286644	3.61487669270244	1	7	7	7	7	7	7	7	7	7	7	7	2	1	7	3	7	7	7	7	3	7	1	84	0	3
18	6.39465191738469	1	5.98377990391162	5.40641534704777	7	7	5.83906733514591	6.7303459237445	6.40830463584443	3.09008231475253	6.73189665408176	7	6.32922810415797	4.84990501805387	6.7255163081619	5.12980094096965	6.35667728912084	5.2322932704935	7	5.33806291875146	5.35815655057747	6.69519621780547	6.41759271822449	1	7	7	7	7	7	7	7	7	1	7	7	5	1	7	7	7	7	7	6	7	7	2	70.75	0	3
19	6.56798747566358	7	5.45516262854251	5.49332186384523	4.59710136115481	5.17423943457476	6.3308675399396	5.55791222190767	6.53894642912403	3.02888328212302	6.50148432585522	7	5.89181453577051	7	6.31273622025445	6.66728123653419	4.70738490002094	7	7	7	4.83889770346851	5.20100644180765	5.88295851473094	7	7	6	7	7	4	7	7	7	1	7	7	3	1	7	7	7	7	7	7	3	7	3	77.5	0	3
20	6.28919245416613	1.0160872760421	6.16759678427996	5.10315030634446	6.82330755992394	4.57099499317737	6.4049307273749	6.47753618651387	7	6.06616669664933	6.99009106363642	6.54094581179222	5.83838724640441	6.52096986716481	6.26838006858788	7	6.38684868337679	5.32530037441318	6.28369308408282	6.3122629797619	6.24208623465391	6.31336455443998	3.17082293740299	1	7	7	7	7	7	7	7	7	1	7	7	5	1	7	2	2	7	7	5	2	7	7	79.25	0	3
21	6.98838426209673	3.70291161375213	1.11923298873601	5.34854783199159	5.62501681523148	5.49251782603271	7	6.38023254317225	5.88815247797902	6.14218694223202	6.8202545895665	5.24392641717968	7	7	6.56449835921939	4.00615443401785	6.31851354314115	3.15751743420518	4.34007409418459	7	4.71917286162892	5.50600525735191	6.55876918755766	7	7	7	7	6	7	7	7	7	1	7	7	2	1	7	4	2	7	7	7	5	7	7	69	0	3
22	4.09629308035695	5.93729864354685	2.80475084597994	4.24276891792033	4.94089439633081	6.23259279831481	6.83259421033335	5.23769856077321	7	2.10854778586295	4.22587817759125	5.55963191714092	6.64102257422688	6.42297151252111	5.71634599693609	7	5.56920244137959	5.25445734150353	6.12751768559789	6.51275482131616	6.60210679971042	6.12013076923207	6.16236483352142	7	7	2	7	7	7	7	7	7	1	5	7	2	1	7	1	3	7	7	7	5	7	2	89.75	0	3
23	5.38050950034891	1.0139300426494	6.63886208129806	5.33694168529582	6.65327812027051	7	5.59018249994562	5.5868310849534	4.27863627232577	2.1667776023952	6.42823757245616	6.73969914965699	7	6.38934540207865	6.29460882872511	7	6.57482554717751	4.65752325330872	6.64588997870258	6.62542919650709	4.82959469390895	7	7	1	7	5	7	7	7	7	7	7	1	7	7	2	1	7	7	7	7	7	7	3	7	3	84.5	0	3
24	5.11432503978233	3.53480035495994	2.36948491840365	1.75314330052589	2.11922677488883	6.53630344163777	4.61368929164188	5.43140722313855	7	1.80773861106186	7	7	4.86637086059415	6.63339864771436	6.8635335736567	6.99129759342615	4.92724307088085	6.92881693941924	2.34080406193088	6.94852480459908	6.89711084864638	7	4.74212447736329	1	7	3	7	7	7	7	7	5	3	7	5	2	1	7	1	2	7	7	4	3	7	7	80.25	0	3
25	6.33212587058207	4.82510140911667	7	6.85123077573772	4.685743344946	6.84773896970376	1.9710415559225	7	6.69647376362795	6.23997740928391	5.55517712781157	5.75683716145493	7	6.088482657498	4.64724511624384	6.8783603529492	4.7107469174592	5.88138700089735	5.49094999917208	6.64811449641783	6.95638961190728	6.5173739478367	7	7	7	7	7	7	7	7	7	6	1	7	7	3	2	7	7	7	7	7	3	2	7	1	78	0	3
26	6.96739132658327	6.05181585661179	6.92689608859004	7	6.0177660126656	6.20639830358733	5.49642091982224	6.78279277344525	7	7	4.65460056392258	6.78149690717644	6.84653164061052	7	5.66680084336477	6.71668386861795	5.50297051339881	4.40380229842921	5.59497572714336	6.93542180297327	6.43337186958709	4.31539838723464	6.03162498055524	4	7	7	7	7	7	7	7	2	1	2	7	5	1	7	4	4	7	7	3	4	7	7	72.75	0	3
27	7	6.4674071331173	1	4.5275283082582	4.97495067376151	6.6814374524737	6.20881324296446	7	5.72282512591905	6.32415528837186	5.62215839062573	6.94173977991833	6.3378219602311	4.21404803704652	4.31610374072017	7	6.66541266596153	4.20196419326029	7	7	6.14670835969435	5.79855248101607	5.20552285479052	7	7	7	5	7	7	7	7	7	1	7	7	5	7	7	7	3	7	7	5	2	7	1	90.5	0	3
28	5.32761290012592	1.18122551456514	3.88151064659093	6.08812658591451	4.84445806655721	2.37464178898388	6.60842226253664	6.3400224552442	6.66696761564268	5.61868762228445	7	6.91214218717144	6.95009419060091	6.89670084217495	5.72110089241823	6.45087641381199	4.556818963298	3.22335111465479	6.78763884640972	6.98707304897363	6.6212854558082	5.28795579940418	4.96564842006714	1	7	7	7	7	7	7	7	7	1	7	7	2	1	7	2	7	7	7	7	2	7	1	82.25	0	3
29	7	5.35801966167738	1.67016820945457	4.93448897719716	5.23752441193755	7	7	7	7	6.63788974142982	3.95799283533986	5.30976754346086	5.4983667880797	6.11336378626714	5.68875145263289	4.11890959529241	4.29191202651881	3.20910665617209	6.09717722661738	6.77404085891115	7	5.32578576872686	6.03682116252988	7	7	7	7	7	7	7	7	7	1	7	7	6	1	7	2	3	7	7	7	3	7	1	82	0	3
30	5.75193449513029	6.93737977995604	1.26264108294132	5.81311708079134	7	1	3.27393161099474	6.13251941164579	5.84722933043314	4.43447076202054	6.548783535752	6.48788587206076	5.51911913022366	6.88763315813896	7	4.59562628108949	6.36856091294176	3.40038952601629	6.70963372090967	7	6.4003766830518	5.2172082869933	5.54979900946207	7	7	2	7	7	2	7	7	4	1	7	7	3	7	7	2	3	6	7	3	7	7	7	77.75	0	3
31	7	7	6.1888072304294	6.76559494350541	6.4653207751875	4.83303462509274	6.44577591082916	7	4.84338439383019	2.59666595453791	5.18500008754787	6.62064467415496	6.89002733827773	7	6.82131990036095	7	5.17603796014305	6.30197423267927	5.52964366062012	6.61151926103984	5.35696086099701	2.89907071516601	5.73787704501985	2	7	7	7	7	7	7	7	2	7	2	7	6	1	7	4	4	7	7	4	6	7	7	71.5	0	3
32	6.8587973499231	1	7	4.79065528309253	5.21426004540603	5.95485937765741	6.34660747584807	6.85454094338091	5.00509320539302	5.22337184317156	4.78604553655751	6.7876851081763	4.97706407027134	5.73942841963801	7	3.38975098710786	5.76834526709347	5.26112360988111	6.67628258827032	6.52231630775721	6.3088905734656	7	7	1	7	7	7	7	7	7	7	2	2	2	7	7	1	7	1	3	2	7	7	1	7	1	83.25	0	3
33	3.91270536544609	4.60704301426241	3.80733551497809	5.15754004882242	1	5.27679298475341	5.56388204258469	1	7	4.48793630379995	2.51631751867166	5.23358679505572	5.06859487912405	7	6.55696304112677	6.78311673858175	6.25366282655063	7	5.66792759952583	6.37598777563448	7	6.85335108656327	4.80175062395419	1	7	7	7	3	7	7	7	7	7	7	7	3	1	7	1	6	7	7	7	2	7	7	84	0	3
34	5.80406412205822	6.93288719956834	7	3.87054706154415	5.53249080485338	1.22211065153056	5.90990346841255	6.71007196372009	6.95922847843274	1.17695942285853	6.58307288700475	7	5.93357019728394	6.18407310216114	4.15184664566816	6.66427259203447	5.83928215351341	4.19803520093025	7	7	6.80378360433909	7	5.11695773279934	7	7	5	7	6	7	7	7	7	1	7	7	2	2	7	1	7	7	7	5	2	7	1	81.75	0	3
35	7	1	3.02191247813113	2.39164633980502	6.76041866324337	5.40508800416702	6.17109532642487	6.08562383246759	6.64855416389952	5.71705223779305	4.46678488348299	7	7	5.20514195864728	6.02772591328885	6.06975301058382	4.56073825196055	5.45406030165837	6.70034658653039	7	3.17138496946606	6.70439350120079	2.92946606187237	1	7	7	7	7	7	7	7	3	1	7	7	2	3	7	3	3	7	7	5	7	7	7	70.5	0	3
36	6.53088825779053	5.52494750076574	1.06690488553281	5.56178596608592	3.70663023583126	6.37956433802863	6.25341932165373	6.86102096215216	7	2.44516860731473	4.69705747284258	6.15740438439431	6.55270980445611	4.31358197483339	7	6.51056676713971	5.3622445115151	4.88139347989383	3.69770863072758	6.22610314897971	7	6.60544954530728	2.98648532060665	7	7	7	7	3	7	7	7	7	1	6	7	2	1	7	1	7	7	7	2	4	7	1	83.25	0	3
37	6.41986236833221	6.65034644900508	5.99034808555064	4.87302936789823	5.79757972190885	6.53427075363993	6.64491389987785	4.9485625262324	7	1.50578687892395	6.23490087054036	7	5.13859744029302	6.68404804523804	5.87520424384243	3.86938698167443	6.49014806500051	7	6.85123916596787	6.14648236242681	6.61025179620177	4.42778342801528	3.35860512758839	7	7	7	7	7	7	7	7	7	1	7	7	2	1	7	7	7	7	7	7	1	7	1	81	0	3
38	6.82808566290545	4.6949598961044	6.97476806241907	3.98030109036772	7	6.43759380647172	4.89046470227692	7	6.38151641276846	4.36954185997068	4.53176682758251	6.51619069950267	5.95691680950926	6.88045002403795	6.66357677819808	5.95806193252313	5.90737292886261	2.650131664003	6.78731154370158	4.77843388867804	6.33641605775721	7	7	7	7	7	7	7	7	7	7	7	1	4	7	2	1	7	3	3	7	7	3	2	7	7	72.75	0	3
39	6.2685967069907	7	1.90919588000308	4.19427929192646	6.10218130016932	2.37784954915977	6.81026146301624	6.64956191090716	6.7623958613238	4.08683801254132	6.84587586404816	6.60143885837113	5.32656574064885	7	6.86801022485476	5.36978086226922	4.52951733940251	2.65162120950377	6.73730337713896	6.52100505005323	4.15737626646631	5.03295185298018	3.22615707875922	7	7	2	7	7	1	7	7	7	7	7	7	1	1	7	7	7	7	6	7	1	7	7	83.5	0	3
40	7	6.68704301154468	6.24173746648125	4.11921260849963	7	6.09715459806276	6.67951180610117	6.01989260925669	4.09872709612241	6.46319474891547	5.5548793544196	5.50005625187667	7	7	5.93402162557772	7	7	2.66941503825944	3.92781149328151	7	7	5.00190914690112	4.40991636662942	7	7	7	3	3	7	7	7	7	1	7	7	2	1	7	2	3	7	7	5	2	7	1	83.25	0	3
41	3.45751815584907	6.764958365071	6.12481942488208	1.03153564669033	3.15290355352489	6.32468142824447	7	6.7177191625248	4.52921947541095	4.59579562124431	7	6.38766667209112	6.69116081134902	6.06965263620512	7	4.93052106948682	7	2.05378283164671	5.38324417173887	5.90542560610836	3.57880655518795	5.85031845814783	3.82209048335888	7	7	7	2	7	7	7	7	4	1	7	7	4	1	7	7	3	7	7	7	3	7	1	82	0	3
42	6.60015912229875	6.18418111624763	5.82429222934689	6.06549405275756	6.45423233140893	6.10995791259692	5.47155220468036	6.85732284034247	7	2.60907006465079	5.0082136008509	5.63050429894248	7	7	6.40248769605431	5.96412194384817	6.29259987195417	4.4745411238477	5.59839026005326	7	6.01023243236412	2.90803767531651	4.92915065324568	4	7	7	7	7	7	7	7	3	1	7	7	2	1	7	4	7	7	7	2	6	7	7	68.75	0	3
43	4.94598354621185	6.75624483271487	7	5.93321051301488	1.83566551701535	5.02863515489428	5.97770026457971	6.11679550797227	5.76687887519132	3.46343430141907	6.85228177649948	5.85240222331359	6.5919474716838	6.87020241317864	6.96351903085897	5.78867869101785	5.42241771839632	7	5.51958758929372	7	5.53353995747355	7	5.34951960374917	7	7	7	7	7	7	7	7	7	1	6	3	2	1	7	1	2	7	7	2	2	7	6	72.5	0	3
44	6.39519803572306	6.67702029742578	4.49973872084007	4.3768008748302	7	6.65604482878452	7	7	6.68146836020097	2.24975407584788	5.88918052299431	5.81622493287845	4.9097418707253	7	6.86218088783065	6.47274328361291	6.76478446991244	4.52662223159972	3.96405836798873	6.44450455992947	7	5.05008248347935	4.25080277271426	7	7	5	7	3	7	7	7	5	1	7	7	3	1	7	1	4	7	7	6	1	7	2	76.25	0	3
45	5.78144227297414	1	3.29693275861267	3.9518301515643	6.24097593598472	6.21965733983736	7	5.43083398406664	7	7	6.79538469957708	7	5.25985675598188	4.61816809012527	4.23567600905251	4.06845256207058	6.3357814344638	5.84621817505351	7	6.24650904270748	5.27943508821723	5.71431723950225	5.55843645547713	1	7	3	7	7	5	7	7	4	1	3	7	3	1	7	1	3	7	7	5	2	7	7	68	0	3
46	4.91678879201992	1	6.21776270030003	6.24134746001915	6.65283505667364	5.60882734676124	4.37401699432278	5.73234142654629	7	5.71765868800534	6.96223512408414	7	6.21084737958626	6.82777463525671	6.95201459936517	7	4.98400316370603	4.85762208776318	7	3.43024452320403	6.2791204750169	5.44837511350519	7	1	7	7	7	7	3	7	7	7	1	3	7	4	1	7	7	7	3	7	7	7	7	1	71.75	0	3
47	5.84292967217404	6.38274706961288	4.2558474989364	5.64376333278772	1.60927502035012	7	6.16610126431043	5.71212168213553	3.90616898023896	3.4441753689119	3.97509809829842	6.432393957107	7	2.30376748341888	7	5.45359748710612	6.74182993031385	4.2272487426701	5.98603682718706	4.52988708398733	7	5.3256941679958	5.23087875268329	7	7	7	5	7	7	7	7	3	1	2	7	3	7	7	1	7	7	7	4	3	7	7	74.5	0	3
48	5.31967963539871	6.36172504881964	6.56906410350564	5.75133814066997	4.87991700986731	4.45531759725745	6.10729776275442	6.04480215135186	3.63011670657939	2.91594357887428	6.77809341598283	5.59455059598293	4.82526879634321	6.69161382861541	2.85035742288363	5.72710178139491	7	5.45170769864264	7	6.16237799644464	7	6.50120316874761	6.61505364562138	7	7	7	7	7	7	7	7	7	1	7	7	3	1	7	1	4	7	7	2	4	7	7	77.25	0	3
49	4.03854283078984	5.91971957522092	3.7994989747754	2.46217617792799	1.06859980284246	4.71375952466516	6.8308553481612	7	5.49163267796484	5.52895475637354	3.65620617150485	6.30571607550917	4.52654021032729	5.92087358747308	7	6.08749394912435	5.50481938098011	6.48476144675292	6.12225235670528	7	6.05313337389229	5.53064875378528	2.84954463005419	1	7	6	7	3	7	7	7	6	1	7	7	4	2	7	1	7	7	7	7	3	7	7	55	0	3
50	7	6.45304064529501	1	4.70979963932903	5.07324779773435	6.85401451156746	5.34364741992177	7	3.63610240025982	5.80967556046051	6.72201138253375	6.54549735609963	6.70540434300032	4.73037744212307	3.21865186729895	6.92748801364925	5.68211889931913	2.57599060566658	5.44346595026222	7	6.40737560497362	6.17364383767241	5.11226213155182	7	7	7	7	7	7	7	7	7	1	7	7	2	1	7	3	5	7	7	6	2	7	7	70.75	0	3
51	5.39614067790252	2.82535339044317	5.97800147784553	4.05699669609614	4.97502208359259	3.88572027446241	4.2484270529722	6.51925278793966	7	5.52121175504955	5.75369224577652	3.99071484944561	6.6740203191512	6.66609881261426	7	6.45037228986867	7	3.38070121830389	4.75391571613504	6.89105115198425	7	5.36549583393183	6.73491981702707	1	7	3	7	7	7	7	7	7	1	2	7	1	1	7	6	7	7	7	7	2	7	3	84.5	0	3
52	2.80291244521264	1.19507306037314	1.15930437735242	3.49084309657615	1	4.5551202509542	6.681810691901	4.3194082019369	5.9685872863841	1.44968699533238	7	5.4164388463904	4.41873570427161	6.60032743809915	6.93956403435411	5.36411162927156	6.35905816215506	4.18631965998354	6.16311207867191	5.5216361393714	6.66057207386933	7	2.65144491536106	2	7	5	7	7	7	7	7	7	1	7	2	7	1	7	7	4	7	7	7	6	7	3	74.25	0	3
53	5.79292758722302	1.17083018192372	6.93334695641919	5.95834851434703	6.30404370363803	6.49195495980693	6.55702928508477	5.63567110008492	6.09362566053729	6.14475024470065	7	6.10198986383589	6.62072517413648	5.86582473460637	6.97680730752008	6.20952512383615	6.58171718092367	5.39132991280124	4.18573121818476	4.20715699717173	6.09934403142501	5.14441801947292	6.57984446816093	1	7	7	7	7	7	7	7	6	1	3	7	5	1	7	2	7	3	7	7	3	7	1	64	0	3
54	5.0791248536444	7	5.49316340804212	4.44796840661477	5.10773164525391	3.11957269006553	4.99423327199885	6.85810350374937	6.87912221806032	2.87806271556656	6.36695287163518	5.36566374354205	5.67838544603312	5.99572760689247	7	6.33122406128971	4.78739390095134	6.46950560826844	6.06239936108601	6.37846352084385	3.70548486396454	6.3085071295958	4.78615387796274	7	7	7	7	7	7	7	7	3	2	7	7	2	1	7	3	3	7	7	7	6	7	2	79.75	0	3
55	4.72550609031216	3.62366605353898	5.73606609820464	2.04067128636793	5.20335693644591	6.81805342194703	6.56865462068476	5.88689089171208	5.93448035312132	5.68029348716099	2.62494490863111	6.49074968156024	5.55830279442081	6.24396704493159	7	6.38204513809848	5.04802568671484	6.75028186209144	5.63434817162511	6.39234075693431	6.97280806973898	4.17027235767595	2.30995536440745	7	7	7	7	2	7	7	7	7	1	7	4	7	1	7	4	7	7	7	3	3	7	3	79.5	0	3
56	3.87086225621871	2.18102557429838	3.19024619137629	3.7682590623194	5.58145339690031	5.65751084462344	6.1155087419768	4.68236366107851	6.25686095448001	5.35017842636427	6.43505510827732	5.86168693333057	6.26757179113639	5.29559223408679	5.09175724442031	6.39785898916828	6.24232864764367	6.01508425223358	5.71707439606502	5.63925171076885	3.91992365325352	5.78412500021472	4.00082932317668	1	7	7	7	7	7	7	7	7	1	7	7	3	1	7	4	7	7	7	3	7	7	1	82.25	0	3
57	5.0378500812159	7	3.5918925128093	4.80777665109336	7	5.2841551199578	5.90234009061717	4.94970927851593	5.91977773723869	1.57308352124668	6.02468833560399	4.63814148454112	6.77536741193637	5.9006844014632	6.02434202402512	6.17022625172291	7	6.18370687687118	5.86565408544321	6.40018264486694	6.7843664408731	6.33466085693149	4.8418054328003	7	5	7	3	1	7	7	7	7	1	7	7	3	1	7	1	3	7	3	7	2	7	7	83	0	3
58	5.64381172848431	6.58281029532957	4.42157886482685	4.88788754204617	3.09778604405363	3.44212149779919	4.82946452988864	3.83593769843307	7	3.27114013324955	7	6.69234627605372	6.20855366960841	6.94634957117559	4.8948961097768	7	5.42022027043699	7	6.45573414786029	4.39989133666618	5.47769477145673	3.18639953122382	6.38187513805464	7	7	7	7	4	7	7	7	7	1	7	7	1	1	7	3	3	7	7	7	7	7	1	62.75	0	3
59	6.57940713407247	5.39852973818018	6.10603285328726	5.79694119427466	6.42536118967662	6.08566043657279	5.08467939033024	6.5110212350938	5.64168525926251	1	6.80973906676778	5.48577156550728	6.34782507124951	7	5.64729254225402	3.57029446796251	7	2.44105473187964	6.52068547741776	6.7598788113116	7	5.32511471471	4.16700096506643	7	7	7	7	7	7	7	7	7	1	7	7	4	6	7	2	2	7	7	7	2	7	4	68.5	0	3
60	6.23181517887664	6.25584078924947	5.21699171772392	4.74884696019301	5.84745218070121	5.5381489541723	6.46242209975716	4.66949144767898	6.11046811847889	2.3618496188841	5.75802776284912	7	5.41175177685449	6.18700859803783	5.69695122693706	5.13620211349667	5.17399787329744	6.47613965719129	6.32627408148228	7	6.12680635376714	4.76118657747127	3.10608265303828	7	7	7	7	7	7	7	7	7	1	7	7	6	1	7	7	7	7	7	7	1	7	1	80.25	0	3
61	3.80433178623041	7	5.96082119932474	1.9219812631437	4.14990094483048	6.83236129554427	6.64221932460821	6.01335712820367	7	2.27070640396738	5.04083988968033	5.33316308539472	5.59019029703059	6.76772718763671	7	6.16496193411619	6.38935023416541	5.30565135463527	5.54562253503517	5.99900074580996	4.31920635961467	6.13570658168088	3.77584491340524	7	7	7	2	7	7	7	7	7	1	7	7	2	1	7	1	2	7	7	4	4	7	1	74	0	3
62	4.97527545617509	7	2.73043103498435	7	5.34680505737035	6.40402178812612	5.73207719803726	2.90411748958099	5.36578175687627	6.33581112844168	6.54217730105729	6.192235308515	5.43280034629156	6.15668693645064	6.30187769366994	6.50129337410576	6.15649184151665	6.83294059268984	3.83619534858484	6.4558427782162	1.71486212632621	4.08744772129861	5.03601319448385	7	7	2	7	7	7	7	7	5	1	5	7	3	1	7	7	7	7	7	7	2	7	7	77.75	0	3
63	5.03713453406774	7	6.69717518573746	2.64789266961636	6.76087270725307	5.22738433325305	5.93551111259867	6.40399995206729	6.99591619212823	1.92493641730432	5.53893911405799	5.69174670051428	7	6.45795245120942	4.68563076187001	7	6.09336796576979	4.5852075977283	6.47145362678619	6.06549564917518	5.36172174427285	6.81852328117659	4.28866770695318	7	7	7	7	4	7	7	7	7	1	7	7	6	1	7	1	7	7	7	6	2	7	2	84.5	0	3
64	6.09289675140099	6.41540042492309	5.75587807743438	5.58356254406733	4.19670419047129	4.94682671427526	6.39168988287518	4.33322455107611	7	7	3.32219746584602	7	6.54735397139706	1.31036950257751	6.24926618660619	5.33487182931966	5.10875170350608	7	3.39157003257646	3.78550832927532	5.40544763437922	4.29982981990531	6.5645054011345	7	7	7	7	3	7	7	7	5	7	7	7	4	1	7	7	7	5	5	2	7	7	2	62.25	0	3
65	6.73506840948647	4.37545587256002	1.81976689346462	5.18248329005288	5.74538378195052	7	7	6.95991065467431	6.59722310834369	7	6.61199125724441	4.87733337401234	5.9610720433724	6.05081692095394	5.32859369031013	4.2200135368371	4.3783449374166	2.2051400274555	4.64081368672648	5.2847756856357	6.93728688076428	4.72419095774737	4.42170111129779	7	7	7	7	7	7	7	7	7	1	7	7	5	1	7	6	2	7	7	7	3	7	2	72	0	3
66	7	6.98912718157646	7	6.04668466785069	4.38008592090729	6.70628098246728	5.85415417212084	6.56392525564103	6.57009515896777	3.72691495887836	5.57856275783904	6.78387910533615	6.84861641741101	2.20472874660863	5.25376703450819	4.70713389798708	7	2.05753601125422	5.07744149074628	6.68418931054315	6.47628880733937	4.51911380062478	5.75416282252818	7	7	7	7	7	7	7	7	7	1	7	7	3	1	7	1	7	7	7	2	3	7	7	79.75	0	3
67	6.71118229648511	5.58957453295154	1.94701468535843	4.97896190438656	4.24038995670643	6.74886552859684	6.31456488695277	6.52502434857129	4.50586282195008	4.74895028619083	6.9725742418507	5.59992301389378	6.29892838728781	3.71909989442644	4.97509044152393	6.51480120225357	5.47034772954088	4.20523515885605	6.34881796240039	6.76640166842973	6.22808659336197	5.11636840124246	5.86969208369206	7	7	7	7	7	7	7	7	7	1	7	7	4	7	7	7	3	7	7	6	3	7	7	78.5	0	3
68	7	5.00295550617526	2.09742064873256	6.11388707669609	4.49339215379169	6.38753268253754	5.97023606721298	5.92924578959285	5.10427295218843	6.1977407746924	5.32552584365025	7	3.77088385923434	5.48454856961906	6.70625451057292	6.75833816515677	7	5.39669132634131	5.82723973077905	6.1701043935167	7	2.60177183614896	5.05843837859267	7	7	7	4	7	7	7	7	7	1	7	7	2	7	7	7	3	7	7	7	2	7	3	90.25	0	3
69	5.3890862641981	6.01305859927229	6.27704637546568	7	5.29112102456549	5.17503337442762	6.22377489304154	7	6.33640429610054	4.61785633679535	4.78352468509095	6.3830740932711	5.7350180969292	6.06823400132339	5.60707609432296	5.08365999287973	6.09198028194285	5.77779792784748	5.48126535263835	6.58704262529504	6.60655852126695	6.49238944304076	5.53598965435483	4	7	7	7	7	7	7	7	7	1	7	7	2	2	7	1	7	7	7	3	6	7	7	67	0	3
70	5.20804161471135	1.48802850351131	3.15106219606513	3.91568215409123	5.28762908422003	5.58217645572845	5.95903560683617	6.88453927670812	6.79894707317682	7	6.09195101226004	4.7737884156077	6.01174823777353	5.69258176176477	4.57043079193423	6.29056090775842	5.83127446490442	5.47508471977355	4.58440200152307	6.46929723151425	5.01606578213997	6.255997123137	3.78782595542906	1	7	7	7	7	7	7	7	7	1	7	7	3	1	7	4	7	4	7	7	7	7	1	74.75	0	3
71	6.17020256364122	6.15922813239296	5.23612650652291	3.60586793412993	3.02655778125652	4.98124739262457	6.27897018160261	6.40690202025816	6.13276758251449	6.57076158109532	6.66807129604289	7	5.77674686449636	7	4.90123392839702	6.59345239539916	5.7069716523433	5.62340863754654	2.92420937285183	3.91083693622109	4.06433236891546	6.95477554017913	3.37842630294696	7	7	7	7	4	7	7	7	5	1	7	7	2	1	7	3	4	7	7	2	7	7	1	64.5	0	3
72	6.18767707792073	7	2.94285172091735	5.14228473421086	6.55594229441508	6.46797866034299	5.35501975690613	5.13852592959534	6.7369863232886	2.48004045063266	6.07915391018399	5.25290525159219	6.87627921966769	5.36838862078082	4.95196308013021	7	6.20929673911378	6.05200924851483	6.22398561214557	4.69295476270817	6.82562732743414	4.23157360696335	6.86320199991784	7	1	7	7	1	7	7	7	7	1	2	7	3	2	7	7	4	3	3	7	1	7	7	79.25	0	3
73	4.49991827305492	5.70655081271849	4.3180213954913	6.91792168735352	5.02056643297925	4.74614856785324	6.52165944463878	6.39668072083388	2.61350209778529	6.1905709674643	5.88437631246275	6.79216240504777	6.99608080042059	5.50669885976876	5.48257787078964	6.56921953224077	5.64002505767297	3.72601075352371	7	4.23113862295403	5.40577626243	5.64615612463296	1.94885371514871	7	7	7	7	4	7	7	7	6	1	2	7	2	3	7	1	3	7	7	3	3	7	2	53	0	3
74	7	5.83783393799138	5.97494822039177	4.35673409622272	5.76814262270406	6.52939571070159	6.67616566949749	5.50001217419614	5.41118999105676	2.17701352877011	5.45576875068409	5.98911542671763	5.76548409161969	5.81057639063164	5.86097504204573	5.6638485444127	5.82896148199479	5.7265650478291	5.81995980250236	6.15076585830223	7	5.40402065771442	3.68844566384449	7	7	7	7	7	7	7	7	7	1	7	7	7	1	7	2	7	7	7	7	1	7	1	73.75	0	3
75	4.34407833486422	3.98403924050581	1.00295512686561	2.82929005036148	2.01072755013105	7	5.15518863797519	6.98811149224446	7	4.0508687708436	6.82880513484812	6.6641841034806	6.88522425619037	6.01484384694916	4.33582728957284	4.77842778808752	5.63345878890369	4.72356053534537	5.04871783803693	6.90639171201883	4.16875899287264	5.76499131853246	6.42057132336887	1	7	2	7	7	7	7	7	7	1	3	7	2	1	7	7	2	7	7	3	2	7	6	70.5	0	3
76	6.16256763277626	6.22332366758407	5.25318147122662	6.85130156666163	5.52396671084128	7	7	7	4.91239036904828	5.20822593421255	6.25137961171564	4.01304883032252	4.19516393317544	5.77367429792344	6.51016494707684	6.37220202497986	7	4.15239727864718	4.51383026825296	6.01122367573921	5.61669191065582	7	4.11419291356594	7	7	7	2	7	1	7	7	7	1	7	7	7	2	7	1	7	7	7	7	1	7	2	68.25	0	3
77	5.48015038283685	4.80683701249708	3.64419934119253	6.67364697305973	4.86333019317631	4.50668837711425	2.90201751263957	6.75038080527605	3.89180394211895	2.61782348478297	6.67601688646884	7	7	4.81386353629394	5.45211090755141	4.47468071582635	4.5907251945353	7	3.73416377619081	6.55084407562579	3.95575344611014	6.55699399527766	3.12945585883245	7	7	7	7	4	7	7	7	4	1	3	7	2	1	7	1	4	7	7	3	7	7	1	58	0	3
78	4.05670600766629	1.16599636440806	1	3.278749863984	1.70319208641513	3.97702289883835	5.25953769991123	4.83568343392309	6.2586206705049	2.69001633110654	7	5.09463646513933	5.02283391549214	6.76878979187538	5.87861740647504	2.54968077005611	5.84597202524859	5.52691840134413	6.27347719774115	5.28351192025949	7	7	7	2	7	3	7	7	7	7	7	5	1	7	7	3	7	7	7	7	7	7	7	6	7	7	61.75	0	3
79	4.40428877647108	4.21150405966812	3.18267133263388	4.07456779408168	1.4481750448336	3.99388960519413	5.73633876007443	6.45985320744567	7	4.7499280846722	4.01141729833332	5.49724553029758	6.4686361780563	6.14391600171952	6.84608102089239	6.73113080000969	6.99434843428192	5.86347527130457	6.07577139677714	4.080709478896	3.0187553301607	4.32499185649718	4.79940378935348	1	7	7	7	3	7	7	7	7	1	7	7	3	2	7	1	2	7	7	7	5	7	7	79.5	0	3
80	5.97723081320022	6.54727488092783	7	4.91691141483161	4.37168159342032	6.73464735819074	6.35187001373257	4.53027356034425	3.55090484356055	4.39549376015199	6.00862673442422	6.59059856293784	4.30633678034034	6.19544658571515	4.72845995038532	6.23004417701915	5.29564520747657	7	4.62896464523361	4.49803684655771	7	7	2.36890137005546	7	7	4	7	2	7	7	7	7	1	1	7	2	7	7	1	7	7	7	7	2	7	1	66.25	0	3
81	5.40618746733674	5.07993936950339	5.93143884223005	6.12753495230303	4.15810792469439	4.33430269323018	2.69236205637053	6.23151536380467	5.39999519173543	1.07404020619826	5.92842105724091	5.48622769336341	6.06543247195362	6.68478529177693	4.72689764289017	3.59572125451242	5.95933698709745	4.63076218082769	5.29617762021015	7	5.98963320068065	7	4.78511983325953	7	7	7	7	7	7	7	7	7	1	7	7	5	1	7	1	2	7	7	3	2	7	7	73	0	3
82	3.35405484378611	7	6.89872644091662	1.41453123874361	4.26493715511137	6.46975286084207	6.17374997806179	6.13166811923845	6.32123397594946	4.08720591759079	5.88590893532988	5.79920694625946	5.45372969889664	6.72569118950911	6.03301424361426	6.29728438744516	6.38804857004743	2.52109500516907	5.74152724190921	4.18838148660373	4.69349432742444	5.46820787566246	2.90452174838961	7	7	7	7	7	7	7	7	7	1	7	7	4	1	7	1	7	7	7	7	2	7	4	61.75	0	3
83	5.65958978120405	6.64670654762045	5.95268675184841	4.66670363992369	4.38255251740925	6.15035279236967	3.52420183781769	4.7168709640133	2.73955176050495	4.01173266132156	5.03941407869859	5.96554968038102	6.58147307109367	5.91447872231854	5.34087801256112	4.40693023786571	6.03007646798734	7	5.25952856846635	5.12745157226066	6.810839025988	7	2.21182963796877	7	7	3	7	3	7	7	7	7	1	2	7	1	1	7	1	7	7	7	7	4	7	1	65.5	0	3
84	6.5124044329662	6.19522012520702	6.91409404017876	5.92067509590172	3.89334548576976	7	7	6.26073278450858	6.37119445082933	4.26741391594072	5.85189224676031	5.15425158187998	7	7	4.68847274225092	5.85347347435201	6.92172421027671	2.4857006963586	4.3105007305483	5.70798943433839	4.89929907594726	6.17599231548138	5.09145132348897	7	7	7	7	7	7	7	7	7	1	7	7	2	1	7	1	7	7	7	2	3	7	7	63.25	0	3
85	6.31634045314488	4.26891632804366	6.18125077628147	6.85774689478128	4.25496212200726	7	5.95048608138025	7	3.60808598516511	1.52200252803073	6.81921415625774	5.20500968335881	5.22917703017174	5.0647303932379	5.17794271901626	3.02969415208073	4.97113794057486	2.53765901019224	6.92356342359722	7	6.05682657601034	5.94848141220326	4.04309356371664	7	7	7	7	7	7	7	7	7	1	7	7	2	1	7	1	7	7	7	7	7	7	7	74	0	3
86	3.03205087767359	4.63321516847681	2.7721109575688	4.7889712130055	1.36276750061579	6.86143919018914	5.72795652781853	6.84204721741482	4.79335071851301	5.74766345998627	4.31645164860732	5.68393239708052	6.58961142919392	5.86327209224319	6.54820332837297	4.3041755328787	6.0801915016134	6.07043937738028	6.6697861113303	5.8951267524304	2.29695949037932	4.93794202519958	3.28024478228085	1	7	7	7	3	7	7	7	7	1	7	7	2	1	7	1	2	7	7	2	4	7	7	70.75	0	3
87	3.39194804788304	4.82670520792577	3.86649507866512	1.40843384326924	1.76031136179804	6.93413628181943	6.10262440581095	5.16895703305815	6.07439433619417	2.27545654793048	6.10957931802138	7	6.74086002630403	5.0985321950517	6.00542721541799	5.75073193696056	6.53079336686257	5.74847332991927	5.42236909683858	3.94395312825486	6.0764839977085	3.84439227924441	3.23052647640679	1	7	4	7	5	5	7	7	7	1	2	7	2	7	7	1	5	7	7	7	3	7	7	69.5	0	3
88	4.00211170535897	2.55923818099914	2.80922175593596	3.99317318500012	2.83318877830432	4.78019058001306	7	7	6.22653668611775	3.15583170310419	3.31930621179873	6.46698737795084	5.95841258619377	1.48673463330019	3.84479888686154	7	5.96397216507787	6.60998827969739	6.45232625870814	4.16462009460113	4.09414084022157	5.98707900564603	6.30025481669396	1	7	3	7	7	7	7	7	7	1	7	7	2	7	7	7	7	7	3	7	3	7	7	67.25	0	3
89	3.60631871293332	2.53003244823692	3.12324371981963	5.70476529767171	3.58451687875356	6.59263419522721	6.41130223284424	4.94756876321666	4.91120910766801	6.53973261705542	3.01672409932257	5.91362965665282	4.65581870645442	6.36594178572676	3.12498228335344	7	5.25782729876715	5.26462457175001	6.5214867567519	6.79472668301708	7	1	3.14529700125169	1	7	4	7	7	7	7	7	3	7	7	4	5	2	7	1	7	7	7	3	5	7	5	82	0	3
90	6.41706349429845	5.0929615145638	6.6714130499281	3.77482091711795	1	7	6.07152705829539	6.50523000185635	5.99882525771806	1.33530324276836	5.16515318789297	5.19123570127745	4.27563144566975	6.45542856377792	4.06111755985846	7	6.58212681339555	3.51731864406407	4.91766575818191	7	7	5.46545333722914	7	7	7	7	1	7	7	7	7	7	1	7	7	2	2	7	1	3	7	7	5	3	7	7	74.75	0	3
91	3.61332058105477	2.18759139453702	3.37259861033437	3.72094937222699	1.92338330101432	1	5.9909998114577	4.87565350904155	7	5.09337861945249	6.82108448945106	5.15712177235288	2.39005439627577	5.84061282943938	6.36853447263715	4.74630019890146	5.99894379688822	6.64513560199791	3.58637413111443	6.93644046974356	6.68535950707057	1.33731832933885	3.89228889950626	1	7	5	7	7	7	7	7	7	1	5	3	3	7	7	7	7	7	7	7	7	7	4	73.5	0	3
92	4.51855916422429	3.92628478862922	2.10424932191514	1.72929130079667	1.13219760686404	6.0512812999464	4.70476938721417	5.66796650078404	4.97457784741432	5.65315618466187	6.50942838890604	5.06738150441399	4.04888102949804	5.74153028547321	7	6.41130998177026	4.66370576724637	4.00930616608522	2.36278949609425	6.00429282056342	7	4.9888382382746	4.22841747621753	1	7	5	7	7	2	7	7	7	2	4	3	2	1	7	1	3	7	7	7	2	7	7	66.25	0	3
93	6.18315884675021	3.22762592918577	1	2.74492705051087	1.60207569908626	7	4.94182339282395	4.24551182823364	4.53175203250722	3.80226412518768	5.454957975262	7	7	5.33202357505863	4.90418055026217	5.37998696394243	4.8493605806556	5.95738448107287	4.57274912346962	7	4.25162425178937	7	5.71990241418027	1	7	2	7	7	7	7	7	4	1	7	7	2	1	7	7	7	7	4	5	4	7	5	64	0	3
94	5.12578680814678	5.28340918934804	5.68552366702438	6.41042770578951	5.30698672527589	6.25977206733411	6.63761501145315	1	6.70369064432027	5.48340889617591	5.591858025958	5.54928995073463	5.67583851418301	5.35089942478149	5.06746354529899	7	7	6.21339203517421	5.04006892722017	5.37723019733535	5.55451001555958	2.64093884121095	3.48850086547384	7	7	7	7	6	7	7	7	7	1	7	7	5	1	7	1	3	1	7	7	3	7	7	77.75	0	3
95	4.12306366747371	6.09076314678731	3.4102939992406	3.0853073019177	1.27313265568816	6.12515443696762	7	5.83131221429619	7	3.2261938606597	3.45166945750595	6.34413239231421	5.4325112733144	5.46686966149738	5.11149231459602	6.21322872394253	5.88200448172997	7	4.27212019967062	6.38001498937166	1.99304572247712	5.20899892968135	4.86301123493512	1	7	5	7	3	7	7	7	4	1	7	7	2	1	7	1	2	4	7	7	7	7	7	64.5	0	3
96	3.33126030567765	1.32595266319605	1.03745633967042	3.25484974204398	1.04609053118193	3.52758934581689	4.4300646505128	5.39734547320161	6.73909905271727	2.12485473428805	6.57995734696134	5.2132123933848	4.81408545644558	7	6.36749922380077	5.15205890294297	4.93057175636043	4.4404370001548	5.41737620411285	1.47890498788588	6.05677805342047	6.85474111371029	2.23640673786679	2	7	4	7	7	7	7	7	7	1	7	3	2	7	7	7	7	7	7	7	5	7	3	52.25	0	3
97	5.72970996078819	2.13110899980134	4.21754325086443	7	5.30036597425571	4.17222718285094	6.62987013966866	5.52806478376454	4.09136164285823	6.57909666736095	4.34703120747831	5.10604597680776	5.16608465874676	6.07269003798429	5.60453952286256	5.76678278642165	5.41140350442606	6.1753378071565	5.93692232565779	4.1420175942801	6.20373582456453	3.56732338910159	4.12807995168535	1	7	1	7	7	2	7	7	7	7	7	7	3	3	7	4	2	7	7	3	3	7	7	50	0	3
98	6.1643037059881	5.01818467611743	6.18867175316565	5.98571663128441	2.56808722502475	3.98390985873774	2.58020937195933	3.89466623574273	3.83350178930295	5.12232724018742	5.29563013445162	5.10490539548584	4.97753285205133	6.1497334205371	5.16260348628658	3.21157741336899	6.68141023581273	3.8988529153667	7	6.67254358482783	6.06005328255769	6.99364933604153	4.27518221832859	7	7	7	7	7	7	7	7	7	1	7	7	2	1	7	1	3	7	7	3	7	7	1	76.75	0	3
99	5.07055770743766	5.67991272141047	5.25621739005862	5.17877631443663	4.67034631044797	3.76331145858074	5.3945034613452	6.16219842465155	6.44468067115555	2.64602437005987	6.15653330581914	6.81911571679187	3.70983263101907	5.68836349851775	3.13283063543865	3.46008817816089	6.00620610922992	3.76920494210527	3.10251997746381	4.29608303492013	6.68587794257317	5.06237491607805	2.7865985388725	7	7	4	7	7	7	7	7	4	1	7	7	2	1	7	1	3	7	7	3	3	7	2	78.5	0	3
100	5.24586262357115	4.15009517437286	6.66629374821183	5.46762561017384	2.7998376073463	3.33388492944365	4.52233280795243	2.90915083499625	7	4.85217723743115	7	4.73578255379611	3.44603684081559	5.06663735440518	4.56156019316321	5.56369787727378	5.42702898736724	5.46480104310143	5.69671968582651	3.78813471081856	4.629816534271	3.89496190068363	3.39452789608597	7	7	7	7	7	7	7	7	3	7	7	7	3	1	7	2	7	7	7	7	4	7	7	72.25	0	3
101	4.92347655903952	6.71554705691357	7	5.08285736571153	3.2764325359435	7	7	5.66130529216597	6.34634443974526	6.82685473615308	7	6.90771477989203	7	6.02960907664736	7	7	3.47122079654561	3.70672692712753	6.43461151360105	6.20805608270591	5.54797577748747	5.68324847309042	5.79307838481026	7	1	1	7	1	7	7	7	7	1	7	7	7	1	7	3	2	7	7	7	5	7	7	91	1	3
102	6.07273244590542	5.59768201651082	7	5.01653585688666	6.00615734193999	6.63183948965557	6.9414931390979	6.93212105927929	6.80837093441297	6.79335875878922	6.93734195964418	6.54348188973762	4.43941169945739	7	7	6.47877690055527	6.02681997067375	1.61027615543068	5.61380203762479	6.18202008454291	5.95247470574369	6.06048933352305	5.53138546716319	1	7	1	7	1	7	7	7	7	5	5	7	2	1	7	2	3	7	7	7	7	7	1	80.75	1	3
103	6.97591240806083	5.0377280437302	6.09757948347302	6.03737604159866	6.19744154344905	6.56880413628746	6.47074409715688	5.95294775062933	5.71212378432652	3.0724307600485	7	6.68386377439121	7	6.61211151621748	7	6.68803140335256	5.81488534221957	4.81808148415706	6.05245690022094	7	6.59933007177503	5.55132128471905	6.57545446896384	1	7	1	7	1	7	7	7	3	7	7	7	2	1	7	1	7	7	7	7	4	7	7	95.5	1	3
104	6.8405985617998	4.51066604652971	7	4.07198629684029	6.87893798122339	7	6.25232176243283	7	7	5.96542370951417	3.96231335898647	6.07353922343564	6.54433720871815	6.00350917759395	6.29714879271051	6.82871058003556	6.46330289854644	6.84310680500843	6.79525936157772	4.05863267451346	7	7	5.84446991049703	1	7	1	7	1	7	7	7	7	1	7	7	3	1	7	7	7	7	7	7	7	7	7	79.25	1	3
105	6.40319011448292	6.85382115072335	6.49024067621272	7	2.02103728837172	6.60730286844362	5.52081532644111	5.83718287360436	7	2.06248024820586	5.27226793032819	5.78697925823206	5.81408564758117	6.44769617977086	5.91834991396025	6.71450987554768	6.96554801882806	5.4456455031369	5.8673143928108	7	5.96252541651137	5.45384852105084	5.35505154120975	7	1	1	7	2	7	7	7	7	1	7	7	3	1	7	2	3	7	7	2	4	7	4	101	1	3
106	6.74758463285475	1.72018949915882	6.76526661567848	6.38567724513977	6.13869259948093	6.18000650900036	5.65856023721824	6.2120643781145	5.6599542392394	2.23858235681123	6.45919370274004	6.71251378125796	5.05436871202013	7	6.86000299608415	7	6.69554640789299	4.9889053185706	6.78837148250058	7	6.40438076094009	4.18726139628946	3.61519125564617	1	1	1	7	1	7	7	7	4	1	7	7	5	1	7	2	2	7	7	7	2	7	7	113.75	1	3
107	6.91380457058736	6.45170946109929	5.2505299822718	3.34179413224891	6.81408327500706	6.87919787952065	7	7	7	3.01709172161852	7	6.45738756897233	7	4.59189742462963	4.83238724011254	5.78974831611717	5.82838455179033	5.20036237641418	5.81357640017625	7	7	5.04909824909284	4.55871241630712	2	7	1	7	5	7	7	7	6	1	7	7	2	2	7	2	5	7	7	2	7	7	7	96.5	1	3
108	5.43135747818432	6.38796091356072	7	5.29161403375744	5.02503689985424	6.9369437589273	7	5.47565524834814	5.87517425094362	1.74846488213424	4.51297989840806	4.77685665781098	6.3286133776452	7	7	7	6.2404716025309	7	6.52454095316145	6.39338573870155	5.98592402065478	5.38886620603604	5.2172005690053	1	7	1	7	1	4	7	7	7	1	7	7	4	1	7	7	3	5	7	7	3	7	4	91.25	1	3
109	6.58403173964724	4.3050620525052	6.94952389291505	4.45708099691401	5.26869418174484	7	6.91269918062453	6.04948409204642	7	2.28964388158558	7	7	6.44538966180622	4.99276194574982	4.79647075546511	6.42123734990398	5.6649030416775	7	4.99503832611627	6.40955132048162	6.37073669617792	4.99789610587654	7	1	7	1	7	1	7	7	7	7	7	7	7	2	1	7	5	2	7	7	2	7	7	7	83	1	3
110	6.12486765767858	2.0103868955611	6.64023726918574	6.81723537291891	6.86733440375753	7	6.7141988158418	6.16706131349738	5.78631806530095	1.42170279011397	7	7	5.6432492190031	6.91762039461067	6.79320345146835	4.86804134444589	5.06565740117402	6.32800954954695	6.8815100251911	5.77686226473657	6.57353792547968	6.54663728902912	4.55603333113507	1	1	1	7	1	7	7	7	7	1	5	7	5	1	7	2	7	7	7	7	1	7	1	92.75	1	3
111	6.64563156399176	6.34578550327153	5.51811282880347	4.39591104179849	6.4794626474706	6.0320050321003	6.31615739746871	4.46425145637573	4.98411702113859	6.59606856259414	7	5.88535412192163	7	5.96376614704237	6.59761957253792	6.42619154021609	7	7	6.62315060546663	5.4801596279594	2.32502409928328	7	4.66647284938445	1	7	1	7	1	7	7	7	7	1	4	6	2	1	7	1	3	7	7	6	2	7	7	81.5	1	3
112	7	4.75185809497509	7	4.87445898540964	2.31412731195282	6.35385760482669	6.12206673298041	5.49767684863393	6.15768165190265	6.19597881620242	7	4.40189220066773	6.74221896990493	6.67541797712059	6.40703347266716	4.62487870214639	6.83983292737123	6.32792210570596	6.77879087952069	5.39041479189331	7	5.9931430878538	5.56228511775453	1	7	1	7	1	7	7	7	7	1	7	7	2	2	7	1	7	7	7	3	7	7	7	84.25	1	3
113	5.63178630670098	4.38438023316063	7	5.9395418815148	4.31389995755799	4.62467910123329	7	7	7	5.71201622052327	7	6.65661376607209	5.48108180172556	5.61916018675906	7	6.89156923460278	4.36851703613855	4.69821873430123	5.74220668761692	6.20664708396431	6.02657437391647	6.66057617607952	6.86660201166884	3	1	1	1	1	7	7	7	7	1	7	7	2	4	7	3	3	7	7	7	7	7	1	86	1	3
114	6.8566780229497	5.5419585455617	6.40689458759143	6.7671325434416	4.18377085703755	5.57326051865993	7	6.91727088225565	6.84609930856156	4.81342277202251	5.36338255819743	6.0374750681974	6.34780777601639	6.93225446524126	6.52060748583362	5.73893888488913	6.33432366305547	6.39614897794282	6.61703774475331	6.38585179381565	6.51898624402936	5.39049046988806	2.26379487527881	1	7	1	7	1	7	7	7	2	1	7	6	2	1	7	3	7	7	7	3	3	7	3	84.75	1	3
115	5.73186505522665	6.585301195588	7	6.60291204710499	4.15151659626855	4.76482852484387	6.09340582154065	7	5.57847592274989	2.556123729172	6.5371928014922	4.59173044103141	6.52022986326469	5.90362894651183	6.40971681082829	4.85839686251263	5.39549976269472	6.41836782286225	6.11963535309753	7	7	5.78894751198187	2.29703557351315	7	1	1	7	2	7	7	7	7	1	4	7	4	1	7	1	7	6	7	4	3	7	4	85.5	1	3
116	6.92386285027204	6.05403336885933	6.32057306961354	4.73837373511026	7	1.37928021481753	6.44461240118111	5.53316772388661	5.71858613077741	4.10270691261103	7	5.26748033274915	6.56172766836385	4.73188316075478	6.65826709005833	7	6.74193311181051	5.75764142463839	5.49458334572535	5.64411652294951	7	5.95805448765596	3.55947784934702	3	7	1	7	7	2	7	7	7	1	3	7	2	1	7	3	7	7	7	7	7	7	7	94.25	1	3
117	3.86760321825817	5.86843514130597	6.44563308451196	5.03711777147931	7	6.74241796940081	6.8140551691074	3.81022507623109	5.62050327654854	5.47227519347898	7	6.29375298840757	7	5.31211261506654	6.25111832559598	4.75907535421931	5.96565182669262	6.51670187654323	6.20444941787469	6.81275081876804	4.99921416465545	5.39463134479335	2.64230163523855	6	7	1	7	7	7	7	7	6	1	7	7	3	2	7	1	7	7	7	7	2	7	4	84	1	3
118	6.74257300769275	3.93160597235329	6.85068400326062	6.01643574194914	7	5.34108366621041	6.46776723398214	6.14707837984539	6.89306768401406	6.64584407011298	6.0526528984256	5.91823438692948	5.89945406087002	4.53325626213017	5.86748526864089	6.45414003904181	4.43826212494989	6.47702570453704	7	6.77070581412944	4.85718432577385	5.71395574680038	4.32142144821806	2	1	1	7	1	7	7	7	6	1	7	7	2	1	7	4	7	7	7	3	7	7	3	84.75	1	3
119	6.31647352280691	4.7793349823744	5.35208076871319	5.97950211137791	3.92184497461851	5.84691558560774	5.8223257093827	7	7	3.65234236975355	4.56249561423942	6.95905424452006	5.41436857506851	5.71211328647262	6.29414572988865	5.98365073808429	5.50285153477677	7	6.69569519778337	6.73735853647517	6.65721479622097	4.22464176276036	1.15483807534145	1	7	1	7	1	7	7	7	3	1	7	7	3	1	7	4	7	7	7	7	3	7	3	90.5	1	3
120	6.69555323842173	7	6.80673431636573	7	1.34207217239635	5.24505846171374	6.18755816198009	7	6.01414301288443	3.06450669159348	5.55808292773319	5.1547889280988	5.45163590559242	6.85493475971161	6.11817610639827	6.15072306261579	5.1368758998936	5.10524683321397	7	6.00057217896264	6.31589828921678	4.74797675417197	4.99746515838184	7	1	1	7	1	7	7	7	7	3	7	7	2	1	7	3	7	7	7	2	1	7	2	80.25	1	3
121	5.75833023229645	5.02708365406946	7	5.96771971523561	3.79016226763833	4.65240329067082	7	6.94525528081832	7	5.9900116929193	6.96999698715497	7	5.51716307348701	4.85360754622505	6.02163986164435	6.30461787654382	6.61159608671383	6.40376788517801	7	4.70159858815801	6.07613052345789	6.7981361662917	3.84541967484877	7	1	1	7	1	7	7	7	7	1	7	7	6	7	7	3	2	7	7	7	3	7	7	78	1	3
122	7	6.01151660136789	5.76726684906964	2.85643251757266	6.49437692224709	6.4948119779111	7	6.55099209369004	5.85862978690909	4.024261844236	6.69550154483137	6.15191991704839	6.47502896596635	5.08214081410031	4.34902132275094	7	7	6.4027075391499	5.13378141736364	6.3529868932379	5.84793804734955	6.51889978513888	3.88748603307317	3	7	1	7	7	1	7	7	7	1	2	7	2	2	7	1	7	7	7	3	7	7	7	89.75	1	3
123	5.93207619148721	7	6.53002788869972	7	2.89796136792545	6.10659081673695	6.79868000380403	6.90153208111971	6.37407899174402	3.09127633366075	5.89973017106812	6.87247711554675	6.00455285862954	7	7	3.28088703091957	4.89357450205657	3.06259670143628	6.92788435838545	5.45978172234273	4.01735742524596	6.20675126355225	5.83319424126135	7	1	1	7	2	7	7	7	6	1	7	7	2	1	7	2	7	7	7	3	7	7	7	80.5	1	3
124	3.63559464715502	4.76545154958568	6.82434195132853	4.7625443637444	7	5.43069949794497	7	6.48659995159464	6.58571511077164	7	6.82832901774936	6.78989761352481	6.59827193388255	6.09810129580794	4.81554947767031	4.35918228311654	5.73037834497809	6.96204439414122	6.96592391082366	7	4.71426155973604	6.05645240021905	1.02363702347644	6	7	1	7	7	7	7	7	3	1	2	3	2	2	7	1	7	7	7	7	2	7	4	83.25	1	3
125	6.26030284915307	6.07516096839022	5.09154310005794	7	3.74357425487352	3.72645182425978	6.72984375658544	1.89487601504106	7	7	3.78999834511048	6.6289443355205	5.81323424975805	6.52442680165613	7	6.81815336587284	6.89465307096416	5.93690705540709	3.95071691835605	7	4.90603451330716	3.15167538422335	6.36736452408377	1	7	1	7	1	7	7	7	7	7	7	7	3	1	7	1	7	7	7	3	3	7	5	76	1	3
126	6.61198522231406	5.22589649744121	5.70960203530181	4.54619660045169	6.39174908633624	7	5.52736823460749	7	6.72509080879743	5.34090223535822	6.75215754993859	6.41931029166536	4.94756966225981	5.89674229876301	3.68922042415236	6.5721433520896	5.7513341423872	5.84540492621842	4.91816340673961	5.61329393900272	7	6.07957123716357	5.19321232714708	1	7	1	7	1	7	7	7	4	5	7	7	3	1	7	1	7	7	7	4	3	7	1	82.75	1	3
127	6.92660104459998	1.14626683696806	7	6.91553486910074	6.15269123294927	6.64195668934547	6.23843945994321	7	5.5312934785822	1.89830617167228	7	6.75781783994788	5.09202716338016	6.40993351654221	7	7	5.8350966402094	3.93485355287675	6.37767021215801	6.46174252396049	6.87415115392612	3.75243077157125	5.09182922430715	1	1	1	7	1	7	7	7	5	1	7	7	5	1	7	3	7	7	7	7	2	7	6	99.5	1	3
128	3.43708899355886	3.45940809514471	5.10863639720974	5.82312727913558	6.62419458291159	6.22369828317127	6.41163307692772	6.30820157334771	6.63929308425312	6.45412242255494	6.72236562922978	6.60834632138645	6.77572192480876	6.8996177798866	6.35875684509633	5.86792406264348	6.46328181420514	1.45196955024323	5.41663186211647	7	6.22088646875831	6.66560082394894	3.40312783488197	2	7	1	7	2	6	7	7	7	1	7	7	2	1	7	1	7	7	7	7	2	7	1	81.25	1	3
129	6.8018927304376	4.92351994372157	6.8442437463072	4.76591376408158	5.68332178593273	6.54366421100248	5.58335672175121	6.43348523592074	6.86532735706146	5.76751390995187	4.44488540293729	6.24150835901241	5.05588833328381	6.33447240318372	4.20319289739862	5.69536174613633	6.29789485359295	6.37411283776186	6.18303446522921	7	5.9933098684262	5.33712756986621	3.9249906064955	1	7	1	7	7	7	7	7	7	1	7	7	2	1	7	7	6	7	7	7	3	7	4	85	1	3
130	3.85756985152032	4.9592009686378	6.75082043037026	6.10996754200992	5.18324453654356	6.67913114001087	5.97843336368528	6.80580981651495	6.57050073515921	2.90811719083483	6.73602033510364	6.42303016840177	6.419322281301	6.3872340806868	7	4.05679992928783	7	7	5.36727130119891	6.44810428914673	7	5.11732961535209	5.0036956627987	2	7	1	7	2	7	7	7	7	1	7	7	2	1	7	7	7	7	7	7	1	7	1	87.75	1	3
131	7	4.05441437127564	5.6323180388015	5.06282322572112	6.57481899857258	7	5.54464297849444	6.45691375394303	4.27358188582082	5.38069751825688	6.56661443759412	6.79757464533087	7	5.72321908342715	5.47618239843351	6.86995786705098	5.84067659804641	5.59636487793077	5.12815639054097	5.51152175277265	7	5.61932742081554	6.08859339153422	1	7	1	7	1	7	7	7	3	5	7	7	2	1	7	2	7	7	7	5	3	7	7	83.5	1	3
132	6.7695579399453	6.46163877950143	6.59058874577263	6.98950963293228	3.20567730599447	6.35882623051404	7	4.10232739734089	3.58826648297286	7	6.57330051467572	6.71109351260126	7	6.8213222005941	6.54191295824196	6.40930679126521	5.66519410422734	2.23625024061857	3.78031869115899	6.21679500476748	7	5.99805727931402	4.42658665600018	7	1	1	7	2	7	7	7	2	1	7	7	2	1	7	1	2	7	7	6	2	7	1	73.25	1	3
133	7	6.5406553120914	6.84368228841794	5.22675438833046	5.88913101463003	3.53702948380102	5.7583520148664	5.74988210038493	6.2328008898983	4.61313676197722	7	3.91551156223405	7	6.54492551043299	4.08945975476876	5.95965115943667	6.69274043727617	6.34192934256923	2.89386174054288	6.3895121238807	6.40452659192202	7	6.16162352933876	1	7	1	7	1	7	7	7	7	7	7	7	1	1	7	6	6	7	7	6	4	7	4	86	1	3
134	7	1.94392576078454	5.88619643049912	6.82068869235201	3.32263024946467	7	6.9149432345194	4.79781896671361	6.59731958817788	5.78846674186498	7	5.91624695205071	5.72497777598004	7	5.97712821156384	7	5.51126198906103	2.85781845466853	6.32201862277728	5.75321797130603	7	6.71973311408145	5.35434197276386	2	7	1	7	3	7	7	7	7	1	7	7	3	1	7	2	3	7	7	7	4	7	2	85.75	1	3
135	1	4.47563154801199	5.91737533630042	7	5.55240330534697	7	5.43860678008806	7	6.72319787497783	3.45359032216658	6.66420007370688	7	7	6.32605164636337	4.46383074450082	5.2190117925641	4.76280022537082	7	6.02011229771725	6.73863852264714	4.27287864056008	6.06228866344119	6.38648198003326	2	7	1	7	1	5	7	7	7	1	3	7	4	1	7	7	2	7	5	4	5	7	6	73.5	1	3
136	6.94467587407744	1.52519722573154	7	6.55189301126295	5.82195151257886	6.92233833929887	6.94139544601449	6.64104799477043	5.30777516828433	1.42141902526094	6.76750988044269	6.3704322157857	4.51516359965064	6.23692587574667	4.10225707992485	4.71661818592721	6.21425384749157	5.15669147208253	5.86371583250703	6.98464174644961	7	5.19504045380324	5.52333779264519	1	1	1	7	1	7	7	7	7	1	7	5	2	1	7	2	3	7	7	7	2	7	5	89.25	1	3
137	6.38694669787529	5.71767256918025	7	5.44869337153146	3.17440786687057	6.10329299406869	6.28597254813054	1.82583922344705	7	4.28592385686553	4.89368589875588	6.41518830594401	4.97478103832713	6.40251311845638	6.1544716049856	6.98759631648328	7	7	4.94845148398456	6.52397409468272	6.83938271040733	6.34342833966537	4.1521301896623	1	7	1	7	1	7	7	7	7	1	7	7	3	2	7	1	7	7	7	2	7	7	2	88	1	3
138	5.99380882706591	2.69667364194344	7	6.59811039085554	2.99891393639174	6.51047291927906	6.89052899951021	6.7615201438313	6.04589959764482	1.90295400281758	4.34208109652322	6.58636601864725	6.88381886843649	7	4.17794317789419	7	6.57210423809028	3.588969428803	6.03867745309329	4.5268844146687	5.07865891695576	6.82563059654005	6.81440652255954	1	7	1	7	1	7	7	7	7	1	7	7	2	7	7	7	7	7	3	7	4	7	7	79.75	1	3
139	4.25220978188599	7	6.32598619802693	2.25363576423296	7	5.81653476283505	4.88075647624644	4.79281072212444	7	5.43729306489542	5.86722199434902	7	4.24099225554468	6.22122660540658	6.64493476611327	6.05833952578679	5.70655980887381	4.43072578760788	6.03481901424601	7	5.53340932120162	5.33056217111195	6.01765115378659	4	3	1	7	7	7	7	7	3	1	7	7	2	1	7	1	6	7	7	7	7	7	7	92.5	1	3
140	7	7	6.74581865455507	7	1.03822391841042	5.35771751096334	6.82881846934939	4.81495618684138	7	5.54934751258613	6.37088005676948	6.90531267914315	7	7	5.1684556165542	3.25192246983213	6.78714724445812	5.09531804080871	7	3.56911716505812	6.82468307467521	5.025664309441	7	2	1	1	7	1	7	7	7	1	1	2	7	1	1	7	2	7	7	7	7	7	7	7	90.25	1	3
141	2.19797660886244	3.49400480103413	4.7942810535941	7	5.10424034945089	6.70055774560627	6.99848439503463	6.73501075916823	6.2399108717633	7	6.19046800040542	7	7	6.8338173630803	4.41417290401748	5.14875612674268	7	1.78676865687704	6.15325482006923	6.89803736408829	5.40348765742662	5.10194789905794	3.58164213862546	2	7	1	7	1	7	7	7	7	7	7	7	5	1	7	1	7	7	7	7	2	7	1	85	1	3
142	4.36968031262734	1.48082086330204	5.99032702254712	6.14773558983685	6.65691127383854	5.34087034766233	7	7	3.78327993127872	2.24555193725669	5.34596673518467	7	7	5.54307118380344	3.26622125453604	6.17457846164863	6.96677105713017	4.35557809733064	6.37543972456009	6.42190859028959	6.40149304271329	2.58638487855816	2.32511895225594	2	4	1	7	7	7	7	7	7	1	7	7	3	7	7	1	7	7	7	2	2	7	7	94.75	1	3
143	5.89816013526991	6.2197722423806	3.25288766217136	4.52797523993498	4.89765934791211	2.43919351003591	2.57485811314191	6.64857640462826	7	6.02183154654233	6.0703491884295	6.66208989521614	6.51436970456849	6.17256177004622	6.78955231484379	6.74483926690436	5.4493093311215	5.89553708667582	6.51050517925747	6.49577091807085	7	5.59237085275245	5.47168214467444	1	7	1	7	1	7	7	7	7	1	7	7	2	2	7	1	7	7	7	3	7	7	7	81.5	1	3
144	4.02152378104253	4.99941323585386	5.94847517315847	7	4.31190466286546	6.97779595095826	7	7	6.8489388861008	1	6.86927986136855	5.91351237331311	5.6528598781333	6.33589439566017	6.89371310648733	6.17241930704924	7	6.78246976764832	6.08822457125466	5.89969556217528	7	4.45296938085704	4.73766718563615	2	7	1	7	2	7	7	7	5	1	7	7	2	3	7	2	7	7	7	7	2	7	1	84.25	1	3
145	2.84101594021576	4.59200144938349	5.58854335387585	4.46423720497307	5.21873338801292	6.68423559529225	7	6.63290594825114	5.28139430923553	4.4626479663166	6.26580458496376	5.50120215552327	5.07251014129465	7	7	6.3374517580266	3.68335115677231	6.2038775472618	4.46213408519284	6.37646490562202	3.65653720363641	6.08204157393766	7	6	7	1	7	7	7	7	7	7	6	7	7	2	1	7	1	7	7	7	7	4	7	7	60	1	3
146	5.4620338413735	7	7	5.76804638772041	4.20170884454775	5.48111780359154	4.29240748672182	4.61573986304392	6.460797304492	1.87092005261159	4.9860196560723	5.73417780779324	6.52288427873306	6.40879470893365	7	6.34408356893089	6.10687412979646	6.29172412479123	5.99629616616007	6.30716937350972	4.45709187552702	5.18804806612278	4.33793197305199	1	7	1	7	1	7	7	7	6	1	7	7	3	1	7	7	7	7	7	7	3	7	4	91.75	1	3
147	7	4.51543527980021	6.66174297524976	7	2.29103280964252	6.96003964159651	7	6.96173073346438	6.68988719016557	3.33403707858185	3.47078148877203	7	6.80628720847973	1.17072803918584	6.81588360446203	5.79398579685427	5.74051234220556	3.42580038265534	3.7179781882789	5.86607867229701	4.81040992882578	4.55796519432676	5.67322523085656	1	7	1	7	1	7	7	7	3	1	2	4	3	7	7	1	7	7	7	4	2	7	2	74.5	1	3
148	6.46340786645229	4.22440159982373	6.70964225126174	6.58678820050869	2.8970042932501	5.30077751639601	7	6.7202834881002	6.79848320005801	2.46851913759689	3.3200818363572	6.80696997601724	6.36530232903842	6.63908275235762	4.31707053680446	6.49766021471874	6.63144910197505	7	7	4.14153750515097	5.12836993751862	6.16145391818871	6.69575458156537	1	7	1	7	1	7	7	7	7	1	7	7	2	1	7	7	7	7	5	7	3	7	7	67.25	1	3
149	3.14882122718689	5.84402949402465	6.85967113845056	2.50912767532633	6.04007468245166	3.30164145027599	6.73144800596558	3.22955673568017	4.4643318523847	1.19123802438584	6.00539854838757	6.89384464086403	6.21085801808978	6.88855484536025	6.74588769500699	3.77425965771609	6.56943909935807	5.83520372596192	7	5.63814225784076	7	5.72197271941416	5.49715399038699	7	2	1	7	7	7	7	7	7	7	7	7	2	1	7	1	7	7	5	6	6	7	7	87	1	3
150	7	1.18824645432345	5.94144547658798	6.30547191208529	4.13896826345736	7	7	6.14130164014586	6.15088871705489	5.58468995335446	7	4.80270569949163	5.36655439884093	5.8460184006909	4.29759778891096	6.02770725139066	5.2336087756167	5.56927733219315	7	6.74247045354243	6.88873564810804	5.27554617874123	5.55638683625455	2	6	1	7	3	7	7	7	4	1	7	7	3	1	7	1	3	7	7	7	5	7	7	74.75	1	3
151	6.76061375815289	6.45722780417657	6.48005077530623	5.19280253990967	7	3.73509102698455	6.47778589872663	7	4.1950162596805	1.40454126537714	6.27746957975471	6.07444239698495	6.1035643464772	6.79425673712231	5.32318102793771	2.87064190455876	7	2.78481388971344	7	6.48795986416762	5.44411805879985	7	6.78579900727387	4	7	1	7	2	7	7	7	4	1	7	7	2	1	7	1	3	7	7	3	3	7	7	81.5	1	3
152	6.26201598756126	5.44629397231414	7	4.27918530663479	6.90319060544712	1.67004839049161	4.46577178687081	7	5.23002769455981	3.66660006159575	3.96738288187025	5.53311440728566	6.22964221988374	6.43588529221007	6.64972357258531	4.43777936012387	5.85327571374175	6.30696995674518	6.02960635028209	6.35460510118424	7	6.02798264799874	5.51718766554475	2	7	1	7	7	2	7	7	7	1	7	3	3	1	7	2	3	7	7	2	3	7	7	73.25	1	3
153	5.64917540819337	5.61793332870973	7	7	3.93958161488729	6.34459834843344	6.49054427222066	5.00660592184046	6.85569002627916	6.06615801214804	4.0896537385755	5.55563923051949	6.68391654766817	6.65004080127569	4.54059397668646	7	2.84024822234436	6.48750768577564	3.27318972123881	6.75707078200555	6.31094929409116	5.53991922767411	2.97713050276049	7	1	1	7	1	7	7	7	6	1	7	3	2	4	7	2	7	7	7	3	3	7	7	78	1	3
154	6.19095281578555	2.32367554905055	5.82463136428449	6.08320832483849	6.03749336343236	2.2454291675815	7	7	4.41637306026594	3.74916090443151	6.63029295050538	7	3.87970495051816	3.75651339721059	7	5.33986643322611	6.45165114789298	3.60032463404292	6.75498211588155	7	4.83128442825347	4.86766598979448	2.7013641623775	3	3	1	7	2	5	7	7	7	1	7	7	1	1	7	1	7	7	5	7	2	7	7	85.75	1	3
155	3.97070762375268	3.85957556519987	6.61224379270754	5.81981079214018	7	5.71840759577854	5.69752720532962	6.81251117009563	7	1.68130540305557	4.07202766370125	6.98939437728394	5.50865812461797	5.12983805277197	5.50577000602625	6.12932691343513	6.36774639451382	5.97691450280251	5.71764312782161	6.44094907257286	6.31746185330677	4.93834588693046	4.33873188843517	1	7	1	7	1	7	7	7	5	1	7	7	2	1	7	1	2	7	7	7	7	7	7	88.5	1	3
156	5.44360002848594	6.65799352779331	6.29246829447866	6.46068855580127	4.94367845617086	5.36555074685841	6.03858481589369	5.49474702243136	6.61090702344246	2.34981540359556	3.94794843205304	5.22226613917838	6.11734013224272	7	4.64196459549597	6.13257233608338	5.5308972575708	7	3.89821407909272	6.42121881536037	6.37840112745782	7	3.55479512793648	7	1	1	7	2	7	7	7	4	1	3	7	2	1	7	2	7	7	7	3	3	7	7	74.25	1	3
157	3.24990055711553	5.24827478750384	5.95882190030763	7	3.69701617421573	6.79485132043043	5.47783008064677	6.68756456458766	6.42821776958972	3.51561874420327	5.64525051645248	5.31402460088355	6.43799188814407	5.86380045571353	6.3421029786999	7	7	7	6.49883619919094	5.86326657529718	7	4.9769587529886	5.48066930527481	2	7	1	7	2	7	7	7	6	1	7	7	6	1	7	7	2	7	7	7	1	7	2	78	1	3
158	6.21048254508735	6.62743109788352	3.10411372017452	4.86325418205191	5.01377196068022	5.95107116307142	6.45905399834436	7	5.60082982424049	4.28820699125947	3.1468502414086	7	6.19428772858892	6.1513410748932	7	5.49842554538894	5.93726317408058	4.47977467365528	5.78740728421223	7	2.10475753441189	4.66374277665323	4.37600515543834	1	7	1	7	1	7	7	7	3	1	7	7	5	2	7	7	6	7	7	7	2	7	7	85.75	1	3
159	5.62089510169232	6.54304636313938	6.53198459018119	5.0598633080926	5.71123378060888	2.52924805206726	6.02282144832473	4.494651999946	7	7	6.10737998021588	5.44654648984499	6.28959353850918	6.10835389402085	6.07264107703444	6.00426480972588	6.48453247400957	4.61502423704688	6.95548625707324	5.04685536380492	5.96883853988618	5.25090364408909	5.02674406103054	6	7	1	7	1	7	7	7	7	1	7	7	2	1	7	7	7	7	7	7	3	7	7	78.5	1	3
160	4.5932522400653	1.56076237158273	5.68955257938883	5.46735877257849	6.86880297712834	6.29103134392271	5.25641306509505	6.45953207586915	6.83358446022296	4.00735547556091	5.17064069239907	5.09584138850919	6.88900324597792	5.85243965512023	6.94706466433796	5.18054253579904	5.71560713971488	5.62905067132702	7	7	2.17446102993397	5.530307934583	3.71972169268028	1	7	1	7	7	7	7	7	7	1	7	7	2	1	7	1	3	7	7	2	7	7	7	87.25	1	3
161	2.92934109500266	4.64486395009579	6.74139647063722	4.9586705178387	7	5.51979181811623	7	4.34429367491215	7	7	3.14613093459239	6.45241353118969	6.73138746443	6.11200334745691	6.17488927904912	4.62075391226268	6.05851926770917	6.96005315891125	5.58699908405007	2.45841840515127	4.66211216639948	7	6.5236303743745	4	7	1	7	7	7	7	7	6	1	7	3	2	2	7	2	7	7	7	2	1	7	3	68	1	3
162	5.37535587441023	5.70601558040788	5.62845580022411	4.87474325425071	6.67835619971529	7	5.31821554820388	5.31344516759038	6.4509798165218	5.79210673396371	5.3174703812975	6.11307759926676	6.62422215053754	5.58531516015872	6.10665323382704	5.52549161413997	6.05379894264287	6.0392682185099	4.09209729190519	5.90541376324643	6.54500280485361	6.06206341564348	5.66494811314604	5	6	1	7	2	7	7	7	7	1	7	5	3	1	7	7	2	7	7	4	7	7	7	66.75	1	3
163	1.79125635590767	5.47518026633442	6.39779129843286	2.7142181559779	5.7410406684987	5.00667956798926	5.16479177902165	7	4.72974478078152	5.43289628533307	6.07460740209212	7	5.84500383749203	7	6.29141595777685	6.4896916312644	6.87811485078614	2.93197580388933	5.74169395281063	6.15885845883476	6.19370399961464	6.1834646299517	6.46250418512876	5	7	1	7	4	7	7	7	7	1	7	7	1	1	7	2	4	7	7	3	2	7	3	67.5	1	3
164	2.92280931144626	6.63279450358459	4.62375688704945	6.064755465666	5.20179163521457	3.17412229043347	7	6.38523749239912	7	2.1574339737587	2.59598063160672	6.61230538455643	5.13562089290528	4.24572915092902	6.41327893489771	6.89764866694319	6.5028616636382	6.20890814819436	5.99153753157553	6.58188331285386	3.00745002713257	4.77319428896165	5.61781267438838	1	7	1	7	1	2	7	7	6	1	6	7	2	1	7	1	7	7	7	4	2	7	7	85.25	1	3
165	5.09908170656914	6.29100875585676	5.41254188549569	6.49437268962613	4.34209710953637	7	2.98161445334066	4.44154631815534	6.72604714500324	3.57740567223444	5.44344518705338	4.26850165243739	6.96092407500973	5.6937618056312	6.32780272195882	6.55247668981747	5.8068382658091	5.32922154034716	4.7087413358235	6.78884551943707	5.96921126089888	3.98794690249716	5.24178489006627	1	7	1	7	1	2	7	7	7	4	7	7	2	1	7	1	7	7	7	3	4	7	7	88	1	3
166	3.82206112084036	6.363440554535	4.29386564311841	6.67555782498262	5.57283766444585	4.77340520527926	6.52987149455016	7	5.73783902701066	1.78645674718892	2.57370010575056	5.91446625542316	7	5.68815054996159	6.88748150514587	7	6.26426522474581	6.21788499115926	6.72693465014271	4.02061129847243	5.31286178366714	2.24250770964101	5.47350415083172	1	7	1	7	1	7	7	7	7	1	6	7	1	1	7	1	2	7	7	7	2	7	7	74.75	1	3
167	5.23781557525447	5.40606463820035	6.18259904790742	5.0492601781416	7	4.01775862344093	6.06125872548763	5.56517206365367	7	6.52196278880124	5.96150363831095	5.13348505261764	6.35489944808976	5.86187611902479	6.83418293891016	4.37851198620506	7	6.77916353658541	3.45024230046354	5.91921323897438	1.49188835408891	4.04489889511267	3.75548316015576	6	7	1	7	7	7	7	7	7	1	7	5	2	1	7	7	7	7	7	7	2	7	7	79.5	1	3
168	4.72153889097785	1.73436082611337	5.73069456780409	7	7	7	5.26862617911747	7	3.76260818726086	2.97419757310881	6.11875255270971	5.88084167566336	6.98835042334096	5.64003992831266	6.31486559218256	5.43562938035735	6.97287419246611	1.69625094450378	6.11821787156887	4.900830818969	5.55222490907849	2.4205768944524	3.27614742239476	1	6	1	7	7	4	7	7	7	1	7	7	2	1	7	1	5	7	7	7	2	7	7	84.25	1	3
169	3.57591983627115	7	6.79759437205182	3.57597141941814	6.55046573034595	1	6.80481359740386	6.46313617281497	7	6.11929097087998	6.27122216707306	6.10338002649582	6.07822840410601	7	6.06278931723497	2.70966600674831	3.90485651964778	4.15463829203579	6.95969101370582	5.5789671113283	6.89802353294499	4.50732651076675	2.8524691955226	4	5	1	7	7	7	7	7	3	1	7	7	3	1	7	1	7	7	7	4	7	7	7	84	1	3
170	5.72735900829765	7	5.92491078826568	7	2.88666246984531	1	5.44733104787354	6.4560177196997	6.55436283910337	4.81060033298789	6.12445953201732	5.89399949256813	5.39549070996438	5.20348846822661	6.83985136735317	3.18755155178459	6.2520798756605	4.36147642468981	6.76178857156422	5.32014558916651	5.99296258805905	6.29664432872692	6.69895826146092	7	1	1	7	2	7	7	7	7	1	7	7	3	1	7	2	4	7	7	7	2	7	7	64.75	1	3
171	4.61885265255853	4.44363805960156	6.27024003063752	7	4.87777211669608	3.84696038466567	6.25134642363867	5.29952082521556	7	6.60104968465991	4.91420992355188	6.40449099152921	4.55523218515688	5.92822095558149	4.45656740505586	6.22242142912202	6.11313739829479	5.0204143098561	6.50364572857415	6.56721681747003	6.64178670630747	6.70266301242581	4.92407339862504	1	7	1	7	2	7	7	7	7	1	7	7	2	1	7	1	7	7	7	7	2	7	7	75.5	1	3
172	4.52335024902654	7	6.53500103193732	6.32522238661559	3.08896229603374	6.08129827982511	5.063331790623	3.94707433894232	6.92772343697193	6.87975463187464	5.97136455992443	5.77860368721432	6.73885248666709	5.74720270803099	3.1004901866881	6.07210729069206	5.8958960988162	6.17738386069658	6.274285835618	6.57735227148269	3.08749639054436	5.4524050853889	6.61587790282827	1	7	1	7	1	7	7	7	7	1	7	2	7	1	7	1	7	7	7	7	2	7	2	78.25	1	3
173	5.87540070640453	7	6.55722310680631	7	1	5.76807048804282	6.93597175289657	4.99739590538399	5.85018902820794	4.87663582193494	6.51317809251673	6.93117803964053	5.49770812005956	6.79374524218474	4.58264178758695	4.67565310050295	5.99641195913359	4.1343310770539	5.27225581517097	4.78014750780851	6.02697769594092	7	7	3	1	1	7	1	7	7	7	2	1	7	5	1	1	7	1	7	7	7	7	7	7	7	66	1	3
174	6.64481886885102	4.57901603463432	5.82614267921142	4.37194766420648	5.58807620258707	7	6.35317869078673	7	5.34794270689284	1.67818408601226	4.86074179633583	3.98253518628477	7	6.9331429119678	4.67646382317809	6.9054739315919	3.30891155299814	3.66429478556418	5.90222387261501	5.85556824668682	7	4.31991303675724	4.59220735426983	1	7	1	7	1	7	7	7	7	1	7	7	3	1	7	1	7	7	7	7	2	7	1	76.75	1	3
175	6.12342882779562	7	6.08200138278636	6.56941397513237	7	1	3.97304261319533	5.77814579635291	7	2.96810432400032	6.62988487121676	6.00315373841407	7	6.05876540658904	5.90928071932045	3.20759927239316	6.19100064486331	4.21524077009206	3.0929395342288	5.83109828109773	6.38925603807087	6.12056519131499	6.03407482997325	7	7	1	7	2	7	7	7	7	1	6	7	2	1	7	7	7	4	7	2	1	7	7	72.5	1	3
176	3.79253660158993	7	6.8443295819276	2.97405227988051	6.5128205713714	1.04969392619602	5.64757596455401	5.46260983070044	6.1756570074781	2.42728152761705	6.49311985343089	7	6.58914805223946	6.10821540907081	6.02783657432683	2.33702964307564	7	6.35734107356533	5.48224228142556	4.55625507565808	6.03465794570279	4.6275284231253	6.11777177733896	4	2	1	7	7	7	7	7	7	1	5	7	2	1	7	1	7	7	7	2	3	7	2	86.25	1	3
177	5.87049177445717	6.01955970343937	6.15674497895552	6.51361892252261	3.53340332582319	2.41548122378829	6.90471314028119	5.29309665172971	5.78684238104566	4.89208194507554	6.8125993188713	5.99666563016956	5.97083571290254	5.99166163673389	7	5.64715108710588	5.80399593144818	4.47595236637143	5.04537450290447	6.70059517659333	2.84758891501007	5.07062751768813	6.94689012549799	1	7	1	7	1	2	7	7	7	1	7	7	1	1	7	1	7	7	7	7	1	7	3	66	1	3
178	6.00530070708461	6.66146940647765	5.88710039872316	6.70002595159842	6.89233477340518	4.50654162573377	6.30632063098366	4.39778513816467	7	4.52056823325118	5.83410336606832	5.37184054891499	7	6.63632522356015	7	2.44237481806012	5.15427968160062	5.0926477070827	6.40856769644592	5.00719929637146	6.24982794116669	6.62921560229107	5.48470996556899	7	7	1	7	2	7	7	7	7	1	7	7	2	1	7	7	7	5	7	7	3	7	7	73.75	1	3
179	2.02175619709612	6.15271128086729	7	3.26401513734623	7	3.58485735061306	6.28230656668023	5.20281813164125	5.94945000314267	5.52868320099706	7	4.85278619871004	5.65654127935954	6.87112167610716	5.70550888190448	7	6.63893156683444	4.26981513827807	5.88973187140238	5.16380764968317	7	6.50774626476154	6.04921025468586	3	7	1	7	6	7	7	7	7	1	7	7	1	1	7	7	7	7	7	7	1	7	6	74.5	1	3
180	5.47328659959641	7	6.61372474414574	6.33601383384715	3.54305404403949	6.22510556513299	5.83937886617737	4.98565016205417	7	1.75402787642208	5.45868526677361	5.82689389325854	5.82579020121462	5.62655817946607	3.30045845894741	3.87687184150655	6.14264901578985	4.90717250378986	7	6.47152127744177	4.15935890506826	4.93990628850869	5.97569967627985	1	7	1	7	1	7	7	7	7	1	7	7	7	1	7	1	6	7	7	7	3	7	3	90.25	1	3
181	7	5.7830241703355	7	6.63422523127234	2.54758364811133	5.36712927733686	2.7459590016941	7	6.82403978841774	6.00777474951713	5.58680207232117	7	5.4436308494424	5.64444056088512	4.51053999491273	3.89726104218493	5.97080479610954	7	6.75436175615685	4.91790907028363	6.46315108699525	6.16493417191625	3.07377311916498	1	7	1	7	1	7	7	7	7	1	3	7	5	1	7	1	3	2	7	2	3	7	1	65	1	3
182	3.7973930538547	6.03469626554652	4.98110415980662	6.10344173924896	4.71604177268458	3.65235251284524	7	6.91778095987766	5.88089656885133	1.47029534797367	3.12443455633343	6.86369832591302	5.43987842486626	6.8509216203196	5.07452766598753	3.91922121778022	6.83402146647989	4.37776230903853	6.30533709712216	4.62364425982547	5.85561432804317	5.9005756659879	3.92677286327146	1	7	1	7	1	7	7	7	7	1	7	7	2	1	7	1	7	7	7	7	7	7	7	77.75	1	3
183	4.43542354664947	6.79655894769947	6.42056363064294	7	5.23874358603539	5.78469758546873	5.64982154503987	6.23445794413736	3.93402772085111	6.84174135648132	6.84753142258002	4.37961351267949	4.95843556909865	4.16606413165058	5.95062787140125	4.48271611514965	6.45485312825977	4.64789789491438	6.66513138708289	7	4.8057861038779	6.28416574649943	1.80357642614953	7	1	1	7	1	7	7	7	7	1	2	4	2	1	7	1	4	7	7	5	2	7	7	55.5	1	3
184	6.5042923139319	6.24331782256105	4.85043477627369	5.28127356098462	6.39135365944426	6.7605491837324	5.81129039728845	2.29568287416612	4.92566930653388	6.3652338384456	4.65495116600057	5.84066597190879	6.62223485341786	5.75371488753118	6.47361385625209	5.7402470782742	7	3.2858723887403	4.46547567213339	4.2633729679173	5.14806106573433	7	4.37968531636834	5	7	1	7	2	3	7	7	7	1	6	7	2	3	7	5	7	7	4	2	1	7	7	66.25	1	3
185	5.3103617856199	1.53121710974465	6.70679543763785	7	7	7	6.16484272629376	6.00079460448556	4.38800525719581	3.71330686576315	6.28159721075768	6.15058309656906	6.59667714114283	5.59017977893563	4.22445285369595	5.28687423002521	5.77652379549761	2.41509959810799	6.06608196323433	5.37190593709501	5.67456879008888	5.01130438114515	3.14681737604809	2	6	1	7	7	7	7	7	3	1	7	7	3	7	7	1	5	7	7	7	2	7	7	90	1	3
186	5.65005530962059	6.50419456466924	6.67175199104004	5.14942539593879	4.28676765778828	6.12964147795857	5.52027293497193	3.59583381245784	6.70716697280428	3.18929472891554	4.22756486367804	5.45578352939685	6.59357071373334	3.96551988408157	2.86087410858226	4.81890858462039	5.88166210250827	4.83749086550966	6.70325815007285	6.85675039079056	6.08617791140574	5.37900135119562	5.45279974055387	1	7	1	7	1	7	7	7	7	1	7	7	7	1	7	2	4	7	7	6	3	7	2	82.75	1	3
187	3.78753649182637	6.23246737861098	6.84470265674723	3.37650823646551	6.33443889041368	3.11054244177452	6.57177193626506	6.58198713980385	4.09147190886214	5.21866885968035	6.13391502093689	5.6335089510441	6.68657174896198	7	6.61844856065391	4.28219174499679	5.74032868434125	2.47757412509439	6.6815619441619	3.95975585418743	6.95286671008875	5.9107104631328	1.03488065687888	6	2	1	7	7	7	7	7	5	7	7	7	5	1	7	1	2	7	7	6	2	7	1	71.5	1	3
188	3.58287967519525	5.9891126294806	6.72249844101291	2.93187113672017	6.33178012598631	2.87727472964125	7	3.65795095765537	6.23276427746053	1	6.68287894528068	7	4.34062424875172	6.68214935189961	4.58193569923841	5.06900653796195	5.03316889364145	2.94168746086035	5.86257681210703	4.56850217637193	7	5.71653537705777	1.71480147419383	7	3	1	7	7	7	7	7	7	1	7	7	2	1	7	1	2	7	7	4	2	7	7	80.25	1	3
189	6.02691423902837	5.76159793167491	5.6486310921818	5.8114712536297	6.85499114612579	1.43517617221496	5.8324449205603	2.04510237131009	5.68248199256622	7	3.96326019264821	3.27975486890928	6.23734124949363	5.68634601750111	6.4672432463704	6.84941203722296	6.50912256588431	4.12512290629597	4.81269248168777	6.47136997221316	5.31584555875035	6.66832995649741	5.65925932273216	4	7	1	7	3	7	7	7	7	1	6	7	5	7	7	1	7	3	7	3	1	7	1	65	1	3
190	6.67579183475807	4.53405277328762	4.72154849624046	5.86289420257269	2.86547985926703	4.25423171230237	4.25936763861049	6.32614691587192	6.14194270063745	7	4.28663134944718	7	6.35519333889988	5.9853272791062	4.45688043195259	6.14247173917084	3.10700101866634	5.72543832041067	6.51704272772486	5.64978318174049	6.59927393193942	2.10960076227121	3.72281855753738	1	6	1	7	7	7	7	7	5	1	2	7	2	1	7	1	7	1	7	3	6	7	5	70.75	1	3
191	2.50912461056381	6.337105399944	4.8286455718482	3.30534636094815	7	4.26931316934438	5.45498743730439	6.64421231757316	5.01347208732577	2.60197006028871	6.36721345660708	6.3497268429109	4.90345548347526	6.7068369667876	7	1	6.21363639561647	4.53788948949194	2.24826254504592	4.50185229509207	4.33148507097677	5.7904201163838	6.56198810852	4	2	1	7	7	7	7	7	5	1	7	7	5	7	7	1	2	7	7	3	7	7	7	54.5	1	3
192	5.3686223791669	5.66801429311716	6.89707494388458	7	3.42385093065304	6.23166229221927	6.15342905817817	4.95282513790934	6.11311703001507	6.80609557946899	1.08883914008565	7	3.52159744467523	1.64894699300217	5.15295272022263	5.02726987480736	4.85561262695515	6.78552095942426	4.27540529756436	3.31300027293392	5.60485073891005	6.04147631092587	3.41264701939768	1	1	1	7	1	7	7	7	7	7	7	7	4	1	7	2	7	7	7	2	7	7	7	71.25	1	3
193	4.44265081039228	3.32098470208911	6.83389250398625	5.07718478003759	4.06169066461602	6.54039793286959	6.29361657481903	5.31860431861902	5.14199206787023	5.55498767363285	6.04540495048954	6.5319365203455	4.35893503164287	6.22736482024529	6.90503858827557	6.11023174084452	6.31196395027603	3.73555014095455	4.77261323037321	3.57232261733207	4.68604534522485	4.48920570543345	2.59420919784402	1	7	1	7	3	7	7	7	7	1	7	7	5	1	7	1	7	7	7	7	2	7	3	69	1	3
194	4.79200056503604	6.33110469333968	7	7	3.31933305394169	4.97723881592927	6.39095038600686	3.2490397102416	3.57217655284051	4.77912178213992	6.88629886032142	6.24285035760701	3.35297435527988	6.75846560759573	4.43245271448452	5.8228628954754	4.43039942585166	4.76560915648733	6.66909093833182	5.21087509955881	4.01227491525511	7	2.77535070047197	1	7	1	7	1	7	7	7	4	1	7	7	2	1	7	2	7	7	7	7	6	7	2	69.75	1	3
195	5.25829716065733	4.88004279816447	6.7323501687274	7	3.56613991281539	7	6.07115274663431	5.20462608405282	6.99697891457442	1.84165826326121	5.01517116271644	3.82831858484088	7	4.24930483389626	4.91839109084987	7	5.58591084837079	5.65130466307479	5.07570349180375	3.86969486435564	6.22497756548969	3.54880516267613	6.23996493364933	7	1	1	1	7	7	7	7	7	1	3	3	3	2	7	4	3	7	3	7	1	7	7	75.5	1	3
196	3.87318115300376	5.82454138260459	2.48297428306095	6.68528729742674	5.94847349550839	5.95286020524856	6.96670051394558	4.15506121257762	3.09799044342545	3.18053595870205	4.07274859112676	5.84503163585398	4.69126715436561	7	5.10829027029017	5.48289621598887	6.49082751864657	5.41965021326199	5.02027014227834	2.19488002647342	7	4.05169567090851	7	1	6	1	7	1	7	7	7	6	1	7	7	2	1	7	2	7	7	7	7	2	7	7	62.25	1	3
197	4.19572678361331	1.92096828217302	6.92892386470949	4.66358880259931	7	4.42372561502784	3.52287258310506	4.42607239761863	3.42161593260356	3.67117165372123	5.23787314954513	6.65544577062863	4.04192585243711	6.12581342798954	3.21207926989554	3.84343419192673	7	7	4.80300996553821	5.59115998693494	4.2559552927405	6.83404125154814	1	1	1	1	7	1	7	7	7	7	1	2	7	2	1	7	1	7	7	7	7	3	7	7	82	1	3
198	6.60774861342849	6.78926085396671	6.74113308339543	6.60065318587172	1.9773209899153	6.10892601374514	6.51034099865024	5.44885614082815	6.25959740426376	5.12070155096453	6.4429819765562	6.45073090313418	4.01228561918018	7	4.84800042258728	3.75410984136982	6.1815486434705	3.8912565128564	4.34171914711119	2.32751488790164	4.3634640158006	4.58624719572693	2.44321349270129	2	1	1	7	1	7	7	7	7	1	2	5	1	1	7	1	3	7	7	7	2	7	7	66.75	1	3
199	6.49942467855035	3.25978452699875	4.33766512403574	5.72652014933597	2.73794957738104	4.41011603888967	3.54803021810275	4.68214548129476	3.07027654297088	6.09541198023479	3.23251845701371	5.48917065768733	6.16656052774397	6.80099038562644	3.79765158340079	4.93126450523129	3.55484795663583	3.28059674216618	6.94832141554307	7	7	2.2866840406015	4.13473117175144	1	4	1	7	1	7	7	7	5	1	7	7	2	1	7	2	7	7	7	3	3	7	7	74.5	1	3
200	5.94164530668825	4.99460202687943	7	6.67927919876644	2.37890305979041	5.90853714412803	5.9300536566061	4.54275172588461	3.85239217058457	5.4065672204791	7	6.30452158559729	5.99650679330556	3.58013411959398	4.84290227108673	5.41892572375479	5.57265816342163	3.40056136905351	4.37167917548198	3.62496977722335	6.12977063181456	6.02066869691681	3.56835758682863	2	1	1	7	1	7	7	7	1	1	2	5	2	1	7	1	2	7	7	7	2	7	7	66.25	1	3
[truncated: 5 more columns]
