# Supplementary material for: How Are Mate Preferences Linked with Actual Mate Selection? Tests of Mate Preference Integration Algorithms Using Computer Simulations and Actual Mating Couples
Source: PLoS One. 2016 Jun 8;11(6):e0156078. doi: 10.1371/journal.pone.0156078 (PMC4898694; doi:10.1371/journal.pone.0156078)
Supplement: S2 Data — Long-term couple and agent-based model data analyzed in Study 3. (ZIP) [file pone.0156078.s002.zip › S10/Polynomial Model Data/Polynomial Couple Population 01152016 0954.csv]

	trait1	trait2	trait3	trait4	trait5	trait6	trait7	trait8	trait9	trait10	trait11	trait12	trait13	trait14	trait15	trait16	trait17	trait18	trait19	trait20	trait21	trait22	trait23	preference1	preference2	preference3	preference4	preference5	preference6	preference7	preference8	preference9	preference10	preference11	preference12	preference13	preference14	preference15	preference16	preference17	preference18	preference19	preference20	preference21	preference22	preference23	fitpoints	sex	algorithm
1	6.36786524583241	1.18165829663099	2.04132806296634	4.6302790603124	7	7	6.96638849696	5.03927178680944	6.68038261195606	7	6.9681756975899	7	7	4.5313601445197	6.99451507637335	7	6.93906076141289	5.06082531759034	7	6.83830994533896	6.70074138719885	3.47884879720086	6.43623042753864	1	3	2	7	5	2	7	7	2	7	4	7	1	7	7	7	1	2	7	7	7	1	3	86	0	3
2	6.04291544343792	1	2.82651513411359	4.69565526114038	7	7	7	7	7	5.92362093846665	7	6.56773287002292	6.2578375508889	5.3453504770013	6.41353576899196	6.42993705786865	6.78481800063778	6.60173373802871	6.56789895989714	6.43733497392483	5.70291572925945	2.86439669365794	5.95225972646769	1	2	2	7	2	2	7	7	4	6	3	7	1	7	7	7	4	2	7	7	7	1	7	97.75	0	3
3	7	1.84303117294779	1.29182203147684	2.61996900168492	6.2840645424566	6.45813540314423	6.42660828667469	6.27483426502723	6.45858092737308	5.77338680604848	7	6.81796619197942	6.37551455869566	5.46069038657232	6.38818183135206	6.98661383996421	7	6.61353752871835	6.07659906061707	6.07919455095766	6.88167758997425	3.98896781865338	6.39625526016483	3	3	3	7	2	2	7	7	3	7	7	1	7	7	7	7	5	4	7	7	7	1	7	101.5	0	3
4	6.13025819745983	1.93894858103203	2.41725704045519	4.04275450323681	6.21094968026311	6.18849937817486	6.92523441500189	4.38836693822262	7	4.82828360915069	6.5988249642808	7	6.7129144188535	4.67318186683704	6.31802446044681	7	7	6.24253332996623	7	6.47660536885086	6.96869777654701	1	5.88781549916848	1	2	2	7	2	2	7	7	2	7	3	7	1	7	7	5	1	2	7	7	7	1	7	93.25	0	3
5	7	1.24449724912373	5.92883417360154	2.9153104939752	6.44846068530868	6.56408444523245	1.45389325943912	7	7	7	6.74067163921008	2.57258004968312	5.70401925087345	6.43265244012065	6.74016770774977	7	7	6.98554522517509	7	4.02713982691971	5.77557782660918	2.46573743629568	6.2724557888642	3	2	1	7	3	3	7	7	7	7	7	1	1	7	5	4	4	7	7	7	7	7	4	96	0	3
6	5.39352682276057	3.45011325024241	5.78600792108868	6.96980383592272	6.18558374939785	6.84602559530896	7	6.45684079085802	6.52683405213258	7	5.83403619442324	5.6244261554017	4.10094352863196	6.12714421503396	6.63543651706151	5.71929305448398	5.26339149894787	6.28898680497766	7	6.82149815955878	7	3.95628306601427	7	3	7	2	7	1	3	7	7	4	7	7	1	7	7	3	7	4	6	7	7	7	7	7	103.75	0	3
7	6.76439671474376	1.63476792502249	1	1.18110358149233	4.6230889409994	7	6.45510470719057	5.54308006751199	5.50787785857547	6.883195715449	6.65544153333707	6.67115016945244	4.25116584954323	6.71891090799513	7	5.7915737914237	6.94580026874422	7	3.65700587884378	5.96607552650793	7	1.68480366639911	7	3	2	1	7	2	7	7	7	4	7	2	1	7	2	7	2	2	7	7	7	7	1	7	95.5	0	3
8	5.99720776863678	3.44421413860799	5.18282899951038	6.16992653711032	7	5.99737308385455	2.72498192692338	6.84512108421929	6.55174012085514	7	6.91289586400136	5.27579416794441	5.81483004059354	5.70989039431251	6.4016108697729	5.80728538576418	6.36402813238132	6.31409061896176	6.81651399890343	6.79725039660526	6.47916550845576	2.54991447099013	6.69575178928509	3	6	2	7	1	7	7	7	3	7	7	7	3	5	7	7	3	2	7	7	7	2	2	104.25	0	3
9	4.85189353046811	2.63361737424919	5.51464468754072	4.99092600858863	7	4.94395277548426	4.55020281066181	7	6.91477522017884	6.23025223184243	6.8243176871148	6.93018362926908	6.47666603733177	6.62697877757943	6.57610756094391	7	7	5.75512856912886	6.53608451509568	5.77807953985583	5.15794120905818	2.50614832942174	6.681241617726	3	7	2	7	1	2	7	7	3	7	7	7	3	7	7	7	3	2	7	7	7	1	3	90	0	3
10	5.91961480894739	2.81531955573884	1.74937884972724	1	3.86807412307641	5.7337640221041	6.52283723268594	3.95290750453825	7	5.50217705266659	6.31793417904526	7	2.02392459394073	6.92967842261982	7	6.3328567252173	5.69119297630341	6.88586824596256	5.94568282102261	6.81223909833502	7	1.57278681610283	7	1	3	4	7	7	2	2	7	4	7	2	1	7	7	7	2	2	2	7	7	7	3	7	98.75	0	3
11	6.97112481424318	1.1361690769411	1.50767489183201	4.24573865518213	7	5.83524265103077	5.9706237343331	6.30923526213873	6.78107671850554	7	7	7	5.8204339622903	4.22405231131949	6.35548074293219	7	7	4.45725293252858	6.30381816188491	6.59411757881711	6.177646978121	3.91294537990757	6.11675964743217	1	4	4	7	3	2	7	7	3	7	7	7	7	7	7	7	3	4	7	7	7	1	7	90.5	0	3
12	4.78221197459234	3.16954208069753	5.01212004618691	5.2909837428178	6.53556372495315	5.85408074704559	2.67426198567294	6.42217989611076	6.88851622719338	7	6.74084057277281	6.48226080339567	6.16869771969493	5.85768046776227	5.9384438161051	5.90291062928523	7	5.81366730173552	6.40805064967671	7	5.03518514448511	4.40350038577528	6.56665876473033	3	6	2	7	1	2	7	7	3	7	7	7	2	5	7	7	4	2	7	7	7	3	3	106.25	0	3
13	5.80676155585343	1.34298564503896	2.99412669094151	1.59116181036484	6.13275052478388	6.76270251725196	6.02955099081908	4.99755042934153	5.85396286814896	6.07006967182866	7	6.2865239005664	1.99498588630175	6.57300885360999	6.80294464301204	7	4.74476609925744	3.46270765119571	4.00518383595479	7	6.12134006603248	6.1537522586388	7	7	5	3	7	7	2	7	7	7	7	7	7	7	7	5	4	7	7	5	7	7	1	7	85	0	3
14	7	1.39313565332124	5.5840002698518	1.45367843985664	7	5.82306833691247	4.1649319379288	5.49008378145491	6.61889365123552	6.26838387234382	5.7998092048798	6.3806916770849	3.17117315055839	7	5.60876068769176	5.38060322994493	7	5.56404220780535	7	7	5.63004113883222	3.18969382569496	6.37192626655633	3	2	1	7	4	1	7	7	2	7	4	1	1	7	3	7	3	3	4	7	7	7	4	97.75	0	3
15	7	1	6.24854675552143	1.67186073618612	4.83981113674193	6.95471399375969	6.64998575647537	7	7	7	6.58236326886464	5.05900573450104	7	5.04709891202077	5.46677074113142	6.98880807564183	4.48465007548375	6.96570378653229	6.08469718208834	5.43914407316023	7	1	7	2	3	2	7	7	7	7	7	4	7	2	7	1	7	5	7	1	7	7	7	7	7	7	85.5	0	3
16	7	1.4456595117875	5.5479762661102	1.98108636977103	5.69791461196422	6.740097492771	3.69545113953113	7	7	5.45657305194619	6.89851979378075	5.42168269358129	3.28497399675889	5.4901697473781	6.99229373486127	6.09405612964281	7	1.77839138824345	6.20831358455632	7	6.30242984953506	2.95956645215386	5.79925427659369	2	2	2	7	4	2	7	7	7	7	7	7	1	7	7	7	3	2	7	7	7	7	3	86.25	0	3
17	5.15963760859863	2.16440447240862	4.340753621425	5.00703740445973	6.19850408970971	6.70555956510512	7	5.61819964737773	6.92908319819351	5.7357043002946	4.89875983283575	6.30727839213378	6.69176874500342	3.66627512686312	6.14856623287349	6.50216232424159	6.98547180158918	7	7	5.25360602171464	6.68836732352594	1.94925758082408	7	7	2	2	7	1	2	7	7	2	7	2	7	1	7	7	1	7	2	7	7	7	7	2	109	0	3
18	7	1	3.83239792526705	2.34633806418587	6.74020862794568	6.8266145602595	5.20575021357852	5.74591904060102	6.53226070228145	5.97689193697976	6.38972855427571	6.23178738691303	3.27448614580014	6.53763050311183	6.11345254626436	7	5.68285383670058	1	5.78072557009022	6.49161455670372	3.78730725672079	7	5.78146596623646	4	4	2	7	7	2	7	7	7	7	7	7	7	7	7	7	7	7	7	7	7	1	7	97.75	0	3
19	3.45855309135149	3.35798146955143	4.36944138028668	4.23577816857091	5.25301866975507	3.46630032222521	1.06056632817618	6.7046102083477	6.1596042500342	6.25079512772421	7	4.66103813903939	5.68574571622294	7	7	5.327058133409	6.12701111885638	6.92273704820927	6.38627961783012	6.74594956811018	7	1	7	4	7	2	7	1	1	7	7	7	7	7	7	7	7	7	7	3	2	3	7	7	7	7	82.5	0	3
20	6.62402559957718	2.145938413565	5.67321847824501	2.80312852554315	7	5.27649579243708	7	5.30650961048606	6.16709833839312	7	6.46339511370311	3.30122573129672	6.73019978496757	5.26727379854554	6.94739176929548	7	6.4196837617497	5.70712143290297	6.62247994952535	6.70597966860485	4.97355082524998	3.97304717552218	7	3	2	2	7	5	7	7	7	3	7	3	7	1	7	3	1	2	3	7	7	7	1	7	89.25	0	3
21	5.4629320347919	1.29369121321567	5.51372665335525	3.18458487158195	6.67650618651056	7	5.62952131312043	4.50625348743361	7	6.74001892520053	6.42378888229864	7	6.70405637462768	5.59495201612544	4.5602254203266	5.57933082226898	6.34143748679416	2.46955731083926	4.75253703897554	6.13728984990928	6.46384059505656	6.50977186803184	6.84835932139272	5	2	2	7	4	7	7	7	3	7	2	7	7	7	3	2	7	2	7	7	7	7	7	92	0	3
22	4.84940338881533	1.90293497636777	5.63099426481306	5.35524209382967	6.83950504930034	7	5.9025590621129	5.62369269203655	6.72149855760463	6.2630829521756	4.49216991788372	6.65188002027074	6.4570943477763	7	7	6.91988694674151	6.62444372915836	7	6.30507088995929	3.83128583506942	3.28444796723672	2.66062835077592	6.80816616423061	7	2	2	7	1	2	7	7	7	7	7	7	7	7	6	2	7	2	7	7	7	7	7	113.75	0	3
23	6.44729193549261	2.14689370216678	2.9269873564975	2.0354290484575	7	6.36831685277155	4.90372238151987	5.13991350374041	6.24533610357694	5.67963668382611	5.17640346674179	6.58037485121628	6.0529858891877	7	5.8282273562412	6.9762312209713	3.52131699836683	6.89986758560921	6.57407391826875	6.21407079415887	6.87632242613141	3.34058549544773	6.4738664866386	2	2	2	7	3	1	7	7	7	7	7	7	2	7	7	5	1	7	5	7	7	1	7	101.5	0	3
24	7	1.70815834474988	2.76650631700922	3.53559599645431	6.22041821333396	7	5.61131958133079	5.29381429148468	7	6.34153283854391	4.92174316038491	4.69973161613198	5.23604507732175	7	6.07959871625903	7	7	5.93642942647154	6.00849855061485	5.97640859613252	5.6597555904933	2.37051711877067	6.88226719102422	7	2	2	7	1	7	7	3	7	7	6	7	1	7	5	7	3	2	7	7	7	1	2	95.25	0	3
25	4.286288326878	1	2.24548244044659	5.43250256011899	5.02159411260777	6.23459003936577	1.14333249370808	2.14447223506268	7	7	6.68752088311923	4.27469003115706	5.8217828860734	6.02436913793085	7	7	6.50606292253034	7	5.96349181146743	3.91636469894245	7	2.23444324988893	6.90653695553167	7	1	2	7	2	6	7	2	7	7	7	7	7	7	7	3	2	4	7	7	7	1	7	92	0	3
26	7	1.87438876935481	1	5.23731030876204	7	5.93371456366886	5.22585801398517	7	6.3162277180201	6.03679929134554	6.58195591369089	3.90522265479515	4.97094729100051	6.93059151091007	6.22045552514522	6.94160724307989	6.67080294150363	7	5.38240562995084	6.50260096342709	1.28196447112988	6.49329113578997	7	1	3	2	7	7	3	7	5	4	7	3	7	1	7	7	2	2	2	7	7	7	1	3	93.75	0	3
27	2.52624514425024	6.86712413258782	4.65559182186599	5.67701532859237	6.58694773915868	6.81238644281253	5.45451371681954	7	7	7	5.51045641160647	6.43651174784139	3.13090998770272	6.30617337149126	6.73472641991702	2.66444402533482	6.79752995511961	6.71323964606682	4.60119350636136	6.87702768735467	3.07538799197138	2.04840411790177	6.96201402938838	2	7	7	1	7	3	7	7	6	7	7	4	7	7	5	7	5	2	4	7	7	1	3	98.5	0	3
28	5.01642064519441	3.78908867116961	4.24967479542236	5.36322304140174	7	7	4.84822832843562	7	7	6.91946282918236	6.74381359176925	5.40337183391155	7	6.96800488836382	7	4.3434068600964	5.00950458215902	6.46922973070223	5.67479468785221	7	3.86384969187341	3.61505486155618	3.89283339281897	7	2	2	7	1	7	4	3	7	7	5	1	1	2	4	3	5	7	7	7	7	7	5	86.25	0	3
29	6.7950336318516	1	1.15374808470575	4.33103552564004	6.62065834316646	6.10978315012206	2.69443075568587	7	6.64221646631708	5.79362225181906	6.11918754175082	5.56000169994339	6.70438688071124	6.17649467889004	5.99781597986704	6.22627958565417	7	6.80102097218568	7	7	3.39997525829569	4.93939301599291	5.30459412178233	1	2	3	7	7	4	7	7	7	7	2	1	1	7	4	1	5	3	7	7	2	7	3	105	0	3
30	6.52548156986674	2.41671430824398	2.82655057436375	1.52482722494858	5.68453683082399	6.67327471460147	6.97926971555746	7	6.16402910482936	6.94097327784581	3.91224811045824	4.29217758105896	5.9507371416171	5.85759363018295	5.69171082462413	4.1382987826993	5.7817775844978	6.49472896968421	6.67064122104036	6.7858292834513	4.94907942428007	4.03512549982236	6.34380752504123	2	2	2	7	7	7	7	7	3	7	4	7	7	7	7	6	2	3	7	7	7	7	3	84.75	0	3
31	1.67970696807038	6.68781307759348	5.78174084779653	3.60639944199056	5.62734096453402	5.81389851890293	3.54674417759102	5.25856118799887	6.64065532123473	5.79903821409271	6.49875806306156	6.67802206297409	5.46289185029535	6.38783259620883	6.51475079398886	6.69328513046498	6.31232685075492	6.406337202184	6.48968435191725	6.67556668020561	6.50615264863364	2.69400021859753	6.63464428232492	7	7	7	1	7	3	7	7	4	7	7	3	7	4	3	7	3	7	3	7	7	2	2	98.5	0	3
32	2.77767264114358	6.10954368070375	5.05176860892972	5.15239686509225	7	6.55027839579239	3.92676343638334	7	6.41203201861126	2.58448896818908	4.43757803698266	6.82816705844056	6.07315431255692	6.22276026825529	5.91569582262044	6.29889452013715	5.08053377257503	6.05663107963353	6.65047601390249	6.31613721355352	5.59867259126243	2.20976800569784	7	7	7	7	1	7	7	7	7	4	7	7	7	1	3	7	4	4	3	7	7	7	3	3	88.25	0	3
33	6.39593675050726	2.78592204388677	3.65147079594199	1.0072936227007	5.88760788063714	7	5.88965886113618	4.89865615781454	3.59607158257481	6.92820806704205	5.74115837793768	6.36586717887156	5.74208135012359	5.48924548890081	6.1459294771261	6.21430184012029	6.89795798667557	6.92367651005281	6.57068328383147	5.42978335246323	5.73614252981565	1	7	5	3	1	7	2	7	7	7	7	7	7	7	7	3	7	7	7	4	7	7	7	1	7	101	0	3
34	6.22005748738124	2.21423596221159	1	1	7	4.82823242191691	6.05328922246614	6.37762921452738	6.45652038057004	5.78059411475347	5.06964800391457	5.41891189142348	4.40862971640113	6.4546160508569	5.55217543510953	7	5.87787889057139	7	6.46805911802519	6.38721134353614	3.34649042817621	5.09258952435613	7	7	3	2	7	1	7	7	7	4	7	7	7	4	3	7	3	7	4	4	7	1	1	4	106.75	0	3
35	5.96790705379291	1.70192989960597	4.91533455611218	2.71757321590956	6.86426633681947	6.18015788010282	1.13023606648458	6.48036634754778	7	6.70778958869776	7	2.78270550653124	6.74067597829739	5.58314255375842	4.40093288074424	4.66623853713256	6.51787712118074	3.29247378197674	6.46969224789178	5.4485484446682	7	1.25212528022873	7	7	2	2	7	3	7	7	7	2	7	2	1	7	7	4	5	2	2	7	7	7	2	7	101.5	0	3
36	6.58264318688978	2.07270470667439	1	5.51497722560081	6.27839916994489	5.05357525545165	5.60233125932157	6.75590387865156	6.96851989561147	6.13287648308771	7	4.95435578096156	5.87265325305001	6.4883521221903	5.63426662962226	6.21952856414551	2.69491479940242	5.99288991812219	7	6.94212356690492	4.23054949047287	6.4604639170375	6.51071955596541	1	2	2	7	6	2	7	7	4	7	2	7	1	7	4	2	2	2	7	3	7	2	7	80.25	0	3
37	6.70558103262692	2.47308832429533	3.85672572469434	1.37313660837062	5.54972878448298	7	7	6.52774913073975	5.4320574724712	7	6.23210155668955	3.11443597724464	6.23005081405595	5.94418352329311	5.14325580382571	6.47884650423667	7	2.38880685349965	6.43478094830892	5.40712708774164	5.28559811873582	3.17455179348412	7	3	2	1	7	2	7	7	7	7	7	7	7	7	2	3	7	3	3	7	7	7	1	7	90	0	3
38	7	1.74667852014311	2.01629822091585	1.41673902754501	4.4649588345775	5.67873027924489	7	5.8001131908104	4.92001624333323	6.94744314628143	7	5.68099643483663	2.770420812405	6.05417981026414	7	7	2.68396094127369	7	4.08574902077017	4.44514752353402	6.99953367511144	5.57895223079634	6.53647704772366	4	2	1	7	1	7	7	7	3	7	2	1	7	2	7	2	1	7	7	7	7	1	5	89.75	0	3
39	1.51251132477046	6.15678095625135	6.34443454366972	5.62465068834649	5.98254949665824	6.24218428207215	7	6.10470628414671	4.81044729992916	6.42622651492773	6.38938719971345	6.57405942154785	2.7990760688233	5.29125721186832	7	6.18634083382281	4.48053357597595	6.95274416878814	6.89549979368868	6.06663122736736	6.08699463002122	6.29132704959562	6.09818206009687	7	7	7	1	7	2	7	7	6	7	7	4	7	7	4	7	6	3	4	7	7	7	5	80.5	0	3
40	5.29945317692732	4.81267797978898	4.0709079110415	7	6.85614718249096	5.436366502993	5.4351287962367	6.89596833109559	5.29242749322175	6.54194420605767	6.82110944122809	4.62073929436355	1	6.72607180292336	7	6.04366537088482	5.03148099699587	5.54535465796413	7	6.14764061852388	5.8771779609863	2.58903611416197	5.98331969410621	2	2	2	7	1	7	7	7	5	7	4	7	7	7	4	3	2	7	7	7	7	7	2	77.25	0	3
41	5.09732407742785	1.78859690549061	1.90406152925347	7	5.5878788598082	7	5.19349563357016	5.13675899852768	5.91397759103011	6.63789909506566	5.79005460942538	6.00943089737842	6.60669780254597	5.75012241077233	7	4.79233143050432	6.83021473867765	6.52333969671425	1.8667392038033	7	2.47665669768201	3.28670589191382	7	2	7	2	7	1	4	7	7	7	7	2	7	7	2	7	4	2	4	7	7	7	1	3	95	0	3
42	4.7437862112413	1.15951430577115	1.27570109881349	6.59247218524761	6.13369816941419	5.88192401011621	6.65071769298512	4.62877824512285	6.38061002098788	7	5.58130358723941	6.61869066127466	6.55409259243009	4.6054705220485	6.87604184908357	6.91163325703786	6.58915713073332	6.36195680251445	1.92470100542769	6.79950557844141	2.10729317463728	2.50183221363237	7	2	7	2	7	1	5	7	7	7	7	3	7	7	2	7	4	2	3	7	7	7	1	3	93.75	0	3
43	7	1.53290204920468	5.32175682142443	1.4719635668898	6.20173229858738	6.32483415611029	1.55922813887335	2.54273725017943	7	5.82547035868878	6.2075117206111	5.30540779439052	1.85884543684745	6.2377905002365	6.37755515719999	6.31935984009698	7	5.57180162800401	7	6.33600849466033	5.08775968560892	3.21623545195274	5.64076665224583	2	2	1	7	3	2	7	7	2	7	3	1	1	7	4	4	3	2	5	7	2	7	4	86.5	0	3
44	6.58058121328916	1.63090646429098	1.34095807560257	2.66281382517427	6.16614353309199	6.68558353504227	4.54337366291914	7	6.6473838791309	5.2556892281429	3.40878741159048	5.21608917987524	4.34748361445066	5.41895512339998	6.77181723162723	6.08954421334088	4.6150794325806	5.3119261299182	6.87150660511917	7	7	1.71670939088204	5.53706411197642	2	2	2	7	2	7	7	7	5	7	7	7	7	5	7	7	1	2	7	7	7	7	7	85.25	0	3
45	5.4846609214314	2.77895007339854	5.45897705924225	4.98561844105275	6.45189181383483	7	5.02016362023369	4.82144993945184	5.92280319058611	6.26845708660576	7	6.45132005042386	5.39031051882659	6.39918044885784	7	4.20617782888132	5.34694176102551	6.23851198270954	6.13082070292935	5.790225966479	5.6064292710831	1.23066218850309	7	7	2	2	7	1	7	7	7	7	7	2	1	1	7	3	2	2	2	7	7	1	1	2	84	0	3
46	5.16553925988589	1.48655175304483	3.52881209583274	2.68758331279535	5.27509066217984	6.04118539441373	6.65521201510349	6.96910474532876	4.98638272857995	5.46296049712672	4.66666002016312	7	3.26235402880824	5.61119525677456	6.77177201503069	7	5.49132376060904	4.62477399151468	6.73595454608919	5.45315821495032	6.8523346406522	1.02552440321625	6.44528021145359	2	2	1	7	5	6	7	7	7	7	2	1	1	3	7	1	6	2	7	7	7	7	3	82.75	0	3
47	7	1.75697122220084	5.7087895423499	1.42860715463889	5.75546249889396	5.59529676064459	3.62376042848315	1.34128802821886	6.44090713762292	4.52626664282769	5.36984604222862	6.35662406765891	2.8776504722654	6.94807775772925	6.17133043941548	6.47288824621788	6.96940311221887	1.49882410719979	7	7	5.79233596696556	1.38897152043594	4.6059723452797	2	2	1	7	3	2	7	7	2	7	4	7	1	7	5	7	3	7	4	7	2	7	4	97.5	0	3
48	6.08237697382308	3.8706424358516	3.02565958040882	5.15554072587685	4.61062319888551	3.52438170196436	1.31922743766692	6.51277917636555	6.80559610112015	4.18143142596804	7	7	5.44000263792697	7	6.99448200923123	7	6.26549043248463	4.4581098201862	7	7	4.74163705406491	5.68480688354593	6.43193132356432	1	1	2	7	1	3	7	7	4	7	7	7	7	7	7	3	2	7	4	5	7	2	7	63.25	0	3
49	3.77899655818932	7	6.34140532793457	5.56234403337053	7	6.98146801077826	4.45199815853276	7	5.35722737825957	6.48358199119246	5.61072205932283	7	5.69108235265721	6.17403706934459	5.62065226276776	3.46087087961102	4.79083587911175	5.43802469201425	5.90438621496793	5.80673077953609	2.72768876939951	1.59031172687381	7	3	7	7	1	7	3	7	7	4	7	7	4	1	5	3	7	2	2	3	7	7	7	2	86	0	3
50	1.02705760526911	3.2614122304521	3.21569800432908	7	7	6.42218686429138	1.17089673076681	4.98023545882064	7	5.56415523467401	7	7	7	5.97002966935025	6.72915951519632	6.29103303228882	7	7	5.20308305050003	7	1	1.38234047116677	6.12393829080732	2	5	4	7	1	1	7	7	6	7	7	1	7	7	7	3	2	1	7	7	7	1	2	91.75	0	3
51	6.77852608282519	1	1	4.26292267999602	6.52162840316124	6.89917368306023	4.79326792398869	7	6.70116557510987	5.74452452102358	6.92210542807002	5.61923763527601	4.21573157564513	5.90095571934429	5.50598923255807	6.01513437172767	6.44347069539418	6.79830130981446	5.04417686534566	7	4.35778632500939	4.04132230089907	5.25328657718241	2	2	3	7	7	3	7	7	7	7	7	7	1	7	2	2	7	3	7	7	7	7	2	95.5	0	3
52	6.88221265602911	1	3.09920636172853	1.44029050256047	5.58376066444285	5.88855387966481	6.41165127113373	7	5.67705364576537	6.61734863699793	6.25531792541242	5.29658365655351	3.60312199507401	6.443952993073	4.84026677887447	4.88983822820357	6.1581570487102	6.0758703719975	6.28999669176898	5.90697783907002	5.6328159954669	5.33016871480406	5.81942462892362	7	2	1	7	2	2	7	7	3	7	3	7	7	1	4	7	1	3	7	7	7	7	2	74.25	0	3
53	1	5.41755407579256	6.5039345691119	3.50082928062367	4.52774191085066	7	4.66572284493862	5.34814196540607	6.8417968994545	4.45863736027732	6.40488536125079	7	7	5.20676119095307	6.92333325208596	6.64089458009389	6.35951266364604	6.22785228172401	2.2491213941343	6.20210419655208	2.73821504621952	3.91057467657809	6.68452752618216	7	7	7	1	7	7	7	7	6	7	2	7	1	3	7	4	2	4	7	7	7	7	7	93	0	3
54	2.14831649819866	7	4.52014493746743	4.33382702428795	6.88687003029657	6.07795766734618	4.84401884722895	7	5.90628982351225	5.56008898846156	4.05098047951964	4.94638352200662	3.68956060312465	6.38597056358391	6.74342387933816	3.42201909850607	6.39421221865013	7	4.86833020904655	5.85769586331939	5.82192910698936	1	7	3	7	7	1	7	2	7	7	4	7	7	4	7	6	4	7	2	7	3	7	7	1	3	98.75	0	3
55	3.97282508550721	2.36828539057466	5.6507865792202	6.7652744649768	5.93510030111673	6.6114129362269	7	1.63673574287654	4.84186122039994	7	6.00176570119162	6.47095081760306	5.24351111573932	5.77063513954838	6.34967856590952	5.6507763694489	4.52427104309686	7	5.89479808370236	6.36389644199962	6.48917839106188	3.37762834535526	6.68677092088688	4	7	2	7	1	7	7	7	3	7	7	1	7	4	7	1	1	1	5	7	7	7	7	91.5	0	3
56	7	1.19880087468789	1.24144999945234	4.63777325526969	6.6287764755374	5.07224232655248	6.04156173493696	5.41102810584561	6.92879216471253	6.31533305568322	4.58216735092202	5.19626265392947	5.76193088395686	6.91837916748187	5.13486309282624	7	1.51100821250755	5.36541901497794	7	5.69098693422719	4.28475602856138	4.57583541761989	6.79954652539868	2	2	2	7	7	4	7	5	7	7	1	7	1	7	7	2	7	2	7	5	7	1	4	72.25	0	3
57	4.83465033960926	2.33035009738402	4.20302827042114	7	7	7	2.814772084483	7	7	3.07232253992954	6.275739247278	6.38689142739549	7	6.68245453132656	6.83959293979954	4.88758500821112	3.9767432632239	6.69862483888228	7	5.29437078741384	3.06546311985847	4.37346965938891	5.07316962087776	7	1	3	7	7	2	7	7	7	7	7	2	7	7	7	7	2	7	7	7	1	1	7	103	0	3
58	1.77322903180179	4.74836372587434	6.46246867881088	2.9081322663438	5.39696313098257	5.45750156966333	4.9012125082316	4.19772266534858	7	6.91523902151253	7	4.8610595771256	6.17448549063402	6.54231014235219	6.43579766897221	6.76998662694575	5.75237400047621	6.20643626966294	5.61489702193654	5.21963925046478	2.99327569803985	3.4220507402002	7	7	7	7	1	7	5	7	7	7	7	1	7	3	6	4	7	1	3	7	7	7	7	7	81.75	0	3
59	6.10097226078996	1.03784925781837	5.89234663439292	1.9851938374773	5.37529974804092	5.53502214514479	1.99895479112349	6.27059952852922	6.23699084358194	6.9428305104136	7	3.61838746176428	6.44084864131209	4.81078502659687	6.4354068458721	6.34564229705209	6.84322372203606	5.38434116539575	6.04664489563756	4.70582903546527	4.67631170302003	1.67605356071745	6.6819236747743	3	2	2	7	7	7	7	7	7	7	7	4	6	7	5	5	7	7	7	7	7	7	3	72.5	0	3
60	4.51974051038624	1	5.53578122666114	5.35717571371933	7	6.43244861740846	4.7719103027974	7	7	6.24862292277048	7	6.50860677505716	6.3946034651371	4.44469984236742	5.58956873342595	4.23575010142124	4.65937306687695	5.06198150295681	6.42115592780165	7	5.23042850363933	1.23007301193556	7	7	2	2	7	1	7	7	7	7	7	2	7	7	3	3	1	2	1	7	7	7	1	3	74.25	0	3
61	7	2.06577511265237	2.1460553070816	2.16804085712229	4.01146212579184	5.95760532128267	3.69591785826181	7	5.42924081513419	6.81295712480436	6.1618874412974	6.29855450929901	3.66209187169423	5.52560545904042	6.84583035742157	5.30294254767394	5.27234089265465	5.35698431308015	4.82365331001834	6.7919127923922	7	1.13895949094413	5.63133556035716	4	2	1	7	2	7	7	7	4	7	3	7	7	2	4	2	1	7	4	7	7	7	7	75	0	3
62	6.24144736342692	2.8581047733446	1.78721621276165	6.4536910132424	6.50319766227495	5.3976726249325	6.61159595456813	3.95341665611868	4.99909591721028	6.25768666382042	5.54294147179498	5.92564079894491	4.97877159850473	6.97224452904471	7	4.76735484193912	5.79219615252046	6.16912518143249	6.49671458661335	5.25971326316492	6.07492861216845	6.04849541194532	6.50207177665732	3	5	2	7	1	1	7	7	6	7	1	7	7	7	7	1	4	2	7	7	7	7	7	72.75	0	3
63	6.29558497314816	5.13734879514474	3.88255003152678	4.99113280321812	7	6.08127073259364	5.91982488781319	5.31329623943241	5.49451662165449	7	5.01962789536634	5.61226611921562	4.48072499738583	6.52675836814665	6.51646591468326	5.39507932377398	6.76894823374589	7	7	4.90860283069605	1.94033820056413	1.19033421479819	5.4998727734272	7	2	2	7	1	7	7	7	4	7	7	7	7	3	5	5	6	7	7	7	7	1	2	92.5	0	3
64	7	1.11317474056943	1.40900210847516	3.87105084572466	6.83262573661177	6.38893887225205	7	5.28370136967993	6.16015094706542	7	4.13812381778478	6.96229354793346	1.91036863318492	6.492553169574	5.07845809921929	4.91699500334636	7	6.53725926994995	5.80833259424361	5.53713517401067	6.04547279825905	3.07135886363075	4.75592583060334	5	3	2	7	7	7	7	4	5	7	1	7	7	3	3	7	3	7	6	7	7	1	7	93.25	0	3
65	6.83606580719527	3.88457298763103	6.5457221089831	5.98179430063993	2.03490733242711	6.16694836650211	4.58468818155807	6.7397684572773	6.80861304435728	7	5.20860857849084	6.56953006200981	5.00031846553792	6.07762707587535	5.51384233117955	6.71804360257788	6.35404120696885	5.03359287682646	3.34896315656118	7	4.60956438764437	1.34944339646787	3.64670184373532	7	7	7	7	1	7	7	3	7	7	7	7	1	7	4	7	3	7	4	7	7	1	5	78	0	3
66	5.98309848936553	1	1.20850397716088	3.50233337529746	6.38642215342657	5.8769594927573	3.04152472038279	1.91290692804491	6.67268779144076	5.591357763859	6.41029669364054	6.81159028216879	7	6.69516208414388	5.26908035938084	4.52281517527614	5.97087567480006	6.10486810051056	5.07796309999013	5.20124089016695	6.68740623198289	4.69844371715081	5.47966654648952	7	4	2	7	5	7	7	7	4	7	7	7	7	7	7	7	7	7	7	7	7	7	4	84.75	0	3
67	4.26649366575612	3.7480005606706	5.17416868817278	6.22560962948906	6.51164109832161	3.59676078262176	5.07890743378961	5.96835586124406	7	2.82982484193042	5.74245068490065	6.96731079118091	6.96396875333033	6.08221892847917	6.95099131151848	3.96888146185509	6.63258878196741	7	7	6.2037636246549	4.57986295217719	1.09884223617921	5.88459596276883	7	1	2	7	4	2	7	7	5	7	7	7	1	2	7	7	1	2	7	7	7	4	3	77.5	0	3
68	7	3.15183256214991	5.42569317057223	1.6662598906057	3.159153065824	6.55699512469593	4.84251894229684	3.9827328286715	4.72282503683217	6.39374389595721	6.29018022562884	5.4495994011342	6.34273597553604	6.30170118978775	6.91267503080417	1	6.29456346409157	6.26236493416416	6.3220324294081	6.35545316654568	6.2858696086685	2.54109552844634	5.27820755180007	7	3	3	7	2	7	7	7	7	7	7	7	1	7	7	1	3	2	7	7	7	2	3	80.25	0	3
69	6.75035379175057	2.14399815853379	1	1.1666071248919	5.32374873114061	6.79018508005917	7	7	6.35473264925719	5.54624485607097	6.06347555486381	4.86768700849707	4.79722461672879	4.68954950940853	6.73741778481533	4.35636021267806	4.92308616186775	6.18883182079146	4.84361779211375	3.80708106341387	3.46219406236356	1	5.71026567610883	3	3	2	7	1	7	7	7	6	7	6	1	7	7	7	5	1	2	7	7	1	7	7	75	0	3
70	5.83858382325977	4.04067401951593	6.38539328603482	4.93285095400374	1	4.01277593675766	4.00741587579558	6.97374622338661	7	5.24505627487093	4.36971521981558	4.40032694154456	7	6.7563246353015	6.74127559666584	7	5.28563250670113	5.19827787551858	4.9014645691191	6.43733017953845	6.94748914433902	2.31321922059775	5.52292845803132	7	7	7	7	6	4	7	7	7	7	7	7	7	3	7	7	1	4	7	7	2	7	2	77.75	0	3
71	6.74253598116476	3.3339926378855	6.80295454390776	7	1.91575163312531	6.89030785337314	5.22795969692039	6.24197384787441	7	3.69394244732924	5.3680549582569	7	5.80841270793102	5.14308568371263	5.10191690735861	5.91931042913204	7	4.80909795406081	6.36275737488187	6.98106722558407	4.93568048250819	3.67288818105337	5.93708364140934	7	7	7	7	2	2	7	3	7	7	7	1	4	7	7	2	4	7	7	7	7	7	7	77.5	0	3
72	7	2.5399070793761	1	5.31885113781856	6.47613011176746	6.91983947364093	2.46806271758081	6.9440895835338	4.48770841346886	4.56336763794088	5.67615858867926	5.57807689781383	3.76007206944184	5.58261664862897	5.80529735114256	4.69275996146891	6.9933673949097	6.01224878986225	6.66821759616145	6.91735348531896	5.07388931694126	4.84498675370087	5.2077214759837	2	2	3	7	7	4	7	7	7	7	7	1	1	7	4	1	4	3	7	7	7	7	3	78.25	0	3
73	6.95299116004097	1.68171677624586	1.29785151939415	2.37453625918273	6.49790621862934	3.43208838833542	3.4282581577306	6.69630575256988	6.32928515991687	7	5.75841201743347	5.38599765905143	4.19696245079474	5.69765159828336	5.62866591360104	5.57404331587989	6.60734517179244	4.84440823665579	7	4.94740997175137	6.1267366624434	1.94393949077513	7	3	3	2	7	7	7	7	7	4	6	7	7	7	7	7	7	7	7	7	7	7	1	7	86	0	3
74	4.59173474070376	1.7247826199067	3.49280428991133	5.82648305024156	5.90522353124989	5.86534282339011	2.32919537060907	4.57502844345325	6.66537442701509	6.17512041642179	7	4.95257400645452	2.11575115262721	6.95205268442805	5.90938779753621	6.14250835088448	3.74763162002184	2.72901731304895	6.90647270235349	4.65140050764056	5.42788616890789	4.02807781083062	6.85663785736698	7	2	2	7	7	7	7	7	6	7	3	7	7	7	7	7	2	1	7	7	7	1	4	79.75	0	3
75	4.20379708148207	3.21619131528099	2.90372085150514	5.13871115347892	6.03155611654016	7	2.94907770553074	5.64947655474527	5.63014412428005	7	6.02782653390732	4.48679347360059	6.73666818144295	7	5.64826074925545	5.73426919812906	6.50338978512872	2.33975108148613	6.83151067392069	7	5.18509918112114	2.34492669284596	4.5041757377088	7	2	2	7	7	2	7	7	4	7	7	1	7	7	5	7	2	7	7	7	7	7	2	72.5	0	3
76	5.28795180229841	4.6964657481843	4.45200176548874	6.39586418293525	5.74387813693272	3.56502833389828	1.9508105952801	6.26812497408163	7	4.79640636957846	6.30883315265815	3.69605785308446	2.47444546232358	3.89345306730816	6.83005179463217	6.15654791226497	6.37560089934532	7	6.03773999217938	7	7	2.85263548619952	5.44883218582022	2	2	2	7	1	1	7	7	7	7	7	7	2	7	7	2	1	7	7	7	7	7	7	94.25	0	3
77	6.14648826249345	3.4352354381405	2.42185662828011	5.91416265448562	3.82452709159198	7	4.4212900188316	6.91678808563665	5.9277859969102	5.86732050530551	5.70660767254406	6.11645275213153	3.32116895094517	6.80011791710355	5.82813113349392	5.89476404818193	7	5.28989232213303	1	6.08819581198892	6.82080257137803	2.38131347098528	3.86843039198007	1	1	2	7	1	3	7	7	7	7	3	7	7	7	7	7	1	7	7	7	7	7	7	71	0	3
78	3.08305717075009	3.63296677048053	1.82477597639295	1.77137877066699	7	5.42777304853352	1	4.61632620766371	7	4.6657046886116	5.31993561591689	6.49670928522057	6.20276242217007	3.78832836843922	6.66111606139234	6.21807638518739	7	6.30921516186349	5.34952872368933	6.27071727209259	1.96186232823823	6.03632199654778	5.85623684550954	1	1	3	7	1	1	7	7	4	7	5	7	1	3	7	7	7	2	7	4	7	2	2	72.75	0	3
79	5.74755439157846	1.97687030628703	1.62375896591252	1.30532801070683	6.58066789390308	6.2467858024785	5.82686942410882	4.22641367124007	4.80859432619648	5.9627588959906	5.80919818408379	5.16873778049193	4.65127421647702	6.36652165383815	4.48658090727677	2.20225889654632	6.1395692442007	5.80079918963009	7	6.95487605547431	4.60279329006369	4.1990310913604	4.56380477959854	4	3	2	7	1	7	6	7	4	7	7	7	7	5	7	7	7	1	7	7	7	7	5	67.5	0	3
80	2.47722593377995	2.6862077107029	2.88665814554174	6.85440457854586	7	5.21808442781667	1	6.32006778648333	7	4.58704545960077	6.90914544419848	6.66735097834363	5.98771624242095	6.31118996660458	6.10835923017461	6.3530752401405	4.98246403843141	4.62906294771895	6.19455964225276	6.43934437936491	4.59009901756878	1.71344149883625	7	2	7	5	7	1	4	4	7	7	7	7	1	7	7	7	3	2	1	4	7	7	7	2	75.25	0	3
81	3.84194665954803	3.76930082966305	3.83266340135503	5.93928274944575	5.75132591980208	6.82944040899881	3.34579212186851	3.7624994703431	5.99744162241561	6.88068783999159	6.4181408445502	4.05681301430386	6.02206968128193	6.98467344786281	6.24821166039745	6.51613063437794	5.47111463104915	2.16576092537807	6.76423237138444	6.19047130323942	2.85899862516216	3.1297366421531	4.52953890531388	7	2	2	7	7	7	7	7	7	7	2	1	7	7	3	1	2	1	7	7	7	1	2	75	0	3
82	5.6221250114535	2.87551529920436	3.00186794496997	6.47144242207444	5.53193953389522	4.55245434614486	1.84252230627957	5.49541136603377	6.32297299164402	7	6.98638611689639	6.74412725981172	6.24532419371299	4.35975067287702	6.44125339900417	4.59121111342988	5.71959494112773	6.06696668388884	5.47609957742536	7	4.72554214045057	2.67234713197798	6.72521840774465	7	2	2	7	3	7	7	7	7	7	5	5	7	2	4	7	1	2	7	7	7	2	2	62.75	0	3
83	6.49866101785773	2.75796540366032	6.44867780117329	6.0047777643832	1.41822550160181	4.98814162841221	4.78859523984048	6.25025433521304	6.92671568870671	6.30400018351461	5.97803448289606	5.705064275555	4.13120313249718	4.31957475907007	6.52361553375826	5.72295929887919	5.04834554824252	4.75596851081238	3.69951019199442	5.92455256781054	5.43219271575223	3.91179385157782	7	7	7	7	7	1	5	7	7	3	7	7	7	1	7	7	2	3	7	5	7	7	7	4	72.5	0	3
84	4.15560321068433	3.71015153400023	1.08342379337915	1.97843510231072	5.91712087666046	6.8497854487249	2.25278441369535	5.69699853742429	6.15672514618936	6.32873667660592	5.92847335882913	5.94819988079625	6.29745737343921	4.51606873348656	4.2398977486805	5.96795099858658	7	6.64522725677934	5.54422942019711	5.80253998070722	5.78056494118199	7	6.18789189256089	1	1	6	7	1	1	7	7	5	7	2	3	1	7	7	1	7	5	7	7	7	2	2	76.25	0	3
85	3.75905729238226	5.74548678607435	1.03214864040458	1.25248362559047	5.00022788530957	7	2.31210085279696	6.63739325208183	5.09254806000273	5.71978156753051	3.40891210463631	6.14259340705698	6.71750956653349	6.40454756356605	5.17248410666666	7	5.71842392665219	5.06552698395249	5.36097518094565	2.91679656069078	1.39965776437528	1.81788817776421	6.60418113381729	1	1	2	7	4	2	7	7	7	7	7	5	3	4	7	2	7	7	7	7	7	1	7	72	0	3
86	4.53769030390744	6.5643026408952	1.09066704613839	2.2380684836985	6.33654410064271	5.70791207442747	4.75357218727383	5.86882204752275	6.89982239474221	7	6.46383201169766	5.70977720035315	4.72962139750711	5.24750324051373	6.91038582313445	4.94345912557483	3.24581058893955	4.66935289815083	7	4.8644517674488	5.39235888936754	3.57943123326389	3.73085374795155	1	1	2	7	6	2	7	3	7	7	2	7	1	3	3	7	7	7	7	7	7	7	2	81.75	0	3
87	6.1487610975732	4.05995318011321	5.7036369016609	1.85794760567564	4.70520264818177	4.14385905861601	6.35573799964316	3.83851711054509	4.79876766422781	6.80758636314772	4.26240997996479	7	2.66142127183132	2.6375999558254	6.75717471194374	5.73032998549693	6.42607641120893	5.13042483714157	6.65188962660075	6.04805048350731	6.2183968515808	7	6.25736448408752	3	2	2	7	7	4	7	7	7	7	7	7	7	7	4	7	1	6	7	7	7	7	2	58.5	0	3
88	7	2.36298022607652	5.90627586620503	1	5.76106846291117	6.77518666166955	5.53529644070339	6.42295749675874	4.3182380710129	6.94109677163824	5.91683449982503	6.22732581360046	2.08336674584643	5.67159087599715	6.88394118569367	1.86912523713121	6.67627947884692	5.40732697059956	5.55370410264864	4.32800353419132	3.41973049840249	3.79521656633821	3.60492905953282	7	5	2	7	2	7	7	3	7	7	7	7	7	7	7	3	2	1	4	7	7	1	7	93.25	0	3
89	5.4809771607699	1.93318194747754	4.23141374268638	4.50241361359257	3.75918458230334	5.13374521310634	5.41483820726702	5.63474838402999	6.4494495973649	7	3.7826730211462	5.00228077947768	5.49330907090326	6.58062753527957	5.78398938283539	1.23879725142363	5.8550769516667	3.02044669415127	5.36250490881847	6.35479805668481	6.32769827064672	3.57823002600223	7	5	3	1	7	1	7	7	7	4	7	7	7	7	7	7	7	2	7	7	7	7	4	7	76	0	3
90	6.11769234793512	1.2036269576796	1	1.18054937960642	5.62707893124093	6.16411526933316	4.47587850403161	6.9498454105719	4.31406381216143	7	5.24224665446464	4.93009344181097	2.94088059105641	4.414797638765	6.24636183990368	5.15165426478884	6.12609828203553	4.94378769751252	5.52994140357718	3.65286720062242	4.86401528965093	1	6.65742737725432	4	3	2	7	2	7	7	7	5	7	6	1	7	7	7	7	1	2	7	7	1	7	7	78.75	0	3
91	5.06173582331333	1.86776689108959	3.77593551269298	4.43678551330947	7	6.38310502955591	1	4.57710224099522	2.67171057622977	7	5.38862992874284	4.15735465769507	3.77741496882143	6.26303192658846	5.0541811578586	6.43293140966082	6.72881170023405	7	6.73121694474333	4.21611771644362	5.95966176486744	1.57382617038902	3.29024009564294	7	2	2	7	1	7	7	7	7	4	7	7	7	1	7	7	2	1	7	7	7	1	2	96.5	0	3
92	4.33689292590895	2.85313248852293	4.3907513505727	1.37164572672014	4.41706011977067	7	5.25119174008837	7	4.80614588915726	6.53229941623269	4.66015960562324	4.35635063431448	4.56947135628196	6.95646989452318	3.49494657086344	3.57456305935988	4.08016308515124	4.77190801591301	6.2933026367345	3.28259159886442	4.08817195405685	1.34748037707606	4.17096273327464	3	2	2	7	7	2	7	7	5	7	7	7	7	6	7	7	1	2	5	7	7	7	7	67.25	0	3
93	6.53777484426294	4.01225420264394	7	5.79168188194584	1	2.90048429470094	1.42284904208811	4.63992341529296	4.13225997680761	6.85359010714088	6.48670022090709	3.58777363489689	6.08610394886863	6.00342514218122	5.79482276312521	4.76146878051965	6.11289633162864	5.9848500219216	6.73428316223788	3.46126584126159	5.11264380390935	1.02489136611558	6.76851358839786	7	7	7	7	3	2	7	7	7	7	3	7	1	7	7	7	7	1	7	7	7	1	7	69	0	3
94	5.82814361540067	2.8126326639569	3.72622446066089	4.79741301337034	6.77340407741339	6.45192545182502	3.34150176900537	5.58757895879814	4.22978029296283	1.45336177633948	4.64596250515353	3.93584365076741	4.02427164713107	5.53985665330164	4.93709034068674	6.24197355151389	6.97111203592044	4.38387328317083	6.95315430225461	3.77242504773516	3.82373138143171	1.33696850143259	4.02762353682376	7	2	3	7	1	2	7	3	7	7	7	7	7	1	7	7	2	7	7	7	7	1	7	94.75	0	3
95	5.07583347642236	6.43357980416666	6.33910700253323	2.85334845524177	7	6.90810487688804	7	6.38062769777267	6.59168906485771	7	6.87756694268359	6.83204985792031	7	5.52120517237752	6.4681270604364	6.00506571745828	5.9191845972134	6.17602932982005	6.19230798764886	5.15950359478174	6.88156807491361	2.73143373311417	6.95244714029183	1	1	1	1	7	2	7	7	5	7	4	7	1	6	7	6	4	2	7	7	7	1	7	106	1	3
96	7	6.9028984637315	7	4.52737982835996	1.03973293444525	7	5.01828171836212	4.30632367248971	6.45813049107299	7	7	6.66293481902796	6.31014965049742	4.82262647566047	6.05142123570686	6.64342352461627	7	6.47723087541527	6.21982729207742	6.80907574205889	6.56244721299138	3.76076913846576	7	2	1	1	1	7	2	5	7	3	7	7	1	7	7	7	6	3	3	7	7	7	1	7	83.75	1	3
97	5.64696984872826	6.32979043084042	6.14637009813069	4.00363455777133	5.49616708516678	6.54551132340324	3.85463031544105	6.32598403913455	6.93515499745872	6.78709638180643	7	6.6311242611671	6.69452196679154	5.05388636779166	7	7	6.83999989926858	5.98461109840592	7	7	6.07514248105002	3.43404651060659	7	1	1	1	1	7	2	7	7	4	7	7	1	7	6	7	7	4	4	7	7	7	2	3	104.5	1	3
98	6.51926276247737	7	7	3.77582284347243	1.39066222129804	7	7	5.21178338657514	5.85827120722431	6.93257152405166	7	7	6.86203206310561	7	6.72427447411558	7	5.36095548268574	6.87491092480138	7	5.09097334654835	6.34642410236626	1.17867789694075	7	2	1	1	1	7	2	7	7	3	7	3	2	1	7	7	7	6	2	7	2	7	7	7	92.25	1	3
99	5.35582294446555	6.08054528416356	7	2.44473837928489	6.91899503747493	5.45313529034478	3.96489704401115	6.65155970953436	7	5.47009564828869	6.95251119695821	5.80572508173553	7	6.04114562305831	7	6.41199081664269	7	6.75666209311967	6.855896294977	7	5.51428076338455	2.58663335448985	6.2673243175905	1	1	1	1	7	2	7	7	2	7	3	7	1	7	7	7	2	2	7	7	7	1	3	103	1	3
100	4.38152157685892	2.35014699408402	5.79642326300752	5.62384290438035	6.10925775079867	6.79614698646585	7	5.02532303589783	6.54526600913034	6.53181365560107	7	6.84385168081806	5.28372438770354	6.00663394206143	6.73734505018324	6.24899537818575	4.1548467436114	6.78580072426492	7	6.53502780014961	5.83459900611283	3.81228307755321	6.45292444057761	1	1	7	7	7	3	7	7	7	7	7	1	7	5	3	7	3	6	4	7	7	7	2	92.75	1	3
101	6.95675427341651	4.76267462224844	1.53893312834161	1	3.64551988753895	5.78616775183749	6.71265283802656	6.35778546134663	4.79163230783976	6.70195699793632	6.65251597424937	6.96298863291184	6.33922135221649	7	6.96262581217387	5.06823740835606	6.29501167124236	5.16997483651989	5.5850462822333	6.89609276468255	7	6.43487508959306	6.74425444522334	1	1	1	1	7	2	7	7	4	7	3	7	7	2	7	2	1	3	5	7	7	2	7	77.5	1	3
102	6.76375766264958	6.06098376625632	6.90840769372062	4.59609351827507	3.41605519835013	4.57567244880467	1.15982679441171	7	6.70239676921937	6.59996727825967	6.36077719620166	5.44476759818159	5.64109521813382	6.97065197759235	5.63948949100292	6.75615220072757	7	7	5.92337138640396	7	6.97087051344367	1.83919224923732	7	2	1	1	1	7	1	7	7	7	7	7	7	7	2	7	7	1	2	3	7	7	1	7	86.25	1	3
103	1	6.66756206849795	3.97689329481928	5.03147166463373	6.43775497717878	7	7	5.36095058405737	7	6.79316875744013	6.4030403791784	2.16720849919096	6.23966278346863	5.61518771681779	6.48838432190426	7	6.33664089787185	4.37656707599778	6.68146251779175	6.44310203882709	4.60994793464814	3.09738521874205	7	7	1	7	1	7	7	7	7	7	7	2	7	1	7	3	1	2	3	7	7	7	1	2	99	1	3
104	6.95635232034429	6.98788181099849	6.7843496582754	2.20853689549052	1.21614406936052	7	4.60958700798487	3.17501019865446	6.1433051526022	6.50375450298972	6.7080130625433	6.39455476520644	5.19759424145758	5.12807109214545	7	7	6.85082007109682	7	6.32258874223329	6.88921389920263	6.21179864949195	3.26084642982609	6.34610802774009	2	1	1	1	7	2	7	7	2	7	7	1	2	7	7	5	3	2	7	7	7	1	7	88.75	1	3
105	6.90272466491569	6.42394330385691	7	3.65816082354656	1.2317934632411	7	6.91752245951493	5.89038356250799	6.44311559995099	5.51741591891721	4.7708549204989	6.91950858261265	5.85298706125531	4.05188686731886	5.30920194180232	5.16382911927354	6.64326413944853	7	6.51058068501267	6.28459373391481	6.50621973972974	2.00673289398048	6.85236360745488	3	1	1	1	7	4	7	7	7	7	7	7	7	7	7	7	1	3	7	7	3	7	7	84.5	1	3
106	6.13789916792549	6.4634075938719	3.76828947732533	1.66783643318173	7	6.86832666844025	3.59300709053193	7	7	4.93634686806586	6.98804403851657	6.11734923575393	6.40402670073167	5.87559071619149	7	6.58773142044362	5.54526533531882	6.77276979364823	5.94777713645778	6.57386917866195	3.31738817898147	5.68074430144739	5.57739059365405	1	1	1	1	7	2	7	7	7	7	2	7	1	7	4	1	4	2	7	7	7	2	3	112.25	1	3
107	6.91254649457172	6.99577730859527	4.34757946004307	5.74245148697805	1.9720487857307	6.49819057868922	3.72718311289945	5.65549133631355	7	5.91062968882315	5.53365111210691	7	7	6.77392832675878	6.62692769485652	7	6.02752279587959	2.47129156985094	5.45610879532279	4.93227289166407	7	4.88867814460887	7	1	1	1	1	7	2	7	7	5	7	7	2	7	7	7	7	2	7	6	7	7	7	7	103	1	3
108	1.96339505341574	6.91982252517467	5.29363795353851	4.58110233745408	7	6.50136940687247	7	5.2195621943899	6.26436487885161	4.96279797209478	6.67697166931776	4.31103965906227	6.89782713717717	5.95328670505952	5.30413657606826	7	7	6.29973970386835	4.89501859717363	6.99092530927762	5.55793469515459	3.98115307454794	6.67076983737337	5	1	7	1	7	3	7	7	3	7	3	7	1	3	6	1	2	2	7	7	7	7	2	95.75	1	3
109	5.49296894061494	4.09767909654265	2.7453778085847	1.59584370757607	5.89890376762022	7	4.5900257699269	7	6.6012879174473	5.49456629781487	7	6.36877337098682	6.95929019023327	6.31216518250607	5.84580589470379	7	6.03812389301076	5.49285638410744	6.46582799876278	6.62892499762714	6.79118163949833	3.20646723252773	7	2	1	1	2	2	2	7	5	7	7	7	7	7	6	6	1	1	2	7	7	7	2	7	101.5	1	3
110	3.48007808803015	4.64126266839706	3.15525387978129	1	6.49892547125741	6.94018905554604	1.54926341512602	7	7	6.69745214849367	6.16802944551885	2.69200508615158	6.81311436000042	6.93311586144984	7	7	7	6.82500956567249	4.55832460574927	6.05175686763784	5.8847174244788	2.6261086064712	6.25981153016063	2	1	1	1	7	4	7	7	7	7	7	7	7	7	2	7	4	7	7	7	7	7	3	92.25	1	3
111	3.49013248308739	7	5.50991186067442	4.47446139230768	7	4.74564684741709	6.34795684823504	5.26695769153766	6.80582115549616	6.3304140996827	5.70057787442202	5.63405208084374	6.13403609823369	7	5.77163054034961	3.64964338236448	6.41349617528295	6.85024123668913	6.66766311503619	6.90837008658364	6.02469483665186	5.36791267792548	6.82966910761115	7	1	7	1	7	1	7	7	7	7	7	7	2	3	7	3	3	7	7	7	7	1	4	95	1	3
112	6.14568413485536	5.11359722187468	4.97914585450953	1.58744935765125	3.16106006401321	5.53757624162319	6.81305288893351	6.55034448069955	6.32162026230447	7	6.72162250355194	4.13049578981029	5.07655476091602	6.94955566774311	5.23423684622414	7	1.670596711989	7	6.08960044242704	7	4.65990494702503	6.57892055547223	6.32302500530684	7	1	5	1	7	5	7	4	4	7	1	7	1	7	4	7	7	2	7	7	7	3	3	75.75	1	3
113	6.99799714541175	7	6.48933993819172	2.23398928654464	1	6.46231794000592	6.51019532301802	6.37203829493698	7	6.32722161818586	6.0049290541639	7	3.55333996315837	7	6.47689245732063	6.7923155309211	6.42603558591956	6.91014456579224	6.59328133191477	7	6.24239625699034	2.00490292935711	7	2	1	1	1	7	2	3	7	3	7	7	7	7	7	7	1	3	2	7	7	7	7	7	106.5	1	3
114	6.17086412542586	6.37248669305508	4.17503574567637	1.19189075448303	2.99805292742616	6.91798331596663	4.56601292236077	7	5.51410847763789	6.682674136345	2.76952719623044	4.59385856867449	6.62090608209819	5.35577203035897	7	7	4.88049037119546	5.43032451321458	6.32473753920709	6.73613037204	7	2.72673104182859	6.7972456552769	7	1	7	1	7	1	7	7	5	7	7	7	7	6	7	7	3	7	7	7	7	7	7	80.25	1	3
115	6.89474807978592	7	5.34477049683983	6.00930531704313	2.4048674333941	6.28881374988963	6.87895867660336	5.21637529136621	7	6.77459554595665	5.79757376432298	7	6.45384826571359	7	5.53168239838747	5.65956889007113	6.16895001229757	2.59204493527488	5.47944536346346	4.41137660580858	7	4.20699980417093	6.17135516263938	1	1	1	1	7	7	7	7	4	7	7	2	1	7	7	7	2	7	6	7	7	7	4	87	1	3
116	6.75942837796289	5.51332655559135	6.74689164584577	2.95099256321449	1	6.2486291283852	6.96191084038067	1.54564187016668	5.18353437032203	7	5.57219406207547	6.2385305477563	3.71155152744282	6.90018132806572	7	7	3.42321440327637	7	4.71153962314916	7	7	3.07637445177619	7	2	1	1	1	7	7	7	7	3	7	7	1	7	4	7	1	1	7	6	7	7	7	7	93.75	1	3
117	5.51751040124308	6.35005442994882	7	2.67241975602923	1.03685741376636	6.12261406280758	5.06608844074205	4.61774931170938	5.9021283700011	6.47622230021242	6.77704645437718	7	4.07388742267502	6.57391644815048	6.71188388665491	5.9869474749262	4.26912238584992	6.93141951911084	7	5.32596572565065	7	2.05963112073684	7	2	1	1	1	7	5	7	7	3	7	2	7	7	7	7	7	1	2	7	2	7	7	7	95.5	1	3
118	7	5.6396171612891	6.55210096521184	4.49233510681787	1.83591488537454	5.77612631589809	3.94274539472652	7	6.76907068352939	7	5.92202801337958	6.57555562252054	6.10682799478145	5.23111320161174	6.42081276914464	7	5.39122017789944	7	5.97243863213147	6.60030962553273	6.21909574386418	3.17354607691436	6.39268660241345	3	1	1	1	7	2	7	7	2	7	7	1	7	7	7	7	4	2	7	7	7	1	7	92.25	1	3
119	4.64563294960706	4.80130403520593	7	6.75957206795164	2.93408434310567	7	6.35186775327241	5.81302736818609	7	6.43324293910861	6.68962327350525	4.74465178748032	7	5.90039331775989	6.30985502637184	6.6685527015484	4.39803119824847	7	4.34812639818848	5.07519482039022	6.17718463569374	2.36610489578395	7	3	1	1	1	7	4	7	7	4	7	7	7	7	7	7	3	1	2	7	7	7	1	3	98	1	3
120	6.29957412511871	4.09615770411078	4.07161666178799	2.13529059046521	6.13336927988812	7	5.94974056949817	7	7	6.01084806052182	5.66510175291486	6.88108095583205	6.11614926251597	4.92107668149444	7	5.45773138292144	5.3582545867596	7	6.39494810729707	7	5.28025125070378	3.37829322167932	6.76949017910884	1	1	1	1	7	7	7	7	7	7	3	1	1	7	7	4	2	2	3	7	7	1	3	95.75	1	3
121	7	7	6.0100889179663	4.10215852431612	1	7	6.75732610111082	1.772977787363	4.83311690677239	6.48914543599664	6.22026444254196	6.51094612665606	4.97073868000868	6.76164162509999	7	5.88377069384846	4.08777969830906	7	4.29190826555165	6.31198042347525	6.53291087878791	2.3633454384006	6.90244409207718	2	1	1	1	7	7	7	7	4	7	7	1	7	5	7	1	1	6	7	7	7	7	7	82.5	1	3
122	5.29218304493668	5.39842647762442	1.47258662295284	1.44137944826485	5.84381183485049	6.40376276618731	5.05322178369199	6.16433212160044	6.30681182583734	6.22121045700166	7	6.35797286513346	6.39228527114823	7	6.29783858042877	7	6.82448929251571	4.57917017505896	6.20500679159575	6.63908419228296	5.24062586684562	3.95321760321614	6.8394091457757	1	1	1	1	1	2	7	7	5	7	7	7	7	7	7	7	3	2	7	7	7	7	4	87.25	1	3
123	1.78060344248657	7	4.43779137731761	5.18962511048741	7	7	1.30338651597295	7	5.20977746526047	5.8709994650491	6.75839214956395	3.11358178624305	7	5.23386760528108	5.73423900996227	7	6.26226529213688	5.76565769399758	6.22629751622163	7	4.59394122930817	5.02876330425048	6.72393598351658	7	1	7	1	7	7	7	7	3	7	2	7	7	6	4	1	7	7	7	7	7	7	2	85	1	3
124	6.33863582184089	5.58132484056129	7	3.12182010635814	1.04932783186259	6.25150455317008	6.49551251600192	5.86824806313014	6.26909110755224	7	6.83687247092766	6.48031686150598	6.00840754074635	4.20890106080751	6.13942688769275	6.04573060373154	4.58034802102744	6.49296168481314	6.71420489804308	6.03370432105596	7	2.28551734795344	6.09561613824959	2	1	1	1	7	1	7	7	2	7	2	7	1	7	6	7	7	2	7	7	7	7	7	79.75	1	3
125	5.34647810285378	6.32285636289605	6.45177392981163	6.33987941059477	3.72164077294578	2.82034186919361	1	6.52804874204875	6.43207053860423	7	5.93220139892653	5.04152076227472	6.67054486744207	6.64502280001428	7	5.11024381114452	5.40872537947658	5.49857379547442	6.61974802926561	6.70357421861517	7	1.84547852877922	7	2	1	1	1	7	1	7	7	7	7	7	7	7	2	7	7	1	2	4	7	7	1	7	72.5	1	3
126	2.95967190620902	1	6.58814500792346	5.11262279491006	6.80784910101688	4.33109411242107	1.90965285545623	7	5.650710728737	4.26684903141265	7	5.25325131020701	7	7	5.54742196348944	7	5.14300017344334	5.68299854091597	6.88173156868253	6.22595541173623	6.3642340101102	7	6.99724607163897	2	1	7	7	7	7	7	4	7	7	4	3	7	3	7	3	1	2	7	7	2	3	3	80.25	1	3
127	7	6.40360530909573	5.59464575113087	2.8464982263463	1	5.47138560349565	6.95221618355434	5.1179172285863	6.43324831433634	4.06917166882379	6.70145665677168	6.16810932561297	6.37026359175098	6.78147076805838	6.41281867309876	6.19930060603012	5.43637644964534	6.76850168930225	5.36104364687408	6.82433539267661	6.58150570984813	1.79400945292566	6.26630037149478	1	1	1	1	7	6	7	7	6	7	7	7	7	7	7	4	1	5	7	7	7	7	2	70	1	3
128	2.96259182668152	6.58239340047328	5.16525458323916	5.15093079718214	6.84536094660764	7	6.28423920897397	4.54161265538204	6.35952573106711	6.22009503878975	5.32009543194484	4.11478867843672	5.52250136125921	5.5440840717195	6.21494855851849	7	7	5.34833084083216	5.25860267364467	5.57028517538834	4.07200071969588	5.33073828115903	6.71993294925366	6	1	7	1	7	3	7	4	7	7	3	7	7	7	6	2	2	7	7	7	7	1	2	89.75	1	3
129	1.24784691354784	6.64187068453131	5.10521191256633	6.20673109807822	6.65076057463827	6.32971126294667	1.9073538017849	6.67720715979584	6.40789244385614	6.2719925154761	6.94560441902851	2.42227296120095	6.86474895123734	5.72598992921131	5.32187592885405	7	6.66483563424106	5.41646073789159	5.73108092385531	6.15013235843266	5.02605721552644	4.14342774199852	7	7	1	7	1	7	7	7	7	3	7	3	1	7	7	4	1	7	7	7	7	7	7	2	75.5	1	3
130	7	3.52757391665857	3.06732396787667	1	7	6.88366484192767	4.22111906228049	5.2839010733948	7	6.48104330370273	6.87988383863447	6.94257658458322	5.71202587240908	6.17569092815872	6.96815594046001	3.63297574046049	5.60194962975377	6.44534798741177	6.97983169045922	5.95409587756195	5.33962066766836	1.43752480184721	7	1	1	1	1	7	7	7	7	7	7	2	1	7	7	7	3	2	2	2	7	1	7	3	86.25	1	3
131	7	6.62645588653638	6.34862497068159	2.67305373942207	1	5.53630375227199	6.73843422507726	5.62509605478916	5.16543491124	6.72286235222533	4.54494512816644	5.09167385623927	2.68490254487518	6.6243133645772	7	6.52309669425165	6.73495644962831	6.98476686208301	4.75725275932856	6.50896634806536	4.60304672939451	2.28908091151288	6.37538212697195	2	1	1	1	7	7	7	7	3	7	2	7	7	7	7	2	2	7	7	7	7	1	4	81	1	3
132	7	6.00585830634094	6.44310300638178	3.6488649863192	1	6.59751070045244	6.96022755373412	2.27477564684477	5.15921124654762	7	5.01658263888576	7	5.40880854728243	6.63137670060196	7	7	4.48485541544964	6.42810509054434	4.0964073017716	6.26931508633482	6.09317948893909	3.36360624730455	6.82486066001398	2	1	1	1	7	7	7	7	3	7	3	1	7	3	7	1	1	7	7	7	7	7	7	82.75	1	3
133	1.25646278162145	5.41800622352856	3.4507662897797	5.5379364061214	3.07138545715821	5.24661694575535	7	5.43904733126801	6.55867151868546	5.61591134878461	6.48187552010271	6.18279314926499	5.85071669493526	6.07326102071608	7	3.12238807808134	5.3259075408098	6.25749621627347	5.20744913009565	6.78977524838538	6.01951347790792	1.16757089487915	5.93627856425241	7	1	7	1	7	4	7	7	3	7	7	5	1	4	3	7	5	4	4	7	7	7	2	83.5	1	3
134	6.83783590568357	7	6.28156940399156	4.2108104711346	2.77478420009158	7	1.28651462594879	3.96690200750847	6.95426812149701	6.20096873546627	5.84525298285778	2.89563154824915	6.35653523052806	5.93059215078587	5.67754813721853	6.40688847763809	6.69584490285442	2.91411835403441	6.89935647869414	6.54499644086122	6.61863788104728	7	5.13991063407885	3	1	1	1	7	7	3	7	3	7	7	7	7	7	7	5	2	7	7	7	7	3	7	74.25	1	3
135	5.73603337227873	5.67791597961824	6.02107854091303	3.6349051107916	1.57660343683925	6.62636867413212	4.43370318136748	6.22453025723246	4.30205417717103	6.8526139684624	6.8646641435594	5.18156753625828	6.59620308843766	6.9754357494535	7	6.39317346443674	4.93575627300305	7	5.92834338318019	5.68969950683272	4.85181799254224	1.57531621587547	7	2	1	1	1	7	7	4	7	7	7	5	7	7	2	5	1	2	7	7	7	7	7	4	85	1	3
136	6.79518666713466	6.38884025303356	6.9157250279968	2.41364774730067	1.8376814515555	4.32674896448627	5.02482724222741	5.23862097522861	7	6.28764940509496	7	5.43139766430355	5.94972012649402	7	4.90218253377231	6.08423842968691	5.9435516076559	7	6.46564887764413	6.01619754863162	2.99438448625709	1.26732137858914	7	2	1	1	1	7	2	7	7	4	7	7	7	1	7	4	1	1	5	7	7	7	1	2	89.75	1	3
137	2.07340348845696	4.9156156467979	5.04215004482008	3.96048765292808	6.99198891572068	6.72609479174244	3.75558449262332	4.51202016732592	5.99682831100286	4.09250850702199	4.96703427118891	6.64813791002004	6.39590932950043	6.41094822478086	5.22125083354519	7	6.62702260584919	5.25543378410252	7	5.95146701745315	5.98742010862395	1.62812514143886	6.37522547204283	5	1	7	1	7	3	4	7	5	7	7	7	1	3	7	4	2	2	3	7	7	7	3	78.5	1	3
138	4.66040794651644	4.56625090535566	1.33442199120315	1.82262644296556	5.37674153136961	6.98899575415039	5.26570999549695	4.79702018015534	6.44321216197525	5.52850271767539	6.83248045866783	4.18248079273032	6.77705547994042	7	7	5.99854995548525	4.16583955885899	5.34743810121678	7	6.58654601891315	5.9676101038922	2.25332953411986	6.36754374676297	2	1	1	1	1	2	7	6	5	7	7	7	7	5	7	1	1	2	7	7	7	2	3	87.25	1	3
139	6.09792186713959	6.47774290577744	6.82607451792157	3.06202578710927	1.06718621920626	6.24203585728295	7	5.6912456566254	5.96211913890203	6.87211269836851	6.94742874669839	6.84677830749919	4.46074483010936	6.18862792132197	5.18216611949578	5.55718099522907	7	7	5.33843635361147	7	6.42424318996752	1.43908739548751	7	2	1	1	1	7	7	7	7	3	7	2	7	7	7	7	1	1	4	3	7	2	1	5	92	1	3
140	4.77886312381103	5.83919239180336	2.15192056622056	5.06027095154621	5.75745652119698	6.94070758616257	5.21937436951594	7	6.82544147033489	6.97343777518828	5.8138282352179	4.48009598463013	5.71045571929105	5.10876357175051	6.02467531880234	6.90342288081427	6.4433580585948	5.83937473048333	6.63502720929369	5.97373839774516	5.81557015528831	1	4.25776822380529	3	1	7	7	3	7	7	7	7	4	7	7	7	4	7	7	3	2	7	7	7	1	7	91.75	1	3
141	3.95984199505346	4.20915916400702	3.03378257290171	1	6.20324338791691	7	2.83299684290082	6.6773390500579	6.70016970113665	5.66976297911559	5.8972972878338	2.8918021837626	6.55833997570291	5.30440630537615	6.54848125916607	6.57173869276498	6.8466228738894	6.63160161587093	4.76147798143291	4.74051001566985	6.13157787770014	2.89756287964599	5.74410727177262	2	1	1	1	7	4	7	7	7	7	7	7	7	7	5	7	4	7	4	7	7	7	3	91.5	1	3
142	5.13034697642801	4.95524480797243	7	5.77054602446989	2.7242937869431	1	6.41895944117717	5.25447937631183	6.28822621193181	4.46486223351896	7	4.21371361498679	2.55772799817501	7	6.71622040963703	6.79808227581198	6.32292957935023	6.73663915121853	7	7	6.25252911733214	2.18762393781708	6.12443899524119	3	1	1	1	7	1	7	7	7	7	7	1	7	7	7	7	2	7	7	7	1	1	7	71.25	1	3
143	5.30965504155906	3.6757934885591	5.26463924319075	5.91730763812671	4.16849950171704	7	5.82542302464335	5.67482759475227	7	5.09489047011109	4.60192013454465	6.43039136206886	4.16992446558556	6.44404894513875	6.39620235850859	6.70643386438447	5.41539049494023	6.20874211332627	5.31206688910632	6.71442558868544	5.33249224829085	6.29992743809136	6.2451117594305	2	1	7	7	7	4	7	7	4	7	7	7	7	7	7	2	7	2	4	7	7	7	2	86	1	3
144	6.47925191339977	7	5.06275054931358	4.78509401036888	1.99243854815184	6.03585546226883	2.14488048241196	6.07853660979291	6.31493209358164	7	7	6.94673296866143	5.58597025407817	7	5.78184966346832	6.18153749478987	3.59466713740984	3.08254582585946	5.29559013517654	4.82805699726122	5.48103484382023	3.78466560522112	6.58832793532441	1	1	1	1	7	7	7	7	7	7	3	1	7	4	7	5	2	7	7	7	7	1	4	87.75	1	3
145	1.08631125679001	5.80201642433508	5.27830986050789	5.2358685281675	7	5.78209027756654	3.92926520703066	3.92321297365745	7	1.84158603895428	4.62254182303703	6.47258348068064	5.96140495065485	6.91116421123514	6.43512656800945	7	5.3705219838304	5.54224017684645	6.12189974839088	5.65390949531425	5.52129276201727	3.12786234422293	6.69537129918126	7	1	7	1	7	7	6	7	5	7	7	7	1	3	7	7	1	6	3	7	2	7	7	90.5	1	3
146	6.16894311222777	3.40878534667864	6.21553342068299	3.63843166405349	6.32014178196738	6.61748870500573	4.00332072205809	7	5.38016419450329	5.81589973350682	6.05782308164693	7	4.49083992170435	3.30436786379704	5.30132660740748	5.24832852839973	6.75467802063695	6.07118570406404	6.62163651598348	6.18559839771127	5.84563368950271	3.52452802446761	6.66762878805504	7	1	7	1	7	7	7	7	4	7	7	4	7	7	7	2	1	7	7	7	7	3	7	82.25	1	3
147	3.83275212879416	4.94764673820443	3.02413126708575	1.68388546421637	3.91647266454147	7	3.76854091083321	5.30415287999261	6.84304979077164	5.04258456486208	4.6522111859051	5.89497226420772	7	6.96851768990695	7	6.92732935391293	6.18551276013096	5.97785592428057	7	6.44075127781652	3.2576407433033	2.62644327610052	3.46405889945833	2	1	1	1	7	7	7	7	6	7	2	7	2	7	3	5	2	2	7	7	7	3	3	107	1	3
148	5.76301166802247	2.54488287132304	5.28415365080286	7	5.42835953814077	5.79197055280611	1	5.21003166931413	7	5.87556074253097	5.4319435991973	6.61171860272957	5.8615711842638	5.84350253180426	7	5.98594655965425	5.59078442377399	5.9449139449543	7	6.57837121659808	6.61920159649712	6.92349087376944	4.43311554849884	2	1	7	1	7	3	7	6	3	7	7	2	7	7	3	7	3	3	3	6	7	4	4	93.75	1	3
149	6.72741902606896	5.80945036330911	5.82014219341272	3.47687940051318	1	6.45513061676501	5.52428674317042	4.18226733671181	5.21617469121061	6.9116011533183	3.92779670731876	5.17317825348896	3.80724912309087	6.28982746870915	6.66063239648636	6.84934716176906	6.69005112049431	6.84214988726892	4.2811078315744	5.86240665965009	7	1.16849181726534	6.11696423129043	1	1	1	1	7	7	7	7	3	7	3	1	7	7	5	2	1	7	7	7	7	1	7	73.5	1	3
150	6.46175152742825	3.96920192258289	2.90116815098396	1.51380663870924	6.77598514976326	6.62412138666813	3.61104220613541	7	6.18400663314811	7	7	6.65658673152144	7	6.13773591207192	6.75754291407993	4.81473109183762	5.86592711188639	6.51853026792996	6.87381366991991	5.60464361738723	3.32100812020935	3.26734696592673	6.58237332685457	1	1	1	1	7	7	7	7	7	7	2	1	1	3	7	3	3	2	7	7	7	7	4	93.25	1	3
151	1.58805603847456	5.09534450587346	5.47165863704304	4.45907255967531	7	6.67281177637352	6.00265526822967	4.61055073017091	7	2.46007084945847	4.78653956504545	7	6.50158701825812	6.72428810984942	6.42918993838241	5.09235542110907	5.31198523527953	5.32900689309977	6.72265300671814	5.87769903475324	5.79379997479409	1.24646052075674	3.71776481264827	7	1	7	1	7	4	7	7	5	7	7	7	7	3	7	7	1	7	2	7	7	7	2	73	1	3
152	5.51464045089898	1	5.93014423112152	4.32167829391118	5.86310030207813	6.12309506719489	5.56968536206619	4.04685512983639	6.47122729248223	7	5.32414663137651	3.73817087000551	6.19759047774957	3.81408246601779	5.54942615986121	6.88659836322548	7	4.54976156113066	6.82705626668506	7	7	6.9086341809046	6.09045699450163	2	1	7	7	7	7	7	5	7	7	6	7	7	7	7	7	7	7	7	7	2	7	7	71.75	1	3
153	6.96044646891865	4.46458499776132	2.90979396610102	1	6.35893341190207	6.60373417375613	5.70677391245681	6.76490842207895	6.00075678524061	5.65770758816891	4.80996653370646	3.19594493757159	4.87228776378293	5.12266799986671	6.84455722491086	5.87922549477008	6.40765752202207	4.92686865307755	5.93439897417743	7	4.68098089061282	4.60410784952659	5.58366120973053	7	1	1	1	7	1	7	7	2	7	3	7	7	7	7	1	2	5	7	7	7	7	3	58.5	1	3
154	6.50069432655264	6.15702120239364	6.09119294831284	4.40654440166364	1.7855644009847	7	5.13739612691731	5.13533235235502	5.42459325150652	4.71669989017545	6.67772735454906	6.7901870119685	3.88034463378411	5.64071239011729	6.39803356896746	4.40784224496818	7	6.64613954972245	7	3.94057312490716	5.23866093309606	1	5.6642564100952	3	1	1	1	7	4	7	7	6	7	3	1	7	7	5	7	1	1	6	3	7	1	3	70.25	1	3
155	3.96331246805576	7	7	1.84463667115045	3.52111955981769	4.68624266701216	4.25646245284763	5.82018614555718	6.06926565083858	5.75865555913003	7	5.01038714975519	7	7	6.81548507506038	5.82816916858892	4.80388239277602	4.48514980683447	5.68307675943101	6.72797129971803	5.99992048261261	2.78783158112042	7	1	1	1	1	7	3	7	7	6	7	7	7	7	3	4	5	2	7	2	7	7	7	2	79	1	3
156	6.79213762022353	5.29617906698487	6.02314764073841	5.62249127269066	1.74531132553947	6.11789638368031	6.27560287521291	1.34710192686884	5.43861301079671	6.76618623573941	6.16607074188266	7	4.2335681231939	6.54871699582301	5.4689050439075	7	5.39394453740181	2.21671502639415	6.45229857674196	4.41129168592567	6.81416739541685	3.87788805429705	6.45181177792491	1	1	1	1	7	7	7	7	7	7	7	7	7	7	7	7	7	7	7	7	7	7	7	67.75	1	3
157	6.70878878880015	5.45278709103927	3.41207122518629	1.90745684489466	5.85711192067578	6.7996940373807	4.15767877467309	6.89110739249545	4.27730530148001	7	4.84990496676274	4.16205869214346	4.02247959555933	5.51540277150827	6.34214946646984	4.14239940286555	7	4.18436446289352	5.27997395028696	7	3.01868493005595	3.12236511058519	7	7	1	1	1	7	1	7	7	3	7	7	7	7	7	7	7	2	3	7	7	7	1	2	89.5	1	3
158	6.21673673882451	5.61357442071595	6.58004920529121	4.55431600116936	2.71123691403146	4.8527233435635	6.12938728419223	5.36240235405091	6.69795133100085	4.61171408935432	7	6.99856252535696	6.27552203557628	7	7	5.02766248641149	4.98832140675865	5.59099730352272	5.34248764142248	5.73507957724639	5.56280066138578	1.09560439905508	5.09855974472903	3	1	1	1	7	4	7	7	5	7	2	1	7	7	7	7	1	1	5	3	7	1	4	73.25	1	3
159	2.52185302912052	6.29393482855704	3.00709234980582	5.45143541805861	4.7021655647412	6.98705260213137	5.87970691235967	6.7243029991047	4.86363344025396	6.39679302539076	5.04725689774372	5.83631442019192	4.78166597095162	5.69220584204095	6.08407728643148	4.77589169034886	6.96359420815296	7	4.73939824695467	6.11000589613963	2.98616088783212	1.90610324400359	6.44827007673784	7	1	7	1	7	3	7	7	4	7	7	4	7	7	6	7	4	7	4	7	7	7	4	80	1	3
160	6.26779493657492	2.46663347937419	5.44801750502658	4.60277206022177	6.06845786187767	6.84837819280782	3.52335213933508	5.54024607057089	3.3446334779526	6.87785808583022	6.72439186950748	5.98801660513882	4.20646362799294	4.75495388778215	7	4.63172014255372	7	5.36826627765319	5.22753188271357	6.85555340514479	6.00844164809096	3.09822963736088	6.45324874618758	7	1	7	1	7	7	7	7	7	7	7	4	7	2	4	2	1	7	7	7	7	7	7	81.75	1	3
161	5.61542826497691	6.05867303254385	6.22066635040978	6.12509651820728	6.46219013161588	5.96020073253645	1	5.60804494021862	5.96762106589448	5.59053443814043	6.5117403932177	6.84325331728378	6.4392506696783	7	6.69054593791526	6.91927330210681	6.49570412564571	3.0489793969585	6.31581686860445	6.59442343887359	4.74849061242307	3.43254211876743	6.60321625654654	1	1	1	1	7	1	7	7	7	7	7	7	7	7	7	1	2	7	5	7	7	6	2	81.5	1	3
162	6.93866121460716	7	7	3.16562987274214	3.07629219873185	5.33587364562769	6.28257896875178	5.25611974560022	4.10201512882182	6.22370520919108	5.21190145814111	4.76974086393734	5.74191258218747	7	6.70511465484248	4.30919226285772	6.03431670574605	5.51166341183271	6.16171288872619	5.93918656534612	6.00846686169258	1.51773820805912	4.21201299565166	2	1	1	1	7	1	7	7	5	7	7	7	1	7	7	1	4	2	7	7	7	7	7	75.25	1	3
163	5.95122882047425	6.87722346092257	6.28389000499551	3.09616190599112	2.42752282048026	6.89996065589332	2.93017927821688	7	7	6.76513720001133	6.0296693240738	5.07909784119451	6.19756741003167	5.79525176703352	6.53323493317311	6.67961739094503	4.58628248776993	6.63047835121455	6.3231365388614	4.55812901757805	5.93037832011444	6.5398990898524	5.09093326127625	3	1	1	1	7	2	7	3	3	7	7	1	7	7	5	1	2	1	7	6	7	7	3	94	1	3
164	3.92915947697706	1	6.17918748827758	4.4087759427883	6.47595288711421	5.28215933978576	1.70105452938608	6.99576714446819	6.76706731987627	4.80944453755774	7	4.86046277147716	2.87739101069208	5.37768969922685	5.79063601055585	7	4.51442229960175	5.88818418252218	6.84004863477436	6.93624519681383	5.22480064234332	6.61964941331034	7	2	1	7	7	7	4	7	7	7	7	4	7	3	2	7	3	7	7	7	7	2	6	2	61.75	1	3
165	5.11020833587626	4.368278322929	5.17179854305033	3.46731059355081	2.19012897439059	7	2.45196633559205	6.58776271512212	5.59768736258741	5.34917062816419	6.37295553932742	5.10554961125598	5.69065040778405	6.32546460942625	6.65914053516636	4.85329457386245	4.85475722927306	6.6729572532489	6.10472311545435	7	3.35365726606007	2.05083209997182	6.4047644066996	2	1	1	1	7	7	4	3	7	7	7	7	7	7	4	2	4	2	7	7	7	7	5	75.5	1	3
166	1.49003243304714	5.98806773987888	1.94717535538957	7	6.24152264879773	6.64059696814071	4.49275758401497	5.20344525547958	6.85557702859832	6.95930068997547	5.17443356920173	5.6951860069535	2.03694407562885	7	7	6.29062533637748	6.26631700077892	5.58152814747851	7	5.96917160947004	4.02110596508561	1.69894992544174	3.48525294425842	7	1	7	1	7	4	7	7	3	7	2	7	7	7	7	7	2	7	7	7	7	7	3	85.25	1	3
167	5.35126460298054	5.74646099880684	6.63165432096098	4.62119848370932	6.50526451682336	5.34156788012562	5.68399643168098	5.7776492651247	6.03592527307915	3.26836712916459	7	6.65157149979186	6.55932897738163	5.94841522026766	6.54490430845602	6.09889451997323	6.41059751835536	3.8072526135586	6.93924828467397	7	6.33827875788114	4.97710890215232	6.3436681110031	2	1	1	1	7	1	7	7	3	7	7	7	7	7	7	2	2	2	5	6	7	7	7	60	1	3
168	7	7	4.87595748516378	4.19847895114305	2.35876660723344	6.62854960173808	2.16505711733057	5.40308453921987	6.20177019611321	6.63171922194533	6.51863570621598	6.64616198583094	2.7266734432862	6.49171433162088	5.2032180062082	6.78194554893242	2.41927434492659	3.61772154324938	6.68182738313543	4.20718898898794	4.6902380278601	3.96637966772305	5.20400114153186	1	1	1	1	7	1	7	7	7	7	3	7	7	3	5	3	2	1	7	7	7	7	4	54.75	1	3
169	3.31106577019746	6.43826106262385	4.52067679705146	1.66035927433608	6.7984890103416	7	4.55007851610124	4.55947315179099	5.18104690101161	7	5.58187267286979	6.10857727622603	7	7	5.97020531681223	6.62909580639026	5.88734963783444	2.59625889212806	4.57536897826648	6.35622446178466	2.57312030388443	3.03056433497557	4.71972370234879	7	1	7	1	7	7	7	7	7	4	5	1	7	3	7	7	1	7	7	7	7	7	3	81.5	1	3
170	1.53939893219784	6.8712449099224	2.0994805808709	6.78533053890321	7	5.7025672701354	4.54720952654503	5.4306381359872	4.80158798888895	6.84410464533293	6.58616691387968	5.69340775973976	1.50439668432229	3.71570825485479	6.75626620081135	6.06249570144977	6.09268155163446	6.46035729457201	7	5.99774481602118	6.17543525063431	2.82032609226382	6.83051848929351	7	1	7	1	7	7	7	7	3	5	6	7	7	7	7	2	2	3	7	7	7	1	2	85.25	1	3
171	7	6.87446924748206	7	3.67886617761673	2.89555062744377	5.44739320939015	6.10988882955256	5.16909630046693	5.50909471722503	5.88129920486103	5.93495179111812	5.01025081160896	4.57301696172596	5.68508565792368	6.27864738318868	5.43953255304576	6.62914221274968	1.12498238383527	6.17810119572018	6.11744523347247	7	1	4.10684060469808	2	1	1	1	7	1	7	7	3	7	7	7	7	7	7	1	2	2	7	7	7	7	7	62	1	3
172	6.45003799568194	7	5.23941935044558	4.22805366591044	1.90052974095479	4.74665883020199	6.10540735116039	3.8080781121666	7	3.00566202205576	4.54519085430003	5.68844350490583	2.1625148643986	6.78563624337015	7	6.71511077003206	6.32307360297907	5.66337797984162	5.35750895971826	5.49160452959432	4.73695209123157	6.28782702518935	6.3985874517959	1	1	1	1	7	7	7	7	7	7	7	7	1	3	7	7	7	4	7	7	7	2	4	68.75	1	3
173	4.05367075488738	4.48479350686858	3.69858761679501	3.2525359841681	7	6.56382101670573	5.14410891421962	7	3.76825472974732	4.5502052621121	4.11627132595394	3.59714457455031	5.68780999292896	7	5.39606023860668	6.96182653644625	6.27803851155987	6.0335014026414	7	5.66417482544557	6.57779163264106	3.26658751660981	6.55493912412957	6	1	7	7	5	7	7	4	7	7	4	1	7	7	7	7	3	2	7	7	7	7	2	87.5	1	3
174	5.84363114960089	5.2085373551478	6.24903021519555	4.43318150525994	3.21734733553474	7	6.31692352853298	6.82986923604521	5.51068867329239	3.41324714404392	5.81107906926679	5.43069843052991	6.07683595918745	6.49111498756911	6.57423801834939	5.13647158356093	6.86033813777664	2.11619870604207	3.67356179289415	6.06054930712451	5.22582590265093	3.69108650678492	7	2	1	1	1	7	7	4	2	7	7	7	1	7	7	7	2	3	1	7	5	7	7	7	61.25	1	3
175	1.90025660273448	7	3.25757219698203	5.67763932200997	3.81140132785367	5.94212010815968	7	6.5918892826917	4.80581336627911	5.14021329863908	6.421005811236	5.71768464221976	6.07503560733077	6.37643043799225	5.6892896103588	2.83629914825826	3.99510645846419	5.5635653706358	6.34532644678446	5.83157032905484	2.111879720962	3.54267499604588	6.14984551031109	7	1	7	1	7	3	7	4	4	7	7	1	7	7	3	7	2	4	3	7	7	7	2	85	1	3
176	5.77164272948759	5.75472342690436	5.6553019348556	4.00382742465998	3.1111264189464	6.92721099024478	2.78936608742747	7	6.85762213531602	6.38027435607361	4.83807368622354	5.36429171768411	5.79558013072621	4.58607529666951	5.79615128677254	7	6.1394046934949	2.03129168538558	7	6.44835494646234	4.61622193812053	3.01304135600976	6.98713031535702	4	1	1	1	7	7	7	7	7	7	7	7	7	7	7	7	2	1	7	7	7	7	7	76.75	1	3
177	4.56244519697445	4.83871930640253	5.2387231800722	4.62226356787629	2.94487595414786	6.26814686667594	5.48952548451524	5.98576828925694	6.2590337889625	7	4.5672322463042	6.45059215654062	5.62781036275669	6.28916816643746	6.65973459893841	3.45345265035866	6.89353028766803	6.34979185680235	3.30241638242152	6.48524897455398	4.16601691617014	5.21425364184395	4.24289522325791	2	1	1	1	7	7	7	2	3	7	3	7	1	7	4	7	4	7	7	4	7	7	5	78.5	1	3
178	4.86741837310287	5.73098056946806	7	1.03148538758907	1.40719624943252	6.38466440769826	2.42458195868248	6.78500909023394	6.6633873932838	5.55021481015098	7	6.66027078758186	5.0017773051377	6.98739292090232	5.40186277706602	5.94899929815767	6.66664788858308	3.40177924130973	3.7601499879104	6.21933826563579	2.44608457954063	2.94448065473072	5.51664774969067	2	1	1	1	7	2	7	2	7	7	7	1	7	2	7	1	3	7	7	7	7	7	2	61.25	1	3
179	6.20975398689903	3.9420006239275	4.95286834129961	2.34085713445253	7	6.25371345453844	6.17471524752871	7	5.14126568257628	4.79005599589073	4.30590741665499	6.50710807721731	7	7	6.4227274266749	6.8080246505364	5.25792847831361	5.23928960946694	5.69651531369079	2.78564226950141	1.72783887644301	2.91578953790679	6.55455611417094	7	1	7	1	7	2	7	7	7	7	7	5	7	6	7	2	3	7	7	7	7	1	7	76	1	3
180	3.12401172751703	1.32347921751166	5.95630142113771	3.77522970460611	6.5240269922208	6.19451588063959	3.43836030834153	6.38624750774971	6.27840372831649	5.8981845618422	4.99541177537371	4.0477578551176	3.6895811580088	7	5.33439186841388	6.26853647081302	4.81273431804438	5.13834889335187	5.01709664360437	5.97897159574936	6.56850383269517	2.22580415966098	5.24324863233791	1	1	7	7	7	7	7	4	7	7	7	7	4	3	7	3	7	3	7	7	2	7	2	81.75	1	3
181	4.61731956293579	5.18893633015165	1.44124829864567	1.46114264862612	5.58302005369885	4.32565171428816	5.86694640602759	6.66322601097641	6.50585954698827	4.8841136780441	4.91971595181408	6.66553827453555	6.50147362213584	4.6430192448378	6.62964687369718	4.50326651903714	6.11356543233323	7	5.54217561985716	5.12855276391573	6.03030616489651	3.17620442183911	7	2	1	1	1	2	1	7	7	5	7	7	7	7	2	7	7	3	1	7	3	7	7	2	85.5	1	3
182	2.54959291818118	6.15392886156531	3.46893588054078	5.54625763533475	6.65827791261408	5.98675925792838	6.24884623891621	5.27452194089093	6.7041456862474	5.37958846461307	6.0279737627598	5.18566924955667	7	4.76525980798916	5.80097505888913	5.5274857024496	5.48048146943739	5.95369009631944	4.35206275479036	3.76294787512407	6.53292057502759	2.569979399553	5.25344430109376	2	1	7	1	7	1	7	7	7	7	3	7	1	3	3	7	1	2	4	7	7	7	2	72.25	1	3
183	1	6.82797642776882	2.45178770645484	6.30914893845088	7	5.50965794387677	3.37504076345257	5.46323709756453	6.41472260383321	7	6.51477297914946	5.5073496093162	4.23181799277832	5.49196154792821	6.00212563914177	3.29080762829154	4.85369167962984	4.56867925872533	7	5.99366121229468	5.39654982137439	1.41598123351171	6.51993615275175	7	1	7	1	7	7	7	7	4	7	5	7	7	7	7	2	7	7	7	7	7	1	7	67	1	3
184	5.78596705019512	6.98419529363219	3.8276383937145	2.88074022466799	7	4.24485719837337	1.12762895448468	6.9711867159595	6.01963241184594	6.3751682295882	1.52918546665021	7	2.17640010425151	6.95951799351987	6.82815258340322	6.16720110245682	5.03056447026983	5.36010100420748	5.71178289659802	5.73850748133136	1.23290868579134	3.65513458990976	5.307904386804	7	1	7	1	7	2	7	4	4	7	7	7	7	3	7	7	2	7	7	7	7	1	7	80.75	1	3
185	3.57877659002839	5.89338989641862	6.95396868748888	2.86420634440259	6.10369742411883	6.93860241510764	1	3.7563752787788	3.87413871665189	6.52833704019363	4.28738198591883	7	5.52998134025949	5.65740182386306	4.90013750917319	7	6.0973507642373	6.72072609538219	4.95826767885289	3.93664939371484	5.0822489115997	3.54541887937923	6.19598123486558	3	1	1	1	7	7	7	3	7	7	7	1	7	2	7	4	2	2	3	7	2	1	3	69.5	1	3
186	2.67510206408067	6.72086439184934	2.06971460702925	7	6.08501025035594	4.6193288974515	1.69863716413119	5.92419512287039	6.79848843235585	6.50409608283298	5.8324927225756	6.20975970499444	4.45946106242551	4.8124944204143	7	5.15068540079055	5.91577458741656	4.06061409307923	6.2108904774137	6.26456656527986	4.50603622303543	2.76616558372924	6.2548305753244	7	1	7	1	7	4	7	7	3	7	7	7	7	7	7	7	4	7	7	5	7	1	4	70.25	1	3
187	3.93326613657816	6.22263156996215	1	4.53288036882371	5.62541765512779	5.47631252866628	4.46097720302578	5.61786882441003	6.60247765478583	6.21114682296656	5.74795673315841	5.13019758847623	6.0950707826198	3.25744152318935	6.14626801000312	6.67437077977849	6.5417149844155	2.93326204088405	7	5.39392391941126	4.48938748096904	1.15663116224	4.0771222792311	3	1	7	7	3	7	7	7	4	7	7	7	7	7	7	7	7	7	7	7	3	7	7	83	1	3
188	3.86526597887731	5.41500559259761	5.79963219298754	2.42486861444381	6.20224272454665	7	2.92899814059062	4.41530627693449	5.08410009008589	7	6.69116509449724	4.3925291602413	6.68006256203365	4.73173291434174	5.97848483286829	6.12123134729833	5.31597070993394	2.70840126070385	4.38614617618407	5.32409857229418	4.98804549471644	2.35376796480492	4.45915447709122	7	1	7	1	7	7	7	7	7	4	2	7	7	3	7	1	2	4	7	7	7	1	3	62.75	1	3
[truncated: 5 more columns]
