# Supplementary material for: How Are Mate Preferences Linked with Actual Mate Selection? Tests of Mate Preference Integration Algorithms Using Computer Simulations and Actual Mating Couples
Source: PLoS One. 2016 Jun 8;11(6):e0156078. doi: 10.1371/journal.pone.0156078 (PMC4898694; doi:10.1371/journal.pone.0156078)
Supplement: S2 Data — Long-term couple and agent-based model data analyzed in Study 3. (ZIP) [file pone.0156078.s002.zip › S10/Polynomial Model Data/Polynomial Couple Population 01152016 1003.csv]

	trait1	trait2	trait3	trait4	trait5	trait6	trait7	trait8	trait9	trait10	trait11	trait12	trait13	trait14	trait15	trait16	trait17	trait18	trait19	trait20	trait21	trait22	trait23	preference1	preference2	preference3	preference4	preference5	preference6	preference7	preference8	preference9	preference10	preference11	preference12	preference13	preference14	preference15	preference16	preference17	preference18	preference19	preference20	preference21	preference22	preference23	fitpoints	sex	algorithm
1	6.34639091815715	5.54804865582125	7	6.52681172324854	6.13272126261949	6.55994109715702	6.05228751412101	7	7	6.41824535952428	6.93038767449136	7	6.84438306785881	7	5.88070056213437	7	6.21374159489406	5.02404337034663	3.18545540311453	5.29547444266585	6.454608560672	6.09224789170326	6.97378786742491	7	2	1	7	1	7	2	1	3	7	4	7	2	7	7	7	1	3	7	2	7	2	7	104	0	3
2	7	6.82299373424054	6.88350764444975	7	5.74473392984332	5.13885607682405	7	6.68479886017586	7	6.56350738312608	7	6.79538896908667	7	7	5.12675274486393	7	4.75887254011965	7	4.66422610744137	4.92027199631152	6.95454882140421	7	6.13641102517862	7	7	1	7	1	7	2	1	3	7	7	7	7	4	7	7	2	7	7	2	7	2	7	85.75	0	3
3	6.98944805846744	5.3852322087746	7	6.54618117305707	6.16804307571105	6.45000236860992	6.33985647814816	6.12816954297533	7	5.25339620387647	6.78947035047021	5.99900039721923	6.89444660916218	6.42474356366447	6.38877188594025	6.19853564899377	6.62214557591016	6.20947339038024	6.12833411967339	6.47404862343235	5.79656340441922	6.92878823739078	6.40268647060425	7	1	1	7	1	7	2	1	7	7	5	7	2	7	7	3	7	2	7	1	7	2	7	97.5	0	3
4	4.64049722861572	5.75825200198562	6.35604687258762	5.94326180653244	6.71875406254212	6.56190287836527	6.6754962616357	6.74522101781066	7	4.89557206858752	6.84612047322011	7	6.63874876987007	6.38091306150238	7	7	5.82858218370789	7	3.84586733856842	6.04324276968107	4.79636110649047	6.68516183907255	6.12654777807335	7	7	1	7	2	7	2	1	7	7	4	7	2	4	7	7	7	1	7	1	7	2	7	80.25	0	3
5	6.40096291169413	6.60554767977493	6.58509052043943	6.62051298434005	4.14313603746861	7	4.43418687929065	7	7	5.8667284992427	6.88515381015926	6.79685372665405	6.89676963874685	7	6.7063938165868	4.52238652321941	7	6.86572586493049	1.90498679307287	1.50390993250508	6.22675047177791	7	6.15631763010632	7	1	1	7	6	7	2	1	6	3	2	4	5	7	7	2	7	7	7	1	7	2	7	90	0	3
6	5.09492136955311	6.13307638126261	5.37677512491277	1.02858821753638	3.06529857872056	5.97170001818414	6.42005666776041	5.96726572138863	6.96748499019729	6.98685730670805	7	7	6.32072234562788	7	6.54853892311762	2.16043576892457	6.6076750532287	4.37903873895781	6.69002454079384	5.79484831896471	5.84491114495033	5.44531753814775	7	7	1	1	7	1	7	1	2	7	7	7	7	1	7	7	7	7	2	7	7	7	3	7	103.75	0	3
7	5.43406955637398	6.75810478243445	6.54234606180123	1.15520022289447	3.16699402525168	2.71593951268544	7	6.41814529942671	6.75682981094139	5.36667677559838	6.91138106797658	6.50363229165758	6.02812502258334	7	6.53796191686948	7	6.49816856985003	5.23929429883554	6.36952352646621	6.15954954235151	6.042458748392	4.8220321515723	7	7	1	1	7	1	7	2	2	7	7	7	7	1	7	7	7	7	1	7	7	7	2	7	88.5	0	3
8	6.37588388252057	6.46271459392923	7	5.68423557513535	5.26936695015112	4.73086810928644	6.46318607631225	6.75013141098583	6.5403096103617	6.66021828799795	7	6.03762900427824	5.9885195047774	6.65313030588146	6.56934574703862	6.9757211368055	7	4.57442249780323	3.72680608484474	6.48443928437807	4.25828012282231	6.91698003160824	5.38356488826788	7	7	1	7	2	7	2	2	7	7	7	5	7	7	7	7	7	3	7	4	7	2	7	103.25	0	3
9	7	5.10553039495746	5.22110141843422	6.78227225965021	6.12717464004655	5.75083469094109	5.84599899184858	6.59991002488711	7	7	6.18343671760159	7	7	7	5.75133531066366	5.01985056958555	4.77886548939583	5.24540927063827	3.13786360184824	3.80156889953733	6.81581025287553	6.72801083172426	6.58118998446537	7	1	1	7	1	7	1	1	7	7	6	7	2	7	7	1	7	2	7	4	7	1	7	102	0	3
10	4.38205241670722	5.79182892464844	6.53239814720097	7	7	5.99312288873545	6.84283011864804	6.56613031692945	7	3.9888633521151	5.75506964561813	6.90810081559318	7	6.45044262803629	6.14985313892843	6.86213377117374	5.97029707324648	7	4.19290802736277	4.34286976887365	5.49337047852203	7	7	7	7	1	7	2	7	1	1	7	7	4	7	1	7	7	7	7	1	7	2	7	2	7	76.75	0	3
11	5.23474807632458	5.77980703299189	4.80039552458449	6.73781577299038	5.33125685109482	5.91667114501697	6.72842735583375	7	7	7	6.07775349976655	6.29507922172467	6.05525222096879	6.68949587009676	7	1.69594582737932	5.44770502585728	5.32395264077387	4.34525497192473	3.28669440359078	6.1689108211696	7	6.44844830768943	7	1	1	7	1	7	7	2	7	7	4	7	1	7	7	7	7	1	7	3	7	2	7	90.5	0	3
12	6.07949312858658	7	4.81274216956322	6.80149218371686	6.0811374647146	7	6.07919019380961	7	6.12432233627576	6.43996493083573	6.91414913809995	5.25375689364996	7	7	5.36368398997549	3.30734972156859	6.33394319663106	5.96340358600678	6.17839422050427	4.07734324540165	6.79861025692204	6.76362817757141	6.49733001039796	7	7	1	7	1	7	1	4	6	7	3	7	7	7	3	1	7	7	5	7	7	2	7	77.25	0	3
13	6.86244319083837	5.13346957053503	5.79651338825161	6.62491182631347	6.19951403961499	6.02383247512098	7	7	7	6.43520183725603	6.29226644607605	5.47131362841948	7	5.36361811934563	5.598194695801	7	6.76489828289935	3.53362762882684	3.95181797338628	6.46963093179508	6.55622147485076	6.974903506258	7	7	1	1	7	1	7	2	1	7	7	7	7	1	7	7	7	7	1	7	7	7	2	7	86	0	3
14	6.79042149845078	2.79382072936099	3.32704531606862	4.01537448525369	6.35283248687717	6.80272474667482	7	5.52849866738553	4.3174839099502	6.01718172924892	7	7	6.87728923989888	5.29592309853159	6.89180991184025	5.34558027614005	3.44997204026389	6.02741915240502	2.57857929333427	7	7	6.81649610007744	6.38795523342755	7	1	1	7	7	7	7	2	6	7	5	7	2	7	3	7	7	1	1	3	7	1	6	87.75	0	3
15	7	5.16694580712519	5.4794361782842	6.86878541748827	6.71811674735508	5.57625617421243	6.30744982362606	7	6.7722281582646	6.13443785550029	6.30107870908041	6.88089440093077	7	5.39591825408701	5.74222036571541	7	6.12786259565298	3.7322256706694	4.84119611990588	5.7356858732933	7	7	6.15822689432029	7	1	1	7	1	7	2	1	7	7	3	7	7	7	7	7	1	1	7	2	7	2	7	77.5	0	3
16	6.9966088430374	5.12620648675197	4.38917454108497	7	6.0914318346184	4.41133630171645	6.64350372920939	6.82182763271879	6.97424985459382	7	6.52062227379061	5.6791352272796	6.17183002912152	7	3.78620378987431	5.18769039100883	5.07857985062753	5.48563644153011	4.79305255823904	5.38127418156529	6.60292342203516	4.91833634007487	7	7	1	1	7	2	7	7	7	7	7	7	7	7	7	1	7	7	7	7	2	7	1	4	92.25	0	3
17	6.61279324791872	7	5.69721420224122	6.25387224196554	5.83197941510612	6.21466277359499	5.89268983201285	6.16807764186218	6.34361505424596	7	7	6.79410304676439	5.2104503750755	7	4.89780504789557	4.1203702392141	6.50544078606921	5.62299938174536	1	6.87949382885162	7	5.56790886808331	7	7	7	1	7	1	7	1	7	7	7	7	7	2	1	7	1	7	7	7	1	7	1	7	100	0	3
18	7	6.90218869995829	2.90112179876156	6.97304733274634	6.39835034299808	6.03072810074089	6.78675977653821	6.06859883388979	5.94501582515653	7	6.56922836125219	5.09053057056563	5.90295640644668	6.62129614463825	6.22118897708369	1.26753583519161	6.11351929705409	7	5.71971583632074	3.69690741149246	7	4.87159052506674	5.44329388065768	7	7	1	7	1	7	2	2	7	7	7	7	5	7	7	3	7	7	7	7	7	5	7	71.75	0	3
19	6.09064723632897	6.93658424839977	5.96577713485853	4.77398967126408	6.00053349472148	7	7	6.18694902175471	6.98489706280454	6.49995573323957	4.51763024555556	7	4.59057652151213	6.13270278009807	6.44668855656037	4.30551905164366	6.76020897085093	6.11564310037894	3.84878065176997	4.75585677212261	6.42626200379004	7	7	7	1	1	7	1	7	7	2	7	7	7	7	1	7	7	6	7	1	7	5	2	2	7	94.5	0	3
20	7	6.4132103226467	4.1480200809207	6.91170206806656	6.13041627068021	6.5986695253445	5.6973634172618	5.79536890138741	6.1715144433634	7	7	4.9739818240945	6.40470306827731	6.69259242322488	5.76091430666266	5.27753431608504	6.76647284243106	2.78189256038168	7	4.79170927460135	5.63456435747625	7	6.28423002839358	7	7	1	7	2	7	7	3	4	7	3	7	2	7	4	7	6	7	5	7	7	3	6	90.25	0	3
21	6.696900582735	7	6.34672243369473	7	4.93712597145886	6.64551933422314	5.77574092899384	6.41209776704747	6.19441826088043	6.81128681458792	5.41096602861818	7	6.38190439868052	7	7	3.58887981582146	7	7	5.802140160286	6.93398218628911	3.63493244391558	3.87122997504775	4.29636169037793	7	1	1	7	1	7	7	2	5	7	7	7	7	7	5	6	7	7	7	3	7	2	7	83	0	3
22	5.63251109344624	5.7575314334563	7	6.85755789324503	5.96253594199359	5.03836734264474	7	6.75527330103074	4.16904241023363	6.91418457173405	5.21530382997848	6.65969180447049	7	5.89035966249837	1.4457910920482	5.64485639412361	6.3736746841753	6.23341626961087	5.98711633344246	7	6.10140796799931	5.05003058726928	6.4797896677869	7	7	1	7	1	7	3	2	2	7	7	7	2	7	7	7	7	7	4	7	7	1	7	88.75	0	3
23	7	5.39349732280485	7	6.05438919612629	6.06068162001625	3.63967488194746	7	6.89110312051953	7	6.56040555285434	4.93327314148228	5.76771797239942	5.36151631549366	5.2631679458799	6.56983625586109	7	6.4185489627927	3.39891000465672	3.23425013428889	6.78763794631209	4.86572971032019	6.86280544401843	7	7	1	1	7	2	7	7	3	7	7	7	7	1	7	1	7	7	7	1	5	7	1	7	83.5	0	3
24	6.13743802379288	5.12815756427277	7	5.43734144353586	6.78458029353904	3.90303924452218	7	7	6.35797316728344	7	7	6.70458912895848	6.42352306590001	4.81434732839449	1	1	4.90542011913261	6.10427272235385	6.28589239614041	7	6.45792853762952	4.40754693518329	7	7	7	1	7	1	2	2	2	2	7	2	7	7	7	7	7	7	7	7	7	7	1	7	91.25	0	3
25	6.98041042458225	5.41710871118073	7	6.60285622523928	5.30368143082653	6.8268402801426	6.68544083659612	6.48122804796037	6.93190951655618	5.39270474843497	6.38969375549038	6.55770900229908	4.92203413085684	5.40553448500332	6.00678676099355	6.12623842470652	1.70972591189647	5.94096816943054	5.39040877936776	6.78466586723668	7	4.66772999238727	5.82708909278929	7	1	1	7	1	7	2	3	7	7	7	4	2	7	7	7	7	2	7	2	7	2	7	91	0	3
26	6.5936308205466	7	7	5.62218540676766	5.54981567242491	5.75236295290577	5.71751867764926	6.53802386669206	6.76533432036728	5.32107435024409	6.65233831037542	7	4.14359565337737	6.83958191512977	5.65229245799877	5.49148298125212	4.3105502474911	6.15262588006446	7	3.61563896640238	6.14838402336508	6.27903528226633	5.81136610504939	7	7	1	7	2	7	4	2	3	7	7	7	7	6	7	3	1	7	7	3	7	1	7	90.75	0	3
27	5.43374736496451	6.86477155841634	7	7	6.17832816717721	6.53808490679518	5.01693304127782	6.63592763987089	5.25565388338987	5.56392945478256	5.39790407768225	6.94249402378442	7	6.42827284058147	6.60002206452139	5.4402041133321	7	2.43815240616304	2.67335964864712	6.60723278305592	5.34982697106485	6.93152467015428	7	7	2	1	7	1	7	7	2	4	7	1	7	3	7	7	7	7	3	7	7	7	1	7	82.5	0	3
28	4.9637959871107	5.51872545049708	7	7	6.69023804374139	4.33490644114579	5.55423131025666	6.91263379632347	7	7	4.29003747474955	6.26314748025124	6.51836946089665	5.74773886082685	1	5.78603137651426	4.98100319235131	6.95782489420113	4.94372820757758	6.79072129026983	5.96528262572092	5.27039537567308	6.72972817652257	7	7	1	7	1	2	7	5	2	7	2	7	2	6	2	7	7	7	7	7	7	1	7	86.25	0	3
29	6.54250933415879	6.4937026490776	7	5.7099771571632	5.53705984609284	7	5.53980880162834	6.29503596997396	7	5.8761841100436	7	6.59366215905973	4.0699088877799	6.05888641001065	5.72464322532159	6.25433479495986	3.54679410402579	5.85946483949194	6.52950985647132	6.40161393985342	7	6.67603276456901	5.03394501358356	7	7	1	7	2	7	4	1	7	7	2	7	7	5	7	7	2	7	7	4	7	2	7	90	0	3
30	5.42891836287511	5.00437730516373	4.21928034923712	6.13797295156834	5.4819731213639	4.95533370996226	6.97437292399984	5.93453158873303	7	6.68538887931546	3.22707953571627	6.61962860999921	4.99630292488307	6.59189258340019	5.42232341312941	6.76196788063461	6.94477365669534	6.36069305508101	4.51637204871986	6.66377260281488	6.32460901723204	2.5598728565673	7	7	1	1	7	7	7	2	2	7	7	7	7	2	5	7	4	1	2	7	1	7	7	7	88.75	0	3
31	6.91657436335514	4.70003803413057	5.56209640631966	6.63811251192856	7	4.78586289004397	5.0874356135094	7	7	6.20797133604011	7	6.9579649457766	5.32019513710965	6.61416669537227	6.40892915842114	4.47400621425237	3.00037421284172	6.58433608521715	5.34670413663655	5.67686999410538	5.68135390129236	5.85687624760235	6.08102857890017	7	7	1	7	2	7	1	1	7	7	4	7	2	4	7	7	7	6	5	3	7	7	6	77.5	0	3
32	5.67499986433642	6.33080391543327	6.72755923882247	6.4584708767563	5.96502202371554	7	7	5.83363008651125	5.84390920110813	1.29780168763836	5.44397947745292	6.52621345456314	7	6.54983774110847	7	4.03475115725198	6.6081962215319	5.22973789588414	4.92047318793613	7	3.78410386044455	4.40394719163295	7	7	1	1	7	2	7	2	2	7	7	7	7	2	7	7	7	7	6	7	7	7	1	7	91.25	0	3
33	6.22775965676373	6.75207918095525	7	4.68410525112585	6.3117568590576	5.97646147190505	5.0623560436018	2.49977659219997	5.34073868677374	7	6.03192455431706	7	6.02784434440707	6.78116381697099	6.69292531548857	4.8993941085655	7	6.59049719210209	2.665609229293	7	7	3.21433295474264	6.91342117522862	7	1	1	7	2	7	2	1	3	7	7	7	7	7	7	7	7	7	7	2	7	7	7	103	0	3
34	4.6171896672227	6.70391224875654	6.63818756938062	6.56979741299746	5.83785216595728	5.13363015024008	5.0396578929654	7	6.84399968542896	4.39927874086843	6.56879407369044	7	7	7	6.59255266627793	2.84315672595603	2.33763006927195	3.08813996670447	7	5.00726438943404	4.0768436953521	5.95910740534386	7	7	1	1	7	2	1	7	2	3	7	7	7	2	1	4	7	7	3	4	7	7	2	7	87.75	0	3
35	7	6.92090601078268	6.35712883047794	5.48877349271265	5.89883178416278	4.75023863826368	3.80892841173281	5.85340591024524	6.41314671098689	3.69791829001757	6.69356347744385	6.22020432244487	6.20714175660743	7	1.85942973219677	6.2838831213947	5.18490610624095	6.42003536097886	7	5.62146080791694	4.92805142378114	5.08206167286876	6.77038124828959	7	1	1	7	3	1	2	4	2	7	5	7	2	7	7	7	7	7	7	7	7	2	7	88.5	0	3
36	5.35135685119382	6.59186020697786	5.8226573677193	7	7	6.58690973646096	5.14168947464059	6.65165860899332	5.32917611362896	7	6.9451473190763	6.08915667379968	3.7149357850575	7	5.81330322185786	4.07647058890535	6.9412181086353	4.38621586793812	3.68749501849173	4.65491024663859	6.45973319103005	6.27535964224073	6.26212406794794	7	7	1	7	1	7	2	1	2	7	7	7	2	7	7	4	7	7	7	5	7	2	7	80.25	0	3
37	7	3.01209300140963	4.1777920274729	5.33549320700911	5.12746355131751	5.98060671389796	6.79712408543598	6.10770902814594	4.94642609038869	4.55868564006252	7	6.40127759406347	4.70724078415976	5.20518540731707	6.06260092108377	4.11053223184588	6.08764845353327	7	3.31844692126509	6.67469455252227	5.57635854274687	6.8519659822911	7	7	1	1	7	4	7	7	2	6	7	2	7	7	7	7	3	7	7	7	2	7	2	7	90	0	3
38	7	5.62365312958287	6.07770677009048	6.39717584895097	6.61464369265929	5.52303804640047	7	6.84211567670219	6.81468106742249	6.5774418818918	6.52327177799973	5.79983409533394	6.20183551721944	6.601782221974	5.99183201390892	6.47253433656525	6.12426431069008	2.54181964690902	5.20686442994605	5.99293939274567	5.21605347241216	5.6201592442184	6.02650240838959	7	2	1	7	1	7	2	1	2	1	7	7	1	3	2	2	7	4	2	3	7	2	7	83.75	0	3
39	6.66166872738685	6.38458433866428	6.09498502493766	6.10193550567681	5.36537639875686	6.49052456795556	5.83129435784902	5.57302861058445	6.9410427071554	5.31356782236604	6.93728173619445	6.32862615364521	4.1153230172128	6.10921998918447	5.74745036311744	6.37052453796785	4.24913972760284	5.79596861950491	6.09602650350705	6.28469176141115	7	6.9758062103256	5.3039338983584	7	7	1	7	2	7	4	1	2	2	2	7	7	7	7	4	7	7	7	2	7	1	7	95.5	0	3
40	6.02064716261763	5.74828019681692	7	6.69222937634702	7	6.83810982238609	5.91395577779472	7	7	6.56707573301932	6.68577447918658	5.1193048441083	7	4.94895777395174	1.56013965880326	1	4.38310519951148	6.41511428452886	5.44120002714007	6.86052521020614	5.59361461027861	4.92913133734334	5.65330051643188	7	7	1	7	1	2	2	2	3	7	2	7	2	7	7	7	7	7	7	7	7	1	7	76.25	0	3
41	3.91739747562586	6.09727729721781	3.93036130063083	7	5.24963369375248	5.8180006862193	6.2929006531128	6.39106127247587	6.90215847007877	6.26475510834351	7	7	5.21471242982012	5.51142791305591	5.73896966295291	3.83612608635389	6.71586817898867	6.49381237446266	2.29716320956397	6.05625322468802	6.7857948507454	5.75350134282238	7	7	2	1	7	1	7	1	2	7	7	2	7	7	7	7	1	7	1	7	2	7	1	4	95	0	3
42	6.19381410821611	4.10771665806391	3.67443005092018	6.51724734236244	4.5325057656669	5.78301951638942	6.55239675277697	7	5.98929389021417	6.25349429047623	5.35651292841303	5.33508578330476	6.58264476133986	5.59716393817769	6.91220426992949	6.0580991146674	7	5.8407201714858	6.27680367256455	4.50279490761732	5.83543243979569	7	7	7	1	1	7	2	7	5	2	3	7	7	7	1	7	2	7	7	7	3	3	7	2	7	81.75	0	3
43	6.92249659618061	5.37701496901671	7	5.29121328958816	6.37217899722624	4.85465942754945	6.79568124384889	6.55003145068057	7	6.42188362400255	5.01233887541157	6.11480071693237	6.7081781139044	5.19928472142419	6.60485545305524	7	7	3.62134602122593	3.92108004105248	6.88991812193743	4.7334442479493	6.37642634594309	5.09761148196635	7	1	1	7	2	7	2	2	7	7	7	7	1	7	1	7	7	2	7	3	7	1	7	79.5	0	3
44	5.45379870756278	7	7	4.99806328593095	5.87052765519499	6.2719540466501	6.58131187888927	4.98098581947803	6.53773368454218	7	4.73160996306441	5.9064531724616	5.16597954114464	7	6.56920722992689	4.06211788863073	5.60928974254499	3.18080643540866	3.28919240640211	7	5.94352602101189	5.59153989704601	7	7	1	1	7	1	7	1	1	7	7	7	7	1	7	7	2	7	7	1	2	7	2	7	89.25	0	3
45	5.0311219942198	4.39203585316956	4.99741163698286	7	7	6.27697733231389	5.21424882404497	6.53087313573039	7	5.9781563288833	7	6.93001931846963	7	6.36392035552067	6.36367946491219	6.99954179070232	4.68813352916922	7	2.298225973364	2.8430543321468	5.3302925244449	2.7324454790153	7	7	7	1	7	1	7	3	1	3	7	7	7	7	7	1	7	7	7	7	1	2	7	7	70	0	3
46	7	2.52698275136751	3.99304500510145	4.18364595640851	6.49378858934972	6.085647868404	7	4.87836295690759	6.39332571388668	4.79936940342822	6.41674806383673	6.23035789028442	6.36132884029048	3.85636854413405	6.80854123968257	5.01260008206889	6.40578640715632	5.51386916715394	2.60200375377715	7	6.78470001479627	5.76797989769467	7	7	1	1	7	7	7	2	2	2	7	5	7	2	7	2	3	7	7	7	3	7	1	7	92.75	0	3
47	7	5.20663080942356	6.33365047499462	5.65546981690193	6.7991640812446	6.85246632083617	7	4.62463015716312	5.46132709904555	5.22744349947343	6.83962182913711	5.8843401129077	6.2023661930575	6.20454383925334	6.37011682979908	6.84995532169184	7	4.38951081398743	1.18548303491243	6.54291513324122	6.8422362447304	6.44230003360527	4.86415470505749	7	1	1	7	1	7	1	2	2	2	7	7	7	7	2	2	7	2	1	4	7	2	3	91.5	0	3
48	6.57983933935104	6.01554416965102	5.1342686006994	4.89621290963119	5.66282030050054	6.101918552721	6.09330675017423	7	6.97833107032672	6.20125406513321	6.8920452679135	7	5.46648959099668	4.8337781148544	6.98230070625372	2.04064574730084	5.57436227120556	5.56466775081638	4.9939148902731	4.31244210533785	5.70855763718054	5.04937072777784	6.49869945404364	7	1	1	7	1	7	7	3	7	7	4	7	1	7	7	7	7	7	7	3	2	2	7	87.25	0	3
49	5.85731281539647	5.48183415494471	5.23002479982704	7	4.62870533554971	7	6.26953150589005	5.99337158727653	4.43451738609723	7	7	6.50486040210393	6.65444781555714	4.98186922218131	7	4.87698740075341	5.55124798627341	4.96985321606991	5.62298344943839	4.42433067025575	4.94773766208495	5.02380109027587	7	7	7	1	7	2	7	7	2	3	7	2	7	1	4	1	1	7	7	7	7	2	1	7	80	0	3
50	3.79885897960941	6.65294693780836	7	2.79757940833859	4.09375214001601	4.95800675819319	6.71399810136653	6.55788354797317	6.32807198159304	4.85559794714077	5.86971567580961	4.83619716262137	7	5.41812863861978	7	6.62448466596839	2.73527191793845	6.54918708815718	6.92708815906642	5.8261620204501	6.63005876800329	5.12120322363808	6.02280319803746	7	1	1	7	1	6	1	2	4	7	3	7	2	7	7	7	7	7	7	3	7	1	7	66.75	0	3
51	6.45715220810163	4.82320743819199	7	6.79100805703062	6.90700028917093	5.88440149962738	6.58784941427201	6.2983971257619	5.06759762769914	4.96385329869675	6.98564084550282	4.98974510310957	6.23176235881646	5.91675178021413	4.50067110499262	3.47050950804371	6.26875234378696	4.98016639295417	5.96378869330296	6.75859785345746	6.7715672615431	7	6.22040652566247	7	7	1	7	1	7	1	2	7	7	2	7	7	7	4	7	7	2	2	7	7	2	3	69.5	0	3
52	6.6768592526422	5.33491546283314	3.18253925532604	6.05881908429184	5.41369752871234	6.23017180714314	5.67060894329362	5.35420868753909	6.62037812066705	5.06282313610965	7	7	6.76373666849284	5.75437160884611	5.85180129779464	3.88820981096681	2.03006452367934	6.23645316980047	1.19228897746923	5.14416097259398	7	3.08994076917651	6.79503775608771	7	2	1	7	1	7	1	1	7	7	7	7	2	7	7	7	7	7	7	4	7	1	7	108.25	0	3
53	6.11301066873937	4.04078956692724	7	6.70818045709799	7	6.43176065323124	6.75720774745705	5.46266585322606	6.11466079397776	6.59369017835508	7	5.75489444683715	4.98526272319397	4.96371781537022	7	5.94017932787073	7	3.48714859888994	6.70727198722552	6.56078914545068	6.40166305237192	1	5.70671550799033	7	3	1	7	1	7	7	1	7	7	2	7	7	7	7	7	7	1	5	7	7	2	7	80	0	3
54	7	3.29393440333363	5.64589047790094	4.7675248268402	5.15438566790352	6.05356053146257	6.70082195100104	7	4.44908134030351	4.62819761049698	5.57322697211637	6.52478175378328	5.00040520579745	5.71935170817744	4.86179252584169	4.05583304039193	4.39428700863939	6.8197137107278	3.04021712638828	6.55868529069	4.77998173763448	6.94788275104918	6.49831497041972	7	1	1	7	5	7	7	2	5	7	3	7	7	7	7	7	7	7	7	3	7	2	5	80.75	0	3
55	6.1155518061889	4.56451260412754	4.32757594278842	7	4.24997253892647	4.84402123022899	6.75244303678965	6.40355602542103	5.04455137633869	6.26005968133712	6.98717555514258	6.2779799081832	7	6.86323427307884	4.47526931927236	3.69032019568829	6.7777014008826	3.40366776719907	3.30886498288296	4.72747815107439	6.76159604833818	5.01062770911254	6.24534209384248	7	1	1	7	2	7	2	4	7	7	7	7	2	7	2	7	7	7	7	7	7	1	7	89.5	0	3
56	4.70905609431441	5.67991343986254	5.76517372654395	6.46183319487906	5.66109010986213	6.64440838518912	6.6965063061721	6.97182477826364	5.95129498453144	6.63225708880731	6.29119829459705	4.99485217404085	6.12295895924817	7	4.9178003868891	6.48123637048781	5.04366554355601	2.5229533629113	1	5.08742910203463	5.31798702424585	1	6.98812444339047	7	1	1	7	2	7	6	2	2	7	7	7	7	3	2	7	7	1	7	7	7	7	7	75.25	0	3
57	6.2099770024171	7	6.54130808878455	6.24367639051605	6.74524683098329	5.56438331192257	6.55874903271009	4.0791200543241	5.2805706563634	5.88307624656348	6.9384200086512	4.26037280640764	6.78279984471553	6.05532981997486	4.65877749039878	3.94888302551783	4.15911663071589	4.28831643705888	2.81540056295811	6.53840877085413	6.5716510009062	5.19397815543665	7	7	2	1	7	2	7	2	6	7	7	2	7	7	7	7	7	7	7	2	2	7	1	7	80	0	3
58	5.37299435017428	5.24083238143944	5.29667571318741	1.94497496027992	4.06437373487124	5.18336394436514	5.44870408154024	6.9735881254235	7	7	5.25017125710555	5.6052421852099	4.82538565374911	3.81973393175095	5.12828070133612	7	7	6.23302018048898	5.97834203022359	2.85542560762203	6.45135805927765	5.66998637436242	5.61119686431952	7	1	1	7	1	7	2	1	7	7	7	7	1	4	7	7	7	7	7	7	7	1	7	72.75	0	3
59	6.06622147659502	3.86466341947194	3.67147051323938	6.70026652720756	5.96795683817699	5.86155473294011	6.56594567471643	7	3.77977907950245	6.83637977595521	5.41366446820481	6.62808561263446	5.93562046831856	7	5.65570448077969	5.93963101073947	1.36994947365148	5.54694801298088	4.01641266718824	6.97669428440234	6.46702289199937	3.65963152448141	4.18636489824594	7	1	1	7	7	7	7	1	6	7	7	7	2	5	7	3	7	2	7	2	7	7	7	81.5	0	3
60	5.47069385584979	6.73793468958059	4.70820223836792	5.18571204504368	7	6.6899796665606	6.76630411836853	6.55724474069322	7	7	6.08237875755027	6.48545426238005	6.46495404771573	4.50807884526851	6.28691867284734	1.71448304793609	5.02566220333797	6.15164471686149	7	5.800575109092	5.31832914287328	6.95042285084173	6.32231485259459	7	1	1	7	1	7	2	3	4	7	2	7	1	3	7	1	7	7	4	4	7	2	7	60.25	0	3
61	5.72560049065473	5.61584696886459	4.63168613929273	7	6.01257028933616	4.36694075545563	5.61297382096367	5.05022085457394	7	5.40613761429069	4.06392934465141	4.93061343409653	5.97296599200271	7	7	6.80037146785093	5.12814963634601	2.7357162261112	5.6140682158983	6.84514362273524	4.52135937807761	7	6.02354123067979	7	7	1	7	1	7	1	3	7	7	3	7	1	7	7	7	7	7	7	2	7	6	7	70	0	3
62	7	3.61705236788456	5.18608874348012	6.29576996163392	5.25607396239474	6.04839815811055	5.17641710909608	6.19699848683688	6.43720652169319	5.69269226782504	6.43545163888777	5.69407026214779	3.91139128573082	6.34848258166735	5.12334787228619	5.29404691514604	1	5.79767637747351	2.8816505941949	4.66826655692925	5.61932196809325	6.93846576913436	6.07280641625859	7	1	1	7	3	7	2	2	7	7	2	7	7	7	7	2	7	3	2	4	7	2	7	74.75	0	3
63	5.39632788519281	5.09949284243064	6.5525223471354	6.92383062441399	6.57244207926526	7	6.33925785598842	6.66202882321085	6.97677577403262	2.74872029495403	7	6.88630174427083	4.27967957656272	6.279239420896	4.7013924016847	5.27106059415241	6.02167394322858	7	2.9227433305848	5.34530785854141	6.59800612393027	5.50309624299389	3.43848418577496	7	7	1	7	1	7	1	2	7	7	7	7	2	7	1	7	7	1	1	5	7	1	6	70.5	0	3
64	5.07726949850391	7	7	7	5.41268348583333	5.25008336152038	7	6.24158750930524	7	5.05174848650752	1.61908629707452	7	7	6.89471173093699	4.85262546261037	1.83025002666883	7	1.02663130405378	3.86132581532193	4.8522109816655	2.36857218305036	4.27989507281054	5.7501774272661	7	2	1	7	1	7	7	3	3	7	7	7	7	5	7	1	7	1	7	7	7	7	2	83.25	0	3
65	6.21909545232768	7	4.91829266885728	2.11297875304104	7	3.74233009916474	4.37102481102601	5.47777311562194	6.39367553007309	4.70392284531801	6.59740969334753	7	6.19260074797268	5.07497564858459	5.53700079306192	6.71624673151434	5.24158528713797	5.47199493849642	7	5.36188252823017	2.95690995295813	5.80005308455999	5.3451708744427	7	1	1	7	1	7	1	3	3	7	7	7	7	7	7	7	7	7	7	7	7	2	7	71	0	3
66	3.4864081860497	5.69388053230215	5.05565723449721	7	6.40523345098998	4.19560360044651	7	7	6.91374141377229	5.91300274819586	5.87150802329276	6.41002812518274	6.32761786661424	5.88456350313577	6.74705187601818	3.44744273846428	4.31831265806553	6.32991456695143	2.23955584130907	5.41472677388534	3.93414639332258	5.94007835731181	6.29528320405203	7	1	1	7	1	7	7	1	4	7	7	7	2	1	7	7	7	7	2	3	7	1	7	63.75	0	3
67	6.11752230641205	6.98277873400757	4.90361169409969	5.25761508282873	4.20082717285494	6.43666168497937	5.83386912732244	6.39995264495202	5.11315268221555	6.64785761896743	6.4791572095982	7	6.06334049272028	4.82335830405606	5.96331980689448	3.65274484178137	4.66028346308117	4.7344190784778	1.07492230531244	5.98191088062847	3.05456896855853	4.81693383527986	6.46050593064354	7	1	1	7	1	7	6	3	5	7	2	7	7	7	7	7	7	5	3	2	7	1	7	70.5	0	3
68	7	3.32564448477804	4.07891929116814	5.38840792973066	5.84722847284524	5.34031825967315	6.7874180914711	5.45028350600036	3.63273140738511	4.81170969090097	6.43760414136432	7	6.10839481315384	5.54263905980477	5.12167396266612	2.09134268624679	4.88182202870906	6.4736050938561	3.43396672152157	6.69527983180704	5.01835882581124	6.92249613491845	5.8759310851954	7	1	1	7	7	3	7	2	7	7	1	7	7	7	7	7	7	7	7	3	7	7	7	77.25	0	3
69	6.55643237839729	6.68667423088714	6.34091889189447	6.14668313516628	5.39123547037219	3.9538165475922	6.20480120495385	2.7994451639604	5.72172211531092	6.60489550356127	6.63822338299985	2.64511458690373	5.21744455050884	6.43985767159793	6.95370097222173	4.04405832721205	3.48589699820657	7	1.63892351537696	6.60063896357249	7	2.39066635011719	5.85383596398174	7	1	1	7	1	7	2	1	7	7	1	7	7	7	1	7	7	7	7	2	7	7	7	71	0	3
70	5.15084064680014	2.06810968134145	3.02907531795795	6.29787889425558	4.92025311885317	6.21674761535431	6.65467782142955	5.59601764121352	6.14899271238525	2.49727137580387	6.17527057699766	6.19834060943915	6.65393659358299	3.52672412382356	5.87674734846674	6.32243811260599	6.67050826623619	2.37933235416586	6.35311010500466	4.92157151677871	6.83544288751244	6.97425081163489	5.38080729071037	7	1	1	7	5	7	7	1	3	7	7	3	1	7	2	1	7	7	7	5	7	3	7	84.75	0	3
71	2.81643716927537	6.60126494925654	3.95537950884272	6.07372074924892	7	6.62902671955978	7	6.69317092096593	7	6.66945017678258	6.48571744500492	5.89741483309723	7	4.9223441599098	4.91558891649691	3.16479755597265	5.27792690023266	6.15306906861408	7	5.76897840196931	5.65108920267328	5.81840359429258	5.20685894640089	7	1	1	7	1	7	1	2	4	7	7	7	7	6	7	7	7	5	7	1	7	1	7	59.5	0	3
72	2.40471171128674	6.66728129940362	6.63747874917027	2.39088159734297	3.577324155541	6.9872320382059	6.32813920678374	7	7	6.44518822310635	6.8349591048181	5.071058414252	6.52169175836422	3.67321147603573	3.35524983299467	4.67996494664984	4.50059172974537	3.05412123206147	5.16225462290535	4.41890154211434	5.80340733741965	5.30259740738959	6.20809441912862	7	1	1	7	1	7	2	1	3	7	7	7	2	7	7	7	7	4	7	4	7	7	7	73.25	0	3
73	5.58651695342948	5.31059031184609	4.33850459586189	6.74389475826239	5.74559641439041	7	5.1268263163222	6.10734604845756	6.27057495333796	6.67179372656562	6.56772150031647	6.09129978285011	5.97021152191088	6.4351782200094	1.02481467114544	1	7	5.90830362255066	1.53922034505922	3.9809638951334	3.85238666935776	6.64806432238603	5.78430077196679	7	1	1	7	3	7	2	2	7	7	4	7	1	3	1	7	7	2	7	7	7	2	7	64	0	3
74	6.96683056519259	3.60052756032058	5.20599828626815	5.18882732545901	5.46415178206005	5.27905597744949	7	6.31431946237207	4.95701319776656	6.07216680567302	5.72094608521544	6.08530621157777	5.55040327534955	7	5.15264963674895	2.18151034803303	1.9559123510987	4.74605502172287	4.5552772097781	5.09544973042166	5.31771000356895	6.17095053089791	6.93325111627477	7	4	1	7	3	7	2	2	6	7	7	7	7	7	7	4	7	3	7	1	7	1	3	82.75	0	3
75	5.94340233726363	7	5.77005335581527	6.26896514444814	5.7988940589796	6.29260794493319	4.63291553200709	5.60921934056266	7	4.03312405275132	6.01699984563735	7	6.6998089297017	4.70292176140758	6.06149868804573	6.79013164849987	6.96830121039727	5.2363427854732	3.92244885923193	3.4631815407655	6.30973738544675	1	5.46166403363146	7	1	1	7	4	7	7	2	7	7	7	7	3	7	7	7	7	2	7	1	7	2	7	71.5	0	3
76	6.31011766175282	5.7051286265961	3.20723081809328	5.76685511900162	5.60005667710645	6.13412271676093	5.76259415680701	5.02652208093598	7	4.75621630659229	6.02208193908966	7	5.94897089857279	6.27264082497072	6.08558777654337	5.09473876615402	3.09293262043685	6.2831195040102	3.96319185605138	5.18909390556557	6.53285444972068	3.1547834356203	5.83947986016218	7	2	1	7	1	7	3	1	3	7	3	7	7	7	7	2	7	7	7	7	7	7	7	94.25	0	3
77	5.51485867301405	1.96226845080212	6.53472670810745	6.01906550791086	3.26878702390626	5.8718581941196	6.53695506415878	4.21133003493196	6.72876983760028	3.6157758852766	6.89928771558107	4.15635208662323	6.24950380478078	5.4799470097168	6.70133747290209	3.85699198313483	6.7338797590503	5.53764030077013	2.54849131801112	6.10417473526287	6.02205519525076	7	5.93938530968492	7	1	1	7	1	7	7	2	7	7	2	7	1	7	7	7	7	7	1	7	7	1	7	73	0	3
78	6.03221214596681	7	6.27985994301349	7	5.65466405284391	5.50223019577286	7	6.34428471339972	4.49882163232894	6.06717574717525	3.0414092554839	4.72307950808927	6.57446735908603	6.64443399392247	4.86107142730214	2.66715936575268	5.85200594643858	2.18410755116713	2.1889964538115	7	3.76947034661063	5.83864580320782	6.2499936650516	7	1	1	7	1	7	7	2	2	7	2	7	2	7	7	1	7	7	7	1	7	1	7	53.75	0	3
79	5.86012437506091	6.9110801521834	6.30850873510676	7	5.67338592506465	4.34397238070123	3.64326580518155	3.40533224371958	4.9943657336939	5.86978826650641	6.73963656361479	7	6.68783670648241	5.63449468225753	3.10295900995613	5.01922534867166	4.69359707633628	6.5124238544435	2.83965412686807	6.52284319695185	7	1.77234584625853	5.27520242842946	7	2	1	7	1	1	7	1	7	7	4	4	2	7	7	2	7	7	7	3	7	2	7	77.5	0	3
80	7	7	5.06582934042924	6.46488888557341	6.31999656348954	5.49687258446869	4.54948608700726	6.41317511812001	6.64962159127196	4.97145008189005	3.90551847566165	5.85419536817767	7	4.78319175069511	6.77432024064647	1.94551218915581	5.16328239160934	1	4.37488021806342	5.55308753190891	7	6.3959058134027	6.24899421795676	7	7	1	7	1	7	1	2	7	7	7	7	7	6	7	7	7	7	2	1	7	7	7	71.25	0	3
81	4.71378848327843	6.11563064007311	5.51289258502128	7	4.52484158293902	6.0143534015834	6.78559950426502	5.01310842313133	4.75573099056247	3.81906195357137	6.74848868995933	5.6260937497588	4.88965997205756	3.87323634702214	5.1510673307267	5.83840014528092	4.20184350744087	6.31485989983454	1.28162721771407	4.11557287063165	1.71780496570881	6.67105090509813	7	7	1	1	7	1	7	2	2	7	7	2	7	7	7	1	7	7	1	4	7	7	7	3	91	0	3
82	5.23198892460573	2.18396179888216	5.86355956381968	6.3275897499585	4.56788193208423	6.47014622148045	3.47878600896367	6.14426382892912	6.75162651615019	5.51078975344743	6.1942845866814	6.00794096271571	6.36263335020986	6.70517990106133	1.61603494326026	5.11337809505218	6.11783194370731	1	2.87136914333316	6.1522500930822	4.99190092146684	5.05501540889343	6.09725852912054	7	1	1	7	1	7	2	1	3	7	7	7	7	5	7	7	7	1	1	2	7	2	7	70.75	0	3
83	6.62964817566896	5.86039265363433	5.54149952959104	7	7	4.87617508033487	3.87528716311273	3.3470349448126	4.73565347196128	6.22496381846628	6.44735358025785	2.20366907768042	7	6.25959438221993	6.2782983100578	3.98925621316305	3.13894478799668	5.06003488720355	4.57838806134413	6.0296977838237	6.45465905315675	2.99849293610329	7	7	2	1	7	1	7	2	1	6	7	2	7	7	7	7	7	7	1	7	5	7	7	7	72.5	0	3
84	4.53249191189853	7	5.88535806660649	5.78116075617391	5.6179819946019	4.96252521853119	5.33590790999625	6.16174154781478	6.08970988109151	4.26272042946493	4.42237104580227	6.81399240629564	5.62346085936669	6.24581000336353	5.26929475295737	2.24561070799769	7	4.77931047198809	4.49851257294036	5.63887404140713	6.82783356283434	3.41435905102621	5.93261432864536	7	2	1	7	1	7	7	3	4	7	7	7	7	4	5	2	7	7	7	7	1	7	7	75.25	0	3
85	4.51007989457247	4.80069682669133	5.96968693649518	5.39408889817574	6.216445444868	6.28970047925906	5.44142373607121	6.53078952286128	6.43389415470188	6.84504720643854	5.39986946797418	6.60800021472478	4.00180481422905	6.5291017697327	2.52558745452199	3.97922023988976	4.52580369114623	5.46112359344897	1.77777110299021	5.17985431389254	6.17273437496472	3.70185881152927	6.29561267284673	7	7	1	7	1	7	1	2	5	7	4	7	6	7	7	3	7	1	2	2	7	2	7	82	0	3
86	3.35294016468253	7	6.82239505841817	1.55133483642258	4.16754781935037	3.88707147623992	6.85219080665406	6.42749619299648	6.03140893397649	5.10123769560434	5.44086044094136	6.09759376997501	6.43364279017441	4.71839390249443	3.78974511722225	6.85842022433494	3.31711698177143	3.87907772692281	6.39139252168727	3.12115345688375	7	4.47603697820326	5.6012268741121	7	1	1	7	1	7	2	3	4	7	2	7	7	6	1	7	7	7	7	4	7	1	7	50.75	0	3
87	6.76593447152165	6.57157285900861	4.94330097453221	1.43928804153909	6.45686784296275	3.43849185690008	7	3.60405811119022	4.03692393139386	4.57042300162169	4.52784997293902	5.41437029862211	5.00045573933967	5.68028553608641	6.71963334016842	4.7053203736876	6.95323224450597	1.93726072336794	7	5.60497141409858	2.49123891624761	6.41604952882774	6.31625767209513	7	1	1	7	1	6	2	2	4	7	2	7	7	7	7	7	7	7	7	3	7	2	2	69.5	0	3
88	6.19674440073616	1	7	5.56100598869764	3.39307812372066	4.43066802299368	3.97641315629669	4.53263602609559	7	3.30912966951273	6.56555196297534	6.71333597498634	7	5.08537797306959	5.37817107582221	4.5340937118014	6.52453265406737	4.81922136035617	2.67710772092884	2.50703926009239	5.73793832718632	6.89876018277025	6.60522527191609	7	1	1	7	1	7	7	1	7	7	2	7	2	7	5	7	7	7	1	2	7	1	3	82.25	0	3
89	2.24607615499683	5.92531978733462	2.81917942702612	3.46480611092746	3.98055124348577	2.85723528621442	5.12963612872471	6.61932686608348	7	5.0577979640643	5.71463374637252	5.1452193124054	5.02957729866698	7	6.68935778088663	1.67933771632541	6.4557625291634	1	5.74038964181709	5.05923061222417	7	5.28105900715059	6.23544622566846	7	1	1	7	1	7	7	2	2	7	4	7	2	7	6	1	2	7	7	2	7	1	7	75	0	3
90	4.9441815123021	5.6630680560724	4.75594537939107	6.07861491811581	5.16955132894654	5.48574316737807	4.97739441253051	6.71031285708081	3.77176391343679	6.66751315276983	6.12598306501315	6.53410404538332	4.39744558291402	4.98695123985321	3.10685720793998	3.6662821257901	1.69885410522791	4.60327233889874	2.20235932437318	5.21284089718125	3.10196516075358	7	5.60746315292006	7	7	1	7	1	7	2	2	4	7	4	7	7	7	7	3	7	6	1	1	7	1	7	72.75	0	3
91	6.42466973775891	3.48625334916778	4.9469598884802	6.28421693481686	5.18277185149423	5.53701879943504	4.61171337049731	5.00090321396934	7	6.03254575407291	5.56124910523572	5.38445093064691	5.73252483300933	4.04838005470935	5.53548155515268	4.65905478826065	1.22166747931252	5.65347540722598	2.48173827377496	4.82609297383798	5.63023602851534	4.66547402598559	6.31255453265116	7	1	1	7	2	7	2	1	7	7	2	7	1	7	7	7	7	2	7	2	7	2	7	78.5	0	3
92	4.53385889026932	6.49315603286619	6.54865611727355	6.74770002385783	6.0185805421908	3.40396073498121	5.03453911779663	7	6.27622174192784	5.75295795551406	4.90340202643824	5.63546569041428	7	5.79964373810296	5.28976417883551	1.7912370789728	3.53043054549479	4.16473233005557	4.990801836811	4.97758425307988	2.6133327218422	3.59786883952458	5.41223337236001	7	1	1	7	1	7	2	3	5	7	7	7	5	4	5	1	7	1	7	7	7	7	2	73.25	0	3
93	5.7517336649052	5.24533819598519	6.66771102001406	7	3.90975213719505	4.00141996961038	4.55416827390948	7	4.80969093749415	6.8042513782081	7	6.71659860935577	5.9079124498263	4.73890471531564	5.28011843037957	1.80462367046476	5.73104613434984	5.03933825058373	1	3.85158462904382	2.16605401034899	4.92803071722458	3.94403484097721	1	1	1	7	1	7	7	2	7	7	3	7	2	7	7	1	7	2	7	4	7	2	7	65	0	3
94	6.78381681221388	4.93909775401039	4.06910845168239	5.94451989922531	4.14094713864343	6.1353780887675	5.90700170308297	5.61696641421237	4.88966926236374	7	5.70924316145077	5.44616143923084	5.91034203115413	5.74344932412025	3.50313801411138	3.54025713789026	4.77961560949532	2.96908708052847	2.29442090290381	4.02217487833496	5.45055670720432	5.08614773958288	5.86044949332552	7	6	1	7	2	7	2	2	4	7	7	7	2	7	2	7	7	7	7	7	7	1	7	60.75	0	3
95	5.68714216644146	5.62845107098554	6.21927154429663	6.6867878765205	6.07000640081193	3.68540196754004	6.59028644701255	7	5.0027922011682	4.7449755059508	2.346425520449	4.55145046308367	6.83346654188898	6.3358049903582	4.41808568914756	1.5544974693896	6.51944641238951	4.20982069387402	5.41497114832956	6.59218966596756	6.13844739091123	5.20120686589067	3.70244556720155	7	1	1	7	1	7	7	3	2	7	2	7	2	6	7	7	7	7	2	2	7	1	7	71.5	0	3
96	5.91789399776294	1.26225773667291	4.66054513651803	3.27037745949287	6.83470925370287	7	6.99947417342014	7	6.94661250213933	6.57320744786769	6.38889645009601	6.66916012934955	6.22033451843638	6.20113774572953	7	7	5.81041198749479	6.1573638500629	3.9155790087717	5.94490172141263	7	6.54555422934397	6.74019640456041	7	7	7	4	7	7	1	4	7	7	4	7	2	7	7	7	7	1	7	1	7	1	7	94	1	3
97	6.30929883230943	1.20032285126729	5.44183875516044	2.4755698064	6.4117387231684	4.25405000150236	7	7	6.70940274060284	6.52841652963913	6.34187421975079	6.7301890864295	6.46033540902616	7	6.76025341787645	7	7	7	3.21953957736862	6.91370344786096	5.1686053372343	7	6.02705670913883	7	7	7	3	7	7	2	3	6	7	5	7	2	7	7	7	7	1	7	2	7	1	7	79.75	1	3
98	5.0531951348006	3.10189675989885	3.17768078190287	5.7500676512229	7	6.06374269949125	6.64506440844701	5.24746749391648	5.36532822376041	7	6.85875146907775	6.857757194887	6.41148645839911	6.60743877404681	7	6.90763849846814	5.9996609128732	5.29409193726977	3.76224918415229	6.24169561396068	6.72199762842969	5.16210675263491	6.60712994800272	1	7	7	1	7	7	2	2	7	7	7	4	7	7	7	7	1	3	7	7	7	2	7	107.5	1	3
99	5.80559894378173	4.63666999534995	6.21110005899698	4.72357575926286	6.55395967610509	4.7068975188392	6.49203715177015	6.78834110939694	7	6.85078389426254	6.1421806906512	6.34304586390619	7	6.44181834237185	5.40823066905947	7	3.9800981294537	5.7132631887047	3.8429602418815	6.86802096640043	7	7	5.85755811839995	2	7	7	1	7	1	2	2	3	7	2	7	1	3	7	7	3	7	7	3	7	1	7	91.25	1	3
100	5.93492712492895	6.24395126305601	7	2.83645952347918	4.86583257955635	3.01023362766605	7	6.0719255840923	5.60000846179078	6.42054189034967	7	7	6.95343460188116	6.75745493353082	6.89986473380694	6.45723606267478	6.8934988469492	5.90082094344765	5.29927932285045	7	5.68129333305001	4.91214497027794	6.87749728521118	1	7	7	1	7	7	7	1	7	7	7	7	7	7	7	7	7	2	7	7	7	2	7	109	1	3
101	4.87643623863043	4.17287243127149	6.57475730307147	2.49164601042762	6.673310658914	6.9317188508742	6.70681799621126	6.20609994215566	5.2644065568819	6.71884035329022	6.40647543101625	6.05926659153265	7	7	6.96643487594659	5.54951507149454	7	5.04997211648568	4.21651185202139	6.55354504827105	7	6.4368570194972	7	7	7	7	1	7	7	2	1	3	7	2	7	1	7	7	7	7	7	7	7	7	1	7	100.75	1	3
102	6.11986599256534	2.85506556721281	6.84179821860595	2.9472093647431	6.3142695421893	6.76638706348321	6.35266622396159	6.86552904781664	6.67763487335086	3.54304085574877	6.4789315738656	6.078817633199	6.04930680575309	6.23553955671345	4.30827129030195	6.03772198974811	6.23237490219605	5.70374486773706	6.61241703267984	5.04499007179145	5.18659846642573	6.4164661734416	7	3	7	7	1	7	2	2	4	3	7	4	7	2	4	7	7	7	7	7	7	7	1	6	93.5	1	3
103	6.76269330592078	4.52418598814459	5.6433996572491	3.75442137041503	7	5.79678224466081	7	6.74628550572475	7	5.28049306995508	6.59140140943163	6.37450875493453	7	6.71950553385895	4.97061470075163	2.5258171250163	5.37771656635632	6.99076263283595	7	4.02537895041412	7	7	6.06713554284897	2	7	7	1	7	7	2	2	2	7	2	7	1	7	7	7	7	7	7	1	7	3	7	91.25	1	3
104	6.03028395904697	2.17072004535006	6.84883813607305	1.79408835356775	4.51106374665038	6.17193494391409	6.67135541620925	6.11467506513298	6.96816265893907	7	6.47251867376011	5.97074058687526	6.1391298053447	6.31789102469067	1	1.57956586679779	5.6964076470426	7	1.47530151055039	7	7	5.34049195109144	7	7	7	7	7	7	7	3	5	4	7	2	7	2	6	1	7	7	7	7	4	7	2	7	85	1	3
105	5.21392980560407	4.34746700056744	4.92947611924265	4.80119444862738	6.71397153504402	5.52217552346281	5.50630756445921	5.4585310024244	5.9691420786257	6.50457980852963	7	6.34146455482347	6.81608351722879	6.68478883815947	7	7	3.61883129569309	5.18991096701922	1.16990054875159	4.97199522129009	6.11290100364413	5.00427686821445	6.54520809326478	1	7	7	1	7	7	2	2	7	7	7	4	2	7	7	7	7	2	7	6	7	2	7	95.75	1	3
106	4.9355238541805	4.14852704648878	7	2.61441481568901	5.84266371787766	6.8292160705395	6.58349178869771	6.53858386310523	6.11920066027886	6.78319880481179	7	6.32157346958171	6.5727377658376	7	6.48145996916533	4.70755557759998	6.73139161938384	1.51223315525675	3.34319664466145	4.77655015001437	6.9937111364296	6.61267439707701	6.51823092940593	7	7	7	1	7	3	2	1	2	7	3	7	2	7	6	7	7	7	7	7	7	1	7	104.5	1	3
107	4.82145514102555	2.99285145711157	5.27380235075728	4.64808186722764	6.68710681943099	6.35881884875772	5.65875189959441	7	6.17877854273382	6.38155183931527	6.01667774624298	6.15145888350402	7	6.942043536982	6.43059615284541	1.80055882569545	4.92543205118083	5.9207266039769	4.15298424947343	5.82952707915822	3.22082360592882	7	6.6568529495033	2	7	7	2	7	7	2	3	5	7	7	7	2	7	7	2	7	7	7	1	3	2	7	98.25	1	3
108	6.29814587056526	3.35540099871187	7	3.43834378749383	7	6.47725434948321	4.4852027788523	6.93589226166479	6.39091874922293	6.06990731377484	6.77221275548488	6.19281116297201	6.16155510954243	7	5.75140836925774	7	4.40225051281023	1.28502652680189	6.39631775740038	6.08702991380286	6.04251012695828	6.61240645316212	6.7091490327986	2	7	7	1	7	7	7	3	7	3	3	7	1	7	7	6	7	7	7	7	7	1	7	100	1	3
109	6.07970271290521	4.29266459310956	6.71842825388861	3.26196483306995	6.18720299963246	7	7	7	6.77160518672853	6.8562806331988	6.74419822735393	6.04999318444648	5.19290074187461	5.71729017888822	5.6788327858363	3.19943433762339	4.0128249280834	6.97560912723306	2.20782157694812	6.1241523004552	2.83891215123221	7	6.31810945538682	7	7	7	1	7	7	7	2	5	7	4	7	1	7	7	7	7	7	7	3	7	1	7	83.75	1	3
110	2.28154808272019	3.73721774383144	3.26729855217105	3.56983411989561	1.27358052751419	5.13161414136262	6.64883803460922	5.36624203950382	7	6.0812107574194	6.81313031677805	6.45291131903431	7	4.28792002797497	6.61745733656641	7	7	4.34777462679378	3.23649485500178	7	5.98845032848878	6.43603133152831	5.26287564585617	7	7	7	7	7	7	7	2	7	7	7	7	1	7	7	7	7	1	1	2	7	2	7	92.5	1	3
111	5.40047749096049	4.83533033153368	5.67126352448307	2.62253975395498	6.58569208800298	5.01227210172346	6.00072741490447	6.46088564170708	6.49302935122723	5.64619360276442	7	5.91807637704383	6.11729921805964	6.83004904456418	6.8340201203226	5.03993254790114	6.55675746572957	6.36876947459182	5.44852512834971	5.49238858703876	5.73090745839968	6.68352582198705	6.23723705491403	1	7	7	1	7	7	7	1	3	7	3	7	2	7	7	7	7	6	7	1	7	1	7	102.25	1	3
112	6.0023819880955	5.47004389516908	6.43087488125652	2.74052766797458	5.07206520974869	3.00332094893045	6.88093553345741	6.45077582515691	6.33069329412033	6.9332293745456	6.19430795487623	7	6.57561991893021	7	6.69721882163027	2.0977499282582	7	5.05548963352162	5.84956887750042	6.68944795082589	7	4.66869059952228	6.50202914595323	1	7	7	1	7	7	2	2	7	7	7	7	1	7	7	7	7	3	7	7	7	2	7	105	1	3
113	5.69725232959448	2.31155157082025	7	2.6112472966171	6.5661462647265	4.64995431051437	5.09249862608254	6.90136862736439	7	7	4.69895771959589	6.56646086114552	6.93914466156701	6.22678172767001	1	4.78097923014102	6.63526516697983	6.71491437581797	5.41057267997209	7	7	4.69503230491223	6.45762311897409	7	7	7	1	7	7	2	2	2	7	1	7	2	6	7	7	7	7	5	3	7	1	7	96.75	1	3
114	7	3.4183489292131	7	3.43394308029583	6.31194303844729	6.56233099125725	6.74385151909004	5.71871721158691	4.81816861706246	7	5.93039047925113	7	7	5.75542911740104	6.46646003960489	2.74040198453356	4.12982230466781	5.45151560074429	3.09501985871819	6.73931642474799	6.15929749319107	7	7	7	7	7	2	7	7	2	2	2	7	2	7	2	7	3	1	4	2	1	7	7	2	7	95.5	1	3
115	4.80938064561419	3.91066944001686	7	3.68885900405747	6.47004742464554	6.66936855347642	6.70457367977092	7	6.47664501636811	6.66334256665092	6.62208839496521	6.45043556659851	4.96573204455835	6.84707234339051	4.68804155458212	5.82833716875975	6.80190211058772	4.41366678785305	6.50743755431465	5.90364010156422	6.31615354583889	6.46040739232575	6.59795290527403	7	7	7	1	7	7	2	2	7	7	2	7	2	7	7	7	3	7	7	1	7	1	7	87.25	1	3
116	2.54499748745588	5.55771380677371	6.99914371638691	3.16321926938053	3.29013948991946	6.69421593069665	6.55872684379444	6.47295470467266	6.13097578978196	5.37400603077986	6.75787977581653	6.67808391993517	6.0081999002866	7	5.06015719101437	5.55827544038372	3.56525306674326	6.5147202197736	2.59752491658071	5.35367929497974	6.10514292375096	7	5.08893170984269	7	7	7	7	7	7	2	1	7	7	5	4	2	7	7	1	7	2	7	4	7	2	7	96	1	3
117	6.94204184604591	4.31887483925279	6.07143077464372	3.4157730125611	6.30129619848256	6.54075569571868	6.24124177720724	6.14022938666583	4.04852143255934	5.41172060705216	6.46831737759303	7	7	5.79086893135066	6.86455139761515	6.12049766281188	4.67171770908741	6.49276597192166	6.25458270522195	6.43338194055954	7	3.70255664057551	6.77025625633974	1	7	7	2	7	7	7	2	7	7	7	7	3	7	7	7	7	2	7	1	7	7	7	94.75	1	3
118	7	6.18759034404583	6.07653226911418	1	6.0029472379911	7	6.47192009512112	5.37967837668739	6.81436629840606	6.24455934563553	5.86471798925357	6.09086041167004	5.27455191266887	6.97236825101934	6.53642243492801	4.33476591839676	6.76964955467788	3.16813375193725	5.74108644781357	6.52555432312608	6.81420540063134	5.0975044692827	7	2	7	7	2	7	7	7	1	7	7	7	7	1	7	7	2	7	7	1	4	4	2	7	98.5	1	3
119	4.74871854295136	4.81537648145048	7	2.37930925748778	2.94103284862413	6.41522622978257	6.88933210143098	6.02356171494108	7	7	6.35255835195318	6.49748994941593	6.36770422356184	5.71227735885137	1	1.04557649463542	3.75250387858581	5.66488561643197	4.51601291682412	6.34076878764925	6.05117573554442	3.97582910368886	6.15167007755861	7	7	7	7	7	2	2	2	2	7	2	7	7	7	7	6	7	7	7	7	7	1	7	82.25	1	3
120	3.25634423344398	4.72574857397578	6.37698720662988	2.46240722242178	2.98436486094956	6.0988576272786	5.54451506636539	5.63475690647286	4.42917565168793	6.2566518556497	4.90648079987976	5.597939699437	7	5.82359915166936	7	5.74113757515423	6.64371578540739	5.84877127821996	2.89320728048293	7	7	6.8257362606593	6.55206980261736	7	7	7	7	7	7	7	2	4	7	2	7	4	7	5	7	7	7	7	7	7	1	7	99	1	3
121	7	6.44052884872319	6.95104092324617	3.1271559010163	6.00173701306504	7	6.64148088871163	7	6.86816814914798	5.40291961105035	5.40072640273574	6.61686982789143	5.28148106885937	6.08865970455625	6.5821005467583	6.76055989101621	4.27823086812127	7	1.95571247978746	5.18920081102163	2.16107637331197	6.84539237016878	6.3670693907356	2	7	7	1	7	7	7	3	7	7	7	7	6	7	7	7	7	1	1	1	7	2	7	86.75	1	3
122	6.10264913046774	5.20485878632543	5.09628478763944	1	6.9341275406302	6.11971139005652	7	3.90919292832376	6.44972853811539	6.44066974128851	5.92327841957838	3.11619621507521	6.75713604491188	6.94495389161545	6.62007777311254	7	6.02953405618396	1	7	6.38570370192611	6.91243825258488	3.06160032780438	6.76675613988433	7	7	7	7	7	3	2	1	2	7	7	7	1	7	3	7	7	7	7	7	7	7	7	92.5	1	3
123	7	6.31162069511992	6.6289733317581	6.46724794723528	5.89130644935686	6.58919070358404	5.860516665587	7	7	5.57696068593924	3.97424868494288	6.62093204405635	6.83141388535274	6.33181815670004	5.80649442597044	6.43105997723715	7	5.74630865395042	5.04371047131638	6.62125718712872	5.81347130448206	5.27498348898654	6.1676006353691	2	7	7	2	7	7	2	2	6	7	5	7	2	6	7	7	7	3	7	1	7	7	7	90.25	1	3
124	7	5.19611276538849	5.65612614599449	2.4067911394464	6.07038598362303	5.64726439541979	5.83714163957399	6.33725449485148	6.2574708834086	7	6.87070569860038	6.02322618322116	6.26019887381263	6.0436266684509	5.45083616734395	6.42894899532128	6.47327885637564	7	5.30800922404265	6.89092771022098	6.29982102077205	4.67356445811151	5.84147840539194	1	7	7	1	7	7	7	1	7	7	7	7	7	7	7	7	7	7	7	1	7	2	7	79	1	3
125	6.75882894753233	3.42800012546841	6.56552941840243	5.30403730915172	7	5.11344878188186	6.3575234516046	6.97151877827486	7	5.79476641661388	7	6.05181208333619	4.57590565500323	6.75779931707764	6.4002538310605	7	7	6.03531452741974	6.65378556293884	3.15582994692889	7	5.33341053630384	6.06936865052529	2	7	7	1	7	7	2	1	7	7	1	7	1	7	7	3	7	1	7	2	7	7	7	98.75	1	3
126	5.20144224686662	5.76381709977958	5.20795532365166	2.43686493725085	4.78826416701151	6.2133619453066	5.42992302051112	7	7	5.47878824078834	7	7	6.43555878318689	7	5.85148811213803	5.98796709327989	3.41587660641854	6.16004170404177	4.98124416841347	4.71778675425233	7	5.92053967235361	5.61408200045017	2	7	7	1	7	7	1	1	4	7	5	7	2	3	7	7	7	1	4	6	7	7	6	86.5	1	3
127	2.67296250095979	2.36978971986666	7	2.31120908760696	4.0047677780876	5.59807785824397	7	6.82665247089061	3.90730143704753	5.87308427801789	4.60111803541304	7	6.84752150895696	5.73723345406502	6.46313927572177	1	7	2.26555808339748	6.43719356909401	6.55197562679922	7	6.91643075596248	5.91048275361931	7	7	7	7	7	7	7	2	3	7	7	7	3	7	4	7	7	7	1	7	7	7	7	82.25	1	3
128	4.90397571750946	1.53676687750942	7	2.03504925803333	4.80308506856019	5.92953702103016	6.47681562661269	5.19311882965824	4.78626186278671	7	7	5.23928664035294	6.2920902099321	6.34573007256714	1.43260458406309	1.68493261935214	4.63701311595762	6.40000888329454	1	7	6.15369242909055	4.99676446927437	7	7	7	7	7	7	1	2	4	3	7	2	7	2	5	1	5	7	7	1	7	7	1	7	94	1	3
129	2.20111714646675	4.33811935459708	6.91479858953815	2.49627484674874	3.87923868974839	4.77839377469281	6.66756425820055	6.22209597573059	6.12355218504587	6.74669565343635	7	4.83016465914387	6.71079577599986	5.45904803321909	4.64849767993059	6.01386535756755	6.38302273551054	1.44783932831672	6.23067983935682	6.55454672469058	5.83348149220439	4.63251074984775	5.92661512775477	7	7	7	7	7	7	3	1	7	7	2	7	7	7	7	2	7	1	7	7	7	7	7	68.75	1	3
130	4.86099873050329	4.69562691548098	5.68820385591068	2.54844073053574	6.21935657862044	4.00888688558321	5.807118763613	4.65188563062155	7	5.91646545979625	7	5.94073189217646	6.19994974440585	7	7	6.76283586602263	4.69100660231938	6.04890016263947	5.65973679597517	5.43383409856655	4.83214436393796	6.46569522745313	6.37631353655419	1	7	7	1	7	7	1	1	5	7	3	7	2	5	7	7	7	1	5	2	7	7	6	81.5	1	3
131	6.27459554958978	1.62872560710869	7	2.2530035996466	4.59878986398576	4.93644290085846	5.96001762095087	6.6748845684649	5.63514123137805	7	5.85225806810387	6.30234363825072	7	5.28699800223424	2.94575594063855	5.08267976820846	7	7	1.58907198349878	7	7	2.82289722683497	6.02088686575879	7	7	7	7	7	7	2	2	4	7	3	7	2	4	7	7	7	7	7	2	7	1	4	95.25	1	3
132	5.92622744769621	3.49043106940813	6.28778787855932	3.54682219084035	5.42106942957242	5.63574144529872	7	7	5.46712001432496	4.78910405988041	2.44434036065704	7	7	5.92746538565101	5.29201330134029	4.03285962602558	5.21398807124852	6.99251785318182	2.36901855862149	7	6.02753554599922	7	6.61761967083459	7	2	7	7	7	3	7	1	7	7	3	7	7	7	7	4	7	7	7	3	7	7	7	84	1	3
133	2.40776432243938	4.13502307272151	6.6533937719974	1.92337848826693	4.02894099281045	6.01032094721198	6.88132146094511	6.26480044848248	6.23332890017506	6.46293039711715	5.64148952683476	4.94232350201141	6.3159286484885	7	5.07556689884932	6.91746898562644	5.51648743291958	2.37906916481174	5.44760514960585	5.20126966155353	5.85507374803512	4.99735555279581	4.72875529496709	7	7	7	7	7	7	3	1	3	7	7	7	7	7	7	7	7	4	2	7	7	2	7	68.75	1	3
134	4.47307789205891	2.59378646262837	7	1.03264240208706	7	3.49133090353735	6.59545075493411	5.92964367345958	5.96009793729163	5.93993323326504	7	6.36298027686553	2.67955088803467	6.68382410298917	4.85920593508689	5.66420060291638	5.1664319203549	4.60097063384523	6.00793452886706	6.74184053569346	6.18578246973154	5.38541012404493	6.27502757736256	7	7	7	1	7	7	7	4	3	7	7	7	1	7	7	7	7	7	2	3	7	2	5	86.5	1	3
135	4.22962626083037	5.51663509784862	5.79004792333338	3.32874450044042	3.67025162065289	5.94614874775247	5.7954436525551	6.22098332034246	6.61455466317907	4.35411071814983	6.85672791430233	5.65606030203667	6.65268142983202	6.87064599847132	4.30871138525891	3.29601148917961	2.04381024582865	5.9688485066659	5.57335668872521	6.96591401046019	6.57905330813414	7	6.01598705181007	7	7	7	7	7	7	2	1	7	7	3	6	2	7	7	2	7	7	7	1	7	2	7	92.25	1	3
136	6.9725761660762	5.50527549452423	5.95175344093444	1.95680306426871	6.53194463280448	3.49437694289165	6.14151099228094	7	6.11470394654144	5.45156678745561	3.0941038910472	5.47940244686227	5.50347651608592	7	6.83420820912024	3.60044536291734	6.9346696140849	5.54089925800647	5.81304657880141	7	6.65783623090058	6.88989008224175	6.92088163153673	1	7	7	1	7	7	7	2	5	7	7	7	7	7	7	6	7	7	7	1	7	1	7	92	1	3
137	6.64726745004854	5.4001646327634	7	4.58120837119729	7	7	6.60870507082692	5.91129725636138	6.79705272621215	5.64551056648743	6.81249498815337	5.31620251434783	6.91499527649605	6.39148494680372	5.28986349299893	3.25846384597872	7	6.29302147944303	5.48948976178898	4.38358504637989	5.28900802388342	6.61241513252213	6.14307253873751	1	7	7	1	7	6	2	3	7	7	2	7	7	7	7	1	7	7	7	7	7	1	7	71.75	1	3
138	4.11772609157452	3.85934764378997	5.75754803592098	2.48353758695785	4.15417411464056	6.87488345767648	4.60329811173778	5.88040506642291	6.58176513005543	7	7	5.57847802577002	6.29982604766184	6.21246930477671	4.33188908301602	3.81231120837659	6.18499245737661	6.79900684083265	6.12419979379125	6.17304583967085	4.31701251925859	4.81621894104174	6.12535484854424	7	7	7	7	7	7	7	3	2	7	2	7	2	3	7	7	7	5	7	5	7	7	7	58.5	1	3
139	6.57378714329275	4.67664729306612	4.80080586562982	1.86085292633134	6.35873147772111	6.69555561274563	6.06602780302631	2.9157170765937	7	4.93582892771896	5.99020315630857	3.43834350803552	7	6.70537033378216	7	7	6.10220717060705	1.74875248337293	2.62973215566714	6.82162340506501	7	3.23917371435569	6.50266253986313	7	7	7	7	7	7	2	2	3	7	7	7	2	7	3	7	7	4	2	3	7	7	7	83.25	1	3
140	4.8945703331314	6.14619235545775	7	2.92959782660049	5.03597715452616	5.74355616808143	4.48299129580046	5.25635307310642	5.85591981079932	6.66222051507633	6.77397853170745	5.90720655555601	6.56236218608533	6.50216525805	5.53841597910176	4.81030125598324	5.9905427388453	6.34238543385417	4.90015624180087	1.64796310519087	6.31916339368358	6.08814774928036	6.55941872738551	1	7	7	2	7	7	2	1	4	7	2	3	3	7	7	2	7	7	7	1	7	3	7	96	1	3
141	7	6.47865493374768	6.32382641405298	4.68959723177571	6.77403055447874	7	6.13117736572158	6.76256035523449	4.57972169801315	5.16332142774724	7	4.97063289471817	7	6.26086801002182	4.95824535988517	1.90275900221651	7	2.75752943858895	5.92087789431104	5.07194237391815	6.10870992014374	7	7	1	7	7	1	7	4	2	3	3	7	2	7	7	7	4	1	7	7	4	7	7	2	7	98.75	1	3
142	6.42253643657101	4.59176608089607	5.59052613319609	4.81969903184708	6.70320860737523	6.12579373550523	6.43794590244234	7	4.87398840546057	6.28798945594853	6.28980931022538	6.60235258304181	5.49167006714008	6.66421017720634	6.02538972548496	6.14665115155218	2.98075362091805	4.51549484527564	4.66714440369452	6.28504805594903	7	4.44833951746182	7	7	1	7	7	7	2	2	1	7	7	2	7	7	7	7	7	7	7	7	1	7	1	4	103.5	1	3
143	5.9757435524663	6.37490783009794	7	2.75445909029559	6.75580553427696	5.92524983561082	6.3655689190113	6.79125429268165	6.34046489628115	6.23152956675172	7	3.65610918953432	7	5.6883953305867	6.1824004509535	4.65906223953632	7	2.34077158306854	6.10337464274814	4.59848096524349	5.46282495089692	6.49014418857788	5.40761743850033	1	7	7	1	7	7	7	4	4	7	3	7	2	7	6	7	7	7	7	7	7	2	6	94.25	1	3
144	5.86045243385307	4.70449601775863	6.71280233814277	4.72788140299748	6.92917505005128	5.59650773764976	6.47544962698132	6.3360067417163	6.95872121481748	5.5629444957915	6.55380205348587	7	5.79761060302182	4.78187254518953	4.59391159334663	4.08519990805194	4.48247726737546	5.77036650250149	1.80640035594122	6.63555436160834	7	6.00754956399679	6.88862564109587	2	7	7	1	7	7	7	2	2	3	7	7	7	7	7	7	7	7	7	2	7	1	7	90	1	3
145	6.7146602940246	6.47558339923336	5.8195650291702	2.07602668833167	6.46636044327412	5.1433425567134	6.19668224186067	5.3883885089609	6.96766227341942	2.5825723769032	6.83572353830156	6.78420233996906	6.69020029446827	6.1990374943069	5.55640957889365	4.91731480572007	7	5.87593505358236	4.19301531567061	7	6.02335977552255	3.30568138139592	6.48988388887322	1	7	7	1	7	7	1	1	7	7	7	7	2	7	4	2	7	7	7	5	7	1	6	89.75	1	3
146	4.97836387921447	6.20852006619417	6.20067166661864	2.30757961723679	5.4262890339541	7	5.42769397777248	5.28317951957422	5.87562280403286	7	7	6.03120009177371	4.95917793136819	6.31505728435258	5.91633398162511	3.8736169591045	6.83469582523388	7	2.40635603545462	5.48661106939513	6.82672353935344	6.67295469909725	6.53546890024322	2	7	7	1	7	7	2	1	2	3	3	3	3	7	7	1	7	7	7	1	7	1	7	86.5	1	3
147	7	3.56262798030432	5.93331426064716	5.25928622825974	6.39938234556502	6.06912225526768	7	6.63609963864205	4.35979894543549	5.04770977723015	4.78551080691522	7	5.25845220151836	6.87469513179318	6.74403257290255	6.5186087134815	5.55101938770318	6.94598006796465	7	6.50861300490847	7	3.77790957559251	4.42137576231129	1	7	7	2	7	7	2	1	4	7	2	7	1	7	7	7	7	3	7	3	7	7	7	74.25	1	3
148	1.72671945743729	4.75899718574359	5.76608485468517	2.34697707113004	3.50708008032495	5.96125253585511	5.6012626083597	4.79461911645843	6.77074975038663	6.92786676729431	6.88424077526288	4.3974594868541	6.76575850575855	6.78341433625849	4.34201090459026	5.76046524230607	6.42897335978804	2.89625816276248	6.45443423379521	5.51762285198773	4.68545971776101	3.98167684165279	6.44717706331389	7	7	7	7	7	7	5	3	2	7	7	7	7	7	2	7	7	1	7	7	7	1	7	79	1	3
149	5.95728292280356	6.7561098156971	5.80529774527305	3.84358301495941	5.52378769977315	5.88767124860719	5.78451940851721	5.8646700451965	5.90120556311554	6.56562128121203	6.34379266992118	5.93851986925496	6.04576018908484	7	6.06583604480285	3.64844474691142	5.41751553135824	5.78562457115155	4.57740645151859	3.81828767657499	6.26878623076122	7	5.66102396971093	2	7	7	1	7	7	2	2	3	7	7	7	2	7	2	1	7	7	7	3	7	1	7	70.75	1	3
150	2.46622635503608	1.07766534120934	3.26758404200081	2.6077501645771	6.47968559069696	6.84823256743323	6.19802868152531	5.92396472810484	7	6.70076003359048	7	7	5.91564915599068	7	5.92748273053384	4.85703162659419	4.9055299793462	5.24062830268889	6.89038208805721	5.76539278899369	5.30953265744362	4.07513840450193	6.80007145319834	7	7	7	3	7	7	2	2	4	7	2	7	1	7	1	7	4	7	7	7	2	1	7	85.5	1	3
151	6.86801236243153	5.13825343481829	3.16621886154239	2.98596796797992	6.36255368515257	6.945547650176	7	7	5.03862268102824	5.95169129177903	5.01760113140176	7	5.08638647013576	5.17790110094938	6.67813878188484	4.34604682275935	7	5.91902901910865	3.24494332804692	5.01584135660798	7	3.23818608449709	7	7	7	7	7	7	7	1	1	6	7	2	7	2	6	7	7	7	1	7	3	7	1	4	105.25	1	3
152	6.912179314789	3.83941685610908	6.65839924449268	1.98980374538796	6.68591362593763	6.52341835739044	4.95840699094855	7	6.80177864448412	7	5.60393575676399	4.67229173272715	7	6.52856762987618	3.41638379693166	3.00961305394484	6.31016326303211	4.71620902101374	3.73506713176599	5.17523782369224	6.16314094206554	3.8187058975756	6.64971091234429	2	7	7	1	7	7	5	2	7	7	7	7	2	7	7	1	7	4	7	7	7	1	3	82	1	3
153	6.93781062438828	6.74066260710154	5.81713078668419	2.64782641763142	6.04791253726272	4.52777171925743	6.55750313590038	5.12172737202683	6.99800926312211	7	6.97658124980612	6.64553491904011	4.83741366763298	7	4.64171973958197	5.8505092082228	6.94314197974069	6.40073340561667	4.97943624525037	6.74187651286654	3.93560064270264	4.44974514599058	5.75743819318254	1	7	7	1	7	7	7	7	6	7	2	7	7	7	7	1	7	7	7	7	7	1	7	84.75	1	3
154	7	3.31605191374858	6.65717348334225	1.70874604346711	7	5.51790146292254	6.9407823055392	5.89528417721529	5.77503269828011	7	7	4.60390196995081	4.70858526262255	6.61862331919431	5.95372874707461	4.14581051165078	5.97753912477276	6.14777668954682	7	4.60524238008051	6.59035846049298	4.85241995314556	4.37256053319492	1	7	7	1	7	7	6	2	3	7	7	7	2	7	7	7	7	4	7	7	7	1	7	85.5	1	3
155	7	4.72982614740586	7	4.39796266959743	6.89889887698767	6.3905331737979	4.23226013029289	6.96208911668161	7	5.55022702627329	6.36539957587736	6.64253726438174	5.63335729094587	5.44571334346465	4.52785141409011	5.34092781434642	4.78575712283039	5.65562937338125	2.33785571867715	7	7	5.48456454149982	6.89131711497972	2	7	7	1	7	7	7	1	7	4	7	7	7	7	7	6	7	7	7	2	7	1	7	85.25	1	3
156	7	5.67435894738502	6.04833846183502	4.73832581526153	5.99096480117175	5.28847159026256	6.16350134471876	6.17633454750858	6.36061145714153	6.97825442868409	4.57866145875076	5.84746247470388	7	5.63418666918143	7	4.30884938882742	3.57172495576618	1	6.11948834867941	5.87074076676244	5.07694902147214	6.1909553496254	6.8355777324781	2	7	7	1	7	7	2	1	5	7	7	7	7	5	7	7	7	2	4	1	7	7	7	70	1	3
157	1.98264263191963	5.98117577765772	5.61806772810529	3.05140048075006	4.6343949585582	7	5.53415834511874	7	5.41328867218011	5.04747071454598	5.21701972412476	7	5.63755504136489	6.82033528718937	5.82778657258721	5.34325132938031	4.02546779610721	6.32010184229805	2.9480498246576	4.35181820151385	6.93555426794011	6.46183484716449	4.35105221359169	7	7	7	7	7	7	2	1	7	7	4	7	2	7	7	2	7	2	7	3	7	2	7	91.75	1	3
158	6.23566841742398	6.9642467578079	4.37390001284409	2.7174673330478	4.74850227882587	5.2760908556557	4.65446174174662	6.22371101399924	7	7	7	6.46127615147293	4.29536706541491	6.66843374748956	5.50936116120374	7	6.386310273764	6.69922144411836	6.92300186253354	6.60744841063931	4.38901702582655	3.96969070712954	6.35122305870989	2	7	7	1	7	7	7	7	4	7	2	7	7	7	7	1	7	7	7	7	7	2	6	60.5	1	3
159	3.91800518709881	4.57592092294273	6.67490584094088	3.15360935974903	3.30255597890535	6.83389137334324	5.64916817759905	5.53302912205649	7	6.64127578065059	6.71570743378453	5.42501850331625	6.57085131488631	4.27275783206361	1.01409307792628	1	5.22056042713804	5.04618611728386	7	5.42719042561492	5.99349764488466	5.29668393301757	6.56481010705206	7	7	7	7	7	1	1	2	7	7	7	7	2	7	1	3	7	4	7	2	7	1	7	93.25	1	3
160	6.35898109117412	5.96174272590456	6.00164538271757	2.6740547443181	4.74243868098895	7	3.20540358504645	7	5.33991741727646	5.12472302729134	4.87061759842623	6.35829104822818	6.83099612113671	7	6.03355677014299	6.76807343592102	6.58477914468027	7	6.38189008182169	7	2.47362991627153	5.22112917330282	5.35371920577439	1	7	7	1	7	7	7	2	4	7	2	7	2	7	7	7	7	7	7	1	2	1	7	87	1	3
161	1.3945380876162	2.47087390929888	4.2872177118271	2.67868018486924	3.79830759359678	4.85919205114394	5.32205732940165	6.79205592456953	5.51599028577126	5.49732664012793	4.71616730589735	6.02770211248561	7	6.29391459454405	5.7517248548843	1	6.93118425579748	1.59673176541808	2.08293643718093	6.25132159471291	6.78153986163639	5.16575573464061	6.99663504084573	7	7	7	7	7	7	2	1	6	1	3	7	2	7	5	1	7	7	7	4	7	1	7	87.75	1	3
162	3.1697425276355	1.96532546523485	2.76836463838716	2.42863286759493	6.43750346172072	5.53777980248994	4.62718091406771	6.74684002877508	6.97160355763541	6.94629861927284	7	3.97214040552718	7	6.48398100392803	7	2.40091574475813	3.41987926744274	6.73286163215591	2.44499839539164	3.24456229727565	4.60461081371745	2.89277968758777	5.65702325185867	7	7	7	3	7	7	1	1	3	7	1	7	7	7	1	7	7	2	7	1	2	7	7	65.5	1	3
163	7	5.55343321559621	6.81170852950734	2.5499228706686	4.36618564787883	7	5.335283610313	5.92503489990735	7	7	6.35699455660539	6.49079045914251	5.38346048078757	4.69229206404266	4.18282511299535	5.29604183024042	2.69807016791886	7	2.79343649281806	5.29582866857336	6.37118918224091	4.38827730121451	5.31718901453804	2	7	7	1	7	7	7	1	4	7	7	7	6	7	7	7	7	1	2	1	7	1	7	78.25	1	3
164	5.11936575404577	1.40543531626403	6.13363273148624	1.0257909139449	4.89377998487535	5.10977154784658	5.14566004143845	6.00815288588845	5.54716341751258	6.81026858705586	6.76009316246543	6.60512004767691	7	4.78975893739319	2.89253863200357	5.14960115880966	6.3391089237214	6.63080106685836	1.57334551073791	7	7	2.6920729051452	5.21863326893141	7	7	7	7	7	7	7	1	3	7	2	7	2	4	7	7	7	7	7	2	7	2	7	78	1	3
165	7	2.79678426064908	7	5.55216195412914	7	3.50500991473376	6.58534512549437	5.9252539000397	7	4.6905317805579	3.75954891944329	5.24394160936785	3.2919787466919	6.55426191198367	6.81495789816525	4.6888572461827	5.69326403874441	2.67424430788375	4.46129096012001	6.8929536032937	5.1976287813602	6.8215921968078	6.93243895917654	1	7	7	1	7	5	2	6	7	7	7	7	7	7	7	7	7	3	7	1	7	7	7	69.75	1	3
166	1	2.07953408728581	7	2.29531175879026	4.43273432050633	4.94589245239653	7	7	5.84636042240285	5.83567277837159	5.9740235775085	5.43506309851521	6.53668509062382	7	4.41107637475075	3.49340245017512	4.49569963417676	2.41245440014102	1.33163661876177	1.97078943296959	6.91458550100354	3.39639820599787	6.53116504618865	7	7	7	5	7	7	5	2	3	7	2	7	2	4	7	1	7	7	7	2	7	1	7	73.5	1	3
167	3.85045213145514	1.45322366904014	6.42585005564151	1.8613844162211	3.60638355641408	7	7	4.72593155956449	5.56907623307024	7	5.51206126963023	6.9740097451413	4.98309014021587	5.05701258064279	4.69009156308872	6.12736908734343	6.93832350947512	5.28194805726858	5.854710824415	6.11645510679327	6.08196773431821	1.92758854072861	4.68241686358722	7	7	7	7	7	7	1	1	7	7	2	7	7	7	5	7	7	1	5	7	7	2	3	82.25	1	3
168	5.71996893525947	6.1767633501909	6.05513793980508	3.3173176208837	6.02955897334302	7	5.24444268779213	5.17780970708881	6.69935825242497	5.08894239495398	7	6.57736077517367	5.05422739002917	5.82210635902971	5.22496422896199	4.16582252630659	6.79947320926073	6.74618441632717	1	2.05109654333266	6.12834214147793	5.99183912300481	5.21869764152896	2	7	7	2	7	7	2	1	4	3	2	3	3	7	7	1	7	7	7	1	7	2	7	79	1	3
169	5.93589256594025	3.82754764737233	7	3.52723317663563	7	6.49191213130747	4.35585976140666	7	7	5.7408239005463	5.66422798652449	6.50705131138177	6.6551579256938	4.7505332092592	6.05848868082444	3.44280408580371	3.51638771573185	7	5.54138629972871	7	5.58438637963872	5.79353973172103	5.25040302991545	7	7	7	1	7	7	1	2	5	7	2	7	2	3	7	7	7	5	7	7	7	1	7	65.75	1	3
170	7	4.61305474611316	7	5.1991127245651	6.42365807001266	5.0969103774418	5.61162638792043	6.67966449848252	6.74399885778835	5.43064053724381	4.03700428627464	5.95527884657764	5.1906456295781	5.94699528454378	6.04433092198996	4.09631841602892	6.79045037129358	2.98276597699442	6.60010316970133	5.97806939572186	7	6.48884368394944	6.777946237345	1	7	7	1	7	7	2	1	5	7	7	7	7	6	7	7	7	2	1	7	7	7	7	91.5	1	3
171	6.08976546942909	5.92016055279512	3.63894610479281	1.91030758251185	7	5.83636597084619	6.5240539309952	2.74414623872726	5.2264367156572	6.04617929187522	6.4965762040891	3.3437729729141	7	7	5.85194413192271	1.24573761292413	3.57629696191186	5.97056273291622	1	4.0783808730433	7	4.24752686676639	6.22980019355618	7	7	7	7	7	7	2	2	3	7	2	7	7	7	1	7	7	7	7	3	7	5	7	75.25	1	3
172	5.92884331232107	5.74476133295487	3.19993736479863	1.89016305021195	6.67331961531075	4.7760938884808	6.86255093863621	5.26709594632301	5.53583788411107	5.9012046065316	4.26985726586011	5.95016101177257	6.19953241941064	6.21690900303794	6.361615646876	6.37056939007764	6.63538666135882	3.11814188078135	2.2107489794364	7	7	2.29043571512308	6.70205617500056	7	7	7	7	7	7	1	1	1	7	7	7	1	7	3	6	7	4	7	4	7	2	3	93	1	3
173	1.64582170603179	1.7195909586495	7	2.42692980390562	5.35968244704642	3.65082594403189	6.82523753411923	6.23822755794317	5.16304245731974	6.38189677841158	1.85369057780267	4.99207927285394	7	6.75810309681189	4.70060806983994	1.66192722906024	6.54029444724887	4.60902986284197	1	7	2.26522201870957	5.92528488248688	7	7	7	7	7	7	7	7	2	7	7	2	7	3	7	7	1	7	7	3	2	7	1	7	65.75	1	3
174	1.7870294636683	5.12622240646728	5.32502886610929	3.22968252078547	3.44659636604537	7	5.80286980607346	6.07392666221468	7	4.6672863305286	3.94362429715241	7	5.61017407933992	6.62960883502797	3.80031144752775	4.87115366139124	1.61063266953264	6.37074873335872	1	6.06050949800185	7	5.98508833790452	4.84230754224386	7	7	7	7	7	7	2	1	7	7	6	7	2	7	7	7	7	7	7	7	7	1	6	80.5	1	3
175	4.24389781548095	3.79677278531	7	3.10329100226574	2.98348904459639	4.84144752859929	6.14506844650365	7	6.70520463838526	4.23092134172505	6.52829568483407	5.15858160361542	6.81017387726457	5.53457834156324	6.51354824901619	1	5.96995402624877	4.93573804810764	7	5.83211912128179	7	5.20215161589025	5.65320588279934	7	7	7	7	7	7	1	2	7	7	1	7	1	7	1	1	7	1	7	1	7	1	7	72.25	1	3
176	5.00495996977331	1.69996672827891	7	1.07506006411838	6.89247328375634	6.13686768102863	5.73941038531574	5.40141597643264	6.0337736416486	4.5520040685224	6.3393800267715	5.21335436718147	5.37951418962693	3.96441731427206	5.13721616243673	5.20398140810263	5.73640223587191	7	1.09243671379271	3.74276169323873	5.95865012588595	6.78639319776174	6.82140849676055	7	7	7	1	7	7	1	7	7	7	2	4	7	7	3	7	7	1	4	7	7	7	3	76	1	3
177	7	6.39071714326735	6.66014958919495	1.46736716092356	5.68470833932206	7	6.23125049954459	5.62436233178533	4.24409588116961	6.67959501821486	7	4.48569174621951	5.49602033194967	5.89825858373055	6.36943389432159	4.05306486903978	4.5295565019769	5.35468590144014	3.02271268845673	6.16992549462501	5.87079712009093	5.81004043690508	5.85136599975575	2	7	7	2	7	7	7	2	7	7	7	7	7	7	1	3	7	7	7	2	7	3	7	73.75	1	3
178	6.23412843820696	3.49489757880353	1.14422639879057	2.58286858117198	5.38758878197827	6.05226674749148	5.79256734619867	3.06349708784296	5.38287981700104	6.10311432518154	7	6.84597054929707	5.61372202079082	7	6.54643290798546	4.97948667833194	3.42196769314665	6.44082601366683	3.45388290530618	4.3542640175617	7	2.59826960659462	5.27868990550941	7	7	7	7	7	7	3	1	2	7	1	7	7	7	1	2	7	7	7	3	7	7	7	91.5	1	3
179	6.15025753239083	1.02811191477355	6.01697179570721	2.8417738587939	4.42125272566411	3.53074842944795	5.84630348332087	6.73216530539518	5.54687387983933	7	6.34613937968706	6.7099288316826	5.56335276312439	4.03424445698123	2.36264227177643	3.75231139845924	7	6.99600583222747	1.76108370879216	6.05122674055826	7	2.79507640626732	4.96132125086948	7	7	7	7	7	7	7	1	4	7	3	7	7	5	7	7	7	7	7	3	7	1	7	93.25	1	3
180	4.54553374760209	2.06822239571707	6.40571071380155	3.5477021875366	5.74317978386379	6.53701208056233	5.18659428437957	6.98851964126266	3.32245878790464	4.73334667926591	6.47597753543862	5.4309121448233	5.99063323722811	5.97114776285896	5.27776926688196	5.508007162704	6.75376925936029	3.91873334205046	2.6105483560877	5.77411218054538	3.95712653015554	5.67198930513678	7	7	2	7	7	7	7	3	3	2	7	2	7	1	7	7	7	7	7	2	3	7	2	7	56	1	3
181	1	2.97735636913501	7	4.96199675432846	5.86859562826823	4.79331975956717	4.78645667160544	6.51882512541761	6.87389464414524	4.62126714201281	5.41941517902371	4.8889004198425	6.4238912122638	6.65134421750986	5.51917886121086	3.38162999844937	3.83190368671904	3.10569679286603	6.24005740390104	7	6.83077760959761	3.49470987787805	6.76318504830231	7	7	7	7	7	7	5	2	3	7	7	7	2	7	7	7	7	7	7	7	7	1	7	71.75	1	3
182	6.67404850296919	4.31021360586484	3.75532953261767	2.55394104548028	5.14600270570291	6.44515232327634	6.63261348857254	5.26634730396381	5.86373429784269	6.03711772425054	6.35982043668762	4.34977939085365	5.82404057974381	6.53983975022848	5.12605401499829	4.67659338238232	4.54088820978459	1.26285314603372	1.34946300499199	1.44780860525125	6.53924149911033	6.68624474276419	5.59519752032585	7	7	7	7	7	2	2	2	2	7	2	4	6	7	7	7	7	7	7	3	7	7	7	65.5	1	3
183	6.87340939744056	5.7481908693268	3.93686062524841	2.98118124887309	5.25233901044929	6.9388525554566	4.76234474364349	4.57370758792105	5.72138178283309	6.15527428663637	6.55285082176676	7	4.09006687724851	6.489842030256	7	5.01310700483985	7	4.81184126642306	2.88945858359246	5.70527578093481	6.43826916074735	4.0528583875471	4.84842539385186	7	7	7	7	7	7	1	1	6	7	1	7	2	7	7	7	7	7	7	4	7	1	7	83.25	1	3
184	5.04910739405829	2.62847927481314	7	4.19599185894387	5.97227453201093	6.56391935175748	5.77853278118636	6.9617608100179	6.88090386921557	5.62147620595081	4.20710403752516	4.60073603459447	7	7	5.30781606555897	2.26796494564288	5.65950804667306	5.80424901831666	1.50254937927291	4.62052705860547	4.85224070401761	5.94155976838613	4.66962585087608	7	5	7	6	7	7	3	1	7	7	1	2	1	7	7	7	7	7	2	2	7	2	7	67	1	3
185	6.74676860745686	6.25611101344901	6.13711807076973	2.43328523322809	5.48775257155188	3.25837268547158	4.50346777716106	5.73444550497486	6.75610212904078	6.1392966723924	6.98346373260969	6.40036255861862	6.42833157270078	7	1.04409317078909	1.77977092834035	7	7	5.00266625567437	5.14726625702907	3.52468689721723	4.62499606799575	5.36783683123777	2	7	7	1	7	7	2	2	7	7	7	7	7	7	7	7	7	7	7	3	2	3	7	74.75	1	3
186	1.96129333706833	1	3.02249606752985	2.09706058338336	6.50614375546037	7	6.17700469379995	5.10969550065656	5.5691679437477	6.37968984650827	6.9012042025968	4.58561536338795	6.01818069417353	7	3.31446362231597	4.64370242950801	5.79421437191744	5.31241760442325	2.77821635531023	4.41593568408221	6.46795082399874	5.43497550568611	5.48330269240218	7	7	7	2	7	1	2	3	7	7	7	7	2	7	2	7	7	7	7	7	7	1	7	83.5	1	3
187	4.40963287033667	5.51330033165136	5.88005741805331	2.45808805721678	6.21846423143092	4.45837174326726	6.99559691124655	3.93171435342578	5.64033161037959	6.12457080608218	5.56642144374263	5.30443592198109	6.6986835875929	4.39394381372644	4.49381564089849	5.96578062413431	5.60728408682583	4.59737344546331	6.1491440133757	3.9540247752886	6.02966014591512	5.88825286851817	5.6032170986726	1	7	7	1	7	7	2	3	4	7	2	7	7	5	1	7	7	7	7	3	7	1	7	53.25	1	3
188	6.64914541635387	5.53671170955302	5.97765848282718	2.94379714708581	6.13313904775242	3.52781289023973	5.26392452130957	6.44673416516461	6.34775928378037	4.51247956295405	7	5.92399849785156	4.91291697161966	5.1725420224606	6.53362896402751	1.87368686226567	6.75361348062362	6.17090308895176	6.16211175626973	6.82335345282784	6.76800525917849	4.8585646767778	4.95499150159399	1	7	7	1	7	7	7	2	7	7	6	7	7	7	7	7	7	7	7	7	7	3	5	76	1	3
189	4.27800151839455	2.22948455687398	3.92762206282564	1.83240097548912	5.7027017573201	4.8496913769127	6.31362124452926	3.7613550483115	6.55645805689624	6.39592975348394	6.15943800371969	5.39286809836363	5.25796099159616	7	5.78786522250927	1.3132716644309	7	6.00253610390617	2.89159519685847	3.90738808717481	6.16451385215088	3.73892348557385	5.88372594271303	7	7	7	2	7	7	4	1	3	7	7	7	2	7	2	2	7	7	7	2	7	1	7	69.75	1	3
190	3.7029387832636	4.34478015786605	6.80941146098228	2.63110547227654	4.96745469059583	3.97590807064326	4.55167443970717	2.23272314985195	5.90951874779495	4.90238671344971	6.34275920542723	2.73702580600829	6.30962200785248	6.62904687055246	6.52535040284103	4.6547743598241	2.32921454548357	4.94748923112645	5.81866819016596	5.55309111912537	6.17310578446269	3.67580943283478	7	7	7	7	7	7	7	2	2	7	7	3	7	2	6	7	7	7	7	7	3	7	7	7	76.5	1	3
[truncated: 5 more columns]
