# Supplementary material for: How Are Mate Preferences Linked with Actual Mate Selection? Tests of Mate Preference Integration Algorithms Using Computer Simulations and Actual Mating Couples
Source: PLoS One. 2016 Jun 8;11(6):e0156078. doi: 10.1371/journal.pone.0156078 (PMC4898694; doi:10.1371/journal.pone.0156078)
Supplement: S2 Data — Long-term couple and agent-based model data analyzed in Study 3. (ZIP) [file pone.0156078.s002.zip › S10/Polynomial Model Data/Polynomial Couple Population 01152016 1010.csv]

	trait1	trait2	trait3	trait4	trait5	trait6	trait7	trait8	trait9	trait10	trait11	trait12	trait13	trait14	trait15	trait16	trait17	trait18	trait19	trait20	trait21	trait22	trait23	preference1	preference2	preference3	preference4	preference5	preference6	preference7	preference8	preference9	preference10	preference11	preference12	preference13	preference14	preference15	preference16	preference17	preference18	preference19	preference20	preference21	preference22	preference23	fitpoints	sex	algorithm
1	5.86914210122245	6.09304963839184	7	2.52562272701208	6.50766770665102	4.8256446018712	7	7	7	6.79727600021907	7	4.47774632038147	6.88889985342413	7	7	6.31439876555909	6.90128207536764	7	4.27158610198233	7	6.93304545541763	7	5.34716784594085	7	1	3	7	7	7	7	7	3	7	7	7	7	7	7	4	1	2	7	3	7	7	1	98	0	3
2	7	6.41048167921801	6.9659315306447	2.89743795603906	6.65025995475029	7	4.8875588172397	5.93393804730048	7	7	6.91349377393313	4.38701227016261	6.69446609042721	6.72362601499866	7	6.32885531696194	6.45543453814368	7	3.39797451673247	7	5.56097107361899	5.50656147193377	6.47624534991202	7	1	2	7	7	7	7	7	3	7	7	7	7	6	4	7	2	2	7	3	7	7	1	86.75	0	3
3	4.97190851532184	7	6.66755917897256	1.56061298243143	6.53724401876192	6.74640455810327	6.91611733170985	6.82231637290264	6.56221416054871	7	6.1938184550679	6.70274767527431	7	6.12044355780109	6.45701611687561	6.51953120609697	7	6.10391229318564	3.83782367954794	6.78293962949334	6.0139695141169	7	6.26240043098552	7	1	2	7	7	7	7	7	3	7	7	7	2	2	4	6	1	2	7	6	2	7	1	99.5	0	3
4	7	6.83708255105802	5.66994557301053	2.91334467221607	7	6.97068017575118	6.89444301420542	7	7	7	7	4.97489359770432	6.57240888045277	6.99405586847868	7	4.73896188990081	7	5.82414510843627	6.76159189574772	5.86406738972026	6.84673617536856	7	6.55883124811943	7	7	7	7	1	7	7	5	2	7	7	7	1	3	2	1	2	2	7	3	7	7	1	110.25	0	3
5	6.45830796310077	5.68268128730532	4.24581742917541	2.20008731843525	5.83088075862752	6.48306302015507	7	7	6.39957944691308	6.95905578726023	5.63848812520019	7	6.43650133707317	5.5132634561365	7	4.99816488958217	6.40651020279164	6.84903642640844	7	6.51457903997125	5.19455502834766	6.49422133900096	6.5962703661085	7	7	3	7	2	7	7	5	4	7	7	7	1	3	7	7	1	7	7	2	1	7	2	97	0	3
6	6.21781001950608	6.6652857103869	6.44212962083343	5.42442909514972	5.96886353827578	7	6.78143773197345	5.28909702270702	7	6.08840492306086	6.91100974187166	6.40161893649459	7	5.20196529825048	6.93987450615041	5.45020855974442	5.08548107610183	6.68219368977344	4.62199229027051	6.95296079713878	6.73279453359652	6.84024206930069	6.62935196552022	7	1	1	7	7	7	7	7	5	7	7	7	1	7	7	3	2	6	7	2	7	7	2	104.75	0	3
7	6.96705687627064	3.33321014146419	7	2.45431441465697	7	4.76995655066982	5.34491799445503	5.56417064624558	7	7	6.80214240684915	6.54134234149988	7	5.67071663409633	5.94174887314321	5.10961154644255	7	5.89151100798936	5.83665304255714	6.25126219698523	7	6.3525893243374	7	7	7	3	7	3	7	7	7	2	7	7	7	7	3	7	5	2	7	7	7	7	7	1	97.5	0	3
8	7	5.92371896520822	6.78914963713576	1.05398828248185	7	7	6.41768698332581	6.02122679969525	7	5.56023404169411	4.27565354701001	6.70926029391854	6.07245453842004	7	6.4966701889124	6.21030773852181	6.8791126835182	6.68702975417396	5.87178703958706	6.14019920674572	5.74462386240331	6.78644562884287	6.80609627776631	7	7	7	7	1	7	7	7	4	7	7	7	7	6	7	7	4	5	7	3	3	2	1	84.25	0	3
9	6.78607703895113	6.50609927085177	7	2.65121347458514	6.73330161911712	4.9393639614467	6.98332593138549	5.73156300511169	5.61439153690954	6.66347993667189	6.51950188116184	4.81617344995795	6.61955872687256	6.37341922980046	6.38431176128916	7	6.00063769852452	7	4.01505715402321	7	6.36507695570285	7	6.27676150720498	7	1	2	7	7	7	7	5	2	7	7	7	7	7	7	7	1	2	7	2	7	7	1	87	0	3
10	5.7568169027481	5.65149203416545	6.2127003675026	1.80846604892182	7	6.69523323572432	6.09337847291719	5.57383907560691	5.65129589760599	5.369262887812	6.45222653566043	7	6.86913315700611	6.23019409280365	6.55925491280423	7	7	7	3.76909479141812	6.24295414867406	5.4314418034359	7	6.67261629871644	7	1	2	7	7	7	7	7	2	7	7	7	2	3	4	7	2	2	7	3	2	7	1	88.75	0	3
11	6.51311268820919	5.94841607385696	7	1	5.84247497850184	5.79697683765711	5.43664670715803	6.35607975685248	7	5.68442926591576	6.61744313139602	4.54430282933726	7	6.84039248260575	7	7	5.8240756157329	5.74046068195878	6.67842501853264	6.76183233846018	4.47285467522686	7	6.93755917328916	7	7	7	7	1	7	7	3	5	7	7	7	7	4	7	2	2	6	7	3	2	7	1	92.5	0	3
12	6.91717989036357	6.69520926436174	5.85921021419855	3.85385726737896	6.16285642768239	6.39383150126471	4.31109107032605	6.83093123897052	6.73341359197602	5.9892044813558	7	6.28372578088339	7	5.57199933777484	7	5.60612916956934	7	7	7	4.07597883274152	6.94211287304106	5.88691930770575	5.49320812822667	7	1	3	7	7	7	7	7	5	7	7	7	7	1	4	7	1	7	7	4	3	7	1	81.25	0	3
13	6.0675958805396	6.54044540569909	6.13324454461457	2.23620410184242	6.57381175918132	4.45514171239154	7	7	6.44859223238453	6.70163291041393	5.76902733083116	4.22606660779976	6.78567614820542	7	7	4.1027568264592	6.0866493227804	5.88740498362686	6.85895257950474	7	6.92069076840076	7	6.47087232493124	7	7	5	7	1	7	7	4	2	7	7	7	1	2	7	1	1	2	7	2	4	7	1	107	0	3
14	5.99373141042893	2.6734257144108	3.01202677709113	2.91797578232406	7	5.81636816271203	5.34705125676246	6.37064787636931	6.83607205635556	5.52287699353198	5.21292264333342	5.74503832460778	6.53522365352103	5.33803420676615	7	6.14731931876224	6.7088385667667	6.04635950539057	5.58234445971721	7	7	7	7	7	7	1	7	1	7	7	7	4	7	7	7	7	2	7	7	2	7	7	3	7	7	1	104.75	0	3
15	6.68448504644666	6.46965087713296	6.36275855808156	2.77386358356934	6.97288630628996	7	4.05216598003526	6.44985145422604	6.54375181678071	4.81929880202771	6.49708048858438	4.40112144309761	4.9464088624711	5.61532521211836	6.71450409442001	7	6.80085050583728	7	6.03481402101224	4.74428583897566	6.45707027586257	6.76816169422413	7	7	1	2	7	7	7	7	4	4	7	7	7	7	1	6	3	1	2	7	5	7	7	1	86.5	0	3
16	6.28154819670854	6.84094871794972	5.21665664949197	1.05322076755397	6.53020164087043	7	4.35366261998949	7	5.07169859816961	3.61389838841319	6.88914856373027	5.07879825027067	6.69174416875643	6.67494038118189	6.81990665982329	6.4423264773171	7	5.67673093087211	6.71902977404234	6.72111987871947	5.64720917428178	6.79655877801386	6.17372466523251	7	1	2	7	7	7	7	7	7	7	7	7	7	3	5	1	1	4	3	7	6	3	1	97.25	0	3
17	7	7	6.47442345754782	3.35131713181874	7	6.3188189898788	4.69952728011773	6.5026704173847	7	6.68608186660143	6.99265867995917	5.32120729288337	6.88623910357504	4.62779767373581	6.62824002170579	7	5.83465286021577	6.19988335456048	5.66964045264507	6.76845621729288	5.13957678320157	6.056652862912	5.75035666936998	7	1	5	7	7	7	7	7	2	7	7	7	7	1	6	7	1	7	7	3	2	7	1	92	0	3
18	4.57437655377423	4.85465585588256	4.02001209319732	2.56260194992236	7	3.67611027456707	7	4.55233692693198	7	6.56557238299347	7	6.61863402322173	7	7	6.28316318494912	5.69112793822319	6.56016895234281	6.12137520066411	5.49486693013684	7	6.62983388996411	5.67868353689142	6.7535632184696	7	7	2	7	2	7	7	7	3	7	7	7	7	3	7	7	2	7	7	4	3	7	1	96.75	0	3
19	6.90580714535425	6.76460158625001	5.32408596923714	2.67079506226369	7	7	4.31602687021267	7	6.7600943344997	4.30097433114233	6.66007895999717	4.83036176608137	4.25421666178675	5.14326135046303	6.23310238452165	5.52369097411192	6.71021942635026	7	6.47940372560161	5.64178362063952	7	6.16461934904968	6.61334230811748	7	1	2	7	7	7	7	3	6	7	7	7	7	1	7	4	1	7	7	6	7	7	1	101.5	0	3
20	6.43774670308445	6.54949479444852	6.5334368669589	2.20516131653859	6.96295004632972	4.15594054532195	6.84500849562365	3.66867810128619	6.69910794099936	7	6.50198356147661	5.27748866252546	6.02861660303181	5.22158464692733	7	4.42423825354606	6.71665899816118	6.34620954544595	7	7	7	7	5.67780842335996	7	7	7	7	1	7	7	2	6	7	7	7	1	2	7	3	2	2	7	3	2	7	1	108.25	0	3
21	4.89082488603141	6.42167266766975	3.64855431730843	1.9344303357439	7	7	6.42077463404275	7	6.57834568121956	5.21369756024257	3.32262458375309	6.33174762233598	6.2813073820548	6.63541756162209	7	7	6.53557443282179	5.03605022739926	5.99417368962806	4.86034103688596	7	6.66475848289347	6.70739521392747	7	7	3	7	1	7	7	6	2	7	7	7	1	3	7	4	2	7	7	7	7	7	1	90	0	3
22	7	6.69262155403297	7	3.33737883350696	6.72733068817893	7	6.5736427415088	6.07827049197761	4.57013746855134	6.89380290729208	7	4.72524822402139	5.9880351535015	4.97109407820924	7	6.15134122436347	5.04595948544181	4.96809427800447	7	5.8347779351929	6.74201356785591	5.60499632099593	5.61880289794373	7	1	2	7	7	7	7	2	4	7	7	7	6	2	7	2	3	4	7	7	1	7	7	83.75	0	3
23	6.33978925698948	6.73865601217142	5.72886568756091	3.43102013151622	7	6.84293283505924	4.69872899820149	6.41342482571295	6.39730132570765	7	6.93385085313354	6.36864313220982	6.91616250269947	4.1404302978975	5.48572883526266	6.06361742172672	5.64598254442911	7	6.00689001100562	5.72154604990591	6.48912318344891	6.93990614801056	6.36024672506729	7	1	4	7	7	6	7	7	5	7	7	7	7	3	7	7	1	1	7	7	7	7	1	88.5	0	3
24	7	6.17079433478211	5.32465990620617	1.87065802206354	7	6.56438023902164	6.55098656443782	6.51912377319958	7	7	5.37012513848669	5.48628844553345	7	6.50356848829533	6.04522695010351	3.27309214992916	6.63806861269488	6.55379753659884	5.0384482816787	7	4.40390672465925	5.99362796776513	7	7	7	4	7	7	7	7	2	7	7	7	4	7	3	7	2	2	6	7	7	4	7	1	101.25	0	3
25	6.34291770671554	5.79766675129598	7	1.04507773717709	7	6.19727908908636	7	6.45335085345353	5.87681051412161	7	6.07761350915205	7	6.07613373894971	6.48787955146573	6.45893674622476	5.57906951693141	3.50926847530668	7	5.88626838433164	5.9754475187352	7	7	4.38618131960101	7	7	7	7	1	4	7	2	2	7	7	4	1	2	6	4	1	2	7	5	4	7	2	90	0	3
26	6.23765624573635	5.11495323310163	6.68867669668817	1.83790422130062	6.02051625740899	5.54544458438975	6.0002821056891	5.58361557505689	4.45154543375985	6.69930654365509	7	6.70040190236347	6.49406440233447	6.1949778427528	7	7	6.88067259978551	5.96021071360136	3.45173063783254	6.04628832147403	4.37563200888599	7	6.05714917365572	7	1	2	7	7	7	7	7	4	7	7	7	2	3	3	5	2	2	7	2	7	7	1	76.75	0	3
27	6.40302473271552	4.30767036989908	6.50241647683204	3.0640223200845	7	6.3411181930372	6.18557324961057	3.44315109596323	6.93151768401725	6.24976509939845	7	3.6541414819745	7	7	5.69566426457473	4.3841305591785	6.81744038808233	5.8928619742864	6.58938783401415	6.87586392870599	7	6.54838056646864	6.08526064117326	7	7	4	7	2	7	7	6	3	7	7	7	1	3	7	6	2	2	7	7	2	7	1	105.5	0	3
28	6.96612616304992	5.68368801523118	4.27860352959965	3.46926627866027	6.56654600854605	6.94092354674861	5.23268007669214	7	6.97797518423227	7	5.51850632889438	7	6.77362931918939	7	7	4.23315646688228	4.9855071099587	4.88766814176844	5.01846779181325	5.39899569384618	4.64391469757853	5.85036111088819	6.14625221634359	7	7	5	7	2	7	7	7	5	7	7	7	1	2	7	3	5	6	7	4	1	7	1	69.25	0	3
29	4.9693953112106	5.54524349179054	3.41859081411398	1.31419702828164	7	3.94721748190422	6.70018976576742	6.14662081363331	4.90992881293179	7	6.70943791736313	5.24943216698104	5.5762998819282	4.79669299569683	7	3.97605028136129	6.71756868883721	7	6.89123528417333	6.97284529352497	5.79406723042172	6.4886168921441	5.99832058246283	7	7	3	7	1	7	6	7	2	7	7	7	7	1	5	6	2	2	7	4	7	7	1	84	0	3
30	6.53384315182917	6.53502380586267	7	5.70710914715322	6.17178689528322	6.67525138550452	5.59598206228517	4.29822477233156	6.25655927193832	7	7	6.83002408851208	4.76554885253041	6.77116182966715	4.5283566973839	6.77425377618443	6.51751484043456	5.94483535262272	5.73799989220325	7	4.89703077385298	5.52014430251237	6.4163241323392	7	1	2	7	7	7	3	5	2	7	7	7	7	3	7	7	2	2	7	3	7	7	2	75.75	0	3
31	6.48872090156432	6.01247825771579	7	5.84642463670553	6.56538858902862	4.67409458698881	6.36287911115463	6.06858361624617	5.95309302753662	3.36867078068202	6.57311069058439	5.93641426759566	6.01521533557467	6.64048674741742	5.48533534703253	7	3.98483834171768	6.22725193018524	5.60737354007259	7	6.50780227300131	7	7	7	1	1	7	7	7	7	7	2	7	7	7	7	7	7	1	7	5	7	5	1	7	1	99.5	0	3
32	5.35724889366181	6.48271339509562	4.78853603723334	1	6.37780196222091	6.93098945915836	4.86219907420901	7	6.03693969610189	6.49475051416205	4.44217093439529	5.04731251960667	7	5.20967093883602	5.80886045916404	7	6.47304641366004	5.51358953131801	5.09652927967179	7	6.23792428813748	6.3114640046828	6.2361802591286	7	1	3	7	7	7	7	7	7	7	7	7	1	3	7	7	1	6	7	2	3	7	1	85.25	0	3
33	6.15482857272748	7	5.4983541458651	2.89417066591436	6.7972082165588	4.88791431365073	6.80267561339996	5.74073914986196	5.58652333142875	5.77847076807939	5.73998131318144	4.60782245128869	7	6.59985172431451	6.58708099722028	6.19504222606974	5.44329132575113	6.37144968525468	7	7	7	7	6.20575365681327	7	1	2	7	7	7	7	5	4	7	7	7	7	7	6	7	1	2	7	3	1	7	1	91	0	3
34	6.78547364691408	7	7	3.34911902627388	5.20385903477644	6.65802698492612	5.22018146591083	5.24966164387863	4.59423667244581	6.10615355306025	6.89679400664134	5.80495033317013	6.66414184988916	6.26742631780003	6.30184177782398	6.68178191981651	5.82357303077443	6.57997382389606	7	6.21905512293703	4.32425453662265	5.73809863249758	6.0454933723072	7	1	3	7	7	7	7	7	4	7	7	7	7	1	7	2	4	2	7	7	2	7	1	88.75	0	3
35	4.92308655414457	5.30337193946382	6.49328834693317	1.49472584103717	6.43125722204244	6.59864255872238	4.41518594532342	7	7	6.45608068659736	4.03156911522841	5.04265250407369	6.98860457455304	6.05754178602943	7	7	6.72352024591848	6.85338883214143	5.72534373892884	7	6.69746671249665	3.56848568393685	5.85437189306131	7	1	3	7	7	7	7	7	2	7	7	7	1	3	7	5	1	4	7	3	4	7	1	87.5	0	3
36	7	3.53618683172069	2.83442305269729	2.87136551614681	6.27755119921451	5.66513242544121	6.98034216930603	5.87042920555642	5.07136103198386	7	5.91556672629935	7	6.9772959791926	5.94295464920118	5.89750669767681	6.59965614297368	6.56451346861678	6.24007861426308	6.08396805658477	7	4.97483625593209	5.83215074518352	4.53532554966918	7	7	2	7	1	7	7	7	7	7	7	7	7	4	7	7	1	7	7	5	7	7	1	76.25	0	3
37	7	4.53599507397998	5.70579283475516	4.48362456225117	3.66923360774017	7	7	6.69072965748885	6.83998902045943	5.29232047427424	7	5.7057484051327	7	6.20312441333983	5.67432366101275	6.47556710994835	4.93882501985296	2.43993260461459	6.17160523304688	7	6.37634377784752	7	6.16048546554082	7	1	1	7	7	7	7	7	4	7	7	7	1	6	7	7	1	5	7	4	5	7	1	77	0	3
38	5.65724726897652	6.11225247927437	6.20063300939891	2.12749385721237	6.9969050328387	5.06862895579407	5.38442424217719	5.66138942601946	4.92135625524731	6.24519189819179	6.49416523525122	5.35222607557843	6.15926810309587	6.45337058558962	6.40246114481668	7	4.7532702123507	6.72702652678118	4.86755517084957	5.665571986509	6.2958682713303	7	6.16883145558273	7	1	2	7	7	7	7	7	4	7	7	7	2	4	4	6	3	2	7	6	2	7	1	79.75	0	3
39	7	6.84542546255921	6.29359398965205	1.5998922386847	6.92212039220286	5.54007933661101	4.99467345539774	6.22043383938259	7	3.66236433402516	6.17713076423225	5.15099984335474	6.18886671950918	5.99169912545588	5.70184634286445	6.6866183025653	5.71185622473453	6.62602646276816	4.16574914104995	7	6.93787905030617	6.41029494548985	6.17054158553358	7	1	2	7	7	7	7	2	3	7	7	7	7	7	3	7	2	7	7	7	1	7	1	85.5	0	3
40	7	6.18806312037761	4.77597188272802	2.64566476684686	5.84495811038807	5.61467829027881	7	6.68125134121925	7	6.03677379414606	5.48115033047138	4.11097129910871	7	5.79789047372667	6.89176627595958	5.67780053503282	6.5327627604438	7	3.64422990617815	6.46623109536741	4.36345600634683	6.78865830673387	6.70509585996665	7	7	5	7	6	7	7	7	3	7	7	3	7	4	7	1	2	2	7	7	6	7	1	84.25	0	3
41	5.59009891874565	6.11429798621363	6.15212998690529	3.17563910443229	5.88986383192636	5.73260678731365	5.06018179516988	6.39946193991424	7	7	6.09645119106451	5.95619640343375	6.09389108347024	6.8610297947066	5.06037022416724	7	5.18369176219724	7	6.34728381577812	5.43290155295842	4.19139873139272	4.70942195007004	5.47539338507248	7	1	7	7	1	7	7	4	3	7	7	7	7	4	5	2	2	7	7	4	6	7	1	82	0	3
42	5.05326119833211	4.79929259875182	7	4.75569115137178	6.11587194072388	4.43915939139515	5.90873199342851	7	6.87975101096893	6.36692026655376	5.34554123999315	6.67595054056377	6.04247233403694	5.73547478246466	6.10933299405674	5.57355688473595	5.85313897043271	5.85700959957856	6.56501502610377	5.94275224449004	7	6.39509596402413	6.63075680823729	7	1	1	7	7	4	7	3	7	7	7	7	7	1	7	2	7	7	7	7	7	6	1	100.75	0	3
43	5.57134569244801	6.70312029801728	6.27302395329861	1.47176894899071	3.38340104190205	6.89862031835006	5.4640607752167	7	6.13647784523723	5.08645451800715	5.72494400348103	6.08392417572259	6.58069042740607	6.85072561183299	6.81433790818437	6.80467910379148	1	7	6.57014464513224	6.38681092982059	6.36914530933973	6.39876736057014	6.76636118233517	7	7	3	7	1	7	7	4	2	7	7	7	1	3	7	7	1	7	7	2	2	7	1	85.5	0	3
44	6.81345871523929	5.35854696642462	3.42311319114937	6.9445883942949	5.99363084380027	7	6.91421503699562	6.66766540302388	4.01972093809635	5.72464245875759	6.23364812674728	5.44684972384318	5.70169300847146	7	7	4.69209201923855	5.22602384644484	7	4.8174729517618	5.02322572241946	5.07259872289775	5.60987471191504	5.55158703084924	7	1	1	7	7	7	7	7	5	7	7	7	7	4	7	3	2	1	7	6	5	7	1	64.25	0	3
45	6.37431190756381	6.94877286242343	4.5415442121554	1.39198581851923	6.13967470689351	6.74067766012324	4.87823651902696	7	6.17772589888549	6.91790941885294	6.28120768394971	5.09256082940892	5.60500362434316	5.06877469059514	5.81697590942736	6.46360612895848	6.61088227915789	6.548913832727	7	5.80094268267811	4.46237986153582	3.69188875407907	6.80596312565853	7	7	3	7	1	7	7	7	5	7	7	7	7	2	7	4	2	2	7	5	5	7	1	87	0	3
46	6.89170348234348	3.98240762971254	6.5668797504389	2.4021023444244	6.10287373104583	7	3.57259612070723	5.92058906279842	1.23174208635145	5.94952518392686	5.97395468265163	7	6.11702349262486	5.6417194047449	6.8241480685284	3.36726651268495	5.18741001001836	7	5.60357392163535	5.2325060541464	6.23706027183957	5.9860277177225	6.36736024573245	7	7	7	7	1	6	7	7	4	7	7	7	7	2	7	7	1	7	4	2	7	7	1	62.75	0	3
47	4.93241334139577	6.64531598955175	7	1	6.35080795286204	5.83181245961643	5.0880106672346	1.44441111983401	6.05704422919237	6.90530216176535	5.62722533081936	6.74923766105115	5.01577295323455	6.05050242134798	6.8450542805698	6.32490036678142	6.09547942261612	6.76115417954151	5.62891483525159	6.61484780272313	5.97636452933504	6.34505665072753	5.95316759187334	7	7	3	7	1	7	7	7	4	7	7	7	1	7	7	4	2	2	7	2	7	7	1	72.5	0	3
48	7	4.25985839290132	7	5.64255523208227	6.19558251026073	7	5.48982728593627	5.63405266088662	4.9433339512211	6.8272895914904	6.59726061442106	7	4.70799410913786	6.2522519604972	5.23129960317677	6.97251255295117	5.45933200364048	7	2.874776457914	7	4.53764759049417	6.61818847975237	6.6790512468364	7	1	1	5	7	7	3	3	4	7	7	7	7	1	7	2	3	2	7	6	7	7	1	72.25	0	3
49	7	5.81105231968052	6.69514049933768	1.21556281666732	6.97079839375991	5.74815342424971	6.62508882256027	6.59881899630899	6.54867317927916	6.53925770546818	5.98771973148337	5.29101028216555	6.42641063361983	7	6.7997893123165	4.96933731492663	6.18539445961646	4.24903989378103	3.75046392540724	6.38099247776551	1.48275983892499	5.70600266562262	6.59618564895329	7	7	5	7	1	7	7	2	7	7	7	7	2	2	7	7	2	2	7	5	2	7	1	85	0	3
50	5.72239448767093	5.95005095936018	6.52788800307868	6.32893625549986	6.64772326669068	6.1265644645195	6.78194300055708	6.00815056052584	6.37855097938467	2.3108516992057	6.27701899855511	6.50938826646445	7	7	5.12575155801575	5.53703922385628	6.3804174931862	6.19051643397597	4.67725915896244	6.95755463037327	6.23763421527448	6.31354946561151	5.44582836680115	7	1	1	7	7	7	7	4	3	7	7	7	7	3	7	6	4	4	7	7	7	7	1	84.75	0	3
51	6.62963491627786	5.69702476376617	5.76411155739107	1.78834337899439	5.96946085040988	6.65870290200434	6.00415744784756	7	5.84746015566234	5.3877242499417	6.62907050688242	6.61785201115112	4.154775812207	1.5734503548924	6.89862803914459	6.6015535689305	5.43507985869551	4.8327835213544	7	7	7	5.69425458413801	3.39614070567806	7	7	4	7	1	7	7	7	2	7	7	3	6	3	7	7	2	7	7	7	3	7	1	76.5	0	3
52	3.16609341738351	6.33605637363401	5.63057130900307	1.47740047300189	5.81515368622788	5.6073597358652	6.92177107071331	7	6.72698493329757	6.4821330343509	6.66026357769448	5.8656498329526	5.75644090167548	4.54866076541569	7	5.05654517238368	7	5.592313464554	5.7909512349656	3.21014759329737	6.80386284261767	4.568036202304	5.49740627190804	7	7	3	7	1	7	7	3	3	7	7	5	7	2	7	2	2	2	3	7	7	7	1	89.25	0	3
53	6.78203301619355	5.00776680815968	3.97285721456527	1.2529958351192	6.24987462056657	4.23431370786756	6.09593107638219	3.34796970916219	5.66697187878404	7	7	5.8494451691382	2.93530764341852	6.57865089673186	6.22769345726217	5.36127052222767	2.7248145360586	6.30730134904706	6.75348021843462	5.9289778958162	5.76496860539553	7	4.7136353671807	7	7	3	7	1	7	7	3	4	7	7	7	1	3	7	7	1	7	4	4	3	7	2	87	0	3
54	6.29108344670806	3.8372029532115	5.6753854904946	6.26167228755909	5.83476992386531	7	6.02258444965557	6.34693915400181	2.73352244543335	7	6.59146259336894	6.04820609893272	7	3.29296744169452	6.92348252726831	6.76767053965451	4.72260705370823	5.2853782813395	4.72510095970539	6.98857211997501	7	4.17997965490407	6.18859016647042	7	1	2	7	7	7	7	7	2	7	7	7	7	2	7	1	3	2	7	5	1	7	1	78.75	0	3
55	7	6.80254539020598	5.12798997656135	1.62465269980219	6.62958643031909	5.96897127383427	6.65192339086742	6.66497138348385	6.04379542933215	6.74852185909795	5.35355015474729	5.0651843995466	6.51476593974584	5.40261416767899	6.66580100642049	6.94337426678436	4.90717748625606	6.46759763532394	4.93344732599593	5.65337327043943	2.1369375605769	6.187508665389	3.51940731728502	7	7	3	7	1	7	7	7	5	7	7	3	7	1	7	3	2	7	7	4	1	7	1	81.5	0	3
56	3.82964596620036	7	6.23131096105958	1.90720960885505	5.11209924297107	1.88481752551324	4.64858720429682	7	7	7	4.6254252924224	6.47358527377205	7	6.74796268959937	5.59935601851123	5.74098365296208	4.54120175755724	7	4.78405687790359	6.24884513065513	3.42951410959881	6.97617514072001	7	7	7	2	7	1	7	7	7	4	7	7	7	7	6	7	7	2	1	7	4	7	7	1	88.25	0	3
57	6.99578810652503	3.00035824319819	5.12190798644711	4.120348571009	6.70030620941622	4.28434340028307	3.60156455053527	7	3.33976853413169	6.57602644697571	6.72731568898609	3.88162308695665	7	5.81518780236862	6.29250346551977	7	6.93395090978846	3.67716596013519	5.71504829533874	5.87298550021297	7	6.36068996982149	6.38547552928649	7	1	4	7	7	7	7	3	4	7	7	7	7	7	7	4	2	3	7	7	7	7	2	72	0	3
58	6.69101851126397	6.38522770080338	6.0661464381587	1	6.44690467327724	7	4.87205009128272	7	7	6.33184585964639	6.60598449052543	6.60095011151543	7	5.27954561460557	6.21503681034546	3.07168007990355	5.9754886101441	5.87918032900721	5.4482258174169	7	5.5153083198151	6.17880132657616	6.28073371413142	7	7	5	7	1	7	7	3	4	7	7	7	2	1	7	7	2	2	7	5	1	7	7	73.75	0	3
59	4.86877086977314	5.25872557518506	2.27092255939548	1.20227285809654	6.9207464132028	4.44959207961719	3.84885335838147	5.6573688649396	7	5.42262666669396	5.61400223825874	4.77671544434503	6.67126743974866	5.27175740129218	7	6.94164106636811	6.60973420376853	6.73971391120085	5.64670790599168	5.60282303085075	5.78210139912512	5.964074073373	6.67385200268619	7	1	1	2	7	7	7	7	5	7	7	7	7	7	7	4	2	4	7	4	7	7	2	80.5	0	3
60	7	7	6.45691568983088	3.0183323902681	6.42173646677831	6.82019282758121	4.39350698030365	6.37593363091709	6.36522345714489	7	6.22879261251231	6.96552468863204	6.72802929452882	4.41603375305568	5.91603229142376	6.0311486068448	6.044078753888	6.17682126227384	5.39797227390058	5.83031961314147	6.27468454845856	2.5473770759305	5.87588788133923	7	1	3	7	7	7	7	4	3	7	7	7	7	3	7	7	1	7	7	4	7	7	1	67.25	0	3
61	6.34409059823515	4.97185831923835	7	4.72561271927663	6.63612625061676	5.18909345964164	7	5.05653533937694	5.66869553825289	3.49610797388708	6.95743874519677	6.17045502003874	6.59586015129875	5.22626641503622	6.08715523430712	4.93018055271703	4.97766792823645	5.57577010822026	4.91971654865753	7	6.66736836453112	7	6.37239997423355	7	1	1	7	7	7	7	7	4	7	7	7	7	5	7	3	3	5	7	7	7	7	1	94	0	3
62	5.56172313978599	5.64186534649805	6.69690704366707	5.38598095184095	6.1958710449978	7	4.3559455618667	5.83528051022558	4.0320125522833	6.47113402570356	5.83815736410459	5.17732350159247	5.98290725180679	6.01734475058532	5.23760954495849	5.71821664876537	4.95163658560566	6.98442979929041	5.39430585798035	7	6.63673978101898	6.59675784204321	6.78115925421371	7	1	1	7	7	7	7	7	3	7	7	7	7	7	7	7	4	4	7	7	7	7	1	79.75	0	3
63	5.64046136415935	4.55516011778277	7	2.02648922640607	6.52005962995491	6.92517558173803	6.47127467889384	6.03811870809518	6.19625961973961	6.6112448248002	5.66177175515495	6.14236304030967	6.88703753611436	6.27884194771237	6.37682353617148	4.81107610424777	5.74354516169626	7	4.59741776758728	6.27001720273239	2.56515441314695	6.83384606594764	6.44731515247065	7	7	5	7	2	7	7	2	7	7	7	6	1	3	7	2	5	1	7	3	3	7	1	96.5	0	3
64	5.78495354270654	4.25173140047629	6.23124657123404	2.86300717800753	5.0004866403292	5.6957604135917	5.85871919876499	4.5399695813162	6.96977839214327	3.92163654968217	6.58282372284683	5.32363905709175	2.84868450102384	7	5.06046389705016	6.36148643719364	6.88650144445148	7	6.48915786511714	5.36976678256768	5.47327523314814	6.11349024098708	5.65947369062962	7	1	7	7	1	7	7	4	7	7	7	7	6	5	7	7	2	7	7	3	3	7	2	85.25	0	3
65	4.63889046111083	6.93041054945939	2.13958878101888	6.72664824074184	6.5703020539506	3.28609512133446	6.07779765588767	6.93681678348246	5.45690623866588	5.61264176200901	7	6.18274743722536	7	4.58068963544306	6.12875315905313	5.07602380864661	7	6.03037235570859	3.92421706372992	4.97061311897184	4.53286507694381	6.6173307225204	6.17050440882302	7	1	1	7	7	7	7	7	3	7	7	7	1	2	7	7	1	5	7	4	2	7	1	73	0	3
66	7	3.34291905993213	6.79618729472487	3.90624068976388	6.77868750965707	7	4.61733985245911	4.93957597404155	4.89890367819812	5.69709464197709	6.65076458057347	6.28843998198556	6.33786836569206	6.93197054861678	7	5.77633717539879	6.00329635960517	5.87999978258865	2.19800340134146	4.76187451413824	4.94203099265253	3.69464299297196	6.34225736167073	7	1	6	7	7	7	7	7	4	7	7	7	7	3	7	1	2	3	7	2	3	7	1	66.75	0	3
67	5.57907402730734	6.39814159866398	5.44036118563848	4.31765198608054	6.10095253545274	6.37986873611874	4.70376064435367	5.18573599041464	4.2846288018818	6.30923870796449	7	3.801906323558	5.39054313585359	7	7	6.05602053619179	5.99570083530002	4.76350544422769	4.7444644762149	4.48992731375573	6.21368646051884	6.44156631143197	7	7	1	7	7	7	7	2	5	2	7	7	7	7	2	7	7	2	7	7	2	2	7	2	60.5	0	3
68	4.86129520545228	4.74101030760335	6.49702188760229	1	6.60097973767253	4.00515277792235	5.54521107072292	2.23779094991644	4.47249809908704	6.23983705835166	3.5426763899638	6.70321105633047	7	5.78281626605515	6.23410754256829	5.90133949329157	6.79170361419201	5.68684753208569	5.76361602754418	5.81013344275889	6.64913639406146	7	7	7	7	4	7	1	7	7	5	3	7	7	7	7	7	7	3	7	2	7	4	7	7	2	76.25	0	3
69	6.43536594057892	5.57025819969474	5.28315011601802	2.51648513310048	6.43653042171719	4.63645240431992	6.93712137478866	4.76572550958663	7	5.57533600979512	4.73998232282704	3.92966807497189	4.8536755584453	5.38889073084757	7	4.07066647602746	6.46442955461112	6.28644831857318	3.28418665109083	6.60180939983779	6.00846535651864	6.484097510217	6.63962212729409	7	7	3	7	3	7	7	2	7	7	7	5	7	4	7	2	2	2	7	7	2	7	1	89	0	3
70	6.70639800056921	3.81473114220703	6.14146158537323	5.59953257311003	6.23342743838288	6.5783466874342	6.92233068062159	5.42614285976305	4.88331596493545	7	6.8810386292557	4.42135945645804	3.64498816914952	6.22009193634512	6.67327102187487	3.56968090667255	4.75992841692511	6.20657297763153	7	5.61105086898757	3.93980328557736	4.76225603618332	6.60070372555986	7	1	2	7	7	7	7	7	7	7	7	7	7	3	7	1	2	2	7	2	1	7	1	83.75	0	3
71	6.23131704674058	5.19313894088836	5.53566451776435	5.60405074502604	6.68818040143307	4.43700800401869	6.79084463338482	5.94344417330124	6.26786443294338	4.40419814508623	5.4201485197743	5.47897724447774	7	6.15944196228407	5.56248464742436	6.09544364713007	5.26024573267423	5.42897386926609	6.69958996659398	5.70890214659036	6.47871759212261	1.95454732869711	7	7	1	7	7	7	7	7	7	4	7	7	7	2	3	7	1	1	2	7	7	2	7	1	90.5	0	3
72	5.28155890269796	5.04992038353164	6.58091974820427	1	4.38279863720902	5.98699752421807	6.67709544510804	7	3.29999886691127	6.37813187107378	5.91358174557792	5.14575710456335	6.89995722328558	6.21695053790343	5.23867530876799	4.40852663397155	1	7	6.68329326592421	6.19554688973506	4.91288510405963	6.83925300719451	6.74262115089518	7	7	4	7	1	7	7	3	3	7	7	7	7	3	7	7	1	7	7	3	2	7	1	86.25	0	3
73	6.52287064542469	4.46508806941615	5.22178246123888	6.60526466530561	5.42978478985216	2.77108490926092	6.15862491455301	6.82353280912672	6.59287357041426	4.94063877372718	6.93225920005938	5.21584950658139	5.82416956749477	6.85162347768678	6.69154740226668	4.38509532455994	5.29363827661711	4.8253770968198	4.75435142122759	5.90364838517368	5.67267355914668	6.12647633479717	7	7	1	1	7	7	7	7	7	2	7	7	7	7	2	7	7	1	3	7	7	5	7	1	72	0	3
74	6.48358947640835	4.02599659688005	2.99129097714286	1.5545133487926	5.64071110996102	6.95260789325128	5.75404557073132	5.18137726064026	5.78219077070878	7	5.12276621397054	6.88491572428298	6.55059539760153	5.03608024102411	7	5.90129148490431	5.46463253216238	5.63586716808035	3.22480695440378	6.25496712553015	7	6.97017600618142	6.20016083120868	7	7	2	7	1	7	7	4	3	7	7	7	7	3	7	7	7	2	7	3	3	7	1	72.75	0	3
75	6.68151225692308	5.50951018434173	6.21770841986374	1.66754390744071	6.36275445124887	5.04812013517755	6.41041009429051	6.08489328891263	5.3953599485657	5.4819438264696	5.26816707217984	5.30624363035311	5.00117985403347	4.79163819677986	5.65251000074868	6.78303931547818	5.20731845277417	6.0587673199452	7	6.28755071777383	6.65380778541077	5.24168395012394	6.86072819994362	7	7	7	7	1	7	7	2	2	7	7	6	1	4	7	6	2	2	7	2	1	4	1	83.5	0	3
76	7	4.50382201597882	5.1601209404622	3.79065119906286	7	4.12468172969492	2.5561878723155	5.01040265202309	6.47671609664536	6.06613677702224	5.62123333847274	5.32345923522054	2.79831494260789	5.15039826226673	6.83622746571764	6.1591567064206	7	5.954447905394	4.86243958788689	4.34115853803754	6.08823468913253	6.65274375517038	6.49570540695075	7	1	5	7	7	7	7	4	3	7	7	7	7	7	7	1	2	2	7	7	7	7	2	69.25	0	3
77	5.66168630733374	3.9981707316107	5.53361894664485	5.45716836302088	4.57601618503634	5.62126944054838	5.18771098283986	4.24459030164703	5.77366553015124	5.2538887230161	7	6.49898762046088	5.37705844657703	6.96010267376576	5.73063508507044	6.32696550925575	5.70745075246377	6.84506997082991	4.60870535230188	7	6.50026990159051	7	4.82164019761506	7	1	1	7	7	7	7	7	7	7	7	7	1	2	7	2	3	7	7	2	7	7	1	83	0	3
78	4.42961069437733	4.86078490068777	7	5.32608738338522	6.85891600100647	6.50090640488662	3.93247578414346	5.05430444828845	5.14642718878749	6.39375557039078	4.95938256039411	3.70375867289836	5.65162424473723	5.83562909781217	6.01161263212779	6.07497498843882	4.74394122803813	6.9393782559501	4.93155264825162	5.79384015016871	6.59423802135442	7	7	7	1	1	7	7	5	7	3	3	7	7	7	7	7	7	6	2	7	7	5	7	7	1	81.75	0	3
79	5.5323054030156	3.86675033198388	7	5.80968210182845	5.12988756775634	4.69815191138293	4.47280444846263	5.56602499855828	3.17687918695758	7	7	6.62337865937661	6.26072745901882	7	7	5.20237518529266	2.71780561930606	7	7	3.79110486340646	4.40018026251813	2.58984808609281	4.54236127057904	7	1	1	7	7	7	5	3	7	7	7	7	7	2	7	7	7	2	7	5	7	7	1	69.5	0	3
80	5.83171964779114	3.46789640607547	5.05635883056557	5.42652081426778	7	7	5.45631002989802	6.08690340153872	6.71675446484437	7	3.48158669785613	4.72529769376105	6.19468204196206	6.38282235494759	7	6.33242841767481	6.65308541598237	5.32046545984413	4.72363717798693	5.11031586660875	6.09679328222004	1	6.05815860528661	7	1	7	7	7	7	7	7	4	7	7	7	1	3	7	1	1	2	7	7	2	7	1	72.25	0	3
81	7	4.53871980671197	5.80383439376137	5.32852414400071	5.99430239004572	3.19264960240284	6.39634739234516	6.29867748558762	4.9210045254513	5.59421306182514	4.58010377059426	5.89402192714609	5.00476784244804	7	6.68649213598712	4.7579323538641	5.81130732979961	7	5.32165645084879	4.83964935894451	7	5.32975744097882	6.00581363085022	7	1	7	7	7	7	7	3	3	7	7	7	7	3	7	7	1	3	7	4	7	7	1	75	0	3
82	3.44099185025386	6.11089516889093	4.25096679497614	4.09664693599571	5.49358998433191	2.1456166130986	5.65280698664177	6.1599901186325	7	4.43371074043605	6.89003228910152	5.58317557729241	6.01689486782578	7	6.58296072728921	4.94480226055145	4.3866355556408	6.16686925602878	6.11552604228241	6.07856205096124	6.45333992880736	2.74668797858982	6.63703310804187	7	7	4	7	1	7	7	3	2	7	7	7	7	2	7	1	1	4	7	7	1	7	7	80.75	0	3
83	5.28837384175565	5.0713685092562	7	4.86621342997147	6.44116980775941	6.50606959326766	5.60815698864896	5.35794061099645	4.39365490198293	6.78115284775773	6.40826665243425	4.23736206791506	5.52490138028695	5.81842829594859	4.23416281149078	5.81824775984156	4.07707003457601	6.66953599446047	3.76853604368406	5.61885144233291	7	6.63883605119158	6.57050264486426	7	1	1	7	7	3	7	7	3	7	7	7	7	7	7	5	2	4	7	5	5	7	1	77.5	0	3
84	5.99781352169574	6.15302904532726	7	2.07451791135831	6.26675769488131	4.51993847707806	6.43612747514729	6.10849907749047	7	6.93248791339817	5.20488425458332	6.23993032907125	5.16910934930785	5.32525377916291	6.64850816807248	3.70616786566409	6.93595565676167	6.38651929662661	4.28079946523531	6.05315243191967	2.77820141642115	6.0482498484835	5.71496528749733	7	7	4	7	3	7	7	2	7	7	7	5	1	2	7	2	2	2	7	7	1	7	1	77.25	0	3
85	6.69792102771574	7	6.75336655365211	1	5.6967085842949	5.76090194724843	3.73357429315313	6.67486785532463	7	6.52857933300711	4.99160357900381	5.19103798242058	5.56964617068425	3.86938526991124	6.58761759183792	5.01967449181028	5.66933042049486	6.87308994741633	3.91771626336504	5.52205047339879	4.79349495416908	6.63515016757729	4.49626940673636	7	1	2	7	7	7	7	4	2	7	7	7	7	4	4	1	2	2	7	3	4	7	1	66	0	3
86	7	4.1681432223745	2.88958218606621	3.1408288281649	5.29612848718491	6.0094405921744	5.31905254968216	2.46531267003836	5.60019048431204	6.80020185613632	6.54338727545443	6.45645191660232	7	6.86838293138134	5.56976343732934	6.62211019084167	6.45472519459403	6.1937736657181	5.89042128051478	6.03029394819412	3.6785072419885	3.22746133682997	5.54861043483013	7	7	2	7	1	7	7	4	7	7	7	7	7	6	7	7	3	7	7	7	1	7	1	66.75	0	3
87	7	3.71259285314871	3.80386032291687	6.15706721447642	6.24770978123164	4.86470048020007	4.4629250802021	4.87548990570966	6.53097832751887	6.05596149885703	2.3905440529427	5.46480084204183	5.64719338032773	7	5.98214027626588	6.0281219743565	6.32191866505659	3.16535961351711	3.61793074825305	5.66782795861909	6.78346068243249	5.91313201578757	6.03509090961795	7	1	1	7	7	7	7	7	7	7	7	7	1	7	7	7	2	3	7	3	3	7	2	51.5	0	3
88	6.25546322454684	4.0454341627217	3.08364346340511	1	7	2.19243351185543	4.47639680374366	3.6472868400454	4.98018461920032	2.91196228007586	5.24840668116454	6.33331090099908	4.5268740042538	7	5.51619730252782	5.95241586006438	6.63629372675071	4.38422958294645	6.21850921992386	6.43731491804187	7	4.9913528880269	7	7	7	7	7	1	7	7	6	4	7	7	7	1	5	7	7	7	5	7	6	4	7	3	85.25	0	3
89	4.64747194037664	6.39503166950652	2.36155892511348	5.17650633809051	7	3.72061555090702	5.99878474896026	5.87627645224034	4.72831740686976	6.22237929181752	7	5.88429037024053	7	6.57122707525009	6.64414253030836	4.89103609653834	6.40678801289258	6.11503417763248	3.15837203614321	4.81548663333374	5.20203766151158	4.47247949072603	5.84794025490291	7	1	1	7	7	7	7	5	2	7	7	3	1	2	7	7	7	4	7	2	3	7	1	72	0	3
90	4.63668894003463	5.75436083038922	7	1.12499360691816	6.09835219922851	3.44377651628283	2.18193216193039	5.85620408407408	6.72343784655677	6.20262504090748	5.29908129377406	5.22251642224348	4.58243005850207	6.89715900319708	6.4873265000495	7	1	7	5.59336502146079	5.5062202678953	6.78942259003574	5.40826572590903	5.96016370741133	7	1	7	7	7	7	7	6	7	7	7	3	7	3	4	2	1	7	7	3	2	7	1	76.75	0	3
91	3.8406263884022	6.29845233433013	5.67080927708441	2.20799265666315	4.67658735434363	5.65228213742935	5.87378986368003	6.40706903563614	5.47281918961328	5.02862817857903	5.65159846445597	6.01375591317823	7	4.805507290723	6.36140156629725	6.07796011682104	6.84777660018525	5.51330440599209	7	4.31985273018973	1.24264261500499	4.45628020701388	5.34107805619024	7	7	3	7	1	7	7	3	6	7	7	4	7	2	7	2	2	4	7	7	7	7	1	76.5	0	3
92	6.59022785344229	3.51045127209834	7	4.65960592990846	6.03696968933358	5.34160234270575	6.49436469718829	6.03989304183875	5.21371081493768	7	6.70538130167553	5.83079782831205	6.90447614880256	2.81088426443192	5.12552987744116	6.39183581689019	5.62418681491563	6.47401343787256	6.77640012802284	2.8486038462746	5.43317234167816	1.81345241213573	6.81489261758573	7	1	2	7	7	7	7	4	3	7	7	7	7	7	7	1	1	1	7	2	7	7	2	77.25	0	3
93	7	4.66979972727285	5.31630428604446	6.28468352486055	6.28207234001706	1	6.33252516370285	4.3428588623804	6.01547842332796	6.50860847591687	6.02371262314762	7	5.04874068043167	3.82431737247358	5.13969294190448	6.38414023800755	5.10933528277932	5.44773775448269	7	6.49569397632206	4.81969445676696	3.13412001975321	5.7725358061677	7	1	1	7	7	7	7	3	7	7	7	7	1	4	7	7	2	2	7	7	7	7	7	58	0	3
94	5.42910449110664	3.32003242408422	5.76613109236497	6.25216046901855	4.04379297352283	5.26571666144164	5.0940449182037	6.98043802119676	4.02959972210018	6.50951877581761	6.25056893454758	6.23879550244676	5.69329111170955	5.85382707403147	4.45079169478057	6.60457751621768	1.53675432684619	5.42167002681199	6.78995080315928	6.21590694942822	4.6259647870239	3.92348693064952	7	7	1	1	7	7	7	7	4	2	7	7	7	7	1	7	2	1	7	7	7	7	7	1	64.75	0	3
95	2.26496633036246	5.43776993858432	5.0140165393272	2.40468094132748	4.6503483613889	2.53896744875149	6.87906816009876	6.1109925954803	6.27332228750335	4.91995605204598	4.67175779783597	7	5.8223683461836	7	5.07434491402186	5.45662815894234	5.05968661980731	6.53827897859097	6.31027412474553	3.87482532589971	2.45463944356943	6.89327185666606	6.10931220849839	7	7	3	7	1	7	7	3	2	7	7	4	2	2	7	1	1	3	7	7	6	7	1	55.5	0	3
96	6.05008394264934	4.01470131555606	4.17858113369836	1.4600996923828	7	1.58798696991413	5.3310814101865	5.10536919412319	2.35046398526105	3.90692458143184	5.0054995329531	5.15099642003284	5.33666717378452	7	7	3.92066666528475	5.55430037915405	5.6273172402831	6.13737365090492	6.10449313479341	6.00471111862067	6.69353723690287	5.92340662802535	7	7	7	7	1	5	7	7	3	7	7	7	2	7	7	7	7	2	7	5	3	7	3	83.25	0	3
97	3.53715337641519	5.66722952753203	5.91447094753053	2.63091539081266	7	2.21774234773344	1.69917956941507	5.40422868252939	6.6195116505791	6.78162842432914	4.93017444725518	6.13741371688517	6.35191706397498	5.54768083639335	5.1541345271506	5.42170213484591	5.39694472798714	3.71460294018379	5.57528913620751	6.53112506577177	4.87798131038833	6.11179646790633	6.17441231602231	7	7	7	7	1	7	7	7	3	7	7	7	7	7	7	6	2	2	7	4	4	7	1	75	0	3
98	3.2135708101648	6.22132634637329	4.3381478071173	3.92522267213034	4.566754216471	1.06950093708887	7	6.61768545196959	5.80096881819721	4.19989172633498	6.56303783312609	5.55401428088667	5.69007146400592	3.91201710749507	6.51901848656697	7	3.02240331551845	5.89107880845645	4.22714498062441	5.68297870874313	5.04100302096465	3.43038272214742	6.770462645646	7	7	4	7	1	7	7	3	3	7	7	7	1	2	7	7	1	2	7	7	1	7	7	67.75	0	3
99	1.55429194205333	6.15453349574321	4.97658774794375	6.87449604055789	1	6.72822206866334	6.47353380035832	6.32284636785046	5.82030472266693	6.96532235766204	6.0332787230843	6.68502915501849	7	6.59294285494451	7	6.69198459531619	7	7	5.3392018772906	6.61928652482184	5.95370838207383	7	6.03533302652981	7	3	1	7	7	7	7	2	4	7	7	7	7	5	4	7	2	2	7	6	1	7	1	89	1	3
100	3.58434868719495	6.72479768441293	2.70001306953222	5.14733869628666	3.68090234812896	6.00993513131983	7	5.81316773330337	4.42400798090527	7	7	6.65955754546675	6.87604011830578	7	6.39956123247113	4.61138484782933	6.52203264910805	6.95726438442234	7	6.8349821005658	6.27527002189778	6.192132131745	6.91138160345001	7	1	1	7	4	7	7	7	7	7	7	7	7	7	7	7	2	2	7	5	2	7	1	84.75	1	3
101	3.32312264685124	4.42081624098919	6.42518398003874	1	2.68108285586896	6.31944273777895	6.89260071023758	5.15560266057174	6.18876860274943	5.67896330088365	6.4555481616171	6.21991495395883	7	4.76992934321392	6.9800676292	7	7	6.30872420637043	4.19482670339267	6.4599748543937	6.42825468650392	7	7	7	1	1	1	2	7	7	6	2	7	7	7	7	3	7	4	2	2	7	3	1	7	1	88.5	1	3
102	5.60426755770208	1.34846770050939	7	4.16208328221975	3.54945403446513	6.97863768703972	4.38142392787589	6.62798388173	6.23976380602903	6.45011180944089	6.49747607643131	6.92003287729136	6.22862718882412	6.16423598490723	7	5.89373308756695	6.64738180942297	6.10194727817603	7	7	5.95573506665699	5.58059283701996	6.25052982475924	7	4	1	7	7	7	7	7	7	7	7	7	1	5	7	7	3	3	7	3	6	7	1	90.25	1	3
103	3.85120591962521	4.51149053755067	6.03809136900326	6.17648442041275	1.81906565676991	6.56607099260881	6.69559256656204	6.18468823245465	6.22503899643152	7	3.96502555855679	5.26154689562727	7	7	7	7	6.31079719206103	7	6.00982229320111	6.7791168275615	7	4.43725625487635	7	7	2	1	7	4	7	7	4	7	7	7	7	1	2	7	7	2	7	7	7	7	7	1	88	1	3
104	5.82173577231435	1	6.29115079336078	3.63508517196979	2.71692679541946	5.36992563158656	5.77501627438621	5.83882063287304	5.70885716490296	5.82529312383067	6.61521287201994	7	6.34527229274813	6.46942726812637	7	5.10423662095594	7	5.67500651836144	5.27275341797605	5.46425408730608	7	6.94737372674006	6.69533973269989	7	4	1	7	7	7	7	7	2	7	7	7	7	3	7	7	7	7	7	3	6	7	1	81.75	1	3
105	2.73393050919806	4.4635202334332	2.2858794085092	6.56808872718473	4.05295677348933	6.41906405127549	6.66802258931307	6.3451942612909	6.06696077129961	5.8218394124735	5.37886735527329	6.29040529101893	4.69129901782775	5.98093430567908	7	6.85348264473427	7	6.37778790715851	6.54448845845551	6.77309228182028	6.84211924982929	6.88006897334412	5.99418342069584	7	1	1	7	5	7	7	5	3	7	7	3	1	2	7	7	2	3	7	5	7	7	1	102.5	1	3
106	2.88158691198691	3.19657690975156	6.74973240079928	5.09104402684994	1.98532135752336	6.53981398839407	7	6.92467206040818	6.84292360596759	6.99877345482112	5.7332086308377	3.55306144354304	6.61885124694296	7	7	5.23167580742954	6.92530685794565	5.90277094490435	7	6.57683173606511	5.62681761842371	6.13441201695576	5.77955075439807	7	2	1	1	4	6	7	4	3	7	7	7	1	2	7	7	2	7	7	3	1	7	1	99.25	1	3
107	2.32187991288828	2.88451710289389	1.35034853048317	6.59588310519429	6.70894043301831	7	6.31311511962146	6.94893402335374	6.75599654487167	6.81133536714623	5.19636174456936	6.51321210176906	6.60853573356033	7	6.79604370116902	6.11227124453808	7	6.32010429565966	6.7125126927445	4.09158229327173	5.87594489509242	4.6658003773739	6.46808350395818	7	1	1	7	7	7	7	7	6	7	7	7	7	7	7	1	7	6	7	7	2	7	3	99	1	3
108	2.03211595085245	5.68483424462007	5.05709021613281	3.6129972045757	2.23594418697939	7	5.44236040775623	3.94762813463085	4.73956428127803	6.72120376541736	6.4702425811365	6.99598552195539	4.73230350062627	6.06342267677492	6.41631918080807	6.82651724684805	6.91647702794731	7	3.0080361499446	7	5.72977255839416	5.50881977255486	7	7	2	1	7	7	7	7	7	4	7	7	7	7	5	7	7	2	4	7	7	2	7	1	92.75	1	3
109	1.84483215615404	2.72065778552098	6.63738408846785	4.6803536519594	2.02716386240994	7	6.93569010283395	6.74264325000706	6.49673794523482	6.03115876279933	4.9883410818014	4.08923355560381	7	7	6.44108670637321	3.79360212671437	6.36333902405834	6.84346642901011	6.47502025807592	7	5.95674375181056	6.63565448763998	6.64747135516984	7	2	1	1	7	5	7	3	5	7	7	7	1	4	4	1	2	7	7	3	6	7	1	99.5	1	3
110	1	2.45830685179283	1	6.79229755711669	4.90363796779383	5.08428733091119	5.85217528267692	5.53672201836887	7	3.06952852649032	5.56950042314605	6.96855356708732	7	6.88978081591243	6.76303654054864	7	6.5470181897858	6.94582870028808	5.53882144441856	6.30147400283649	6.79809673957015	6.21236487008098	6.78174118869619	7	1	1	7	7	7	7	5	3	7	7	7	7	4	7	1	1	5	7	7	2	7	1	98.25	1	3
111	2.17483093362586	3.02020400872173	7	6.92922589653782	1.93236494429388	6.86879148039577	7	4.92182621502535	7	6.83797826550932	5.06934275274316	5.5495635961011	6.16498011596697	6.61413809928442	6.76961642085471	6.43420256493275	4.58370170636332	6.76642744266891	6.70395652789807	5.14440589988019	6.6887328515864	5.54237793890216	5.18571219972251	7	1	1	7	7	7	7	7	7	7	7	7	1	2	7	7	4	7	7	6	1	7	1	92	1	3
112	3.70896936152159	3.64687641662418	6.9735517482209	1.15140260170614	2.90937806947138	6.73106281606337	7	6.20741563824867	5.50236258044468	7	5.68362240171574	6.61365085487998	7	5.55870927816267	6.0810477386513	6.86289560979901	5.87640138201449	6.35076947199588	4.42813063011744	6.18750283897625	6.3282348869375	6.12971544639602	6.82086648693641	7	1	1	1	2	7	7	4	3	7	7	7	2	7	7	7	2	2	7	3	7	7	1	83.75	1	3
113	1.99882067737975	2.30535857994447	1.59493507364787	7	4.52320469320529	6.57882252125096	4.69806712597759	5.49722250064865	5.94964316484144	4.44296797270992	6.67396035909668	7	6.28863210775405	6.14469888972263	6.83069720256425	6.70806002339754	3.98548436538496	6.82072891226529	6.72648938107879	6.47546970279532	7	6.1190379656917	6.5142474492156	7	1	1	7	7	7	7	4	4	7	7	7	7	5	5	1	1	5	7	7	3	7	2	97.5	1	3
114	4.69198197075736	7	4.97073906371728	5.91668715117294	5.15590397569206	5.53770214338755	7	7	6.50608349523661	7	5.8511342141386	6.10548131429187	6.72393456780525	5.12912385669942	6.32051304569293	6.23700212343479	5.87888790946133	6.30966416963396	3.53115830084789	7	5.84627088109547	6.35002211848296	5.5609545467037	7	1	1	7	3	7	7	6	7	7	7	7	7	6	7	7	1	2	7	3	7	7	1	95.25	1	3
115	1.11939728656066	2.12437307649518	2.00834092935902	6.77361800990332	5.07711351154715	6.64226431409538	6.80459830014481	5.17459501670302	7	5.96738165415064	6.14420312689846	6.7106960802405	6.40558666391857	5.43053633528673	4.06168042659767	7	6.84721191735576	6.88098364381235	6.27080737919338	7	6.79295674724438	6.54752350252619	6.17191323372995	7	1	1	7	7	7	7	4	6	7	7	7	7	7	7	1	1	5	7	7	3	7	1	97	1	3
116	1.66029344161774	2.90521023208553	4.03524085709061	7	7	4.6697132103361	6.76579025536683	6.04479405207219	7	7	5.29569288720987	5.35948363941465	6.1565420006074	6.71826101231229	6.75272869067565	6.10741313127499	5.38050268366273	6.34073063525536	5.65719193150122	5.80810022862032	7	5.71377941375158	6.17500144475472	7	1	1	1	3	7	7	7	7	7	7	7	6	7	7	4	2	4	7	5	7	7	1	83.75	1	3
117	3.1743507540118	3.54103539464816	2.21481447665234	5.43909599953204	3.4813693921476	6.33034064045791	3.83748635792178	6.74380245531358	7	4.35391056414408	7	3.65008072824452	4.43277000043353	4.77722690064685	7	5.61681173789967	6.56542233251761	7	6.40835415797613	6.08166091010109	7	6.29875134481846	6.94707472405837	7	1	1	7	7	7	7	5	6	7	7	7	7	1	7	6	1	7	7	5	7	7	1	89.5	1	3
118	2.6208650585133	2.86345555146182	6.20078820647546	4.57511703764959	2.03347527382652	5.68772265427478	6.51828769105717	6.49844494715833	6.91645906034385	7	5.65210049187318	4.4837279297008	5.67389839830664	6.71720909792703	6.83337807655332	4.68065101702121	7	7	7	5.15595893623842	5.68479951618075	6.22121470015872	6.77496165557589	7	1	1	1	5	3	7	5	2	7	7	7	1	4	7	2	1	7	7	3	1	7	2	80.25	1	3
119	1	2.4932240580982	3.3774167161149	4.87016065115402	3.40858775787398	6.20214857119238	4.97406622512801	6.18097442116766	5.79625501333166	6.50824574329363	6.60266497115454	7	6.86867910090113	5.46437388032214	7	5.04557728719378	6.86636183442926	6.79086383746699	6.71705739974557	6.85096270543	6.73524370681821	5.56826543570841	6.50281324132471	7	1	1	7	7	7	7	7	4	7	7	7	1	7	7	4	2	7	7	3	2	6	2	87	1	3
120	1	6.02319703104392	4.92847831306292	6.38179541189797	3.05113612671391	7	6.74050519105812	6.61284930488175	7	5.41341169747704	6.927093023788	5.55097292813624	6.47749343791721	7	6.98721574376118	6.21916301870091	4.68565772399842	5.90878887980028	5.220004757779	6.94616446503738	6.39590304048987	6.48148562043053	6.81195506173765	7	1	1	7	7	7	7	7	7	7	7	7	7	5	7	1	1	2	7	4	7	7	1	86.75	1	3
121	2.8873133455715	6.69415991668367	4.16893903070123	5.77681805659558	4.53958305895945	6.16872436122719	6.76208752008644	6.08807472392857	6.76758351086069	4.70328626372094	6.93069718731593	7	5.75288063654555	6.29375502106522	7	6.27844051892203	5.62212933364407	5.15947548919678	5.3501863121571	6.41587612378964	7	4.86869293718622	5.70816053198773	7	1	1	7	7	7	7	7	2	7	7	7	7	3	3	1	1	2	7	7	1	7	1	81.5	1	3
122	2.10107296755246	2.51900191632776	1.97351519957136	6.46013712512541	6.7895050190904	7	6.01605154272365	7	6.06848125036666	7	5.75792107121392	6.22556184429357	5.71607877964927	6.6612319157894	6.4052051918627	7	6.39531551863007	7	6.14176384365256	5.14396862982059	3.27637571495863	7	6.39105892854943	7	1	1	7	7	7	7	7	2	7	7	7	7	3	7	1	7	7	7	7	1	5	3	86.25	1	3
123	3.0918973642453	2.72329187719113	6.52965692627713	7	4.62373353791743	6.44908250899803	6.3082024727169	4.43883010534205	5.91586923226773	5.31760727007915	6.79634566737349	6.77943849545464	7	7	7	4.63506652399226	3.39873598671811	6.46472458007289	6.38231424265154	5.78725138875829	5.69499902158461	5.89847302853089	5.67300042495598	7	1	1	7	7	7	7	7	7	7	7	7	7	5	7	7	1	5	7	7	4	7	1	92	1	3
124	2.69370562086573	5.49491568230576	5.3156508476147	5.10498122470502	1.7823251279402	7	6.577232650054	6.12618754851031	4.45367043238969	5.35892496371616	6.06285324690925	6.14253970070995	6.76366415451821	5.97553831150977	6.65975848545689	6.73237426755782	6.03337820537969	6.10678383556357	2.56248302069301	7	6.31991433268902	6.68926274738291	6.31487956480299	7	1	1	7	7	7	7	7	3	7	7	7	7	4	4	7	2	2	7	3	2	7	1	80.75	1	3
125	5.25575862477115	7	7	3.85823216854737	4.48289068957918	5.70288034746232	5.21721090325595	7	5.81975943887201	6.58098425787089	5.05681296687037	4.98271599100656	6.81755257540085	4.95092157175825	5.96544060076397	7	4.62439508865933	6.57242941269622	4.49298438722215	6.89651190722825	7	4.68078353905689	6.60814435894132	7	1	1	7	5	7	7	7	3	7	7	7	1	3	7	6	1	2	7	2	4	7	1	97.5	1	3
126	1.28895008476314	1.71347573978883	1	6.78213541015771	6.13466890809496	6.25029165579402	6.22960029667002	5.25016698374999	7	6.05228798895519	5.93178933312617	6.91174853084122	6.05573755192908	6.39639055403742	6.86768480024956	6.70707663933694	4.44907947458056	6.09391588650509	6.83212261314218	6.50360790905809	4.18862381494463	6.56081233515804	5.74315613013236	7	1	1	7	7	7	7	7	2	7	7	7	7	3	7	1	5	7	7	2	7	7	3	97.25	1	3
127	1	5.20477196394504	5.58497170323949	7	1.85934447107565	7	7	6.53311966146606	7	6.44334928119351	6.38834413190294	4.03310872056511	5.63140758276578	7	5.9266818189227	5.13825893160154	7	5.97254088712397	6.93387344724847	6.95819529510962	6.87017563457654	4.61856320139946	5.22589910383128	7	4	1	7	7	7	7	6	4	7	7	7	7	4	4	7	1	2	7	3	7	7	1	102	1	3
128	2.92533231888802	5.45413318267582	6.57333226215376	5.3357385156127	1.69543481705046	6.82552555646605	4.95565989209714	4.33405628401551	6.04478505513689	7	6.16162008246291	6.93567146295055	5.240787919185	5.8291143688549	6.87426855649535	6.84540790778571	6.51336145255173	6.66799313235289	3.02879699437338	6.94222336591694	5.5532160300553	5.92425840252523	6.85977915681242	7	2	1	7	7	6	7	3	7	7	7	7	7	2	7	7	1	2	4	2	2	7	1	81.75	1	3
129	2.35048262322089	1.09176983713983	1.76595221781516	6.74602582206978	6.27525353696049	5.27017212223602	6.05439989978253	5.42338110890098	5.95884096293583	2.39106083244763	6.74228014937094	7	6.87659838745523	6.50098447493086	6.28035608996927	6.1205622279893	6.8526611732971	5.89877682265151	4.27699821894359	6.22833965160875	6.04237694516845	7	7	7	1	1	7	7	7	7	4	2	7	7	7	7	4	7	4	3	7	7	5	7	7	2	72.5	1	3
130	3.68435310254168	7	4.60403085859792	5.46177637868211	5.65516574251018	7	6.01543735275072	6.565978664131	6.56446774090585	4.60243139396426	5.69570544351472	6.20662281585193	6.14491890448658	6.54669077263586	7	6.58214157476237	5.12271052580004	7	5.61336784715316	6.77698478060748	4.96688954571556	3.23939948074383	6.03432899706937	7	2	1	7	7	7	7	3	4	7	7	7	7	2	7	2	1	2	7	5	3	7	1	80.25	1	3
131	2.42034340398163	6.77904266817616	3.30574517136222	6.86642169720897	4.61630163635994	6.18172627279476	6.50709939118605	7	4.8121326518338	5.95522917423731	6.69726386704058	6.05736354977882	6.55254960233752	6.41315667296969	6.61602554132484	7	3.43748104324971	5.92686866513739	3.92999684610765	4.2722700922399	6.9450820890023	6.20603573494852	4.12884107130292	7	2	1	7	6	7	7	7	4	7	7	7	7	7	3	1	2	3	7	6	3	7	1	94	1	3
132	2.01653419402022	6.25425297986318	5.45459549671839	5.21513011354089	2.39615912100358	6.9629941617461	5.88585083543485	6.18149735128312	4.64649994899333	7	6.31457513543852	7	6.96123199512525	5.68341977956222	4.96761488498328	6.16619356311895	5.98709659448377	7	2.63055928417683	7	6.341056228095	7	5.84407157870316	7	2	1	7	7	7	3	5	4	7	7	7	7	1	7	7	2	2	7	3	1	7	1	80.75	1	3
133	1.30364534149172	3.48610606194613	1.83616985008363	7	6.76115391235583	6.54759921056758	6.52662749647663	6.25131068157907	4.69195150912817	7	5.23040292755096	6.69090082978489	6.61342324515886	7	7	5.89144727864064	6.97273170525784	6.22417618819839	7	5.0239503856418	4.5653189140857	5.69166653482306	5.65108170340393	7	1	1	7	7	7	7	7	2	7	7	7	7	3	7	1	5	7	7	5	2	7	1	72.5	1	3
134	1	1.66603551671061	4.79292990039928	6.6049260631971	2.61700033538385	6.20829766737821	6.20247025610874	4.47605676036015	6.00791368576675	7	5.9165905368201	6.59671338127614	4.92214633692099	6.32483808518182	5.53627826628195	6.35864779545771	3.7159370815801	5.43293938310333	7	7	7	7	6.26579080044883	7	1	1	7	7	7	3	5	5	7	7	7	7	7	7	6	2	2	7	7	3	7	1	90.25	1	3
135	1.68362775775108	3.98628002982383	4.03410046125508	4.17963419501029	2.51315057530242	5.15078097548482	6.61661204982912	6.38279563021434	4.66735801017681	7	6.76834422458523	5.9082916030945	6.78553350982092	6.82356845181171	5.52529317622197	7	4.2738424809462	4.7264383425984	7	7	6.05758063388912	7	7	7	1	1	7	7	7	7	2	5	7	7	7	7	7	7	6	1	7	7	7	7	7	1	82	1	3
136	3.01126255890471	4.1938015718937	2.49226723788767	6.92607031480542	4.20032226094752	5.37500503202316	6.12391054998935	7	5.44864561941581	6.18711430398009	6.2215593617951	5.68406952156136	6.01581173292392	4.40437633504795	6.23956964060887	7	6.86479792073729	5.33748511595923	3.09299988364449	6.80257884713324	4.28748382167352	5.79620810114182	6.71064512313478	7	1	1	7	7	7	7	6	6	7	7	4	1	7	7	7	1	7	7	4	1	7	2	85.75	1	3
137	1.85789068806979	6.76503949003247	2.52713834538882	7	4.5983204936344	4.88085379432692	4.55658640895238	7	5.95529736232821	5.26316373325956	7	5.89205035991692	7	6.94435827797139	6.10591319764045	7	4.26194473837907	6.32048815417718	5.89853690623355	5.02243775880423	6.71165648501509	6.64537118645992	4.0650808223115	7	1	1	7	5	7	7	7	2	7	7	7	7	7	3	1	2	3	7	7	1	7	1	84.5	1	3
138	3.04208100289448	4.52440563418806	6.52636152465501	7	2.65019774217964	5.8209176458207	6.08264159800252	4.81716525475684	4.78329000447415	7	5.3193009375491	7	5.79674143807339	6.15059042291365	6.7796328532902	7	5.60932013947161	4.26830076523062	6.61048098679258	6.81367415282326	5.8564893895052	6.17663779022749	6.80037448656886	7	2	1	7	7	7	7	4	4	7	7	7	7	3	7	4	7	1	7	3	3	7	1	82.25	1	3
139	1	2.25791886900444	5.81740575705042	6.39841985435451	2.65544403937206	7	7	3.90178340676017	6.36155199230867	5.87020590408051	6.81379874704264	6.15795108132645	5.2571650325414	6.89380718397052	5.98977456739539	7	6.88275739246447	5.35072952280395	5.40268220848997	5.90202200242004	6.45293151064265	7	3.56753253909154	7	1	1	7	7	7	7	7	6	7	7	7	7	6	7	7	7	7	7	5	4	7	1	76	1	3
140	1.68126989332607	3.19397334303169	5.13214261229988	6.68919526571674	6.8742442393286	6.23932767139381	4.06420230309312	6.23669950502702	5.95241373330122	5.6732115290007	7	6.65304004689287	5.22652274998795	6.27863153739958	6.70938036994118	5.38733327613017	3.4149128213316	5.8010041597409	4.75523687930777	5.46362939110923	6.89416795755888	6.48830949805407	6.49696221494341	7	1	1	1	2	7	7	7	7	7	7	7	7	7	7	7	2	7	7	7	7	7	1	79.75	1	3
141	5.25651983413996	5.52841716171194	5.42554181915715	5.54993718777483	1	6.46261259148479	6.64448306293834	7	6.17656494544478	5.0261235826886	2.84684924702349	5.77828454265877	6.93214916466303	6.02098688809019	6.50731951394898	5.60433795668837	1.40069598671782	6.82398006300281	7	5.75635668758874	6.03077404151998	7	6.98692767209258	7	1	1	7	7	7	7	7	4	7	7	7	7	4	7	7	1	7	7	7	2	7	1	93.5	1	3
142	1.12720071181667	5.79080115391851	5.12159201588876	5.45620359343195	2.91096605039718	6.55284149554573	5.6906859439764	5.09404291569775	6.2420828142544	6.70698360667904	5.85535309391972	6.98249717502507	6.12487062317122	5.19273143369386	7	5.86392051014548	6.19068695662094	3.52911921888216	6.67218555842788	6.64987378108105	3.72524718420334	7	7	7	1	1	7	7	7	7	7	3	7	7	7	1	5	7	1	1	3	7	7	7	7	1	79.25	1	3
143	2.42927304943914	3.59722832581573	3.18409411227479	6.53917111609665	3.39572423064219	5.21193369185075	4.61224414585041	7	7	3.56689614169766	7	4.06887732323019	4.06886924360297	5.46427874520863	7	5.45327141059807	6.73620319048715	6.55605538706229	5.41037560120672	5.0072660440067	6.28053807092642	7	6.73894053050284	7	1	1	7	7	7	7	4	5	7	7	5	7	1	6	6	1	7	7	2	7	7	1	86	1	3
144	1	2.07867201417626	6.58740261806468	5.93442368797446	2.80341933673839	7	7	5.11720299078008	7	5.53814612799714	5.6463385914922	5.98804955341087	5.28386489299178	5.55852882605469	5.67630462801843	7	3.30571933516925	4.21663072010603	6.88366330524073	7	6.03169885634215	7	3.69456332993621	7	1	1	7	7	7	7	7	7	7	7	7	7	2	7	7	7	4	7	7	3	7	1	94.75	1	3
145	3.41258723532619	5.43751459044594	1.37763987518697	5.43649129133089	5.71426968307303	6.48779779916531	7	5.67295871915142	6.82717235885175	5.87027258813946	5.78967273909359	6.92026819125055	6.47416159643206	6.11237137554299	6.8739171420116	3.41378200647556	5.70873849856928	6.06300169839165	6.1170636999728	5.5446271599132	5.85427748584074	6.4681540118518	6.65386443537913	7	1	1	7	7	7	7	3	7	7	7	7	7	2	7	1	1	2	7	2	6	7	1	79.5	1	3
146	1.90536273197525	5.10596103817872	7	4.79941300809859	2.314533452161	2.14201330008976	7	6.43125229180419	4.27087034873077	4.21763099796166	6.01106786621685	5.67325336203747	6.94125336740147	5.17949893117975	6.81659822173817	5.5475123849341	6.37822424180764	5.41843962515564	3.326649231111	6.87632178719314	2.94405178135111	7	7	7	1	1	7	4	7	7	7	2	7	7	7	7	7	7	3	2	3	7	2	1	6	1	80.25	1	3
147	1	2.70886894846403	3.11971470504724	7	5.53634097967328	6.37485677675701	6.11776216268113	7	5.91747277597659	5.05019420217941	6.04180637639124	6.77860842519564	5.3391098376317	4.99410723341268	7	3.27348966972616	5.6160107297283	6.35815999142726	5.74518821327779	6.50208900314697	5.88705558302152	6.71987796125131	3.24376602932425	7	1	1	7	7	7	7	3	7	7	7	7	1	2	4	3	3	7	7	7	2	7	1	89	1	3
148	2.30088727392492	4.03275166802363	7	4.97107275981111	2.21678629318129	1.26430643784274	6.04145577360237	6.49153935512241	3.8960062289748	5.19572019635388	5.24527775479399	5.580048083494	6.9849971000234	5.78058475761668	6.60303732980266	6.2402358677532	6.2942706250513	7	3.3284765988006	6.4608718046677	3.98317152938807	6.09480096267051	6.95262775547326	7	1	1	7	3	7	7	7	7	7	7	7	7	7	7	7	1	6	7	1	1	7	1	78.75	1	3
149	6.59856912273692	2.74743433002263	7	4.00937499994248	4.14209904129301	7	5.92153954498994	6.79581428753509	6.8913394842224	4.10254319881002	6.3020446659015	6.75987933334119	6.86495781621771	6.65924373993333	5.42017269089645	2.64441661803364	6.28527894078239	5.52214302571263	6.03570063527953	5.45269736922231	7	5.12548698308424	5.33057787609406	7	1	1	7	7	6	7	4	2	7	7	7	7	2	5	2	2	7	7	5	2	7	2	95.5	1	3
150	2.59316131423828	3.58632664795552	6.6169300988409	5.18205692868973	2.49766976291338	2.81005216185434	6.81490463946173	6.29069643528309	4.54353055240613	5.96745772929509	7	5.37897380741276	7	5.44008805611289	6.23755502441091	5.53666379817256	5.93528809666485	6.5220665909605	5.61232544871292	6.44080752991879	2.51090291254312	7	6.5065460048107	7	1	1	7	4	7	7	4	2	7	7	7	1	2	7	2	1	4	7	5	1	4	1	88.25	1	3
151	6.84018426957892	3.08318989956645	6.65449197124685	4.0229570207428	5.15833655526258	6.09765393462666	6.51638130233588	4.8721570543393	6.75130872392676	7	7	6.13712313218772	3.2457989326165	5.74521567823646	6.65769164540521	4.73095107245505	1.58126215653238	6.84493904306265	7	5.22382178792711	6.06872124686895	6.03532699084734	4.19519188140472	7	2	1	7	7	7	7	2	3	7	7	3	1	3	7	7	1	7	4	3	3	7	2	87	1	3
152	3.30866689491914	7	3.08647747298973	6.03392438378158	4.76448567882233	7	7	7	5.37321272572294	5.25642607216536	6.28587253849546	4.06247780285868	7	4.44850919853606	7	7	3.83184023823702	5.6317139441838	4.96719958334675	5.5429238104808	6.40960843991079	6.75404234856116	4.1523176304826	7	1	1	7	5	7	7	7	3	7	7	7	7	4	3	1	1	3	7	7	5	7	1	87.75	1	3
153	3.08136747537065	3.46435662235601	4.9288292031581	4.83884203139956	1.25349496685267	6.57648176668313	4.55110427728696	6.68318465096013	6.66810878559707	6.42357008140235	4.96761826723845	3.90048537931727	4.45997988882328	4.01841686854903	7	5.1047376197171	6.21232570619417	6.43460547483467	6.8046356899207	6.62540724990636	6.46664275446218	6.36676622304254	5.59633430341196	7	1	1	1	7	7	7	4	5	7	7	7	1	3	7	7	2	7	7	4	1	7	1	93.5	1	3
154	2.8736820852301	4.80440138632526	6.01665313256507	4.61792822243392	2.14949623584566	6.67550949325807	4.79704649861914	4.87086804730646	4.96343112679098	6.7449660790798	5.5664403568778	7	5.58608855640535	6.21135963135547	6.89072148914878	7	6.77395429671835	6.98502078112502	2.70990539800246	7	5.64073393860316	5.95756450543368	5.93363297404059	7	1	1	7	7	7	7	7	4	7	7	7	1	3	7	7	2	3	7	7	1	5	1	62.25	1	3
155	1.92439509078152	4.16551012930212	3.09422591590008	3.31635783256965	4.30970983860408	6.51157295787675	5.0840104165245	5.26106572389294	7	6.54250295676113	6.00270181394964	5.72877741299421	5.65383037174694	6.38097665740986	5.8618111218471	5.48251534090182	7	5.58829866449699	4.75630973581046	6.26164998473612	6.86687715819998	6.9658699055441	5.60755677669636	7	1	1	7	3	7	7	4	2	7	7	4	7	2	7	1	7	4	7	6	3	6	1	93	1	3
156	3.80569076122405	4.24800855402267	6.38402621109614	1	1.67416322965744	6.4077374999756	4.6110086024898	5.44183812132631	5.95326712548137	6.97572176853174	7	6.63566829569166	7	7	6.35945603297836	7	6.05900866474802	4.51036965877888	4.88081245525068	6.26788882759568	4.61418757570879	7	5.78325836971016	7	1	1	1	2	7	7	3	4	7	7	6	5	7	7	4	7	4	7	2	2	7	2	56.75	1	3
157	2.46387843112671	4.3669722944471	1.97926347720879	6.27359673156784	4.01334705862612	6.09514760262364	6.82054299063156	5.78155649641237	5.95827381285198	7	4.52883592053321	3.9108785684391	6.42043891658274	4.9396254720886	7	6.83405319915892	3.50732586976299	5.37761616558076	6.15489671939711	5.14408265172253	7	6.77054775906421	4.17679743807796	7	1	1	7	6	7	7	4	2	7	7	2	1	3	7	7	2	5	7	5	7	7	1	68.5	1	3
158	4.37569245932999	4.65722315069762	1.20173012896667	6.32316444951919	5.9943989290392	5.93534916897346	5.32906348866934	5.40352401696824	7	6.0909941297902	4.09143452002866	6.6787526410629	7	6.22223774616988	5.96716818805189	3.44539478746574	4.04225595227765	7	7	6.26168594735952	5.48586754262707	1.378216692118	6.65364743759344	7	1	1	7	7	7	7	3	2	7	7	7	7	2	7	2	2	3	7	7	4	7	1	75.25	1	3
159	6.34634732068241	3.71341073324345	5.4373867442457	4.60448433814812	5.52859847100015	5.69971727491953	6.59785079174016	3.21372611922493	5.54882986924315	7	7	6.99749350539223	2.67555331566067	6.08665407893242	5.72442357560242	5.54640086561906	4.26416700890991	6.82663384729189	5.98985500904183	4.87695596465564	6.87749425233482	7	4.98620508366174	7	2	1	7	7	7	7	3	5	7	7	3	1	5	7	1	1	7	7	4	3	7	2	79	1	3
160	4.57879232224094	5.57989012873728	3.37044016892462	7	2.73207419361573	1.33295921330744	6.86527221862428	6.64490815775037	4.74995022397075	7	7	6.95280182485452	6.20522275107163	3.43739493320743	7	7	4.78221407158402	2.51298415150092	5.04873754281346	6.76716275876937	5.71797424457344	2.857841018164	6.61038892706179	7	1	1	7	7	7	7	3	2	7	7	7	7	2	7	7	1	2	7	7	2	7	1	84.75	1	3
161	2.71603077923405	2.39002393780939	5.71790348247319	4.53671718374671	1.44726135929694	6.33045370799638	7	7	7	6.68622942627354	4.7539532350651	4.19362463515158	6.56337863487638	4.04912112646687	5.9370287509544	5.41688496864652	5.14161036551919	5.87086330267778	6.70261954023054	5.20345219985985	6.08320802372483	7	5.98375004798422	7	2	1	1	5	7	7	4	6	7	7	7	1	3	7	7	2	3	7	3	1	7	1	81.5	1	3
162	1.86351808119845	2.82568786222125	2.36197766583699	7	5.38789062455095	5.13798581450375	5.06547189037324	6.19339208346111	5.9478561090914	4.19371630618338	4.97519734123087	7	6.62252820889565	5.52171235879755	7	5.78037068590296	5.73797014405825	5.20549745694749	5.96378948965577	6.0043757988406	7	7	3.43379557079975	7	1	1	7	7	7	7	3	7	7	7	7	1	2	4	4	2	7	7	6	3	7	1	70.25	1	3
163	5.25882883343595	3.40820085317848	6.7673743729752	4.84088425878116	1.28181033935268	6.31112648730432	6.69022379033565	4.64253530827426	7	5.78978134454348	6.35315675715701	5.54118954145738	6.09716024785365	5.68417967212646	6.36751864476039	5.59250681379208	6.27586835959715	6.15352106764248	1.45366843192801	6.17523730077361	3.62016015544376	3.43153025850088	7	7	1	1	6	2	7	7	2	3	7	7	5	1	2	7	7	1	7	7	2	7	7	1	96	1	3
164	2.48380878485767	4.32436637901433	3.15188490614936	4.63832673878589	4.9466354312504	6.55951900534824	3.24518427258472	5.27022198595431	5.00482499494397	7	7	5.78508650504534	5.1180264780101	7	4.34045306407165	5.90116217781906	6.417520565164	7	5.37407634052649	7	3.6648027631512	3.61256918638282	6.8883881754173	7	1	1	7	7	7	7	7	3	7	7	7	7	2	7	7	2	2	7	7	7	7	1	87.75	1	3
165	2.42636776189701	5.52025425801659	2.15448657918814	5.62496876233492	5.0711016073027	5.0110536473932	4.96658602161517	3.93691591808551	5.77343731404518	7	6.54010954383981	5.09925695742119	6.95642354842667	7	6.23281108342004	7	6.12748322816828	6.06523446995781	2.29770223026845	5.63996601055416	4.59213478831002	4.29347477366969	5.51673350743115	7	1	1	7	2	7	7	7	5	7	7	7	3	3	7	1	2	4	7	3	1	7	1	66.5	1	3
166	6.94005003347309	4.58852468700126	7	3.4276019436256	1.63997928185436	6.08690094308111	5.07829902043642	5.42014278738533	5.37190323292359	3.31265749661548	3.89087468443625	5.44143083722655	6.41033372757571	2.52113481016302	7	6.8158389155181	6.14018568451343	6.59314594864725	6.11028069226954	6.56924567086285	6.38738924704622	6.47609472722594	6.89377954938657	7	1	1	7	4	7	7	4	3	7	7	7	1	2	5	7	2	5	7	3	2	7	1	81.25	1	3
167	4.42213007563553	2.17991277252906	6.01510174391752	5.3329663669435	2.4197752190347	6.82600980328104	4.80110928102257	6.04833882193234	6.12012171393243	5.6761677528037	3.84905015943306	2.93238008246876	6.81093772065623	6.57117268572743	5.52317079362768	6.9760185951352	5.65989682692544	6.79582708639301	3.89198463999927	5.74428911383256	5.65486648938339	6.92039563101991	4.19674580584647	7	3	1	7	7	7	7	7	7	7	7	6	7	2	7	2	3	7	7	4	6	7	1	57	1	3
168	2.06314073578636	5.42163755888098	4.88610593865253	6.32471995098953	2.72592804692326	6.89578729273556	5.87748922438936	6.33437508253635	4.1291544155176	7	6.58972960206563	3.10068785140937	7	5.41640549357283	6.19789686020194	6.22914874639985	6.89770086588986	5.44228898498137	3.6221882237942	5.32658992033406	6.0482834614279	6.65222054110032	6.39343741388304	7	2	1	7	5	7	7	7	7	7	7	7	7	4	7	1	7	5	3	5	2	7	1	44.75	1	3
169	5.21782159828304	5.74255551306203	3.30063131055186	7	2.2238593647617	6.17898663838235	6.47036796117926	5.71906326149686	6.74524985037408	7	3.98858345412975	5.20030628979886	6.72111222985168	3.68043991741346	6.4861498292344	4.76325003754704	4.05808504886853	6.05001388885625	6.35862734786221	6.45225316814046	6.11213729997746	2.91181455657106	6.64262918495044	7	1	1	7	7	7	7	3	2	7	7	7	7	2	7	1	1	7	7	7	1	7	1	96.5	1	3
170	1.71883785782998	5.5319743659158	4.45331441961927	5.67318944584362	1.22849625719907	4.40471047765218	5.16439813537267	4.9109244139083	3.83353632591918	5.43081705544476	6.88188981101691	5.77945241165397	6.9965620891903	6.03583556707719	6.9672774025889	6.55918531075188	1.5719403119284	7	7	3.95047345626998	4.28220777223954	7	4.35340580113788	7	1	2	7	5	7	5	3	7	7	7	7	7	2	7	7	1	2	7	7	5	7	1	71.25	1	3
171	3.07036120538516	3.56357389790862	6.97890495465029	2.81957056970752	1.62977203201108	5.60568615395823	5.6556504787287	4.47547568509003	5.07662559229701	5.89884178879832	6.35975181186246	7	6.25689320046748	7	7	4.12943242988922	6.40855683744966	4.28583018420612	4.43433437389052	6.67506730287291	5.65842605214561	4.62605459068159	6.62091954346617	7	1	1	1	2	7	7	3	2	7	7	7	7	1	7	7	2	7	7	2	2	7	1	84	1	3
172	6.76437940735894	3.94045059272435	7	4.65523932498953	3.41347417448311	7	6.95110463010587	4.22296458343127	6.36320703874109	3.57468794187169	6.39040351802117	4.82429939214618	7	7	5.63070681631499	3.47632181159728	5.8844674261204	5.89524549888897	6.1041870652404	5.60248059862973	7	4.753331304769	4.93061852952153	7	1	1	7	7	5	7	4	7	7	7	7	5	5	7	7	2	7	7	4	7	7	1	91.75	1	3
173	2.17880098000507	6.37217206378764	5.79914017372892	6.63609541840861	3.03077843009292	4.69895297800565	5.67340759885121	4.87230045211565	3.77839829439568	6.4048360761281	6.11825032924114	6.42865579394462	6.29546862144074	7	4.48063535366279	4.55684093571589	5.76643746745972	5.14680112679194	7	5.85459331302327	5.85826646866896	2.88348989900781	7	7	2	1	7	7	3	7	4	7	7	7	7	7	1	7	7	1	7	7	3	5	7	1	76.5	1	3
174	2.70093319795098	4.89217208862838	2.82341233761326	5.25308112637227	5.33699867149279	4.31477259952977	6.05642016926929	4.72533605072501	5.27927258534805	6.04386718227028	5.43227064820541	4.62550726926043	6.58374568618997	6.20022073862513	7	6.52168417754601	6.47294919327921	5.71011508991777	2.70160663205242	5.84914340965684	5.50430548425091	3.32971897572885	7	7	1	1	7	4	7	7	7	5	7	7	7	2	2	7	7	2	4	7	4	1	7	1	92.25	1	3
175	2.17622249303696	5.85785425458973	6.79197665944915	4.76119653079096	1	3.6589326818572	3.18797315971609	6.37717983039725	5.05971015603112	6.95575407247933	3.41412707757819	7	6.50155439079471	4.8295324933029	4.30069079167709	6.48196671212967	5.12285374578838	6.78216226744806	6.74809991441446	5.12094160901778	6.71614901917974	1.08684743270191	7	7	1	1	7	5	7	7	3	4	7	7	7	7	4	7	7	2	1	7	2	7	7	1	72	1	3
176	1	3.44678370639816	3.07702532554712	6.5124879151675	6.6051472775245	7	3.13913168023365	5.45096790701872	6.15626063909007	6.63064083899728	5.62183241995557	6.08177619570356	6.25541681855707	3.19836146266307	6.29602724116731	5.03104314932534	5.82602488118817	4.34554583201381	5.31925760199402	4.47523783207458	5.26411057390102	7	7	7	1	1	1	2	7	7	5	2	7	7	7	7	7	7	4	1	4	7	4	5	7	1	77.75	1	3
177	2.08287587346074	6.38593213871988	5.64005105619572	6.01800731277497	3.12291994093241	5.18013733306714	5.45510763187586	5.44457367401521	4.10004779050295	7	5.91919389534144	5.56559206711102	5.93416197849805	6.87371292321871	7	5.17635251521937	5.27279492575643	4.93077465842207	5.15972610735228	5.75577747430915	5.70272590262535	7	6.45659298805235	7	3	1	7	7	4	7	5	7	7	7	7	7	1	7	2	1	7	7	7	7	7	1	49.5	1	3
178	1.47314051116653	4.84080167937563	2.47495285162071	4.3742324388126	5.6815495412604	7	4.46325185986312	4.87336621770277	6.0472618134201	7	4.70551196386988	4.0739394573975	6.05946257451709	5.4053499263772	6.14921138521497	6.90607915609602	7	5.55083199157666	6.90155215193674	5.59551080782548	3.57113733025575	2.84180155776902	6.03093139308623	7	1	1	7	4	7	7	7	7	7	7	7	7	3	7	1	1	4	7	7	3	7	1	67.25	1	3
179	2.34270303870806	5.54872416008756	5.74031673803662	5.7594260877592	1.84610509110455	4.55201125863701	6.20685576581588	5.65657041378288	5.56902279695264	5.63273052591602	3.29619342420129	3.75191742460892	6.91049667059712	3.51041508886864	6.77979379963955	4.80178435250096	5.03983416029532	7	5.83552798453354	5.64844460480464	7	5.81363062786412	6.45082131482202	7	1	1	7	7	7	7	7	3	7	7	3	1	2	7	7	7	4	7	1	7	7	1	62	1	3
180	1	2.93592197720339	3.92116241033979	3.53373797070545	2.77480804511592	6.38075234712363	4.26341743325357	7	5.30834379074404	7	4.46912984599551	7	6.27934387760776	6.45759155226171	4.44956207222734	6.61665693941633	3.4424108888923	5.58651774963969	3.01065298721135	6.66918363724781	5.72281543175924	7	7	7	1	1	7	7	7	7	5	2	7	7	7	7	4	7	7	1	7	7	7	7	7	1	70.75	1	3
181	1.76661817815251	6.55922081368676	6.94648951090851	2.95365622479205	1.18224559658776	2.39390413665325	1.89599690047596	7	2.84457011745686	6.85060231200973	7	5.13286364284838	4.3324604278796	6.74002030577326	6.87687026084966	7	6.13312764298365	6.58557048029104	5.7342851945343	3.95683807942016	6.76257907369306	5.89672065684557	5.9802753990728	7	1	1	7	5	5	7	7	7	7	7	7	7	3	5	7	1	7	3	2	1	7	1	74.5	1	3
182	5.03919114406014	4.41608363301601	6.17971172573084	2.38600309361517	4.00854116639721	3.57683172566861	5.29538869608758	6.19270747443561	6.41405953276439	6.60687170577379	5.4878045203506	7	4.63802189721638	6.52673927555023	6.06709136286877	4.96923956133135	5.74078167566366	4.447487225661	3.76766128795626	6.49755752989374	1.52706843962993	4.94640059070846	5.42883181500337	7	2	1	7	7	5	7	7	7	7	7	2	7	2	7	7	2	2	6	7	3	7	1	70.25	1	3
183	1	5.20428836204963	3.86976322883018	3.68711558293904	4.61471893474307	5.92964630212301	4.36206018730399	5.81539438488862	7	6.80753757630113	5.68779371572056	4.6679709358035	5.87679899604073	4.3235749748487	6.33642580848805	6.24187156888892	6.04857663384999	4.97066835875476	4.23894209454979	5.17893909883834	4.54511272086674	6.95289216933883	4.61199263634564	7	1	1	7	5	7	7	3	2	7	7	7	7	3	7	1	2	4	7	6	7	7	1	55	1	3
184	2.84688572742002	2.71658937797059	1.98400834467412	5.77842870715908	4.83796682600771	6.63777699154845	7	3.41116316802477	6.98144747267866	6.24543785032812	3.45081043688375	3.4790800243793	5.69564477008621	6.21126585631791	5.29298542625111	7	6.39687582284182	5.66745413713484	4.11125374312554	6.49076272305111	5.36233090820324	2.42047439108469	6.43618235820293	7	1	1	7	5	7	7	7	7	7	7	7	2	7	7	7	2	6	5	4	1	7	1	72.75	1	3
185	3.11135522312004	4.93835030757778	3.01665690277388	3.11778992436448	4.56263340236933	6.45629960162202	5.0302317432132	4.30102128250214	4.96647577316125	4.92067580097923	5.6119157810717	6.01001741604836	5.55921616883393	7	5.66409109896821	5.96093458183216	6.03550241598963	6.14670789786403	5.69987956365884	5.68132389864241	6.7023936393621	6.52005979554626	6.65392927672303	7	1	1	7	5	7	7	4	4	7	7	4	7	2	7	1	7	5	7	2	7	7	1	81.5	1	3
186	1.00843221850926	5.971523422597	4.72585789493844	6.82385056490741	2.56556351171628	1	5.8212149257137	4.51533677416489	2.57660970382996	3.27613329679762	5.49980316255539	5.06570649977049	4.99419624855431	4.46075203523732	6.7568617776458	5.91606780276897	7	4.72662930196504	6.34668034853028	6.24440805054128	5.05183487749303	6.42042412164296	7	7	1	1	7	7	6	7	4	3	7	7	7	1	6	7	1	7	4	7	6	4	7	1	73.25	1	3
187	2.68567369767553	6.62130137197137	6.81806231404697	4.32757091003619	1	5.27344605916885	5.13099051525245	6.93833712772856	5.53248248609974	5.95183611023625	4.66956880275178	4.380533037518	4.32506366494546	5.16680769826419	6.14805007751601	5.59240710225828	4.29915787295247	7	4.85046394995466	2.16106817504586	5.79341931867328	6.50565770809937	7	7	1	1	7	5	7	7	3	7	7	7	7	1	3	7	7	1	3	7	7	7	7	1	76	1	3
188	2.04313776739773	6.77893707437627	5.31721168171733	5.47511918420118	1.24251312784746	3.81311187149199	1.49395404864376	6.52089957125055	5.61511652311997	6.04584363306937	6.44462442115657	3.76802923931302	5.10405210813411	4.85350901764727	6.21250627736757	5.99282334215061	5.79739889774822	6.08547805435239	5.16270241972949	5.18764672924598	6.38621774681759	5.85456501090564	6.00421554584532	7	1	1	7	4	7	7	3	7	7	7	7	1	7	4	1	1	3	4	3	7	7	1	69.75	1	3
189	1.96678053644623	4.81613320320986	1.6313114077796	6.38351069308951	3.73504889659439	5.74671818831896	5.83546979870365	4.94685338592319	5.49272508768784	6.58814885929252	5.69292049947457	4.45919471018706	4.10493800279299	5.68427160029194	5.76341418384217	5.53449091300751	6.45883708003124	5.88869889458715	6.93621677608715	5.23420612750469	6.42927234918414	6.21765875435436	4.42312364416324	7	1	1	7	7	7	7	7	2	7	7	4	1	3	7	7	3	2	7	4	7	7	1	64.5	1	3
190	1.32615133091413	5.58700241956069	3.98398742431968	3.51511435918334	5.57503570601332	7	4.91467534265356	7	5.94088124863161	5.57643020763267	4.87038158174031	4.67253775985227	6.12514733399491	3.77511975494954	5.28978304833037	6.58823974009947	3.85440825020234	4.7823770491922	5.24078799999299	4.90809058889955	5.26208983168537	6.82727733928484	4.62132194922067	7	1	1	7	3	7	7	4	2	7	7	7	7	2	7	1	1	2	7	3	7	7	1	66.25	1	3
191	4.020892613062	4.75788098490529	5.60321548202661	2.16449099032713	4.85614790028596	5.55536352708379	7	2.81865242800911	6.33073541618084	5.07177636461879	6.06131504836795	6.27543328648405	4.35251644649852	4.69551467306848	6.57296350349664	4.97423671326938	6.97625914969007	5.26724846673848	6.36913452694364	4.96481801793077	5.0616412376534	3.84883528597171	5.79151878056808	7	1	1	7	7	7	7	7	7	7	7	7	1	2	7	2	1	3	7	3	7	7	1	56	1	3
192	2.05984343470841	6.71416818693836	6.31567363356852	4.38601265878924	1	5.37567459572742	2.14791571573503	6.09778893260169	5.21511407717247	6.2192012592262	4.76301039440101	4.49006802355766	4.72002394216062	5.7384646290379	6.01219090868209	5.36732582713564	5.32172950330926	6.1405597261109	5.24173510983335	4.74260199406139	7	6.35970782778739	7	7	1	1	7	6	7	7	3	3	7	7	7	1	3	7	1	1	4	3	7	7	7	1	68.75	1	3
193	1.62820958382851	4.79714184876427	4.43411228979499	5.19708030056926	1.3593861835091	3.87008287168684	4.29198278360025	4.33789878807772	3.94592866122255	6.4942218043631	3.93182869202792	6.34753004795217	6.7224127140814	6.39553638217908	6.4112909236168	5.39061044327212	3.0393685722284	6.19064924872777	5.82632643031999	4.92324428735515	4.99368674675915	5.87911943450001	5.50690889412006	7	2	1	7	7	7	4	6	7	7	7	7	7	2	7	7	1	7	7	7	4	5	1	62.5	1	3
194	3.05707511574347	2.77533233761965	7	3.08925093500816	2.89077652471698	1.74168665161923	4.55079646150569	3.95801316182662	5.94695603017849	6.51319325686759	2.69115686148765	3.11150729918692	5.06164900438212	5.06259158254781	6.35505862036828	6.70264106124575	3.90714632605243	6.45904753753246	7	6.27244287040505	5.55484216141468	6.00948345661964	3.81860606148894	7	1	1	7	7	7	7	7	7	7	7	7	7	4	7	7	2	5	7	7	7	7	1	74.25	1	3
195	1.82311435234701	7	7	3.90729457636167	1	3.56038009096695	1.60508487366814	6.51029658342738	3.55884931060918	6.56608175969412	5.73563893975703	4.74790106007422	4.72192596604249	6.00508009094117	6.51652501799312	5.26474108607991	6.87082920461907	6.45603655862248	6.27294820219034	4.55000469328659	6.50421675995933	5.05601329455277	5.65731805382234	7	1	1	7	4	7	7	5	2	7	7	4	7	7	7	1	1	7	7	4	4	7	1	83	1	3
196	6.5568383170063	5.92733128147571	3.0125495418149	3.2419376099897	1.37342146911307	3.04142987504558	4.34262557888134	5.22385699874481	4.96043657875502	5.93925891156382	5.82436176309185	5.62884930926263	5.39164470582614	6.46362784172312	4.4849001879172	6.73736875865954	1.09283073260197	5.45263424416976	4.49352345762768	6.86666728886408	5.40735650074626	5.32852395919816	6.14038722439712	7	1	1	1	7	7	3	7	6	7	7	7	4	7	7	7	6	7	7	7	7	7	1	74.75	1	3
[truncated: 5 more columns]
