# Supplementary material for: How Are Mate Preferences Linked with Actual Mate Selection? Tests of Mate Preference Integration Algorithms Using Computer Simulations and Actual Mating Couples
Source: PLoS One. 2016 Jun 8;11(6):e0156078. doi: 10.1371/journal.pone.0156078 (PMC4898694; doi:10.1371/journal.pone.0156078)
Supplement: S2 Data — Long-term couple and agent-based model data analyzed in Study 3. (ZIP) [file pone.0156078.s002.zip › S10/Polynomial Model Data/Polynomial Couple Population 01152016 1018.csv]

	trait1	trait2	trait3	trait4	trait5	trait6	trait7	trait8	trait9	trait10	trait11	trait12	trait13	trait14	trait15	trait16	trait17	trait18	trait19	trait20	trait21	trait22	trait23	preference1	preference2	preference3	preference4	preference5	preference6	preference7	preference8	preference9	preference10	preference11	preference12	preference13	preference14	preference15	preference16	preference17	preference18	preference19	preference20	preference21	preference22	preference23	fitpoints	sex	algorithm
1	3.09674124635901	6.54205083091636	6.99517028086146	7	7	6.25378581077533	6.56403917255022	5.91592667169366	6.17916160695495	7	6.46125849433104	7	6.48598298354825	4.88692128071092	6.91856542038058	6.56413898435874	7	5.23132634301676	7	7	6.54819207597198	7	5.61038271703309	3	7	7	7	1	7	7	2	7	7	7	3	7	7	7	7	7	3	7	7	3	2	3	99	0	3
2	6.71654351607613	2.09940164037569	4.43741584476546	6.9130687364074	2.28724167322941	6.5165561392012	6.33438751767949	7	7	6.39124885003357	7	5.67538163311213	7	4.6054350121642	5.96639149441399	6.67157782287793	5.91704312641856	7	6.41095210287993	4.78133806321544	6.07424510851639	7	6.34804558197377	1	1	7	2	1	7	7	7	7	7	7	3	4	7	7	7	4	7	7	7	2	7	7	96.75	0	3
3	5.83895654026817	1	6.62850194575812	6.38079602844796	2.5198311538526	4.58617610898309	5.3468638740367	6.99740948302201	5.54096048228804	6.95385757385419	6.0633236662395	6.46946123303025	7	7	7	6.82997281206141	6.72043007020755	6.85876194057819	5.61659824522405	6.15125573010203	6.45622530571813	7	6.4478101352321	1	1	7	1	1	7	7	3	7	7	7	3	7	7	7	7	3	7	7	7	7	1	7	87.5	0	3
4	6.74111339956902	2.19071666704424	6.50318590025277	5.79153461059312	2.03647747715246	5.33874305876674	4.97745965766514	6.49141016074062	6.52841746798514	6.28698380423952	6.14210989120698	7	5.37703786264616	7	7	6.1330382238738	7	6.80707575491539	5.86233264768917	6.98269733096227	7	6.45571487170218	7	1	1	7	1	1	7	7	3	7	7	6	2	7	1	7	7	3	7	7	3	2	1	7	84.25	0	3
5	7	2.1270026727344	6.65941733283764	5.7440860492361	1.69820135158831	3.89409320841433	5.61100693130245	6.99934740077934	6.98323634647521	5.83755446380792	6.93314540148065	7	7	6.08363369402142	6.50839643498377	7	6.65044894995108	4.40259060342789	6.1969869467492	7	7	7	5.99320776047053	1	1	7	1	1	7	7	2	7	7	7	2	4	2	7	7	7	7	7	2	7	1	7	102	0	3
6	6.83144293303341	1.97482494358709	7	5.59008050015966	1.34253599975363	6.27290389544815	4.42920545541664	7	5.95807679412454	6.23225425357322	6.57535344783519	6.45587731425222	4.5190068469964	6.7671642530028	6.24974915963362	7	6.54568890301301	3.08864418611353	5.9167704288138	7	7	7	6.81626781496226	1	1	7	1	1	7	7	4	7	7	6	2	5	1	7	7	7	7	7	7	2	2	7	93.75	0	3
7	5.73814822255062	2.0001445575308	6.8596354211098	5.77486868589734	1	6.68599928432151	5.7714596159181	5.60669019467881	7	5.6102190738581	7	7	5.84867576186742	6.49744526026374	6.35354963117324	7	6.94618189314948	4.97256668664062	7	5.16582909289001	6.83040793618875	6.01098309625921	7	1	1	4	1	1	7	7	7	7	7	7	7	7	7	7	7	7	7	7	7	4	7	7	83.5	0	3
8	5.45342155635517	3.26676687180333	5.73168456518547	6.27322385218884	1.33176720560566	5.84611943806012	6.23336988972782	6.4710890383438	6.74345624460497	7	5.78200223584997	4.78570274148164	6.72371012460021	6.91077898497551	6.65518963493806	7	6.94930315552358	5.23467143624529	5.64610646140573	4.18659225423546	7	7	6.71015085377533	1	1	7	1	1	7	1	5	7	7	7	5	4	2	7	7	7	7	7	4	7	7	7	96.25	0	3
9	4.8879916677792	1.99550124168988	6.27562705460242	6.91422121501023	3.09687370388394	6.73394988171824	6.92264398162611	6.52467520324699	6.26021497092608	7	5.18780378833351	7	7	4.67508691198379	5.85027966117993	7	6.99648791872009	6.08865856971609	6.26514840476373	6.49373032758995	7	5.10621843594411	6.57505380437159	1	1	7	1	1	7	2	2	7	7	7	2	7	7	7	7	4	7	7	7	7	7	7	103	0	3
10	6.26031229384289	2.68049547712992	4.85923983915028	6.48061360878123	3.45481414116159	7	7	6.43590044391493	5.93611098276074	6.54104851954992	6.597887587273	6.63926108547882	6.78726850286878	5.74439348617026	5.70017106952014	7	6.92159464794106	4.97319754836784	4.65814940438695	5.07875313762134	5.72484381779957	7	6.7060252494003	1	1	7	1	1	7	7	3	7	7	7	3	7	7	7	7	7	7	7	7	2	7	7	77.75	0	3
11	5.09716431899983	1	6.64786049768012	5.43373965946324	1.58185264916824	7	6.73004208794976	6.48331262483895	6.87328950074336	6.7277644332548	6.87175388638931	6.83916325108327	5.78621743182943	4.75920486027723	6.17166458958069	5.99433113876849	5.03439167638252	6.36204076843497	7	5.03915370641886	6.32445484520892	5.27858466645289	6.77290749959172	1	1	4	1	1	7	7	2	7	7	7	4	7	7	7	7	7	7	7	7	2	2	7	95.5	0	3
12	3.00670976611755	6.94426298409788	7	7	5.51635074377392	7	3.65802052375773	6.48069728952477	7	6.4029244172517	5.65276307775144	7	6.4964693513085	4.20333255573894	6.5010673746307	6.04994858649317	4.29807008404273	5.7353039693931	6.97804141947107	6.86705006188211	6.69574821728877	6.15021008075187	6.09427933608233	3	7	7	7	1	7	7	5	7	7	7	1	4	7	7	7	7	2	7	7	3	2	3	91.25	0	3
13	5.78520241663706	4.16950863989064	1.46372222967555	6.64062550823637	2.70788527733053	4.91008846410113	3.40359201121148	6.25159880995411	6.22960823945063	7	3.64670354254842	4.1912050174609	7	7	6.61638765320184	6.88096881047246	4.58840892554209	6.43055322754247	7	7	5.86403236159294	6.45240303890073	7	1	1	7	5	1	7	7	3	7	7	7	7	3	7	7	7	3	7	7	7	3	2	7	86	0	3
14	4.20303134942367	6.01087858048274	6.81535884354049	7	7	7	2.77490442526171	5.69978313030008	7	5.50373647428097	4.38435295729522	6.31442239746289	7	5.02426028025877	6.92213879964453	5.28366294403949	5.4953556549399	4.84582819459375	6.11144526068261	6.4408314956265	6.05191444695387	6.30018300989036	6.20365099748563	2	7	7	7	1	7	7	2	7	7	7	1	7	7	7	7	7	3	7	7	2	2	7	85.75	0	3
15	6.44738612368225	1	4.42801496681332	6.39839268333785	4.45243156599102	5.28466182002024	6.94982186749973	7	5.72679069923082	6.47751970064256	6.69006144260659	5.98962192131858	6.13060579168309	6.46640157879386	7	5.75916553684994	6.70319789014534	6.42685695760414	7	4.99393353594684	7	4.60819308328442	7	1	1	7	1	1	7	7	4	7	7	7	1	7	7	7	7	7	2	7	7	3	1	7	77.5	0	3
16	2.82315831911741	6.86080088641727	6.00266233467957	1	2.00036822618114	6.47454209426383	7	7	5.26947307073437	6.88381800286117	5.5673586368037	6.66083620685418	7	6.78121908056166	5.3310921631934	6.93514834731541	4.05670763325749	6.67263653729985	4.87527883306758	5.42449232715782	7	6.49888359329084	6.6557430421086	4	7	7	7	1	5	7	4	7	7	7	2	5	7	7	7	7	7	7	7	5	2	7	92.25	0	3
17	3.27472485698988	6.6683562619997	5.45648228437246	3.78520303229778	1.676453079933	6.41614593633459	7	5.94050245456366	7	6.63986728312437	7	6.49485342708723	5.40874640467392	5.66388626316718	6.93768708334465	5.81346032499207	5.87266344016217	4.19808532150894	5.92862704798441	5.13119152438261	6.62301579630264	6.58181229109381	7	3	7	7	7	1	7	6	7	2	7	7	5	5	7	7	7	7	7	7	7	7	2	7	89	0	3
18	5.63357703813781	1.15396202082987	7	4.98000007879509	2.13702573160963	4.85901599881804	6.81067387833811	6.82512011972374	6.89006654333087	6.69835837127788	6.22210699548645	6.07791726318714	6.529737792326	5.31175522866068	7	6.65556500191397	5.95459466503932	1.21677384603303	6.7345655516607	7	7	6.69587495425685	2.62787719649944	1	1	5	1	1	7	7	7	7	7	7	4	3	7	7	7	7	7	6	5	5	1	7	103.75	0	3
19	5.6400839952969	2.7850657184515	6.33709428502653	6.32206993259986	2.69248148996579	6.4551924399484	5.75502944361845	6.79628488469693	7	6.74150802500422	2.18113963677466	6.90311631853612	6.84770852479243	6.34532412318466	3.95767601320122	6.8896206885609	6.23268134111141	5.19673552535439	6.82758457536715	1.96767496940271	5.69691362601554	7	5.85876086576578	1	1	7	2	1	7	1	6	7	7	7	4	4	2	7	7	7	7	7	7	7	2	7	88.5	0	3
20	6.36143908560137	5.36930174818298	6.99374379877252	7	7	7	3.50561450398277	6.87399819162274	6.04239054537665	6.41383936337832	6.80482264499484	6.12087358171867	6.29217096217599	7	5.92183899706966	6.20749751873038	4.91957210077392	4.07706680556314	6.80495415354933	6.78326579764284	7	6.26423455830147	6.625740462162	2	7	7	7	1	7	7	3	7	7	7	1	3	1	7	7	5	2	7	7	2	1	7	82.25	0	3
21	4.82012951020381	1.04765015497518	7	6.08236138841703	2.1855416269811	6.07366718659097	7	7	6.53165954478267	7	2.16955999701985	6.56121162017705	7	4.50559678946649	5.89091572431546	6.2162387806027	4.9319545952632	2.41407488497329	6.48747167151278	6.58425785926978	7	7	4.80983481441108	1	1	7	2	1	7	1	5	7	7	7	4	5	7	4	7	7	7	7	2	3	2	7	104	0	3
22	1.74896791865746	7	6.10670860746343	3.55373377139971	1	6.45686351336201	7	6.72833876903824	4.91694232727649	6.53410688320979	7	4.65817700967464	5.90728161428938	6.71726774554632	6.22894346113545	7	6.67280053652693	4.94453217730817	6.6623519451051	6.2126847132755	5.89148668161804	6.37394695009806	2.723124408121	2	7	7	7	1	7	2	4	6	7	4	1	7	7	7	7	5	7	7	7	5	7	7	92.75	0	3
23	3.18582463353181	6.61016439883808	6.28068962582052	6.51417847137435	5.75120450046146	5.9586071746338	2.96566363053552	5.66890463428707	5.82415887448203	5.80149365681458	6.89709231600589	6.15398890313403	7	7	6.75210268238997	6.37733685009518	5.01281241992892	7	2.40763301080456	4.97367457360113	5.35784404006671	7	6.22021036167586	2	7	7	7	1	7	7	7	7	7	7	2	7	7	7	7	7	5	7	7	7	1	7	94.5	0	3
24	4.29597297592078	7	7	6.19125874891444	5.60388149485114	4.64669016553497	3.75002973584394	5.7471597531731	5.91840950419808	5.63344221499089	7	6.25651885942457	6.51550334715918	5.97721614979841	6.27376486540686	7	5.43648201852923	7	2.93382127201613	5.20595014481342	5.76938421264509	6.67888611032288	5.21728872105112	1	7	7	7	1	7	7	3	7	7	7	2	6	7	7	7	7	4	7	7	7	7	7	87.25	0	3
25	6.14161922119915	3.62555999131418	2.02599682711172	6.23601844273006	1.95788216615305	5.23932366932333	2.69596355228829	7	5.61029132000849	7	6.57004178218827	6.02635649814468	3.96763702852495	4.3931647342509	6.02312247414681	7	5.54805960333978	7	6.24727699814725	6.62861820628774	6.63544210691043	6.7488069268245	7	1	1	7	3	1	7	7	3	7	7	7	7	5	7	7	7	4	7	7	4	7	1	7	92	0	3
26	1	7	5.09941750087566	3.41413543220658	1.1683021338554	4.36599525790681	5.0984457156377	6.42450450879505	6.52434092665158	4.83612234609168	5.64537893606925	6.14016736401442	6.42334582187298	6.05361836658	7	7	6.88685376871872	3.23324366096284	7	4.89386516253535	6.8669243699006	5.61954835194312	7	3	7	7	7	1	7	7	6	7	7	3	1	7	7	7	7	7	7	7	6	7	2	7	84.75	0	3
27	6.63519212353525	2.41803195858389	2.24016181788967	7	1.71185452381886	4.1630045763199	7	6.98337599035638	7	6.41915646079467	6.71443055554786	2.67983648598379	3.02510716751798	6.44473381336708	6.3240628436165	6.73963099460325	6.91868511887596	3.09150856886455	7	5.28166456274062	7	6.28663499542262	7	1	1	7	7	1	7	1	7	7	7	7	2	6	7	7	7	4	7	7	7	2	1	7	93.5	0	3
28	1.93122557541875	7	6.94580068599244	6.83443958181105	2.93356996396385	4.66065077861178	2.39979583234125	7	4.98869726534627	6.89200575135394	6.83201014117577	6.56241835981381	6.79153620844065	6.27334995349051	5.15968728844665	7	6.41912126779077	7	6.88187649142597	6.16483293301336	5.73866767224742	6.30908921006747	5.11265846814115	2	7	7	1	1	7	2	4	2	7	7	5	4	7	7	7	7	7	7	7	2	7	7	84.25	0	3
29	1.37559993603358	5.83579567806508	5.74933868999317	1.6375861475095	2.404756710729	7	6.7618305286341	6.32837928000425	6.2858004592078	5.81141231062885	3.56552819021259	6.67845400611663	6.02936011740585	5.88445922011116	7	6.49759565756376	4.65963264632783	6.55094539075131	6.15500959263497	5.93617964286987	7	7	5.92612786729236	3	7	7	7	1	7	7	7	7	7	7	4	2	7	7	7	7	7	7	7	7	1	5	84	0	3
30	5.12733764402999	4.64114245538008	6.88125779454156	6.99879207603347	6.79875787771859	7	1.63218241587384	7	6.09160750017192	6.32555261549485	2.54420128322085	6.5237635657676	6.4107383890582	5.69059532021243	6.54219162125927	6.00963137975141	6.2710702418119	6.54712857623664	6.55698758650437	6.77393858898774	4.75383163967633	5.7261055073572	4.76336736094841	2	7	7	7	1	7	7	4	3	7	7	1	6	2	7	7	7	2	7	7	5	7	7	68.75	0	3
31	1	6.82629150395595	5.84518382422157	2.14273383950892	1	6.0690672809469	5.41152188802538	5.53333983544071	6.32112733335457	6.52032395417452	7	5.64427414476609	6.37075545691315	7	6.76958585366999	7	5.61192751036919	5.26873059586489	6.93344046024708	3.40663517077065	6.39255547612118	6.33869444432672	1.92396000600506	2	7	7	7	1	7	2	3	6	7	4	1	7	7	7	7	5	7	7	7	7	7	7	82.5	0	3
32	1	7	4.39251891792301	2.15478065569511	1.7839253259013	6.05885927729217	5.3583404146422	5.86597855602805	7	4.35642721964681	6.2404309896191	4.65733857506884	6.36208125726279	7	6.22416534310003	7	7	4.60018810364951	7	5.39130663272928	7	6.37695812603896	3.67972056919931	3	7	7	7	1	7	7	7	5	7	4	2	7	7	7	7	7	7	7	7	7	7	7	91.25	0	3
33	1	7	7	6.47026809945822	4.1217263177709	6.21843201581263	3.91526955914772	5.00128269077361	6.68913327510263	5.82446494851475	4.30537822142635	6.15411368768491	6.37568970392668	7	6.74125821278117	6.6646246464289	6.15134247551321	5.80265137485013	6.94215673813634	7	4.34535840912686	6.75427553441942	6.47915649567139	2	7	7	1	7	7	7	1	7	7	7	1	5	7	7	7	7	2	7	7	3	1	7	96	0	3
34	5.42891378773164	1.72858747600363	6.79904653785762	6.73589966534373	1	5.45639353283658	6.86279771221196	6.25870557116021	7	6.7001548890336	5.28695382266295	5.68712313047933	6.41113422851881	4.39934173859352	6.02188881495001	6.83800760635626	6.45118129552915	5.39821526280029	7	5.96155934646156	4.8353246221415	6.52242541004127	5.67782506953413	1	1	2	1	1	7	4	2	7	7	7	1	4	7	7	7	4	7	7	7	2	1	7	84.75	0	3
35	1.66659458491951	6.47268096973761	6.40914529572003	2.89848562226043	1.24160817932161	7	4.25624339832903	6.91495244956023	6.05362540938458	5.67851049079154	6.92392770729646	6.66350699720449	4.84076229175311	6.36602890058889	5.40513351531204	5.14492876607089	6.04679217084925	7	5.82057666715018	1.52586385983374	7	6.57684585979067	7	3	7	7	7	1	7	7	7	2	7	7	4	7	7	7	7	7	7	5	7	7	7	7	75.5	0	3
36	5.70164876926505	2.13912638787419	7	6.33712495759512	1.71083221012683	3.35690254734778	5.18639806799881	5.29391725469168	5.01143334568656	7	6.81714506495103	5.66328367913396	5.43154591554196	6.7326310819526	6.08093230278856	6.7343289966756	6.90220816948506	6.59402571722424	6.01415019536557	5.78743787845277	6.7780063981466	6.50667377547079	3.51735710361068	1	1	7	1	1	7	7	2	7	7	7	2	6	1	7	7	3	7	7	7	7	1	7	90.25	0	3
37	4.56852809991393	3.74544484157949	6.07102490354891	6.39273283123339	7	5.14031230823621	1.5455192532611	6.01147744126355	6.22961576015953	6.63684709762614	5.47742375884685	6.03192228993395	6.86892535555294	5.24780148237685	5.57921295252561	5.70102223765762	6.02983802642249	5.80511432265037	6.17422867134642	6.74100847625428	7	7	6.66164283631676	3	7	7	7	1	7	7	2	7	7	7	7	7	7	7	7	7	6	7	7	2	1	7	86	0	3
38	7	2.23785912853106	6.57006085964501	5.34490955579364	1.77329798263763	3.53590964315995	4.32045611394	5.92946420068963	6.74613027859143	6.10159080192027	5.61989610871754	6.72560405839839	7	7	4.45876529808907	6.84305930016644	7	5.89726225138693	5.54246122876214	3.98528412844553	5.93706578234779	5.79474578550024	5.97962374416877	1	1	7	1	1	7	7	5	7	7	7	7	3	7	7	7	4	7	7	4	7	1	7	85.75	0	3
39	2.00941019359366	6.49941871022473	6.69768576931205	6.63828290029131	3.33857737605603	5.72514706958945	6.11163152751831	6.23523735900446	4.04036700216054	6.31726634643845	5.06915251057546	6.73859818957851	6.32447551038737	6.79744290721931	6.29921155655026	7	7	5.80370699000041	5.09347528648933	5.15811218324469	3.83971583370718	6.91255841509984	7	2	7	7	1	7	7	7	4	5	7	7	4	5	7	7	7	7	7	7	7	2	7	7	83.5	0	3
40	5.43403738887137	3.31313168682644	6.02269317361602	7	2.93730933735666	6.66113138344313	6.15344888245711	6.26287272013311	5.70557982712704	6.01247228940529	6.76704881117307	6.20514801097257	5.63745986423663	5.69205348901484	6.2730851753662	6.14917358198247	6.91329404996584	6.37505036209841	7	6.29245534018658	3.51741556542584	3.68475983833711	4.49583556382486	1	1	7	1	1	7	3	2	7	7	7	2	7	7	7	7	3	7	7	1	3	7	7	81.25	0	3
41	1.36991103938529	6.21477881772628	6.02360687710604	4.80025861579781	1.73080195740519	5.36434382333429	6.99976699574308	6.03890036327293	7	6.92671756218993	4.22884801200567	6.4658995415024	6.6261504486892	6.94132118543851	6.34481682984255	6.41933309852355	6.93632015934726	6.91915223310043	2.91799758681608	3.3638467893271	6.71700303234084	2.05669861512817	2.30526892261235	7	7	7	7	1	7	1	2	7	7	7	3	7	7	7	7	7	7	6	7	7	7	7	83	0	3
42	6.1169765100212	1	7	5.123284219153	1.32041380477645	3.51339440078258	4.5334334211838	6.12305304233942	7	6.44186149108377	5.24809807859682	6.7880816294724	6.34098499554907	7	6.49020773484167	6.64384371020046	5.79224148632881	5.97867589391839	6.42495988594853	5.43389484616888	6.82260790438505	5.57848797761081	1.38061911293671	1	1	2	1	1	7	6	2	7	7	7	5	7	7	7	7	7	3	7	4	4	2	7	74.75	0	3
43	7	2.64338797570315	1.46909835485704	6.32677606306338	2.52962260296124	3.1750411577764	4.75941663791271	6.21532177926287	6.91225967373707	4.85418150311929	5.01380952541139	6.45901111262871	7	5.6290174042612	6.4268113128741	6.48864669270551	5.33726550945628	5.40341236246895	7	6.51683549593982	7	6.22045402558182	5.28763034743351	1	1	7	3	1	7	1	2	7	7	7	3	7	7	7	7	5	7	7	7	7	1	7	80.5	0	3
44	2.12417995696568	4.02059266868718	5.60922929328953	5.7183884133326	2.37766047182295	4.42460414369263	6.61773411303414	6.18539301849805	4.41936844097794	6.85832453845688	5.85311171161626	6.98663859135142	6.75552035760632	6.45872240637625	6.95263505842051	7	5.74559834262221	3.92182910750049	6.63517155971658	6.51704159080489	6.89886174008977	5.09235648131311	5.95053135192573	1	1	7	1	1	7	3	3	7	7	7	1	4	7	4	7	7	7	7	7	7	2	7	87.25	0	3
45	4.18488194547706	5.02568530151293	6.67661764631111	6.32994088470485	7	5.46664657823488	2.61002706772296	6.0638441467076	5.63781525528962	7	3.52462700137098	5.38240236112618	6.55387913517821	4.63389143620569	6.93925729502024	4.46523782108735	5.51683831474299	5.66517628509512	5.2538417701175	6.69785656774634	7	6.66768868949293	7	4	7	7	7	1	7	7	2	7	7	7	7	7	7	7	7	7	7	7	7	2	1	7	85	0	3
46	5.69236040266113	4.01828767897718	1.48413577889346	6.06125624973107	1	4.35385040629356	5.69507257779116	5.36559282466092	6.60914578300198	5.8927997244915	6.73634745878075	3.13078100139442	3.39798570663291	6.24372512960637	6.65244458028445	6.21022992899397	5.17403241950728	6.75838364941667	7	5.07964784039567	7	6.79625889670921	7	1	1	7	4	1	7	7	2	5	7	7	7	7	7	7	7	7	7	7	7	6	1	7	73.75	0	3
47	5.54911946091128	3.87110952602984	3.0969971310348	5.9643922092007	3.33345890943242	5.05570321970443	6.28481616433736	7	6.19167609901033	6.54382769188821	7	7	5.65789805054138	4.32908852888668	5.13317186993332	6.60873148812092	6.42598583133957	5.76958053013434	6.45648667927564	5.15772150062864	6.97217924889528	5.98049967080922	4.50177164656936	1	1	7	5	1	7	7	3	7	7	7	7	7	7	7	7	7	1	7	7	2	7	7	76.5	0	3
48	2.58660673367747	6.8140573075928	6.65369048535045	6.94453223809361	6.71226871661791	6.23817142374742	6.15846972625011	5.54470116618528	7	5.48796307639907	6.64955463747154	5.99732366361443	5.51081584142135	7	5.74087384149844	6.6891611932659	6.20629309415493	4.96843561522684	4.60916632391358	6.55263663952047	5.88980901728394	4.79483159304735	7	7	7	7	1	7	7	7	2	7	7	7	3	6	7	7	7	7	7	7	7	4	7	7	87.25	0	3
49	2.79812309405941	6.70996460985102	6.3920755873859	1.26741361648134	1	5.60818821149093	5.58618219996968	6.12145212131455	6.38885653867374	5.66993592820861	6.98425358793078	7	6.9075424767878	4.98443068804519	5.42270497600376	6.61565458320062	4.9196197059144	4.6867758631173	7	5.17881237952008	6.65663799240149	6.3404271954976	6.65671692397578	5	7	7	7	1	3	7	2	7	7	7	2	6	7	7	7	7	7	7	7	2	2	7	92	0	3
50	5.80238617869857	3.01375923822257	3.14665544717886	5.86328915553034	3.51264926528243	4.09718548610599	7	5.74601224489177	6.83504271201924	6.19670553798367	6.50120782580188	7	6.27441500950465	6.34680569151476	3.88966802579883	6.53566123443499	7	5.77669505163485	7	6.67378636923636	5.76755469843086	5.66381150821298	3.68002276764545	1	1	7	7	1	7	7	3	7	7	7	7	6	7	7	7	7	7	7	7	3	7	7	72.75	0	3
51	5.83554252965698	2.251767247593	1	5.27877246378791	2.07858590119324	3.29086663975652	7	6.50253083718933	5.83076378687745	4.26313921310554	5.26766029829364	6.38554289146591	6.77967101528407	5.65949804995527	6.55244995490426	6.06227972870703	6.33538147873749	4.55294082665105	5.8926197503106	6.13728680643612	6.71527624028367	6.66351577590024	6.60652527119105	1	1	7	2	1	7	7	5	7	7	7	3	7	7	7	7	6	7	7	7	7	1	6	73.5	0	3
52	1.90616704358707	6.31043064160782	5.15608836581205	2.94681526403557	3.00547570763275	1.73552450249466	5.33935367977583	5.56258510997371	7	7	6.52248171798468	6.61891618081855	6.86613319650592	7	4.62678083908908	5.95336074480863	6.22037918719738	4.50203397101618	5.57405871487805	6.94113223784497	6.69099871394498	4.00014580414017	1.872696610449	4	7	7	7	1	7	7	7	7	7	7	2	5	7	7	7	3	7	7	2	7	7	7	77.25	0	3
53	2.11578739960742	4.14410575077141	4.26258772320787	6.10411160584178	2.25465950499582	6.83365729689704	7	7	5.26326035430846	7	3.95731273942054	6.42812506726484	7	5.56172330612737	6.27606489222489	7	6.09131441330089	1.82687593464703	5.57460009786228	6.49278499922151	5.59644102814778	5.35246479767133	6.76455094420297	1	1	7	1	1	7	2	4	7	7	7	1	4	7	4	7	7	7	7	7	7	2	7	77	0	3
54	1.32942432658504	5.37431043960786	6.07609895305431	3.66791215948984	1.4877892557828	7	5.95219535134276	6.36008623198983	5.8075388897527	7	4.52424803922329	7	6.39730894002554	4.17883336144819	4.66555850558633	7	4.83227495615305	6.47627093153875	6.17741694185716	4.66446762087969	7	3.98271923709843	7	7	7	7	7	1	7	1	2	7	7	3	3	4	7	7	7	3	7	7	2	7	7	7	74.75	0	3
55	5.34297316260629	2.53137489211141	6.32725065422203	6.93479383883691	2.24795307775117	6.68172422450434	5.68204941857667	4.35114895957514	6.29394305701183	6.63000432427989	6.34453501378822	6.52940369792222	5.94774617110752	4.90087901442295	5.18714375342437	6.05189412024161	5.62076949425772	6.9009014845812	6.21268332782593	6.24879795078718	4.58260154691418	4.95111380453574	6.35566667606805	1	1	7	1	1	7	3	2	7	7	7	2	7	7	7	7	7	2	7	7	7	7	7	83.5	0	3
56	1	6.38525347306621	5.48595230724679	4.0186342853202	3.31436005674517	7	6.78253495894339	4.49620335860799	5.35425795415052	6.00964327899924	6.83981304269623	6.61564362307358	6.85150012912093	5.87572465790241	6.7933075482857	6.94349298696427	5.99889617414051	5.07718100690713	3.15999444078295	5.80518162832284	6.61718605807784	5.54608869879357	6.82453384330236	7	7	7	1	1	7	7	2	7	7	7	1	5	7	7	7	6	7	7	3	2	1	3	71.25	0	3
57	6.29802036241254	3.82952267010991	2.38130913418762	6.83117371376224	1.76929719834212	3.96315442642746	6.29924378383552	6.79039822655789	6.67459537950176	6.55350644476286	4.31914118485988	6.05939887943724	6.55906097615577	4.81384266165253	4.69560475129362	6.65287260317206	7	2.77679753533335	7	5.11137876517835	7	6.71042679191992	6.11204853162599	1	1	7	4	1	7	7	2	7	7	7	2	7	6	7	7	4	7	7	7	3	2	7	94	0	3
58	1.35688163189939	5.93546316381473	5.04047209989463	6.50351546202877	5.82922779978665	5.88517841012172	5.75015243567006	4.40614301977978	6.99290397049307	7	7	6.57945208372466	2.92850027787806	5.75319033378601	6.08990255466022	6.05244258877299	5.91634589555259	6.12468242329232	6.62573221246604	5.84441437873373	7	5.35913365068358	4.8604965534515	2	7	7	1	1	4	7	3	7	7	7	2	6	7	7	7	4	7	5	7	7	2	7	100.75	0	3
59	1.99843306787133	7	5.45162038248862	3.59625599965016	2.83243921603602	2.51900938533782	5.10506639994339	6.26898762778709	3.99977575703147	5.64049724908891	5.57793981918475	5.91164337028076	6.40855987964419	6.5327913787789	7	6.64505934908228	7	4.20419935209951	5.67529897244322	6.00442054257235	6.41539361870129	5.86489625331224	7	4	7	7	7	1	7	7	2	4	7	7	7	6	7	7	7	7	7	7	2	7	7	7	61.5	0	3
60	6.16585648989562	1.35832211751783	7	5.30034024101073	1.30281854035683	5.39872333197154	5.88672510834655	6.61480317532574	3.44421920268544	1	4.23372824968529	6.97229015798155	6.76394760280182	6.30336622162758	6.43075097129075	4.65867609079239	5.17672798759955	5.30927676613724	7	7	5.85087609178029	3.81566273406752	7	1	1	7	3	1	7	1	4	7	7	7	3	7	7	7	7	5	7	7	7	2	1	7	65.25	0	3
61	4.89902223215755	3.56061438006576	6.76838295991496	7	3.52030751680443	6.36663928378996	6.91910393355643	5.82003537040219	5.36854277046663	6.06345400226269	5.57198844209166	5.67864903154439	5.13158010868738	4.98290723076999	6.08837641213341	5.56449458806762	7	6.86044372326125	6.15330742198316	6.07815659590906	4.1140245553646	4.89145587736597	6.64300242321053	1	1	7	1	1	7	3	2	7	7	7	2	7	7	7	7	4	2	7	1	7	1	7	74	0	3
62	1	6.0833112466776	4.30768078254541	4.45448317419789	1.0042661328533	5.38822921153931	1.91810138096511	6.4229953345816	5.39479447065358	6.67499017166173	4.61919346510209	6.40305420491267	6.45761754559534	7	6.30829559876054	7	6.18065409472815	4.41977155198801	6.23072756796491	7	5.89130103527762	5.3484384937242	1.47479410848414	2	7	2	7	1	7	7	7	7	7	7	3	7	7	7	7	7	2	4	7	2	7	7	69.75	0	3
63	2.72206925090667	6.79267558094832	6.05785074860162	4.59250223993876	4.39053474212891	4.87135729987731	4.1786074431153	7	4.5242669025457	5.0949049352106	5.93548991465574	6.28607767326889	5.00628430673962	7	6.72355105489393	7	5.79101203195284	6.81193373877421	6.85633677253277	5.40777381373858	4.80994169187739	5.38606653363316	6.19863097340314	3	7	7	7	1	7	7	2	7	7	7	4	7	7	7	7	7	7	7	7	3	7	7	79.5	0	3
64	1	6.35732175464206	6.35833190110408	2.5863796963096	1.65346709913209	6.71352252702765	6.42964777363708	6.91707862688274	6.22818188049975	6.22360484796914	6.43879084763136	4.49731045116465	6.05528785657771	6.5105291715291	3.52057962828357	5.5969509509724	6.55242814520529	6.33797515987894	4.89072641366855	2.15007656438338	6.89189506478687	7	5.44467775307087	2	7	7	7	1	7	4	3	7	7	7	2	7	7	7	7	3	3	7	7	3	7	7	79.25	0	3
65	7	4.33792603557076	1.85104137616908	6.90075907077903	2.49604969514284	2.57454443874908	4.63329751148644	6.83972970039865	6.42942931641123	5.39104146890598	4.98041799017827	6.11958374238821	3.19441530475239	4.58577358880295	6.86236416595569	4.85029125036259	6.12065297803259	2.75339562148921	6.36334597924225	5.56512955935775	7	6.65533053063344	7	1	1	7	3	1	7	1	7	7	7	7	4	7	4	7	7	7	7	7	4	7	1	7	72	0	3
66	1.52698075525619	5.59095943964483	5.69398882402417	3.14270729440385	1	6.66893088857686	6.31040839474911	7	5.52452968743584	5.15416972015477	4.88323796303019	6.81374981016337	6.59935738498281	5.97151067958914	6.1328619611934	6.92047497390485	5.29980680839013	6.44656974538056	5.18019704038835	3.94617489377393	5.50257915397874	4.70814016367181	7	7	7	7	7	1	7	1	2	7	7	6	3	3	7	7	7	7	4	7	7	2	7	7	86.75	0	3
67	1.51022243901782	1.94887138979204	6.50079263370473	6.21297264478511	2.34814153577385	5.8605269641272	4.634406660528	7	7	6.84517670234974	5.85521438038887	5.34462315049785	6.56375004017665	5.23995984912775	4.80756559005534	6.39871958938129	6.69534966359585	4.49442961053036	5.22385170621991	4.62741131744803	6.05866718425414	6.03324393250281	5.64119498742105	1	1	7	1	1	7	7	6	7	7	7	1	7	7	7	7	7	7	7	5	7	7	7	88.5	0	3
68	3.57283124712575	4.87944943915526	5.47225936199948	7	3.81486662151669	6.63569897208077	6.26218367300153	4.40370382719337	5.69801565541357	7	5.85626302532347	4.57627404960652	7	3.48658337993723	4.96951896153672	3.69807358622807	4.57234536864893	6.08106483772393	7	6.89412422491353	6.32567378833255	4.9215327123047	5.92106040714899	1	1	7	1	1	7	7	3	7	7	7	1	7	4	7	7	7	7	7	7	7	2	7	83.25	0	3
69	5.81153196445501	3.5798474234155	3.25212796054216	6.0301384771178	2.88043039993883	5.59583759108499	5.7336274022524	6.33870877393657	6.3015498389519	6.28337482878215	6.29615246493434	7	6.52318873959449	5.27365025733316	4.44591988662671	6.2177608650352	5.6205467863009	4.67892979441229	7	4.64345504044302	5.24975174008129	6.60707117511467	3.77694274074539	1	1	7	7	1	7	7	7	7	7	7	2	7	7	7	7	7	7	7	7	2	1	7	55	0	3
70	4.25815873042583	7	6.19569252714248	5.53563107062181	5.79672659901607	5.2882695500726	3.1278326911888	5.20107652862157	5.55789286128007	6.47429421104757	6.21272210244824	6.12819069991206	6.52914693167351	7	6.79503637992365	4.25032532499298	5.17457471747891	6.56375328916923	2.7371013409635	5.9807803426039	5.1208876575331	6.93939202162122	5.50569901235073	2	7	7	1	1	7	7	4	7	7	7	7	6	7	7	7	4	6	7	7	6	7	7	66.75	0	3
71	4.7021633018161	5.41475209687617	6.78298400975136	6.35153012314496	7	4.90069588779498	3.13110835595947	6.40393499484389	4.92781901052177	5.83003803198729	5.07512926638138	5.31098598381964	6.69890639174363	5.70841449085892	5.52677165318037	5.92509208594236	5.46626173914502	4.75630734555296	6.00016701699263	5.89477292919741	6.65137018493681	6.90208214627008	6.38899356960888	4	7	7	7	1	7	7	2	7	7	7	7	4	7	7	7	7	7	7	7	7	1	7	72.5	0	3
72	3.25488509462385	3.1743278808976	3.04345309492075	1.62685713173537	1.64789938673715	6.82374667114516	3.05798693437175	6.39301782830545	7	5.10638626337503	3.61199127018126	7	5.10563639890674	7	6.12999635372313	4.914098811303	5.67977802537119	7	1.59309598022719	6.68825583548839	6.4780142922794	6.87392763884464	6.11154682428656	4	7	7	1	1	7	1	6	7	7	7	2	5	7	7	7	4	7	7	7	7	1	7	76.25	0	3
73	2.67300316890827	6.56969081165441	6.72792579195885	4.59591875514429	3.71012754865068	4.53115798461402	4.06070571440271	6.09542518010539	6.65380058263711	5.71327629173326	5.80519808377909	6.17476978505351	5.33927705778302	6.26309553872455	6.31794309855402	5.4196840993536	6.00162698344709	6.24788045608552	7	4.12541561497588	6.64769020445822	5.26254327682395	5.26635564062132	2	7	7	7	1	7	7	1	7	7	7	5	7	7	7	7	7	7	7	7	7	7	7	79	0	3
74	1	5.12529828525866	6.16194245189599	3.44862796990659	5.21086338671002	5.55805452073164	5.34689505231445	6.88231480907565	6.59399111187662	6.1087770233561	4.37355919420425	5.94592154319128	4.75643470347937	4.11820266726856	5.54318148595687	5.72093871408517	6.35128193601644	3.7031550308522	7	7	5.23832407822818	6.67894743887649	5.24355121098482	1	7	7	1	1	7	7	2	7	7	7	3	7	7	7	7	7	7	7	7	2	7	7	78.75	0	3
75	1.73009537846443	5.19480540518807	5.31665905953145	2.81461828236219	1	7	6.52408233258801	7	5.67168999979286	6.47954217354863	5.44586682650112	6.34177019710914	5.64702775578193	5.31907427994347	6.21733365585055	6.94496930358818	5.11322694580713	7	5.84443154801273	2.03777779438738	4.63258621745027	4.97094807793058	7	7	7	7	7	1	7	1	2	7	7	5	3	5	7	7	7	3	7	7	2	7	7	7	72.5	0	3
76	5.92831394881059	1	6.51316573313222	3.21144666923836	1.98289462456642	3.22021707567857	5.28986732820241	6.32820291725014	4.22213754537497	7	5.41469496145168	4.39107279167622	7	5.77483359439352	5.84399385258667	4.35255436401973	7	4.38873142222693	7	6.17945437951337	5.95448744420995	5.46474941174079	6.77365709735913	1	1	7	2	1	7	7	2	7	7	7	4	7	7	7	7	4	7	7	6	6	7	7	77.25	0	3
77	1.84993211989372	6.570941985609	6.2757715575957	2.87644738369436	1.31582183639833	5.83907653712117	6.10536923188362	6.84621384371671	5.91125066822396	5.72048071834682	6.99181019991601	5.43228737035984	5.08168448185425	4.03013850455526	6.25176441864997	7	6.56589427341732	6.37987875407211	7	6.96371703607842	3.47998679335117	4.43523211793712	5.51804099881937	4	7	7	7	1	7	1	2	7	7	4	7	7	7	7	7	7	7	7	7	7	2	7	90	0	3
78	2.95941805930839	3.7964534981972	5.2653185246808	6.71956075906035	1.97575042019508	6.87682815154033	6.88123488650958	6.38213433735131	4.52898943661189	7	3.71719082285728	6.97030181236447	7	6.70827185161069	5.0629620295894	6.17630129631983	5.74275674377863	2.08396778524803	5.24838158442592	6.14924145197782	6.23129527935273	4.51209928317084	6.3246702533475	1	1	7	1	1	7	2	5	7	7	7	1	4	7	7	7	7	7	7	7	7	1	7	70.75	0	3
79	1.89916393858004	6.36372795530228	6.23325879774082	6.63698621242149	5.01244044834297	7	5.72481128728163	5.83452619181275	6.04035723757992	4.79657803375391	5.92633086088645	6.61584870951976	5.79023884186359	4.59960584428309	6.19200598793934	4.97199175017723	5.3910185832875	7	6.70022951097214	6.23675582450379	4.79134679070312	1.37523363333224	4.92375756030452	2	6	7	1	1	7	7	7	7	7	7	2	5	7	7	7	5	7	7	7	3	7	7	71.5	0	3
80	2.85485499572867	3.03870614152536	4.36339952195313	1.46059009959448	3.61142969928557	4.6277003755657	3.33219338746534	6.26494335328833	7	5.30716303248645	3.53741247321205	7	4.86905153351676	7	5.80701770939897	5.12375361646816	5.26277315571154	6.74291352857071	7	5.87792127860861	7	2.62272525621884	7	7	7	7	1	1	7	2	2	7	7	7	3	6	7	7	7	4	7	7	7	7	1	7	69.25	0	3
81	1.57249751828684	5.84908489119131	4.53330439516698	1	2.30328546131206	7	1.01559601431134	4.28146795190846	7	7	6.70042193520385	3.18150505557477	5.39043842598071	5.75535111159871	6.7488261635429	4.63650395972439	5.27934655448444	6.28234970199632	7	4.6102167651513	4.24948059957574	7	2.34585987730799	3	7	7	7	1	7	1	2	7	7	7	5	5	7	7	7	7	7	7	7	7	1	7	83	0	3
82	1.16438140547255	7	5.12743346489889	2.30292948741704	1.38277843361274	5.57623342932883	6.16852784928062	7	6.75106719972455	6.94478380964993	5.8680388935006	4.52162804512919	4.23660195611948	6.25305259063932	3.80638676568783	4.92533674899649	5.54230244409841	7	7	1.74984335282315	6.83143216136536	6.51200378611237	4.61554363678184	3	7	7	7	1	7	5	3	7	7	7	5	7	7	7	7	7	7	7	7	3	7	7	78.75	0	3
83	5.9470843580164	2.93699474232981	5.57347274082934	5.27448236908941	1.68969409121729	4.25301568154627	6.7855799660043	7	5.44409158225901	5.02792478398734	4.60808568145083	5.67804961957493	6.94693917668484	4.27516725712261	6.20796960170313	4.54978602748727	7	5.89756890871276	6.58912126308495	6.04453071434572	5.43456249286583	6.74058884554329	3.87553097854517	1	1	7	1	1	7	7	2	7	7	7	7	4	7	7	7	5	2	5	7	3	7	7	77.5	0	3
84	1	6.75462680317699	4.70198738395217	1.97412171172042	2.94247922408205	5.6377463954573	6.30525777564247	6.81769583795886	5.48585603657598	5.52548132902361	6.49872168006659	4.67748833024277	4.60392176385347	6.55011084714508	6.17826092255146	5.64203830621744	6.4719739388558	6.46603284976166	6.56623112272834	6.48258314829643	3.33243704275329	6.32028892325033	7	7	7	4	1	1	3	7	2	7	7	7	1	5	7	7	7	3	7	7	2	6	2	7	72.25	0	3
85	2.09793944374283	5.17845064918052	6.59177040541003	4.79626156555142	2.8555537148394	6.32953626316605	3.63883350585612	4.72554804377005	5.72348072494855	6.41722302946068	2.80354446942966	6.31843199913581	7	7	6.98108629150128	6.44315760338191	3.92331111586295	3.12727437770058	6.99483944637428	2.27607796007188	7	1	6.27356197442993	7	7	7	7	1	7	5	3	7	7	7	3	3	7	7	7	5	7	3	7	2	1	7	72	0	3
86	1.27853469725919	5.52582059450304	5.81121391020601	4.05486738067294	3.38251389132361	6.94881841161429	5.97365489384464	4.20882182778709	5.60656119426575	4.13026517563411	5.57277221184147	7	6.84509602261811	7	6.50060746095743	4.43316157723269	6.42740865991953	4.24534285193292	3.14936166686577	4.82589063455442	6.31762542598146	6.79849726595184	7	7	7	7	1	1	7	7	3	7	7	7	5	7	7	7	7	7	7	7	3	2	1	4	55.75	0	3
87	7	3.55183516390893	2.98615172259995	6.44501088048217	1.26609141552251	5.7088301587138	6.42998206583176	6.97467281095468	7	4.80321446369203	5.1919005317393	6.52039371806674	4.01579615647395	3.77936800515775	6.40627004910165	5.20352912510116	6.18022483282368	5.89492787324463	6.95225590717311	6.38963300460883	5.82045394736416	5.68572916054194	1.41929417671727	1	1	7	4	1	7	7	1	3	7	7	2	7	7	7	7	7	7	7	7	7	7	7	65.5	0	3
88	2.32216668489422	6.0926421674673	5.25288288211357	1	1.54762218538892	5.69586887288844	1	3.38738336993341	6.16295845629374	7	7	5.61954550738731	4.53959630307257	6.88644597926576	7	5.67344678209952	4.65560899729639	5.75414873464585	5.99522904106055	5.5233050287554	5.12054781966766	5.64312787240714	2.09401582036608	2	7	5	7	1	7	1	5	7	7	7	6	7	7	7	7	6	7	7	1	7	1	7	82.25	0	3
89	3.21538039334424	5.47329317598171	6.75701550131532	5.26078348407275	3.29078490275798	5.90163511345648	4.0670798119453	5.8453481329546	5.69621322653169	4.73962564655809	2.78686063336382	6.84449050275524	6.57180183595589	7	7	7	5.28355567636521	3.8098555724254	5.99045152639986	2.82580193054845	6.83279192309426	4.50198894502253	5.74876177971159	7	7	7	7	1	7	7	2	7	7	7	2	5	7	7	7	7	7	2	7	3	1	7	78	0	3
90	5.57190733885448	3.20856480511957	5.89565412940179	6.91766213079069	1.0005940511254	5.810596242923	3.16395924043255	4.21654464918775	6.09032535601372	5.72067725139494	6.11096730914127	3.86162720000173	5.86519989946342	7	5.82679042578459	2.62349643742598	7	5.68203927736459	5.42926612857045	4.08179710909273	4.83835119582809	6.02888354747981	6.86685262127662	1	1	1	1	1	7	1	2	7	7	7	1	7	7	7	7	7	2	7	7	7	1	7	60.75	0	3
91	6.99455323127561	1	7	5.11160501367692	3.31143390173191	4.23269955393092	4.76946621768815	4.69139078120517	4.4416294609227	6.73610805833195	4.72677965591432	4.6772649665622	6.24829329735081	5.57598725760596	5.1138899476601	3.40063296381148	4.60860505447675	7	6.94845279708537	7	6.90670597686445	5.93215025707463	5.33817259131207	1	1	7	2	1	7	7	1	7	7	7	4	7	7	7	7	2	2	7	5	7	7	7	81.5	0	3
92	1.8246068561178	5.41247343668435	7	4.6601445845023	2.28575967164706	5.1652180238774	7	7	5.89983420080446	4.51645117359696	1.4944262621803	5.02662490710014	6.93700914783784	4.2405556861009	5.64750933827562	5.42133961808262	7	7	2.97271116109648	2.6749085164944	6.34744394969173	5.73589583506424	5.99358857323713	7	7	7	7	1	7	1	2	7	7	7	3	7	7	7	7	7	7	7	3	4	7	7	66.25	0	3
93	1.93446989656756	5.33256483053758	5.11042207875547	5.33169713006274	6.59337044473188	5.60873781917487	7	5.06684922702863	6.38557219435316	6.88838712611546	3.42610944879568	6.35181300698439	7	6.47724027658477	6.15488533847491	3.7467193781703	7	4.34997431483422	3.84057703720298	5.00985636402221	5.85941167241757	4.81954572070121	3.52248536577355	3	7	7	7	1	7	7	2	7	7	7	4	3	7	7	7	7	2	4	7	7	1	7	62	0	3
94	2.73696515293385	6.45355493391234	6.84678200939456	4.96581618267498	4.13555658252742	6.07916309155297	7	4.50239005466022	5.44899532887949	5.36524608828349	6.5335961186074	2.18965039826237	7	6.95875139406048	5.73881904817557	6.22868746041119	4.79967520234629	3.55262733179182	7	1.36220590016185	6.76507669767042	1.07300294967751	4.27487562602439	7	7	7	7	1	7	7	2	4	7	7	4	3	7	7	7	7	7	5	7	6	7	1	87.75	0	3
95	1.53667421872982	6.6246590989192	5.67548002495544	1.29393097709129	1	6.7880488065141	5.59825440940689	5.30057348451982	5.4778697342646	4.8308003759986	5.7272931397643	6.33865706175174	3.46760254582986	4.83888247548601	4.73061987594143	5.99616690209999	5.23390731513958	7	5.82947968191065	6.34493674405082	6.19116816526862	6.09567194201142	5.5294108471534	2	7	5	7	1	7	7	2	7	7	7	1	6	7	7	7	7	7	2	1	7	7	7	73.5	0	3
96	6.1637506305347	5.13495315530759	5.14726462977275	6.22187330545985	2.29412361058917	5.38562939161139	2.77555331661481	7	4.85013883270946	3.00308097466749	6.03265607758412	4.09848756810823	4.08033081786473	4.36843656578549	6.33891691600374	4.50118614675308	5.52689155046637	6.67279345170862	7	1.09083760082732	5.9677495712548	7	5.77307276368971	1	1	7	1	1	7	7	3	7	7	7	2	7	7	7	7	7	7	7	7	6	7	1	60.25	0	3
97	3.10402906239938	1.00231080101439	6.70291542218629	6.11180344747606	5.0065098289472	5.29643920925222	6.74491045731171	7	6.2404156421333	6.24083629085226	5.74288516628104	5.4700122672696	5.90904110037725	3.48290675627131	6.48604725838536	5.513271215125	4.72850983171932	1.41405252807785	6.61002696820248	7	5.55234988082278	4.69189797773899	5.44682287368079	1	1	7	1	1	7	7	3	7	7	7	1	6	7	5	7	7	7	7	3	4	7	7	68	0	3
98	6.54606543506748	4.8329433660008	4.05971788869771	5.60679215115523	2.02168052883749	6.19241895494081	2.84170104041485	6.76861483243034	4.81899139804122	4.81596550093793	7	5.93357944631166	4.19262242358042	4.84617803500775	5.80992067609342	4.35046245641881	6.31422848931425	6.42301481253455	5.57378032704353	1.27587777842111	7	6.76238301487702	5.02862241581759	1	1	7	1	1	7	7	2	7	7	7	2	7	7	7	7	7	7	7	7	4	1	7	72.75	0	3
99	1.92659847300346	5.79061763159545	5.11360095281934	7	5.99314332105968	5.33758553655405	2.74417311930404	4.47640021041521	6.00233691902879	5.5669724171319	6.18730184635059	6.44286576567708	2.41831682338642	5.28603174299986	3.15711824153469	5.01275356779485	5.3755315879234	3.32851622747048	6.30575130860745	6.56147629962986	5.78539532204396	5.92456462108114	5.81339637439746	2	6	7	1	1	7	7	3	7	7	7	2	4	7	7	7	7	7	2	7	7	2	7	64.5	0	3
100	1	6.98876197740228	6.61602607227839	2.79787466871192	1.91226925234374	5.88863793075322	6.53079486217534	6.04369130140102	5.7102462959383	7	4.08975319466102	4.71326723813593	4.85633941681512	6.2965789334913	3.24287580443702	5.45330906704622	6.22291329156687	4.31467952981965	4.48454979641016	2.62534145565689	7	5.55717177875787	4.89408148845217	2	7	7	7	1	7	7	3	7	7	7	2	7	7	7	7	7	7	7	7	3	7	7	74.25	0	3
101	6.42024496485774	6.57754619597094	5.06600102421724	5.89259874556299	2.92466939851381	6.7566884078684	6.9507081660533	6.45179799458926	7	6.48452418397655	5.96288145085656	6.80648117725074	6.19065888293537	6.92731322155921	5.72993221872758	5.85237486422243	5.84792295024999	6.78214719048531	6.37748903864309	6.53429888608276	6.80855127937972	7	6.71884885406472	1	7	7	7	4	7	7	4	7	7	7	2	7	7	7	7	7	3	7	7	2	2	3	80	1	3
102	7	4.95571661453266	7	5.89276704570795	6.74176525591852	7	6.05761799904775	6.696449276437	7	6.58469875532308	2.78636757309972	6.97269075924954	7	7	7	3.55691021962308	5.12558735764709	7	7	4.54815418904125	7	6.32875101900104	6.88024357896249	1	3	7	7	7	7	1	6	7	7	7	2	7	7	7	7	7	7	7	7	1	2	7	85.75	1	3
103	6.24218463507167	6.37136378091072	7	6.97721266287275	7	4.38078669056241	6.31041297979529	7	7	6.30134141578116	6.15743224032936	5.98633099952589	6.49142611557491	7	5.83203784325288	5.15267406266827	6.50638262532545	7	7	5.42264134021053	5.60504911883667	5.21962863081185	7	1	7	7	7	4	7	7	1	7	7	7	2	7	7	7	7	6	2	7	7	7	2	3	76.5	1	3
104	5.18352724630858	7	4.41327934869175	7	2.81727018435559	5.81454567485753	4.81523264337091	6.76237246000598	6.32165688964888	6.40617205870492	3.8988955293276	6.47175413966914	7	6.98717059146664	6.24127179464744	7	7	4.4334104758117	7	6.99085710340324	6.66980428779141	6.14360945625802	3.3972158966836	1	7	7	7	4	7	7	5	2	7	7	4	7	7	7	7	7	2	7	7	3	2	3	112.25	1	3
105	6.32092093799423	7	5.41539968611443	6.95447253342274	2.69738481718399	7	6.15301458596424	6.73189932182769	5.91423038830183	7	6.91300707442847	6.59312066313276	6.79110410314001	6.15518820262729	7	5.61815682134124	4.74446147861202	5.82161667132297	6.65727358520383	7	6.81342905884706	6.151223158994	7	1	7	7	7	3	7	7	2	2	7	7	2	7	7	7	7	7	3	7	6	2	2	3	109	1	3
106	5.47356131539485	7	6.39934483329575	1.48354568348181	6.15498930493895	4.39547940844385	5.71022613072272	7	6.25779151961402	6.23659577022826	7	5.52334486752468	6.18516007101447	5.90689059319082	7	7	5.29017812957563	5.46529564212478	7	7	7	7	6.0922829801176	1	1	7	7	7	7	7	7	7	7	7	1	7	7	7	7	5	7	7	7	2	2	7	107.75	1	3
107	7	3.42464693144718	7	5.91105285598514	5.60334596374414	7	4.58212379623486	6.81080407090028	7	7	2.93566354754096	6.19120165812353	7	5.55616957217634	6.14329117203615	7	5.13591216502064	6.59449453536336	5.87867824257774	4.74975592943015	5.45710424275574	7	6.80023420012592	1	3	7	7	7	7	7	7	7	7	7	2	7	7	7	7	7	7	7	7	2	7	7	92.5	1	3
108	6.11992059425778	6.9116137277475	5.34583349027981	6.08430371913249	1.37342038337509	6.97027001358657	7	7	7	6.27361649143192	4.54317471750591	7	5.66981517155673	6.98154277028128	5.07592713777866	6.27423533646306	6.55416882604995	6.9236632987217	6.61105859669475	6.21633085492291	7	6.41097248831914	1.91026362199556	1	7	7	7	4	7	7	7	7	7	7	2	5	7	7	7	7	3	7	7	2	2	2	87.25	1	3
109	5.07583747563586	5.55392253756195	4.46912092825484	7	3.50485860252911	7	6.97067726995822	6.33652392455015	7	5.65671027468985	7	7	6.47784967585485	5.23363829904373	5.75742544122571	5.98925658086387	7	6.21669904599573	4.43818742410603	5.39467182508174	6.75256854571125	6.80736618096061	6.48915611906384	1	3	7	7	2	7	7	5	2	7	7	7	3	7	7	7	7	7	7	5	4	2	7	94	1	3
110	4.22358258678314	6.97497769082329	5.78721643861984	1.39836545444361	7	7	6.22007392903532	5.93931424861857	7	6.63299981559618	7	6.19380999541393	6.38391828732084	5.55890314572299	4.57557199799531	6.08106054400653	4.70568456923879	7	7	6.99806010723048	4.72248782182481	6.89446846825023	6.45020513728988	1	1	7	7	7	7	7	6	7	7	7	2	5	7	7	7	7	7	7	7	2	2	7	95.75	1	3
111	5.07480133733364	3.87388948318926	5.17082529463993	5.20533935801117	2.74459088906361	5.43082540620881	3.72347842090284	7	7	7	6.31754593031984	6.83959064319376	6.66785049206135	7	5.8622957042619	6.3015091963587	4.79495615120722	7	6.0914470542442	3.96492911468122	7	7	5.57502136777308	1	7	7	7	7	7	7	4	7	7	7	5	5	7	7	7	3	7	7	7	7	2	7	93.5	1	3
112	5.98531324041337	7	7	3.64636482890925	4.13258602901958	6.29347576597452	3.76552728757063	6.36818519479988	7	5.4417988249005	3.66135722328553	6.55644464559618	6.65676190234334	5.21871449880423	6.80065184362599	7	7	4.71243399975513	6.11402803241249	7	6.18258500029159	7	5.65928405020251	1	1	7	1	3	7	7	2	7	7	7	1	7	7	7	7	7	7	7	7	2	1	7	104.25	1	3
113	6.8652682308891	5.07761663746657	7	6.3975169614543	6.66924747819377	6.61300567831963	5.71429262483982	6.93989948343729	6.48232206127156	6.874338234107	3.0535522294552	7	7	6.72931796526304	7	4.04168585911005	5.19464578549473	6.15090948851138	6.40790800966533	3.87431787544875	6.54910626597132	6.158940051176	6.22739029926288	1	3	7	7	7	7	7	7	7	7	7	3	7	7	7	7	7	7	7	7	1	7	7	89	1	3
114	7	6.28043953520758	3.79205531384143	5.63517269196595	1.75948171638844	6.36744484358416	6.29249228840779	6.15061784036728	6.98709602765411	6.2095032968195	4.70821184776552	5.98879094220662	6.35601890876614	7	6.74196898744769	7	6.17852726231025	5.98846266539992	5.96557572769534	7	6.55356721268749	6.09792541527316	1.64539678999354	1	7	7	7	2	7	7	4	3	7	7	7	7	7	7	7	7	2	7	7	2	1	7	98.75	1	3
115	5.25471774667911	7	5.61740698934727	1.42583483910216	6.55053951601898	7	6.5330788484999	6.08354416109182	7	5.45291309003166	4.98615983532933	5.86375806337339	5.9743105498132	3.71834562164304	6.46089944176951	7	7	6.66590667283141	6.58149663137146	7	7	6.35929927609672	5.86738189098311	1	1	7	7	7	7	7	7	7	7	7	2	5	7	7	7	4	5	7	7	7	1	7	101.5	1	3
116	6.16820311510675	2.23029571987286	4.97574832557423	5.78086107443552	4.29412440682293	7	6.974133685614	6.69392117089665	5.10693802839564	6.12190265367994	5.21612073603523	7	6.84493709603302	6.70842264232377	6.2367942478484	7	5.7995761117505	6.25120881039664	7	5.31032225675665	7	6.20699376850017	5.82292291193416	1	4	7	7	7	7	7	3	7	7	7	4	7	7	7	7	7	7	7	7	4	7	7	91.25	1	3
117	6.16332842414809	7	6.45336438199032	4.11290553531164	3.57734766531226	6.24323134427864	2.99961987689661	5.87704786045722	5.64045960139239	5.65889653495146	6.90369482447625	6.40413860434698	7	5.39941130620188	6.91046620655934	6.72471362079224	5.38863681904983	7	6.18053343620898	7	5.3023250649785	7	5.04057576700151	1	1	7	1	7	7	7	7	7	7	7	1	7	7	7	7	7	3	7	7	2	7	7	109	1	3
118	6.50336294516866	1.55780138558056	5.7366103137985	3.02900220773179	6.10059002914448	6.79628938948112	6.1794288932083	6.50904276909921	7	5.95928181572689	6.59057866176159	6.68653454348332	6.83233012957242	4.32949255328858	6.79955924597573	6.78726072525927	4.48963808782564	1	6.73147986043845	7	6.30718311543383	6.85967484480245	4.03020000017812	1	1	7	7	7	7	7	7	7	7	4	5	3	1	7	7	5	7	7	6	5	1	7	88.75	1	3
119	5.38718465698433	6.52820682965479	6.28488607605729	6.91895190723891	5.52946194379273	6.35214386000305	6.77302057671829	6.6494794268721	6.87124645011939	5.49715629972658	4.60398388835086	6.95559879866967	6.17945568941453	6.8402395268162	7	5.98727455307261	4.18760947525537	6.9216716652088	6.60177813890395	6.36588004971346	7	5.05346998373929	5.20191196528389	2	7	7	7	7	7	7	3	2	7	7	4	7	7	7	7	7	7	7	7	7	1	7	91.5	1	3
120	4.43285816577247	6.7345963426831	4.57283612829329	4.62338494509254	4.50029895797922	7	5.52068664241396	6.25785433389091	6.73118336815654	7	7	5.52747314636423	6.26031924701437	6.06146121185367	7	7	6.9223692690592	3.68481372948988	6.7491541053348	4.89786106737879	5.67527826032063	6.82160879392638	4.5571976579169	1	1	7	1	7	7	7	2	7	7	7	1	7	7	7	7	4	7	7	7	7	7	3	85.25	1	3
121	5.22400967123219	2.75284498560162	6.669604203675	6.83172021313066	4.69255997476444	7	5.13909818916487	7	5.65094882776485	5.50940990953686	6.35138559500673	6.04350398112847	6.29308976966283	7	4.8944213994786	7	6.18266790854659	3.90454656073375	5.13654213165521	6.95681917514962	4.74780195621114	7	6.06803209717834	1	7	7	7	3	7	7	2	7	7	7	5	4	7	7	7	7	3	7	7	4	7	7	77	1	3
122	6.36345646153175	6.94277071089088	7	3.35841575369862	5.09817258581157	7	6.1379426750341	7	5.29858228839723	7	5.17409275003998	6.30368027178739	4.42072293027007	7	6.21524113637057	6.18372626633315	6.49381755676721	5.4953994971279	7	3.06126216282518	6.65256651214937	6.79974624414787	6.82197737559674	1	1	7	1	7	7	7	3	7	7	7	2	4	7	7	7	7	7	7	7	6	7	6	82.75	1	3
123	6.46570142237749	7	4.5287514469263	4.58497002065024	4.5764545412115	7	6.93870394321959	6.56803220710482	6.17976780885003	6.57550250652724	6.34051675340881	6.33565275822972	7	6.19001189903488	6.04088331087201	7	3.54062704367645	5.83032946701681	5.32420427604551	5.51195626614378	6.98840371893027	6.32834237314044	4.56496440156408	1	1	7	1	7	5	7	4	7	7	7	2	6	7	7	7	7	7	7	7	2	7	7	92.5	1	3
124	6.86444368673877	6.70452122996916	4.91266007639543	7	2.8501892047823	5.98432244027485	3.13076214031449	5.30228471853191	6.38599684918887	6.36892286497423	7	6.74499844817331	5.26583974903598	6.18311839276089	5.15756589550734	6.7247502050019	6.26929709734591	5.5695460020139	5.65598322804147	7	7	7	5.6055516661062	1	7	7	7	7	7	7	2	7	7	7	4	7	7	7	7	7	7	7	7	7	2	1	96.25	1	3
125	5.59265016657564	3.27251270961561	7	6.84426772648306	5.6684174340993	4.94269595478988	4.10305587062901	6.46868354645941	6.32470920112999	5.24728390294656	6.58560895991445	6.680699592755	7	6.8199970785309	5.35191124372615	7	6.69713696176042	3.66326010555726	4.74642839120179	5.38527539981331	4.51253513666503	6.78081126721123	7	1	7	7	7	3	7	7	2	7	7	7	4	7	7	7	7	7	4	7	7	4	7	7	82	1	3
126	4.71582772055189	6.14370275593233	5.17506592302125	5.95518615884284	4.11366670009304	4.89987206704568	2.98143541191743	6.25349039983349	6.7452164083757	5.33479029979213	7	6.14806801145335	7	6.59255123428237	5.95038021577817	5.33397317746165	6.88668096125714	5.09029694964829	7	4.2815231353804	6.76461437603223	6.06581638163759	4.17256213383306	2	7	7	7	7	7	7	7	6	7	7	5	7	7	7	7	4	7	7	5	2	2	7	93.75	1	3
127	7	2.32523908919774	5.31561605064775	2.22607316257931	7	5.19645411399505	6.54737269905887	7	5.83293426720657	7	5.70949321646606	6.24924967334437	6.04738930406961	6.65687890803937	4.72572378845688	6.15450296159787	5.78177654514763	6.7577301606564	7	7	7	6.20413155319695	5.32636580554079	1	1	7	7	7	7	7	3	7	7	7	3	7	7	7	7	7	7	7	7	7	7	7	76.5	1	3
128	4.39492357403388	5.94532713439158	4.98845518034945	6.35655399719952	2.05110468519743	7	6.44599251147816	4.58743761472052	6.32961239437678	4.55357848200975	5.94285083232345	6.84536812309452	7	7	5.46887272573814	7	7	3.77590898178845	6.88565515105839	5.42401254760537	6.93731665988969	5.83363751706535	6.47851942109238	1	3	7	7	3	6	7	3	7	7	7	4	7	7	7	7	7	7	7	3	7	7	7	87.25	1	3
129	6.42037839715418	6.89809914293304	6.01194456111048	1.20743357423191	7	4.33666728200828	6.77742107836717	6.51570154132824	6.42120786223953	4.7715133265441	6.70250275355842	6.81411796172775	5.94374088005946	5.86566614871094	7	6.48455800187332	7	4.98715969523781	6.06875103784435	7	7	6.03331821886107	5.4775650186201	1	1	7	7	7	7	7	3	7	7	7	2	5	7	7	7	5	7	7	7	2	1	7	84	1	3
130	6.73706958895779	2.71989961120877	4.65380424463588	2.44379470884111	5.82182629652191	6.53668322882656	5.28859966600036	5.31580082983547	6.20260868043029	6.48981724339384	5.43721393069146	6.44505953705343	7	6.24534564462713	6.98644453222252	5.07078762482093	7	3.65005982248058	5.97445140035167	7	6.52207141436361	6.82617936230489	3.67338901812169	1	1	7	7	7	7	7	7	7	7	7	5	7	1	7	7	7	7	7	7	3	1	7	85.75	1	3
131	4.46902095053706	5.74474820089566	6.98582985550985	1.68411444631485	4.98900627759707	7	3.19937881203651	3.44731333426278	6.86110666058857	6.21117045115939	6.90012475419742	6.05914636640627	6.78404854219785	6.13002046703956	7	6.5472317592623	6.23725069510527	4.78113324799008	6.41669660456408	4.70168055749376	6.55885935439826	5.62551316868103	1.6059081848899	1	1	2	6	7	7	7	2	7	7	7	4	7	7	7	7	7	7	7	4	4	2	7	69.5	1	3
132	4.68516002197302	6.36137086124764	4.35913148291379	6.19920034505449	4.7478867818395	3.74410510590376	7	6.12849211522247	7	6.28148182903336	6.10218392659421	7	6.03303676729676	6.62559529197073	4.72273705912229	6.77149584585157	7	6.2266059651221	3.87622992394727	3.79230228585748	6.53203620311252	6.6748321088914	6.43332296067245	1	4	7	7	6	7	7	5	2	7	7	5	3	7	7	7	4	7	7	7	4	1	7	81.25	1	3
133	3.07362617066491	2.68041816361619	5.6382530049251	2.33889353197942	4.36098582802678	6.14252973445584	4.54537849734794	6.59508041223043	6.03824797626258	6.47250142997035	5.36178483595585	5.28568676706281	6.98528208122918	6.50403809117758	5.29661801413116	6.61107387050241	6.7636766961836	6.35458352816254	7	6.96389415189476	7	6.41398739448826	1.15786786694461	1	1	7	3	7	7	7	2	7	7	7	4	5	3	7	7	6	7	2	7	2	1	7	102	1	3
134	3.82681092181401	6.73917569216891	3.80308418117715	6.43010381988283	3.97273471946447	7	5.38034995207435	5.54127364844464	6.58477614787914	6.15915211890144	6.03348957330539	6.62601231114686	7	4.47464402922856	4.4282730860605	7	5.98355569220749	6.3593995175984	4.18334508758532	6.34830760654509	6.58250153464672	6.96786827127791	6.18223781118404	1	4	7	7	2	7	7	5	7	7	7	7	3	7	7	7	4	7	7	7	4	1	7	84.75	1	3
135	4.18727660757762	6.23409764156569	5.89596357365699	2.75808257642981	5.20362409303975	5.18619077881127	1.50382348638804	4.76652525122375	6.6263913482321	6.76187685519938	4.92131606320513	7	5.61032680427332	6.27081389016655	6.64005611836569	6.7178494005818	6.61363021060603	6.48338489350408	7	7	6.15293988163976	6.01951819191386	6.47797323141745	1	1	7	1	7	7	7	7	7	7	7	2	7	7	7	7	7	4	7	7	7	7	7	88.5	1	3
136	5.9378057615464	3.96614480352709	7	6.9372367672584	4.79718843164916	6.15278699859178	5.92007304989595	6.29039576727433	5.86842779869415	6.50314243888299	7	6.01924848627482	4.14179044154656	5.26472149577352	6.20702613208134	6.59853405196003	7	5.62327595529058	6.073782504414	6.00052401425883	6.82944738225068	6.11230951118771	4.97432285419208	2	6	7	7	7	7	7	2	7	7	7	7	7	7	7	7	7	2	7	7	7	7	7	101.25	1	3
137	5.05401061549768	7	5.47429055388107	6.26734258863137	3.95722497887669	4.74227486803684	4.0790431378041	4.68449894640357	6.95798227067475	5.78224474996578	4.20836605997187	7	7	6.2244790015526	5.89007668581672	6.81045357613177	6.14338145933253	7	7	5.93517781624914	5.60925312868691	6.20104694515587	6.19468634899995	1	4	7	7	7	7	1	3	7	7	7	3	4	7	7	7	7	7	7	7	2	1	7	97	1	3
138	5.31373959861723	7	5.39858311219977	6.76798754730932	5.47361240304677	7	6.90526551421301	6.70597494712129	4.79489857766727	4.80604409210543	2.84973844459569	7	6.93280538954235	6.8864803129595	6.29291381163632	4.99778298559875	4.48141104428466	5.88011995574858	7	5.10653301572239	6.22561134569968	5.96969174125381	6.19982052549304	1	7	7	7	7	7	7	7	2	7	7	4	7	7	7	7	7	7	7	7	7	2	7	75.75	1	3
139	6.03880715650022	5.19771365546931	6.72904329689957	1.47193803409127	5.40776615318178	6.82128898038251	6.66625123409593	3.9178039644644	6.67262687968122	7	7	6.19005708760581	6.71404351447393	5.92858477048672	5.85453804989709	6.87077417485674	5.65420666893544	5.19959482286615	7	5.96197194728343	6.50510505486775	4.82203449765542	7	1	1	4	1	7	7	7	2	7	7	7	2	6	7	7	7	6	1	7	7	2	2	5	88.5	1	3
140	4.60601088609953	5.99820457136279	6.69376405131847	7	7	6.65587268252098	5.50249699179717	6.56407370043214	6.45308494066658	5.94889488932249	5.83125740975981	5.17202690982659	5.8703112951724	5.64842731028224	6.02025295565762	4.06894183110453	6.47805741963426	4.55846992702966	5.82956664317583	6.75019359227338	7	4.87991011249474	7	1	7	4	7	2	7	1	7	7	7	7	2	7	7	7	7	2	7	7	7	2	2	7	73.25	1	3
141	5.7965820693172	3.30582698910427	5.87474098052162	2.18928694399057	7	5.96604302305418	4.08164653297726	6.74688408470857	5.85152542555618	6.97985649489623	5.30448625486045	5.65224636192463	6.1313533274063	7	6.10805458682776	7	6.38335810188421	5.96049788235274	6.39258858104439	3.52932892991086	6.25781079043374	6.29133401704454	4.89448595420958	1	1	7	7	7	7	7	2	7	7	7	4	7	7	7	7	7	4	7	7	7	7	7	90	1	3
142	2.652099145569	4.81856238852381	3.07316496773651	1.95775777290499	3.34353464592724	6.60748027014959	5.45238678344098	5.89234822703038	7	5.82742115868157	6.08240005011718	5.41322821508445	6.8853723071436	7	5.80107200269195	7	6.99559799636693	4.85682516144326	6.2737678496084	6.08118927597619	6.97356771576397	4.88935039812663	5.86896183062411	1	1	7	3	1	7	7	2	7	7	7	7	6	7	7	7	7	7	7	7	7	7	7	80.75	1	3
143	5.97628814569862	3.23026497921964	5.94223452098655	1.216686154493	6.70867346683062	6.51905563219292	5.29383154886116	6.37975804355063	5.88789862653653	5.90126725919394	4.59864640347829	7	5.00084550687745	7	7	6.65613980110845	1.68477396998176	4.85600121113996	7	7	6.55855892128497	6.2392275164847	4.95395281979606	1	1	7	7	7	7	7	2	7	7	7	2	5	7	7	7	7	1	7	7	2	7	7	80.5	1	3
144	1.13635151347942	5.84710866857113	7	2.96184396928255	5.97697750620756	5.38861485165489	7	6.83541808440754	5.14764841807401	6.56344271625261	4.77934473819281	6.51256663644834	7	6.57738844255392	6.28428003754376	6.17527934858775	4.79020210108634	6.54673052620938	6.37196232075826	6.9150452141744	6.31546143779699	6.71723221441666	5.54435201180534	1	1	5	3	7	3	7	3	2	7	7	2	7	7	7	7	7	2	7	7	7	7	7	81.25	1	3
145	3.63624222652822	5.47594628386149	2.53303962764392	1.24918408117301	2.85176976779473	6.09873632018765	5.3019774518664	5.64504811571305	6.31408422888127	6.50742032245221	6.0340251613674	5.56158741521685	6.36905492078557	6.40908868328876	7	6.38971542966575	6.47918059762255	3.59479122627171	7	3.46009122313158	6.67248337774029	6.63257973819052	1.71856555498778	1	1	7	3	2	7	7	3	7	7	7	2	7	7	7	7	7	7	4	7	3	7	7	73	1	3
146	3.88011425549883	6.26091677973575	5.93899532459276	3.9118240126868	6.70949203164288	4.70738262692569	7	6.55533632215741	6.25253730088728	6.05949599490672	4.6396739221881	6.40669780240183	7	6.20987374795614	7	6.353632666661	5.24466741452659	2.95916785589521	6.13932027360722	6.57382570053603	5.66644854930713	5.7891195376643	7	1	1	2	4	7	7	2	2	7	7	7	1	4	7	4	7	7	1	7	7	7	1	7	76.75	1	3
147	4.62524736725917	3.87282791725774	5.9845919895678	6.15266463082755	2.04490934583819	5.89352594637705	5.82003509111412	7	4.10772900963599	7	7	6.9627026264693	4.70054404138793	7	5.97599364907582	5.86126860721353	6.40823940498092	6.52174486147064	5.53822066700917	4.05510890512424	5.09294481325808	6.24004881299997	3.30080199265368	1	7	7	7	7	7	7	7	7	7	5	5	7	1	7	7	3	7	7	7	7	2	7	88.5	1	3
148	3.65985195395097	1.80700659247638	5.34959775253802	1.99578930553715	3.34920015063604	7	1.53612750364792	7	6.32254268327169	7	6.89836815051493	6.78460243445701	5.63570273397518	5.75614196696745	6.90639888525048	5.97553882438008	7	3.53292710454123	6.18779613664484	5.6209112126495	4.8766554235419	5.00585988937107	3.54273939268407	1	1	7	4	5	7	7	3	3	7	7	2	4	7	7	7	7	7	5	4	4	1	7	66.25	1	3
149	3.53326113376563	6.19988803532389	5.56233037007709	4.41581261693912	2.72635425918716	5.20682836240939	5.49780160470313	6.24661790038589	5.34635901813579	7	4.91710474369689	5.45286650248607	7	6.0924586957872	5.32923683291018	7	6.64131562512189	6.20428794477188	6.04474468695378	5.25969724406963	4.33404898813078	6.65555176838853	6.41175737232043	1	4	7	7	2	7	7	4	3	7	7	5	5	7	7	7	7	7	7	7	7	1	7	92	1	3
150	1	5.87671943166083	7	3.78784339170636	5.0786322948235	4.40337906914616	5.45490526466086	6.48560605156963	5.73501455279264	7	5.64548873202626	6.42481195076555	6.68089975219588	6.62122668100726	4.30947885121066	5.05031280081498	6.44653236070185	6.92044213817318	7	5.97774621980107	6.23053046092591	7	1	1	1	3	5	7	7	7	4	3	7	7	2	7	7	7	7	7	7	7	7	7	3	7	68.75	1	3
151	6.26409133343294	6.93976263406231	7	7	6.30783767724768	5.44995990496922	3.13277459213538	6.91798405803906	5.19629329082468	3.14193541196303	3.38495617605426	6.28410769342848	7	6.27607917479415	6.85666476730564	5.20599621955475	6.8935655006636	5.4950529898992	6.08919392834082	7	5.50249732594323	5.08618980501789	7	1	6	5	7	1	7	1	4	7	7	7	2	4	7	7	7	6	5	7	7	2	1	7	74.5	1	3
152	5.07594983693591	5.79039221699272	2.45783282511101	1.45466466864758	1.90073904493003	5.60385132019351	5.47829254937285	5.775369489708	7	7	6.24444775592119	6.50481834963546	4.44423998544261	7	7	5.95734443976851	5.32880850553023	6.83096028930442	6.63331052460351	5.91341612955372	5.07406663346827	5.92315195099823	2.30214513904152	1	1	7	2	7	7	2	7	7	7	7	2	7	7	7	7	7	7	7	7	7	1	2	81.25	1	3
153	2.90793419679256	3.57276678394973	3.34903195282877	2.36689098123198	6.86283116687669	6.76867263637748	7	6.08919078286432	6.5342064923588	5.23413566321186	5.5074821731486	5.60896167540205	6.11875982740576	6.09826808709248	7	6.28125311584146	7	2.82137523679236	6.69675829957155	7	6.60567374398744	5.86398582376475	2.74554425116263	1	1	7	7	7	7	7	3	7	7	7	1	7	7	7	7	4	4	6	7	7	2	7	69	1	3
154	3.8295717113943	5.73170295862425	5.95400621723384	3.38532023484009	7	4.26246281602469	6.82874685178012	6.54962256939035	6.45510399505836	6.31698820400881	1.55399160606331	7	6.65545413296235	4.94374463833337	3.65734928110259	6.27715173410399	5.50245566861435	4.84560738368414	6.4685683515091	6.03637268689606	6.29839485650842	6.74430898790439	7	1	1	3	6	7	7	7	4	7	7	7	6	4	7	5	7	7	7	7	7	7	7	7	59.75	1	3
155	5.64837613639663	5.91806406510941	6.55302488766141	6.64978812023501	7	6.8827202932253	5.97361682886356	7	6.00508667630824	6.7727245245765	6.03021816307574	2.98580822638082	5.07241605416132	4.38037959888518	7	1.84437186303334	5.72847851855775	6.43538359059007	5.78554802854523	5.89002928823475	5.28364020610474	4.15550812971095	6.48078622648784	1	7	6	7	3	7	1	2	7	7	7	2	7	7	7	7	7	7	6	5	2	1	7	75.5	1	3
156	5.7308283645274	6.89471517226143	5.91265532539235	4.56315219419812	3.81896396411531	7	5.87441172687187	7	6.3292743443672	5.75366491093823	4.17497978472837	7	5.23934749861068	3.97764537628811	6.44546082262287	6.64542752887568	5.51907469796276	3.35139730407889	6.01752159053996	7	4.39779395044812	6.47797189170311	5.33831263105593	1	1	7	1	7	7	7	2	4	7	7	1	7	7	7	7	7	7	7	7	3	7	7	82.25	1	3
157	3.78793351015329	5.74470883013484	6.58577041276809	7	5.63326444684766	6.5728961394751	6.1045368912451	6.00758083783688	4.30779564879981	5.989767330482	1.24510836945638	3.84509773275109	6.28939746844538	7	7	6.84692877745786	4.55574891545835	4.75157068626505	5.14382848643339	4.75522528192606	6.89021440905369	6.96307697343391	7	1	7	2	7	1	7	1	4	7	7	7	4	4	2	7	7	7	5	7	7	7	7	7	63	1	3
158	1.55446587256231	1	5.64163892623176	1.86542685150617	4.65674966586997	5.79153020662507	3.64522182679879	7	6.61637632962991	7	6.32704130957406	6.4600594359761	5.31488000518578	6.09194279016383	6.49491799361219	7	2.84670956201009	4.11176958997755	6.06527873630063	4.52799977471305	6.47828772938243	6.68578079881471	6.82277127261074	1	1	7	5	2	7	7	4	4	7	7	1	7	1	7	7	7	4	7	5	2	2	7	75.75	1	3
159	7	7	4.18802495834345	4.83622774856722	4.61542821777561	5.47111125537435	7	6.01053409983196	5.01728511709551	6.59776168347271	6.37337281226508	6.35279508687139	5.15995414273605	5.42092474180278	4.69228478108771	6.82534651686513	3.85843064447579	5.50532445839024	6.87080614245293	7	6.28504176218994	6.22526666733411	5.61264150624922	1	1	7	1	7	7	7	2	7	7	7	3	6	7	7	7	7	7	7	7	2	2	7	81.5	1	3
160	4.11817940456026	5.13256272996155	7	6.78044098175654	7	5.01196683784458	6.91946752309268	4.84708575495105	6.60278546483755	5.88856583997322	5.2780634070247	6.19677762808115	5.81034798491695	4.21935035705064	6.40895338336387	4.79630004225244	6.71308717975159	5.23897955542059	6.20594638872608	6.00078372079533	5.63630863009915	7	4.26806026402316	2	4	7	7	7	7	7	5	7	7	7	3	7	2	7	7	5	1	4	7	7	7	7	54.25	1	3
161	5.66991751322446	5.65928537059322	5.98619452950707	6.14077870444093	6.40077059122391	5.32820183826916	5.11223050100733	6.61469443431197	5.64898397911588	7	3.40281148085609	6.87808918571535	4.81269505286467	4.58887527635604	7	3.6451724614862	7	6.39407904577989	6.81882027452647	6.34984528638318	5.82955343196984	5.87047877068993	3.8611154715387	1	7	2	7	1	7	7	2	7	7	7	6	2	7	7	7	6	2	7	7	3	7	7	81	1	3
162	2.91969292935105	6.22439849819424	7	1.50032338934891	3.73821727395365	2.68662644840838	3.57821484690731	3.47314864805096	5.75215082487731	6.28460200695236	5.82644715594255	7	6.60081165436043	7	6.59835376007934	6.93387590413446	5.83928749745952	4.72962811555785	7	5.1716318230654	5.31308776274127	6.16831156243619	1.23445671107439	1	1	2	5	7	7	7	2	7	7	7	4	7	7	7	7	7	7	7	3	7	1	7	58.75	1	3
163	4.81650153489355	7	5.83793615023964	5.15907970302734	4.23648593019038	5.65569184490802	4.01278378408897	6.53242800051881	6.64000817125759	5.3637744931275	6.66229899312295	6.28813283774716	4.33663482296909	6.33382751342248	5.02979075519737	5.07286130469212	5.53304786731717	6.93530507986118	5.03203375278359	1.80041342264612	5.39676580259612	6.75867377906335	7	2	7	7	7	7	7	7	6	2	7	7	4	7	7	7	7	7	7	2	7	7	2	7	81.5	1	3
164	4.56017404651747	7	6.8907483403058	4.46582050009909	5.33578839652182	5.38767846173166	5.00127995266054	6.35540353122398	5.57714777543312	7	7	5.64538212546063	5.55347631028887	4.35299095880703	4.79886168428301	6.05118341011605	7	6.39593839621704	5.61203203947095	5.93492429095611	7	4.71893252279149	7	1	1	7	1	7	7	2	3	7	7	7	2	7	6	7	7	7	7	7	1	4	7	7	83.25	1	3
165	4.24215490009341	5.93130959049421	7	6.87916966463315	7	5.01664045906083	4.72695369369692	6.67202982976678	4.38877224223751	7	5.53097064895228	3.34659598150187	5.72382273728207	6.61658397206469	4.89202467328556	2.47744446557596	4.13697600355293	6.28286545282008	7	7	6.98333385410395	5.83311525120219	5.88747292454165	1	7	7	7	7	7	7	2	7	7	7	7	5	7	7	7	2	2	7	6	7	3	7	74	1	3
166	5.70330589761672	4.89213997470377	6.0055602431758	4.41408914054819	4.8191063458524	6.37432976649681	4.54628200798532	4.57686767159782	6.46001132364333	6.10391276791411	5.52411159159781	5.44082107803083	6.64028609799012	4.32993578343376	6.61761265955367	7	6.57911133030272	5.76758444038782	4.96922775098726	7	7	6.56656479242873	4.33578938979794	1	1	7	1	7	7	5	6	7	7	7	7	7	7	7	7	7	5	7	4	7	7	7	90.75	1	3
167	4.49601238518644	5.28880381988898	7	1.39864988251819	4.49363343066601	3.24996068811687	5.44010838340921	3.93912958466389	7	7	5.82444103465998	6.96851218719262	6.64093639945906	6.09260134195759	7	7	5.89478024318485	6.08147736109994	6.88244094022471	5.19187316116145	7	6.89923840364609	2.21641613697507	1	1	3	7	7	5	7	4	7	7	7	1	7	7	7	7	7	7	7	7	7	1	7	73.5	1	3
168	5.55444462787744	4.96097356264168	4.8912798068365	1.60924972081632	6.20083560940617	6.8659460912225	5.58881531544866	6.56337839766735	6.67034538208677	7	4.32169291122645	5.49453130739883	5.87764258014336	4.63818239011163	6.76335400708732	6.71475882329319	1.29594534494552	5.42932210930999	4.87533149121592	6.50366081384611	6.24400191133763	7	1	1	1	7	7	7	7	7	3	7	7	7	7	7	7	7	7	7	1	7	7	2	7	2	84.25	1	3
169	4.12875635568176	1.91848796364885	5.78750915102662	1	4.25039293057853	6.29318662069195	2.81912217298622	6.98010958633854	7	7	5.75050427636816	6.84494177394654	5.18513437454203	6.91361818225469	7	5.62132244652586	3.00062802085554	4.55781427860604	6.86625004839331	3.20801171373204	4.89722641515432	6.30138562641544	2.26688105444153	1	1	7	3	2	7	1	2	7	7	7	5	5	7	7	7	7	7	2	7	6	1	7	66	1	3
170	4.23430376283681	4.09385514269068	6.40074809159254	7	2.62542015798047	4.01179112542953	6.68087706713889	5.97745320274968	7	7	6.00024069899369	7	6.13739704492173	4.39818638709026	6.73955870164243	5.38975911200475	5.62064364032906	5.73898920018444	4.27953578232338	4.70596229164926	5.6258293687645	6.93155485974827	4.47145299932221	2	7	7	7	7	7	7	7	7	7	7	7	7	7	7	7	7	2	7	7	3	1	7	52.75	1	3
171	5.65023989511149	7	7	7	2.9813548740077	4.47008691370922	2.50883935335149	7	6.96148949803727	4.69392914393734	2.52796098181547	5.51684985037268	5.49089355340047	7	3.63971315560852	6.56274360264274	6.5967421151531	5.79352756825079	6.51683997083164	6.13710561067726	7	4.30759898577057	5.56445370408647	1	6	7	7	7	7	7	3	7	7	7	7	5	7	7	7	7	7	7	7	2	7	7	76.5	1	3
172	5.8764687661028	4.63299010716319	6.8935989325463	7	4.44284080149436	6.62712339703033	7	5.92786631868542	6.29786564295336	4.84734103590356	4.46934060874478	6.25776103349441	6.80131244336657	7	6.14321268849727	6.23051869252738	7	6.10206092195339	3.4300091592798	2.60049538675453	6.19209608011427	1.08945219100235	1	3	6	7	7	7	7	1	2	7	7	7	2	6	7	7	7	7	7	7	7	4	7	7	66.25	1	3
173	4.16999875638983	5.73284905599768	4.36976864952316	1	2.7542249711739	4.59094505216871	3.09901912268672	6.25716282662355	5.55668795178843	7	3.02754999271173	6.65155754025222	4.70967073075596	7	6.15280920605973	5.35608467448277	6.96531755301472	6.35487867884448	5.64850221334658	7	3.59057392804398	4.46651731459595	7	1	1	7	3	2	7	1	2	6	7	7	1	6	7	7	7	6	7	7	7	6	1	7	70	1	3
174	1	6.92677208989236	3.061502245966	2.89552874076836	3.66109512489583	5.55188195139429	4.40130927817406	3.63767664085317	6.30888158896394	7	4.82836996361683	7	6.32380522495986	3.86828690837764	7	7	6.08193577888563	5.47392428271481	6.27796362917416	4.62233248413509	5.42385021925137	5.97996736630594	1	1	7	7	7	2	7	7	2	7	7	7	4	5	3	7	7	7	3	7	7	3	7	7	79.75	1	3
175	4.72525544713998	5.33258839920665	2.72948529017339	1.2559009738508	1.9445910383298	6.98402455809409	1	5.9883675341973	6.71673626398727	6.9271741393858	5.25396734338417	4.27362630506594	4.89676047862425	5.31470510844188	6.11843135967997	6.62750974302624	4.88095902152261	5.4461274453805	6.52498040739593	6.50690401475442	5.39699256055961	7	1.72913113913669	1	1	7	3	7	7	2	6	7	7	7	2	6	7	7	7	7	7	7	1	7	1	7	83.5	1	3
176	4.0850755744248	5.62044923877151	7	6.76670668212437	5.46070092088538	3.14857164116687	6.54103989370236	6.6466078027839	5.32412171651663	4.62830134014274	5.28324736048772	5.88769266644986	6.79450239480309	5.31630557855059	6.27399675754735	7	5.18989732974362	4.89777634034772	7	5.70405654979311	5.89288859750979	5.11771524403612	4.85443860556314	2	6	7	7	7	7	1	2	7	7	7	2	7	7	7	7	4	7	7	7	7	1	5	74.25	1	3
177	2.54365812970012	5.91551336098448	7	4.87728949632705	4.70552618972302	4.89100931086707	6.25799766872797	7	5.79981180022271	6.52673003945424	5.27254739076298	6.25376146303904	6.32041273314746	4.40864455849327	6.24571870596892	7	4.893960700072	6.69986923346216	5.40966749666946	1.79557683305253	5.59818041481622	3.63795097879943	6.2030643662053	2	7	7	7	7	7	1	2	7	7	2	7	7	7	7	7	7	4	7	2	2	7	7	72	1	3
178	5.21549749852768	4.22860773067548	6.51670243993446	7	4.64498402183327	6.61349235150007	7	6.72271782715895	6.44962972257606	6.03802713882747	1	6.20774274266351	6.69278289169923	7	4.99154360773604	6.23166872278832	7	6.81215215660214	3.05965831818869	1.63538325343478	5.23290664981119	2.40796251618784	1.585201928201	2	6	7	7	7	7	7	2	7	7	7	3	7	7	7	7	7	7	7	7	7	7	7	49.75	1	3
179	3.47288782459267	7	5.7015057437526	5.98029066928192	5.21324424213438	7	6.54518163474963	5.38355750660955	6.33746167207559	6.04065226439857	6.57796699875862	6.26757443520701	6.00224007221841	6.13210078912183	3.64513594035078	5.50795761387032	4.44666833870755	4.85514701698476	5.79456216867036	6.45483338975749	4.12965546051229	7	4.58013591632339	1	7	7	7	7	7	7	2	4	7	7	1	7	7	7	7	7	7	7	7	3	1	7	53.5	1	3
180	6.26054719851645	7	4.99584722089004	6.22280980548992	3.78167117395149	4.09665826750102	3.58622272189936	4.95687290910596	6.12806023441839	6.35558970658136	4.60616803971735	4.52207906714859	5.79407933231086	5.22069155829439	6.87081916092572	5.55331743731818	5.07148712151037	5.53048208102618	5.85543374946842	6.33401407154093	6.90887323585671	6.01471765898888	7	1	7	7	7	7	7	7	3	7	7	7	7	4	7	7	7	7	6	7	7	2	1	7	90.25	1	3
181	5.01863596255282	2.68313266929696	6.0225209693764	7	4.67114435875889	6.44806479460939	2.3510049071825	7	4.27763084492922	6.98256016339459	7	6.16419741506766	5.23498753431646	4.07436836466552	4.87921390329623	4.62413599336981	6.59339796555281	6.46659867831427	5.4355399773916	1.27549872279511	7	6.32132523054107	5.6448781367796	1	7	7	7	7	7	7	3	7	7	7	2	7	7	7	7	7	7	7	7	4	7	1	90	1	3
182	2.10412009283544	6.44020144767444	6.93088124495345	3.50712577005765	7	6.10333796973305	3.91985077330573	6.95629226198264	4.78640027224494	6.18289569132221	5.28885174069709	6.53580640306484	5.38406464160389	3.12163030303156	7	7	3.86309281360219	4.0884299175598	6.78070513420126	6.43771609257903	6.7669939717834	5.01717388079132	3.5738593999554	1	1	3	5	7	7	7	2	7	7	7	2	6	2	7	7	6	1	7	7	7	1	7	70.75	1	3
183	7	3.78077696738088	4.39675978823062	1.99733102788262	6.16316581487149	6.75738071125233	6.01731258266693	5.54474482653575	6.14642367597512	6.03251874624414	5.8467247653229	7	4.77228901640216	3.62661236067649	7	3.97150970121751	4.87207663787753	5.17698421167142	6.42820377100111	6.52432793370067	7	6.15211696755757	1	1	1	7	7	7	7	7	2	7	7	7	1	7	7	7	7	7	7	7	7	2	7	1	65.5	1	3
184	4.74367710892536	4.31981519292806	6.14707921095458	6.00798423253197	4.64689471497225	4.50360581005724	4.07785179827499	5.18704546283215	4.55808192301147	5.96818183298047	5.9613165909166	2.84968680623608	3.93461831993805	5.5255292364771	6.55466532396577	6.9911011363071	6.61451865967835	6.93019609924095	6.95684848227159	5.90150308803706	6.82143479902897	6.60717499697582	4.69384150552877	2	7	7	7	7	7	7	2	4	7	7	7	7	7	7	7	4	2	7	7	7	7	7	74.25	1	3
185	4.04786534879843	5.89857316650423	1.56955340437652	1.53299526775966	1.66300641017568	5.26253749458063	2.64845319695036	5.39611867902612	6.66510101181505	5.0441250801311	5.81747855719701	4.63880898170237	4.30854498401449	7	5.81989697551041	7	6.62299405201527	4.70676324863777	7	3.58615673112282	6.49370713983174	5.36300277614466	1.67211656269277	1	1	7	3	2	4	7	3	7	7	7	7	6	7	7	7	7	2	7	7	3	7	3	64	1	3
186	3.42006356778892	4.20622764454338	3.93094308412736	1	3.82128501125099	4.41529884725713	3.39890630535967	7	2.48367020130437	5.9395612710288	4.81066706689198	6.60382647407123	5.41610103857954	5.8512294836794	7	5.8289891392585	5.2838289162446	6.89326656199268	5.06611943169729	7	3.29060942880611	5.72031629172722	7	1	1	7	4	2	7	7	2	7	7	7	7	3	7	7	7	7	7	7	7	3	1	7	62.75	1	3
187	5.39720093130652	3.86065003920986	6.29820726361253	6.46008819622684	4.47909203358048	6.36139047430857	6.7913110257989	4.9855795502009	6.48476264106409	6.85609369351037	6.14715003714687	6.59734001141194	2.46793604814528	6.78200013095794	4.93337175198063	3.32374761619268	7	5.40932651264354	5.58499666466056	5.73001398025535	6.62204256117505	5.61478530088454	3.47764731762451	1	7	7	7	7	7	7	2	7	7	7	2	3	7	7	7	7	2	4	7	7	1	7	71.5	1	3
188	4.41157516062754	4.47485662759137	3.62484757860086	2.04603409698844	2.44768904161119	4.48180383895785	3.76512985355978	7	4.26324985741835	7	3.39244284944167	5.45845289530384	6.6326583651598	6.61270826425847	6.75233926868205	5.2210690235129	7	5.46403095998666	6.42065893829986	5.18543214447733	6.5755502804861	3.8680658905377	5.54417554587522	1	1	7	3	3	7	1	7	6	7	7	2	2	7	7	7	5	7	7	7	1	1	7	67.25	1	3
189	2.63117866719794	2.20834457122225	4.82893527685582	2.21798116081112	3.76350385115341	6.83368049980735	1.51645214204883	5.99896784093061	7	5.48723716491991	4.79065668479006	5.34749757656274	5.23075268888007	3.4523510760695	6.29925148328207	6.6142911151133	7	5.91347316487386	5.59466595066295	6.61481438024544	5.29996518014923	6.4243245794617	1	1	1	7	3	7	7	7	2	7	7	7	3	5	7	7	7	6	7	1	7	2	1	7	72	1	3
190	2.33059966269999	6.81624679641051	5.96429442645422	3.54679487075635	7	5.15964497494287	6.48919834850154	7	4.0784385061764	6.34168028291158	5.24935972969533	5.5026040414874	5.87295873071172	2.81014060611696	5.14141987169892	6.74391763011239	4.31407810344651	6.22969458481255	7	4.3570375867677	6.52402869734945	7	3.44410467477933	1	1	6	6	7	7	7	1	7	7	7	2	5	2	7	7	7	7	5	7	4	7	7	77.75	1	3
191	6.14105005468389	7	6.90434009886294	6.63890608341713	4.00997885510954	7	1.54004014746936	4.23378024476987	6.49267155244226	5.39883262875956	2.25348782587512	5.67055858821833	6.16762113124185	6.56605796422761	2.89737398191172	5.65644983163086	5.48162733868145	5.68418816858483	6.58146403495143	4.10351532597998	6.0925410061098	5.26525196064957	5.2688181944231	1	5	7	7	7	7	7	4	7	7	7	7	5	7	7	7	7	7	2	7	2	7	7	67.5	1	3
192	5.64835011001185	4.40811796560619	7	6.9761607968733	5.34437885135483	6.56034672354067	7	6.65697896110837	5.94037348623513	6.97691974069498	4.12207436413446	5.30603307879138	4.29471044920912	4.80710467646617	4.88101377176554	6.06605150835856	4.89028834654936	3.93358101462646	4.07080120680137	3.75650442574531	7	5.82286397825265	1	2	3	7	7	7	7	1	7	7	7	7	2	7	7	7	7	6	7	7	7	3	7	7	67.25	1	3
193	3.47440120767516	5.92398166969552	3.01638029330855	1.77424481171691	3.02123643626749	4.32554276107594	3.20863013358708	4.88038060357997	4.74375542894948	7	7	6.29302516673013	6.43144900149629	7	3.53538368764794	7	5.10652318780893	5.36731161044239	6.32250780487736	6.57351399265916	5.56662639900429	3.74060245089414	5.83320288664781	1	1	7	2	7	7	7	3	7	7	7	4	7	7	7	7	7	7	5	7	7	7	7	64	1	3
194	2.54357629203539	2.9562177414314	5.92949589564814	2.02328456385188	2.45869082724418	6.29086716287409	3.46820071869287	4.15762162122479	6.59092932480655	5.46548371092626	6.22015906452799	6.37204625371559	7	6.16860106198728	2.72457661596677	5.3794008124487	5.43687844894696	5.29514116261397	6.73194861844792	5.95233787918259	5.43184007160414	5.05140063367875	5.2477193955837	1	1	7	3	4	4	1	2	7	7	7	2	7	7	7	7	4	7	3	7	7	7	7	68.75	1	3
195	3.48531818033016	3.76286657784044	5.9808637708702	2.36685414195288	2.92895512118672	5.76280904550748	2.67741633702245	4.11549231808429	6.17484939184819	7	1.81450814898657	5.03301027666211	5.63589003580801	6.60529301730658	6.81767375810694	6.44559016653666	6.62304896628408	4.54991016553106	7	1.99762624828204	4.60713851042245	5.62573767533858	5.6770130947717	1	1	7	4	2	7	1	4	7	7	7	2	7	2	7	7	7	7	7	7	7	7	2	67.5	1	3
196	2.7914926723623	1.86429839678223	5.03643326615879	2.25743011052994	3.61596246565233	5.85345243223701	2.32403969977904	7	6.94959923682739	6.12261080021334	5.49014169352678	5.68478116799545	4.8099658397389	4.70534592255849	4.87284498522116	6.17822006859961	5.5286766900632	6.16263638107958	6.50913439831433	4.51551452241414	5.04668436723922	5.20015235770285	1.59759287298542	1	1	7	3	7	7	7	3	7	7	7	4	4	3	7	7	7	2	2	7	3	2	7	63.25	1	3
197	1.60625466572243	7	2.73024242260981	4.5605327926756	4.5068739533787	4.16275365647463	4.18910251290247	4.49636421027166	5.13367589239131	7	6.18209301322686	7	3.04926150854296	3.54990569953992	6.0660389620023	6.81783736947869	5.1491548031787	6.71031461035825	7	4.29855662531309	5.69238014171623	4.62213181786907	3.6116447780529	1	7	7	7	2	7	7	2	7	7	7	4	5	3	7	7	7	7	7	7	5	7	7	76	1	3
198	6.01361536768723	5.44434993470136	4.18820696019947	6.89569837431709	1	6.63687427900201	1.5277190113122	7	6.80781758370245	6.70075173424975	5.05627213617595	4.35493923182937	4.75187653367818	4.72513574074511	3.66385245488072	6.23278543030662	6.00177455345992	6.12199556383393	6.04593969520706	6.06816029822298	2.87271642088278	4.92681765602069	5.71414041904088	1	7	7	7	2	7	1	3	7	7	7	2	7	7	7	7	7	7	7	7	2	2	7	71.75	1	3
199	3.91699985776197	4.66753308482523	2.05952733782794	1	3.25413666533004	5.32594870968146	1.76741660064849	5.61443105259274	4.59470332330632	6.30157858539024	5.21625474440908	6.47643994540031	5.64973282450401	6.11944828305916	5.58669309892708	4.00616346749872	5.81755375124704	3.36699487889053	5.16245810910405	6.94730050284449	5.90819478370521	6.57411862513031	1	1	1	7	3	3	4	7	7	7	7	7	7	7	7	7	7	7	7	7	7	7	2	4	50.5	1	3
200	2.37065098894296	6.81138874083326	3.60289719718257	3.91690716187493	2.85127445115892	5.6346114853123	6.9059932560986	3.65662148770721	4.81597321518461	4.40221187265461	5.40024173937713	7	4.34413663684791	5.01068366103404	6.3850162099643	7	4.24838753989087	6.34365279042024	5.65164705653784	4.72330046108927	5.15667542141055	6.00271581526451	1.7246745312632	1	7	7	7	2	7	1	3	7	7	7	4	7	7	7	7	7	7	7	7	7	7	7	80.25	1	3
[truncated: 5 more columns]
