# Supplementary material for: How Are Mate Preferences Linked with Actual Mate Selection? Tests of Mate Preference Integration Algorithms Using Computer Simulations and Actual Mating Couples
Source: PLoS One. 2016 Jun 8;11(6):e0156078. doi: 10.1371/journal.pone.0156078 (PMC4898694; doi:10.1371/journal.pone.0156078)
Supplement: S2 Data — Long-term couple and agent-based model data analyzed in Study 3. (ZIP) [file pone.0156078.s002.zip › S10/Polynomial Model Data/Polynomial Couple Population 01152016 1026.csv]

	trait1	trait2	trait3	trait4	trait5	trait6	trait7	trait8	trait9	trait10	trait11	trait12	trait13	trait14	trait15	trait16	trait17	trait18	trait19	trait20	trait21	trait22	trait23	preference1	preference2	preference3	preference4	preference5	preference6	preference7	preference8	preference9	preference10	preference11	preference12	preference13	preference14	preference15	preference16	preference17	preference18	preference19	preference20	preference21	preference22	preference23	fitpoints	sex	algorithm
1	4.72815023503964	6.0365173465617	2.1025295711043	4.1524092596736	5.29725880320121	7	6.77434149248943	7	7	5.46683777930133	6.71422537841906	6.28294466119684	6.06352605330517	6.69719928906749	3.94976238052233	7	5.21571013624059	5.19711760358391	7	6.87070427822545	7	7	6.97472221896122	7	1	4	3	1	7	7	5	7	2	7	1	7	7	7	7	2	1	7	7	7	2	4	94	0	3
2	5.23229688946756	2.19146637738754	1.23032118855678	4.64086279903785	6.217709157367	6.4423554796079	4.5505883863225	4.60396338105248	5.97342660617146	7	6.51750340513226	4.80066008279835	6.0803664438432	5.11652910693539	6.686569924807	7	6.44570179695859	7	6.54123570734407	7	7	2.07470635239181	7	7	1	2	7	7	7	7	7	7	2	1	7	4	7	7	7	7	1	7	7	6	7	5	89.75	0	3
3	6.88327275237556	3.25095141271767	2.27945584497474	5.64715503502938	5.1580824455941	7	5.0324538375446	7	6.74574788317735	5.91389486883859	4.90428352560308	6.07505536778999	7	6.90251585347883	7	5.79741513122679	6.95504613550668	5.26988789676922	6.07636329731806	6.51133965547414	5.32497461309935	7	7	7	1	2	7	4	7	2	2	7	1	3	7	4	7	7	7	7	1	7	7	2	2	2	102.5	0	3
4	6.517258985532	1.05271311990555	1	5.16245640521131	5.49041361211564	7	6.18482646092152	6.74833075985263	5.84714577860901	7	6.77858871820197	6.15438392532199	6.67546418998659	5.30835026791929	5.51261249064757	7	7	7	7	6.21050218176839	7	3.0721717273851	4.69815833345077	7	1	1	7	3	7	7	7	7	7	2	4	4	7	7	7	7	1	5	7	7	1	3	84.25	0	3
5	5.39399737254978	7	4.55370048347917	6.65502075125422	1	7	6.36902631272521	7	7	6.8898052038905	6.32699782089883	6.13999037685071	7	6.38937446289616	6.33481867150742	7	4.53425729296316	4.42534267199404	6.90707595001561	6.69290377430605	5.75900263821697	5.88228302534555	4.52739718243139	7	1	1	2	7	7	7	7	7	5	3	3	4	5	7	7	7	2	7	7	4	2	3	96	0	3
6	5.96192569055636	5.2925356732895	4.3172230016976	6.6184555649549	4.58872783215338	6.75515277700024	7	4.15072892637534	6.41523905929119	6.96502746243661	5.58800040384654	5.93761357573736	5.91113832908219	6.52277900405183	6.8997729434074	6.69708602359869	6.62535842831166	4.96911967637282	6.51202266858398	6.30589697249189	6.94670925183318	4.91389526886658	6.33748860045884	7	1	3	7	1	7	6	6	7	2	7	2	2	7	7	7	7	1	4	7	7	7	5	93.75	0	3
7	6.24968514514784	5.57805392633779	5.42128235537712	6.99292521935608	6.25484632579522	7	6.80451605298224	6.20759207200113	6.28903753607397	4.44465632141864	6.39565272877213	6.18927234372455	7	7	6.55858513863656	4.95159056111384	5.74488570177048	6.32612724385008	6.70364581921624	7	5.78914737725255	4.33891846967678	6.1860625509104	7	1	2	7	2	7	7	7	7	2	1	4	2	7	7	7	7	1	7	7	3	2	2	111.5	0	3
8	7	5.84188406392307	4.48183547027662	7	4.35251227837745	7	7	5.5637364239038	6.75952250982453	6.41812486716698	7	4.30537890048944	4.89617331943849	6.50860055667456	5.09253400124707	4.72829875786962	6.93827507277111	6.22761635718454	6.73471952083268	6.5364978593335	6.89148020203163	6.98585063566643	6.03763255611921	7	1	2	7	1	7	7	7	7	2	7	2	5	7	7	1	7	2	7	7	7	2	2	107.25	0	3
9	6.35278518099066	4.79199535242191	3.01155553346547	4.00617490186419	2.39031641047634	7	4.63981238923349	6.31280745531991	6.80727164036537	7	2.67898805571089	6.76167193785687	7	6.05168388754724	6.94247199342888	6.28421190635434	6.82425908272409	3.37517298837518	6.08955504891854	7	6.73786313543781	7	6.94923208946949	7	1	2	7	7	7	4	1	7	4	4	5	2	7	7	7	7	1	3	7	6	2	2	98	0	3
10	5.88729363096295	6.59550805297365	4.81669451451644	5.96509278941874	3.29658214700895	6.55244820598487	6.47819351789525	4.99571558175637	6.7694131188186	6.75052074489032	5.74480106827511	6.79677696688408	6.30997074784999	7	5.32748727407693	6.57928956238485	7	5.81824953117184	6.2852657517569	6.94551779441793	7	5.41150313891736	5.4053470974477	7	1	3	7	1	7	7	7	7	7	2	1	3	7	7	7	7	1	7	7	7	1	2	102.75	0	3
11	6.46292747174271	1.71123192260198	2.88496595030029	7	3.36632122375203	6.30226133228842	6.22093599825475	6.86694469732013	5.12801883366033	6.55719433737699	5.20410872913472	4.02784993345174	7	5.8189817427702	6.32659631132099	7	7	5.56738793354092	6.06294646182993	6.75699155628974	5.90255605417258	5.89334661241918	7	7	1	3	7	1	7	7	7	7	2	7	5	7	7	7	7	6	1	7	7	2	2	7	99.5	0	3
12	7	2.73125598121733	2.22125411393041	6.53044826218859	2.96228766971777	5.67601186985	7	3.24260870612267	6.32400368267619	6.79247455766412	6.06445729153586	4.63752575733855	6.9880342990869	4.99850617322458	4.69884662005678	6.73051748600691	7	7	5.86529537125403	6.96911718171474	6.80679126440651	5.91527560429131	7	7	1	1	3	1	7	7	7	7	2	7	4	3	4	7	7	5	2	7	7	7	4	7	91.25	0	3
13	6.15468828551794	6.96152321153723	4.67720010847826	5.89556434451434	3.9529058667785	7	7	4.47461971160066	7	7	5.43783087435595	5.89646243336801	6.64902832360604	6.36554684797427	4.88529679036325	6.64513948682668	7	5.89940413856453	5.91995044077367	5.91682208373639	7	7	6.2332361517184	7	1	2	7	1	7	7	7	7	2	7	2	4	7	7	1	7	2	7	7	3	1	2	96	0	3
14	5.16862262470268	1.00460053789864	1.5097388505704	4.72238191159395	6.79603365550962	7	5.5291153733178	7	5.12981084178046	6.95510307562121	5.507844778406	7	7	6.58604721866194	5.37309405785918	7	6.23973871638302	7	5.80713660895956	3.43622019150473	5.39914416291866	5.94135807426008	6.06319319839865	7	1	1	7	5	7	7	7	7	7	1	7	4	7	7	7	7	1	6	7	5	2	6	92.75	0	3
15	6.19073428879525	1.26438261270332	1.44006334457632	5.04440381674039	6.73644638640921	7	6.50691929386578	6.14347832368509	4.41590497181257	6.64706955352624	7	6.28490146937693	7	5.26369262667373	5.22008052807977	6.26328278828232	5.81373865022109	7	7	5.78707444164656	7	6.65215189799596	5.89925407739021	7	1	1	7	2	7	7	7	7	7	2	2	3	7	7	7	7	1	7	7	4	1	2	95.5	0	3
16	6.83943668491923	4.94910240550377	2.06983609894723	5.94639817674206	2.79588590902557	5.86136186735094	6.53190000477022	6.53572374064852	6.53486643068084	6.74274666933506	6.76919754798113	4.95450311758275	5.56473098212445	5.62629371078454	7	6.02913334687434	6.15040882162074	6.26436055139883	6.64823902000379	6.12065451874486	7	4.92737728068513	7	7	1	1	7	7	7	7	7	7	7	5	7	4	2	7	7	7	1	7	7	2	1	7	103.25	0	3
17	3.31163850646004	7	2.20885333929767	6.43669977414117	6.0987044883989	5.73640984097115	6.77488963126014	6.71362088088992	6.98174464546578	5.18641293922968	4.93320125483361	6.91308483356502	7	7	4.87428388262376	4.08484048726684	4.47469292476041	4.5232370268877	7	7	6.94845553167958	7	5.80103907129657	7	1	7	5	1	7	4	7	7	7	7	3	1	5	7	7	5	1	7	7	3	6	2	89	0	3
18	5.16279431308406	2.31874554123535	1.03170561558675	3.48394728811792	7	6.28269515376421	6.55741532374203	7	6.77557963547778	7	6.03852129217918	3.94108218618604	7	6.1125186845551	7	6.84926830994644	6.83106997463357	5.85217912991227	5.05962851622861	7	5.76925936726941	1.2236667220852	7	7	1	2	7	6	5	7	7	7	3	7	2	4	7	7	7	7	3	4	7	3	1	2	92.75	0	3
19	6.52741158174972	4.59473698763331	2.18056251216767	6.87406952950531	2.64890870553118	6.20728139698014	5.82538411763251	5.94359011443071	6.13417512819956	5.32568817388339	6.11834159475752	5.24340733015083	6.21858375996132	7	6.47968536788021	6.20015757541385	6.31204049298042	6.57984558021363	6.35440170249421	6.23614644104271	6.8129842888076	6.78524219424179	6.64561446239856	7	1	1	5	7	7	7	7	7	3	7	7	3	7	7	7	7	1	7	7	2	1	7	95.5	0	3
20	6.97184911450807	5.76370779627356	4.96225179535816	5.55776912356867	3.11563906056789	6.32853224916981	3.56727085668831	6.51288402953116	6.02770503326887	5.3660587954562	6.8999880897636	4.17461016054385	7	6.72386964499648	5.08544783179351	6.26744934986462	6.5904582840117	5.98642833411622	7	6.07495961142814	7	5.88267654534277	6.06858558682336	7	1	3	7	1	7	7	7	7	1	7	2	2	7	7	7	7	1	7	7	7	1	2	86.25	0	3
21	5.61725361723424	5.78729316264071	3.22024338247682	4.45911254289306	1.46102669896291	6.83355553497017	4.28194441785357	6.93052072294723	7	6.57492858648189	1.91040870895388	7	6.7367630220378	2.72684361844895	7	4.78582474247	7	4.06724439797857	5.89029825892341	5.08611821541897	6.98824127086705	7	7	7	1	2	7	7	4	7	7	7	2	7	6	7	7	7	1	7	1	3	7	7	1	6	83	0	3
22	6.26811132953914	1.50861331975315	1.99308860653415	5.73284381814513	5.55613072342317	7	6.50553759739065	6.57286848763946	4.66010943409774	5.77428886233857	7	6.78915372758817	6.93034243236867	5.13615576354049	5.85613414862552	6.84410746122241	7	6.56562977542569	7	4.64037324681532	5.1274208336739	3.35344036803617	5.83431733253289	7	1	1	7	7	7	7	7	7	2	1	5	3	7	7	7	7	1	7	7	4	1	3	92.75	0	3
23	3.45246129789877	6.03138804924273	2.84767368903268	5.96240883983545	6.19458467048194	6.20010137634632	6.53443626763276	6.87526845280759	3.15116152126758	5.8855857439556	3.90151344844141	3.80558960480244	7	7	7	3.67853075785988	5.85001207936856	7	6.74232252375656	7	6.92470138271364	4.27349967388154	6.48037965532701	7	1	7	7	2	7	7	7	7	1	7	1	2	7	7	7	7	1	7	7	2	2	7	103.5	0	3
24	6.58511392610332	5.32923976789666	5.02037332791295	6.76266197465347	5.83599434513322	6.48924604661079	6.601860673292	7	6.74242158570083	5.11253439881403	4.33131024814235	6.96270868022502	6.76300520575943	6.20390098352584	5.13883165621361	5.52278070326305	5.56841631662719	7	5.56759681682366	7	5.25714832385781	4.15582061118727	6.48925001294743	7	1	2	7	2	7	7	7	7	2	1	4	1	7	7	7	7	3	7	7	3	6	7	101.25	0	3
25	5.80639959392395	3.70657692404066	1	7	5.0317702870428	4.41419420340168	3.74329430158564	5.91254572865097	7	6.26313570366504	6.28390349350171	5.89172418321954	5.41029676156365	6.36226477707985	5.73817603732088	7	7	7	4.58525949699829	4.3864258273403	7	5.68082477584481	7	7	1	2	7	2	5	7	7	7	2	4	5	4	7	7	7	7	1	7	7	7	1	5	95	0	3
26	5.90254454217823	2.07193339760346	2.36093811905715	4.86846926163588	3.23044043615933	7	5.39428980185683	7	5.50849200412587	7	5.07050469288389	5.4332532706229	5.48322835307368	5.65686088567645	7	7	7	6.29669578518417	5.63834745066214	6.15336714207572	6.21084933480589	6.45941001381425	6.49145195789484	7	1	4	7	1	7	7	7	7	2	7	7	7	7	7	7	7	1	7	7	3	2	5	85.75	0	3
27	2.75942807013584	5.07069485204772	1.1131012124264	6.06953172955286	7	5.32590031507492	6.37853260826081	7	6.90876250077771	5.94599996061584	6.96609783699172	6.67916254987877	5.58462210786642	7	5.84172947336892	6.13916412276453	6.53217843874178	7	7	2.7374319248701	5.79827471374611	6.14228780490443	4.76461092074032	7	1	2	7	1	7	7	7	7	7	1	7	3	7	7	7	7	1	7	7	7	2	7	79.5	0	3
28	6.7926843088916	4.25508082857075	1.84555471109912	5.88410443037692	2.91474591807104	7	5.64595597280392	3.87618957404053	4.49967317061253	6.39618362187881	7	6.31094286881437	5.72102935682093	5.0968296546987	4.4946114557257	7	6.60757276768101	4.88328767465009	5.42905927892355	5.72054894736279	6.43605610793451	6.18732467053521	6.75141423305313	7	1	2	7	2	7	7	2	7	2	7	2	6	7	7	7	7	1	7	7	7	6	5	86.25	0	3
29	6.41823377804238	4.28393433136896	3.33854889340891	6.5656243662277	3.93146658909679	6.06223725643592	5.22916230997299	7	6.6088987600984	6.7632911690322	7	5.24306890421444	6.19172294248686	6.78078712782022	3.07952256147232	7	6.1968625567216	6.6054218246319	4.86648003696037	4.99830365040978	6.47246955204353	3.60810119273651	5.11441400616609	7	1	4	7	1	7	7	7	7	7	3	7	4	7	7	7	7	1	5	7	3	4	2	101	0	3
30	4.95652243634885	7	4.14378036556029	7	1	7	5.63130799954851	6.23099958788667	6.46952770056213	5.30685242168493	7	5.37716960206681	6.97783276159927	6.31647921784661	5.13918294387444	6.41915096407614	4.49708746019718	4.14752123095937	7	6.46822935945912	5.72089592347936	3.11797060841532	4.31391214704044	7	1	1	1	7	7	7	7	7	3	4	3	2	7	6	7	7	2	2	7	3	2	3	70.75	0	3
31	5.21041392884595	4.66816692057956	3.22256563593349	4.35358328019819	1.83391446824677	7	4.08123145519896	6.90232404293481	7	2.95793674471612	2.27620675047066	4.16835389472264	6.68641545797718	3.68321760582413	6.86723002487855	6.77526866335915	6.82706667683233	4.23762043380122	5.22270835370346	6.63477318184001	7	7	7	7	1	1	6	7	7	6	7	7	2	7	4	5	7	7	7	7	1	4	7	5	2	5	84.5	0	3
32	3.91073496706074	4.8576224294736	1.36461529549601	6.59148666391671	5.00959803079129	6.14351431383749	6.02486657125913	6.81160304870272	6.73325946185562	6.87797414546615	7	6.67468574968962	6.01930382560692	5.74709305893983	6.79076082609344	6.32942399079708	6.53572851383828	7	1.41155024475874	6.47093730442079	2.45200289511056	4.77435620028275	6.66557642216579	7	1	2	7	2	7	7	7	7	7	7	7	3	7	7	7	7	1	7	7	7	1	2	96.25	0	3
33	6.97172952355944	5.89800953917205	3.893700067085	5.38813939596985	3.6959548525532	4.74581637217651	7	5.9848974689224	6.08314945566908	4.69281023495675	7	4.61307615563853	6.44787392522816	6.16100209247116	5.18401689888917	6.97124101473843	6.98358154231423	6.02529882970404	6.55592020717924	6.83799246250316	6.03388752257951	7	5.24595452385638	7	1	2	7	1	7	7	7	7	7	2	2	3	7	7	7	7	1	4	7	7	2	2	75	0	3
34	5.66381148698932	5.35768491141421	5.21445333859563	7	5.94608201216096	6.7441027324767	5.33679529317426	3.13810056543571	5.61779925114587	6.88454754837738	7	2.06328346063791	7	6.9276934511824	5.85498463656085	5.40230344683931	6.32326657745897	6.33140670099444	6.76122690196234	6.93814279508188	5.26202494203516	5.70810947129892	4.06204067350946	7	1	1	7	2	7	7	2	7	1	2	3	4	7	7	7	7	1	2	7	7	2	2	83.75	0	3
35	4.58659710038958	4.14991663665083	5.44683981048608	7	4.10130793065648	6.56691572154586	6.86268209920611	3.7581825124951	6.98022440708645	6.57241167510202	5.09522471780417	6.85856388096475	5.40911930549842	5.14733918111074	6.86048342609532	5.52930287857686	7	6.2936050163927	5.43133236073455	7	6.34536921576586	3.08596983489011	6.85355808581698	7	1	2	5	1	7	7	2	7	7	7	7	5	7	7	7	6	1	7	7	4	1	2	100.5	0	3
36	6.57283717774729	4.37873245714736	4.52361526617704	5.29634861330192	3.69522667182118	5.25366009722773	6.83510736388363	7	7	5.28270246169002	4.41808987605727	4.27671740562895	7	5.63241926085218	6.74341664241305	6.46889580935625	5.80548729240433	6.66778625367305	6.15498868584112	5.22314369718947	7	5.46764806589561	7	7	1	4	7	1	7	7	7	7	2	2	7	3	7	7	7	7	1	7	7	2	7	3	93.25	0	3
37	6.60845808610009	2.75981197372787	3.16682050244687	5.65157556119316	4.03424995571257	6.25169558889515	5.10222111909533	4.951331076751	4.14579569592044	5.91204686534739	5.63122398653703	4.92503768624291	6.6697528745607	5.61433580294177	6.37923614413437	7	7	6.03760293379921	6.96780238979718	6.27835996124025	6.61531234321969	6.98902409309082	6.52584697561677	7	1	4	7	1	7	7	7	7	7	7	7	7	7	7	7	7	1	6	7	2	3	7	93	0	3
38	6.75355944652255	5.59211164812476	1	5.41409248181721	4.02668811608405	6.46343487455902	5.42301082704504	7	7	6.14324014772335	7	6.21886933617908	5.8016030621576	5.70292739768585	5.75643689591244	5.31955577104078	7	4.5217809886047	6.93952283059946	5.95725528555821	7	4.24488308895196	5.51353027584196	7	1	1	6	7	7	7	7	7	2	1	3	4	4	7	7	7	3	5	7	7	2	7	86.75	0	3
39	7	3.11843987704702	1.99809862601474	6.92929110379712	2.39676552113233	6.96207965447266	5.04286747406814	4.6125000247416	3.82715858470446	6.55140197997817	3.06276687650989	6.37260135752902	6.59455835323151	5.83753111144378	5.63383739890572	7	6.09510509038078	6.70526843568446	6.1148522216796	6.13086471043203	5.76406602849163	7	6.9170014179903	7	1	2	7	2	7	7	7	7	2	7	5	5	7	7	7	7	2	7	7	7	5	5	90.5	0	3
40	6.34882682975595	5.7129490747683	5.22928781138513	7	5.6303220339491	6.03530374969074	3.52305034474599	7	5.36551640051003	7	6.89500974906188	6.40662576815897	6.57057976783571	7	5.39166622534363	4.17494010977915	5.41912863028099	6.89297740806467	5.19385327184695	6.67402265968961	6.38867537560775	4.64831137393536	6.53724193534233	7	1	2	7	2	7	7	7	7	2	1	3	4	7	7	7	7	1	6	7	2	7	2	100.25	0	3
41	5.85509108679777	5.10685645339776	5.1212335112382	6.82641370964692	5.78181509612889	7	5.03659957270672	5.85438565958212	7	4.27262755613068	5.04999226973375	6.8625198146165	6.35244404025721	5.29669454957881	6.89684384218396	2.77809463072637	5.03292342443953	6.59509775929574	6.58157285156717	6.72976876160938	5.48667446569448	5.60599449588129	3.87578152475891	7	1	1	7	1	7	7	7	7	2	1	2	1	7	7	7	7	1	7	7	4	1	2	97	0	3
42	5.54997436796442	7	3.11831743962392	6.10028815024396	3.52782200998286	4.95365913504937	5.47960123142139	6.20582261458261	5.21429599452845	3.1079838092217	6.24503399757055	6.63366107037247	7	5.66017973734105	6.59350069702899	5.05912600417344	5.80307804795757	5.39331429960266	4.5568579848469	6.75873427073745	6.93525042230267	1.48194198531661	7	7	1	1	7	2	7	7	7	7	2	2	6	3	7	7	7	7	1	7	7	4	1	2	99.75	0	3
43	5.86173897299387	4.90213563735196	3.27341139216936	7	4.24298513494101	6.29210769633907	7	4.11556218400231	6.89424002363292	7	6.70690615155145	5.07278166868872	7	6.25531689880696	5.71370885839219	6.88584052779487	5.47181760988572	6.86279703475828	5.24162454256565	5.18550003435921	5.61039071121542	5.3097101513823	4.89598107546142	7	1	4	7	1	7	7	7	7	7	3	7	4	7	7	7	7	2	3	7	3	6	5	91.5	0	3
44	7	3.10602959521597	2.48138305686214	6.51710012789214	3.03181810348161	5.28376779296832	5.48753103996054	5.01187758737877	3.51874442502055	6.15197434781682	6.51784747347541	4.30732596660356	6.44967771708539	4.75539234752111	5.95037637817381	6.41720620498525	7	6.47077916825991	5.70214998831963	5.86968293405526	6.78493752857637	6.79359165127825	7	7	1	2	7	2	7	7	2	7	2	7	2	5	7	7	7	7	1	7	7	7	4	7	85.25	0	3
45	6.45893244593869	3.65181650843895	1.37019466759553	6.43364198462055	7	7	7	5.92480415300659	5.63684557567527	5.8048621091742	5.0217095210078	6.91774379963668	6.85887944508166	5.26564135013956	5.3382412452815	5.02622359766161	3.43955093225047	6.43972121545806	6.53801718031859	3.14480661587369	6.77270286474775	6.83133111312196	5.02325990314215	7	1	1	7	7	7	4	7	7	7	7	7	3	7	7	1	7	1	7	7	4	1	1	85	0	3
46	7	2.61185740413086	5.21436313868834	7	5.15652112511431	6.35336809880019	4.63404612605047	4.8879432709564	6.54243981280142	6.297540872996	6.51522786065834	5.78741202150299	6.0949470834171	6.51941519118751	7	4.76924444589003	5.45491572994531	4.28115974169062	6.55998873834607	5.53678009371699	5.77870026057602	6.12920261307073	7	7	1	4	7	1	7	7	2	7	7	4	5	7	7	7	7	7	1	5	7	7	2	7	91.75	0	3
47	5.89063141419632	4.596535425438	5.76006681341036	6.52259911571239	3.65373246314969	7	5.15289795963488	6.28371742823064	6.10913362990954	4.32921885023795	6.0532972959201	6.78757863202448	7	6.48721596899041	6.05735373071313	3.01024994671026	7	3.76191734847204	3.75859059597439	5.71745273729644	7	1.50315595576903	3.72144247311466	7	1	5	7	2	7	7	7	7	7	1	3	5	7	7	7	7	3	7	7	3	1	3	81.5	0	3
48	5.9166595459465	4.58562493356352	3.91889197947115	4.51568041359912	1.29476235983572	6.37667515498513	6.38120987115356	7	7	5.54625879960717	4.93595669711236	6.25766980411013	6.52516874014994	6.74504067005154	6.67970538471486	7	5.88207873688568	6.69459898773034	6.89389412138366	2.11846611099584	7	5.81430466658812	4.37333552879048	7	1	3	7	1	7	6	7	7	2	1	3	5	7	7	7	7	1	4	7	7	1	1	89.25	0	3
49	6.29141287054364	5.75343869688202	4.42608230925051	5.73006808461016	2.19378947951781	6.5344055354092	7	7	6.01790882537845	5.8892445268699	6.24454893127804	4.28839388715485	7	7	6.09971613673638	7	6.50663875115744	4.82643196514583	7	2.82482942353646	7	5.27841716056695	4.98197829038582	7	1	3	7	1	7	7	7	7	2	7	4	4	7	7	7	7	1	7	7	7	2	7	77	0	3
50	5.13832329118675	4.44806565372586	1.63757586982707	6.68619938869697	4.71901740677773	7	6.19454140862953	6.24420091761956	7	4.50397788139341	5.69567975424593	7	7	5.12737573798591	6.20835825787464	5.47709329729983	2.07776868251466	6.59223211294631	7	4.18244757354518	5.61156517980541	5.38386652919059	5.89533668226384	7	1	1	3	7	7	7	7	7	7	7	2	3	7	7	7	7	1	7	7	4	1	2	91.75	0	3
51	1.60615918253605	4.24997452879808	1.74221227440378	7	2.99236971359433	2.8466154301106	6.72421399630143	6.39992340023749	4.37586592301341	5.19045727771926	5.96744167192342	7	3.41684253902694	7	7	5.60304766371745	5.90872730137021	6.7877987379644	6.69830088920025	5.98279504530176	6.28800263809684	7	7	7	1	6	7	1	7	7	7	7	7	7	4	1	7	7	7	7	1	7	7	7	6	6	98.5	0	3
52	7	4.7362182183503	4.77162379068737	4.40374649962934	2.06361981939757	6.2457480035179	6.92704713067691	6.86374871043034	7	7	5.11691515338956	4.26653844659895	7	6.29251710392434	5.42437317673798	5.67540171699163	5.4664200219321	6.36847706459466	6.25794548274887	5.03709991953271	6.23098924918462	6.01875623526813	5.22948630589872	7	1	4	7	1	7	7	7	7	2	4	5	4	7	7	7	7	1	4	7	4	7	2	88.25	0	3
53	5.35394821470098	6.87243288934245	4.22894388368498	7	3.2326798187858	5.66954922746939	6.03185676437033	7	6.22856833040132	4.7473535513563	5.49367112258069	4.85900086310091	7	6.87318816750991	6.89428422387271	4.87854499517099	7	5.92845083229337	5.26485508995626	6.15437750109341	6.72050576994168	3.37542781205311	3.29351305034946	7	1	1	1	7	7	7	7	5	7	1	4	7	7	7	7	7	1	7	7	2	1	2	68	0	3
54	5.92829269202179	3.67346422584516	1	6.73128648105679	7	5.28902907154497	5.03382336035048	7	6.49860304306615	5.33987590398186	4.02985043433824	6.5511935371077	6.99597480891621	6.52114471002087	3.31411398586032	6.43715073325833	2.01151527747061	4.70574365882985	5.63903991831592	4.61476019075173	7	4.0726980426962	6.86485387023373	7	1	1	3	7	7	7	7	7	7	1	2	7	7	7	7	7	1	7	7	3	2	4	76.75	0	3
55	4.87494700887442	2.22934047205617	1	3.06305710187745	7	6.91505706792435	5.52848260680168	6.64883637098881	6.53113751019286	6.12411621603876	3.60748161726749	5.15810038150039	6.88744443305454	6.46814573526842	6.41307991247827	5.34564846849828	6.07033181442327	7	5.78469387393743	7	5.17849038328036	5.49198283228136	4.07051705981988	7	1	2	7	5	7	7	7	7	2	7	2	4	3	7	7	7	3	5	7	2	1	2	71.5	0	3
56	6.63826020169946	5.01038953941157	4.23793460823891	5.07435857743433	1.25023364636036	7	6.47203523357999	6.77978014296083	7	5.63324585165972	4.66128594692822	6.47930264767174	7	5.0161516420775	7	6.17210290507149	6.40597021642136	7	5.57315707904994	2.99640008591434	7	5.124547288899	3.93775967814985	7	1	3	7	2	7	6	7	7	2	6	2	3	7	7	7	7	1	3	7	3	1	7	90.25	0	3
57	7	3.39789468099218	1.95751364532354	4.1830395512815	4.63578819678367	7	5.04438768490484	6.43273460123123	6.50536684702461	4.87538523377681	6.71487468796068	5.21031641695674	6.64922971052841	6.89436568282835	4.44373380539213	5.31973678210187	5.57111935996497	5.73700488226475	6.66093345015026	5.7272995646545	5.72139711715559	5.35394717413575	7	7	1	2	7	2	7	7	2	7	1	4	2	2	4	7	7	7	2	7	7	3	2	2	86	0	3
58	6.01868395695043	3.5863929613151	1.00960880061829	4.77018864758755	5.50339779002144	5.45807500559382	4.87738380229939	6.44045404656679	5.80665917974086	7	6.19883509266098	5.15459939897059	6.62636927418279	6.49380103232544	7	6.94890299925377	1.89626040367484	4.00264801577127	5.88092301592193	4.65787779867081	6.28740303670054	5.31978797846701	6.26477780506514	7	1	2	7	2	7	7	2	7	1	7	2	2	7	7	7	7	1	7	7	3	1	7	74.75	0	3
59	3.53521481669328	5.32571970468205	2.80069886357742	4.84841127517965	1.01658373092001	5.68921988657064	5.64084862959674	7	5.20740855279879	5.10768593737731	3.39263046634467	4.41480598563599	5.81809254330516	4.95966205494652	6.70423063354393	7	5.79749844947392	6.67198353158883	5.77694170540695	5.17181560185753	6.63896831305639	6.70472534859066	6.8098074738934	7	1	1	7	7	7	3	7	7	7	2	7	6	7	7	7	7	2	7	7	2	7	7	88.5	0	3
60	7	5.05973306451784	2.86267309056696	5.80915048505923	5.27352611923109	6.3909727785953	4.34839348175081	6.74148452331825	6.96977072714153	6.02933553364232	5.72866358290926	6.94070310361282	6.5353868204001	5.96151755456214	1	6.02468488577825	5.92636531418362	6.33271811062155	6.21703226069891	2.98429267199449	5.88737847504109	6.9544068059875	5.44083423582113	7	1	7	7	2	7	7	7	7	3	7	5	2	7	7	1	3	1	3	7	2	1	6	83.25	0	3
61	3.3328656544547	7	1.67993605868433	7	6.25614494074503	5.77716901821925	4.88642869231619	4.86831445125624	5.72734859517761	5.31701545212503	6.8178384012936	7	7	6.24061062914932	7	3.73238901532962	5.79253403551071	5.47119443159988	3.09365664184601	5.43832309638922	5.74007857294508	2.43422765167231	6.12167630590775	7	1	3	7	1	7	7	7	7	1	7	6	5	7	7	6	7	1	7	7	4	7	5	84	0	3
62	6.40426495599137	4.59222967866722	2.20133281998764	2.50313814545455	7	6.01216643596447	4.80138543896011	6.75480639879861	4.40892101666143	5.76832414646059	3.84221306208568	6.31850920954714	7	6.81725196575459	6.88470091181533	5.42967294147343	7	7	6.3617920091559	5.67958537748494	6.54271264987965	6.471176876403	7	7	1	1	7	7	2	6	7	7	1	7	4	5	7	7	7	7	1	7	7	2	3	7	79.75	0	3
63	6.32456616028413	6.97328823634443	3.75617017826575	6.55956697890696	3.89013448878458	5.27709656804991	4.00343015022375	6.47301601785041	5.67309439059049	5.67777826894262	6.81163585356432	4.07069691653057	6.56669459826797	4.77239791700227	6.86220050969757	6.81343002700507	5.93343887880358	7	6.38619031010169	3.96155711149061	6.22208602289566	1.67685368877752	7	7	1	1	1	7	7	6	2	7	1	7	4	7	7	7	7	7	2	7	7	2	6	2	84.5	0	3
64	7	6.23547243258101	2.9286688797268	5.68871383215273	3.23675301755107	5.61244560245826	7	5.43231034052427	7	3.05641733898226	6.8032195382754	3.94602986252198	6.68436894572173	5.96461738864662	5.47754774761103	6.33884733285582	6.8877617179011	5.5077640933342	5.62550538523493	3.86774308275292	5.77524373339246	2.1901652022573	6.8590799437282	7	1	1	7	3	7	7	7	7	7	7	2	3	7	7	7	7	2	7	7	2	2	7	88.25	0	3
65	5.67782095877314	3.31875480006089	5.44289728700323	5.27908224701165	5.77693070310031	6.00796714731646	7	4.81359479981969	6.08263679026831	7	6.62763295603691	6.90949991584121	2.97688363333365	4.53095764598194	4.83216778998773	5.64193433036093	4.49342632524422	6.19920202356288	4.4442039175916	7	6.40087926035842	5.9419727096393	7	7	1	2	2	1	4	7	7	7	3	7	5	1	7	7	7	1	1	7	7	3	2	4	83	0	3
66	6.32714142256135	7	2.91437167701366	6.63861846834483	3.58372615079309	5.63968170919721	6.20828012758197	4.83604294208577	5.39021943242164	4.44189705701135	6.69954731393654	3.44559680049518	7	6.67756762990129	4.84322247857467	5.72616875840241	7	5.69904499964219	3.68473925563924	5.69388900244694	6.79424787223958	3.17976231868199	2.82106672379969	7	1	1	1	7	7	6	7	7	7	2	4	5	7	7	7	2	1	7	7	2	1	2	86.75	0	3
67	5.81509859867013	2.46805155063406	2.80729625061268	4.45799308908547	5.48478029301406	3.71359506542349	6.05969242637388	5.26799994994871	6.38309938766324	5.87916285613327	7	6.06447914565088	6.11094344100991	6.17260754933564	5.68172464276611	5.69552838818224	3.84174826141035	7	6.32516225451756	4.14855743261612	3.16990604312909	5.67804125720582	7	7	1	2	7	2	7	7	7	7	2	7	3	7	7	7	7	7	1	7	7	1	1	7	77.5	0	3
68	4.78968082009605	7	3.64482916793796	5.43721231481777	4.88427304028392	6.20460240410077	5.03053705827073	6.32341114280388	3.24590091690122	6.75593394214901	7	4.1629273614543	5.72219430597641	6.56884218910036	5.44678702616609	7	7	3.66169553481205	5.68227445981523	7	4.43733910567114	5.0829501795751	6.94849827693458	7	1	3	5	1	7	7	7	7	5	7	4	7	7	7	7	7	1	7	7	7	2	1	73.25	0	3
69	5.39470402846448	4.03518909053395	6.86287511112713	6.53700296632983	5.04458551218584	5.38505892206941	5.51631181832962	3.98031506058722	7	6.27742034480914	4.62727347129535	7	5.8405774706798	5.92036729049823	5.98245141129624	6.24845623334818	6.09679742702432	5.69524583611667	4.80512110746316	7	5.58310842500196	3.91696777628829	5.82188873269484	7	1	2	3	1	7	2	2	7	7	7	7	3	7	7	7	7	1	7	7	7	1	2	90	0	3
70	6.42769676622483	3.04342317292804	1.45864775784495	6.78892248322586	7	5.02213899956747	6.66246461927098	7	6.05471617419019	4.52128809669762	7	7	6.0829837578909	5.34381075490283	2.65252029145007	4.10535863498396	1.19430308824236	6.62152032399736	7	2.51002445888689	5.20962842383962	6.44615335476723	6.51632818893365	7	1	1	7	7	5	3	7	7	7	2	1	2	7	7	7	4	1	7	7	2	1	7	64.75	0	3
71	7	3.13367004839464	1.96023213079657	5.64900122080287	2.86070824339804	5.69217412551334	5.22086238345195	4.96793170255552	3.70994901161263	6.66625500377017	2.59176656240639	5.04461226073599	6.88262861905638	5.32226052483588	4.8621340466544	5.88002347769511	7	5.08829943740169	5.73072901917912	6.41686436056501	6.29108353685992	7	6.99301841185844	7	1	1	7	2	7	7	1	7	2	7	5	5	7	7	7	7	1	7	7	7	6	7	77.5	0	3
72	2.5086191130136	7	5.34067648553146	6.67837373496459	3.33769014458013	6.86494728840195	6.44179883689052	4.65914232543647	4.08493997596408	6.01786193701627	5.35383505514738	4.96810161462185	4.95339519060611	6.90525276995117	6.34730042835626	6.69711154212024	3.46644629348314	4.40390291884765	6.53601893613641	6.38509085344652	6.05244560008718	1.87260363600177	6.81228998477676	7	1	1	3	7	7	7	7	7	7	3	7	7	7	7	7	5	1	7	7	7	6	4	80.25	0	3
73	6.10916275411942	4.16509608863417	1.80526149728453	5.86463644238793	6.89919330278843	5.38231166300394	6.73182924878734	4.60658714010949	6.61381940484815	5.70675305936988	4.65603379812709	6.74801802790635	5.38141359452176	5.33566844366529	6.13869148502114	6.3306584196304	3.85422132235817	6.17790259584291	6.41513246304305	4.36080039790723	6.58431000958748	5.83543195738591	4.60061604828013	7	1	1	7	7	7	3	7	7	7	1	7	2	7	7	7	7	1	7	7	3	3	1	80	0	3
74	6.65912571856336	5.70450413140538	5.47971374574697	6.42587509479035	1.7423719323305	5.52793660089935	6.47244910693968	6.48402924234233	4.86656492454878	6.20058069603578	4.67435332363094	6.41274829801416	7	5.2370901275472	6.91265767847651	5.63997604176243	2.61013270701704	3.34819074922104	7	3.80041319698878	4.61654266249517	7	6.81449110835284	7	1	1	2	7	4	3	3	7	1	1	2	6	7	7	7	7	1	7	7	7	6	2	84.75	0	3
75	4.55226534969553	6.45688430317718	3.93370812758531	6.7679263185661	2.71988293729033	6.07408879112546	4.26928334987838	5.98978513200822	6.65094737380911	3.53486226475158	5.54330664528184	5.37679110716643	5.80160370351692	6.951254818365	6.53730257241189	5.80112372551948	5.09147835104279	5.93279686654261	5.29550852310573	7	5.01947397767973	3.57989739970189	6.66623779671662	7	1	1	1	7	7	4	7	7	1	7	5	7	7	7	7	7	1	7	7	1	7	6	85.5	0	3
76	5.49797250461025	3.56011538470486	4.34553903717074	6.3949629794325	3.21758679896606	6.56265187261556	5.24653136562363	5.91542049455772	6.19413208472167	5.17309621551439	4.57848144700031	6.04331954701133	5.86324211388396	5.89290797017975	6.30827475404956	6.34279914638543	6.40768049637576	7	4.90255331524762	5.17231410887711	6.50646392277607	1.80939346872422	4.04840720417031	7	1	4	7	1	7	7	7	7	2	1	2	4	7	7	7	7	2	7	7	3	1	7	77.25	0	3
77	3.33483244803671	7	3.71938928063741	6.085720616467	7	7	6.22415818506422	6.32453237582536	1.38676531131638	3.28803397492554	3.67541700856853	3.6316989125291	5.07803683967411	6.90195688921813	4.90140186864551	6.11895753519145	5.83037533812593	6.16421610189756	6.26941906637604	7	6.07117195996018	4.41402238212553	7	7	1	7	7	1	7	7	7	7	1	3	2	2	7	7	7	7	1	4	7	2	1	7	86	0	3
78	6.82140945957951	4.08317056459433	4.06926648541567	5.34812192573765	4.44181804579774	3.6885226793613	6.19723948512585	5.24003736226003	5.69489702662018	5.96250758384503	4.13554419816901	4.63929325440335	4.815870141366	4.28768648851158	5.20282694265307	7	3.56035174116528	5.81977094959355	6.56105259624146	6.80256183191029	7	5.98669231476073	6.94549622282387	7	1	2	7	1	7	7	7	7	2	7	5	4	7	4	7	7	1	7	7	3	4	2	76.75	0	3
79	5.46575682842058	3.43062424011296	1.0175132805423	5.24940292289008	2.98325331394142	6.26689360175173	5.62603682803847	5.93733258809441	6.2652086573254	5.67797887738085	2.10568463873593	6.99776750046989	5.23375310316985	6.36651056688663	4.17439544231941	6.77915832539878	5.35556928142867	7	5.89159040702247	5.87079193780553	6.51961607935498	3.54382835514304	5.73924748771254	7	1	1	7	3	7	7	1	7	1	7	3	1	7	7	7	7	1	5	7	2	2	4	77.5	0	3
80	6.22139266803886	4.30438174173214	3.80815291691542	5.65264166650042	3.62465154490027	3.7684518112334	6.45731556652659	7	7	5.26560578977292	7	3.90963343109444	3.64556627706193	6.31420515390951	7	6.53724130215439	3.8869940775064	6.14907388540938	6.50729586689697	5.35103893220085	5.23702362328399	4.46673258506326	5.47122363674324	7	1	3	7	1	7	7	7	7	2	7	5	7	6	5	7	7	1	7	7	2	3	3	80.25	0	3
81	4.8679829009828	5.37245154387613	3.88456203784961	5.40511529566207	1	5.84315334518512	6.80934606294302	5.5791640286271	6.1495439858913	5.26305776915043	3.91052445648088	4.63662552806788	7	7	6.45205371239261	5.01675833770286	6.88230988460321	3.80783070840554	6.66329576657119	6.12583194719041	6.65226108623014	5.10412367519859	5.2919050597661	7	1	1	7	7	7	2	7	7	3	5	4	3	7	6	7	7	1	7	7	4	5	3	52	0	3
82	6.90235370709969	6.05460325116749	4.50655852471703	6.23433995114317	3.47911786059661	5.80993719195928	4.80670298018651	6.44425638298113	5.27951547477991	3.47327400972914	5.99713333262218	3.84161998621275	6.38619271118483	5.26660805344577	7	5.96502844896375	6.12424052083747	4.10916472666025	4.00162743210737	6.17787929635572	6.79661050897706	2.8626181062785	6.98325027645722	7	1	1	7	2	7	7	7	7	1	7	6	4	7	7	7	7	1	7	7	4	1	2	92.75	0	3
83	3.4829891417029	3.53143339461188	1.90721296473979	6.8565777743543	2.94976206492434	2.3314138921283	6.80123603635313	6.80701795882803	3.99658123946833	6.25740087431546	4.91369421759519	6.27086996165873	3.63146327191564	6.25628002312356	7	6.18131802544164	6.13498127252477	6.87797251426524	6.51490083724927	5.66560669996865	5.98109244585008	6.98709159151648	4.21179917477445	7	1	7	7	1	7	7	7	7	1	7	6	1	7	7	7	7	2	7	7	3	1	5	74.5	0	3
84	6.55838332858146	4.49372324874834	1.23316461074556	6.79844286035837	6.93424756371595	5.37678121034496	6.25690986828152	5.01591989333169	5.97470154993206	7	5.49623333884958	6.55970594940626	7	5.49473940172292	5.90968545137509	4.56851334414761	3.98501583726434	6.68511596232435	6.97272016536293	2.81468540156586	7	7	3.19212379008655	7	1	1	7	7	7	3	7	7	1	7	1	2	7	7	7	7	1	7	7	2	7	7	64.25	0	3
85	7	3.6011861864701	5.05630688559178	6.47851381599959	3.75203300002567	6.00444699545493	7	6.25717030860844	5.62656676380825	5.16760133912716	6.54181556455569	5.68494128063591	4.2724806576152	6.3212799597651	5.3575673672874	7	2.60425387819402	5.77557232228458	5.31881861181898	6.22664575632749	5.01139157584337	5.20229656540186	6.46929638709615	7	1	3	7	1	7	7	7	7	2	7	7	3	7	7	7	7	1	7	7	7	7	1	81	0	3
86	5.71187828540185	4.05035029404235	1.2727251118802	5.71065823243383	2.08783552448455	5.8978184872536	6.49170408346331	7	6.76186285134312	7	6.03282283096995	6.19327184731506	3.33039086482167	4.19389932289632	7	5.74414502838413	5.79561159769001	3.57510005354975	2.33688964660527	6.66154653692185	5.82904394935997	5.88341846567651	6.67612453169872	7	1	1	7	7	7	7	7	7	3	2	2	2	7	7	7	7	2	7	7	2	1	3	84.75	0	3
87	3.86996867224743	6.21495664952409	1.1478375142945	5.42821291497535	5.78286596106392	3.54007500722851	5.95652926770258	6.58012369331067	5.9706972294365	6.95298182463964	5.76693350595111	5.46117536723099	6.90909155321179	5.63355640136991	6.2014650891243	3.11001109064141	5.58138720332994	7	6.83007780460999	3.73135412848131	5.10025851494736	4.2067573275278	6.84481139538422	7	1	1	5	1	7	7	7	7	7	2	7	7	7	7	7	7	1	7	7	7	3	3	67.5	0	3
88	6.00575073153088	2.92282061713199	3.18182275664563	5.67421249502854	3.85683599067842	6.15438259739427	5.00582317405781	4.73360455074752	4.912235278942	5.67869330246054	4.31748168211667	4.54170427159902	6.09903943017572	4.53833840535238	5.20829183287493	7	7	5.96856559858817	5.31804622047614	5.74334830848729	5.8623258191366	7	6.89057360989971	7	1	4	7	1	7	7	7	7	2	7	7	5	7	7	7	7	1	7	7	2	2	7	84.25	0	3
89	3.96916676414041	5.50424916381024	4.72845880986402	2.21959720323751	6.00816778561382	6.78593933733749	5.8657050108108	7	6.4914389084941	7	6.93369553504922	5.93601921121698	6.47050458619668	3.95569603019134	5.6906954887684	6.70557493859	6.70528683894336	7	6.17201295417422	6.32861836912915	7	7	6.31298706610749	7	1	1	7	3	5	7	7	7	1	7	2	5	5	7	7	7	1	4	7	4	1	3	82	1	3
90	2.07594845979593	5.27399127681285	4.18068493837714	5.03355543824778	6.82160548383917	7	7	7	6.16490229142867	7	7	6.85725587095271	7	3.96797520134474	5.64778521976311	4.33690006501872	7	6.43035509511626	5.34817374759504	6.51004775263971	5.96151993978525	6.04805212396363	7	7	7	7	7	7	7	2	7	7	2	5	7	7	7	4	7	7	1	7	7	3	1	3	95.75	1	3
91	7	1.54935663952902	4.53732064344573	4.78366384696606	7	7	5.82028031721532	4.8978268323586	7	5.27529195439086	5.86486933580686	5.82110788962154	7	7	7	6.88396113882404	6.77985045310839	5.18411125041959	5.24878906454764	6.70753161972127	5.13128646884322	7	7	7	7	7	1	2	5	4	7	7	1	1	4	2	7	7	7	7	1	7	7	3	7	7	97.5	1	3
92	5.05761000588284	5.82759493458032	4.49642270884662	6.59451597639077	5.48086903643869	7	5.3158970291909	6.86088455428046	7	7	6.05222281737122	6.24757330735062	7	5.828911583705	6.65507464010884	6.02344232637411	6.48566564702634	6.49780469058987	6.50888891990304	6.46997788322093	7	5.13080304053324	5.21668887370507	7	7	7	7	2	7	2	7	7	7	1	7	7	7	7	7	7	1	7	7	7	1	2	108.25	1	3
93	2.28985650464927	2.62624281329806	5.06968991491313	6.76665361570104	5.17945078229435	6.7657149425998	7	7	5.49118692266681	5.52445516178075	6.40559141392858	6.51304918371194	6.50326542903752	7	5.69332521240855	7	7	6.57454326601833	6.59563237170073	4.7126446623049	6.52730039944946	6.72955018560862	5.64575196804778	7	7	1	3	7	7	7	7	7	2	2	1	3	6	7	7	7	1	5	7	7	2	3	109	1	3
94	4.57787388393674	5.55044965363328	3.57761267977287	2.96533957529384	5.61387803721034	6.49272058459905	6.89022879646939	7	4.8827684446349	6.62496096632708	7	7	7	6.66300372490126	5.85736437561522	7	7	4.6270066061943	5.80243699741379	6.23403318226778	6.43141100488372	6.67304878142733	6.49686035962604	7	1	1	7	3	5	7	7	7	1	7	3	5	7	7	7	7	1	7	7	7	2	1	85.75	1	3
95	6.76471928600223	6.55252663938316	5.13885400478138	7	6.86862501356452	7	7	5.92382074516354	6.8048796508744	7	7	7	5.20267130983729	7	6.1080348124244	4.75035833423394	7	6.77299135340366	5.62062975240777	5.9805766000701	6.04892690289555	6.79008633584936	6.68372707269368	7	7	1	3	4	7	7	7	7	2	7	2	3	7	7	7	7	1	7	7	3	1	3	92.5	1	3
96	6.8867347266203	6.74533342116651	5.42866166444025	6.37370905251942	6.00871707293518	7	6.66794963540693	6.24454923085178	6.15736635155677	7	7	5.43575986521988	6.22185058272337	7	5.08650220703069	5.68263014554961	5.87974213077573	6.30637129949709	6.87003269580078	6.33185427495787	6.07652324654935	6.09170457903113	6.71243773219435	7	7	1	3	6	7	7	7	7	2	7	1	3	7	7	1	7	1	7	7	7	1	2	97.25	1	3
97	2.77144373171199	2.7142903952411	4.80913794645623	6.77452110991371	3.78152775454814	7	6.6861112701975	7	6.41916873472585	6.18041843926012	5.17622113542723	6.70417737416278	5.98461678093765	7	7	6.96087824434888	5.58757927892612	4.80401653384826	5.5707596698623	6.81623315725511	6.88405196459179	3.12422833836815	5.81586372614798	7	7	1	3	7	7	7	7	7	2	7	1	7	7	7	7	7	1	7	7	7	2	3	107	1	3
98	2.50194608045119	3.70043137288086	3.07688210550538	7	6.16944705495148	4.65125732101994	6.77960921745415	6.65942577351104	6.21578197995563	6.83909499315108	5.4060441459728	6.21527647955849	6.83058795679037	6.95314129758423	3.23843754867468	6.87830107406917	4.99980939467004	5.36910657167595	7	6.54614642655622	6.68935635624961	6.74573696070427	6.41975840595683	7	7	1	7	7	7	7	7	7	3	7	5	2	7	7	1	3	3	7	7	3	2	2	92.75	1	3
99	1	4.05392917940669	6.1133837125134	1	4.61494951413821	5.06279836588493	6.39713355041663	5.32890333298628	7	7	7	5.65097033622498	5.98957616708605	5.93940066548462	6.97028586565325	6.4559008040746	3.11477116979219	3.68586564077185	7	5.43889871476796	6.69339124988054	5.08527706014151	6.94059610624325	7	7	7	2	7	7	7	2	7	2	7	2	2	6	7	7	7	1	3	7	2	2	2	102.5	1	3
100	3.82212307442517	4.16528207394557	4.93092954305719	6.03552572143779	5.28192749642555	5.47224206451769	6.06462172936349	7	5.55204978341308	5.92559925138411	7	6.66502917142487	6.49317507404309	5.03649973167514	6.24610690281597	6.81780158498412	2.52433161277284	6.48201525353912	6.43665843572354	3.83183689793014	5.71886862785519	6.97795604640273	5.88011819707962	7	7	1	3	7	4	3	4	7	1	1	1	4	7	7	7	7	1	7	7	7	2	7	92.25	1	3
101	1.99675164900214	2.17519667872807	4.00564869728968	6.22754519197916	3.94321614290268	6.56458523529806	6.66455051512663	6.74065378513803	4.992607935072	7	6.45622092729755	6.71449471322261	7	4.54871328183856	5.35211195910482	6.82209857967897	5.56737052247274	6.29349835623948	7	5.96994916339794	6.44342131752577	3.03226290558131	4.96591777441036	7	7	1	3	7	7	7	7	7	2	1	3	4	5	7	7	7	1	7	7	5	2	3	109	1	3
102	4.61515340702141	6.37198714996066	6.23898706730298	1.73136620744269	5.01188718116812	6.91756095698132	6.22359677620909	6.85654297878015	5.00677479189247	6.61917369785234	7	6.64498805281873	6.11214120557929	6.51100789715455	5.81305606732486	6.76893358057124	5.62830997187788	5.04275873508993	6.91444345223926	5.56080566746957	7	2.77795727193908	4.18840840867355	7	1	1	7	2	7	2	2	7	1	4	3	3	4	7	7	7	1	5	7	7	7	5	87.75	1	3
103	3.84186288378881	6.67147167652007	6.08937620107565	2.03611009052759	5.58609551839137	6.95421222186459	6.13835775223793	6.60657358173142	6.81558281209919	6.9749754733524	6.65410140717448	4.45236122872235	5.27509462481573	5.30074798789925	6.39168093568814	5.06392745597177	6.91355598875449	5.32910120961456	7	6.47863812438996	6.81306678527429	5.81154385849413	5.10623764778156	7	1	7	7	2	7	2	7	7	2	1	3	4	5	7	7	7	2	4	7	7	5	4	87.5	1	3
104	1.36389122406251	3.9015447512229	3.88569764372828	6.72885390668586	7	6.43889684394972	6.13437941074624	6.8280893603574	5.89442850190963	6.81563673356125	6.46392063812995	7	7	5.71391826273451	6.73753319237313	6.84952440140079	6.47387257975894	6.67695599866802	6.2999498604643	5.94530553424074	3.03796703198371	5.49984566189164	6.95998590243619	7	3	1	7	7	7	7	7	7	7	7	2	5	7	7	7	7	1	5	7	3	1	1	104.25	1	3
105	2.05398447199318	1.05851121585572	7	3.12767130963597	5.40160848735014	4.54164703015638	4.20603439663627	6.65985799676112	5.7448843502797	6.28377218300723	6.60725866262844	7	6.12783716496558	6.10763382162324	5.59838426058403	6.85702725004703	7	6.7598936941716	6.18568493874481	6.15284402018564	6.14159208639874	5.04710291620296	6.37223727570152	7	7	7	1	7	4	7	7	7	7	3	6	1	7	7	7	7	1	7	7	7	2	4	82	1	3
106	5.09309967391368	6.40717121418903	4.24137085187856	6.15622444588587	3.74261517661875	6.79842730504358	6.04054195251513	7	7	5.60397607026697	6.44071338749841	5.17694643777396	5.07984787659011	6.86443306261766	6.8261172091413	4.3891845574728	5.13570347856854	6.15970286943968	6.64018125121332	6.88874316961342	6.33293880787867	5.20079689844742	6.40651075558658	7	7	1	2	7	7	7	7	7	7	7	3	4	7	7	7	7	1	7	7	7	1	2	109.75	1	3
107	3.94133494225945	5.62120766822631	4.83629199917355	7	5.0807459658469	5.87171510185394	7	6.56477306579948	7	6.74917309993065	6.77107513870007	6.18745143509552	6.68375882403511	6.82331364629131	6.62317364204186	6.19251638523125	4.12997825412899	7	2.98730760178115	3.54444755921319	4.49269560729751	4.34228545398322	6.53899877610073	7	7	1	3	7	7	7	2	7	7	7	2	3	7	7	7	7	1	4	7	7	2	7	108.5	1	3
108	6.33871404070855	6.20798014454902	5.21879026297687	7	6.79986159891352	5.04166471942757	5.57671623365933	6.98874619564993	6.2591298850098	7	5.94092831912306	4.80938811097675	5.59699794868823	6.43302595761086	6.31078587136683	6.5934891712229	4.91590019319669	5.00408471719964	7	6.85857379864538	5.89781838470909	6.10320315799019	5.01394185972712	7	7	1	4	7	7	7	2	7	7	7	5	7	7	7	7	7	1	5	7	7	1	2	79.25	1	3
109	6.46700150499369	6.73850613439775	6.15132202007599	5.20683034062988	4.75689533846335	7	7	6.6686674783451	7	4.97108858743356	6.610686941523	6.15830292407155	5.90537311635118	6.4347252599503	4.93899666744558	6.89510493436099	4.51426427309944	5.42101549771544	4.78227701227115	6.28881653552328	6.18395063394301	2.86323182333249	5.22217616216987	7	7	1	7	2	7	7	7	7	2	3	5	3	6	7	7	7	1	7	7	3	7	2	95	1	3
110	4.50510420209138	5.75729172852959	4.77291716657036	6.78043247231326	4.37389029037409	6.40311444862265	6.83769794350855	6.03746957261118	6.6299884543146	5.17289483392381	7	5.95836517495844	7	6.51431909515297	4.50079571938578	5.83001463569435	3.85677149477773	5.56712849306335	6.74002930230276	6.26527782704561	5.57813376862821	4.98478300627434	5.47958806794753	7	7	1	2	7	7	7	7	7	7	7	4	7	7	7	7	7	1	7	7	7	1	5	89.75	1	3
111	4.7604299994188	6.82970192066286	5.3773470590791	1.79545158878898	5.26591274000658	7	5.55467577880004	6.71279644885539	5.96090696192747	6.30595958424611	5.22589699677414	3.99889357006312	5.61508433024795	5.98263313136415	7	4.53983209889917	7	5.29370633617812	6.53872554990537	6.6933502375847	6.9897249670594	4.01703118504068	7	7	2	1	7	2	7	7	7	7	2	3	7	7	5	7	7	7	1	5	7	3	1	3	91.5	1	3
112	5.79764690494777	5.17762793168024	5.44696299342768	7	6.63954930333734	6.7091534073593	3.60739023832206	7	5.11447641441068	4.96501192127797	6.83967220031517	5.75979983268065	7	7	4.79736540303781	6.28744095168288	4.76097319238676	4.85473565876097	6.67891169907904	5.86880727160244	6.06464332507642	6.19798809972942	4.49590020481565	7	7	1	4	6	7	7	7	7	7	7	3	7	7	7	7	7	1	4	7	7	1	7	87.25	1	3
113	5.7399282371243	2.66455880019255	5.20879672621902	4.62056018726809	6.84305726726534	7	5.64626376622193	6.65704923443826	7	5.88275451493121	5.56014906563488	5.40763019747179	5.32969522836343	7	3.96688323733347	5.53667793688569	7	5.51157553675238	6.57208506653643	5.94896913787882	4.53123657356373	4.54425895434906	6.66013218360885	7	7	7	1	2	4	5	7	7	7	1	7	2	4	7	7	7	1	7	7	2	1	3	95	1	3
114	6.3080670453947	4.41041751828482	6.00025338503725	7	6.44444089720524	5.88262132520414	7	6.11860155255003	3.88565097021568	6.35954108685284	5.90885479875964	4.29130696198958	3.62392805405512	6.4401110227794	6.67007897286767	7	3.54790027695966	5.36578331889284	6.21827631002975	4.92985523027369	6.52595686358185	6.83688676007788	6.35953907122704	7	7	1	6	7	7	7	7	7	2	7	2	7	5	7	7	7	1	5	7	2	7	2	94.75	1	3
115	5.61221234713709	5.17217831290553	3.13536229903415	2.78436615601004	6.80730293131947	5.33945620841453	7	7	6.23036466948796	4.43932587834276	4.13148331105926	3.75586795571822	6.38337111368437	6.30717708009177	6.89665800395546	6.64847276670591	5.1763301068024	6.69062306161401	5.63527449056195	6.3732575412746	5.91174229814279	5.70142381854339	7	7	2	7	7	2	7	2	7	7	7	2	7	7	7	7	3	7	2	7	7	3	2	5	79.5	1	3
116	3.82467265866246	2.23277322368895	3.22263127209835	5.87558853424661	7	6.40262881192027	3.6275574070808	6.55457756058011	7	7	6.62565952486525	7	6.80736170836455	5.39085916135144	4.56992125394797	7	7	4.23692171207778	4.61739323361285	6.39687726787359	4.32244709391676	2.74351042503062	7	7	7	1	2	7	7	3	7	7	7	7	3	7	7	7	7	7	1	7	7	3	3	4	85.25	1	3
117	4.08929550010234	6.29064744370121	6.56103966724599	4.92624853794671	5.6745405323578	5.62418207803124	6.72665446429378	7	7	5.70385471754988	4.72145479681838	7	6.08320754534569	5.52411927674231	5.57363856874922	6.4981864486586	4.8843519585733	4.80682485041863	6.90818601638709	6.29562830206222	6.74550824538561	5.88893072871175	5.80381769747219	7	7	1	7	1	4	7	7	7	2	7	2	2	7	7	7	7	1	6	7	4	4	3	86	1	3
118	5.2049166247978	4.56352248779172	4.00457116259765	6.98457215782851	3.22506466520205	7	6.73642534326595	6.70936601934909	6.59030199071435	5.75075024935827	7	5.30280961158343	4.38853718000384	5.67537377321036	6.65515813929145	6.55846890328634	4.83408402333832	6.22456682015984	6.53554152444456	6.90695494087995	6.25609808516617	5.33975474874789	6.21981341500579	7	7	1	2	7	7	7	7	7	1	7	4	7	7	7	7	7	1	7	7	7	1	2	101.75	1	3
119	2.42698853751556	4.13842473262081	3.60056069269542	5.80465248885096	6.83598631608186	6.07054890544567	4.52141615785056	7	6.71520983239111	4.62309555968855	2.29299518027659	7	7	5.97382164533369	6.14683597331272	4.62651200374828	5.64810918216927	4.12984574580014	5.72528530610739	5.05896804488649	6.83350516346175	7	7	7	7	1	6	7	3	7	7	7	2	1	4	6	7	7	1	7	1	3	7	7	2	7	91.5	1	3
120	4.14082587076597	1	5.20098935464347	5.5191217000359	3.88187822747624	6.30779422686026	6.27583479618966	5.82854468991426	4.88647062390513	5.13255745194022	6.43745225136961	4.76983616134584	6.50771611422513	6.07916457718432	6.93459483339487	4.5981524831594	5.87607849435489	6.09215593588538	6.62094597414969	7	5.18440486793872	6.9454753679607	7	7	7	1	4	7	7	7	7	7	7	4	7	5	2	7	7	7	1	7	7	2	1	7	93.25	1	3
121	6.49082934780003	2.22674220269736	7	5.16484108642846	5.21260311376654	5.1248357553523	5.94237789363546	5.81761986292147	6.18599022082211	5.05916655864283	6.36850838040353	3.87115387485369	5.0537341024562	6.01594409036309	6.41041682416919	6.49917897084742	5.93139049454039	4.86999062302939	6.5904323420702	6.6979641435618	7	1.13851768010249	7	7	7	7	1	3	7	7	7	7	1	7	2	7	7	7	7	7	1	5	7	3	2	1	94	1	3
122	7	2.45625237778506	5.68193938352877	4.77076361010957	6.80680286313851	7	5.268773854635	4.80059983429376	6.84126705575061	5.61676228256246	4.7470322908205	5.91271244593987	7	7	4.18741227854532	6.94190181229551	6.51662464259843	5.39507094915915	6.69818268420649	6.01121870605565	5.11232425353179	3.52493219188236	5.52802261698395	7	7	7	1	2	7	3	7	7	7	1	7	2	5	7	7	7	1	7	7	2	2	2	96.75	1	3
123	6.99831461546586	5.71649088166153	2.80759893690217	6.88114181966638	5.87523165620329	7	4.8584546831201	6.14025990794663	6.89785578256226	4.2616579515428	6.99658408474005	6.31378013043996	6.06508465317173	5.11581737257152	7	5.74724818186255	5.23380478829155	5.37850996459711	7	5.25511825642801	5.47492754904223	6.37793921658573	3.52426976889901	7	1	7	3	7	5	7	7	7	7	7	2	4	7	7	7	7	1	7	7	3	1	1	86.5	1	3
124	4.54815717788292	1.93586170927726	5.16522226609738	5.32478014669452	6.02273201739869	7	4.62351868812234	6.14111046860717	6.72360880178594	5.00367098552445	5.42529451851397	6.21142376719129	2.04274799772847	6.27265780836999	6.73817310911026	2.97787606309351	4.69743365686489	6.01118432080975	6.76232239949769	6.90296771062089	6.34053077961649	5.432987461174	4.09672200328353	7	7	7	1	5	7	7	5	7	2	1	2	1	7	7	7	7	1	7	7	7	2	5	102.25	1	3
125	6.54582557233953	5.54355216650044	5.91166897804234	7	6.33118902771558	6.979892064714	6.5174160753431	7	3.63837732457303	5.44879343961158	7	5.44350783687848	3.59298432583618	4.76000774660825	7	5.07847002481078	3.54702149144512	6.73583109050492	5.85847635053581	4.76803409654481	5.85958111713208	4.86243607381202	5.92551960822299	7	7	1	5	7	7	7	7	7	2	7	3	3	3	7	7	7	1	5	7	2	2	2	82	1	3
126	3.38360975632877	4.54192618034306	4.57650132189679	6.42128319015811	6.34906688560089	5.36395566091467	6.84631381156153	7	5.30754795976571	7	6.79850850692432	7	6.22550100184812	5.47027505689374	6.60031581418045	5.17708969309837	6.75174376007037	5.64704447456455	6.90922261701441	6.02876048262028	2.67670587939878	5.24951001696603	5.76581456545725	7	3	1	7	4	7	7	7	7	7	7	2	2	7	7	7	7	1	4	7	2	1	6	95.75	1	3
127	2.84682166361608	3.83814701177087	4.71215415720931	4.86795227560159	6.44060513036831	5.71140487977732	7	7	7	3.63267061744224	6.73912437791623	5.77813808862749	4.80009401660581	6.84728568477017	6.9058696965471	5.98734027909483	6.50538840921444	6.47929203393609	6.6308814114765	6.39328437949373	3.25874877245434	6.38071831706358	6.60336287420271	7	7	7	7	7	7	2	7	7	1	7	3	2	7	7	7	7	1	3	7	7	5	7	95.5	1	3
128	6.67698459615209	7	4.78123402173325	4.33000694818308	4.94696374330588	6.83945879156556	4.58419437064457	6.13923933466576	4.61745938127941	6.94441283333037	4.59712943751363	6.49819257404121	6.45575699291972	6.33067843055891	4.87936749440697	5.53518704446075	5.66285689998098	6.63842712098677	6.92510582984322	6.44124305515091	5.08289606197985	5.92981677839068	5.51894931454518	7	3	7	5	7	7	7	7	7	1	3	2	7	7	7	7	7	1	7	7	3	1	4	95.25	1	3
129	1	3.03014742234463	6.32448717688046	2.70006086895717	5.69948577527778	5.81644402487902	6.71675786733465	5.95482549664062	6.21114693320963	4.9562768839083	6.32351187491264	4.88626441510858	5.17464127928788	7	6.19929383910314	3.44311614339886	6.06570763512838	6.29790075679369	7	6.21069030467814	6.14565435975056	5.02314009871129	5.65054800446999	7	7	7	3	7	7	7	7	7	7	7	2	4	4	7	7	7	1	7	7	7	1	1	98	1	3
130	3.02158399639754	2.09239521527217	4.40973342218939	5.37386531642395	3.23274692278171	6.1021044385165	6.20842655286751	7	6.00220137755948	7	4.37490842529699	5.42902431770138	5.6424696705222	5.22298014422467	7	6.53604560893872	4.07715900960845	4.99749362489081	6.58928553498635	6.17598433126808	6.90154535641114	3.34309479597272	6.22737156038122	7	7	1	3	7	7	7	4	7	7	6	2	6	3	7	7	7	1	7	7	7	2	7	81.75	1	3
131	3.11975139157601	1.63187262326323	4.34241968517013	4.57968968790811	3.51940318034095	7	6.52672487129858	6.57681960535909	3.89913607768393	7	6.70261194274046	5.28599051978146	5.58907766404516	4.57652874737123	6.86123196847956	6.58130383937306	3.49310723374276	5.13984266505262	6.37961403921773	6.63599034540543	6.09717383351019	3.14404016910911	6.61299543049378	7	4	1	3	7	7	7	7	7	5	6	2	5	3	7	7	7	1	2	7	7	3	5	89.5	1	3
132	7	6.23565245728961	5.24168137814689	5.47661007830556	7	5.88727862802901	6.96437433417846	6.24953938060082	5.91340198639855	6.07631814934037	5.88520962733482	4.91648018031095	7	5.20685546225003	7	4.67847226014786	6.39047827470397	3.09973767459733	4.79947766644487	7	6.71341868092254	3.78095024765292	5.68792580659902	7	7	1	3	7	7	2	7	7	1	3	3	2	4	7	7	7	1	7	7	3	1	2	85.25	1	3
133	1	3.55751483010685	6.03566616231665	2.72037478202114	5.88491410262856	6.8634847815103	6.31907883158295	6.41830595170852	4.82730336292021	5.84124708786248	7	4.10782381700256	7	6.37953485123112	6.32576314162764	3.7525282597576	5.55655147036283	7	5.60880037296355	2.43945244127955	5.79375466842153	4.86113350554603	4.94753868306683	7	7	7	2	7	7	7	7	7	7	1	7	4	7	7	7	7	1	7	7	7	1	7	96	1	3
134	1.41447544613034	4.43249112292521	4.17942645744638	6.65974022015655	7	4.7765752408824	5.91237506543792	7	5.46483472444045	6.90505822353678	6.20593207506243	7	5.37125504503172	4.48452214488498	6.91576105426188	6.24900728474239	7	6.73319862710104	6.66022676185229	7	2.93247002255706	4.70742164177344	5.64768195482929	7	6	1	7	7	7	7	7	7	7	7	3	2	7	7	7	7	1	4	7	2	1	6	94.75	1	3
135	1.60309660388244	4.05288840136631	3.38447285243768	5.92706458649726	7	5.57049856071845	5.96831493741926	6.13356255345467	6.15201359494905	2.9336249995933	6.61798373079623	5.67163431757845	7	5.09853748737427	6.99642787698522	5.01636475549265	6.16436889408232	4.19290412628163	3.65462007606351	4.35183096057781	6.41054809461985	3.5961680225709	7	7	7	7	5	7	7	7	7	7	7	7	5	3	3	7	7	7	1	7	7	3	1	2	90.5	1	3
136	4.06193729897575	3.74551076707221	5.49982507747327	4.1992583382118	6.59267576202473	3.61347862765637	6.06657231930307	6.89445813631723	6.81426619474034	6.95883427619634	4.31887961138366	6.45383375457537	7	4.96411922598962	4.11904965703872	2.93708391423904	5.31751578467065	5.22664606950627	6.3900871009251	3.30096039624865	6.155075156928	7	5.01159552229205	7	7	7	2	7	7	7	7	7	5	7	2	7	7	7	7	7	1	7	7	3	7	6	72.25	1	3
137	4.57792101355341	6.47745551150524	6.58159807083997	4.83899285108493	6.57177338833662	4.87686690359119	7	7	6.54430942756551	4.25138795231959	5.47350988665218	3.22084072940769	5.46616565914913	7	4.07357076094176	6.52253004925026	5.62902134121328	4.49704444031973	6.92617855079116	6.95695772064211	7	6.73017343055092	5.79170909340485	7	7	1	7	2	4	7	7	7	7	7	4	1	6	7	7	3	1	7	7	3	4	2	76	1	3
138	5.48574198911155	5.81390291402857	4.40246381661555	3.38217013902156	7	5.29702602239892	5.31749872509735	6.98586711034176	5.26866022910623	4.80997634031461	3.84626207829975	6.74758512246093	5.8517464263371	3.55154731877023	6.84978728555321	5.4477722676899	6.16040194836833	6.52023577819308	5.04497802914507	6.0832024319446	7	7	6.74271026568002	7	1	1	7	4	7	4	7	7	2	7	7	5	7	7	7	7	1	7	7	4	7	7	72.75	1	3
139	6.63401087002702	7	5.72469328766853	6.28696807230119	5.68003213209847	4.52247179165369	6.18309658750973	7	7	4.91741522254056	6.50903526890475	6.02998330471019	6.26178361925689	7	5.91297882645475	5.4509627072915	5.945738228334	7	5.31220235683294	6.77753413124408	5.04175004904199	2.89694177128336	6.57934298946178	7	7	1	3	2	4	7	7	7	2	7	5	4	7	7	7	7	3	7	7	2	6	7	88.5	1	3
140	3.66508110124161	1.85628000703919	4.75342108332837	5.63849848747944	6.53134105432863	6.15358567167893	6.29166863666887	6.28087469322596	6.5495228661242	4.45973727336633	2.91753555510068	6.04186144321821	3.32477138909561	5.2545088911192	4.7295520432132	6.29331080505188	5.59707982282467	7	6.87011285251082	6.54429985626085	5.21754648176564	7	2.96351530254942	7	7	7	1	7	7	7	7	7	2	1	2	7	7	7	7	6	1	7	7	7	2	3	97.25	1	3
141	5.18283034391627	5.21597441355804	4.28168826612146	6.3840270401618	4.49765136824026	6.82232769810755	6.24850312249719	5.97332109021446	3.84028579935754	5.02914487670876	6.4826645438125	3.65008457903407	5.71825338413252	6.23562631214326	6.5947688091294	6.25121945815444	3.85561758968359	4.61953450184429	7	6.97273747323254	4.94062366269179	4.92206756106073	6.65871796652641	7	7	1	2	7	7	7	7	7	7	7	7	3	7	6	7	7	1	7	7	7	1	2	89	1	3
142	1.97278565374623	3.55486506594679	3.61576520036434	5.09576363187602	4.91183366828293	6.70169463192039	6.75320839565371	6.15727054896416	6.47716270087471	4.13784491200887	6.04765734386396	5.97184016865184	6.28241762765272	6.76724858065814	4.4173970832179	6.32342717549865	3.18914926108512	4.30198655018786	2.67836084326959	5.7657427918002	4.99491878835367	6.56374463779513	7	1	7	1	1	3	7	7	7	7	6	5	7	2	7	7	1	7	1	4	7	3	1	5	83.75	1	3
143	3.47331516043921	1.94630680591117	5.83340277934746	3.8912268145718	4.4604129396214	5.59340924093642	6.13915827697082	7	5.43177360117812	5.3357855776835	1.29295492611372	6.11658213543243	6.16603753550666	6.60638048027323	3.13343855013272	7	5.46032318534161	6.59625567500107	3.72005235916329	7	5.21119088957742	6.11638957455122	5.21513851891745	7	7	7	1	7	7	5	7	7	3	7	2	3	7	7	7	4	3	7	7	3	3	7	81.5	1	3
144	4.4670224870062	2.52960408973124	6.05211568314018	5.97328800273502	6.27485763512918	6.76388243275448	3.44738017837801	7	5.76780637876294	6.73715481802685	5.76524345135333	6.08914444444652	5.41505307002108	7	5.91963885727233	5.0384927766143	6.78557559410832	5.09437094476894	3.4361514292264	5.27128852257892	5.9094223712671	5.44887457439441	5.2478412396144	7	7	7	1	4	7	2	7	4	7	7	4	2	7	7	7	7	1	7	7	7	4	2	89.25	1	3
145	4.66684395867058	1	2.53779371635756	7	5.63307797889289	7	4.88403060093675	6.72084353736947	5.30295433910256	3.53095507573537	5.13760640408175	7	6.40106375715354	7	6.83345995827141	4.47126985104606	6.38794082023265	6.14418311272927	6.02835310535154	2.42935664722115	6.68180571157351	1.57658757367999	6.57675918482037	7	7	7	2	7	7	7	7	7	3	2	2	1	7	7	7	7	2	7	7	4	1	7	86	1	3
146	4.70994554207032	4.68386862881566	5.74058146300141	7	3.73847910796117	7	5.15532514026417	6.7533064498673	6.85768488478248	6.66117312003165	6.6384921822349	6.2196834338059	5.47778274758599	4.70787149537808	6.21471131960166	6.39239849451129	6.58363830673988	5.63653534929274	2.14359410316062	1.59171197256591	4.21963174021096	4.56818638459534	5.76129487630866	7	7	7	3	7	7	7	7	7	1	7	7	3	7	7	7	7	1	7	7	7	2	2	99.75	1	3
147	6.04435915229884	6.52877844174902	4.08648271104754	2.38069350637864	7	4.44288754585063	5.24505779047832	5.96553386781146	5.3393881436975	3.86292068207446	3.99698544018682	6.5952528700853	6.07840320323244	4.97850531769456	7	7	4.99185403319732	7	5.78316947946928	5.29660362741718	5.46658276227812	5.75084620471899	6.85905633965003	7	1	7	7	3	7	3	7	7	2	5	7	5	7	7	3	7	2	7	7	4	7	7	82.5	1	3
148	5.69630360952524	6.19018845518033	7	3.59762492857365	4.03421690949912	7	6.19536537211032	6.70013089159345	4.55844128042736	4.8011925402585	4.77134966924272	3.50716514779671	3.31808447650893	4.03283918179301	5.97417147348596	6.68632288755776	7	6.8440159661748	6.98385441774725	7	7	3.83874733685114	7	7	7	7	4	4	7	7	3	7	1	7	7	5	7	7	7	7	1	7	7	3	7	7	81.25	1	3
149	2.42510379730122	3.71125462526046	2.99774720150289	5.303614980747	5.49410229962524	7	6.9287486183219	5.9522695688885	7	4.7742555302555	3.85466374511869	6.3972919409955	5.34099799857666	7	4.86440979628474	5.42017413929527	3.03725535046264	4.66591126887004	2.491240246722	6.72851997990701	5.29275828119932	3.19208346799597	7	1	7	1	1	2	7	7	7	7	4	6	7	2	3	7	1	4	1	2	7	3	1	4	90	1	3
150	4.29534622480907	2.4935050310653	5.23339404998411	5.38295593217375	5.15179821911389	4.42564273209631	5.83254928014505	7	6.71378181787259	6.00636015937587	6.76000319320949	5.11392978680107	7	5.91029873543655	5.44187178750291	6.26044692850485	7	5.72730994578252	5.05542586884929	3.66218753224818	4.45052297313524	2.76174965180572	5.44189909442147	7	7	7	1	2	7	7	7	7	2	7	2	3	4	7	7	7	2	7	7	7	1	3	84.75	1	3
151	4.32410799754782	2.49564095433933	4.39106009478769	5.94561443307996	6.66739159002724	5.94327217161253	3.72860672114791	3.20782452015743	7	6.35965050647618	4.95653304349473	6.8362692289368	7	5.65801090805694	3.4263466520115	6.69004316626876	7	5.95552661541927	6.46587137718702	7	3.51646802378145	2.14093864859557	6.40459503810778	7	7	1	2	7	7	7	7	7	7	4	3	4	7	7	7	7	2	7	7	2	1	2	81.5	1	3
152	4.53579416710854	6.77826833017725	7	5.77718643565332	6.6905915083576	7	3.14231413309998	5.51577426228739	6.64847880402265	2.9552595540634	6.26945626427162	5.84184412207614	3.84883061196847	5.16516243305932	6.61252652207073	4.19392254575024	7	3.68613469899892	7	1	6.57416815653614	5.85159300058193	7	7	7	1	5	7	7	7	7	7	2	1	5	7	7	7	4	7	1	7	7	2	1	7	73.25	1	3
153	6.37338512614871	1.88454606740551	4.13943385998537	3.15165269794344	3.66945797088183	3.18778336239872	4.97124535180012	6.63971544392668	5.68747505538541	7	6.90333535844501	7	5.19451064642404	5.06841045874739	6.69803314042725	3.47532917186415	6.02555579783878	4.62647035991825	6.59255779564186	3.65891666997567	6.54788503289005	4.92545403556209	5.96140957339326	7	7	1	7	7	7	7	7	7	7	7	7	7	7	7	7	7	1	7	7	7	3	2	86	1	3
154	4.62143060059307	1.7364865378462	4.98882833806002	4.98524503449193	5.63026275674607	4.90875355110034	5.7020621917751	6.91105057311416	6.02917884280975	4.76614973322267	6.34758217898191	5.03073637295458	7	6.01257384307704	6.6235180024378	5.69136570520441	6.59279073758346	4.68067617602857	6.68779636683823	4.47675455788613	5.67228218288379	2.44585656237927	5.70361435028439	7	7	7	1	3	4	7	7	7	7	7	2	7	7	7	7	7	2	7	7	7	2	3	68.75	1	3
155	5.38191539163162	1.6875445479961	5.25791187526371	5.62690506802731	6.30518892704192	6.71976656669205	4.66890155033476	5.65115423641644	6.61822418321619	5.34009613932989	2.48006077946211	5.36700352323441	2.49555605356074	5.07713128269131	6.15036353560773	5.54436233288234	5.78119475254809	7	6.12258331060641	6.53182438846828	4.50223422224192	4.61224725018602	5.40410562497557	7	7	7	1	5	7	7	7	7	2	1	2	1	7	7	7	4	1	7	7	4	2	2	92.5	1	3
156	6.43199405488946	6.83801171784637	6.83113565468453	2.93548740617644	4.39844835274018	6.35437807269561	7	6.61552495992112	2.17954324524626	3.4140611167514	2.96325266096605	4.77403284386025	4.70764415194125	6.59915873395542	5.48627399157403	5.59141557606879	6.4564588249018	7	6.91631185079296	6.91795787589078	6.50889309588945	4.35356930015044	4.91709497108709	7	7	7	7	3	7	7	7	7	1	3	1	7	7	7	7	7	1	5	7	2	2	4	84.25	1	3
157	7	6.72626020255593	6.8406245269151	3.19003165231114	6.62378828116744	5.73412810024639	4.15549327858271	5.8946655001003	5.01991375178593	5.36716870998265	5.94025175093965	3.09217794688474	7	6.63629924293783	6.43005918891946	3.59239336097261	6.58543845935535	6.17353751635165	4.03450825733649	5.95260699935915	6.2845213752463	2.19674259912464	6.20471857540438	7	7	7	7	7	4	4	7	7	7	7	6	5	7	7	3	7	1	6	7	2	1	7	78	1	3
158	3.78229012484345	4.06610870481055	2.33921501396611	7	6.67437954853488	2.82281032841976	2.28536292513894	5.73316500577352	7	6.74354089497001	7	7	5.26875825123289	4.30136692952515	5.1194446846031	6.69577865629505	5.79715294151189	5.75721822649097	6.15037442612379	4.12018942716846	5.2306956118794	1.21646716610609	7	7	7	1	3	7	7	7	7	7	7	7	5	7	7	7	7	2	1	7	7	2	1	3	88.75	1	3
159	2.99592022306478	3.85249177154912	5.22153572277809	3.37887776811437	6.59638664741426	4.39616125774559	4.67042678924316	6.72447879613527	4.08687398978013	7	5.89871840594256	3.64968874662377	5.57579719380886	6.73416574692531	5.50711885998314	2.46709917523042	5.77859527913268	5.21163695439784	6.38583511892673	3.74521902833545	6.92624050052178	6.89769928353137	5.19156197853087	7	7	7	2	7	7	7	7	7	7	7	2	3	4	7	7	7	1	7	6	3	5	7	78.5	1	3
160	3.07469982172013	2.21616774692929	3.3677917727232	6.13714405679964	5.50225015254513	4.99731281371476	5.77717364728771	6.21730523424423	3.22096535093087	6.75397818476519	5.32161813455652	5.03070458740798	4.70638777459117	7	3.95683585592475	7	7	3.00998821703908	6.83636459912237	6.82429634913281	3.08711174762801	7	5.37601152580197	7	7	1	2	7	7	7	7	7	6	7	3	2	7	7	7	7	3	7	7	3	2	1	76.25	1	3
161	3.91230438715784	1.72543040693508	5.49932649556155	3.96630951856458	4.2766673666309	4.24240001526384	5.35153180334055	7	5.20777697200724	5.9614940487543	2.65860711128277	4.98205788810619	5.79733887248822	4.37365602103265	7	1	5.98241882030926	3.85649980789535	6.33533520363269	7	6.56391511859322	5.12165870301062	4.95929952258627	7	7	7	1	7	7	4	7	7	3	7	7	3	7	7	7	7	1	7	7	2	3	7	79	1	3
162	2.15764181362837	3.55672483115141	3.33261575500599	4.28398802094517	5.01704439116155	6.25424200864286	5.02876510824238	5.74361302181078	7	5.85674384335528	4.5581647734603	5.65614972471053	6.37655141038639	7	5.49551714329115	4.43660474099202	3.14157677259562	4.70923881187642	2.71670171090202	6.39345782756388	5.42321492515622	3.53964573462533	7	1	7	1	1	2	7	7	3	7	3	7	7	2	7	7	7	7	1	5	7	3	1	5	97.75	1	3
163	5.80843740415037	4.33603963069962	4.83063133857603	6.15805584481762	3.03364259947886	5.58089973034373	6.38364852785003	7	5.68208761698238	3.86277819819997	4.86790557770455	5.05774673093406	4.51967388426636	6.64553769861663	7	5.15454069722461	4.17078003837273	5.14966419217258	6.55802998479129	6.94891213373922	4.84510772512533	4.14127014535681	5.98890843423652	7	7	1	3	7	7	5	7	7	4	7	5	5	7	7	7	7	1	7	7	1	7	5	73.5	1	3
164	6.85189240652493	2.20941681539928	4.9253733091536	4.11416064191784	4.18979227232457	3.26509639036532	3.19170206528882	5.76879379740658	7	6.70903900319261	4.98834509696546	6.03199450871517	7	6.07682018636132	5.77699852477477	2.77560333216081	6.32499144950435	6.79278814530131	5.35940989754154	5.94968171687473	5.11993671877596	1.86995256449483	6.81611781445831	7	7	7	7	7	7	7	7	7	1	1	7	7	7	3	7	7	1	7	7	7	1	3	76.25	1	3
165	2.87591467868434	2.33910051233447	3.93681998505306	5.34340080453397	7	7	2.81473338040812	2.34356785807936	5.07563689068247	4.61369089778642	5.34222722272195	6.80792946127258	4.25244521823675	5.93503175511668	6.04758475265608	6.6496219708785	3.01717587222071	4.45158945593094	6.80542451665567	6.88369702715828	6.16506710458513	3.26870713296546	6.5951743818705	7	7	1	2	7	7	7	7	7	7	7	2	7	7	7	7	7	1	4	7	4	7	2	75	1	3
166	7	2.89067241482589	6.31540361888992	6.59171367427692	4.77952682485046	1.93139799736812	4.1350604555521	4.97265735366363	5.78488515926835	5.97501233098194	3.45856529776671	5.89065995731235	6.04926827094779	3.45129704899736	7	5.60097340873249	5.41720385464381	5.65592277942151	4.77317287598411	4.22170747705863	7	5.2571771502436	7	7	7	7	4	7	7	7	1	7	3	7	5	1	7	7	7	7	2	5	7	2	2	4	80.75	1	3
167	6.71140009985715	3.53296181756893	6.82766866376094	6.41742065097328	6.66078523581716	4.7873178219538	6.87250502590312	3.42860242551374	6.20079223728543	6.20837584611625	7	5.98237359454804	5.51639085862111	5.2049340544687	4.82714461654513	5.91418487741455	3.2736930885918	5.06330522294573	4.12518091849068	4.89805644497076	2.08061218448151	3.36513021631659	7	7	7	7	6	7	7	7	7	7	4	7	4	2	7	7	4	7	2	7	7	3	1	7	75.5	1	3
168	3.12403360253539	1.14775070480336	5.6790042497949	2.64189239913765	6.07583970312367	4.86709285873381	6.71932566201765	4.92627389633484	3.71580625877459	4.48759518755928	5.38073630432925	5.72806780405399	6.86984225461261	2.4194282447792	6.36287746211432	3.90982164682198	4.1652048183213	6.76970321180364	5.20564153080411	3.96816480070164	5.96740479326767	5.5676435668185	6.92665470268781	7	7	7	1	7	7	7	7	7	2	7	1	2	7	7	7	7	1	7	7	2	3	2	75.25	1	3
169	7	4.73318165904525	6.21694215531696	6.58600647112582	4.42971398044625	5.87030725031907	5.74644732903824	3.27349860053309	5.82699807814292	6.40874249878302	4.19688899561175	5.03715243840375	5.05307139535264	7	5.37637473459738	5.68945584308617	6.12980363678986	4.06976839602671	4.7248977183152	6.63435929450443	6.77260307452105	2.158954724403	1.35881241128219	7	7	7	5	4	7	4	7	7	1	2	4	4	5	7	7	7	1	7	7	3	1	6	78	1	3
170	7	2.95293594982595	6.76311195227553	5.19753153765689	4.57401241629096	6.63520431775274	5.22648371110886	5.41102213857005	4.42378582565421	4.81046480222531	3.65083105417378	5.29366653413717	6.20173604847609	3.37595261277051	6.49935453994004	4.32391437830677	6.19515813649241	6.74934914611757	5.46992209642059	3.5642884876953	6.57794581534338	3.86480958498519	4.28091093898348	7	7	7	5	7	7	3	1	7	3	7	6	2	7	7	7	7	1	6	7	4	2	7	69.75	1	3
171	4.6978401850965	7	5.93448211035022	1.51892038755632	5.56319036375691	2.31305046961398	7	6.54044675107624	4.21447635436446	6.85090261709942	4.49384631042856	7	3.34293433112573	6.9254868005372	7	5.74423447338581	5.63801587519568	4.63403041386944	2.5514291724934	5.7424070157489	5.16949681184658	7	4.68952777170598	7	3	1	7	3	7	7	7	7	1	7	5	5	2	7	5	7	1	5	7	1	1	3	68.5	1	3
172	4.36807189382129	3.81235088139808	2.4828451738998	5.41254037507679	5.63821141951891	7	3.91891236011604	6.06914732904411	7	6.8982592185559	1	6.94686142879554	5.93326478138251	3.95933645685783	4.52476263988138	6.97768798048347	4.65286668674661	6.20128226928192	5.18378144214135	5.98203972275445	3.22385969012025	1	5.1741698694009	7	7	7	3	7	7	7	7	7	7	2	2	7	7	7	7	7	1	7	7	2	1	2	77.25	1	3
173	2.15752441543097	1.76363261615827	2.73710870572922	6.15986187898257	6.33476873396252	6.48057114422249	6.77173574537287	6.2158520596406	6.76224693993934	4.81737956809751	6.80949584240768	5.98881585502174	6.51436596560191	6.67190006205682	1	5.47634998362609	4.08752832954798	5.59452656571213	4.3670518461669	1.06382311247311	4.38888987183337	2.2545838607683	4.85544310143081	7	7	7	4	7	7	7	7	7	1	5	7	1	7	7	7	6	1	5	7	3	1	7	73	1	3
174	3.61530274908071	1.49301035984133	3.20422108761925	5.02351767167895	5.39556596863262	4.66426273798312	4.94074671122089	5.08647475951992	3.83170686282053	7	6.31301641879204	6.2528114789482	4.36074744287054	3.51622914570961	7	4.85339481051318	6.79707734785427	6.12358056623414	5.33296048217332	6.58029634268309	6.0005736129355	6.03342029000508	3.63337197750397	7	7	7	1	3	7	7	7	7	7	7	3	4	7	7	7	7	1	4	7	1	1	2	62.75	1	3
175	4.36429119747824	1.17900387773032	3.04760383749165	4.92832614403354	6.19454667147552	4.09855074370903	3.35445222473266	6.028218671934	2.70272801726021	6.16535692132775	5.30223318154102	5.71796012197232	6.6390827080527	4.74075984030346	6.50783374407034	5.54651891104382	7	5.87970620543427	6.19614398107976	6.39405445521988	4.44813761276564	3.24322038293009	4.35525241264498	7	7	7	1	3	7	7	2	7	7	7	2	5	7	7	7	7	1	4	7	1	1	1	72.5	1	3
176	6.6647238406363	6.83758087490393	6.6734314102816	6.18418589313396	5.3549260862333	6.34492823486338	6.0263121390293	2.99399699616099	5.03874046635633	4.41101725801382	2.5141680136592	6.59064458074293	5.24140533526094	7	5.29524849154442	3.89216429712354	4.83247286602834	3.92997526679483	5.68831704970396	2.68855656012939	5.63394002424217	3.80402719494714	4.80410212382009	7	7	1	4	2	7	7	1	7	2	7	7	1	7	7	7	7	1	7	7	3	1	6	73.25	1	3
[truncated: 5 more columns]
