# Supplementary material for: How Are Mate Preferences Linked with Actual Mate Selection? Tests of Mate Preference Integration Algorithms Using Computer Simulations and Actual Mating Couples
Source: PLoS One. 2016 Jun 8;11(6):e0156078. doi: 10.1371/journal.pone.0156078 (PMC4898694; doi:10.1371/journal.pone.0156078)
Supplement: S2 Data — Long-term couple and agent-based model data analyzed in Study 3. (ZIP) [file pone.0156078.s002.zip › S10/Polynomial Model Data/Polynomial Couple Population 01152016 1034.csv]

	trait1	trait2	trait3	trait4	trait5	trait6	trait7	trait8	trait9	trait10	trait11	trait12	trait13	trait14	trait15	trait16	trait17	trait18	trait19	trait20	trait21	trait22	trait23	preference1	preference2	preference3	preference4	preference5	preference6	preference7	preference8	preference9	preference10	preference11	preference12	preference13	preference14	preference15	preference16	preference17	preference18	preference19	preference20	preference21	preference22	preference23	fitpoints	sex	algorithm
1	2.39295582730175	7	4.4995220871901	7	2.46289238016229	5.86207412830252	7	6.27174103637655	6.74787993792653	7	6.51489577439954	6.15868986677764	6.68989300447346	6.51456547915874	6.8457691268417	5.5469552738581	5.37867080563768	7	6.77282721133158	7	6.77068594828691	6.85718892861218	6.64258234786345	5	7	1	7	7	1	7	7	7	7	7	3	1	3	7	7	7	4	7	7	7	2	7	99	0	3
2	6.60547664348201	5.01317981602178	2.99903109212539	5.18651340783519	5.59183154631237	6.06817729082591	7	7	7	5.4991336140782	6.87090024544902	5.56036528424439	6.6472966175749	6.68451929316076	2.4799186840144	6.93234021901312	7	6.77584388004626	5.91362778359668	6.7119860618742	5.18885570098844	6.64056897318016	6.11808129655472	1	7	1	7	7	2	4	7	7	7	4	7	1	7	7	7	7	7	7	7	2	2	7	103.75	0	3
3	5.05699473793015	6.69465556041573	1.94461582083869	3.25488371087353	6.45847343375098	6.80670696125517	5.96844332058283	6.56867975797006	6.9596380117017	7	6.36031873135312	6.70583647432972	5.5391829253778	6.7000852939908	2.9360317031676	6.84835614019477	6.75940926325891	5.04335473338022	6.47235088618091	7	7	6.9715548569703	6.41691439682512	6	7	1	7	7	1	7	7	7	7	5	1	7	6	7	7	7	3	1	7	2	1	7	80.5	0	3
4	2.91203996130785	6.23977050589649	3.85318606551475	7	2.24099506452503	5.98631210386034	7	6.37102908279121	6.05489670580376	6.20841677837545	6.01186099209594	6.85264226479945	6.40574087147107	6.76694405834712	6.42751556429469	3.05836599584762	6.51042099320507	7	6.06158950660597	7	7	6.57422766528395	6.27732484503018	3	7	1	7	7	1	7	7	7	7	7	7	1	3	7	7	7	3	7	7	7	2	7	82.25	0	3
5	5.26046816689972	7	6.04483097326077	4.62937188632234	1.81641370796069	6.58706789552469	3.88424480251665	6.81783017163391	7	7	5.7356919544762	7	5.95324352650534	6.83991050748621	5.5433348358964	6.01796350262114	6.07261250914921	5.94820887665162	7	6.47979945229753	7	6.93945210880051	6.62602583735498	1	7	1	7	2	7	3	7	7	7	7	2	1	7	5	2	7	3	7	7	1	2	7	100	0	3
6	5.17995038472883	5.67012094159376	4.71332968854703	3.13266732242826	2.29202723452676	7	6.33888555419278	7	6.43156627499334	6.73360308789219	5.32346468114235	3.48712185101662	6.29286317790677	6.66195055225012	5.54231579022011	6.17076734381716	7	6.13289414772597	5.28078798990892	7	5.34858151827466	6.8248050606677	7	1	7	1	7	2	7	7	7	7	7	7	2	2	7	7	2	7	7	4	7	7	3	7	89.75	0	3
7	3.27327883091862	6.78789256473132	4.33759494453943	6.00493780378878	1	5.27015387885829	6.74417691588064	5.26939147650208	7	6.71312850857224	6.51077539378889	5.40500760518496	1.52241584626241	7	7	6.98837512894766	7	4.64385682634928	6.96300920176323	6.53799082708748	6.15257926270317	5.68126131434927	7	2	7	1	7	7	7	7	7	7	7	3	3	2	3	7	7	7	4	7	7	7	2	7	75.5	0	3
8	3.54928342925539	7	3.9620393803299	6.8802439862423	2.02466020850754	6.68764113973529	7	6.62925390370211	5.95199847383296	7	3.5820556805408	6.97630759669154	2.43476673471574	6.59008951273372	5.68075316998713	5.39254290176642	7	7	7	6.02496562028817	7	7	5.50262855108899	7	7	1	7	7	1	1	7	7	7	7	7	1	7	7	7	3	5	7	7	2	2	7	91.25	0	3
9	4.76107252794281	6.1018863993994	3.03912724921055	4.60652977593648	3.89166050581373	6.08439442528442	4.99901470490828	7	7	6.47054218166258	1.95251758923172	5.68907535768467	6.91959715262437	5.66531178841294	4.24930491623828	7	6.87685992641869	6.6794064700184	5.76651524983391	7	7	6.75589356964753	6.75455316560001	7	7	1	6	7	7	5	7	7	7	7	7	1	7	7	7	4	6	7	7	1	1	7	102	0	3
10	5.62174000137733	7	4.98944710063603	6.72292227904653	3.79986213360802	5.92442380937345	7	6.74039216215999	6.0864486894002	7	6.35270510273189	4.97553933380639	6.44351040269036	5.79744944325784	5.59975252828382	7	5.60659236963117	6.25172941153099	6.77065237647322	6.47809803448823	5.48536667758101	3.81056811098079	6.24066155851286	1	7	1	7	7	1	5	7	7	7	7	1	1	1	7	7	7	2	3	7	7	1	6	87.75	0	3
11	5.20716975819562	6.19499926157841	2.06670336103616	3.31203953768592	5.98708506923654	6.66285895188227	6.86034663954912	7	6.76863845237673	6.52826053141543	5.23641353445992	7	5.74505926531432	5.91622429327265	3.66355473678897	7	6.06750745098881	6.58243008488671	4.71877384615875	5.9873345463191	7	5.95713422846372	7	7	7	1	7	7	1	7	7	7	7	7	1	7	7	7	7	7	7	2	7	1	1	7	76.5	0	3
12	5.60399192335164	6.08631418828875	5.21348104192133	4.28265076310954	1.28606843632684	6.8905178946893	6.42247580527309	4.94374662787194	6.37742890537777	6.37463879860492	6.19308965397162	3.0507407656749	6.90336540824255	6.86722921470052	5.84951110249672	6.04527252811132	6.94004780201976	6.76195501291599	5.90631827104042	7	5.93315614318179	7	5.59193549158053	1	7	1	7	2	7	7	7	7	7	7	4	1	1	7	7	7	7	3	7	1	1	7	94.25	0	3
13	5.41710976672821	6.26470234301321	5.04328600374912	4.80759523661813	1.52335425988919	5.26035401163776	4.362878007481	7	5.92864567722345	6.77969636841697	6.65311050668345	6.41548913132528	7	6.95546688671927	5.08200114499068	6.74497803027848	6.21387115655938	7	6.52587026487152	6.00355139300721	6.90444739058911	6.50028283327097	5.6276287167507	1	7	1	7	2	2	5	7	7	7	7	2	2	7	7	2	7	7	7	7	2	1	7	103	0	3
14	6.25601182206537	6.65843179902705	2.62304314081643	1.76576421748202	4.12369127344815	6.30653136758809	6.16220694292106	6.90048973988139	6.15544397544264	6.82141385618221	5.73374199056584	6.84736888401752	7	7	4.53503356546645	5.78385788667765	5.78373874847996	4.87955924539333	7	5.23294134468568	5.71029641451323	6.94970672458157	1	1	7	1	7	3	3	7	7	7	7	7	2	2	1	1	7	7	5	3	7	3	4	7	102.75	0	3
15	4.55938917308199	5.55186929732721	2.88932811255824	7	3.24178399448299	5.35664556746185	4.63925939722785	6.85924943519177	6.82752393629745	7	6.88256951315359	6.85806580963503	6.451933211553	7	6.02329401526186	5.46775500653445	6.43773151500709	7	6.01110823544703	5.76047041236919	5.91916179260436	4.86491187512455	5.79693821372525	1	7	1	7	7	1	3	7	7	7	7	7	1	6	1	7	7	7	7	7	7	2	7	93.5	0	3
16	6.74453314527785	6.07615990883776	5.02485380236499	5.7396986914608	3.06165485680751	7	7	5.81389901037389	7	5.26735385942387	5.1759323098236	6.10512257712113	6.25534605522245	6.83397149150692	3.2632005528122	4.48099954507076	4.5805958708742	6.77262148220668	5.24534500505532	6.47830710393369	7	7	6.70278612898409	7	7	1	7	1	6	7	7	7	7	7	7	2	7	7	7	7	3	4	7	5	1	7	89.25	0	3
17	7	6.66083274100543	4.52136783900773	6.05091071947265	5.78867733116891	5.07071779030491	6.72478007437797	6.4193135527779	5.94829485482612	7	5.06654431536449	5.16154411867412	6.89311841290464	5.93206658954841	6.93758080913482	6.41875146447183	6.27591355226216	6.86794615984351	6.95340172839585	6.96916830047422	5.38747147722245	6.32155282777736	5.14539722789313	1	7	1	7	7	1	7	7	7	7	7	7	1	7	1	1	7	7	3	7	7	2	7	93	0	3
18	6.67272528848224	3.8673327612296	3.10972496244412	5.39973452744329	5.90269987016284	5.52424694774044	7	5.83615644936105	7	6.14716665989994	7	4.36920565385503	5.72942901807203	6.83021961149855	2.39404188691985	5.99256048774141	6.2341361753173	6.16590190185033	7	5.94878427457011	5.88009087753471	6.79755270228489	4.82507167430957	1	7	1	7	7	1	5	7	7	7	4	7	2	7	7	7	7	3	7	7	2	2	7	106.75	0	3
19	7	5.68495994432665	5.84406390402832	2.064606464837	1.30546253901513	6.77761634628563	6.83430478426734	6.35976863263798	6.70855025552334	6.20742014913173	7	6.63999559768442	6.96360744650238	6.76628859233695	5.64662756655292	7	6.86629154152944	5.79494254081332	6.06669326697262	4.75583191413636	5.02333948825111	5.57394857558982	5.59100729236448	1	7	1	7	2	2	7	7	7	7	7	7	2	4	7	7	7	2	2	7	2	2	4	80.5	0	3
20	4.50056156815266	7	2.93008800367436	6.03375964289898	3.2565559652896	5.64122526108494	5.7365421772971	6.84250764234748	6.55365977573383	5.54873225385596	5.95135625654788	6.88547277700086	7	7	4.5894418825443	6.32463432005107	7	6.26784176469672	7	6.1516226401449	1.39033143504693	4.63761462976265	6.62182634678653	1	7	1	7	7	2	4	7	7	7	7	7	1	5	7	7	7	7	7	7	7	2	7	104.25	0	3
21	5.70774786107266	5.00537883624696	1.86627097183452	2.66483029846475	1.64877308583602	6.49386826521126	3.56320107561195	6.42241801446732	6.03293672875876	6.77011726541243	6.28716062611025	6.94061626535546	7	6.74527331400496	4.31686080319547	6.97874966337564	3.784090668204	7	6.05067647790651	6.10805371177421	4.48076483259981	6.94749119423987	5.63164768786081	1	7	7	7	6	1	7	7	7	7	7	2	2	7	7	7	7	3	7	7	2	1	7	104	0	3
22	6.19609978393793	3.52060317848497	2.6904345642425	3.08039154950607	1	6.60542512152453	4.06143917045518	6.85729041142625	7	6.94429905651109	7	7	6.52720141595047	5.7827314680733	1.60018040752885	6.23906427846948	4.15368206927731	6.6497897707343	5.72643397348172	5.86935937142842	6.09612141195496	7	6.20282712905681	1	7	7	7	4	7	7	7	7	7	7	2	1	7	2	7	7	3	7	7	7	2	7	114.75	0	3
23	5.47946898915228	4.15656738298407	2.51363681240293	3.46939449828142	3.21057846059394	5.50660332465846	5.79574364734493	6.49261962446635	7	5.6761639967313	1.05723682210111	5.65576488052264	5.3369667127124	6.62513037768746	7	6.15277907649117	6.18795177660032	7	7	6.88749853191263	6.45417401751528	5.60559568970026	7	7	7	1	7	7	1	6	7	7	7	7	2	1	7	7	7	3	4	7	7	1	1	7	92.5	0	3
24	6.44958318319428	6.49511209286432	6.91536355158699	5.57994563017203	3.2491529050136	4.28197556311916	7	7	6.67776574350674	6.84899897594106	5.48945818075327	4.3270730336434	6.39918062841911	4.80518354984628	6.3971242836137	5.85114561531103	6.93850134508562	4.9578244851327	7	6.6545518183044	4.57174737786262	6.3038069575306	7	7	7	1	7	1	1	7	7	7	7	7	7	7	7	3	7	7	7	7	7	3	7	3	91.25	0	3
25	6.5937997069364	6.50017131753957	5.72548494244682	6.15406660986432	4.20313718097414	7	6.20886574346307	7	5.01682321853895	7	7	4.40178411419699	6.36965985746451	4.96715110304717	6.40160857869617	5.55008110336674	4.93021513911099	6.74652723640454	6.91337456720783	5.39828925565908	6.13476751857381	6.02280472418901	4.62640982587675	1	7	1	7	7	1	2	7	7	7	7	1	7	1	7	7	7	3	7	7	7	1	7	89	0	3
26	5.37079432638306	6.09274557958427	5.51795003272636	7	3.39849202778429	5.24261212628945	6.04542863360218	7	6.47261688960774	6.19437992710697	7	4.3452131883366	5.6780645501351	5.6776822020612	4.41264821541839	7	3.14509493686124	7	7	6.61940575719134	5.61786813175954	6.2527718713137	6.21281539115359	1	7	1	7	7	7	3	7	7	7	7	2	2	7	7	7	7	3	7	7	7	2	7	79.75	0	3
27	5.18680177797729	4.28835312901365	2.48830200113194	2.81545016168874	2.11985370623518	5.59629339983996	1.86137983256489	6.70115438739304	7	7	7	6.68814484177998	6.93499113720301	6.7174833381893	1.15021410706784	6.60772775355956	4.36935294036376	6.36192591093838	5.58089627597244	5.23829054606415	4.82518215257277	6.82636831240847	6.62869857898159	1	7	7	7	6	7	7	7	7	7	7	3	2	7	1	7	7	7	7	7	2	4	7	91.5	0	3
28	5.89364940085946	5.19316390710127	2.87648125622195	5.87265205007159	4.09077997129582	4.10204822139819	7	6.77143871713365	5.0491335481587	6.82116553713406	3.65199369800691	5.97441393031994	6.4974822936479	6.68932950286918	1.74933141512364	3.45409532032617	4.47489092287091	5.90220961335317	6.99704023662819	6.8046774191231	6.53441826010497	6.2951551228498	6.99371548583714	1	7	7	7	7	1	7	7	7	7	4	1	4	1	7	7	7	1	4	7	7	4	4	93.25	0	3
29	4.39159622271112	4.61860601023362	1.36272999853522	3.88231104296146	3.6429415023153	5.76995863675823	6.67462726154842	7	5.79528058046591	6.91950752965741	1.53781404343378	6.68115682420875	7	6.05183029114218	1.47927130135745	5.35714452117685	6.78620394658224	5.43561881328825	5.40627538761985	7	5.20345616694145	6.27234557052979	5.6085006845739	4	7	1	7	7	2	5	7	7	7	3	1	1	7	7	7	7	2	7	7	2	6	7	83	0	3
30	6.69002163440945	5.76730278749129	4.36681655067842	6.15107568092481	4.29078165566921	6.73829308992992	5.93103868708658	6.87949051878339	6.08782652151642	6.3007823594844	6.13648052975823	5.13934512181931	6.12129850995137	6.39012523800774	1	6.13879686484449	5.12461088633269	5.96601571198374	7	5.29704359223536	6.88016368772099	6.94328083444403	6.66599092652277	1	7	1	7	7	2	7	7	7	7	7	6	1	7	7	1	7	1	4	7	3	3	7	81.75	0	3
31	5.82525601301105	6.5543789349897	4.97650922669598	7	3.04771664088555	6.67842202712825	6.49780766162077	6.33480323088053	3.89953692899513	5.42750448937508	5.87282443054957	6.18469321824906	6.58501439407477	7	1.04091966766968	7	7	5.9635151435754	5.40732250187957	5.37010430695357	2.81228900197154	6.76584529659612	5.11321196852194	1	7	1	7	7	1	5	7	7	7	7	5	4	4	7	7	7	7	2	7	7	1	7	90.5	0	3
32	5.54369181311156	7	1.80960542196884	2.70687512797785	2.05093186009895	6.96295975038032	5.81237578891109	7	6.43614074648416	5.97956303858678	6.70484752252065	7	3.54250441413578	4.6131653517963	2.36853396639237	7	6.96543979105013	6.96759755245868	6.06957767261138	6.31260826856165	4.93886447013241	5.60297990790338	4.03364436876747	1	7	7	7	7	2	4	7	7	7	7	1	1	1	1	2	7	7	7	7	4	2	7	92.25	0	3
33	5.68500854110055	5.27267085929326	2.95567348192349	5.61467002877579	3.12284459646997	6.54784516129863	4.67740993913208	6.27901371210746	5.76548928764159	7	6.7623045774923	7	6.81835904050856	6.50494211582869	5.44760403620773	5.92708683994394	1	6.94626854703602	6.41090021503473	5.59495587056744	5.66950251012317	4.88319323252858	6.59961855877188	1	7	1	7	7	1	4	7	7	7	7	7	1	4	1	7	7	5	7	7	7	3	5	109	0	3
34	5.01849274411846	3.75066999830012	3.36557384356012	5.62766355574075	1	6.28426496233725	5.30108117339173	7	6.19380886851931	7	5.98050887383394	6.28516957285837	7	6.69112167754287	5.19321310583582	3.89061501709109	2.68275237413356	6.96324188652469	6.28011529902783	5.28630347747912	5.182343969321	7	6.3256395702529	7	7	1	7	7	2	7	7	7	7	7	2	2	3	1	7	7	2	7	7	1	1	7	98.75	0	3
35	7	4.87188541341718	2.69984763295406	4.80732277765571	1.74815856664624	6.98190218625452	3.22777811581289	6.13362828913499	6.75433627324502	5.79024581793248	5.93167998555176	7	5.48647608934299	3.54746931871964	6.87291191221028	3.51203511583994	7	6.9250579606394	6.72610737976781	5.94585861008315	6.36175653200807	6.13492668116776	6.9281095904309	4	7	1	7	7	5	7	7	7	7	7	3	1	7	7	1	7	4	7	7	1	7	7	93.5	0	3
36	5.5026417622837	7	4.84720855395093	6.2915885855233	2.58424700797089	4.28438235927909	6.32024590936237	5.44793427634017	6.28713606415904	6.72383706464968	6.77543539929589	5.93396596738381	6.52154426756722	6.3890612644257	3.28990000162107	7	5.96322615038747	5.74381012320683	5.122688457584	6.81543801810235	5.28913474710422	6.59746680976076	4.41066310537999	7	7	1	7	2	4	6	7	7	7	4	7	2	7	7	7	7	3	1	7	2	1	7	93.25	0	3
37	5.25853785597502	6.28691312924602	6.33187775605425	5.57746508416858	3.02589818307008	5.34643823312179	6.59495856772338	7	6.25526672869669	6.97069724836518	6.17897197882594	4.43936745448468	5.68027226100893	4.4622765866651	5.96503580875479	4.84930624619019	6.51545537069115	5.04406782946074	6.38179068506918	7	4.6631973723081	6.975663128869	7	7	7	1	7	1	7	7	7	7	7	7	7	7	7	7	7	7	5	7	7	3	3	2	84	0	3
38	3.93548123846459	4.18657780173306	1	3.69909786244715	3.75737731052773	7	6.07711927435657	6.54205082881122	7	6.88098039624116	5.41058297767353	5.81814699895572	7	6.59168827811881	2.71105456006462	6.2235714412203	6.25212988567734	4.87656657278104	5.02995857891056	6.26184995149117	5.56874636259049	5.55496309059376	4.73992892870339	4	7	1	7	7	2	5	7	7	7	6	1	1	7	7	7	7	3	2	7	1	2	7	88.75	0	3
39	4.56547264830649	6.26496796438387	5.28881928706868	5.70317817534875	3.59404056882278	5.41350153747201	6.65370969903918	3.8860498373685	6.46202129806789	6.36120989923982	6.9187484392878	5.30070639315672	4.82027855615248	6.20095488511936	2.14523848244419	6.72092190852266	5.88215742376024	6.92632441413291	6.49243594460885	6.30565543817925	5.91694176099998	7	6.90701300803892	5	7	1	7	7	1	1	7	7	7	4	2	1	7	7	7	4	7	7	7	3	2	7	89.5	0	3
40	7	6.29065570369429	5.04787533387306	6.35535719296766	4.68743307806061	5.53764922276582	4.40504594443576	6.03507935398131	7	7	6.67406652431459	4.85786965909262	7	5.30749346548278	4.78180369690919	5.99753269334478	3.67989980413153	7	6.57371978823416	5.79467440748279	1.92126097357195	5.83265267282113	4.17165342929898	1	7	1	7	7	7	4	7	7	7	7	7	7	1	7	7	7	4	7	7	7	2	7	94.25	0	3
41	6.28914727517003	4.54713340177188	4.18737003795691	2.99924998000638	1.71605232566482	6.16660538764331	7	6.57268551828431	7	6.99362072779975	4.25469891344465	6.48863955558945	5.82542276915789	5.78867270247321	5.99138093238395	5.48969675682444	4.18968726815172	6.49306448694351	7	5.78538837877989	5.5837079611064	4.54920930823572	6.47266567443424	1	7	7	7	7	7	7	7	7	7	7	3	7	7	1	7	7	7	7	7	3	3	7	90	0	3
42	3.8711943377059	6.68201042564672	3.02327409389304	4.95301636968142	3.65717973434027	5.2243720636504	5.59293220807465	7	6.60261585289672	6.22809123412745	2.508894388944	5.81694024643446	3.77161661881129	6.78124403860336	3.78557531819471	7	7	6.1215633471092	6.26148325490709	7	6.56631658867705	6.29646435908717	5.033540706347	7	7	1	7	7	7	6	7	7	7	7	7	1	7	7	7	3	7	7	7	1	2	7	100.75	0	3
43	4.27215369192909	6.86528596942625	5.36469499865319	6.88792085551925	3.00129766833646	4.62227001702835	6.82480464024165	7	6.26117260809382	5.45603670813656	4.7945477622937	6.50148009056375	5.86443723966869	3.72149187669318	1.59529855186451	4.43358148856944	6.40597606883933	5.40834302281481	5.43118710531074	6.8986658691478	6.15957276761218	5.77909928100127	6.99582526473747	1	7	1	7	7	1	7	7	7	7	7	4	7	7	7	7	7	7	6	7	4	3	7	70.5	0	3
44	6.45201992775772	4.52184401510267	2.25130620539583	5.23684488283631	1.41680598928471	4.30148112570903	2.45523934493993	5.70218013924431	6.4673404003775	6.59970305235643	6.11609361500096	6.59144890124749	6.83348493876756	4.52408394780372	6.26237075272899	7	6.5923115305315	6.17493810443878	3.96929541886285	6.99388850698504	5.85149245555905	7	6.92160058678202	4	7	1	7	7	7	7	7	7	7	7	1	2	7	7	1	7	3	1	7	1	4	7	80.25	0	3
45	5.8911283775202	6.25394834871538	5.36186040880308	7	2.77273282009309	5.13220637021093	5.43254975238593	7	6.28820560031881	5.20637146562605	6.75831792973741	5.99387604026534	7	6.15519054175513	3.63279413347446	4.18392195168581	3.21264643789793	6.89376553196429	5.56105146175141	5.76936980844026	1.30162831220412	6.57960040204315	6.33913901272152	1	7	1	7	7	1	3	7	7	7	7	3	2	7	7	7	7	3	7	7	7	4	7	93	0	3
46	6.70207688218345	5.59778723217213	6.40005577651947	2.80005935784253	1.6728989600023	5.57693041043678	4.97311527666559	6.66000612295627	6.96322390735895	5.87894265901907	6.7790324869781	6.67633643215788	6.0258189472447	5.5627484636462	3.91016468002631	7	6.49785722801644	5.16471716537888	5.28323978086054	5.78237452041676	7	7	3.8070451247204	1	7	1	7	2	2	7	7	7	7	7	2	7	1	7	7	7	4	2	7	2	1	7	69.75	0	3
47	6.95839843793927	6.49253494276526	5.59883669748158	3.02962202397225	3.43029153484669	7	6.5651024729102	4.12767993030272	5.53786648587179	6.71506288564994	4.4724213357104	6.84386834319588	6.55575388541851	7	5.31601296323357	1.02417459365266	7	2.18268274108473	6.47663078549491	7	3.9285115934211	6.66922920154559	2.88862613924505	1	7	1	7	2	3	7	7	7	7	4	2	2	7	7	7	7	2	1	7	7	2	4	81.5	0	3
48	4.95311408916243	5.34052374389867	5.67875322864742	7	4.14845860611438	6.8881784734618	5.02273295865565	6.83475536112728	5.27056991582768	6.18606319081941	5.59613185858337	7	4.96689610824161	5.29922883227125	1	4.34892982851533	6.51661436702114	4.61171785556116	7	6.8132083531736	7	7	5.48326446887255	1	7	1	7	7	3	2	7	7	7	7	3	2	7	7	7	7	6	7	7	7	4	7	67.25	0	3
49	7	5.61872770760091	3.09403229532072	4.70641228557673	3.71524744279572	4.82268401659895	5.69138989438058	7	6.71480410220157	7	6.08876450592408	1.3120706676748	5.99838359987926	6.60218203924236	5.64151393445369	4.87614230274773	5.30372778589469	5.53712445035542	6.63447845745412	6.63721096907349	4.49956129754501	7	6.17068112133059	2	7	1	7	7	1	4	7	7	7	5	7	1	1	7	7	7	7	2	7	3	3	3	87	0	3
50	6.48124671826259	5.48124224857338	5.850434158824	4.13851362424834	1.89266946944745	5.41051890803373	6.58860075184561	5.76890546826672	5.05556851250869	5.40188421580342	6.44369899778163	7	6.66971582367938	5.79814099242516	3.4925200176699	7	6.47355940733767	6.73251791664186	5.77252913634517	5.51435683518038	6.67931369064736	5.05867256270929	4.75708069743518	1	7	1	7	2	1	7	7	7	7	7	2	2	1	7	7	7	3	2	7	7	2	7	81.75	0	3
51	7	6.56169564041559	4.74948944874063	3.55871400898102	2.61844590747157	5.68140088138751	6.70402741626356	6.14062533980013	6.35196389743672	5.67217128367353	4.94000347120125	3.31815551930293	5.95891170808514	5.59824743046927	4.18381800534911	7	7	6.25507123288558	5.23677783843959	5.43897460438726	4.87677228050315	6.10724324743176	7	1	7	1	7	2	4	1	7	7	7	7	2	2	2	7	7	7	3	7	7	7	2	7	76.5	0	3
52	7	6.46145368183207	4.01625483416729	6.81867699791177	4.32333725583613	7	5.16397617828434	5.99720097647688	4.85819861201963	6.67846519561583	6.41830333477545	6.78668358038366	6.00906347590778	5.07594897630032	5.74879933605513	5.07850389361581	6.72047672252879	6.13525021050217	5.00404626793362	6.03203357126343	5.39097320453597	4.52001228348298	5.13161355243611	1	7	1	7	7	1	3	7	7	7	7	7	2	7	7	7	7	3	7	7	7	2	7	73.25	0	3
53	4.61107798796703	5.66786755511298	5.64739077506194	5.83235700689954	2.20948615348481	6.97935758325434	6.09238851926412	5.79222595339124	5.01932863561272	6.48417453373714	5.80887952023707	6.6754980855629	7	5.57798252865804	3.30962835909113	5.08122119377714	4.42262123361421	5.93608098921397	5.56542701789911	6.96700074105501	5.5158384553543	6.80656093560049	5.05742389197137	7	7	1	7	2	4	6	7	7	7	7	7	3	7	7	7	7	3	3	7	2	1	7	84	0	3
54	6.03287821625663	6.17982911857194	1.09665020502846	5.41328969564466	5.54267167179609	5.18395365294762	5.64787315802384	7	5.55965821108838	7	6.87930105746729	5.66292065927699	5.56904943714587	5.22868342620569	4.7761636596388	5.9044968698894	7	3.31361928309341	3.49786994737396	4.94074678294264	6.11739327781507	7	5.27438680308105	3	7	1	7	7	1	5	7	7	7	7	3	1	7	7	7	7	4	7	7	7	1	7	88.75	0	3
55	6.48202908680937	6.54788750644255	1.61110193248293	6.84377254409422	5.36128769621112	5.14952008654298	6.89625233702049	7	6.8910915591847	7	6.02654230034453	4.43798469665651	6.56528037796677	6.15365708673797	4.05678115361696	6.20758558468235	2.68099786698097	3.10056584706326	4.42587425461238	4.76407229762965	3.86497313546533	6.09719182831065	5.25441220978761	2	7	1	7	7	2	7	7	7	7	7	3	1	7	7	7	7	4	2	7	1	3	7	96.5	0	3
56	4.29573083787955	7	4.51654185087642	5.53166795657168	5.33669832077574	6.37168198657466	4.73754951315287	7	6.36338232361438	5.36857698320284	6.45008558864398	5.36446791631196	7	5.13366195209993	5.54795114930685	6.52470672020831	6.65144647392621	5.9587844290641	4.49579138118893	6.55029103791953	6.91635817123182	5.40617648908377	5.44590455992516	7	7	1	7	7	2	7	7	7	7	7	1	2	7	7	1	7	7	7	7	2	3	7	71.25	0	3
57	7	4.65774242513533	2.83993124712221	3.41197550926191	1.76153282077391	4.5939108599761	3.51507426996312	7	7	6.89328212753485	7	6.24191562255366	6.11700516764017	5.8844822435757	4.8371760866695	7	4.6900973705892	5.37653085452895	6.71270259406458	5.81461423964313	5.06788348321287	4.24557349398944	4.00720930066242	1	7	7	7	6	7	5	7	7	7	3	1	2	7	7	7	7	7	7	7	1	2	7	85	0	3
58	4.37577883520478	6.93847106840999	3.32232799478268	3.79419057797635	3.88413758750146	6.05270419058888	5.68050699249617	6.68180672927618	5.56181526194054	6.45524307660666	2.78270955146662	6.21484354918983	4.08752876835816	5.88815273386854	4.41576720805272	5.35748369843535	5.65917805586002	6.94643073239286	5.06002395399623	7	6.26015098602334	6.58309143819808	6.17922222869693	7	7	1	7	7	6	7	7	7	7	7	7	1	7	7	7	3	7	7	7	1	1	7	90.75	0	3
59	6.85467124718844	4.71762958305622	1.4193899374822	6.05973758368407	5.89718210682632	2.724497763379	6.3032262860666	6.2674624540737	6.01451243823561	5.77522604673352	4.38369512398827	5.05079721416037	7	6.41625188687719	4.37049739524824	6.56894412955241	2.60059923037934	7	5.16627215148588	6.42026418620186	6.41562970514924	5.99629685890171	5.72845082265588	6	7	1	7	7	1	7	7	7	7	7	7	1	4	1	7	7	7	7	7	1	2	7	78.5	0	3
60	3.6015490979093	6.02779154899661	4.81531717724724	7	2.16792373097831	5.07135512507482	6.04240058611883	7	7	5.43749151926848	6.0175184850023	3.9909237622944	5.71700720201431	4.12682272629518	4.09070846456686	5.45693385502681	6.23683011691291	5.47623940944737	5.21686444928356	6.70456484307874	2.07700817044027	6.1792666593836	7	1	7	1	7	7	2	7	7	7	7	7	3	1	2	7	7	7	7	7	7	4	3	7	69.25	0	3
61	6.33840030476745	5.8412810065267	2.91695855634572	4.48741189794758	3.55890651703777	4.61640671207793	4.69751145576499	7	7	7	5.37195642085512	2.6386061250037	3.94854620156435	5.65386500205964	5.84568826304524	6.05900643790368	6.79733731830292	5.12485679432227	5.66784325588778	6.9865507973028	3.98204038586908	6.78681232640237	6.22536517849806	2	7	1	7	7	2	4	7	7	7	5	7	1	7	7	7	7	7	2	7	5	3	3	85	0	3
62	3.25665477678381	4.541918869862	4.02317513184016	7	2.88607434571781	6.66686469296007	5.94396467638639	5.48583033510822	5.67640069039977	7	6.25851444093619	5.08191770044751	4.20556833572106	6.39241847937872	2.56569004876912	6.09774267480994	6.87289515554698	6.1197064344296	6.38708788103938	6.40653254511724	5.99236658811962	6.45759932653743	5.7721065153724	3	7	1	7	7	1	7	7	7	7	7	3	1	7	7	7	5	2	7	7	5	3	7	72.75	0	3
63	3.65554116603977	4.48695980160667	3.28415477743821	5.38229415005106	3.48055590520714	5.84791029929754	5.35808959158441	6.03061901449483	5.97872922335997	6.5270609587104	5.32902822349912	7	5.75751252754881	5.35634153248574	1.53021557191677	5.48943683742051	5.28162617117465	4.61151633909953	5.14108577671248	6.02449871884624	7	7	7	7	7	1	7	7	1	7	7	7	7	7	3	2	1	7	7	7	1	1	7	7	4	7	83.5	0	3
64	5.29207496982129	5.56190334866274	4.17401090064625	5.40034708630172	5.91559055031054	5.31234240624023	5.93574730311934	6.19551782904242	5.21723183556202	5.69431954178165	6.10401479445308	6.0435138725179	4.5186410701728	7	5.03681318039495	7	1.40345451210587	6.31583445530889	6.21174990116525	4.99500629255842	7	6.75724264939561	5.31527688407233	7	7	1	7	7	2	2	7	7	7	7	2	3	7	7	7	7	7	7	7	7	1	7	85.25	0	3
65	4.77786478347311	7	1	3.10556730401644	2.97242051131984	6.85890685446119	7	5.01048281262038	6.44629294517619	5.19145658744799	6.14776369879015	5.59473067752739	5.13815036406161	5.1094447744052	1.41391776066476	6.10010323826068	6.62553846564333	6.31911903826483	5.73991270873412	7	6.41617023728813	5.53304140715592	4.73305033744502	1	7	7	7	7	1	7	7	7	7	7	1	7	7	1	1	7	5	1	7	3	1	7	64	0	3
66	4.41684057288983	3.98674339035257	4.18702289418674	7	4.81517976927423	6.83061223075576	4.17701842492869	5.96032598458999	5.25975271740682	6.28433877688133	5.99093110161762	6.15859132661006	6.12981311803053	5.54006850140755	6.71984815871618	3.58998370418883	7	1.9459151148106	6.92801147061068	6.78121196036893	7	5.70259520045299	5.33757569010753	1	7	1	7	7	4	4	7	7	7	7	2	1	7	7	7	7	3	5	7	2	4	7	68.75	0	3
67	6.22254203207646	6.04191951641956	4.82326268633205	3.27571059471824	1	5.86426609947106	7	6.68100810886285	4.73271559399851	6.29283850088597	5.90759166638466	6.5373286571992	4.71961351100664	4.45117752620533	6.76041181221772	5.94756939369607	6.92985946305718	5.07365267882239	6.03460253087621	5.23158209524751	7	7	6.26213903712396	1	7	1	7	2	1	7	7	7	7	7	7	1	7	7	7	7	3	1	7	2	7	7	70.5	0	3
68	5.79656722023668	4.72026889021558	2.5106294438224	5.31956411895701	4.15979452985632	5.28623364632968	5.94225705068031	7	2.398964693626	5.48880800371893	3.52598706283545	3.42386119974302	7	6.59044014708612	2.64400016156745	3.53647470579519	6.25064847684767	6.90446832480191	5.57856554885943	6.82902849486758	6.6253670419029	6.49056264026103	5.50509572294733	1	7	7	7	7	1	7	7	7	7	5	1	2	1	7	1	7	3	7	7	7	2	7	87.25	0	3
69	7	5.67813458298433	5.99267232009489	3.74059442110591	6.54859908098369	6.24579204825797	5.08295029917204	5.47983583341808	6.3393708074599	6.91569854436569	6.70245989878467	5.67715136992359	2.05993991616192	5.19114801944984	2.27336775749032	6.97231962970052	1.74506680675021	6.14803549745904	6.7098185356987	5.20130457915264	6.16623654708089	5.02578211984947	4.84480320057076	5	7	1	7	7	2	7	7	7	7	7	7	7	7	7	7	7	7	3	7	2	2	7	60	0	3
70	6.61265044504375	3.81869258860705	7	5.28881498639375	5.12250746041888	5.36095013290216	4.22284849225904	6.19741296393975	4.29115166389361	5.66724111589095	6.4282867419525	3.79773805515335	6.37561980599148	6.62227400602564	2.29415166759206	6.01758408096574	5.64115283463066	7	6.63725711903234	6.89113883004788	1.98861760358925	7	5.41886640605639	1	7	1	7	7	7	7	7	7	7	7	2	3	7	1	7	7	4	7	7	7	3	7	94.75	0	3
71	3.03976845907445	6.23942401428228	4.78222217797825	6.82576756458002	6.23585283520755	4.16594501755998	6.55412620443279	7	6.738184046627	5.07062587353011	4.37669563849351	5.17025004299202	5.17127289399841	7	2.97615984251486	4.11703857527516	5.63858831631973	6.8559311546883	6.95812113263079	5.10359852298072	2.84793790513649	5.71646645430508	4.79090326548808	1	7	1	7	4	2	7	7	7	7	7	7	3	1	7	7	7	5	1	7	7	2	7	74.5	0	3
72	4.34476825095426	4.69082891013438	4.27059740003818	2.1915810922964	2.46649135652981	5.91727974979706	7	6.84609373522566	5.59646441584407	4.66883069022358	6.85369132212977	5.88915097994414	6.87452537867586	5.44066618678755	4.03107761588763	5.91097165777378	7	5.73855905775062	4.95461387531154	6.43334946667402	4.94482863913577	4.55145140964569	3.25559705943269	1	7	1	7	2	1	2	7	7	7	7	1	2	7	7	7	7	2	7	7	6	2	7	82.25	0	3
73	5.92098307969942	4.14555884355482	3.60986782460557	3.62501176170678	3.34665197238064	7	4.40449127905364	5.677942581246	6.06793893265759	5.07303763536611	6.13332945259322	5.3940473849919	7	6.72916153247002	3.26730596541681	5.63681643844569	4.57008642392962	7	6.56851539404327	7	7	5.50705625522336	7	1	7	1	7	7	2	3	7	7	7	7	1	1	7	1	7	7	2	7	7	2	3	7	76	0	3
74	5.30009035127252	3.33752292749099	4.6990521702989	4.57662805159964	2.05585809349638	5.66012242151785	7	6.45497895140969	5.28974268786626	7	7	6.41466609752057	5.47488240985562	6.13790904871128	4.89226912328546	2.68788191884449	2.8875399378371	5.94203738272049	7	4.00858836971962	3.5029506826353	6.89892312406035	6.2207699070582	7	7	1	7	7	2	3	7	7	7	7	2	1	7	1	7	7	2	6	7	7	1	7	86.75	0	3
75	6.16949144599588	6.63427144694398	3.78503572202998	1.55995802011194	5.81433954680107	6.64077351360447	4.45557586915341	5.75403663027096	5.84952548695221	7	4.66418924243871	6.8425025974744	5.73122171162108	5.63699454508506	4.33654530484511	7	2.79964792723869	3.83778114347346	6.36642401232674	6.06154698190337	5.98221436415621	6.69364241753472	2.9573085704609	1	7	1	7	3	7	7	7	7	7	7	2	1	1	7	7	7	7	7	7	1	2	7	85.5	0	3
76	6.18055537470964	6.25491272662806	2.28584822430012	4.71015161836302	3.7122885658387	4.54627894287624	4.65916784097201	6.43915518544827	7	3.91830174087093	3.9488142194365	4.08205488470919	5.46968520302112	6.72552999193017	5.74032121875357	6.14548575020521	4.84606880149597	7	5.20569364078673	7	4.71518125066745	6.9452851381565	7	1	7	1	7	7	2	4	7	7	7	6	7	1	7	7	7	7	5	1	7	4	3	3	84.25	0	3
77	4.3609019672661	5.74749266549098	5.15830767642184	7	1.23709489377917	4.17280284858098	6.69667890729778	6.60049873497719	6.87367869877427	5.30785381128751	6.52192639866924	4.93950640502588	6.97773052922803	4.63813618890758	4.83391519941297	5.25430815766035	7	5.91152950097153	5.80399018875374	5.69021773412564	1.78411926327732	3.22879790699473	6.36194169525898	1	7	1	7	7	1	7	7	7	7	7	1	1	3	7	7	7	7	7	7	7	2	7	77	0	3
78	2.63079519503559	4.07554727695469	2.87181175777995	7	3.82358642136525	4.89224675648236	4.01339520888529	3.66309735152118	5.93129603669352	6.92089915858153	2.57957512727531	7	5.9219602342699	5.82689708505592	3.53492152647711	6.28385292228717	2.77844927503481	6.69550974512081	7	6.64377501856362	6.50754741014779	6.50486978112723	2.6360000456039	6	7	1	7	7	4	4	7	7	7	7	3	7	7	7	7	7	4	1	7	7	3	7	87.75	0	3
79	4.38320246735672	6.64379137164859	5.03786081560215	7	4.90012476279696	7	4.86965870233765	5.08448600249982	4.56258751687267	7	5.46817870850187	3.83238537129503	5.4983297373134	6.48334732281223	6.66748151061067	6.60859230241102	3.52583597089914	6.51235121891213	6.15275577703041	6.30582742717482	1.49971041705391	6.04331410481931	6.39372759645777	1	7	1	7	7	7	1	7	7	7	7	7	7	3	7	7	7	5	7	7	7	2	7	66.5	0	3
80	7	6.942816675096	4.63770455027513	4.43041450453849	2.19243632576478	5.4566760093989	5.40858797800377	5.04673908597489	6.33160103240168	6.43845470075657	5.67499176208756	4.74062205199214	4.10310384973773	6.16475221256847	4.41694895322254	4.41108101394524	6.24755150716435	5.87705328714766	7	4.5791169858546	4.61496723028841	4.32576418154317	7	1	7	1	7	2	1	7	7	7	7	7	2	1	2	7	7	7	3	7	7	3	2	7	69.25	0	3
81	7	4.49835734067858	3.53150282858849	3.36762381010423	2.7091342370364	7	4.56095036387278	5.83641187907566	6.47958968197398	4.58154235080018	4.96165695971871	5.55948641610243	6.42517407111543	7	2.77328425132182	6.87090268177459	4.56229648456151	6.24667706101475	7	6.45212658669415	4.68185757362007	7	7	1	7	1	7	7	1	7	7	7	7	7	1	1	7	2	7	7	2	7	7	3	3	7	68	0	3
82	7	7	4.3328468317232	7	3.2759705546432	5.77202290303037	3.08264308563509	5.41636643991589	6.35039289285883	6.02621110170338	5.90626925931646	5.28573362462478	4.94164707037573	7	6.96591806934737	6.25775922563517	4.96176514267526	4.01940530695166	3.8548853452209	7	5.44507139839542	4.63327119617096	4.688469186931	1	7	1	7	7	3	7	7	7	7	7	2	2	7	7	7	7	2	7	7	7	4	7	76.75	0	3
83	4.40706798812048	3.92237926082426	5.28497042846082	5.41876810614995	4.25338592121089	4.70179313706387	3.15437618298893	5.26461620391239	4.9786547681276	2.92482306180094	6.50290100856287	7	5.22322491877326	6.03673306712087	1.4258944354816	5.27179312591969	5.2424214374527	4.37032496660364	7	7	7	6.88791612107082	7	1	7	1	7	7	4	7	7	7	7	7	2	1	7	7	7	7	3	7	7	3	5	7	79.5	0	3
84	4.07091617999268	6.46944318109345	5.38316241582099	7	4.72366541569826	7	4.32088508264361	4.77483385095527	4.93511976529722	6.57082769541051	7	2.56237334484115	5.52405514798331	5.67159444955797	3.83886447551059	7	2.78972445650252	7	6.22267879585845	6.8960341249937	3.07403683877571	6.91192921975758	5.62227307976938	1	7	1	7	7	7	1	7	7	7	7	7	1	2	7	7	7	4	4	7	7	2	7	75.25	0	3
85	5.12254699013604	4.5977405490038	4.74976576640408	1.96259312690096	2.23919226592019	5.47558628887775	7	6.64252476334545	5.28848567298097	6.45443492536873	4.79639539218398	5.6347761039058	5.8834576661592	5.56279055367581	5.82894733884489	5.7086337750443	5.19278064710764	3.60886641307086	6.61903140259119	5.53932378823197	6.86401410604653	4.80154542800655	6.06938446341942	1	7	7	7	7	7	7	7	7	7	7	1	5	7	1	1	7	7	7	7	1	2	7	69	0	3
86	5.52503701421343	5.71248935447059	6.09207197080515	5.74348797518141	3.09205332827685	5.5341651214392	6.54039209962506	6.14710039305679	6.50839334521684	6.58268562320909	5.30963045974433	4.9756020360708	5.11415159615628	4.98694171584406	4.20810915627328	5.85723654329468	6.08584336934246	4.06531430208055	5.4624631232333	6.66173575288045	5.2997219110215	2.50679449559633	4.27809271569	7	7	1	7	1	2	7	7	7	7	7	3	2	7	7	7	7	5	7	7	7	2	7	66.75	0	3
87	4.85447693679099	4.40628687798031	1.73412461999967	3.420333787535	3.28793371320278	6.71578764807868	6.14937291272669	6.67474744750632	7	7	5.18476713135019	3.69643813905436	6.3967427861151	5.05201028568109	2.96147679333504	6.52689837472602	6.4232598494692	4.06757321873877	3.17071438692811	7	5.34564108740779	5.92247657415736	5.53651192666919	7	7	1	7	7	1	5	7	7	7	5	1	1	7	7	7	7	3	2	7	7	2	7	58.5	0	3
88	7	5.72164439168275	7	3.43147964889116	5.53466041755037	6.67798371043836	4.07976821061957	4.91696750249125	7	7	6.11199799848642	6.93849382046258	2.62609922886577	5.40752207761447	2.34441763103282	6.13238955858187	1	6.48157942626515	5.6067659736347	5.73017991449118	6.74787960991797	4.77129897586707	6.01581965322735	5	7	1	7	7	2	7	7	7	7	6	7	7	2	2	7	7	7	2	7	2	2	7	78.25	0	3
89	5.28427576924717	4.93728515518474	2.919699484941	4.02841941591154	3.12402356992277	6.62956309299875	5.59362394686015	5.70800124684409	1.18581301779176	7	2.46745557320113	5.16064101752482	6.86370121760802	6.19926369743314	3.82537307093132	2.77141252050966	5.89316101691544	6.25235535801316	7	4.61118391474735	5.4392425443449	6.78764129420644	5.51644740200497	1	7	7	7	5	1	7	7	7	7	5	1	3	1	7	7	7	3	4	7	7	3	7	79	0	3
90	7	6.60859608710229	5.32313470445377	3.19696894057962	1.96741979999936	5.91413941792526	7	5.41945709098234	5.38407842510358	6.40125741571644	4.45144534725933	3.72088077272143	4.34720427676515	6.30147224508348	1.40424844072134	4.55351474895078	5.09657125321541	4.12526303517504	6.64594955011292	5.27085071893702	5.69368203357886	4.18527525344955	7	1	7	1	7	2	4	2	6	7	7	7	2	1	1	7	7	7	3	7	7	4	1	7	64.75	0	3
91	6.23809933016193	4.81597662350095	2.85315410980233	4.44860944723117	4.00586271205502	4.72889864405544	4.73931454587374	6.2444343514624	6.58006142093906	5.43853575313474	6.01228125076589	3.12831151994486	4.60452088331706	5.80918757111647	6.54968792947009	6.62958845204487	7	6.3343397578397	4.82582227729611	7	5.26248988375311	6.66062271698707	4.48188208684539	2	7	1	7	7	2	3	7	7	7	4	7	1	1	7	7	7	5	2	7	5	3	2	67.5	0	3
92	3.76029597739411	5.42179620248833	4.71823187349834	7	4.34543657496171	6.69890398435918	5.74949467044758	5.21612697415668	1.91614659214229	6.80617521692602	5.6815296819275	5.73918563878633	2.13291645927546	4.4046702245318	4.87047086776113	4.00800041081942	5.97792580383036	3.48418253746566	7	7	6.53154306877201	6.40176714055583	2.38495166069203	7	7	1	7	7	2	7	7	7	7	7	2	2	5	1	7	7	6	7	7	1	2	7	65.25	0	3
93	6.1756147704266	1.71653655777701	3.27928587163524	4.52299932491342	2.69979834707102	7	2.23029830646111	5.44705516431037	4.75914479537763	6.01293589314958	2.0164329530164	6.36181985014885	6.70546907396969	5.2254706448536	5.5405293078442	6.67752896348793	4.44565641350943	6.08128503854448	3.71851239030071	3.63299882866479	6.83687658420756	5.86408182221155	5.55773023983284	7	7	1	7	7	2	7	7	7	7	2	7	4	7	7	1	7	2	7	7	2	2	7	75	0	3
94	2.25134292842587	4.71307535568564	3.14046208635561	7	4.62006950362595	5.54129215104966	3.76540556933993	6.14084121398611	5.09108539723637	4.05367060755688	1.84656831866169	6.44986505606668	6.84137373386079	5.8504962439084	4.58203518576988	4.6661129033071	4.7666657012719	4.8698125771951	6.4697067257222	5.39185699266686	6.63835939860738	4.89626898526164	5.68612154989719	7	7	1	7	7	1	4	7	7	7	7	2	1	7	7	2	7	7	7	7	2	2	7	75.75	0	3
95	4.96809548877172	4.07605897589653	3.3315906824238	6.47953169315375	3.2918003785586	7	6.07140602781994	2.91760457367068	5.74233692682488	7	1.85302165860861	5.75019021543493	4.69781453979965	2.05074190903617	1.63824808881409	2.72622247859665	4.8814677737847	4.53287336691215	6.04951833701099	6.68124681812605	6.43268205591235	7	4.98955408356231	3	7	1	7	7	7	7	7	7	7	2	3	1	7	7	7	6	1	7	7	7	3	7	68.5	0	3
96	7	5.644087572879	1.93662714366467	4.02271771033611	2.68412348698491	4.93723182302678	4.28284697264653	6.8822562858925	6.09867025156014	6.29215671420979	6.0818578623299	7	5.97891102611127	4.59685348240705	6.21394941115612	4.79785889417934	4.21794531242581	4.6969503533973	2.57522857075375	5.92982730873802	7	2.98478669145695	7	1	7	1	7	7	4	3	7	7	4	7	2	2	7	7	7	7	3	7	7	3	3	7	67.25	0	3
97	3.52855762064784	1.82032430220456	5.0587051449117	6.4002616360848	6.24610549543287	6.49508375122035	7	6.52040181651012	7	6.63424352301494	5.96252543121846	6.27959610535616	6.30199972803165	6.23185557114351	7	4.54415011049184	6.90164132145259	7	6.35042655639747	7	6.95335667535554	6.32107917770908	6.88549878065056	1	2	7	7	1	1	7	7	7	7	7	7	1	7	5	7	7	5	7	7	7	4	7	97	1	3
98	4.58218979074141	4.830091205014	6.16840361767788	4.55529809209119	7	6.8897853692793	4.81639155129773	6.92850736948571	6.92354029534665	6.25628681166823	6.19926300769586	6.3835465086653	6.95522800184895	7	4.73362303395667	6.07472046468057	6.31328216571043	7	7	6.84551975412375	6.57433307173568	4.88910020714207	6.59859849888202	1	1	1	7	1	2	3	7	7	7	7	1	1	7	7	2	7	7	7	7	2	2	7	98.75	1	3
99	4.56924949775217	3.9372931842052	6.21406653812719	6.15599960776039	5.86056093787719	7	6.88110474854345	6.09697281091394	6.90614499066951	7	6.98192006960147	6.97534404352465	6.07667999724419	5.31159922276207	1	6.89707715573861	4.97457923269424	6.424367665931	6.97320654803206	7	7	5.70333285043795	7	1	2	1	5	1	1	5	7	7	7	3	1	2	7	1	7	3	7	7	7	2	1	7	80.5	1	3
100	1.92670283470007	1.99447040395509	7	5.82640919232788	4.92677051511716	7	4.02766476499191	6.91313826554322	7	7	6.20144012299004	7	5.80961812096255	7	4.09364607955102	6.4173173623444	4.7216953849041	7	6.13858982956299	6.36976207550593	5.8706858140398	6.21578547846839	5.34053816163235	1	3	7	7	1	1	7	7	7	7	7	3	1	7	1	7	7	5	7	7	2	1	7	110.25	1	3
101	5.4830743157152	4.09169168905576	6.92598529806038	6.0489031735705	6.19226494174998	4.17051380958179	6.95862325026177	7	7	6.22589278074483	6.52374290623923	4.80656609473756	6.01742721479437	6.46656992655161	1	5.71356488516025	7	7	6.49504511256525	6.31368809445507	3.30780074227519	6.8161953057262	5.92863157191829	2	1	7	7	1	7	7	7	7	7	7	1	2	7	7	7	7	7	7	7	7	1	7	111	1	3
102	4.71792695781824	6.56823038839749	4.34434398280324	6.51302717029326	7	6.90319439221698	5.37878082164154	7	5.16267051231974	7	6.80005810818395	6.17071922460784	6.40449943207503	6.49042989181561	6.02706446775481	5.79055255609205	7	6.15495085490568	7	6.91501607995667	4.96947690444232	7	6.88294420072977	1	1	7	7	1	2	7	7	7	7	4	7	1	7	1	7	7	3	7	7	1	1	4	85.75	1	3
103	3.3201322946519	3.89172987842573	5.16941212954459	6.10587843650621	5.88881343050567	6.70044882824604	7	6.85929479934191	6.48459812797899	6.83450693636082	4.02989810140727	7	6.31089317829392	6.55307547531629	2.99986937854995	6.3258417976682	5.70554602109469	7	6.22043057844298	6.74765068549764	7	7	7	1	2	7	4	1	1	3	7	7	7	4	1	1	7	7	7	7	7	2	7	3	2	7	94.5	1	3
104	4.73906945190594	5.85384102843205	4.24458032547701	6.52936796437805	6.88356925052445	6.55087956609167	5.57244291622533	5.78112873007739	5.29310977197945	7	7	4.90043585603403	4.72283798743519	7	5.51704439893071	6.95028949240424	7	5.6534095367257	7	7	7	6.68960334768001	7	2	1	7	7	1	2	7	7	7	7	4	7	2	7	1	7	7	3	7	7	3	1	4	78.25	1	3
105	7	5.63180805837199	6.89841948793447	5.1640447906701	5.59550203909705	6.11647247009267	5.485150836715	7	7	7	5.3430731261857	6.7597055589143	6.42468663883024	4.63280965220351	4.37746328992195	7	6.25268865143821	5.89806124924738	6.19914125037671	6.81545373508178	7	6.67939210758164	6.58149593460702	1	1	1	7	1	1	7	7	7	7	7	7	2	7	7	7	4	1	7	7	7	2	7	86	1	3
106	6.35585875266031	4.79331885051584	6.72485400968765	6.77784109738194	6.98899686798727	6.48388519618873	5.73283555725641	6.1161766097066	6.43226195618075	6.31270395967458	7	3.46690355693408	5.78486654660099	6.60629848330387	6.06582582664714	6.71393061137198	6.56130206923735	5.95320929552356	6.07151163789107	7	4.85845693654436	7	6.34473702041634	2	1	7	7	1	7	7	7	7	7	7	2	2	7	6	7	7	1	5	7	7	3	7	94.75	1	3
107	4.54088088531508	5.11469110172148	6.29628299677227	4.66695026020731	6.36580287584581	5.31380547529042	5.20321283300699	5.28954678931081	6.73991590774063	7	6.36925766749494	7	6.7036077592066	7	5.56139181200378	6.47023245702227	6.57963859188751	5.91609762916347	5.63283848699322	7	7	4.47467097845861	6.96194697415672	1	1	1	7	1	7	2	7	7	7	7	2	1	7	7	2	7	7	7	7	1	1	7	86.5	1	3
108	1	3.03028110047195	4.74904175497458	7	4.92052829115582	6.57759914053402	6.39131564856776	7	5.08713772816017	5.7613493862085	7	6.83486523326707	5.62848180226237	6.48534449731903	7	3.67051188494669	6.82931101191249	6.44613905315796	7	6.71460694431266	1.84742437379102	7	5.34039329197432	1	2	7	7	1	5	7	7	7	7	7	1	2	7	7	7	7	4	4	7	2	6	7	84.25	1	3
109	6.05236934755701	3.45740250801957	7	6.87340779696339	6.13741208218894	4.35445297459238	5.64097485429632	5.69201244295336	5.63607890025381	6.80987949711907	7	4.26390759396444	6.55769030457693	6.73249645432488	5.03082226450803	7	7	5.90417904907919	6.62135639417289	6.76985440011062	4.6079746389957	6.12323353459237	6.13973840220467	2	1	7	7	1	7	7	7	7	7	7	1	2	1	7	1	7	7	7	7	7	1	7	101	1	3
110	2.58744920546659	3.26838019871346	6.93364596057966	6.91342056701117	4.87164013865666	5.62455975538317	3.1031874558373	7	6.00813974088289	6.7331000220092	6.78072002930513	6.66679455981501	6.15288595884909	7	1.69299932808035	7	4.39671961346502	6.62054150383046	6.90918928995018	5.72772943915883	6.06422543457085	6.6177678603345	5.36854078158162	1	3	7	7	1	1	7	7	7	7	7	2	1	7	4	7	7	7	7	7	2	1	7	106.75	1	3
111	7	5.48682539185286	3.98778754009464	1.82760671981294	6.33728982096216	6.18055977063542	6.02178532129302	7	5.91005039822061	6.93256856686245	6.44531105815371	6.52937982796371	5.55941737470394	6.89797996171111	6.82222467619466	6.08009813473493	6.27663822561299	6.44190253414908	6.29602478860404	5.93499090866783	5.97604721116263	6.75142294118038	6.22550855462858	1	2	1	7	7	2	2	7	7	7	7	7	1	7	7	7	7	7	4	7	7	3	7	82.5	1	3
112	1.4706808270964	3.37439371186839	5.2596649182609	6.14437848458601	6.02572740468535	7	6.29844273143594	5.31623170355899	6.67273164237725	7	7	6.99957333420994	7	5.00214889726867	6.85750739426924	5.15140235650604	5.95515483231276	6.77740264030216	5.18100993216917	6.03804572136648	6.31990328167381	6.0864830342791	6.02973262907884	1	2	7	7	1	3	7	7	7	7	6	7	2	4	7	1	7	7	2	7	2	1	5	90.25	1	3
113	5.06132545839578	3.21192895423739	5.90983483845434	5.91241147550751	6.0953449421765	7	6.81593709107332	5.97255910570566	6.76752336176748	6.61497451243483	3.48971102354436	7	2.12295103692917	6.25304491457177	3.84934160423297	5.57477211202877	6.70404459624603	7	5.90048705092802	5.90332738305627	7	6.20469545436057	6.72471805429898	1	1	1	3	1	1	1	7	7	7	7	3	1	7	7	7	6	4	7	7	2	1	7	98	1	3
114	7	5.72746105069504	6.78406349147884	5.18526421516993	6.74806850442881	6.38897457416005	5.58291583643852	7	6.11641919629315	5.82893349586105	1.14955473843676	6.40518629240692	6.7236048001143	6.76779577537727	4.65025417707264	6.74622631840415	6.15819225706262	6.56431939648574	5.9402008659558	6.66744062329852	6.35929496511347	6.57136046904767	5.5989804803638	1	1	1	7	1	1	7	7	7	7	7	4	1	7	7	7	7	2	7	7	7	2	7	101.75	1	3
115	4.05343962360395	4.04205090187253	5.14064165362808	5.19229596209276	5.93898877053337	4.87555790189999	5.90952300053905	5.6177284580873	6.00654340796664	6.82488133961738	3.16971342507211	5.60229834549057	7	7	6.33786348750448	4.69682645982726	6.86386385910512	4.24461788687916	6.46597627391952	6.60934842727272	6.59435931875415	7	7	2	2	1	7	1	1	7	7	7	7	7	7	2	2	7	7	7	3	7	7	7	2	7	107.5	1	3
116	7	6.76729745509127	5.13682571644649	5.99569718393054	7	6.50362702239594	6.33717758353383	6.52523792132509	5.68849456340007	6.4518100298544	6.65459990011643	6.61388550467236	5.84303910773555	6.52015883715578	5.35581210989567	5.53438104000984	5.96595005369728	6.90844818762173	4.125845734579	4.81967745242647	5.04318893443006	4.95411117046478	5.07448371098481	1	1	7	7	1	1	7	7	7	7	7	2	1	7	1	2	7	3	7	7	1	1	7	103.25	1	3
117	3.27862446034183	5.20755141278027	4.64164328703571	6.25764951589216	7	6.38733163062864	4.08413820427525	6.63552302041349	5.23854276229558	6.97308208986386	6.80671843230925	6.80313756147796	6.63534355670505	6.36841603269835	4.98683853262576	4.61999111299549	6.17480324551287	4.66580913024324	6.80750834184825	4.37394504991605	7	6.09762786631907	5.39703627601211	1	2	1	7	1	2	6	7	7	7	7	2	4	7	7	7	7	7	7	7	7	2	7	95	1	3
118	4.05700333629846	4.10262779762917	5.91292082891634	5.56075051918999	5.66166656979468	6.25273678563284	6.23992660856202	6.81920127792511	7	6.02139554421993	5.48478732048306	6.40461311292913	7	7	2.43846747994895	6.53562865214842	5.61310121071002	6.87917111482514	2.80689497248018	6.77063103087554	6.63205671387655	7	6.05960302487577	1	2	7	4	1	2	6	7	7	7	3	2	1	7	7	7	7	3	2	7	7	2	7	101.75	1	3
119	4.26947615071919	4.71078108456464	5.91220999248068	5.36862707829743	5.4521943063129	6.04411764580602	6.7411341744074	7	7	7	3.62140857554558	5.86464398145593	1.88457358590064	7	2.79388218673842	6.65725299964632	7	4.21428499152406	5.49723602975345	6.59916529538735	6.33202270740374	5.9147036810159	6.57836039096597	1	2	1	7	1	7	7	7	7	7	3	7	7	7	7	7	7	3	7	7	7	2	7	76.5	1	3
120	5.49474061613012	3.79124746485985	7	6.54527528041357	5.41068832213492	7	6.33232254943956	7	5.60358437635658	6.73187328744714	6.00910150566011	5.61168553082471	6.68880276571767	6.47827323445797	1.43110647313337	6.83892401692454	5.19009114945751	5.84446321276386	5.89479358513982	5.93111254363898	7	7	6.35453245533969	1	1	1	4	1	2	2	7	7	7	7	2	2	7	7	1	7	7	3	7	2	1	7	89.25	1	3
121	5.57487007840075	2.57952099432823	6.03544990639807	5.31157695776518	6.36283061072764	6.34245724201958	6.25568075989995	6.09431426358708	7	7	6.03180303435825	6.9665432871834	3.28255478131662	6.67974354422059	6.6991361667066	6.15395637722166	5.12234860008093	5.50881076339501	6.45888735250088	6.38063206066107	5.76698646426408	6.55563167139209	6.05717382989949	1	1	1	7	1	5	3	7	7	7	7	2	1	7	3	7	7	3	2	7	2	2	7	101	1	3
122	4.74997982777922	2.89988837306979	6.61440945935736	6.85098916987726	6.90866576034868	3.52190719004356	3.34618963181817	6.72986112764683	4.58950191869781	6.4941196406107	6.73875819408459	6.65678272311684	5.65956837256196	5.8332923796963	1	5.70488772858145	4.61905233240623	6.63166733472001	6.67799532403567	7	6.20945441742506	7	7	1	1	1	5	1	1	7	7	7	7	7	2	1	7	7	7	7	2	7	7	4	6	7	96.75	1	3
123	1	2.19413892806198	4.44982339277274	7	4.62549304605321	7	6.18939958099633	7	5.20211271447758	5.13544733512688	6.70072531757639	6.90361209774029	5.64799824969308	6.64440325504354	3.66936183115119	6.80510147055582	7	7	6.29922201960515	6.63628101925242	3.29047359027708	6.10258030261588	7	1	2	7	7	1	4	7	7	7	7	7	1	1	7	7	5	7	2	7	7	2	7	7	73.5	1	3
124	2.29147434876616	3.09335878517425	4.80219254585974	7	4.46201978977857	6.00805735563204	7	7	5.93286547438861	5.36793213660436	5.12316319461027	6.37624284274597	5.91558392557302	6.47582429788085	7	2.79848348442371	6.48721460897888	6.38103308515265	6.64092580594372	6.4456060356597	6.93558305718843	6.46226171999625	6.63630493732708	1	2	7	7	1	5	7	7	7	7	7	7	1	7	7	7	7	2	7	7	2	5	7	70.25	1	3
125	7	6.02833057176909	6.05130568388673	5.64140354323283	7	7	7	7	6.4081667945871	6.48378672891435	1.71134867384174	6.10375663217743	5.85007586754155	5.03265981928715	1.73725692575996	7	6.00941924982502	5.77970106621927	6.39493762813833	6.3391982730883	7	6.46599997396296	5.25075769062255	1	1	1	7	1	2	6	7	7	7	7	7	1	7	7	7	7	1	7	7	1	2	6	89	1	3
126	6.85830870839234	5.06400644433172	4.42556601611676	6.92395601171095	5.76871018526982	5.90758116301225	5.41630503656826	5.63642633001486	3.96993910795366	6.77971334166327	6.6382049464315	6.78730582170296	5.25338399377806	5.6000872603476	1.06431785418012	3.1192126356693	7	2.42602555695023	6.17793286908152	6.46341782192621	4.75308290278679	7	7	1	4	1	7	1	4	3	7	7	7	7	7	1	7	7	7	7	6	7	7	3	4	7	89.75	1	3
127	6.6000860805609	6.71824364897373	6.11541578394034	6.762411604214	5.70769426291643	6.45505489461872	6.63893335772167	6.46438829177101	4.31489149822541	5.33043447532457	5.45642552418519	6.60010737876514	4.82356180661384	7	1.75735122278449	4.09167615022503	6.48145075802653	6.64781665283619	7	6.03555500559089	7	6.95888482583079	5.98051644205021	1	1	1	7	1	2	4	7	7	7	7	7	3	4	1	7	7	3	7	7	7	1	6	89.5	1	3
128	1.66662634244782	2.22604571230973	5.4510859570718	6.10831927649848	6.51015750796842	4.27878842241557	7	5.83784117577222	7	6.88660360606612	5.96184183118598	6.52135477948489	3.76701285478721	7	5.92601845460483	6.59775956672014	5.71373716774893	5.98285390413978	5.62095901439073	5.33455558090884	6.05974450453832	6.22884538914051	5.25704313487336	1	2	7	7	1	4	7	7	7	7	7	4	1	1	7	7	7	3	2	7	7	2	7	90.25	1	3
129	4.79029800108378	5.06907074513535	6.01342440717186	5.68773336883528	6.13175129880222	4.24765394368286	5.74364357701648	5.07713513009526	6.98500674642429	6.952263061444	7	7	6.04377189369388	6.6098624801671	5.45158694200693	5.89921687592612	2.76342348202311	5.95741931537578	7	7	1.20590659289277	7	3.24461309733166	1	1	1	4	1	7	7	7	7	7	7	7	1	3	1	7	7	7	3	7	7	2	7	93	1	3
130	4.67142844125462	5.70362108695752	6.34164811922907	7	7	5.00783126991718	5.24734955261851	6.83255840104427	5.90639237127998	7	5.60828519792323	4.44316200743999	7	6.74684203854044	4.18135054412897	4.53030537807117	2.76305757126408	7	6.86799774210009	6.77849152064968	5.99363474506522	4.92952622763344	7	1	2	1	7	1	1	3	7	7	7	7	3	2	7	7	7	7	3	7	7	7	2	7	94.75	1	3
131	1.51861198815293	2.42508039963181	5.29750774000642	6.80800957709363	4.66934393281019	6.00167832358939	7	7	5.4358601943275	6.50350216498723	5.68712174314647	6.85447407077499	4.50468789195196	6.57493597313214	6.9672582578428	4.05462260501733	5.55394068341462	6.58415098461537	6.79552388837315	6.33150864094536	2.78728071394307	6.82780832889525	6.17955474117848	1	2	7	7	1	1	7	7	7	7	7	7	2	7	7	7	7	3	7	7	2	6	7	87.5	1	3
132	1	3.42692156856901	6.33605783006888	7	4.27302661574798	6.14559293697919	3.78274690770973	5.78400565015936	4.87054222461955	6.6277852305032	6.05284349047585	6.9040963426897	5.53757463097687	7	2.05514504092079	3.15145265976772	7	4.12907213664994	6.32364387822328	7	5.41143189532283	5.2389053980513	6.96651927908436	1	2	7	7	1	4	2	7	7	7	3	2	2	7	7	7	7	7	2	7	1	2	7	84.25	1	3
133	3.8601441078658	4.63795807704209	5.80541667850105	5.37111120447126	5.03009289833531	5.37983417952493	4.7484453281764	5.57449867827139	5.97746355939228	6.99635169881263	5.67759596527445	6.85304054713897	6.53022486123524	6.76409112492962	6.14843050227138	7	7	7	5.05093655221646	6.0351512262191	6.56068564663791	6.42890290388556	6.940754581821	1	3	1	7	1	6	7	7	7	7	2	1	7	7	7	7	7	3	7	7	7	1	7	84	1	3
134	2.22813812576633	5.86474187759456	7	7	6.36372281090728	5.29221324134183	6.76903954522535	3.50508696401676	7	7	6.62597988180342	5.90235715713215	6.88641867053363	5.38747798807137	5.03140743984294	5.96355913399778	2.41958474130979	4.95643445984029	7	7	7	6.3591390436087	2.60362139798984	1	2	1	7	1	7	4	7	7	7	7	3	7	7	7	7	7	3	1	7	7	2	7	86.75	1	3
135	3.02436715476228	6.46660895845129	6.89441076746944	3.47000390718554	4.42790917629232	4.298872278085	3.3201839219009	6.47637413621887	6.92801040535134	7	7	6.52377901129068	7	6.54505860493266	3.63114693283304	4.68122075570601	5.35557282891251	6.28677916679629	6.87992835965874	6.60522600904638	5.138289882524	4.04557845521604	5.76352046660461	2	2	1	7	3	7	7	7	7	7	7	2	1	7	7	7	7	4	7	7	1	1	7	95.5	1	3
136	5.38983479366678	5.03134778765232	5.7520852067859	5.9754888916687	6.75283740123158	4.42051581971927	6.32276985854992	7	6.78104706956695	7	6.8016091958055	7	7	6.83629226088838	5.68443186417298	3.11805335408478	5.59727648067473	6.462081949099	6.58674862013526	6.23567256686301	1	7	4.01662376591451	1	2	7	4	1	7	7	7	7	7	7	1	7	3	7	7	7	6	3	7	3	2	7	89.25	1	3
137	4.74818631185482	3.82400035783269	7	4.34177412934311	5.65267139769169	6.67111460315225	5.65434131210142	6.40061479603584	6.47006685441134	6.35481707232812	2.14424390510114	6.48646773532433	7	5.0849937759814	3.7709056614627	5.99858967284319	5.59981405982744	5.80915859186691	6.52350960171492	6.56839289976118	7	7	7	1	1	1	6	1	1	7	7	7	7	7	7	1	7	7	7	4	7	7	7	1	2	7	91	1	3
138	4.8609325039698	6.01787962760615	6.34533814645955	4.5335713511965	6.59263435949107	4.75468825965147	4.80902145206756	6.72492787702186	7	7	6.90599522312931	6.43599308685071	5.24195915759957	6.0198194325239	4.22342081802545	5.0999355809589	6.72716889994345	6.52752317412256	6.14844266161868	5.5441667206902	2.08894253982018	3.44155067477555	7	1	2	1	7	1	1	6	7	7	7	7	3	1	1	7	1	7	7	7	7	3	1	3	100.75	1	3
139	7	6.81406416467325	5.82308121908285	7	6.61522466888611	5.37748351768715	5.6752360482989	5.90724630029327	3.10728918708551	6.29040597317352	3.64442783696616	5.22440374250424	5.61907518141257	6.303419648554	3.71182022777584	5.06136289737329	6.74978829641814	6.2341278971768	6.8035864080402	7	5.52129562904293	4.98032745385934	5.63348030394607	1	1	7	7	1	2	2	7	7	7	7	1	1	7	2	1	7	5	1	7	1	2	3	79.5	1	3
140	6.67275847498085	7	6.18763899612612	5.98300708987644	5.89097290703181	7	6.51199493649412	5.7859113880545	5.21484515647334	6.20632198100671	6.21967533570872	4.0419038185769	7	5.46237992822889	5.97745246849861	5.0423549016239	5.51474479914142	6.90580820584265	7	6.32071875144547	4.76797085048421	6.120845980351	5.48720144767793	1	1	1	7	1	1	2	7	7	7	7	7	7	7	7	7	7	4	3	7	7	2	7	93.25	1	3
141	4.97094399759423	4.06980734505854	5.68554073353391	4.99994150203845	5.29003363963336	4.7460312909239	6.76298217841691	6.74625300574534	3.9349750401687	5.24213193131042	7	5.67780924461106	7	6.46233460591726	4.260587435657	5.69365278071034	3.92866211569273	6.531254497084	6.01788348668134	7	7	7	6.97858472285626	2	4	1	7	1	1	7	7	7	7	7	3	3	7	1	7	7	3	7	7	7	2	7	97	1	3
142	3.67756985567096	2.75066053614885	3.82404078142995	6.26970113177502	4.13239397721225	6.18672224117591	3.54794666200026	6.41396852847069	7	6.92991106027691	6.53884932521913	6.42068199148814	3.12998081957128	6.51284374674323	4.42602712821018	5.48379196892831	5.87705092195348	5.33517477926623	6.56053211572402	5.5396691117983	6.85607593427703	5.29073156367297	5.52954707126479	1	3	7	7	1	2	1	7	7	7	7	2	7	2	7	7	7	7	7	7	2	2	7	89.75	1	3
143	1.26551111919002	3.23610327028973	3.75923065270201	7	5.86390562715877	6.71393688167533	7	4.83305481182882	5.20245149278601	7	4.24956881592849	7	6.64586136642869	6.68537876825633	4.94079465440099	1.65019553433349	6.59659169712575	2.30428158986407	5.72401349838474	6.77608539987185	5.7514417901509	6.06716289405178	5.4689831818649	1	2	7	7	1	2	7	7	7	7	7	2	2	1	7	7	7	3	2	7	1	2	7	75.5	1	3
144	5.61289647846256	2.31894435203999	4.86249235141377	5.96019513462724	6.42133292365352	7	6.76989180065372	6.75069804000361	6.52489338968201	6.51868062336209	5.83372605920737	5.22715889295377	5.04503900101155	6.30784368609313	2.98476353860927	6.52242270470658	6.03658885357711	5.61626579635892	7	5.88851432070346	3.93790462960371	6.79032648341489	5.98614164445443	1	1	7	3	1	1	5	7	7	7	7	3	1	1	7	7	7	3	7	7	3	3	4	86.25	1	3
145	6.62951936303609	7	4.37103405856849	7	6.67355000299617	6.32545116883666	2.7880316890107	6.15803889433583	6.89259262837736	6.12393335775215	5.93468870410277	4.6381053752818	5.28315098222985	6.62934636999133	2.14152104562126	3.99633969637997	5.64144288177033	6.20804640532766	5.73954077926918	7	5.1248754999387	6.51639069771274	5.86243389192387	1	3	1	5	1	7	6	7	7	7	1	2	2	7	7	7	7	2	7	7	1	2	7	90	1	3
146	5.43246752410679	1.24990519343489	7	6.51162071291404	5.2726867723341	4.74590396378859	5.94553639312765	5.75202379512378	6.38183732723567	5.7395080901576	7	5.91758562585278	6.91878445461663	2.5592913658409	1.25926731977771	4.70923270425317	6.31302662967971	6.30989931206416	6.85869588109551	5.92462997597446	6.4047034443819	6.07726266403469	5.65756776159782	1	1	1	5	1	1	6	5	7	7	7	3	1	7	7	7	3	5	7	7	7	2	7	77.75	1	3
147	3.60034208080493	3.33825828086972	5.65345632182953	6.3774039894007	7	6.73908839942152	7	5.44803123605434	6.45844011040479	5.94728224979709	5.64180874054243	7	5.52236552647751	6.4006249235179	3.87999958131661	7	6.38145508482796	4.80434666793021	5.85145218348054	5.60250266183294	7	5.35019415583266	7	2	1	1	7	1	1	7	7	7	7	4	1	7	6	7	7	7	7	1	7	1	1	7	82.5	1	3
148	1.4024974638083	1.56405991421438	5.53030692028787	6.43858291797263	4.3940798347142	7	5.80358529201421	7	5.44537008941544	5.71255780239939	5.71365205741759	6.26449524284671	6.93135127456782	6.80571493410006	6.09140506677597	4.11881136088984	7	5.40588603555349	5.48085140670244	7	3.80062688474317	5.82407489929764	6.87696834008339	1	2	7	7	1	2	7	7	7	7	7	1	7	7	7	7	7	2	7	7	1	1	4	74.25	1	3
149	3.20930682992942	1.15373279197388	4.39921808101494	7	5.65167037218568	7	5.45746723064655	5.74213521257536	5.98464268880584	4.27201638180295	5.42769829552743	7	6.85930873577977	5.90454612730171	3.87892275509649	3.13257416804395	6.31314983365313	7	7	5.74777269116036	7	4.44374121639993	4.34493439117249	1	1	7	7	1	1	3	7	7	7	6	2	7	7	7	1	7	7	2	7	3	4	7	68	1	3
150	7	6.72996162085575	5.84104722859212	5.0061213966073	5.55743428768169	6.39596458978653	7	6.31251605293619	4.84822694654344	6.25804479343422	6.59603422238816	6.46976736118922	5.06377156604264	6.82275971884486	5.67836009057824	5.29557308838786	3.35916641425309	6.41301354174277	6.49071634958622	4.18514599552724	3.16266332888853	7	7	2	1	1	7	1	2	3	7	7	7	7	3	2	3	7	7	7	2	6	7	1	2	7	96.75	1	3
151	4.53043996233301	3.93182680244238	3.72100878546736	2.54711955858021	5.15672170815968	5.6750460476114	4.1909146225981	6.80916987704795	5.6754375051078	5.81976662919898	6.84291009986347	6.79833407558088	6.71816898609743	7	4.05872734817313	6.70171646681425	6.15243744321649	6.31401735854497	5.56788366181366	5.96498460946576	6.64423101387701	6.05948161849214	7	1	1	1	7	7	1	4	7	7	7	7	1	1	7	1	7	7	2	7	7	4	1	7	82.5	1	3
152	4.56734632289443	4.26600351019322	7	5.77540966878833	5.81781875837846	6.22888976812124	6.19184053403114	6.24274733497552	6.76657209453395	6.96160057584086	5.05028023096146	5.30515340459229	6.81615592606334	5.52458732895197	2.93865565187322	5.09758357287937	6.94395871540039	6.40700545550846	5.79306044566967	6.50608268157396	7	2.04698006112277	4.63048849381204	1	2	7	7	1	1	5	7	7	7	7	1	7	7	7	7	7	7	7	7	2	2	7	85.25	1	3
153	3.49878152613974	2.84072765350844	5.01520160057674	6.50252423473888	5.6296088119424	5.68034579968495	6.43538722721322	5.95813770975962	7	5.84150231611676	5.20745841182722	6.826591959075	7	5.30569654622935	7	6.94264138228078	6.46845199246948	2.6902858664459	4.39570474606683	7	7	4.29637787740666	5.05815040025255	2	1	1	6	1	1	7	7	7	7	7	3	1	6	7	7	3	3	5	7	5	1	7	74	1	3
154	3.39977244278996	2.63472104390816	5.46187073114992	6.20482566671587	6.46553591480559	6.2283200831413	6.22566340426826	5.11370826384996	6.48093425823743	5.67921990610032	3.84870531627566	4.13486959341968	6.23743109939777	6.30035072178475	4.0275321389042	5.89185066327873	4.79857957306595	6.97242334809699	6.89646354742582	7	6.25327783744012	5.68961819454452	7	1	2	7	4	1	2	2	7	7	7	3	1	1	7	7	7	7	7	7	7	2	2	7	80.75	1	3
155	2.89380479129982	3.49624450995103	7	7	7	7	5.56779301102595	4.92060366417862	7	2.88355787323439	7	7	5.67310185054693	4.84873216920441	5.95441305229262	6.01451089193775	6.41251330943876	4.60304785644171	5.0240162132234	6.78424370304916	7	5.02483802499262	4.29593072853021	2	1	1	4	2	4	7	7	7	7	7	7	2	7	7	7	7	4	7	7	7	1	2	67.5	1	3
156	5.72201877586632	4.50451996789551	6.15081475358049	4.52696625958524	6.08326752219938	2.94464755854573	7	7	6.23209359905904	6.35354577901326	6.8761655911378	4.74417014168581	5.87931848661412	5.07942594026154	5.05416996716036	4.87694310565574	7	4.48439413952368	7	5.86924240402706	5.39233570959489	3.02802669741189	5.62775393182407	1	2	7	7	1	7	7	7	7	7	7	1	7	7	7	7	7	4	7	7	1	2	3	87.25	1	3
157	2.41405165638214	3.00494566706599	6.97845577727171	5.88141354827706	4.53217586604988	6.36577443700651	7	4.48663809972114	7	6.38525190667401	6.0136325238808	3.86997363391714	3.12935066617144	6.57525642581953	4.06318887392079	5.71941080497469	5.95546991874842	7	4.62394565990543	7	6.79089090141237	6.56603106418971	5.05693890937482	1	2	1	7	1	2	4	7	7	7	7	7	7	7	1	7	7	4	2	7	1	1	7	84	1	3
158	6.85773892507468	2.01015988438635	7	6.27820116773521	5.99868652317931	4.70749539980917	5.49872680685029	5.61514250674994	6.41322897867402	6.1636117764253	5.17692629501859	7	6.59806496290495	6.68669720859818	1.17004467027187	6.25793099046672	6.1598655850699	5.75122592976273	6.69361602710053	5.81519081482911	6.90666212125911	6.23676945072599	4.59896304103199	1	1	1	7	1	1	6	7	4	7	7	7	1	3	7	7	3	1	7	7	7	2	7	83.75	1	3
159	2.67002690462763	3.90645589904922	6.44798083306316	5.36229234285963	6.64510601847639	6.46771939404095	7	6.21146791006213	6.12204406143525	5.14918610524709	5.83304100666271	6.60584202892478	2.34801640405374	4.99315325478733	2.57892755935169	6.1953781450127	7	6.39258708584276	6.21160896278088	6.37512347984894	7	6.6040354046624	4.06715719832823	1	1	1	7	1	2	3	7	7	7	7	1	7	1	7	2	7	6	1	7	7	3	7	79.5	1	3
160	4.57320141561341	2.5606671650752	6.15914770238166	3.55113499055222	6.63879977190118	6.83532713759632	5.59095443627068	6.49897221929794	5.51654442738707	5.80965371590762	6.60699025419339	5.42826698239713	7	7	5.28713932820115	6.87399328208466	5.94419283847993	5.46619449933312	2.99496038648425	4.97503050721696	6.28134203150393	6.87439438001975	6.331267943886	1	2	1	5	1	7	7	7	7	4	6	3	1	1	7	7	7	5	2	7	7	3	7	79.25	1	3
161	1	3.43833763048252	3.69029295630097	6.84519218442423	5.20539454295162	7	6.92242482862581	4.57981291092819	6.68471027498148	6.45673432652953	5.77027200879964	6.31652146440724	5.83092985539696	5.40702455687702	6.37802494687297	6.38368532649137	6.07401244442061	6.50518714128104	5.55294624870091	6.23467070372555	4.880836028964	6.0052333380446	5.36908951094164	1	2	7	7	1	2	7	7	7	7	5	2	1	6	7	7	7	2	1	7	1	2	4	80	1	3
162	2.43400615290691	2.71284515291202	4.09247622057583	7	6.6866683484065	5.37835212527466	6.92416848860354	5.87641733958046	6.88585537396076	6.16417247988475	4.83148597511085	7	5.25632203329772	5.56568276244255	4.32187402867841	1.54744524150728	2.57733174400136	2.68386539568872	6.4860664491413	5.70862908762036	6.59180972042006	6.44176801466425	6.85298918419105	1	2	7	7	1	7	7	7	7	7	7	3	1	1	7	7	7	6	2	7	1	2	3	86.75	1	3
163	3.1077034640661	4.3295447083993	6.84127345075549	5.506117827047	5.32927610511301	5.48264972939018	6.52492327054161	7	7	4.96131836673858	5.77485940608048	5.08559212872591	6.76495962737413	6.11382696516035	4.00664082328819	3.31975165770726	4.90106733026884	4.30091964914518	6.29423168986178	6.47165309101669	4.09972214796696	6.36176079687673	6.68702137829927	1	2	1	7	1	6	7	7	7	7	7	1	7	7	7	7	7	4	7	7	7	3	7	87.5	1	3
164	1.34954437608216	1.2492226370932	4.99391158827645	7	5.70451528116991	7	5.58353338101875	6.23318817624449	5.32052103719391	4.08485029840952	5.31494165947881	6.84010286138053	6.96280057783338	4.74194302318566	2.36005685846411	3.46008155431498	5.95220950073828	7	4.78083650610441	5.3829464558455	6.77575689016122	6.30984327079455	6.17385439026201	1	2	7	7	1	1	4	7	7	7	6	7	2	7	7	1	7	7	2	7	3	5	7	62.25	1	3
165	1.90762921174764	3.68863989468924	6.18673602762943	5.20803028625252	6.17732082637092	6.14999366995581	5.3700969988076	6.74014133380305	6.97747661623554	5.09128830201284	5.34078224651375	6.66575446271857	6.78695454382233	7	1.05360110839283	6.86663172297868	6.79922052009828	4.96754624504048	6.59806527029092	4.97020562226598	6.9333082142777	7	2.23604708986499	1	2	7	7	1	2	3	7	7	7	6	1	1	1	4	7	7	5	7	7	7	1	7	74	1	3
166	1.68365429432071	3.5648840946903	6.64762510499756	6.43905148668099	5.45172732367035	6.015951097981	4.59594240265303	6.6079176808717	5.74589419067236	4.56457649929319	7	3.62433427402897	6.95351174663892	6.57209709590571	4.14119970258704	5.62864764779888	3.94928821530602	6.85623372227169	5.87204932843779	6.28103126671687	7	5.0230958608643	5.61953831427393	1	2	7	7	1	2	7	7	7	7	2	2	1	7	7	7	7	7	7	7	1	2	7	89.75	1	3
167	1.57861237652329	3.844342572593	6.53609681386112	6.15310249621391	6.45786915707404	6.6078006018516	7	3.77011059388869	5.33941261964576	7	3.88676369577222	7	7	6.05764025979892	6.70066152314552	1.26348826946367	6.24787036836428	5.2674947827469	4.97772710596315	5.77612221051069	4.6623757150131	5.35706459713388	5.94936514232017	1	1	1	7	2	1	7	7	7	7	7	7	2	7	7	7	7	7	2	7	7	1	4	71.5	1	3
168	1.16269238102362	4.69416854564536	6.49362066929455	7	4.54928396107294	5.26151611691298	2.98156444975918	7	5.59562284018609	7	5.94169899125762	5.7061190025952	6.88899001570235	4.78139808545494	4.52161627551405	5.98560891088951	4.48747931311077	6.29186446843425	4.39304711312646	6.00901763785533	5.85128876335197	4.53856638660161	6.54978094712598	1	2	7	7	1	3	7	7	7	7	7	7	1	7	7	2	7	3	7	7	2	2	7	86.25	1	3
169	7	6.52932014750924	6.50851121698529	7	4.55245934429368	7	4.5747143809676	6.26894816241324	5.78134070879012	6.71905925164225	6.34292107756297	6.50419379697932	6.20894993240988	4.85005071636212	3.21216684496945	4.97266299575673	5.5243701106604	4.08068572379049	3.96327616438106	5.67876709899408	6.47359379173968	7	5.93458537070534	2	1	1	7	1	2	7	7	7	3	7	1	7	7	7	7	7	2	7	7	2	4	7	71	1	3
170	4.69976466025465	5.5940450579902	4.78047696628319	6.08954460794715	5.95372744286185	7	4.93235423835542	7	2.67917227546436	7	7	4.61256988452258	7	3.67597752727481	6.72667712010877	5.88912479474779	6.250908950171	4.79993664153627	6.24015519835269	6.35252349675704	5.77440666257196	6.57797540768877	4.42752437359514	2	2	1	7	1	1	3	7	7	7	4	2	3	7	7	7	4	1	7	7	7	2	7	69.75	1	3
171	1	3.40393154883933	7	5.95518358597441	6.9669133732936	6.00655243449027	6.56308943523759	4.9350640311704	4.93353476348088	5.25131910285304	7	6.57080313906689	7	5.58275228831856	7	3.05409799493745	6.87665564034781	4.98798244373064	4.73406723423589	5.39785828038663	5.27665668187393	6.48989415952626	5.66578906064802	2	2	1	5	2	4	7	7	7	7	7	7	2	1	7	7	7	7	7	7	7	1	3	65.5	1	3
172	3.92998276645011	2.94354246790023	4.80404537866458	5.47658008058994	7	7	5.05016992955903	5.67559881493892	2.79014454360647	6.86420196827168	7	6.40448860606089	1.43954208665782	5.29561629538256	1.47193049546244	5.7993585975814	7	6.23353233327787	5.05422661342993	6.20575218427734	6.46056003536152	6.49885779223902	3.74675985362201	1	1	1	7	1	1	4	7	7	7	7	1	1	7	4	7	7	4	2	7	7	3	7	77.25	1	3
173	1.54729202260656	3.57565219771528	5.35310792384996	6.11378543018284	4.85352091286018	5.70398285987337	7	6.73373214014477	5.29915526982844	6.51435208946231	6.97707281954775	6.42969929927209	6.14393017853213	5.12205784596347	1.36666607626333	4.28068056992837	5.18961566072552	6.29027639789548	6.11955850915603	6.54599991544575	4.63552167182173	6.33231438023196	1	1	3	7	7	1	1	7	7	7	7	7	2	2	1	7	1	7	4	3	7	7	3	7	71	1	3
174	2.91958342198206	4.20206916595491	5.16887629245427	7	7	6.88838791817192	6.97677709033213	6.34783410529549	6.45075513107484	6.53682138124102	1.39287319088297	5.18284206886047	6.95369962911815	6.06850735657471	4.92166820311859	7	5.19437319248453	6.36375399069771	5.5425074585219	4.96527698747284	7	5.18722940736713	3.43126185154467	1	2	1	6	1	1	3	7	7	7	7	7	2	7	7	7	7	7	2	7	1	2	2	81.75	1	3
175	1.91001819269376	3.52997958330259	4.71336154310676	6.95181600893938	4.0912489120602	6.6049865603033	4.93484727926951	6.02058726827075	5.76020524981728	6.48864018127078	3.81964973567822	6.36083287186596	6.38478028571964	7	5.60756997518711	4.36716934107213	4.83887823270135	6.14355578995528	7	6.02992405884736	5.09867068873808	6.44355799231975	2.79726475078731	1	3	7	7	1	2	7	7	7	7	7	2	2	1	7	7	7	6	4	7	3	3	7	74.5	1	3
176	2.38521653756205	4.21931243359056	6.08904448262393	6.6884308319607	5.43327145338843	6.21031199557499	5.47864216840357	5.50071243759786	5.74145252183231	5.31279885378863	5.60773948010989	6.96552496150416	3.18421725740758	6.46331748579109	1.66400632399229	7	6.4892595139501	3.24552145834453	6.74405050011819	5.34674578012714	5.66770636154981	7	3.31947119628859	1	2	7	7	1	2	2	7	7	7	7	7	1	1	7	7	7	5	7	7	7	1	7	67.25	1	3
177	3.77194396029479	5.63218239338147	4.92003712602991	6.72206581874404	6.61375149266588	7	4.81584846477593	7	6.67572962968298	5.83058088844545	1.97542058993675	5.66272654072741	6.2058750690596	5.09515454335297	6.83456263944495	5.11716953035273	6.50971111843434	7	6.72818499572988	6.7115897792962	6.44804422664766	7	4.58160020540447	2	2	7	7	1	1	3	7	7	7	3	1	3	1	7	7	7	1	7	7	2	2	7	79	1	3
178	5.5864600399056	3.95902539227942	6.90095927854368	5.69322944774385	6.05015563581277	6.39567736512703	5.44262567124661	6.52609157713842	3.45402327573347	7	6.57089651153101	4.47835630503947	5.75767351712276	5.95629845158363	2.03791737644801	5.1601263734318	6.88514640241725	4.72906115286138	5.29485251307675	7	3.73653908575307	4.30171140053367	2.69591580030147	1	1	7	7	1	2	4	7	7	5	7	7	1	7	7	7	7	4	2	7	5	4	3	79.75	1	3
179	2.24986498514583	2.36472821434461	4.48029912124397	4.41187317604274	5.24558227147993	5.7107598582516	4.4471038873839	6.38557904167783	7	6.92690405575482	4.00260508428034	6.43902569521148	3.11390759173384	6.58290054800987	2.80025473042167	6.48934847842607	1	7	3.56050090349453	6.5388228672595	2.72977266130549	5.90360018570872	5.47632705066865	1	3	7	7	1	2	1	7	7	7	7	7	1	2	4	7	7	7	7	7	2	2	7	87.5	1	3
180	6.22187981389979	3.16026962710965	4.91767212185664	6.09297784263104	5.7013353560963	7	3.80439556274102	5.25021411131605	4.5865242335161	6.28705993695746	4.862349513167	4.06966433201618	5.44255060564511	6.31938946387407	5.68802440591989	7	3.93240398665615	6.41394915078774	7	6.02977355839271	1.09098630828434	7	4.09866536003577	2	1	7	7	1	7	1	7	7	7	7	7	1	3	7	7	7	6	5	7	7	2	7	77.25	1	3
181	2.81979336264107	3.72395609214123	5.58434868486787	3.60617397206952	2.74242671253667	5.82937189328126	6.19955710048748	6.94803442479235	2.57160870792374	6.76495326011011	4.77215161438164	3.95949920677559	6.30559856578519	7	3.78821831262156	4.7152806126804	6.76767344886074	6.74726518342703	6.18519557844833	5.36176375241014	7	5.77980198575979	5.22838465103534	1	1	1	7	1	1	7	7	7	7	5	1	3	1	1	7	7	2	4	7	6	3	7	85	1	3
182	7	6.6005893208836	5.10811834221472	6.31188738226657	6.96704117811115	4.54862819443394	5.91397534665768	6.11349890561308	3.21280637123331	5.25456141098982	6.43639670324202	7	6.18628413396935	5.0719272495037	4.43629888521818	4.34123772325993	6.83640061914275	6.46176698220476	3.76059221666409	6.29309609575488	5.13117838617785	5.17611798176155	3.7323828599848	1	1	7	7	1	1	7	7	7	7	7	2	1	1	7	7	7	2	7	7	1	1	7	74.75	1	3
183	1.99497978110871	5.1048827199035	7	6.83155634106076	5.34054902388391	4.97665761948537	4.51803912263355	3.91291640536491	4.79935723634351	6.23534206845705	6.38755036726593	7	7	4.39756109015871	4.7257258518914	5.40930575603963	6.43333040056253	5.35441743213345	6.84493931753848	7	5.22163896209295	4.8029475709439	4.61156697703643	1	2	1	7	1	3	3	7	7	7	7	4	7	7	7	7	7	4	7	7	7	2	7	68.5	1	3
184	1.05056790819958	3.42761119470382	6.74848072676511	6.66855012210439	6.14359854570016	4.97327779248355	2.67928269432019	5.87394441091741	5.96986262575362	7	6.72935645444566	5.22871025563876	6.79175908332388	4.8116524950505	3.84709618144438	5.63294238244617	4.13229130034369	5.91150823110965	5.08435105565564	4.66363551682695	6.60040651021014	4.31052535207679	4.13704115030016	1	2	7	7	1	1	1	7	7	7	3	7	3	7	7	2	7	7	2	7	2	2	7	71.25	1	3
185	1.07699317175177	3.37710290413636	6.3216034579287	5.98576927023481	7	5.53829538105395	5.24037655999141	4.05064202725183	5.07059087740999	5.47171674953635	3.76041354163065	4.30788496756177	7	5.98900899957789	4.85904222898271	2.1262439124761	6.87251107785895	5.00854232655606	5.28931155251629	6.11088401626216	5.28005419877252	6.23864545036788	6.81272409817579	2	1	1	6	2	3	7	7	7	7	7	7	1	1	7	7	7	4	2	7	7	1	3	64	1	3
186	2.68977231223371	3.66820591016571	6.25038321693904	6.4420965649005	7	5.83497421832117	4.61540425699057	6.84801173213981	7	4.66381783521156	5.05678139533667	6.77373096513966	4.41331677086098	5.79084343876678	2.03915060714321	6.47190017274745	2.52075150935957	5.65934256518584	6.4941802617074	4.42106439849887	5.67954252669988	5.00231136809496	4.76174489709392	1	2	7	7	1	3	2	7	7	7	4	2	1	2	7	7	7	5	1	7	7	2	7	84.75	1	3
187	4.68455749274427	2.9842633091581	4.73149819463875	6.18363567949289	5.98138375429031	5.05776917494785	5.11878647275829	6.09581731450421	6.11563047519105	5.05448747666397	4.91369878763744	6.61777831327259	5.73177092497263	6.73034352057426	2.68782876809641	6.76340786159708	4.56385598715238	5.91371235502037	5.62182900067313	6.12144780053823	4.85339588440391	6.17598672763205	5.5793929686464	1	1	1	4	1	1	2	6	7	7	7	1	1	1	7	7	7	2	7	7	7	7	5	63.5	1	3
188	3.60405090367773	4.00730163870694	5.24644633766711	6.35008639120688	6.74642326393319	5.05232658658279	6.38282169881792	3.94523218281285	7	4.44774474681533	1	7	6.89239491274617	6.47254197462812	2.95064807889153	6.7244603459855	3.69717864439274	6.53201542158204	4.12339464158376	6.47317230581721	5.5832704807823	5.40143166863758	3.14357855970869	2	2	7	4	1	1	4	7	7	7	7	2	3	7	7	7	7	3	2	7	1	5	3	94.25	1	3
189	1.81793309100116	4.85872134240172	5.62535705586584	5.83634534257578	5.90016938762131	5.6074186141187	4.03113071426908	3.77130332651421	5.17513664004343	5.79640741649453	3.72985510336827	6.79787356250181	7	5.08276195852332	4.99933662368368	4.96623392030269	3.12164442966193	5.73184755962204	6.35812330541349	6.83856922689938	6.81263150559271	5.94183664198699	3.46003589162891	1	2	1	7	1	3	5	7	7	7	7	1	7	7	7	7	7	3	7	7	7	3	7	73	1	3
190	1.48202259573852	4.74418055171363	7	6.35899232544442	4.73459376899078	5.8041374042874	3.31430499356655	5.63530594444854	7	5.33914715806554	7	4.67805167944666	7	4.56248113628965	4.54253045309237	5.55931193588064	3.2661958545989	6.96055458314441	4.44173231569148	3.52464646322489	7	4.93741160165762	4.1989767398311	1	2	7	7	1	2	1	7	7	7	3	7	3	7	7	1	7	7	2	7	2	2	7	75.75	1	3
191	4.06468350722803	3.35171859346336	5.5347995445652	6.43709340001792	7	6.25901349270294	5.05945243396815	2.96535732886226	7	5.30454602484701	1	4.94429358919517	7	6.03610864228898	4.77063469449016	4.38716989133718	5.31591118465905	6.83563183921605	3.93438959246754	5.68262283301557	6.89500946053699	4.49011765807096	1.98428608090986	2	2	7	7	1	1	3	7	7	7	7	7	3	7	7	7	7	7	2	7	1	1	2	79.5	1	3
192	4.2388352046283	4.52326947756033	5.67223239887558	4.97070532042888	5.8136984269521	5.34795997629662	6.02215577966462	6.93205670851774	5.30865917375288	3.39499828053421	4.81712574517957	6.15965508867773	6.8180368579476	6.13115119198201	2.287180637949	3.92856050872024	3.78472893279805	4.35705107995743	6.63496219140739	4.73832747466155	5.16869596217095	5.48570225498254	3.91931532539156	1	4	1	4	2	2	7	7	7	7	7	1	2	1	7	7	7	7	7	7	7	2	7	79.25	1	3
[truncated: 5 more columns]
