# Supplementary material for: How Are Mate Preferences Linked with Actual Mate Selection? Tests of Mate Preference Integration Algorithms Using Computer Simulations and Actual Mating Couples
Source: PLoS One. 2016 Jun 8;11(6):e0156078. doi: 10.1371/journal.pone.0156078 (PMC4898694; doi:10.1371/journal.pone.0156078)
Supplement: S2 Data — Long-term couple and agent-based model data analyzed in Study 3. (ZIP) [file pone.0156078.s002.zip › S10/Polynomial Model Data/Polynomial Couple Population 01152016 1041.csv]

	trait1	trait2	trait3	trait4	trait5	trait6	trait7	trait8	trait9	trait10	trait11	trait12	trait13	trait14	trait15	trait16	trait17	trait18	trait19	trait20	trait21	trait22	trait23	preference1	preference2	preference3	preference4	preference5	preference6	preference7	preference8	preference9	preference10	preference11	preference12	preference13	preference14	preference15	preference16	preference17	preference18	preference19	preference20	preference21	preference22	preference23	fitpoints	sex	algorithm
1	4.16240265390099	1.73970632279445	6.32238905827792	7	1.65171458058808	6.75429225467276	6.52362445799274	1	6.0660427176814	7	7	7	6.46398704129672	5.7917493840861	5.64688735183553	7	3.2077740946593	3.22893124023714	6.72454666145541	7	7	7	7	7	3	7	1	7	7	7	7	3	7	7	7	6	1	1	3	7	7	7	7	2	7	7	101	0	3
2	4.00817824044476	3.42979230339136	6.75722296437714	6.26194955800641	4.8619260153395	7	6.14129532201843	3.34715760280158	6.31049744764453	6.83219060982079	6.70038826878723	6.51688287396701	6.60660542025064	7	5.7209568386362	7	4.53455983515548	4.52953348620698	7	7	6.24228368971955	6.49115194290647	6.74020774570656	7	7	7	1	7	3	7	2	3	7	7	7	6	7	2	2	7	7	7	7	5	7	7	86.75	0	3
3	3.63875840297396	2.73389555502121	4.74626329437482	7	6.64702794204598	5.96187793426324	7	4.66176442200062	6.47584026893846	4.45610599911035	6.86545628143503	7	7	5.95053685460293	6.32892522451923	6.9179603785598	5.74684973966701	2.60255060760001	6.07999659524129	5.98794901651954	7	7	5.24189131816619	7	7	7	1	7	2	7	2	2	7	7	7	3	7	1	7	7	7	7	7	5	7	2	100.5	0	3
4	5.4378800419364	3.25578313139447	6.1544022159608	6.9041385259155	4.0598331213714	6.50679952544863	6.88237213317713	5.00166349541385	7	6.57893207006903	7	6.64011999391448	7	4.33892727223591	6.02137641167252	6.4158757377481	1	5.70566871489224	5.29763730211032	6.73727344004575	6.52745370512905	4.87688933281226	1.79185380726932	7	7	7	2	7	2	7	7	7	7	7	7	7	1	2	5	7	7	7	7	5	7	7	97.25	0	3
5	5.39026549381371	3.15305330854622	4.71587541244083	6.29358985244526	4.42740103869311	6.98233228237082	7	5.66228867894569	5.57318489382673	6.69810667865639	7	7	6.77885992072796	6.0634421319599	5.8933165702579	7	4.94240466260876	2.88741735423203	5.24740156773998	6.13642773324443	6.12915961778536	6.80266224614158	6.29059240032064	7	7	5	2	7	7	7	1	3	7	7	7	5	7	3	7	7	7	7	7	7	7	1	95	0	3
6	5.07268227540384	1.27001146367356	6.16748245084557	6.89313854427828	2.3518051670533	6.38555237812431	6.07156253243528	1	6.6839284078971	7	6.89871655795082	6.08576169499074	7	5.79323183277285	7	6.34229624208185	3.56319185375513	3.33994198634132	6.23748087131466	6.87737022293285	6.61955950611941	5.46427514612807	6.38481527523314	7	3	7	1	7	5	7	7	7	7	7	7	7	1	1	2	7	7	7	7	2	7	7	99.75	0	3
7	6.12155773805937	4.38867430797859	6.47030713132752	6.12949025119364	5.55700957097176	6.58732784158397	4.95087306614314	2.99496600124591	5.89022557425584	6.75406908246766	7	5.63238279301285	6.14734934686624	7	4.12629826102538	7	1	4.34645987845092	7	6.56350992947081	6.35558081266836	6.17792830392428	1.85593519328019	7	7	7	1	7	7	7	7	2	7	7	7	7	1	7	7	7	7	7	7	7	7	7	97.5	0	3
8	1.72484723602216	6.48915432686366	5.84572466833666	6.45427383404932	3.71456513008274	6.43391147008809	6.99958643888995	1.65308840409963	6.55352639433852	5.51446595830444	7	6.32216976481952	7	6.97858364590409	5.6324322432091	6.82735108325827	5.19455335841241	5.4550249124816	5.84985957361842	7	6.78998705777576	5.00415041809346	4.45959464224691	7	6	3	5	7	2	7	1	7	7	7	7	7	2	1	1	7	7	5	7	6	7	7	92.25	0	3
9	4.73213949683893	1.18258546027586	5.3781131285075	6.63630695334276	2.77890709594186	6.09936629246033	6.37610818936943	1.34832193661759	7	6.66271197980557	6.54945451764733	7	7	5.4639108076348	5.61794789524827	6.84430434155125	2.83102541525532	3.9086118689414	4.94432281044153	7	6.89494244113036	6.14965119486189	5.95456913687138	7	3	7	1	7	6	7	7	7	7	7	7	6	1	1	7	7	7	7	7	7	7	7	90	0	3
10	7	3.91020720880512	4.17396731113941	6.07601558333198	4.31927745575063	6.31357189452926	6.10868226713409	6.1633442553741	6.64810395629341	6.3188600792369	6.08141650717695	6.38824325321167	4.66287994099655	4.06826657116906	6.79715760077329	7	6.91762017312687	2.93935219313087	7	7	6.98031587457727	6.52174671564057	7	7	7	5	3	7	7	7	7	2	7	7	7	7	7	1	7	7	7	7	7	7	7	1	77.75	0	3
11	2.83673530295404	2.81101681810433	5.06086060997679	6.01030279189298	3.22671101518618	7	4.90871515466467	2.7873968393589	6.38802790854279	6.020667569999	7	4.63249309446943	6.80770099162473	4.715381700592	6.70798718811854	7	5.96133166277334	7	6.96835665619119	6.56067366889954	5.31888696890371	7	7	7	7	7	2	7	3	7	1	7	7	7	7	7	7	7	7	7	7	7	7	6	7	7	89.5	0	3
12	2.66495057004946	5.80485827704881	5.77300929121514	7	3.47326775740406	7	6.99302802265022	2.73935558456707	7	7	5.75876083709657	5.48142917835344	5.71987128768829	7	6.6148669029918	7	1.67230549809815	6.04992441763579	6.52299697051	7	7	4.44353066132997	5.24860546760492	7	5	3	6	7	2	7	2	7	4	7	7	7	2	1	2	7	7	4	7	7	7	1	103.25	0	3
13	4.90512056414465	4.49256875496014	6.84106300468953	6.69901631713878	5.49535489279157	7	6.90224810779765	1.36183467472484	5.73759395324703	6.2574102861473	5.96812682503285	6.5082924481982	5.71410793107472	5.84547406022476	7	7	2.48459430350768	4.73145828268652	5.869057830479	7	7	6.38003464819594	5.52415836623752	7	7	7	2	7	3	7	1	2	7	7	7	7	7	7	2	7	7	7	7	7	7	1	98	0	3
14	5.64610116962699	3.07214242235527	5.2528906306778	7	4.71382030857091	7	6.39404291791551	4.69349102959044	7	6.15257321582341	7	4.39348545967423	6.46693065987572	4.15480634741123	6.97132181866594	5.56368939851664	1.57354895541047	5.63047880729698	4.29962301675866	5.76245814682544	5.97248869019191	7	2.88886084847821	7	7	7	2	7	3	7	7	7	7	7	7	7	1	1	7	7	7	7	7	6	7	7	77.75	0	3
15	4.1346625133517	1.33899244549709	5.14137545565811	5.06344616385043	1.83138121985514	6.88362827203918	6.63302700856397	3.28107645005808	7	7	6.56049072363095	6.8981633351449	7	4.23428077669028	6.68998265551429	6.61419129275354	1.66605646377478	1.90066277914194	7	6.20063082494988	5.87401842680776	6.28462028839496	6.47791505415485	7	7	7	1	7	4	7	3	7	7	7	7	7	7	1	5	7	7	7	7	7	7	3	89.5	0	3
16	5.55060653768902	3.24214162247105	5.35405397018083	7	4.86885043824075	6.96350805733703	6.10083991698919	3.73979337050107	5.52704117679505	5.67252069034899	6.84518883007548	5.74907762192157	6.59790986674867	6.29275935129166	6.29056679184322	6.20458269983877	4.25197710287663	3.07285170407127	5.30224318486204	7	5.93504776082458	7	7	7	7	4	2	7	3	7	1	2	7	7	7	7	2	1	7	7	7	7	7	7	7	2	101.25	0	3
17	5.32703627403275	4.33052447183918	6.96428931703697	5.53193847867014	4.89352159849556	5.6369319635455	6.95953072565408	1	5.91292087497965	6.3328578788709	6.87048852228349	5.45944553164385	5.95173394620205	6.07251041310628	6.26747007259469	7	1.88258825131121	3.85540398548865	5.52278599122218	6.39769874929889	7	6.59840123443567	5.82387107933617	7	7	7	2	7	3	7	1	3	7	7	7	7	7	5	1	7	7	7	7	7	7	7	87	0	3
18	4.4167288773205	1.9406848288602	6.52683852669096	5.84020914956653	3.51836025017986	5.06640083654349	5.48716845568515	5.86332346049818	6.6339475887711	6.806153798228	6.41959110440396	7	6.66253969988343	6.60459815822296	5.60165202229918	4.77302083510309	3.91237899899253	6.90772965332228	6.96223131070614	6.00688979464163	6.40857452622719	6.46806189971486	6.19781165735063	7	3	7	1	7	7	7	7	7	7	7	7	2	1	1	4	7	7	7	7	5	7	7	90.75	0	3
19	7	2.07927161532844	4.13791101763512	6.28271406653682	4.95348413789405	6.95639036356708	7	7	6.8011005616166	6.43275220446472	5.67229487315377	5.92655806204641	6.53722754567091	5.25490665465616	5.89504789072079	4.2779610848626	6.4750982419588	6.34048712298713	6.75467510801608	6.48434641133171	7	6.50537843112713	5.67823274652222	7	4	7	1	7	7	7	2	7	7	7	7	7	4	2	2	7	7	7	7	2	7	1	91.5	0	3
20	3.4749434606543	1	6.38921747348934	5.92260007909732	1	6.43553849883386	7	6.93404645105506	6.69547838825222	6.53447136045847	7	7	6.58534049115029	5.22128475005345	6.56926389074012	6.8076344473227	7	3.09407686695816	5.85272040806253	5.12116306882392	5.72314256720565	4.5727818210368	5.18900090298934	7	4	7	1	7	7	1	1	7	4	7	7	7	1	1	7	7	7	7	7	2	7	7	79.25	0	3
21	5.48562571728859	3.14064295915064	4.33884498502609	5.8270267542917	5.37231259932762	5.9001044005151	6.6270008980759	2.55862818673647	6.2891888382461	6.58437660494456	6.12263175014093	7	6.41202496207498	5.7453258825708	6.88962086889986	7	3.11497240075949	4.12239500174779	7	7	6.5545349145123	6.73184473446363	3.43295926402081	1	7	7	1	7	3	7	1	4	7	7	7	7	7	3	4	7	7	7	7	2	7	7	84	0	3
22	1.80552393443595	6.99537292383938	4.15698514918301	5.69379286105615	6.92017679424679	5.98252426155459	6.98302561049621	1.01241552630062	5.57611884771285	4.68103437321996	7	5.0628307611865	6.28089473949895	5.65472005306647	6.95432726343681	6.99331273295111	5.45398216026926	6.2488905170891	7	6.65219216308993	6.27270885480161	6.69197286931868	5.8734985121109	7	7	3	1	7	2	7	1	3	7	7	7	7	1	1	7	7	7	7	7	2	3	7	94.75	0	3
23	5.75082662342053	1.98454660721163	5.96927659505359	4.75175391088716	2.02857766948889	7	5.93658846833479	6.26610156327644	6.35963933062301	5.83143053396486	7	5.31586597836125	6.87297569723579	7	7	6.13724976096443	4.36054677839771	2.57463881694532	7	6.16757769266176	4.29426830207517	4.41446002199228	5.60668936851248	7	7	7	1	7	3	7	3	3	7	7	7	7	1	1	7	7	7	7	7	7	7	2	90.5	0	3
24	5.96429235431724	3.39254348032114	6.87290750570332	6.3522237398106	5.70542355153817	4.32187789369062	6.61524508430595	1.58698794840354	7	5.65058429711675	5.18070031118064	4.23699319587995	6.15324568197154	4.2769269663847	7	6.70644913970313	2.84773866208377	6.5307587211869	5.88820886539736	6.81967673508589	7	3.86831206844923	6.24685586116105	2	7	7	6	7	7	7	1	2	7	7	7	6	1	1	2	7	7	7	7	7	7	7	86.25	0	3
25	6.56277323965155	2.20763321781646	5.20221341071247	5.89622799495797	3.96959219995754	4.29194431424178	6.5620926671489	3.45989933760074	6.13594469960783	5.70817376129763	6.44676003602997	6.19543970144078	5.99842002895095	7	6.90890254898003	5.87649822745752	6.84582138261367	1.28151453204952	7	5.28472246038764	5.13930986128411	6.98036903255618	3.61046436684075	1	7	7	2	7	7	7	7	7	7	7	7	7	7	1	7	7	7	7	7	6	7	3	86	0	3
26	5.11934983453537	1.15663408933497	7	3.36713093961446	1.25091473849635	7	6.28895825839121	3.22469540627492	5.60637467229193	5.55689150346785	6.43071504826405	6.01197900310179	7	6.33314211415649	6.752336849067	6.58618245363063	1	4.81752528349475	6.60904206941385	5.33128463655842	6.69611749560088	6.24943041286916	7	7	7	7	1	7	7	7	7	7	5	7	7	7	2	7	5	7	7	7	7	7	7	5	91.75	0	3
27	6.19706530224836	1	6.83196159756891	2.87006625764424	1.5480391131826	4.84527329280029	6.0593817703092	4.31889830338055	7	5.4358342948165	5.28329925205353	3.02007725369198	6.09269747393772	7	6.95968497243006	6.40161943191788	5.67214132494925	6.71308949110855	6.84153803130317	6.774396515664	6.76137625885227	6.27660285238824	5.52422458753024	7	7	7	1	7	4	7	1	5	7	7	7	4	1	3	2	7	7	3	7	6	7	4	93.5	0	3
28	5.69147604340877	1.81371427153353	5.09396972456992	4.75831724366612	2.08976678356228	6.54392151043151	5.70601742960617	6.13063908645837	7	6.42225279279664	7	6.89592487092689	6.69749235412273	6.43504971383543	6.43441955194203	6.68059921372808	1.43623809071507	2.6629415383591	6.79561534628579	5.96561756719549	5.24641987151666	6.28498273910921	5.53347999029804	7	7	7	1	7	7	7	1	3	7	7	7	7	7	1	6	7	7	4	7	2	7	3	96.25	0	3
29	5.54617923745112	3.09078308052826	4.80136655410434	7	2.41036313280279	7	4.85730572959908	5.67043062119818	6.55648161261781	4.88040914319064	5.45434756896105	5.00173094713506	7	7	4.61227977442929	5.89653274357993	6.41702792339572	5.67837732758823	6.00561968478136	6.97835830324478	6.84866432497912	5.46685948388265	6.55026943224849	7	7	7	1	7	7	7	7	2	7	7	7	2	3	1	3	7	7	7	7	7	7	7	90	0	3
30	3.17684890607566	2.82184337159229	6.28403860799805	6.6413538699343	6.42634262711468	6.14364212986158	6.12558355443693	5.21740245614432	4.95358743914011	5.83484496269598	6.4408564554556	6.99802204781974	6.94368749082706	6.36291005623551	4.66773784577237	5.84433190109672	6.06482395920719	5.18456430649045	5.1057230870639	6.20283671700606	6.52180623710143	6.74266044677584	5.00245806056787	7	7	7	1	7	3	7	3	3	7	7	7	7	7	1	7	7	7	7	7	7	7	1	85.75	0	3
31	6.75015868017807	3.37522589733823	4.54771821788038	6.1494758618743	4.40754265183144	6.37443280198563	6.6490772507598	5.93375170370928	7	5.62986193324082	6.20832241395727	6.22550417383864	4.95048067902905	6.15678181589265	6.8055955781559	4.10760428365118	1.11484826983287	3.36462863980104	6.62187256953165	7	6.77248041283842	5.6672037708826	6.39490328810661	7	7	5	3	7	3	7	7	2	7	7	7	7	1	1	7	7	7	6	7	7	7	2	95.5	0	3
32	4.21165303775241	2.34960914358569	7	6.8853528649231	1	4.70116382944652	4.14298516468133	7	5.98436310490746	6.93123376395184	3.88334545423128	7	6.75744242935151	7	7	5.2545293734296	6.92558347155854	5.68204859491898	5.98745779693111	7	7	2.57482419900272	6.34766093675124	7	5	7	1	7	7	7	2	3	7	7	7	7	1	1	1	7	7	7	7	7	7	7	92.25	0	3
33	2.00054522094425	1.47830385100869	5.69543434725448	6.16469300715862	5.93006030696662	7	6.53106257069403	1.75513844860572	5.53489686244298	5.10953845531503	7	4.99391329520888	5.42975699598379	5.79978680458949	5.76160690129237	5.43202605918199	5.39854235282372	6.45993120373994	7	7	7	4.52200820529355	5.23676833698344	7	7	7	1	7	7	7	7	3	7	7	7	7	1	1	3	7	7	6	7	1	7	7	101	0	3
34	6.8011016829854	1.72225440046726	4.01681788818563	6.21110511176356	5.98743701273916	6.77126434771218	7	7	6.66152981819074	4.66780547273751	5.97433059652403	6.83062159987467	6.29080322098647	5.82701288920859	5.90909577806978	4.53025853414494	5.97830822398983	4.08335241851959	6.681396708675	6.15781853124783	6.64924288772022	6.2020720578051	5.91029194885515	7	3	7	1	7	2	7	4	3	7	7	7	7	1	2	2	7	7	7	7	2	6	1	88.75	0	3
35	3.58364638208738	1.62372645866607	7	6.28393263067817	1.33960563303259	5.56461580972724	6.18543504196555	6.61510056683539	5.77254983417327	7	7	6.51566163238862	7	5.94047871095642	2.12492391466728	6.31278021848794	6.70469070992263	4.35551079736628	5.60711753119829	4.98658522367826	5.50268122000076	4.38078565237996	5.56019340772288	7	4	7	1	7	7	2	1	7	4	7	7	5	1	1	7	7	7	7	7	1	7	7	73.5	0	3
36	5.40081721137043	1	5.96722864280337	2.63208437054227	1	7	6.4182108059732	4.20884164858332	5.3483384052503	5.61119544068131	6.57431068136587	6.83899834924132	6.29008456474951	7	6.76361912027097	7	4.90058929090484	1.65225701017953	6.35059019372748	2.69471189499295	7	6.6104206272387	5.75452629860972	7	7	7	1	7	7	7	7	4	7	7	7	7	1	1	7	7	7	7	7	7	7	1	89.25	0	3
37	7	5.30793300425015	6.84003959315682	6.26409212524668	3.39710461780102	6.31931009319656	6.51799077430257	2.1874141199344	5.21405742374476	7	6.23636381887029	6.42128184474202	5.60160937398302	6.11947408841088	4.45827309869736	6.43322216763999	6.70988271901952	2.53387646369002	5.4626499208038	6.63477547851051	6.14120450313567	6.087099302356	4.42765060440407	7	7	2	3	7	3	3	1	2	7	7	7	3	1	1	7	7	7	7	7	2	7	7	85	0	3
38	6.02188130951171	1	6.85210525556816	2.74867309365897	1.29675560890672	6.55924977313236	6.87286276559896	3.81374200057274	7	5.66308874527955	4.32839325245941	5.72734838086723	5.69779212865508	5.16094802525278	6.8023950533266	5.77662653403209	5.29845541860945	6.86017582866589	4.08915589236742	6.92331746667082	6.93682534156963	6.44386355973296	6.89699085982254	7	7	7	1	7	7	7	1	7	6	7	7	4	1	2	2	7	7	3	7	7	7	7	78.75	0	3
39	7	1	6.27600302295337	2.48336570136958	1	6.57334096245308	6.74551144685825	3.99246372738213	7	6.38492693441897	4.88657426100915	7	7	7	7	6.65910084106012	1	5.74395391152655	6.14562511626921	2.8937592648148	7	1	6.07766438337556	7	7	7	1	7	7	7	7	4	7	7	7	7	1	1	7	7	7	7	7	2	7	1	98.5	0	3
40	6.46859341582733	1.91615305024878	5.5378246015904	5.43991347042209	3.6645263415857	4.32725457134398	4.88225567387729	2.93725849404182	7	4.32945310259156	6.07364728225429	5.6418213311083	7	7	6.24878146871227	6.38069408734102	6.51683396314447	4.62323329992013	7	5.77760470466498	6.27001880057257	5.85160808423769	7	7	2	2	1	7	2	7	7	7	7	7	7	7	7	1	3	7	7	3	7	7	7	6	78.25	0	3
41	7	5.22579691320603	6.42133770816806	3.70479699889351	2.91130603416869	6.75755976716052	4.37601080170478	1.15601350658025	5.81899584897092	5.62995761524421	6.37826460579097	6.52795125803488	7	6.09998790832118	7	5.40117303661861	5.98990304937652	5.50195505599381	5.00231866392928	6.55138364997701	6.30812318457399	4.95571768316217	1.82837486804664	7	2	7	1	7	7	7	7	7	7	7	7	7	7	2	7	7	7	7	7	7	7	2	84	0	3
42	4.82637442454065	2.07858354388702	7	6.02331805824904	2.69642339439141	1	7	7	4.52832348586747	6.59578333034867	7	6.47757556117187	4.74417569881306	5.65014010020685	6.63493340401324	1.31157979515597	5.29992474102784	5.88387778338623	6.44721500460834	7	6.72944545964229	5.61212067753421	2.88631822556646	7	7	7	1	7	7	7	1	1	7	7	7	3	1	1	2	7	7	7	7	6	7	7	94.75	0	3
43	4.38945332916474	5.8372106813858	3.55573054471885	5.76138925482812	6.3692862580117	7	4.5343592188636	5.06261767827097	5.88614703830976	4.42508641970484	6.52344647839943	5.77573788132907	6.84618935278668	6.29877926618006	5.93893221111186	7	3.17165722913233	5.09715723655094	7	7	7	6.61017091375423	7	7	7	7	1	7	5	7	7	6	2	7	7	4	7	1	2	7	7	7	7	2	7	7	79.5	0	3
44	7	1.67987369284542	2.97307932826707	5.96912412469172	4.96574455309642	6.60128403795199	5.84231165335837	1	5.725197828845	5.86109247020519	5.54336535608669	7	5.77133282015776	6.0766921753611	6.60774939645193	4.49724156445927	6.67469623980504	3.44943574903395	6.87955669391971	6.72625836675212	6.94583421798352	6.19313753846126	6.54719850843452	7	2	7	1	7	2	7	2	7	7	7	7	7	5	2	1	7	7	7	7	3	7	1	77.25	0	3
45	5.13744121049986	3.88734784394438	4.82888032238694	6.14515306171348	1	5.69924818664198	7	4.37081117876945	6.601938793304	5.10265760211966	4.05628670822522	5.26864882981328	7	7	6.08022740735819	6.29485111201821	7	6.33799766482594	4.15987663323882	6.48223098330484	7	5.57383406014368	5.33433227198561	7	4	7	1	7	3	7	7	2	7	7	7	7	2	7	7	7	7	7	7	2	7	7	86	0	3
46	6.25609480007987	1.45939280775942	6.41516694249761	7	2.6509352912839	5.94604426594365	6.68627968302462	6.31541617169734	5.69480484585494	6.39408056636988	5.88053476015012	6.06989206980956	7	5.17153320435606	6.06835081487343	2.60157266318747	6.90127669366912	5.22244577571973	4.95864249422272	4.94409500470258	5.17486660519645	5.95939460599109	3.01194041340952	7	4	7	1	7	7	2	7	7	7	7	7	7	1	3	2	7	7	7	7	3	7	7	80.75	0	3
47	5.90587249277229	4.86408710587568	6.96522915325035	4.23539816926582	2.42709669167431	6.17558264425963	6.5106774304725	6.4172098879123	5.72881955489772	6.3950353820913	5.84961175555818	5.73484854545364	6.19808567820209	5.57695852908615	6.23011143807326	4.59348387053981	7	1	6.67215551488214	6.9974928348731	5.48716406543777	4.64227762148121	1.49456685472293	7	2	7	1	7	7	7	7	3	7	7	7	7	2	1	4	7	7	7	7	7	7	5	83.5	0	3
48	5.09843338905251	1	6.00998027284644	2.61934046909156	1.58336482830541	5.29475564274361	6.90858108733148	5.07577884124793	6.84602594013183	6.49247446108012	7	6.39730727268064	5.11624540778427	5.0729829329576	6.61154356988513	5.24975779137215	2.26053589039045	1	5.42384992512155	6.90900470816573	6.78352980590343	6.82483507576928	6.8440372413972	7	5	7	1	7	2	7	1	1	7	7	7	7	7	1	7	7	7	4	7	2	7	7	82.25	0	3
49	6.26610414703762	2.48139817597194	6.07437653304261	6.62927639297516	3.1290564757061	6.65116585812769	6.44890434890632	7	6.68474052532828	4.5529953139091	6.61238841499357	6.39711239760575	7	6.70489568434772	1	4.98161885694832	2.3971384151977	6.7025615129784	5.33820113417062	5.22883906011129	6.26811479403642	4.03256959642912	6.25002221993497	7	7	7	1	7	7	7	7	2	7	7	7	2	2	2	3	7	7	7	7	3	7	7	90	0	3
50	5.23580207196065	2.56072758863234	5.05987895028468	3.87993379126228	2.61274475863215	6.67845357491128	6.6775404754221	5.62515118538893	7	7	6.84902690711398	7	5.47624024494553	5.2920396515935	6.93701804161582	6.17944180275721	6.14735063564557	1	5.7144009243161	4.12898254734515	5.04662081519836	6.10665537774018	6.72522469218268	7	7	7	1	7	7	1	7	7	7	7	7	7	7	2	5	7	7	6	7	1	7	7	72.75	0	3
51	6.14949454800952	4.59844384168902	5.6433723737613	6.32061076646795	6.57691251470132	6.446360343045	5.85971551741225	5.786180794067	5.34476794417469	7	7	6.39968051199105	4.19191489714261	7	6.80479624781733	5.98226352645248	3.50642077850877	7	5.09476790357994	7	5.51854413362981	5.89416633903424	2.9909883364626	7	7	7	1	7	7	7	7	7	7	7	7	7	1	1	7	7	7	7	7	3	7	7	85.5	0	3
52	4.78048441332594	1.2179676022846	5.81525338501482	2.91564633028041	1.45495352548729	5.56425432396238	7	3.40971226628738	5.32139790192051	5.9000726834219	4.9098729256285	6.51680035701613	6.27591331737372	5.58722909291356	7	5.18185410905251	4.03106246775376	4.26408618453773	7	6.75352561437878	6.6339004899975	7	5.10594611640965	7	6	7	1	7	7	7	1	7	7	7	7	7	7	1	7	7	7	7	7	6	7	7	90.25	0	3
53	6.68925689365687	3.36997687601881	5.64576634469407	5.44635309997582	6.21798651967295	6.38207255006419	5.97689951410589	5.95337071331048	5.40989304493328	6.36052091417794	7	6.94358992925835	3.77109235912676	7	6.57850082451617	7	3.21051010869447	1	4.74018316319911	6.31548505703964	6.09127853178485	5.24889712825649	3.45340771494226	7	7	7	1	7	5	7	7	7	7	7	7	7	1	1	7	7	7	7	7	4	7	7	77	0	3
54	6.62380711352494	1.07248998099418	6.56247093339451	2.12230137340336	1.75058890311072	7	7	2.11718537362589	6.57804138215712	6.16249668530328	5.97491208672473	3.39703608616032	6.36088359842508	4.5194305686266	6.42138152512134	6.41601236752717	3.73666548789846	6.52094861865686	4.95858105590702	6.69630649027165	7	5.76737276616805	5.19614684185579	7	7	7	1	7	3	7	1	3	7	7	7	4	1	3	2	7	7	3	7	6	7	7	79.75	0	3
55	5.12601111314121	1.0813661755492	6.35911778807114	7	1.82173842912511	3.57297616235745	4.17419815649654	6.65662007653177	5.7981985484908	7	3.57000165524096	6.82310487916503	6.82302381844344	6.09807578513314	6.19263112687175	4.07542100734757	6.53705297450432	5.01880014002423	6.35255749758408	7	6.60058245551821	3.13789516276595	6.80748516154459	7	7	7	1	7	7	7	2	7	7	7	7	7	1	1	2	7	7	7	7	7	7	7	71.5	0	3
56	2.4123350414121	4.52996725515289	5.93688882800428	6.2973047409325	4.35998565978403	5.80565327907265	7	4.70282813364424	6.78024553188512	4.91911408734234	7	5.13465125205922	7	7	5.34458844892305	6.58824820537207	6.09882675823834	6.32378397531895	2.35516271754032	5.12819165087094	5.5432911971671	5.89112222928343	5.66953189173747	7	3	5	2	7	7	7	5	4	7	7	7	3	1	2	2	7	7	4	7	5	4	7	77.25	0	3
57	6.01458341677726	1.13125596033862	5.48836595580261	2.93754049174343	2.96569919968449	6.86604719690568	7	2.26508474081473	4.29691790720671	6.70207700902148	6.36903261222369	6.17601671538693	6.09309527604628	6.70696167778188	5.06563100945891	6.32574705880071	3.60236525557489	2.02551288703171	5.80135418977466	3.06186455527013	6.97733353457545	6.20085481433401	5.39716856336407	7	7	7	1	7	7	7	3	2	7	7	7	4	1	1	7	7	7	7	7	7	7	7	84	0	3
58	1.48771864231654	7	6.84618002828566	4.96925195308947	2.11090544500846	6.5706006269792	6.96649790168607	4.62056594613336	6.28757814414721	6.07219281978177	7	5.65557606845634	7	3.34053776565619	5.82911247371155	7	1	2.88268999706715	6.12022141005021	7	5.39455490313592	5.63035698082571	6.6553963732446	7	7	7	2	7	7	7	1	2	7	7	7	7	1	1	2	7	7	4	7	1	7	7	76.75	0	3
59	2.69948454135106	2.17034018206673	6.37832941565523	3.80685604270286	5.5777138138072	6.01982992892926	5.32456576058201	1.002607179061	6.22450314073115	5.87081680194293	6.17243873717413	4.48830827339425	5.40051535120287	4.93433287639095	6.50744820053308	5.55183278687902	2.13170286453694	5.30073039857079	7	7	6.41557481019502	7	6.90194744786025	7	5	2	1	7	2	7	7	7	7	7	7	7	3	1	7	7	7	7	7	7	7	7	67.5	0	3
60	5.04959907019156	4.04731849713836	3.7113985565753	2.30848416116159	3.75287182141412	4.89587509424907	6.58301246791294	4.33609809666237	6.09156037349469	5.70717508201313	6.71613553186228	7	6.18985725760955	6.12240652015518	6.94824345427035	6.52767339679977	6.92239150609525	3.49734368264419	5.35314603505959	5.89451657396172	6.38938202229775	6.7429811900789	5.15012283362287	7	7	7	1	7	2	7	7	2	7	7	7	7	1	1	7	7	7	5	7	2	7	7	74.25	0	3
61	1.77147818313568	5.90454237233243	5.67392565952691	6.18048877752104	6.0425382857122	6.64710472201857	6.52885763412607	2.81077302732715	6.2714583293075	6.70322565980345	5.72453236702181	4.69260461108127	6.43926796525773	6.01782904159422	5.85547388076924	6.15158894231125	6.54114592629535	5.48910167540859	5.44732816509373	4.79185472002368	6.02787181100412	6.15717475032463	6.62628112169866	7	7	7	2	7	2	7	1	3	7	7	7	7	1	1	7	7	7	7	7	3	3	7	69	0	3
62	5.59304688060773	1	6.40025028384733	3.32580097615723	1.39910708450765	6.26108481733523	6.8639006059378	5.14641515692607	5.30952648915147	7	5.543220118541	6.68599335166195	6.79972186485756	5.86469777906737	5.58302376254586	6.16909019251357	2.96044768892998	2.89427379554568	6.49963455420887	7	4.42878119507222	6.34330843182463	6.28249587182384	7	7	7	1	7	7	7	7	7	7	7	7	7	1	1	7	7	7	7	7	5	7	3	85.75	0	3
63	6.86566445537995	2.89324315066325	5.65512081404497	6.63230379863739	3.95997189044585	6.05611102900366	5.46519429977931	5.6378122960777	6.04371822425672	6.28019845549388	6.55814386259546	5.6355042478012	5.70111289951281	4.09660053737488	7	6.69238496414839	5.06224281544028	1	5.52769696094563	6.50386633095968	6.15646362011815	6.76748600965612	3.90305479119537	7	7	7	1	7	7	7	7	7	7	7	7	3	7	1	2	7	7	7	3	7	7	7	75.5	0	3
64	4.19543298750882	2.81936971904923	4.05145919368733	6.11540801063081	4.58840323280374	5.5583513879658	7	5.50956321257536	7	6.26842808307866	6.69284888120939	4.94145919791455	7	5.70221618377869	6.56702489184621	6.74311783398514	3.74327581247183	4.32125685310541	6.19138334105043	3.82048353471777	7	5.71941345028889	6.39635210976565	1	7	7	1	7	7	7	7	6	7	7	7	7	7	6	7	7	7	7	7	2	1	7	73.25	0	3
65	4.43694275421578	3.14325767424227	5.13273075631867	2.18453980960739	3.42744799932286	5.54140008238785	7	6.71280483287715	7	5.28447034102606	6.91910260112809	7	6.03915415004621	4.77923993578269	4.98452909672619	7	4.98991538476896	4.07932068650481	5.30969177779545	5.66174541308916	6.04707621944572	3.2136671490783	7	7	7	7	1	7	7	7	2	2	7	7	7	7	7	1	7	7	7	5	7	2	7	1	59	0	3
66	4.28484719678811	2.77773693911425	4.51995046708545	7	5.37974498528358	7	6.01403475293359	3.29511579300756	4.90042537689172	5.31175413066917	6.19782817975701	6.84747147366042	6.4206057974122	5.49155226387404	7	5.86402765826173	1.88889955713046	5.90925302429121	4.11113328564329	6.36402196923887	3.77602706729828	6.38602808287571	5.45106842414851	7	7	7	1	7	7	1	1	4	7	7	7	7	1	1	7	7	7	7	7	4	7	7	69.75	0	3
67	1.22012107348495	2.05514330202713	5.19029185942476	5.87740062983746	6.53182115093608	6.55412307399799	6.34461544464636	2.61289388203013	4.26772390140085	4.03203060630369	7	4.65819941695189	6.68332014260186	5.90261851934356	6.76799175971073	5.31760790655596	5.69912322900748	7	7	6.69433410783775	5.52287674897994	4.94897173645071	3.47464858390879	7	7	7	1	7	7	7	1	2	7	7	7	7	1	1	2	7	7	7	7	2	7	7	90.5	0	3
68	6.15304778730574	3.55337543509935	5.26808628299467	6.25948850626146	3.53096285615797	3.86166845844378	5.07709398129808	5.97299463539969	6.3799468136401	6.89748223428443	7	6.93698566992544	7	6.24222488658407	6.4760832571368	5.35785709391057	6.75333296784966	6.77494490225137	5.12566837336594	5.95554827947329	4.90793186375255	4.15458621159426	7	7	7	7	1	7	2	7	2	7	7	7	3	7	1	1	7	7	7	3	7	7	7	2	82.25	0	3
69	6.23228206630967	1.4762755484849	6.72923457441364	3.01913718281727	1.36182317223608	6.7758669603038	4.96272183349412	4.03822063802903	5.63589706778867	7	5.75327856086772	6.7962239615686	7	6.89446547949672	4.47664989087445	3.25390010266405	5.56296748927195	1.88264768463778	4.30694186015161	6.08620410162243	6.23788448169025	5.80474381737118	5.36660390554927	7	7	7	1	7	2	7	1	7	7	7	7	7	7	2	5	7	7	7	7	2	7	7	88	0	3
70	7	5.07622683017223	6.4662795306037	4.75256590165187	2.24033092423681	7	6.66541317405372	1.46975821543477	5.95275717707757	5.38505325652715	5.67348892569107	6.1378304454606	6.45548956512232	4.84888067891298	7	6.34064216346497	6.33241812792832	1.64286003652389	5.31185449279744	5.44387957342156	5.92651028469177	4.64492280988032	2.17294853062607	7	3	7	1	7	7	7	7	2	7	7	7	7	1	1	5	7	7	7	7	7	7	7	74.75	0	3
71	4.4310817428387	1.9294670963471	3.83629110916432	2.90186801513659	2.54075425471692	3.64747339537825	6.82126193464879	6.88270605549932	7	4.73825149135381	5.91781440283573	7	5.68223783968202	5.87878309221647	6.04528376752284	6.89151527984466	6.46211561950803	3.175313673637	6.91805481094887	4.96349208603472	6.33757388803983	4.52344890248193	6.92899316475456	7	7	7	1	7	2	7	3	2	7	7	7	7	7	1	7	7	7	7	7	2	7	1	67.5	0	3
72	6.68826716921172	5.35883782902222	5.15276706631481	6.46733653309857	3.75354306459238	3.25709748462461	6.04824540771845	2.08977079391564	5.04713997757567	7	5.92788695964154	4.91340151817709	6.74770229967838	6.57502171415733	6.18094801018156	6.6117639957084	6.97768215535003	2.90632529476993	5.34725731310218	1.09437687007333	7	5.65146488234076	4.01781564404854	7	7	2	2	7	4	7	1	2	7	7	7	7	1	2	7	7	7	7	7	3	7	3	82.25	0	3
73	5.42441489031256	1.04179053635906	6.43376737131944	3.89361472699976	2.41547086487274	4.3229264801249	6.12385198446543	4.02731363202543	5.98047730616195	5.70387056494921	6.59550787096162	6.07214537756969	6.33745500139856	5.73699293753535	5.96599097983976	6.97460722702716	3.9146074193825	2.08450884031594	4.19973225121237	4.61773754411139	6.10679920115984	5.75836098719251	6.85295419530444	7	7	7	1	7	7	2	7	7	7	7	7	7	7	1	3	7	7	7	7	2	7	7	76	0	3
74	1.25646199721451	7	6.20689628100113	6.27291321717179	2.42161256655314	6.40236098513209	7	2.03339586555754	6.35561875457587	4.64845414588047	6.28927228717074	4.8793231047886	6.70052854340584	5.07836806127005	6.49137433811701	4.76793461052619	4.95106881128479	1.30614453946449	6.42126542726691	5.41127957389521	6.86647753907258	4.3930872045763	7	7	7	3	2	7	7	7	7	3	7	7	7	5	1	2	7	7	7	5	7	1	7	7	79.75	0	3
75	3.79869368556472	1.97696615931773	7	1.91835605381096	1	5.24980112260618	5.93362928182857	2.5225413275543	6.96555090993207	6.24753683964254	7	5.75302683060634	4.82375150223924	6.31421620919846	5.4711281888454	6.16712964457998	4.05278867224402	4.32621285344341	6.60998205411796	5.70836180551336	3.89612207507543	7	6.58327587098619	7	5	7	1	7	7	7	7	3	7	7	7	7	1	1	3	7	7	7	7	1	2	7	65.5	0	3
76	3.89892653893483	1.74206238052032	7	7	5.89555749905366	4.06955755081681	6.29135811781695	5.24075462054584	6.20794166890969	4.37483923770999	5.81289353309777	6.69032030551267	5.35297577574099	7	6.91289154639689	4.13066468754742	1.26107435784177	4.75777797993283	4.99343901366684	6.95971120372834	4.1064687287669	5.85339811685018	4.52930588444729	7	7	7	1	7	7	7	1	2	7	7	7	3	7	2	7	7	7	7	7	7	7	7	71.25	0	3
77	2.38423756277484	5.79551973882599	6.29297116282619	6.34143518560993	5.53553483352317	5.58602667909835	6.52064708944704	3.63729526628061	5.92927768971262	5.31446732974345	6.85855642598047	3.87884458805691	5.99425466563741	6.14502053727064	7	6.55782297614088	1.86003752871291	3.54336331260393	4.40065006784815	6.43131090562774	5.29478463538828	6.39028026277236	7	7	4	4	2	7	7	3	7	2	7	7	7	7	1	4	7	7	7	7	7	3	7	7	66	0	3
78	5.56042156369451	1.33801267444897	7	2.75491868074918	1	6.53642547915211	6.79870260058781	4.22414369388903	4.60157902851494	6.99719504163171	4.63617550697745	6.71386810741248	4.72525425279792	5.8175404953715	7	6.04658366229882	3.89058548177849	3.56518900429069	6.31999193741682	5.40973457845972	5.66670528332578	5.03396548901175	6.48550863838914	7	7	7	1	7	3	7	1	7	7	7	7	7	1	1	7	7	7	4	7	3	7	7	79.75	0	3
79	6.97597966167223	3.16414541319791	5.68791930503472	7	7	4.06700728326117	5.56882507837119	7	6.73051847019257	4.71764914713125	3.64193264787537	5.9871231036631	4.5244930207707	5.98405017247104	6.57666060356934	7	5.42945444976491	6.16163085206563	5.55246718873391	1	6.93458381659487	6.07128747721951	2.43934061420184	7	5	7	1	7	7	2	7	1	7	7	7	7	2	1	2	7	7	3	7	6	7	7	80.5	0	3
80	4.92190431180766	2.957730393415	5.53603433940463	5.1113742018782	3.6641151685628	3.54789089202626	4.94109010788894	2.66347565651456	5.30183061493319	7	5.48451640213294	6.89610309401213	5.7289907090563	7	3.14081230680538	5.71185852745681	6.74399240097444	2.21217163316468	7	2.81098140082469	7	6.65851714254967	1.70745801428665	7	7	7	1	7	7	7	1	6	7	7	7	7	7	5	7	7	7	7	7	7	7	7	67.25	0	3
81	6.55918060820877	2.69845178929429	2.87762230108849	1	1.89047330436552	7	5.37604394209288	1.74350398117315	4.51585822258557	4.97357750265302	4.46379659138862	7	6.5533588835351	6.53214235762288	4.89369643947075	4.79192297811623	6.18503744917582	5.89085615457839	7	6.47049456991741	6.33094254449134	6.7919012247716	2.6634412731233	7	2	5	1	7	7	7	1	2	7	7	7	4	7	7	7	7	7	5	7	2	7	7	77	0	3
82	5.53287261558715	3.34888526460176	4.30346953783908	1.99715967377764	2.73002393360333	4.60819077052123	6.78256391795458	6.48980992428424	5.56423412476117	6.1511595381256	6.58930871789815	6.86779879254707	6.21426455660491	5.9593302963818	5.60148922701877	6.64798362071397	6.96642619443315	5.0541559601263	4.12014903892331	5.50117090860823	5.29546726030932	5.62310416911752	3.85838348472479	7	6	7	1	7	7	7	7	2	7	7	7	7	7	1	7	7	7	7	7	7	7	1	60.75	0	3
83	7	3.46557729056889	1.59834078331597	7	6.58454116611295	5.96364672659044	5.0603903098672	4.67577603524647	6.59754854094869	3.6969132896215	6.46939037674443	5.80904920280091	6.45972780213154	5.76205434892092	6.40508187971087	7	5.08025236027204	3.46065804783653	6.83687700118586	5.07625965481064	5.87808449497538	4.98635663441266	3.22212599855413	7	3	7	1	7	7	7	7	7	3	7	7	7	1	3	2	7	7	7	7	3	3	7	76.5	0	3
84	6.92421595200275	2.46472933113222	5.59457246391746	7	7	3.71150913918194	3.95658811839724	2.118921393607	5.59585498065877	5.29645937603753	6.21105353889977	6.7311225226708	3.93897588009086	6.51240932935691	6.48450653388152	5.26285177827217	1.4314567263476	6.04949701457281	4.85295232097355	6.43156968760506	6.16434421970927	7	6.80904350570482	7	7	7	1	7	7	2	7	1	7	7	7	7	1	2	7	7	7	7	7	2	7	7	89.25	0	3
85	6.83188830606075	2.14142907730982	7	3.20025652830261	2.43788718506701	6.53175589750156	5.72571158787642	5.22015119062532	6.01294250139662	6.48898563933461	4.1384947723893	6.53404475360242	7	6.18931822725516	3.51729424691681	2.96325058163837	2.81269544388403	1.31070366193602	3.71121612855203	6.36948592636609	6.44744971811596	5.99606750188567	5.79635100857647	7	7	7	1	7	2	7	1	6	7	7	7	7	1	2	7	7	7	7	7	2	7	3	74	0	3
86	6.19483218311358	3.36454999283576	5.27466935418588	7	3.63098326870321	2.64744774645422	6.56464301798624	7	7	3.9179860907599	7	2.66458643535502	6.24695136360615	5.18579050141571	5.13964192989604	6.44913433517989	4.33591697765444	4.88009728150505	4.89972985376314	6.08147870469133	4.99167234805509	3.8202141867792	5.77028545956413	7	2	7	1	7	2	7	7	7	7	7	3	4	1	1	3	7	7	7	7	7	7	7	74.75	0	3
87	4.93647451257743	2.0751099163782	4.72507906788213	6.70078889034655	4.08977002972231	5.60993448830097	6.97567510026694	3.57377413365652	4.55507495074842	5.74325491945709	6.2241113425476	2.92041470750791	6.65378175101143	6.04042973861229	6.85302550474573	5.80456858641932	3.89492523933599	4.45620165942462	5.93784413820267	4.90358858826053	7	5.99398714593971	7	1	7	7	1	7	7	7	2	4	7	7	7	3	7	5	3	7	7	7	7	2	2	7	75.5	0	3
88	6.22095780861261	6.30965193425073	3.16024132482292	5.87117830806971	6.32632149086895	7	4.43761531379168	3.96559405441231	7	4.77856534103176	6.20345313109261	2.72465857605096	5.48238815501446	5.85538421554074	6.54951258242207	6.73627549188777	6.09142104364264	5.8473552579209	7	5.84647914630105	6.83627518734073	3.95976847375078	7	7	7	7	1	7	5	7	7	7	2	7	7	3	1	1	2	7	7	7	7	2	7	7	73.25	0	3
89	5.40405786671069	1.02115486172646	4.26691054587679	1.62909504922976	3.14711180255742	5.85092390316149	6.74709848422967	3.03393328764705	6.88051475697569	4.79913881305843	6.63691390192569	7	5.51553446041891	6.51257871842385	6.62150948053091	7	5.46127563651079	4.32596575812426	5.02123612426232	5.15880930182031	5.34975685641427	5.29903042573646	4.57541128245017	7	7	7	1	7	2	7	7	1	7	7	7	7	6	1	7	7	7	7	7	2	7	2	57	0	3
90	5.41507057821899	1	2.01551965463605	1.393623970067	1.56023296111361	5.0398870574676	4.15127235498637	4.70885830361445	6.74179323855808	3.82838696407507	6.72170178257754	4.01610004707052	6.59333351963521	6.72416341013446	4.77973381384135	5.00824204692782	1.26468739458974	5.92743723509618	7	1	6.83871341113883	4.05042831066035	6.53762645661719	7	3	5	1	7	7	7	7	6	7	7	7	7	1	4	2	7	7	7	7	3	7	7	69.75	0	3
91	1.35417411835074	7	6.83967916041106	7	2.18330552703822	6.76593599844902	7	1.38239430778117	5.57574791277151	4.82074504566399	5.38941765895116	5.69512020146545	6.64179454316438	4.79054557928057	1.42962232722435	5.2018642125809	4.72391909772296	1.93353356464447	6.28466551899317	5.45363320087915	5.94128165720151	5.76477739349606	7	7	6	2	3	7	7	7	7	5	7	7	7	6	1	1	7	7	7	5	7	2	5	7	75.5	0	3
92	6.65150061021572	4.81840472942606	3.73363186465446	5.62984600481413	6.40965606715915	6.78158909973301	3.66002304177803	3.62589542514903	5.49763267271833	6.71783239249245	5.36900119457307	6.80019059614842	7	7	4.27667404840718	4.01806499114506	3.44003015065574	5.42325973977286	3.95779573095688	5.82599343540655	6.87143710283797	4.62522073743338	4.62920533822287	7	7	7	1	7	7	7	7	3	7	7	7	3	1	1	2	7	7	7	7	4	2	7	60.25	0	3
93	5.70947563551859	3.32962180079579	4.12557722769257	5.06895524559249	6.59310999989413	7	5.00989833714124	6.31010745625474	4.25765434483302	6.14299770640555	5.15067221443614	6.00922960642852	4.77458638340845	7	6.39702707892758	5.82793159824658	4.06051988394114	1.6285650538647	4.85694236547375	7	5.54347795404322	5.88833448794833	7	7	7	7	1	7	7	7	7	7	7	7	7	7	1	1	7	7	7	7	7	3	7	7	69	0	3
94	5.70577452695773	2.81152998981557	3.83661799670577	1.61674858947303	1.86626250564103	6.7880177769501	7	4.50319440043019	4.27932719680417	7	4.94629251782658	6.3919809352072	5.64452537460907	6.98797871291161	6.32401498907696	4.08994372596082	6.55442273159506	2.60112539823	4.45765209166501	6.75146408646294	5.63141648769177	5.04237756019661	7	7	1	3	1	7	2	7	7	7	7	7	7	7	7	1	2	7	7	7	7	2	7	4	57.75	0	3
95	3.0715714445868	2.30693568503861	7	7	1.19550916961768	6.32538077648199	5.83090654860359	3.89286165671474	4.55490073046959	5.9835703734576	6.4513386544984	6.20889273084778	5.71167009863866	6.28575369178913	6.6891994564306	5.34693056198762	4.98800784075766	5.96444355841897	4.44843065562777	4.62118855256648	5.36080818837548	3.60761492978572	5.79754570401805	7	3	7	1	7	4	7	7	7	7	7	7	4	1	1	7	7	7	7	7	5	7	7	91.5	0	3
96	7	4.17504976316914	1.60861037849315	6.62731536090847	6.14625877863261	5.69862293443103	6.06570813525302	4.03897362500676	6.58293056434114	7	5.97369880747305	5.9170772670386	6.60636759204462	6.73888827794361	6.14910781439383	3.25378966846378	4.93343362810849	2.88489831767218	5.8624980442985	5.1011910977276	4.81600986767313	5.31289887069623	4.1804656510309	7	4	7	1	7	7	7	7	7	7	7	7	3	7	4	7	7	7	7	7	3	3	7	75.25	0	3
97	1.07354929124755	1.92071698149078	5.14415023753118	4.41882054470033	2.24578952155891	6.75687031727062	4.77810760000758	3.71317388689139	6.78918318536208	7	5.29692459502122	6.53821832677931	6.0404284319963	5.28369789426317	7	3.79044972948256	5.27115543837269	5.1562433502235	3.3203390856968	5.9475208131646	4.99838783939234	5.63975405798512	3.21352665590548	7	3	7	1	7	7	7	7	7	7	7	7	7	7	1	3	7	7	7	7	7	7	7	69	0	3
98	4.06592919502385	1	4.55742075281807	4.63969577580405	3.64887058228095	6.41235984766535	5.31608069015262	3.96780692260947	2.07385199902976	2.61526283494789	5.62330997929665	6.62209817363823	6.41401163490322	5.17015914644632	6.40470225296358	3.65541002666476	7	1.37533792487925	6.84083991448649	1.67552331125864	5.41052843914625	4.56017077970783	6.32896804735561	7	6	7	1	7	7	7	7	3	7	7	7	7	1	1	2	7	1	7	7	3	7	7	55.75	0	3
99	4.54953833832602	6.34502307488895	3.94480633940719	4.8674292559903	4.46014468480744	3.45747475981559	5.15754225318633	1	5.12732300312091	5.3659743473344	7	4.79010106621164	6.5794271684796	4.41463610537599	4.2123734624656	4.89359571487174	4.00072242592901	6.71456737549512	4.52413513092372	6.56964869078352	6.38205148846099	4.49851077593909	2.76242093147093	7	7	7	1	7	7	7	7	3	7	7	7	4	7	2	1	3	7	7	7	7	6	7	87.5	0	3
100	5.10958726472917	6.69629000442256	6.09981172054994	2.62262967452112	3.16644703199684	6.42055845998758	7	3.41323941200335	7	6.3374441842908	7	6.83920239805453	7	6.84622401805285	6.84140205781945	7	3.16198355779791	2.65904206834419	6.80627479924278	6.63754635070139	6.77321238456316	4.33985760283836	7	1	1	3	7	1	7	7	7	7	7	7	7	6	1	2	7	7	7	7	7	4	7	7	94	1	3
101	6.1516381242917	7	6.58092726615031	4.28037025318823	5.72610716513871	6.07400979574939	6.41685841276227	1.36761406161214	6.79445452738706	6.18382002488973	6.5341413809449	7	6.90595333126533	4.94590749357176	6.76489625739597	6.38129072420453	2.86422883032114	1.61525850147884	6.82378252787566	6.29982713372549	7	7	7	1	1	3	7	1	5	7	7	7	7	7	7	7	1	2	7	7	7	7	7	7	7	7	87.75	1	3
102	5.46365984258976	3.83837293854452	6.46547080208628	7	3.53734855044421	7	6.5258134799028	1.75370174975703	5.41502464308286	7	7	7	7	6.78656212742622	6.30619525762557	6.86260482364506	2.29326692390407	2.96929221264055	6.69495133910987	6.74371768402121	6.8348768374134	6.68947855325315	7	1	7	7	7	7	2	7	1	4	7	7	7	7	7	7	2	7	7	7	7	3	7	1	96.5	1	3
103	3.31837832396443	7	6.62377052194304	4.21981699601327	3.90781765576233	6.20717224957536	6.66088338702803	6.8239226986235	5.60854408997143	7	6.35318885336658	4.59427936383241	6.40140055349767	6.20173584925006	6.8536680851957	7	5.3232236910974	6.65880059467634	5.20508076666739	6.72768988845756	7	5.44156490181454	6.97334618228847	1	7	7	7	2	2	7	6	7	7	7	7	7	1	1	7	7	7	7	7	5	7	7	95.25	1	3
104	3.32168055673493	5.87986387221175	5.35619315168857	5.71143749030377	5.604560146061	5.02037662096228	6.84118298101361	5.88862947547258	7	7	7	5.69216271739382	7	4.30710187853346	5.38546231585938	6.77776390549107	6.26267919250704	5.16951096447457	6.90796444474226	6.7642164051048	6.86134648520428	5.98589135190738	6.406141490955	1	1	7	7	2	7	7	7	7	7	7	7	7	7	1	4	7	7	7	7	4	7	7	110	1	3
105	5.70517915643493	6.41054378658115	6.42427561791732	3.62642378881345	2.18370427015039	7	7	2.14709640335312	6.14157070448532	6.46058387620617	7	5.89735564055948	6.42978257294719	7	6.31514382826185	6.12082973242758	4.37705277433107	2.97141669766428	4.3248424268413	7	7	4.69039196015006	7	1	1	4	7	1	7	7	7	7	7	7	7	7	7	2	7	7	7	7	7	5	7	7	94.75	1	3
106	4.82782883363957	7	7	4.24165934718965	3.74251330758851	7	6.74261083583878	4.5398985259912	7	6.50363033966662	6.76968538218913	4.42144427759343	6.35634326196059	5.33826257199446	6.04129928464708	5.32025218274802	6.15722370274333	5.53018725562811	7	7	6.58858396767279	4.40139565192461	2.70875344414339	1	7	7	7	2	3	7	7	7	7	7	7	7	1	2	7	7	7	7	7	5	7	7	106.5	1	3
107	6.24327312422314	5.47549305981229	6.8143484526871	1	5.65550454887836	6.39768467330294	6.34125964512064	2.70382571199158	6.69452989065573	7	6.75367237133309	6.42588019161797	7	7	6.65342840082223	6.14333035311961	5.91787032769005	7	6.90979289410843	7	6.75851813078695	4.28927843476514	5.24620310183147	7	7	5	7	1	2	7	1	2	3	7	7	2	2	1	2	7	7	6	7	7	7	1	92.25	1	3
108	3.79377894075543	7	6.22499838075029	4.75789758219728	4.63296769507785	6.67368439715509	6.23058517112728	6.56278491891721	6.66423180248545	5.57426122962286	6.99101905814259	7	6.72424088545686	5.88477336501997	6.65859004149676	6.63398604872423	1	2.37131578094611	6.22199940077429	6.93544869918374	5.10426395394518	4.77276865834845	4.62750213430062	1	1	4	7	1	4	7	2	7	7	7	7	7	7	2	7	7	7	4	7	7	7	4	94	1	3
109	3.97262089948716	4.20972094760878	5.56794962060679	6.64877002327069	3.81098761050511	6.97821190505597	6.59612881092446	6.23044953711644	5.28263696464605	7	6.73597737641683	6.8063598385914	7	5.45059092020493	7	7	2.93215219678894	4.84895612329125	6.38828472892861	7	6.02582965910192	5.50868032950796	4.67305760347051	7	7	7	7	7	5	7	1	7	7	7	7	7	4	1	7	7	7	7	7	2	7	7	89.75	1	3
110	7	7	6.42378022727773	1	7	7	6.92322055433988	3.7093389321644	6.70688216178849	6.70238467078925	7	5.54495066078563	6.9109112626111	5.15359988175213	6.34536249727698	6.83666182343487	1.18760074385537	6.27265382825676	6.81430674671169	1	6.45852847065658	6.35643634370113	7	1	1	3	7	1	3	7	7	7	7	7	7	7	7	7	2	7	7	7	7	5	7	7	92.5	1	3
111	6.72042235632883	6.79098685735372	6.52322114928836	1	6.80763474306875	2.06860045815584	7	1.298440756164	5.15864090364107	6.39067858157208	7	6.8334080063435	7	6.77182538592887	4.89908701917662	6.6496581582833	6.83032494200304	2.50401699073082	5.86003188997366	7	7	5.77326827717328	1.74153560261708	1	1	2	7	1	7	2	1	1	7	7	7	4	1	1	7	7	7	7	7	3	7	7	86.25	1	3
112	3.74829100821774	6.92372243973972	6.36020795027926	6.84601538999186	3.42605762130048	5.40038633371449	6.85157211946096	3.34901597510627	6.3643121565835	4.2770925574701	6.43495822190078	7	5.81832989639835	5.47073455773677	6.86474318307377	6.67677416352593	7	6.56901410486764	6.95153694773525	5.61327027373095	5.9693970893182	6.111126666163	1.41797927612062	2	7	7	7	3	3	7	1	7	7	7	7	7	1	1	7	7	7	7	7	2	7	7	80	1	3
113	4.05347950010744	7	6.15302598259102	5.86224186073375	3.72192787065987	6.00165270642474	6.05078931962291	3.77894357299552	6.03592280150028	6.11732226640469	6.9488722885812	7	5.49558744489498	5.90794934631396	6.09484839973984	5.97675806878003	5.97870274634118	7	6.17298845317306	5.91618969167716	6.68595529154494	5.80393850762721	5.46739884922703	2	7	7	7	4	3	7	1	2	7	7	7	7	7	1	7	7	7	7	7	2	7	7	90.75	1	3
114	7	5.96004881097714	6.12284039424473	2.24184710047312	6.14499169829551	5.40400102281768	7	1.94970594278169	6.2805447477909	6.90752051468722	7	4.51843721411688	5.64430850197356	7	5.14886934596765	7	1.02633873869162	4.60316749154909	6.50235483154039	6.91867267399125	6.29462891566496	7	2.62870602402533	1	1	3	7	1	7	7	7	2	7	7	7	7	1	7	7	7	7	7	7	7	7	7	92.5	1	3
115	3.90944220387605	7	6.75947680483028	6.49599576658269	4.94096181986817	6.00645814983298	6.3612946233368	7	7	5.32047223584963	5.73678614325629	5.48317449773182	6.48646832969556	6.70439361435139	7	5.93847796716143	6.99447585584194	1.68754306001135	5.99079387554789	6.66399975865216	5.24151383897582	4.87017282108656	6.61418496724421	4	7	7	7	2	3	7	7	7	7	7	7	7	1	3	7	7	7	7	7	3	7	3	75.25	1	3
116	5.5521771308993	5.090491182467	6.66110938540093	6.50841696664015	3.87043192546263	6.02977021335624	5.30609690062643	4.43421693077913	5.97410803625352	6.76959774887109	7	5.86804137422273	7	6.07008254367972	6.68282945580293	7	5.5251801376233	2.99149240054735	7	6.38091450438528	6.76045256144752	7	5.7795443297383	1	1	7	7	5	7	7	7	6	7	7	7	7	7	1	3	7	7	3	7	7	7	7	97	1	3
117	3.08903589311519	5.93983509717333	7	1	6.03670649587898	4.65124097845697	6.22328790382858	6.92880497637525	6.35914821954698	6.26462512193444	6.33484724156079	6.97546550582794	6.28938501123301	6.84999600468245	7	6.26365667216647	5.6437609304259	1.80994744634341	6.81069903295614	6.57970982269237	7	3.41447116145619	6.83183757353708	7	1	4	7	1	7	7	3	7	7	7	7	7	1	1	7	7	7	7	7	7	7	7	87.75	1	3
118	4.71123349336021	6.46651526118243	6.47973093494965	6.11077815535943	4.97007266889762	4.59080193979796	6.44828961146047	7	6.95161265927609	5.65905258551652	6.58614525959538	5.60811939098827	6.99942337312197	6.09807214316935	6.73503457538235	7	6.81970008002335	1.98030362772558	4.77491731367651	7	6.83200340239887	5.93947011160315	6.40625242169677	1	7	7	7	2	2	7	7	7	7	7	7	3	1	1	3	7	7	7	7	2	7	1	93.5	1	3
119	4.05235864274355	6.28578902938457	6.75751952298606	1	3.75027483869128	7	5.79368028022639	7	5.75696537649628	7	6.78297801170998	5.05771068591675	6.70159729346381	5.71472344192257	6.96322122826663	6.34242259537806	6.37139655289026	3.64431272271066	5.88885814582332	5.51499032337574	5.53888798062251	5.72346216473244	5.11744906462407	7	1	5	7	1	7	2	1	7	3	7	7	7	1	1	7	7	7	7	7	2	7	7	85.25	1	3
120	1.02325842388166	6.06846049282771	5.99164336790622	7	6.9455550244938	4.70649281309535	6.56933825696293	2.74278769280835	5.82703267393072	6.09634917989229	6.45118873332601	5.89575507030993	7	5.35624107997627	5.95703951469883	6.16742718605148	4.84962659719068	6.08433528023789	6.1738535257977	6.79211564998529	6.54512608213472	5.90151719507707	7	1	1	7	7	1	2	7	7	7	7	7	7	5	1	1	3	7	7	7	7	6	7	7	85	1	3
121	3.24219589881931	7	6.96567005831829	5.69319622039761	4.50641774387839	7	6.73834351045118	1.56549228424188	6.31778747245472	5.0207463136154	7	6.05114869555071	6.14437853605719	5.8456560671978	5.84792205871219	4.39495858457772	6.16769898260881	4.66003058353474	6.69226417284267	5.64404913953205	5.92982022099662	7	7	7	7	7	7	2	3	7	1	3	7	7	7	7	1	2	1	7	7	7	7	2	7	1	89.75	1	3
122	7	6.54182151137172	6.60229098273066	4.7434865750632	6.21202252099818	7	5.80938081159334	3.69320407946926	4.8699624945674	5.81034660660557	7	5.50374816554438	6.25370803432458	7	4.02156152891166	6.7102044032265	1.25092096048924	4.24842413580536	6.69008087705415	6.807651550351	5.58868668936345	4.57972399918266	3.15055759036438	2	1	3	7	1	7	7	7	2	6	7	7	7	7	1	7	7	7	7	7	7	7	7	94.5	1	3
123	3.84465913782197	6.99667447189773	5.80348666385783	6.3781768590801	5.54259039155571	3.92205503878479	6.54543707257396	2.20082458355669	6.69566159327031	6.23004105572871	6.0153679479609	3.97683773637102	7	5.83126610090491	5.69344372960961	6.83293468120588	6.98874539681296	7	4.75831281506097	6.30454113028005	6.52079792028032	5.0410952114661	6.49563434553481	4	7	7	7	1	3	7	1	3	7	7	7	7	1	1	2	7	7	7	7	6	7	7	91.25	1	3
124	4.20142861579562	5.183631707323	6.29569992601317	7	4.18105570075433	5.86216714075609	6.07240570170709	1.61731162837022	5.57556745327934	7	6.8471686247018	4.7494043486459	6.32319312460349	5.15606179940353	6.02693584488	6.22824440992579	5.94474838746706	7	5.72894182323209	7	6.10824798677378	7	5.74673896785214	1	7	7	7	2	7	3	1	3	7	7	7	7	1	1	7	7	7	7	7	2	7	7	78	1	3
125	4.05024300745649	3.52429370782809	6.41875260242826	3.91631199910866	7	6.84610593251913	6.74789265638231	2.26307936744578	5.58407006029334	6.81921592375045	7	6.40573461381458	6.01651600989448	5.07579261051327	6.75443882926322	6.78212681324098	2.39724610630938	4.50792999849139	7	5.60750545963983	6.63721661839075	4.29977762111909	6.31613125792492	7	1	5	7	1	7	7	7	4	5	7	7	7	2	7	5	7	7	5	7	6	7	7	91.75	1	3
126	5.0151007363338	7	6.51743542697579	2.6752932640921	6.54384074823003	6.27846177267307	5.55615764880575	5.03004983807545	4.32746700931151	6.05543916569594	6.64159470054665	6.01673041761228	7	7	6.08603722984266	5.43158737414191	6.38606229148513	4.37392048794372	4.55988752020262	6.10846671273184	6.0859826816698	5.85684510206839	4.5792872856346	1	1	5	7	1	3	7	7	7	7	7	7	6	2	2	7	7	7	7	7	2	7	7	83.5	1	3
127	6.89526823385932	3.79820697707802	6.56213487864773	5.95404358302353	4.69395039307004	6.43723443184132	7	5.81423880241936	5.9665740143777	5.73834929006161	5.96191849520856	6.99102392610979	7	5.47679742343879	5.78474825926011	6.64009061256106	3.73811260902898	2.82820233188536	4.98059392473456	5.69126229457004	7	6.99583518465223	5.76564264028394	2	7	6	7	6	4	7	1	3	7	7	7	7	2	3	7	7	7	7	7	7	7	1	77.25	1	3
128	5.92069984158371	7	4.09708423699644	1.81266716297081	4.72586108574384	3.25473355774747	4.488042540748	1.71651531166611	4.69474648057483	5.70574545335069	6.86032511135046	7	6.96343661818542	5.63958563456592	4.65920042177285	5.5999693306457	5.31597110564709	2.20490249980483	6.84002343458724	6.9651023484669	7	4.03409005041275	6.69071957818868	1	1	3	7	1	2	7	3	2	7	7	7	7	4	7	7	7	7	7	7	7	7	7	98	1	3
129	1.11207026938748	6.321496912667	7	6.94739089816243	7	6.2444921256316	5.66508671125267	3.1261174732939	5.48117404033754	5.94662709884741	7	5.5291877051412	6.89824937575806	4.81150124517296	6.36620319333687	6.75810036949291	4.31325260274314	5.95068343551985	6.8952321269977	5.97385518272665	5.87249195279977	6.57261589231778	6.43763134115547	1	1	7	7	1	3	7	7	7	7	7	7	3	7	1	7	7	7	7	7	7	7	7	84.75	1	3
130	4.47658123684962	5.7969257308644	5.72631686250364	6.4749946607471	5.79269303519604	6.40257709164892	3.99326622191952	2.65248277724207	7	4.82018608097274	7	5.33629482144927	6.46759678385127	4.6697489591107	6.73359169116033	7	2.36511367563417	4.99007258098085	6.32019981255739	6.99018736210726	5.48200471199471	5.25605383857189	7	2	7	7	7	7	7	7	2	4	7	7	7	7	1	2	1	7	7	7	7	2	7	7	74.5	1	3
131	2.40988177173285	5.88300716281178	6.35561106108292	4.08551535861561	7	3.17028957645768	5.74572184253858	6.3062726876861	7	7	6.43971946095554	7	6.6871857984549	6.36514849967677	7	4.81291828881418	6.48341859713074	7	6.39632100361628	7	4.90505592652621	4.42668549144827	5.90511931395549	7	1	2	7	1	7	7	2	7	7	7	3	7	4	1	7	7	7	4	7	2	7	7	97.25	1	3
132	1.7537556858257	5.67301899594791	7	6.92421510257228	6.98051103522771	3.93957529206344	6.26924026761239	2.47143179855758	4.21059567662525	6.76124705879297	6.22548947118111	3.45141835413819	6.91004654605278	6.36658900323135	6.21792062951081	7	5.25978165452826	6.40243491222913	6.52165149417457	6.10458696607966	6.3139000057481	6.15938297190204	7	1	1	7	7	1	2	7	7	5	7	7	7	5	1	1	7	7	7	3	7	7	7	7	82	1	3
133	4.27430209913039	4.53670481229719	5.62707688911389	6.3970230361607	5.07156515724943	7	6.78022006192344	2.04578860021989	5.57452395864517	6.92473559214563	7	6.66154932752188	6.28555518136841	4.64108614230952	7	7	5.47491919483447	4.52634989757236	6.5862117349503	7	6.63135690178043	6.58549767405253	4.17449001224128	7	7	7	7	7	4	7	1	5	7	7	7	7	3	1	4	7	7	7	7	2	1	7	79.75	1	3
134	4.9358483239766	5.3624237585117	7	1.58744509153601	4.71764138239601	6.59059952471388	6.26922778309118	5.23875055178918	4.97667309068266	5.93923597292082	5.4363779251903	6.9772197608505	6.62664516053597	5.33377411295808	6.55499506702909	4.91065926755852	4.8114012482785	2.26583772680465	6.86345205811096	7	6.11683130800405	6.30483538630556	4.61242833552461	1	1	5	7	1	7	7	7	7	7	7	7	7	1	1	7	7	7	3	7	5	7	4	78.5	1	3
135	3.45279412857291	4.83946367737047	6.85838084242973	6.1999129295587	6.49553867469123	5.623388883753	5.75026096114945	5.87739192460057	6.21217904563383	5.72681533399591	6.67244577854946	6.32623791480378	6.86451415450132	5.85207449076317	5.50456053753417	5.62027448546918	2.4177734075103	3.10576841228975	6.37860408859305	6.34868237051473	6.67928169957561	5.75455868251132	6.50017091009978	1	7	7	7	1	5	7	1	2	7	7	7	7	1	1	7	7	7	7	7	2	7	1	74.25	1	3
136	6.92944718379457	6.07201603315883	6.03626188160279	1.23613637228492	2.88242822060391	5.66554558632901	6.57125072175218	1	5.81196885798387	6.13502682615543	6.17472939455998	6.39956610847536	6.96312053824044	6.01828779992819	4.06724500941461	2.60220790488147	7	3.26784144933168	6.49454037530025	5.83887393267399	7	4.77237532196207	1.74323233195595	2	1	2	7	1	7	7	1	7	6	7	7	7	1	5	7	7	7	7	7	4	7	7	79	1	3
137	3.83464624747397	4.8890688965101	6.58953592625432	1.45526295022978	3.68614381969256	7	6.72013298782786	5.50666476278645	4.9773539942392	5.41375835573938	5.88935692588186	5.86974052127084	6.64238027625563	5.16990989357275	5.78982459654205	4.80806429358748	4.47654733522984	5.77392380977386	5.78093604055824	5.19061316121422	7	6.51560704420632	6.60943329642448	1	1	6	7	1	7	1	1	2	7	7	7	7	1	2	7	7	7	7	7	5	7	7	93.75	1	3
138	5.13466091355637	4.20664716493257	7	5.16194514016521	3.69811778407507	6.06584331900492	6.36804459655168	5.32631617011657	5.92660291844493	6.03638892829825	6.07826208342138	6.43279691294638	6.46320226511672	6.02831958431374	7	6.12036415440228	5.46989107660907	2.85029766510377	6.61406477384745	4.84150167471179	6.33982856114219	7	6.63645089245794	1	1	7	7	5	7	7	1	6	7	7	7	7	7	1	3	7	7	7	7	3	7	7	72.5	1	3
139	5.77870168636464	5.17708400942867	4.34641515105561	5.26796804595425	6.00279543779715	6.18030208834073	7	2.3669054702711	5.71963048589707	6.89557738264789	6.03059254782598	5.12178207836058	6.6366671034157	7	5.46722548400091	6.81548409519766	6.63736326521026	5.33131890110367	6.23236326196714	6.5375617644289	7	2.81892529570366	6.88186198778627	1	1	7	7	7	4	7	7	7	7	7	7	7	1	1	7	7	7	7	7	7	7	7	82.25	1	3
140	1.55424059591232	5.67694551338374	7	1.39333013780619	5.23730924845674	7	4.98266212123484	3.29361838825873	7	6.67664159849058	4.50110643266144	7	5.48437421872276	5.41293678459131	6.77329823393318	4.44605783804563	4.31977413900529	4.81396233580305	5.45251538251622	6.76389468359068	7	5.16240286444959	3.52852221709514	7	1	3	7	1	7	7	1	7	7	7	7	5	7	7	2	7	7	7	7	3	2	7	71	1	3
141	3.46321104765043	6.19283197312369	6.15462691814835	3.04652758730318	6.05042051078152	4.805561547414	5.90474312923477	3.82682316792213	6.63070458117191	6.39561522028975	7	4.15045053667578	5.35270351526144	2.62021619215432	6.04881687272638	5.50184770319634	6.51948443285458	6.80463054132147	7	3.948710744562	7	6.87519235471158	3.13878961829229	7	1	3	7	1	7	7	7	3	7	7	7	7	2	1	2	7	7	6	7	4	7	3	78.75	1	3
142	7	6.75031903502695	5.80731559745866	1.58012234721654	3.30469397015579	6.92895733092796	7	1	1.64723475829048	4.93569335685291	6.94405949860144	5.9533575698702	7	6.90756888897734	5.35075723990959	3.5926644921518	6.31316643924287	4.24584170153673	5.49396422863641	5.73987414484364	5.44307763732844	5.06048284108538	3.55925529287655	1	1	2	7	1	7	7	7	2	7	7	7	7	2	7	3	7	7	7	7	7	7	7	79.5	1	3
143	2.6972624988358	5.2330721123084	4.92830493016597	3.71738135296901	3.53709690080087	7	4.10458478170289	5.06745396497642	6.73483688822738	5.50531613524681	7	2.61693657064732	7	6.41136716785241	6.7858475490743	7	2.22443495789867	3.89375109636087	6.42360643597434	7	5.37354265701819	6.45510507651916	7	7	1	7	7	7	7	7	1	4	7	7	7	7	7	3	4	7	7	7	7	1	2	7	77.25	1	3
144	4.45752996824711	5.53020398461763	6.93831828958858	1.16595824111539	4.39769405656025	6.33407633061547	5.10374632931614	6.35855744206281	6.34770933621368	6.15627990018082	6.14534771208944	6.1149262337604	6.20001643347767	5.42192319262352	5.14571393448174	6.59285544751268	3.72165511799706	5.53242766385836	5.31702920573181	6.01308114212485	6.09586371950721	6.47002325048269	1.00163506198404	7	1	5	7	1	7	7	7	3	7	7	7	7	1	2	7	7	7	7	7	6	7	7	77	1	3
145	2.80218646914902	6.35660871324263	7	1	5.63716929984343	4.97537984832416	7	3.02468004528257	5.93268387084005	6.39953913956929	5.37894073659449	6.65516454189898	6.51140954666003	6.30954157217433	6.39012522299745	5.79031571649073	5.50102479007712	7	7	7	4.77820346423226	4.58298100646415	6.83332100495397	7	1	5	7	1	7	7	7	7	7	7	7	4	1	1	7	7	7	7	7	7	7	7	85.75	1	3
146	5.84068318208638	5.34390732380866	4.96113935685253	1	2.81884789903843	5.54119589109595	5.27019280988789	5.02683925630604	6.11206430944503	6.2333061277991	7	6.43443187015447	7	3.1449747416034	5.85931569783642	4.56846205575399	6.41380377693522	1.81913076686112	7	4.73088958999081	5.46548904696723	5.61061617840965	6.2831754069585	1	1	3	7	1	7	2	7	7	7	7	7	7	1	2	2	7	7	7	7	3	7	7	85.5	1	3
147	2.79181120903782	5.0445608506987	7	1.29828875964714	5.30945993604589	4.01212661584432	7	3.82379974343461	6.2577445319075	7	5.76595141760202	7	7	5.2684149284027	2.97708753422406	4.38456800581489	5.71206295068152	1.80676975348198	5.05094932925083	5.73728371050688	7	4.47210462847474	6.21270944632732	7	1	5	7	1	3	7	7	7	7	7	7	7	7	1	7	7	1	7	7	7	7	2	88.25	1	3
148	3.93218655054612	5.14526893483649	7	1.15586481347656	6.06814107864112	5.78592244886437	7	6.55754078346955	7	5.22436784880047	4.97346591018396	3.7918254206059	6.12960598263617	4.70529487280876	6.62015992308343	5.62873356260946	7	7	7	6.5074834624454	6.74969507429689	2.52124074020996	6.24071867791659	7	1	5	7	1	7	7	3	7	7	7	7	4	7	1	7	7	7	7	7	7	7	7	72	1	3
149	6.85407961009361	7	2.57544589100309	7	3.98193316280381	6.46103164562881	4.89628329602925	3.1380179085396	5.62839711065866	6.48431960336086	7	5.09962097364175	5.48086842992849	5.08497137821725	7	5.82751827230419	7	1.6117934989497	5.28576820197417	6.5859816911212	6.41322063285763	3.06262327864011	1.69169342492494	1	1	4	7	7	7	7	7	7	7	7	7	7	2	1	5	7	7	7	7	7	7	7	74.75	1	3
150	6.24149192821904	5.2502323634228	6.74306487967764	6.565973442463	4.7456599252335	7	6.29999048839817	5.76506169800411	4.18093126139026	5.53966267958177	6.7349795613682	6.03263988082613	3.23480871411166	7	6.8443959673872	6.71140243497622	4.79192909914737	5.78644583954717	5.22181327839929	7	5.82112113971453	5.61349453008629	2.87063086780447	4	7	7	7	4	3	7	7	7	7	7	7	7	1	1	7	7	7	7	7	4	7	7	74.5	1	3
151	1.6750654546929	5.11799898804899	7	5.01923050335379	4.98770689145541	6.39949665687725	6.98114016158328	6.56409659805061	5.26951522832881	6.07512959171412	5.8736360876939	5.96300220275675	6.2547948989493	5.02991586559866	6.59959903480534	6.50557200094606	1.93411900397487	4.41014287802343	4.30333355878052	6.19196137242914	6.3855643263741	5.47679061669227	4.99155659994121	1	7	7	7	1	7	7	1	4	7	7	7	6	6	1	5	7	7	7	7	2	7	1	55.25	1	3
152	5.33285896919587	5.22681016879567	6.06074396843471	6.19273453885028	4.17970445804187	6.05341924500298	5.74193230452315	7	6.57550599702888	6.51008625577135	7	6.94856456729309	6.0271010615543	3.10474918395305	6.517713887589	5.35424421507016	3.23832390464179	5.57233039707914	4.06620492640456	6.98406955891857	6.94599844961331	5.9807993528324	3.90135130244093	1	7	7	7	3	7	7	7	1	7	7	7	7	3	1	2	7	7	7	6	2	7	7	68	1	3
153	4.84406026828217	6.48216629360801	5.37057590560661	1.77065566535611	3.90401882210834	5.3766377965364	6.23979112696549	3.76339037265755	4.66764244153761	5.63534780363478	7	5.51525624815619	6.64732309505297	6.35353698394907	5.98660030911182	6.1131583405077	1	6.9454938537865	5.07286991990762	6.46189399223052	6.08694342158771	6.72930251764934	7	1	1	6	7	1	7	3	7	7	7	7	7	4	1	3	6	7	7	7	7	7	7	7	91.75	1	3
154	7	6.25645565192706	7	1.65403310821014	4.33093995281305	7	4.13177884266122	6.80040801617528	2.13514398292638	6.98429758367968	6.38020889433843	6.09412791204561	7	5.58590247839165	4.23640234636919	5.75971379117051	4.7606726429805	6.29103534315415	5.40825006524294	6.01576686091121	6.80791294247874	3.71007532784942	7	7	1	3	7	1	3	7	7	3	7	7	7	2	2	7	7	7	7	7	7	7	7	7	83.5	1	3
155	4.7979488337593	5.29229649507721	6.02465424099092	6.14694737230259	6.54611512415115	5.7627930355292	6.82034767561353	2.55886353686727	7	6.93995239905294	6.31326155410639	5.95898373145128	6.79747613186233	5.50018285499353	6.58643958481513	6.3370076006853	2.22990633163783	4.81310781170876	4.66604442818409	6.42134159772657	4.79646426780355	7	6.38657204530841	2	7	7	7	7	4	7	7	4	7	7	7	2	1	2	2	7	7	7	7	2	7	7	71.25	1	3
156	3.91105217520653	3.38212330308697	7	3.88541899705796	5.45095054058545	7	6.29889799208412	2.81844631107174	5.94831914323966	5.04010594702174	6.78898315674612	5.74973733144472	7	3.05589600006434	6.75283534978257	6.19755481904	3.06786434763532	4.53222542346337	6.85595337936614	5.16275060123815	5.90471318594664	3.89683592754127	3.88151635073194	7	1	7	7	1	7	7	7	7	7	7	7	7	2	7	7	7	7	7	7	7	7	7	80	1	3
157	1.77503413647485	5.82668511541606	6.77327014627594	6.17925251888303	5.7045360615238	5.96469727182512	6.10551536112013	5.85874021673205	5.31190362274814	5.08733056887468	6.29108829807775	7	6.34220329040797	5.70555071219594	7	6.27231922177017	1	4.73388223448786	5.76563463056205	5.17060430897475	5.69517496158284	5.67281821553618	6.22318411587291	1	7	7	7	1	7	7	1	4	7	7	7	7	6	1	7	7	7	7	7	2	7	1	76.75	1	3
158	3.06431634855212	4.41854095636185	6.54627540439548	1.69691539522422	5.2715732490676	5.62193803099278	7	1.04960310901653	6.09709305229344	5.32775223377756	5.67498601346201	5.75279763899109	5.08357685331711	5.86181827635017	6.62013271918926	5.92243723495717	6.47602886206315	5.15568637170229	7	6.4017033078774	4.47014408446954	6.89812286279217	6.45691944689971	7	1	7	7	1	2	7	7	7	7	7	7	6	1	1	7	7	7	7	7	7	7	7	75.5	1	3
159	4.52538539538528	5.44386207667946	7	5.24318878533991	4.73033443046293	4.57046583736158	6.97220337577754	7	5.35768080921914	4.10989158512926	5.65118390608602	5.26516804684305	6.17496392030283	6.12698765011386	6.9563618185507	6.49857521344051	7	2.10512730409839	4.76530671354842	5.93211357630386	6.37356354523163	6.2404796562545	6.24720445050199	2	7	7	7	6	4	7	1	7	7	7	7	7	1	1	3	7	7	7	7	2	7	7	75.25	1	3
160	7	6.92768279724304	6.05723650455254	1.12065516075199	3.221337323503	6.46576847680852	6.67340940997125	1.92248344869809	1.48837349042103	5.5552167338911	6.3115116781338	6.29872813504018	7	4.78414520854612	5.01439469896356	2.6601111800929	6.05233019492952	3.88910042614574	6.22333975392666	7	4.81936107120598	5.14775338037285	3.8807093684101	5	1	3	7	1	7	7	1	2	2	7	7	7	1	1	7	7	7	7	7	4	7	7	73	1	3
161	3.14873010241128	5.50660759413049	5.97015420606531	3.28240059003559	5.30777400215571	6.51053528148287	5.4084331058662	2.96527077363379	6.30199711067547	4.48022167467444	5.45089163663372	7	6.19052384159121	6.4118300218968	4.27283443608483	3.14100094962882	4.15201957667999	5.25566337668236	6.34761339970851	7	7	4.58755094022118	6.81582665843907	7	7	2	7	1	7	7	7	1	3	7	7	7	1	1	2	7	7	7	7	6	7	4	78.75	1	3
162	2.1627080379126	4.5804017039963	6.07668398352399	4.54641596782553	4.16945146236918	7	3.75366984179714	4.78882697266458	6.66669897720268	4.81531342636318	6.6482076072886	2.67185892402275	5.94590503883625	4.74573874932825	6.43846323850426	7	5.0475768822227	4.75066881582709	7	6.97566893553655	6.72452282744666	7	6.99648991948933	7	1	7	7	7	6	7	7	7	7	7	7	4	7	1	1	7	7	7	7	5	7	7	65.5	1	3
163	2.1775641096793	5.89012881212583	6.35510456542501	3.00599592954768	7	6.83911802260894	5.97330987337678	5.97800455059897	6.282062376114	5.12506730709427	7	5.86260077351234	6.68626998789038	5.98836358037001	6.3974316245929	5.3777147535062	2.42941836272318	6.17483907925972	6.56972047710573	5.66686730870237	5.68015537318947	2.56402668099833	6.39641449780893	7	1	2	7	1	2	7	2	7	7	7	7	7	1	1	7	7	7	7	7	7	7	7	88.25	1	3
164	6.30551599910609	5.43477731602011	7	6.25222410198676	4.57973360444392	6.57437980464822	6.29942097815438	5.7542982762163	6.81826361813535	5.53239775771878	6.72418523576883	5.2712963404124	6.83678280916059	5.92532859376151	1	6.49832745723715	5.25040284823185	5.66702205308593	2.70650096613992	6.76741442074946	7	5.82963206688673	3.8450436495186	1	7	7	7	2	7	7	7	7	7	7	7	3	2	1	7	7	7	7	5	7	7	7	75	1	3
165	5.15167335543806	5.90905622240426	4.89535957021019	3.07057624423518	6.301996595946	6.0360808075623	4.22748061612033	1.08464116264655	4.5460883497056	6.58778066146392	7	5.79563395736671	7	6.7199194209584	5.61555804685694	1.54750578645548	1.63778180866711	7	7	5.51139101866185	6.21914692898704	3.69777849201892	2.43508941137397	1	1	3	7	1	7	7	7	2	4	7	7	3	7	2	1	2	7	7	7	3	4	7	84.75	1	3
166	6.33475517150703	6.69228972935655	6.9597482572245	1	6.70586266577102	5.67897163133806	4.11652309456002	4.44282069810576	4.71908863313346	7	6.91200505308345	5.68218135104018	6.50600502496828	4.20984898443866	6.96271477567527	5.84504847373661	4.47611446210994	6.89980686866842	5.94635898379837	6.00724943177272	5.61747181422372	5.3968720793341	5.82726869391657	1	1	2	7	1	7	7	1	3	7	7	7	7	7	1	7	7	7	7	7	2	2	7	72.5	1	3
167	6.75455675566932	5.90416850502905	6.69824918968362	1.68961846733691	5.65648088370894	6.87113174204811	7	5.63463812873095	7	3.70604840374149	7	5.25301630611678	3.50783761992627	7	5.42431867860103	5.80024320126504	3.40802319758286	4.748015520948	5.08981264904085	6.96198453185701	6.63341988333875	4.03461949402367	6.19901976604293	7	1	4	7	1	7	7	7	2	7	7	7	7	7	1	7	7	7	7	7	2	7	7	81.25	1	3
168	5.15144957712604	6.24460053509629	7	5.95813980364884	3.92127094350758	6.69082680741216	5.79648346158141	6.61424079923115	6.38842591032604	4.40607859048758	6.05304673638126	5.44881857444896	5.87826348569105	6.43247580284939	5.92725340308257	5.93156470058616	6.50304881165042	1.54380723626204	5.42972668132392	6.91138152932628	5.50952678634265	5.3492636892914	5.40560526080332	7	7	7	7	3	3	7	1	3	4	7	7	2	1	1	7	7	7	7	7	2	7	2	75	1	3
169	3.32135141929923	4.66407842668194	6.94389471326434	6.72177787759673	6.70289367380347	6.80133168295906	6.15903834914025	3.73986572613847	5.7269691316683	6.01532076319693	7	5.6580900562375	6.55928528490265	6.10356201988926	6.40247577356445	6.61460706076829	2.92064685739909	2.61123128067484	4.42556326261954	3.87212327366046	6.04591368075894	3.77848374375574	5.02510368349952	1	1	7	7	1	7	1	7	7	6	7	7	7	7	2	5	7	7	7	7	2	7	7	73.75	1	3
170	3.88714759581867	6.90701702022568	6.13110410377758	6.7854464036128	4.7406820706382	6.36831199476759	6.42299914456237	5.51145005421868	5.33197308338723	5.01489793011801	6.70816405538405	6.85441011303881	5.57878637365676	5.13696674657254	5.58505807653426	6.44525723443858	4.78903588502535	2.61252876758673	5.72848283864119	5.53714020788744	6.5273346903683	6.1347307110964	4.89967132351698	7	7	7	7	2	7	7	2	7	7	7	7	7	7	1	7	7	7	5	7	2	7	6	65.5	1	3
171	5.64072861111508	6.41896098213503	6.88525829356149	7	6.59643220439626	5.86874517126064	5.28823653167094	3.46496404828191	6.50031042930917	3.52708584196467	5.48654582374857	5.08190756602297	6.32881612253335	6.0807908883006	6.147096099456	5.46517382005677	4.18999826512855	4.61962083383651	7	6.31645081560741	7	4.79213908855774	6.21466519533337	7	1	7	7	7	7	7	1	3	7	7	7	6	7	1	3	7	7	7	7	7	7	7	75.25	1	3
172	4.60410475391731	5.15374236059387	7	3.56618267743119	5.86587961215568	4.80584743860642	6.39517558071157	4.15468402301718	6.42601704036491	5.53399143600726	7	5.81222589950854	6.32989603035301	6.80958344829559	5.84624085875069	5.67968053593731	6.96004255010133	4.85778305285116	5.35812095756654	4.45540287308089	4.95248738700067	6.15586592188807	4.282185708624	7	1	2	7	1	3	7	7	2	7	7	7	7	7	1	7	7	7	7	7	7	7	7	70	1	3
173	6.51866527722644	5.76572706532289	7	6.86881305339464	4.66634004867294	5.38415018310793	6.19052615411772	2.75103075760419	6.42019503583996	7	6.16837307058722	5.57189568402913	5.62449182158177	4.81742443785771	4.99595937919532	6.44744343512106	1.41182819680959	1.55350960946413	4.84922573134896	5.66986471826922	6.5277776951936	7	7	1	7	7	7	3	2	7	7	5	7	7	7	4	1	1	7	7	7	7	7	2	7	7	61.75	1	3
174	6.35938255124634	7	6.84581394875061	1.39017640438053	6.70071788829699	5.71362873574413	6.85330999221943	3.87802776704167	4.76999034407028	6.95965235549666	6.51417588431664	5.79273062352679	6.8573926703803	5.30265306939044	5.90129314548917	5.68686007045636	2.44500322997537	6.45639633190831	4.10229377379493	6.14166246543682	4.43938718483508	6.33340694371823	6.17334173118871	1	1	3	7	1	7	7	1	4	7	7	7	7	7	1	7	7	7	7	7	1	7	7	73.5	1	3
175	1.55927403139773	5.52332320259114	7	5.81711014381139	7	5.03432852146701	6.02432609793499	4.00061067716586	6.18769388236487	5.12791345169842	6.01220577360858	6.43184956150426	5.4174382468548	6.03924163713291	5.30312680243606	4.36814535164783	2.72072038922451	7	5.56780405982829	7	5.19525056881503	6.78063184615669	6.48805864124764	7	7	7	7	2	7	7	7	3	2	7	7	7	2	1	5	7	7	4	7	6	7	7	78.25	1	3
176	7	6.08060882957632	4.76580850918614	1.77711663657062	6.7142375532714	6.49271133347357	6.20814070179431	2.68579984166372	6.16825594664554	4.78774069063863	6.22423248443803	4.12636958134588	7	5.69934043181948	6.35079647460997	6.29616997537092	5.84303322569166	7	4.72533599684319	1.21203492315629	6.89275515780982	4.36625059850756	2.43331400387111	1	1	2	7	1	7	7	7	1	4	7	7	4	1	1	1	7	7	7	7	2	7	7	76	1	3
177	4.2957913917683	6.04557672288799	6.0206024381106	6.55065649894836	5.78823569065579	5.5529822528718	6.1138399289856	2.3995276782562	7	6.68369878990416	5.47639829125659	5.89767997540041	6.33337901026556	7	4.73132520949831	5.4258248067159	5.15428658539618	4.60504966926101	6.90717591779981	5.29942287881813	4.47804657317613	5.5240371989094	6.17741387316634	7	1	7	7	7	7	7	1	5	7	7	7	7	7	1	3	7	7	7	7	7	3	7	68.75	1	3
178	7	5.5881029202697	3.60247595542412	1.32288334504476	5.98990285152271	3.02330238450529	7	1.75756177471704	5.60401645254551	5.77823807720545	6.40856682517903	3.10756702175049	6.58519767454313	6.58442139782615	6.86679099614768	6.41767254941993	4.35111439919912	6.76789136196842	5.3474989165683	1.03967952019857	6.79841737425003	5.83620366614941	2.56567050603826	1	1	2	7	1	7	7	7	1	4	7	7	4	1	2	7	7	7	7	7	4	7	7	82.5	1	3
179	4.18346038396187	4.51924033105447	4.55770664072955	5.06664530884031	3.47499029778878	6.19380805381493	5.48683103466721	4.09576826574255	7	7	4.05956208544509	5.63634041847951	6.12927702584694	4.76461212679526	5.37747703739644	6.79342803807093	7	6.71957123430589	6.70183916830163	6.29425641277097	5.20521735687043	6.31358793590404	2.98145978856003	7	1	7	7	7	7	7	1	7	3	7	7	3	7	3	2	7	7	7	7	3	7	7	65.25	1	3
180	4.81445535232577	4.15878443100587	6.30817594624959	3.16476907842093	5.53055864971402	5.20728606185533	5.09549617207753	3.95975632086382	5.06161799190051	6.80829975759709	6.5768256825589	6.80649393045876	6.86656214430221	4.31018498177625	6.52634222180346	6.09778949921305	3.92296170271886	1.78477271498862	4.03121990062063	7	3.66501945308268	7	4.2706926268108	7	1	2	7	1	7	7	7	7	7	7	7	7	2	1	7	7	7	7	7	7	7	7	77	1	3
181	5.88128853818491	7	4.5856959940192	2.96123605363565	7	6.21884724518708	5.83398140805453	1	6.40557362947732	6.75815154198421	6.52034546680585	6.43332323089212	6.94892010840374	4.21157207025372	5.33110715896484	4.51206325258102	5.37930934859853	6.52938501069467	6.03381148503011	5.74540927940504	4.24989408716405	3.59437755607039	2.60597133365737	2	1	3	7	1	7	7	7	4	4	7	7	4	7	2	2	7	7	7	7	3	4	7	74.75	1	3
182	4.23049028858998	6.57355549897751	7	7	6.22989096597154	4.36698021908918	5.5927863571359	4.0499434556166	4.54836113803154	6.23945803565146	6.10591017009034	7	5.51112318210111	6.71567069043684	4.42721507343645	4.18495470429981	4.09693362834171	4.44455936673457	6.34328794167637	6.02815080438863	4.65819453296431	6.33038985867178	2.67152329910046	2	1	7	7	1	7	7	4	5	7	7	7	7	7	2	2	7	7	7	7	4	7	7	72.5	1	3
183	6.33861701214936	6.37021617007469	2.96624721299446	3.13671241185831	6.58695719633616	3.03206316071204	7	7	5.31479823115325	6.55775654250082	7	3.48251060266702	6.46714097614074	6.43705946741106	7	1.3488488135917	7	7	5.41463361217938	4.53104461025009	5.06436031434549	7	3.43135129111752	2	1	3	7	1	7	7	1	5	7	7	7	7	1	1	1	7	7	7	7	6	7	7	84.25	1	3
184	5.46405576323481	3.86652311933443	5.33148340646843	1.49175927925425	4.0584333075837	2.93357720991999	6.40076546645966	4.01537377146284	7	2.9629533086318	6.88227088561109	4.44842226037498	7	3.99902217546208	6.6239421689964	5.38854726211302	4.05465077569353	4.71690730492708	4.53137209545342	6.18489641429321	5.79318217373123	3.85244128701343	6.21288703127806	7	1	5	7	1	7	7	7	7	7	7	7	7	1	1	5	7	7	7	7	2	7	7	81	1	3
185	1	5.42674364438539	6.6358357759366	6.88305746746127	6.96296281727783	6.6153724797843	6.5875780988831	6.12216944647475	2.5621048077886	6.17015120849212	6.09429673873165	4.92992304317325	4.30877247549298	4.94054178087637	5.25931104070388	7	1.87642003101582	5.44463865102375	4.60488637324355	7	5.65137834550519	6.59194347410189	6.4983745725256	1	7	7	7	1	2	7	7	1	2	7	7	7	1	7	3	7	7	4	7	5	7	7	54.75	1	3
186	6.47604751051033	6.39388713890724	3.79577319385355	2.30751175839089	6.78224527953727	2.88658427498092	6.91871793550769	6.61137137032036	5.44645250414914	4.66252135288685	7	6.1639482838712	5.46975751349137	6.60950303798822	5.51773805566942	1	5.83102274040181	6.00228379241459	6.13366107431613	4.65705286306516	7	6.47041127092832	6.21472275462432	7	1	3	7	1	7	7	1	1	7	7	7	7	1	1	3	7	7	7	7	4	7	7	93.5	1	3
187	2.0092393734934	5.80859219115061	7	6.58115780280651	6.44178824278703	6.19150071023895	5.97771733758515	3.51841473940604	5.31946357834728	6.21204729331695	5.91511778282302	7	7	5.58766820523776	4.51204944599464	6.43423539236076	3.53610232867989	4.52299406864855	4.55484444684288	5.06274931753334	5.76147208929266	6.40982766811662	6.49430979372124	1	7	7	7	1	7	7	7	7	7	7	7	7	1	1	7	7	7	7	7	5	7	7	68.25	1	3
188	6.8838603964646	7	6.44721424792994	1.1612664463062	6.54440853481693	5.64769881572983	5.90854442378977	2.07649953027883	4.47066374161248	3.76970873366475	6.84332420310665	5.10609154559234	6.89988871684322	6.2231233125096	6.00027642195321	6.27123794349243	1.96554708248071	3.22279257418305	4.19720333984947	6.13916271759811	5.30990562433934	5.27544842963308	6.9566008260129	1	1	2	7	1	2	7	1	3	7	7	7	7	7	1	2	7	7	7	7	4	3	7	57	1	3
189	3.98530980785573	7	6.98732474924532	7	6.73792836450844	4.73749200052947	4.87097062687098	2.5838206689458	3.0546307969405	5.56122355464187	6.85209334827168	2.16293291897868	6.77347942349497	5.14539269343661	4.75537259767554	6.22394721590797	3.81304248925421	4.67882147344097	5.73546947159942	5.9888920676212	5.0394098408356	5.43157238074566	2.0808004977229	1	1	7	7	2	7	7	7	4	7	7	7	7	7	1	2	7	7	7	7	1	7	7	56.75	1	3
190	4.96285638166212	5.81611554599078	6.87450143741988	1.77165120874902	4.91431771161572	5.50276085040439	5.22506211742877	2.68336434830537	6.43792843936982	5.7884949648305	5.03299090360526	4.93494883080094	4.73044373906725	5.51757149000915	5.73851835812692	5.81963757348639	1	5.94748623389082	6.64884485228116	7	4.36458100903251	1.82789724388442	6.58181965572758	7	1	5	7	1	4	7	7	7	7	7	7	7	3	1	7	7	7	7	7	7	7	7	65.5	1	3
191	1.249863411851	6.9903716014287	5.95945818828626	4.47749530217032	5.73634727683754	6.07120634165837	4.54282977250649	4.21115641897544	4.39373815293427	7	7	6.05945379653537	6.87975210447069	2.74277586346431	6.96883135608287	3.64519488469368	6.21451539144256	1.52837147875615	5.24738232038496	5.92873383244726	4.76259177402375	6.36391958687705	6.48896221479248	1	1	7	7	3	7	7	2	7	7	7	7	7	4	1	2	7	7	7	7	7	7	2	81.25	1	3
192	5.23426310879614	3.94605728544467	4.79708042095172	6.11961093859313	5.69764061110698	5.96144788720889	7	3.32546906108341	5.33608485327373	6.33495344766233	5.97216091834372	4.82011047459982	6.34773952731077	4.58030391799388	6.03850806961525	6.47324668241151	2.6412232948377	5.12830284332821	4.08357392885701	6.18089751118986	4.94836335993308	5.93470134101165	5.88302287702967	1	7	7	7	7	7	7	7	4	7	7	7	2	1	2	2	7	7	7	7	2	7	7	63	1	3
193	7	6.90792549265798	3.01267130716672	3.38645996264177	6.47710199927969	2.46578760700169	6.03298815346096	5.54711121934732	6.37065847915595	5.29154840104576	6.54197898075142	4.35358496425594	5.23881024553393	6.4535024672959	7	1	6.4322066149072	6.97094028029909	5.40505420636643	4.66764539438183	4.41030925043171	6.51814697803242	3.96347563430083	1	1	3	7	1	7	7	1	7	7	7	7	7	1	1	1	7	7	7	7	6	7	7	74.75	1	3
194	6.21417604112144	5.67881333517233	5.56947693323246	1.7233355692678	5.81214424026481	3.91911597870635	4.36042129760314	5.18922592135151	6.64275032824554	6.07324024112328	7	5.24985220617784	3.21392300052551	6.7058391714886	5.81395109211935	4.99430173041552	1.14253314861404	4.28672796232657	5.52412933377273	7	5.48019189603808	3.90642353113827	4.50044658939662	7	1	4	7	1	7	7	1	3	7	7	7	4	7	2	2	7	7	7	7	2	7	7	72.5	1	3
195	3.1327207795512	3.92400854088085	4.59179529981222	4.24453586947873	4.1270809881374	7	5.35178010313988	4.3350750039278	7	3.22481623110799	4.51436754076534	2.44385076310272	5.55747376650379	5.25010805093725	6.5226230775933	6.5188197156064	4.56079899624771	6.64366987293309	6.29822086429236	5.37538500075369	6.0595623146928	5.80158700208581	1	7	1	6	7	7	7	7	4	7	2	7	7	3	7	4	2	7	7	7	7	3	4	7	68.25	1	3
196	6.234701565008	5.67393436670783	4.8096125902656	1	5.867297125853	5.01642078622435	6.99766155003219	5.06515095125386	4.87547520294551	3.46065565320333	5.55517690389431	5.37931548047322	3.89788214943523	6.15822993186711	6.43005724549027	6.54202658580524	2.35462935712782	4.0703129283579	6.3742910524829	7	5.17759412131717	6.07742718667541	1	7	1	3	7	1	7	7	2	4	7	7	7	7	7	2	2	7	7	7	7	7	7	7	79	1	3
197	5.90168927906	5.72459241162287	5.85197105468987	1	3.01834808315961	6.98643828377352	6.15687488695752	4.34470425563889	2.12370870400774	3.55013620491882	5.23313211539045	6.79483978609632	5.59539243557123	6.1943008951092	4.85925066065167	3.7123405632985	6.88213994245162	1.58436489642769	7	5.26642985181859	5.34022232108959	5.3572554510548	2.8879507374887	1	1	2	7	1	7	7	7	7	7	7	7	7	1	1	2	7	7	7	7	2	7	7	65.75	1	3
198	6.46935425813328	6.87433090105614	3.98366682118428	3.02332626787689	6.2672700693671	2.24313776786091	6.72164803134718	5.30062628582066	5.24655685877498	6.20541775741745	6.64460465635367	3.93628909936068	5.66401631317614	4.89291981014653	6.98853895954436	1.25885806341824	7	5.29229323336356	5.6093632375252	5.16293378634217	4.74898146798073	4.99357782844963	2.69621419300427	2	1	3	7	1	7	7	1	6	7	7	7	7	1	1	2	7	7	7	7	7	7	7	68.5	1	3
[truncated: 5 more columns]
