# Supplementary material for: How Are Mate Preferences Linked with Actual Mate Selection? Tests of Mate Preference Integration Algorithms Using Computer Simulations and Actual Mating Couples
Source: PLoS One. 2016 Jun 8;11(6):e0156078. doi: 10.1371/journal.pone.0156078 (PMC4898694; doi:10.1371/journal.pone.0156078)
Supplement: S2 Data — Long-term couple and agent-based model data analyzed in Study 3. (ZIP) [file pone.0156078.s002.zip › S10/Polynomial Model Data/Polynomial Couple Population 01152016 1049.csv]

	trait1	trait2	trait3	trait4	trait5	trait6	trait7	trait8	trait9	trait10	trait11	trait12	trait13	trait14	trait15	trait16	trait17	trait18	trait19	trait20	trait21	trait22	trait23	preference1	preference2	preference3	preference4	preference5	preference6	preference7	preference8	preference9	preference10	preference11	preference12	preference13	preference14	preference15	preference16	preference17	preference18	preference19	preference20	preference21	preference22	preference23	fitpoints	sex	algorithm
1	5.70997169771858	5.21736479273045	7	6.87616648566746	2.74212608716901	7	7	6.86239573488175	6.79601486042203	4.56257365202688	5.50516029632589	6.58177510778619	7	7	5.67101924003011	5.99507277542082	7	6.87122653809675	5.07779002252271	5.74930169516074	6.5340882526633	5.96762549713726	5.97412086761913	7	7	1	7	7	7	7	5	7	7	7	7	2	7	4	7	2	7	7	7	7	7	3	104	0	3
2	6.75164524538203	4.52123295717331	5.1529712544632	7	2.62001385826015	7	6.1001654096246	7	4.54268984887418	7	6.3032467755313	7	5.60263167351943	5.70475536902341	6.34024272976532	6.38681947374505	7	7	6.62679107753594	6.72603398378759	3.7834235498113	7	7	7	7	1	7	7	7	7	7	7	7	7	4	1	4	2	7	1	7	7	3	7	7	2	111.75	0	3
3	5.66379023778445	5.7458183866418	6.80463601636829	6.39862493528817	2.47718527085985	6.27336535916761	6.36651193010115	6.58541071674284	6.89207853007102	6.48351052302817	5.20184788002451	6.98211249538076	5.58038885185278	5.92656569674272	6.30636375163196	6.19180558164752	7	7	4.67230903108264	6.15952997281904	5.7056155943066	7	6.7776926005433	7	7	1	7	7	4	7	3	7	7	7	7	2	7	3	7	2	7	7	7	7	7	3	97.5	0	3
4	7	3.75462723341305	2.45277052323946	5.83181973555705	1.30972403569298	6.99511020380499	5.93112312956204	5.2103387100132	5.90221276133191	7	6.31332148097526	7	7	5.6422651600816	6.86446162751324	5.54730509372952	4.28973510527297	6.99845246673345	6.7585394729441	6.68123785972515	6.93882515850057	4.20618295481566	7	7	7	1	7	7	7	7	7	7	7	7	1	1	7	2	7	1	7	7	1	7	7	7	98.25	0	3
5	3.88531164483695	7	7	1.86722016212269	4.1761891974094	5.69613203122475	6.57305531104913	7	4.25582753198535	6.79812342158959	6.44002285099538	6.56246670819065	5.38667713936949	6.23032782489786	5.96603866388051	5.21110453047526	6.34547921635246	5.60959318753123	7	6.8534724728789	7	6.66553388025358	6.795154571818	7	7	1	1	7	2	7	7	7	6	7	2	2	7	4	7	2	7	7	1	7	7	1	87	0	3
6	5.47059201363445	4.25383693103416	6.79125668307445	6.01534176967482	2.73176864758031	4.50873914849072	6.77050939193493	6.71007381159603	5.24423454706666	5.30209849340333	7	5.52160483906629	6.50753418608296	4.96340737014431	7	6.37447972410392	7	7	6.75489001218655	6.35515102676475	5.86794944452836	7	6.26714534975141	7	7	1	7	7	7	7	7	7	7	7	7	1	7	1	7	1	7	7	7	7	7	3	99.75	0	3
7	7	3.86754477526989	3.74101034657308	6.40616822831158	1.62154352424601	7	3.03272643721661	5.71410445490023	6.02577307297614	5.51480545645716	6.20827624227107	6.50179230523115	6.16447047158639	7	7	6.34377323705814	4.45416576277948	7	6.24476305936594	6.40234292397612	6.19077885161007	7	5.55522508359879	7	7	1	7	7	7	7	3	7	7	7	7	1	7	3	7	1	7	7	7	7	7	7	78.5	0	3
8	7	5.54555550941131	3.57012924521918	6.67283106845486	2.23934331576871	7	3.77109857964678	7	6.32320585798925	6.20490515798182	6.46478194471786	4.89631238691568	6.91717812903284	7	5.66110268331111	4.78732020105402	6.26029628907353	6.43235635675454	6.11536321509139	5.83445265583097	6.61085350685603	3.66367601629827	5.00209258907111	7	7	1	7	7	7	7	7	7	7	7	3	2	7	2	7	1	7	7	7	7	7	7	99.25	0	3
9	4.87983298332869	5.71847793111573	7	3.07359534317231	1	6.05448637546104	5.9172972897602	5.07949697411233	5.70531850701275	6.15844956808087	7	5.11638361865977	6.17413370052238	6.16576672099094	6.80296566554572	5.20037688977495	5.93606521538062	6.57257893623375	4.84931704487947	7	6.94353931256599	5.9286992053778	5.7726627845429	1	7	1	7	7	4	7	7	7	7	7	1	7	7	2	7	1	7	7	3	7	7	7	86	0	3
10	5.79309584006601	4.65501138527904	6.94354793639254	5.42700906885537	2.45210207147786	5.41839451551689	6.3773421815062	7	7	6.22910850281738	7	5.57252620060731	7	6.64373628472144	5.83522380917144	5.75337696221461	5.9979459167514	7	7	2.78187437180264	5.44654516568221	6.47295327284793	1.43514038598094	7	7	1	7	7	2	4	7	5	7	7	7	7	4	2	7	1	7	7	1	7	7	7	92.75	0	3
11	4.58404047704985	6.87524727162377	3.45982378209754	4.7035712634031	3.42189172955717	7	7	4.27914170052454	3.71077522472422	7	7	7	6.81331908400705	3.44416854072827	6.73703901628017	6.54715483972116	6.32014757898792	6.61822103610692	6.63541965600007	6.14430111017387	5.87025774892148	5.8142159903781	7	7	7	1	7	7	7	7	7	1	7	7	3	1	1	4	7	1	5	7	1	7	7	4	90.5	0	3
12	6.38628911507725	3.60840179098363	3.56993343837396	6.23944469643583	1.74943989776275	7	3.5188407635306	6.22977233382577	5.89150685781206	5.88597917713736	6.57976416382812	6.71037343878248	5.57062494716646	6.51237585576033	5.76070428554988	6.4316293082495	5.46096719884563	6.85031857021452	6.4296095172148	6.587586172011	5.84110995071617	5.83578272781521	6.8134338823462	7	7	1	7	7	7	7	3	7	7	7	7	1	7	2	7	1	7	7	7	7	7	2	85.25	0	3
13	7	3.19162169376549	6.13178706969523	5.14940873304741	1.68169889862536	7	5.61006609358845	5.68114204728399	4.32353635098559	7	5.93741518433816	6.77566270034097	5.06561019632488	6.34111035535022	5.774587476766	6.27601664328676	5.75775564983273	6.55588264337412	6.38943207507951	7	7	5.08227340087952	6.53067431234941	1	7	1	7	7	7	7	5	7	7	7	2	5	1	4	7	1	1	7	7	7	7	5	99	0	3
14	6.83864830066137	2.74095661823064	6.27263499984944	5.72611510316787	2.23500570579075	6.64310090744945	6.09481563090272	4.75584614552176	4.93259632845018	7	6.43354589409149	1.40018268524369	6.99434852165427	6.35942580287937	7	6.7508229767595	6.37722282066443	6.40145825270517	6.39244147603866	6.62725291400699	7	4.67919534535254	3.64728382709079	7	7	1	7	7	7	7	7	7	7	7	1	1	7	3	7	2	7	7	7	7	7	7	97.75	0	3
15	5.4216235105205	4.53782480177951	6.35869549356354	2.898655412867	1.46476806756131	6.74996494648282	6.2507827136275	6.60010718548106	6.02188227127422	6.249150315487	6.00205619364618	7	3.64056447292507	6.68710386013869	4.57735646166965	6.90053089772014	6.61794318795675	7	6.4994752882054	6.21723964505832	5.66174840814386	5.06905572702585	7	2	7	1	7	7	2	7	2	7	7	7	7	1	7	1	7	1	7	7	2	7	7	7	104.5	0	3
16	6.3150452243607	5.07238034765143	3.37591607462444	1	4.70161716318648	7	6.98555409118782	4.3881821607292	5.55231776719996	4.94770255921059	5.82993621534849	6.86363063212819	6.62299172837203	6.60642184409	5.87448473873205	5.23270384315185	2.52203869879218	6.23431788369014	7	6.21835243582352	7	7	4.00887741865163	7	7	1	2	7	4	7	2	7	7	7	7	2	7	4	7	2	7	7	7	7	7	7	80.25	0	3
17	7	3.11096182053679	5.85871528235792	7	1.63727461785604	5.61784266753793	7	7	3.1350565008669	6.66244338362697	6.67360713052463	6.3549771962644	4.48948644246121	5.52272065524817	6.84299469584682	6.25764579096638	4.58909794730103	6.59083529004363	5.94677159345886	7	6.11578715593005	7	5.28735889981135	1	7	1	7	7	7	7	7	7	7	3	1	1	4	3	7	1	7	7	7	7	7	7	94	0	3
18	4.59976092225457	3.3221804964395	4.38425494984444	2.89165728355092	2.34177903243537	4.77396146200085	6.52997583958075	3.47384905453391	4.48617436408019	6.71900986432056	7	5.28005047199178	7	5.39827608417822	4.03872657438554	7	7	6.10919632529505	7	5.55483949193215	6.70675749895121	7	7	7	7	1	4	7	2	7	3	7	7	7	7	2	7	3	7	1	7	7	2	7	7	1	96.75	0	3
19	6.64966479116025	6.17034827170585	2.97394145571575	2.04289661857394	5.30604868585258	6.23312414456923	6.22583015590757	5.4271482056373	6.97088727911574	6.68278654022802	6.52469419873879	6.81116272634321	7	5.80082549909235	5.47345649073101	7	6.70727587544503	7	7	7	5.41560490936987	5.73373089105324	6.3844657314619	7	7	1	2	7	7	7	7	7	7	7	4	7	7	4	7	1	4	7	1	7	7	7	89.5	0	3
20	6.72109999229501	3.41007441975977	5.400172210334	6.40618316148144	1.92328052743629	5.13236965010434	4.76317351193029	3.14221327072831	3.50617263074226	7	6.54543364695129	6.20670058455029	4.00943886003956	7	6.30498027975291	7	4.08371143522039	6.8207642894022	6.14400271598853	6.8019521515713	7	6.32780476693422	7	1	7	1	7	7	7	7	3	7	7	3	2	1	1	3	7	2	7	7	7	7	7	7	102.25	0	3
21	5.91960238775555	3.63036121829329	6.65244762030946	1.80645780279749	1.57024484061607	6.36500714409183	4.90919311527524	4.45908861100453	4.96636654150738	6.3444523848435	3.83786515123861	3.73133922142988	5.98393567610204	7	7	6.12686914957205	6.93127392363801	5.35879040057011	7	7	4.64281838768153	6.70105651370406	7	7	7	1	7	7	2	7	4	1	7	7	7	1	2	4	7	1	7	7	7	7	7	3	82	0	3
22	6.72874819728082	6.28219109133821	3.49202736995347	1	4.37370533305075	5.01003274495693	6.95633226449292	7	5.84220932704093	6.2995964407217	6.88803670908996	6.30653066129924	7	6.45484699615157	3.09870313596392	6.18233842225098	3.80331875351895	6.4162076146951	4.99890482032851	6.02145662710324	5.97359200261345	5.53630669860582	6.78848487070679	7	7	1	2	7	5	7	5	7	7	7	1	2	2	3	7	3	7	7	7	7	7	7	86.75	0	3
23	5.04252303270791	1.9250931542924	6.78083770799672	7	1	5.66639767135322	6.48508195614508	5.31196237169722	4.74421180389416	7	6.83044354627805	2.20622428613057	5.39082659828086	7	5.96444138296047	5.55223125232694	6.92834168351271	6.04998925801845	7	5.76171983994963	5.7185924745696	3.83548077958088	7	7	7	1	7	7	5	7	7	7	7	7	1	1	6	6	7	4	7	7	1	7	7	7	108.5	0	3
24	5.22479981881011	6.23643006072433	4.53953681848236	6.82383128866198	4.79934463971758	6.37421667627088	5.38884930156475	6.38009132727749	6.67815612181237	7	6.54816284153342	7	6.5461079040359	4.16468635800528	6.32261608573288	6.72020553889179	7	5.64075067340833	4.69957570009281	6.3002824718986	6.20473742085094	5.86507403491265	6.76051577504102	7	7	1	3	7	3	7	7	7	7	7	7	1	1	2	7	2	7	7	7	7	7	7	96.25	0	3
25	4.63501281609221	6.95384908053712	3.64324222490449	5.27511182098034	4.32134187733988	7	5.76495564470685	6.38477960485409	5.63166048716643	7	6.44497108569303	7	4.35993660417456	5.51345421381619	7	4.5610352979502	6.38069559716523	6.80951599424614	7	7	3.42730493136881	6.74284116853303	3.77430797300162	7	7	1	7	7	7	7	7	1	7	7	1	2	2	3	7	1	7	7	5	7	7	7	82	0	3
26	5.87430630677574	5.35883872452506	4.64678709023978	6.64555452374014	1	4.74747237333586	5.56424345670169	7	6.25354882746749	6.84420300882522	7	6.81786389875348	5.84786873266268	7	2.74948821749482	6.57839992658215	5.09225197663112	5.64581835299336	5.39577651056095	6.18295023476024	6.48447283795772	4.35463194808468	5.51178286954698	7	7	1	7	7	7	7	7	7	7	7	1	2	3	7	7	1	7	7	3	7	7	2	92.75	0	3
27	1.81071871379341	5.85261492270515	5.85333547226143	1.64532059138693	1	7	5.94084877330646	4.18865307339659	2.66310915883273	6.43250301596606	4.92229566667854	6.68676771130737	5.5252131581725	6.09792057642822	6.50059628648366	7	5.89531851836319	6.49755485783482	5.9427416928327	6.60494964721185	6.42045549911303	6.90518426029388	5.35966144594921	7	7	1	2	7	7	7	5	1	7	7	2	1	7	6	7	1	7	7	7	7	7	7	75.5	0	3
28	6.68139192248991	4.96977824071354	4.09241376641905	1.04887530255373	4.3379600809945	5.04977565727794	7	5.0856770395947	4.85406571160086	6.17400656380899	6.78056833551841	6.62399354194755	6.13265577816798	5.69400620240775	7	6.35431893566608	3.67425206877363	6.44514425772484	6.19462140374151	5.41631908590167	6.23343085285818	6.09754411557692	6.25387692891585	7	7	1	2	7	7	7	7	7	7	7	7	3	1	3	7	3	7	7	3	7	7	7	70.25	0	3
29	6.11442090926618	3.1960360021775	6.6465981763019	4.7912243429676	2.54946998989212	4.96529165663287	6.30295051026882	7	6.9646419952127	6.03726948684856	6.23554910270526	7	5.90726880009862	6.08602448849948	7	6.00409864700717	5.21201125510044	5.84663495240891	7	5.72987751222749	4.08506910325842	4.65668130918541	1	7	7	1	7	7	2	4	6	7	7	7	1	7	4	3	7	2	4	7	1	7	7	7	89	0	3
30	5.69043546854956	5.84892956200861	3.60320596814784	5.24671574365933	3.61837049756918	7	6.35404810113564	2.95225705439181	3.37105820320439	6.62371002242508	7	6.04113571992437	2.9566519435773	4.11780367299883	6.57098966965368	4.51482472434068	6.14710101632616	7	5.22058354852246	7	6.55081160546124	6.60057892550935	4.12190448729914	7	7	1	7	7	2	7	7	7	7	7	1	5	2	5	7	1	7	7	5	7	7	4	77.75	0	3
31	3.56712340442459	2.96449300337342	5.91074816015893	7	2.27962265035116	7	5.40950947930544	6.67211583084298	5.43786402788397	6.8826643170177	5.37121982485849	7	3.84509162455384	7	7	6.3343964906985	6.5128971581792	7	5.58701457189235	5.90899920147578	6.69629084297354	6.41049619992627	3.78060945180284	7	7	1	7	7	7	7	7	2	7	7	1	1	3	2	7	1	7	7	7	7	7	7	101.5	0	3
32	5.32196441435171	5.72759582979388	2.70982930310716	1.28606872905233	4.23979199292053	6.94452788081803	7	5.53875288160014	4.56349320480773	6.65055840417232	6.43850220056984	6.93564725632271	6.37080065268998	6.5689215548315	5.37175285009794	5.01371648266587	3.89495450719781	6.52901137274272	6.39718466042449	6.15023537331306	5.9131653406921	5.91880985890127	4.04314714882827	7	7	1	2	7	3	7	3	7	7	7	3	1	6	3	7	2	7	7	7	7	7	4	82.25	0	3
33	4.47383351577182	4.43578751484831	6.75611677306107	1	2.63174485995758	5.7453125694603	6.95132793231476	6.23193252119386	4.52655545585428	6.39457866704079	4.5600257888239	5.04407912700837	6.40042578273058	7	4.8030055638811	7	7	5.55960886129409	4.20811063595586	6.10181301018867	5.92434641500692	6.3363075415476	3.94319916156413	2	7	1	7	7	2	7	7	7	7	7	7	5	5	2	7	1	7	7	7	7	7	3	98	0	3
34	6.73255220314854	5.11075366809787	7	4.55098943239306	1.52179886525053	7	5.48204698432897	6.6199922682956	2.95222302895621	6.45083439282896	1.86890509555069	6.46946270783723	4.97675028495085	4.97960083979876	4.15902533216091	6.55403421152854	6.49450750344582	5.98441835350879	5.82202409220785	6.81809391462698	5.88692155521064	6.97969255227969	6.28451354723852	1	7	1	7	7	7	7	7	7	7	7	7	1	5	1	7	2	7	7	7	7	7	2	88.75	0	3
35	6.10775805769211	6.8378565039998	4.03863575145286	1	3.15377319128857	4.9285594464573	6.78952801138413	5.56893385501958	4.89661102251666	5.40000067671518	6.21675895982329	6.63755588907746	6.73545261750242	6.79330118067252	2.5120015230431	6.25104154574164	3.57495029355284	6.06874947571517	5.24102245725674	7	5.9417680657809	6.71099942760179	6.8559807272018	7	7	1	2	7	6	7	7	7	7	7	1	1	1	3	7	2	7	7	7	7	7	7	83.5	0	3
36	7	3.88552654141118	5.7210375865891	6.63103590534864	2.48562955340701	6.17604038953552	6.46951478224164	3.39503197506883	3.34825478584821	6.19788503594206	5.90917521114271	6.53195401927522	4.14121113322239	5.49905561409516	6.80518229456728	6.665315515296	3.92966387889974	6.44488939726717	5.51109554298494	7	6.72316009655269	7	5.50398452071328	1	7	1	7	7	7	7	7	7	7	7	2	1	1	1	7	2	2	7	7	7	7	7	87.25	0	3
37	5.90309574513897	5.82264391287809	3.71379311662615	1.75582943050955	3.03984419284073	4.08300899511942	6.17755788306423	4.40374727650251	6.88152066314734	5.57486381239092	6.0188873306943	6.58519194479262	4.49964564484063	5.76591580032914	7	7	7	6.07194741434213	5.09780175967785	5.92992603114357	6.17483619063269	6.34813926118846	6.3487387318911	7	7	1	2	7	2	7	7	7	7	7	2	3	7	1	7	1	7	7	1	7	7	5	77	0	3
38	7	5.42451504899683	2.48955846688106	1.7657034387415	4.18515338491949	5.77917674615251	6.41210422951601	6.77903290811178	5.42670325078836	6.07603738425636	4.64879839156849	6.34231439720034	7	6.17479791692264	5.26186433639197	4.66655929927197	7	6.26710139813544	6.4489381866016	7	5.11871184167066	6.14144325706967	7	7	7	1	3	7	2	3	6	7	7	7	7	7	7	1	7	2	3	7	2	7	7	7	101.75	0	3
39	6.09560902484355	3.34381430503656	5.99597405519466	2.01672906541236	1.36717096481261	6.62307160484196	6.8281764179218	4.80754924051012	4.11261369258348	6.14022337038037	3.66317384275999	4.79126042831283	5.43391398744224	7	6.68213910203965	5.77664956327274	6.52949097366238	4.75089290971795	6.00383142024943	6.70215400394914	5.77531580633005	7	5.75681380758409	7	7	1	7	7	2	6	2	1	7	7	7	2	1	3	7	1	7	7	7	7	7	4	68.5	0	3
40	4.38379346787921	7	3.28524141422364	5.2021380565716	4.73487973022963	5.02732093557953	6.66781179266108	4.33603128722446	4.40594182612227	7	6.6303770865786	6.48293985441386	5.72790530313023	3.75511634724129	7	7	6.40198187483578	5.05229699455827	6.40549763970593	7	3.54178708261782	5.87232467461129	7	7	7	1	7	7	2	7	7	1	7	7	2	4	2	2	7	1	6	7	1	7	7	5	85.25	0	3
41	4.35229911388859	1.49563511353393	4.9767030489521	3.91012436073661	4.32927620221073	6.99951146744689	4.83243727905929	6.7658285337805	5.56928680174257	6.3197664933554	5.31140652790786	5.52077083341144	7	5.12573659036519	7	5.3999522142443	7	7	6.93668167308015	4.4923171304277	6.35721011524399	5.21278858066623	6.31034195978975	7	7	1	7	7	7	7	3	7	7	7	2	1	1	2	7	1	7	7	1	7	7	3	77	0	3
42	5.00168375979439	7	5.07464436344395	5.1768094458033	3.02113848135738	6.0289904386399	7	6.07709971236528	5.336126048265	6.87531606521006	5.18567662431992	3.03188356329745	7	2.43184488978312	3.82530833675806	6.03682273835531	6.31946315292686	7	7	5.73140732449048	6.77104694380883	2.19323056016105	4.95240653499935	7	7	1	7	7	3	7	6	1	7	7	7	2	7	2	7	1	7	7	1	7	4	7	97.75	0	3
43	2.60598156711892	4.21376960401251	6.38137566749054	1.3960706041295	1.67584631452586	7	6.74586484800672	3.25484083223757	4.44247435493832	7	5.0458011187648	5.48990032333513	6.01760568738197	6.01599369415944	3.62990008192837	6.83757193368932	6.31736347115827	5.01782253576464	7	7	5.41688169016133	6.52841051764113	4.28479264674734	7	7	1	3	7	7	7	4	1	7	7	7	1	7	3	7	2	7	7	7	7	7	7	76.5	0	3
44	4.54679967577824	5.26905658544527	6.47958334706113	2.74589053093854	1	5.78415603603122	6.89747389002245	5.6755965801569	4.07090519111257	6.60009003721189	6.04090922060937	6.41555304087159	5.96882942106435	6.57859631215253	4.11296346693372	6.42592501112375	6.9996745712276	5.69609353364056	6.90877184510125	5.3222783910112	1.50814431626172	3.25739644044625	5.9950919728654	2	7	1	7	7	2	7	7	7	7	7	3	3	7	1	7	2	7	7	2	7	7	7	87.25	0	3
45	4.48864706403544	4.51893375630732	6.83259930240569	1.41593457406619	2.38776534161151	5.50683883859976	7	6.3725910067857	5.2092841656415	6.77686272884556	6.18661198209975	6.23288386275662	5.97224546245525	5.92809263335686	5.68556218904551	6.47275961998259	6.64784639680862	5.32264569114729	5.90779043409755	5.40965292004994	6.47055686302835	4.79671465827539	4.03663102122823	1	7	1	7	7	3	7	6	7	7	7	7	1	7	4	7	1	7	7	2	7	7	3	91	0	3
46	3.41069996869473	2.20218406036636	5.97437567250034	6.85526098171284	2.42622540829455	5.24016677121123	5.48433190587751	5.4457669447991	5.04562423261103	7	5.85567408472746	6.35599228235036	5.09876370714025	7	6.3282147681582	7	6.84867895491036	7	7	5.10200052200792	5.68376953402848	7	4.64966127016459	7	7	1	7	7	7	7	7	2	7	7	1	1	3	2	7	1	7	7	1	7	7	7	88.75	0	3
47	6.13579949048598	4.81675366079269	4.00902987931447	5.76846572190576	1.15817328504791	5.61782806098242	5.48921410052085	7	6.84195099267951	6.54176261771129	6.11790416460482	6.67610028128451	6.28410376906689	5.9017493773595	2.12642726334682	5.79993290814925	4.54709376653293	5.99443264868395	6.07582604450705	6.45155735850368	5.85426766901689	4.42188908190071	6.09197513110205	7	7	1	7	7	7	7	7	7	7	7	7	6	5	1	7	1	7	7	7	7	7	7	83.5	0	3
48	4.30843487354213	6.01035203139735	7	2.9189644842281	1.23503102179244	7	6.40256140326434	4.19853658197555	4.81644019011644	6.49697641972469	3.41329251835535	6.46037573006457	5.41979775100109	7	6.14247660752095	6.60631832989355	5.23629660931799	6.56121777429095	7	6.85082508487176	5.72099676473897	4.4979076972784	7	7	7	1	7	7	3	7	7	7	7	7	1	1	1	1	7	1	7	7	7	7	7	5	85.25	0	3
49	6.35349263705167	6.55821656174683	4.86286743733443	6.38940052956137	3.71481114246897	6.79154294942612	5.34689531379987	6.40874147129425	5.40993681887093	6.04918564216692	4.77768913381798	7	5.89086072085432	4.28288126813807	5.76527738396645	7	6.27474859922722	4.68747977341993	4.70887745544337	5.74317728030098	5.33622577353607	6.57017962775492	6.33811558489268	7	7	1	4	7	3	7	4	7	7	7	2	2	3	1	7	3	7	7	7	7	7	7	73	0	3
50	4.64443176779476	1.37405663646358	6.00906905537637	6.73560000699888	1.22231507788999	4.60438528044532	6.90532885654799	5.45002859567267	5.17117084876568	3.65709033163009	6.21991172716117	1	5.81249277378485	7	7	5.81352304242211	5.97395992189163	7	6.52551129278786	7	6.38864322416259	7	5.29947971562396	7	7	1	7	7	7	7	7	7	7	7	7	2	3	7	7	1	7	7	4	7	7	7	73.75	0	3
51	3.99882449106973	2.77082347270767	5.61411005780458	5.43976957202362	3.29976934865183	2.96675548303024	7	4.37109448207211	3.81164805646047	6.84258507025504	5.56347290053094	5.97326129246196	3.10213753528275	7	5.00205328583657	7	6.45760611513755	5.61423810729365	6.93898774749431	6.76059668244916	5.84093465584489	4.57470968208994	7	7	7	1	7	7	7	7	7	7	7	7	7	5	3	2	7	1	7	7	7	7	7	7	82.5	0	3
52	5.14402615635729	3.32974845862909	5.61187846258559	7	1.1420211024735	6.37279865034832	5.67701987935618	4.31146147247267	7	4.83435463136553	6.6380616282349	7	7	5.11287542173228	6.41143930138484	5.38195345310989	7	5.03297874467511	3.5394647045198	5.33902525099835	7	6.00605024337826	1.83530227202799	7	7	1	7	7	7	7	7	7	7	7	1	2	6	2	7	1	7	7	7	7	7	7	102.25	0	3
53	3.58966560492239	6.8402686663203	5.55122712351814	6.08439999533617	3.91748078278235	5.60889592895664	6.8166358419104	6.85575393069593	4.18344927985616	6.82748334711554	7	5.06334570324716	7	5.83568094587527	5.80434976793273	6.63840999886748	4.42429708344388	4.545567525672	5.46561833285812	2.27002696856884	6.50536090653117	5.7846414295086	6.89124954252874	7	7	1	7	7	7	7	7	7	7	7	7	1	7	2	7	2	7	7	7	7	7	2	92	0	3
54	5.57078458114128	5.70385459851633	6.19166046394438	2.30956294686965	1.2585882996925	5.92675820189807	5.71189655183267	6.11524772999086	3.93618852493968	5.53473406132723	6.42167526512152	5.66765181812358	5.79681071981013	7	5.71142897811311	6.23727879614041	6.89717014387158	5.89202068204502	5.56989787048875	4.66513178068872	4.41064387224414	7	5.44300147260503	3	7	1	7	7	2	7	7	7	7	7	7	1	4	6	7	1	7	4	1	7	7	7	77.75	0	3
55	3.77774822920379	1.17171682535373	6.61185588216447	7	2.24658717762699	5.84040682879712	5.50200833765946	5.36091884829926	2.28765089459044	7	5.32426570921148	5.70751986931891	5.73192035826352	4.69174111687896	6.2549931128995	6.98726537450984	6.70558377326989	6.58973463048132	6.36525147584568	7	5.97689941488717	4.1487020454444	6.03577115170753	7	7	1	7	7	6	7	3	7	7	7	7	1	1	4	7	1	7	7	7	7	7	3	96.5	0	3
56	5.5340894603486	3.89667388679605	4.13936635066982	4.76511917078994	4.36148830789981	5.0717835653909	6.18509269779633	6.34071159281255	7	4.30405307368208	5.81019713520696	6.20170358184481	5.59908091810732	5.76840187378795	6.01784209702125	5.82847853555346	6.96199873801862	6.07133194554263	7	5.73792583803997	5.55353103336864	6.07593555605792	5.41793674781873	7	7	1	7	7	3	7	7	7	7	7	5	1	7	7	7	7	7	7	7	7	7	2	89.25	0	3
57	4.07505396178724	2.44637264356982	4.12097385523667	3.6737291450247	4.23316291263587	3.79620141576825	6.98062960683283	4.67073301059938	4.09499558165885	4.34717101136098	6.71243763451999	6.26892978970336	6.84726168660283	3.09588250632867	6.79399333103212	5.14741541093796	7	6.19422967608008	6.71505914866532	5.61657313529511	7	6.49710651412146	5.78746335579812	7	7	1	7	7	3	7	2	7	7	7	4	2	1	2	7	2	7	7	3	7	7	2	70	0	3
58	3.41346570521433	5.25337800953735	4.53291909622561	6.69226168244821	2.82819935708349	6.69672809883065	5.58391261725742	5.7573566508789	6.35902646000345	3.37569202706341	4.96099457268776	6.43167890347115	6.52948202035508	6.50905004484584	6.07354796060773	3.5954758292723	6.62489565430785	6.58942217432082	4.62153929312517	6.14249697447359	6.93923034538118	4.39688014124824	7	7	7	2	7	7	2	7	1	7	7	7	7	2	3	2	7	1	7	7	1	7	7	7	104.75	0	3
59	5.30334118726089	3.2539550532648	6.02168206263227	2.55817713223541	2.2043869980352	5.45657473068839	6.29749069992865	4.5270242726017	4.81057308340583	6.38595573018344	6.13572518377373	3.05687628042361	7	6.2811266893551	5.00656595475472	6.19598438143808	5.9706103366306	4.67697548912755	7	5.23854492905033	5.03558505053165	6.58771616096818	6.79727126468078	7	7	1	7	7	4	7	7	2	7	7	7	3	1	3	7	1	7	7	7	7	7	3	75.5	0	3
60	4.77855196841616	1	6.87144204328768	3.80555701245024	3.80881443831528	6.84763511290146	5.99327119514608	3.55663992272588	5.59444888657546	1	4.54979855318516	7	5.20497521795373	6.25888416893685	5.59485514595633	7	5.99555077761049	6.02912848926608	5.28187255281675	4.83384283190157	6.02234917244401	6.95853924938308	5.01142725872274	7	7	1	7	7	7	7	2	7	7	7	3	1	7	4	7	1	7	7	7	7	7	7	64.25	0	3
61	3.82440426584744	2.76480763818388	6.06640909838413	6.64758473812268	1.66408839937523	6.12282580645967	6.2778379428757	6.58376830779488	7	7	5.94809242755751	5.30433454670056	4.37702108726062	3.96601732842095	4.73309567222157	6.23622602589725	6.09461979759516	7	5.52273559751577	5.5418927052453	6.13813702789155	6.50514262407664	5.59143445640144	7	7	1	7	7	7	7	7	7	7	7	3	3	3	3	7	1	7	7	1	7	7	7	84	0	3
62	5.76635673385487	1.9537129625349	6.39379921290396	5.7437097213414	3.62751304122816	6.74694857092671	6.9847429706758	4.74277437647272	3.82094659354509	5.17494872049379	7	6.00044405857385	6.56197703553009	6.60655167334046	6.23348679140585	5.88703113323204	5.46770772713872	6.0972799674619	4.28307924381637	5.81936592183084	5.48533933305143	6.11640316553579	5.93297369176136	7	7	1	7	7	2	7	4	7	7	7	3	1	7	1	7	1	7	7	7	7	7	7	75.75	0	3
63	3.10936503736799	4.36500987077229	5.61435143386182	2.22901113271749	3.14933143862623	6.13894381203355	5.09901113925373	7	6.69923157294279	6.37242623301051	6.61598877507046	2.68693677996028	7	5.55610560179988	7	6.78210605046812	4.21788917573532	2.66358220755838	5.60418461894571	6.56508949670423	4.7355124161383	6.48068395643746	5.8163194020514	7	7	1	1	7	7	7	7	7	7	3	7	1	7	2	7	1	7	7	7	7	7	7	75.5	0	3
64	5.94650329556307	6.43119885649915	6.76854054167935	2.71371058887111	1.20678122842149	4.71720959584781	4.65772491488699	2.82439390241869	7	6.01138736220474	2.26336534263333	3.04870359706085	5.26288008552725	2.7756446476265	4.0885914080914	6.01928388606637	7	6.04579318607676	5.80251187213298	6.91675134971542	6.75486385911266	7	7	7	7	1	7	7	7	7	7	7	7	7	7	2	7	1	7	1	7	7	6	7	7	3	73.25	0	3
65	3.72537578398009	7	4.4639502023481	1.894305021168	1.46332295225225	6.9385138580557	4.57598819369926	4.46666687544805	5.20331835682884	2.64693296745364	6.56980904652623	6.71950394673981	6.41284841608634	1.95933214823981	5.26106607295195	7	6.39113001474855	6.33179860926843	5.13960184128235	1.25125449228814	7	6.15704806749645	1.92118362931371	7	7	1	1	7	3	4	7	7	7	5	5	1	7	2	7	1	7	7	7	7	7	7	78	0	3
66	6.35017700478148	6.04933586701072	4.86086651059349	6.53279306556682	4.1224669093012	6.71826529295799	5.7694851060315	6.95508280902173	5.63149266110728	7	4.42991000217174	6.78563867578986	6.46884457531607	3.07332774698261	6.08510868195817	6.56315914912114	1.88188615402195	5.14057060264634	4.62118682946204	6.47098300814915	5.81586964651999	2.28966259397278	5.5781056556552	7	7	1	4	7	7	7	7	7	7	7	1	2	7	3	7	2	7	7	6	7	7	7	81.75	0	3
67	5.08485405943561	5.3850189390934	2.2867709265169	1	3.12733300801579	4.29183091039105	6.12600741132274	6.38383016603348	6.16149686606491	5.63870044787233	6.09903386967397	6.23088586514608	5.69600146238155	5.92094185350032	4.34634278595493	5.83341416794031	6.07727210158002	6.61435660798198	6.07277494258638	7	4.94171383257671	6.88698382418242	5.77326958309774	7	7	1	2	7	4	7	7	7	7	7	2	1	7	2	7	2	7	7	4	7	7	3	69.5	0	3
68	3.99829177690942	1.03474504071119	6.44440699597214	6.23270523068375	1.04619732366402	3.93611061887093	6.73145170397342	6.16416198896202	1	6.84810233702251	6.81175923570289	7	4.05736983857943	6.41996408086078	5.26639913153007	6.61506331293409	4.93821311763758	6.50970634567337	7	6.39027607800855	7	4.28609361372902	5.56313406514356	7	7	1	7	7	7	4	2	7	7	7	1	1	7	1	7	1	2	7	7	7	7	7	79.25	0	3
69	5.25023669249187	2.00791026354046	5.57295998501396	1	2.23869992467796	5.29553497701454	6.67547217075132	6.12336940937384	6.48937297596266	4.87912481663385	6.92836397639171	6.87706039311199	6.60756354893085	6.24432972111376	5.10694856340002	6.80372570177213	4.79223197784291	6.77859664597525	3.54505055358547	6.79019210949263	4.10170823109484	6.04444666654008	2.82480111883324	2	7	1	7	7	7	7	7	7	7	5	1	2	7	2	7	2	7	7	7	7	7	3	81	0	3
70	2.7502316575403	5.7683288761338	5.42080310295749	6.00032454846345	2.51599616463347	4.63816450531186	4.79917745610725	4.50115782196736	3.50823637033337	7	6.46844440764078	5.71173959288651	4.44999948287019	5.12426606874177	4.93505289667464	7	7	6.13190280137142	6.797434016003	6.59449384426191	5.86010003098909	6.47846212042214	1.54601516352468	7	7	1	7	7	3	7	2	7	7	7	2	7	2	1	7	2	7	3	7	7	7	7	87.75	0	3
71	5.99048930645848	5.94098825608266	3.72478223286255	1	4.59711195535189	6.95342890294797	7	7	4.1750860494105	5.04717425254549	6.18968740859117	6.289187461338	6.26928057915188	4.71727762704447	6.18413377656685	6.07386770417614	5.91391224065334	7	5.00066320980981	5.31885961413731	4.15038933695873	5.90857946023647	5.83250678551756	7	7	1	2	7	2	5	7	7	7	7	7	5	7	2	7	2	7	7	1	7	7	5	71.5	0	3
72	5.73423360383871	2.7875755915202	5.83796757608523	6.35546676230277	1	5.56201966829101	6.81787146392272	4.88896900971726	2.64401286172523	4.90229255943559	6.17054070548033	6.45638367853482	6.01642452843169	5.16960602981307	6.06348402828197	5.59496511480916	6.52279764243727	4.32760960399985	4.82209367772856	5.79155875432292	6.94467779573166	4.23515912570059	1.58860344209922	7	7	1	5	7	7	3	7	7	7	7	1	2	7	4	7	1	7	7	7	7	5	7	95.25	0	3
73	6.76618374282228	3.76061404909157	5.42119590591761	2.21144437245782	2.43460798242981	5.94815390124984	6.39359261877024	4.31437894786704	4.47341797456136	6.65352170877132	5.66061670647432	4.42296034048725	6.63576205438862	6.77957053403366	4.47932891561728	6.68704699572339	5.2664276770208	7	6.65918415488131	6.0397487316804	3.03413209910862	6.56540415760092	4.89619896163937	7	7	1	1	7	7	7	7	7	7	7	7	1	7	2	7	1	7	7	1	7	7	6	76	0	3
74	6.83134561201474	2.26346762418378	5.75726616115115	1	2.02700158495027	6.87047061098124	1.57846663361858	3.49599762264489	4.36102181116485	2.85570393319978	4.16038092643425	6.03457317428439	4.93998815411684	5.36589577094236	7	7	5.46255739634901	6.96854990433881	7	6.29608272885573	3.72007828266255	7	6.67350267512658	7	7	1	7	7	2	2	7	7	7	7	1	1	1	1	7	2	7	7	7	7	7	2	78.75	0	3
75	6.76405694822117	2.36924563131985	7	5.73379007019994	4.3494315002709	4.75084416627596	4.61314412367256	7	5.80975705090932	5.56023002062977	4.67703037092794	6.33042440621704	7	3.23582551978359	2.22486981114699	7	7	7	5.40797322220414	7	4.1505075402135	2.18024255453525	6.26429747202866	4	7	1	7	7	2	2	7	7	7	7	2	1	1	2	7	1	7	7	7	7	7	7	88.5	0	3
76	3.77886982323497	3.70861632167076	5.69252738379638	4.14356894931197	1.24087071790912	7	7	6.54736275365348	7	6.06996959657105	4.13752268322159	3.99681251130489	6.69076065380031	7	5.96921457897962	6.36968145660844	4.88836764919944	5.32511245084723	7	4.95975482395479	4.61147102074682	4.39857317648254	2.75632188452999	7	7	1	7	7	2	7	3	2	7	7	3	1	7	4	7	2	7	7	1	7	7	3	70.25	0	3
77	6.61873046032573	6.48094742168083	5.8050054291288	6.16548377601821	5.16591802068547	5.74874165334011	5.77219937242384	4.53600512384186	5.05711812621937	7	4.6825275116431	7	5.75035402994368	2.73435210842964	6.44637273472175	5.25212048485061	5.46997415724502	2.85556234946736	6.51263619613304	6.19480254751692	5.81270892763782	4.55769812083466	6.16361620050551	1	7	1	7	7	2	7	7	7	7	7	6	1	7	2	7	1	2	7	6	7	7	1	89	0	3
78	4.52745318878242	7	3.50954681670301	5.53628523830534	4.27390966587406	6.03806476019559	6.41740259516423	5.4667378218448	1.14825742241479	1.57759719433728	6.928884464517	4.0180806448638	6.86580450245829	3.141625812677	5.85802684377144	4.85839002171696	6.67463668010464	7	7	5.21329822026973	5.05750071692854	4.7168549381732	6.96676018438633	7	7	1	7	7	2	7	7	7	7	7	7	2	1	3	7	1	7	7	7	7	7	3	84.75	0	3
79	6.23332049504296	3.68488448156436	4.6510145974916	1.56369109712842	1.19614924442679	5.67276106247639	2.61987998932846	3.24238028182834	6.06792164178187	5.92348719673775	6.63680888181411	5.12109191845369	6.16301159958714	5.36373745457252	6.55411198328935	6.36226184875477	6.84988763374898	3.33174643054478	6.44229488280994	3.92230490089518	6.20187036048388	6.03151809490566	3.61142779137597	7	7	1	1	7	6	7	4	7	7	7	1	1	3	3	7	2	7	3	7	7	7	7	71.5	0	3
80	5.39451976645951	5.44861709630738	5.35276930754946	6.37385037494598	2.88982779113999	4.151326091601	2.7109175395343	4.73140032309394	6.35355394014775	5.52864181810208	6.94972410131093	5.15982248276938	3.71861513765357	5.55940079063903	7	3.75443257867352	4.15836687376804	4.48890604533546	6.42774191241411	5.68656720981884	5.74354810779175	5.93437743327067	7	7	7	1	7	7	4	5	7	7	7	7	1	2	7	2	7	1	7	7	1	7	7	5	73.25	0	3
81	2.01911618542874	3.88980157747927	6.71431926186702	5.80678986381666	6.87999358875562	7	3.96801515070822	4.9850326888796	6.47332976591947	7	3.95897850585099	1	5.61976979782725	5.32435948608378	6.70705009075351	7	3.98877361518394	6.12238448813924	2.73825787341316	5.75381132574024	5.67215570907437	5.59114900751558	5.72088913836328	7	7	1	7	7	4	7	1	3	7	7	7	2	7	4	7	1	3	7	7	7	7	7	76	0	3
82	6.02499534311158	3.99322518125034	5.85390020228329	1.84268753884617	2.19948914886488	6.57057159360562	6.95684047510582	3.47575278302026	6.90519446769632	5.56636682709604	7	7	7	6.62359171986468	5.40250454086901	6.96618360942523	4.52288674595484	4.70579646770356	4.95723531259669	5.99315062723819	3.60026652211969	5.21210030529189	2.87493597021037	3	7	1	7	7	7	7	7	7	7	3	7	7	7	1	7	1	7	7	2	7	7	3	62.75	0	3
83	4.19265613740465	1.36021239692499	7	6.59465476508505	1.34241817454979	4.83682565368063	6.64844852662348	1.94963462404562	3.96146674133932	6.11663831852858	1.63337284136749	6.17975257580982	3.51740156088467	5.74893164412065	7	6.72527112455714	5.35254616069566	7	5.05624826214752	6.93374053239234	6.17643152555327	6.80419196898833	2.33243391304435	7	7	1	7	7	3	7	2	5	7	7	1	7	2	7	7	2	7	7	7	7	7	3	71.5	0	3
84	4.17930938936302	1.42154500387878	6.62006563924916	6.64722094567501	1.96073838351088	3.22846500127801	7	3.27881059448092	6.86926541583886	5.73028006467231	2.1408305227246	6.70146235377073	6.60868599901189	6.88545500853596	2.92845067703957	3.36903346701502	5.62685972979166	7	5.63192163684332	6.70312768274833	5.67597025618651	5.71458500726995	7	7	7	1	7	7	4	7	7	7	7	7	3	5	2	7	7	1	7	7	1	7	7	5	61.25	0	3
85	2.99304845930679	4.75294946731521	6.9603043702768	5.04313636649433	1.62364305671221	6.07574009211759	5.53952467226676	5.17004968397002	2.75493088799113	6.12382177486111	4.49608289805517	1.17695345424718	6.85128313430477	4.71741593288575	5.45906072947089	6.47118172321758	5.13774287788571	5.7771298630509	7	4.85657710909685	5.64239702182794	4.3086525817439	4.07181038303597	7	7	1	3	7	3	5	2	7	7	7	4	1	2	1	7	1	7	7	7	7	7	4	74	0	3
86	5.93811996781598	5.92585930510722	6.39744002499848	3.00019199219424	2.04464076331129	6.10634996414693	4.80558383061003	3.81863066927186	6.40584292077244	4.38300574143069	3.43468280523783	4.96768138868862	5.38624167981137	4.54431970839397	4.80532271719145	2.58612792534995	6.76967669071769	5.62864845297115	5.91687986421052	6.21534943364404	7	7	6.38132753175174	7	7	1	7	7	7	7	5	7	7	7	7	1	7	4	7	1	7	7	7	7	7	7	60.75	0	3
87	4.0285208752072	5.22837473107454	4.31734492564007	7	3.08272405161404	6.4202280254096	6.67643459805423	4.87304692041035	6.80508265889054	5.05703823961826	3.53640490535583	5.61812324089471	6.24117535735656	6.23947553015114	6.29781585179033	5.26045799111272	3.80449795787253	5.75672611799544	4.00401641860582	4.04424768684466	5.10748190615902	6.49878456421381	6.5794701800146	7	7	6	7	7	7	7	7	7	7	7	4	1	2	1	7	1	7	7	1	7	7	2	86.5	0	3
88	3.59490505664411	4.18251284870265	6.34674324762002	4.79966031523974	1.24641007999771	7	6.59527384383158	5.95765583766393	6.34937217751852	6.37084005014597	2.05909114306072	4.08594703515975	5.92219836819017	7	5.5490708161766	2.27167621262571	4.45425840652787	5.37806779906603	5.72244874581993	2.03667798296613	4.67324025427377	5.93240281889086	6.24059599964123	7	7	1	7	7	2	7	4	7	7	7	1	2	2	1	7	1	7	7	7	7	7	4	70.25	0	3
89	4.8046914487625	4.04416518532067	5.10144058391216	5.52884710824087	2.643318691069	5.93042680397023	6.86455940259576	2.95035009668524	1.76484668377881	4.59812334953436	5.93888232072935	5.92883505833569	5.76661351057324	5.21992980531672	3.89149533137641	5.57445749948621	4.23260164779236	7	6.22444951430534	4.67143716717378	7	4.07354391319721	6.19563893772852	1	7	1	7	7	7	7	7	1	7	7	1	1	4	1	7	1	7	7	7	7	7	2	77	0	3
90	3.44731446935842	5.25525994248868	4.93797182859325	7	1.70637832478807	5.7145431082416	7	3.71043872523364	6.4268544943179	5.74584891325908	1.68422728731041	3.20406980032731	6.20259138110618	6.08725724017527	6.40120081262711	7	7	4.63967931526376	5.89822714486557	5.89352951607361	4.13340216847657	3.83824868865059	5.884486480785	7	7	5	7	7	7	7	7	7	7	7	3	3	2	1	7	1	7	7	1	7	7	2	70.75	0	3
91	6.75306871537906	5.35979000993533	3.15015059426011	2.12710046479815	5.08462381812129	5.39153712089209	3.49268309682047	5.91351829512931	5.34323800144977	1.78598682380466	5.00193133554047	6.8565802275737	6.7696238718038	3.78860759004119	7	5.55069718376852	6.3361558695059	7	6.28607937926786	5.86577559218982	4.84957505716291	6.15136468239566	7	7	7	1	3	7	2	4	7	7	7	7	3	7	7	1	7	3	7	7	2	7	7	7	79.5	0	3
92	4.50555279717291	1.80431470007842	7	4.32869912987667	2.39089780967519	3.47188272882765	5.77489929821771	7	3.41971394816973	3.45765454597222	3.67220812255004	2.81574605023743	3.14273957866212	5.00690356441396	6.2468304188861	6.03526230650246	6.39690002759951	6.89666140050799	4.93556980050773	5.99760877551702	6.91684668296784	5.34400552408354	3.25406006479926	7	7	1	7	7	7	2	7	7	7	7	3	1	7	4	7	1	7	7	3	7	7	7	80.25	0	3
93	7	2.64685097767447	3.71328651257534	3.2803156439108	1.57902082971914	5.89184208695406	3.70452187857213	6.88806929822954	5.61926980127015	4.72623355215722	5.86999415819347	3.84661146216576	6.42720702614561	4.8586280095312	7	2.09657176567774	6.33946890755424	5.71978906433453	6.55909745038543	6.168759786987	5.89051454511536	6.65085431891615	5.00432154040545	7	7	1	3	7	7	7	7	7	7	7	3	1	2	2	7	1	7	7	7	7	7	7	70	0	3
94	4.16461123262759	5.69018172870403	3.4019334774997	6.28797579819868	5.42321425146984	5.16228208119833	6.01268835188134	3.62372338366252	1.34994007315905	2.00249083609649	5.86908148938472	6.9493567357474	6.9519332183527	2.88805752672055	4.95884258157477	3.61820973021696	6.65727346813116	6.84509609002811	5.44295708245213	6.76607203664571	6.38383825389427	4.76921030149673	6.4437864229356	7	7	1	7	7	2	7	7	7	7	7	7	2	2	7	7	1	7	7	7	7	7	4	74.75	0	3
95	3.69854733442115	2.81815061883106	2.42840250056004	5.39153911666581	5.86111143817583	6.23481898443008	7	6.5881604623839	6.47203402106088	5.358368954724	4.40502428486455	5.74682182866221	6.75834711335527	5.2981398105225	7	6.85116336266819	6.8287033918822	7	6.79561955587965	7	5.69695624713293	7	6.94684693730177	7	2	7	1	1	7	7	7	7	7	7	7	2	7	3	7	2	7	7	7	7	7	3	105	1	3
96	6.12914384558669	1.13728282471193	3.77294961164966	7	5.39732173316537	7	5.50107709161524	5.30083651473402	4.27312735447851	7	6.91122916006461	7	4.32338063792161	3.76333090196306	6.8176891087946	6.95339269676675	7	7	6.74024048846533	6.66919177335911	5.55678690183338	5.87825765702358	7	7	1	7	1	7	7	7	7	7	7	7	5	1	7	2	7	1	7	7	7	7	7	7	87.75	1	3
97	7	6.13540328121925	7	3.69656158074007	5.9492029220138	6.65035189006609	7	4.9221395352931	6.7749578540822	7	6.41217459940395	7	6.92213613307096	6.99205995246348	3.51967805603414	6.57713057024838	5.569759782684	5.38780198032123	6.40828446627685	6.92307923585196	7	6.41215957382563	5.73983075796236	7	1	7	1	1	7	7	7	7	7	7	1	2	2	5	7	1	7	7	4	7	7	2	94.5	1	3
98	4.16358013249401	1.30024347304338	2.63686953732678	6.98715593488513	5.70722060676273	6.65100852157342	7	5.31628779653548	6.22322819861693	6.68297703034976	6.24643173554487	6.88607212814056	6.72344682321196	6.76668818314725	6.34349922204675	6.68040550736836	4.46204469256094	7	6.30848405481173	7	5.30077257798278	3.35063174409737	7	7	1	7	1	1	7	7	7	7	7	7	7	1	7	2	7	1	7	7	1	7	7	7	91.25	1	3
99	5.98312375430287	4.10016412986865	4.52411306772272	5.86370377177334	4.20537264739723	6.88004667097405	5.8995267856961	6.86472777828731	6.34371963481735	6.27872690849798	7	6.21880061152171	5.53835589090452	6.75863969915159	5.1541635508509	5.47540977224927	5.33446732520764	6.3951623842082	6.5327349037055	5.9810326950442	7	5.77313821249637	6.67220610303273	7	1	7	1	7	7	7	7	7	7	6	3	4	7	1	7	2	7	7	7	7	7	6	101	1	3
100	6.19737443085839	3.01240246816636	4.9646934187224	5.73807680887147	7	7	6.92245427394784	5.91624687863631	4.45809296955202	7	7	5.4395518715321	5.40581451958261	4.63122214264399	5.71223632048794	5.73634414233012	4.34080174099246	7	7	5.68168873371365	7	6.3971957077198	4.34972109253824	7	1	7	1	1	4	7	4	7	7	7	7	1	7	4	7	2	7	7	2	7	7	4	96.75	1	3
101	7	6.57607148731692	5.67021025877219	5.74921320701299	5.7159323012535	7	5.71527773578874	5.87362373167624	7	6.98230387777681	6.94868145731215	6.49376624079409	6.02979916117392	7	6.52254465505217	6.47508187371492	2.10456525323246	5.43598156824075	6.06104942080313	5.2558671896603	6.44035648323699	5.93072641591319	7	7	1	7	1	1	7	7	7	7	7	7	4	1	2	4	7	1	7	7	7	7	7	7	100.5	1	3
102	7	6.0289218088557	7	4.70410210516776	6.00324412817924	4.97167660795985	6.67590904206383	5.97628917720433	4.55439898384804	5.06749453370729	6.6085541015516	7	6.51681658092169	7	4.15874495592727	6.785307193757	4.94207264750578	6.13815948915999	6.6146738011129	6.99691657752429	7	3.65301346624537	7	7	1	7	1	1	7	6	7	7	7	7	1	1	7	7	7	2	7	7	7	7	7	1	101.25	1	3
103	5.55852749062263	5.4892272577169	3.07791936224831	6.96211776062772	6.69442213595506	6.29129920344416	6.39393309268238	7	4.31381470594292	5.92556663020716	7	6.60289902554953	7	6.00565062492605	5.09256529402254	6.34168238423882	6.61637033439624	6.47582273068753	6.88704967623079	6.06455033387744	6.56256191097127	6.7064487362594	4.22054828879464	7	1	7	1	7	2	7	7	7	7	7	7	1	7	4	7	1	7	7	7	7	7	3	91	1	3
104	5.41268765794792	1.56379124372149	3.4950599186256	5.93849845570099	4.87090237494476	5.73919918933594	5.13026717438562	6.70303789621303	6.08035242806669	6.78429819977188	7	7	7	7	5.31575168319844	7	6.01649696146395	7	6.22760814602559	5.71727520959974	6.54665777196549	5.05052094520947	5.90582250484909	7	1	7	1	1	7	7	5	7	7	7	3	1	7	2	7	1	7	7	7	7	7	7	89.75	1	3
105	7	1.8493017399631	2.03131634752946	6.43055334828306	7	6.98835723492242	5.81966855682588	5.35192057553518	6.5768290401388	7	6.62211219415378	3.31884204585798	7	4.86662586748954	6.61821766834378	7	5.10333958704288	7	6.01371034787707	5.27908683791088	5.94752774451868	6.50647713342472	6.61607548735023	7	1	7	1	7	3	7	3	7	7	7	3	2	7	5	7	1	7	7	1	7	7	7	88.5	1	3
106	5.29296820367337	1.22030474441338	3.66334788282416	7	5.15230930581468	6.83075443651596	3.4332521488348	5.50772486217901	6.18174978542947	6.39725037834337	7	6.78160302775014	6.05854029548535	5.00117491209012	4.71464090397096	6.16823652401693	5.54933658627984	6.99540293385146	5.43425367358825	6.80939521468082	6.91051840156483	7	5.86058107475289	7	1	7	1	1	7	7	7	7	7	7	6	1	7	3	7	2	7	7	7	7	7	2	74.25	1	3
107	3.5678102150343	2.33021621301922	2.30131456172082	5.65840286047512	6.54541958437119	5.1286370629799	6.6284990566012	6.93420936164975	5.17103825916721	5.23292249681823	3.83436565069325	4.46553099386274	7	6.7701936868791	5.95381571109104	6.78318844970917	7	7	7	6.94587584942997	6.65536280686934	6.58816890383508	6.69221396270531	7	2	7	1	1	5	7	7	7	7	7	7	1	7	2	7	1	7	7	7	7	7	5	110	1	3
108	3.70511865525699	3.65834637048798	2.31338071077481	5.97441247534827	7	5.89395369439147	7	7	4.91994076257448	5.9274270130785	4.37528898377947	5.33519373717252	6.1516420042883	5.68667661662772	5.96417465864812	6.49756632385349	7	6.75204518956932	6.51927856753993	5.54122696104002	5.62781040065574	7	6.89706360764471	7	2	7	1	1	7	7	7	7	7	7	7	2	7	2	7	2	7	7	7	7	7	1	96.75	1	3
109	5.31873440617708	1	3.21111864624149	6.52317695207768	5.5868654711434	6.86583504328959	5.04778061660484	5.84708949877985	5.47423459786383	6.22148123117624	7	6.85549318684938	5.57183747397116	6.21172041040864	5.39267153952317	5.76576038521214	7	7	6.20872887430289	6.4679772290498	7	4.52389911528197	5.62529752305473	7	1	7	1	1	7	7	3	7	7	7	7	1	7	2	7	1	7	7	6	7	7	7	89.5	1	3
110	3.82243776215466	2.08170177817196	2.69781122737788	7	5.54056109247902	7	7	5.90838992983335	6.28579601800182	6.7729652913816	6.21309262537624	6.84679436638572	4.02544687082038	5.5109658403884	5.91809011735823	5.31192034309839	4.2087054812327	7	5.26872403924526	6.75173836694109	6.34390240177049	4.71926703675376	6.58282336821566	7	1	7	1	1	7	7	7	7	7	7	1	1	7	3	7	1	7	7	7	7	7	1	96.25	1	3
111	1.02625240524812	4.7787013286103	2.14709893851268	6.22728381155817	5.10164665165594	5.88755907438824	6.92930455148149	5.92083114763479	6.49983953378701	6.47009216348566	5.52596726856098	7	5.6182574362039	6.91227156917976	6.4894015605961	6.95573330300716	7	6.13659357725483	5.92585825783629	5.71200600329153	6.57542691029012	7	6.69104482349556	7	1	7	1	1	7	7	7	7	7	7	4	2	3	4	7	1	7	7	1	7	7	7	88	1	3
112	4.40799844855279	1	1.74298419098996	6.61064295696756	6.74324055925901	5.56721995675338	6.3853461883571	5.82899254227843	5.27803728435907	5.97869894702563	5.31184237472779	6.55727753102819	5.52614809611117	6.4407125361997	7	6.76501547106955	7	6.30904307852805	5.8690060881653	7	5.4786013245273	6.32702675726321	5.92223799817043	7	1	7	1	1	4	7	7	7	7	7	7	1	3	6	7	1	7	7	2	7	7	7	92.75	1	3
113	4.05832292602667	3.2045785106434	2.20331595184481	4.60149614704439	7	5.77665067457589	7	6.52562223328067	6.55976009994663	4.6523940442482	6.41807037383786	4.1207555740826	6.01882583490827	5.42057029942276	6.38868864410943	6.85659212646689	7	6.84208756257471	7	7	6.02227109609813	5.77227816566938	6.62406996506118	7	2	7	1	1	5	7	7	7	7	7	7	1	7	1	7	1	7	7	7	7	7	6	107.5	1	3
114	5.50561467546406	4.99464058800811	1	5.54259629534226	5.89428338435063	7	7	4.64799676227244	4.42538192249132	5.72996255347664	7	5.68680010027277	4.24161403029229	6.62027203395477	5.67024186051084	7	7	6.09459135957339	5.8858129731498	5.17953799639426	6.64384724562277	5.72346534036556	7	7	1	7	1	7	6	7	7	7	7	6	7	1	7	1	7	2	7	7	7	7	7	7	100.25	1	3
115	7	2.12832934322879	1.82257261439402	7	7	7	6.23758178285007	4.9093093099224	2.99016744611078	5.66045587859035	7	3.2196324040121	6.76134793812818	6.76230788233878	6.59021728604321	5.84977135552361	6.46990277629098	5.90190299984143	6.80597161473489	7	6.1621532611078	7	5.12684059896977	7	1	7	1	7	3	7	2	7	7	7	1	1	4	5	7	1	7	7	4	7	7	7	72	1	3
116	6.94515468972242	5.65131746963885	5.90908088310167	5.64179707845987	7	5.8948027659804	6.84264803400232	5.543847737961	6.64872501674143	4.57422761605704	6.13890900595621	4.34755140665161	6.86468497818282	6.37196965410384	3.50665251696004	1.40730646535282	5.99387701879851	5.84702662965744	6.70738021729383	4.37987160418788	6.37972910801603	6.15744100281014	7	7	1	7	1	1	3	7	7	7	7	7	5	2	3	1	7	1	7	7	7	7	7	2	87.75	1	3
117	6.05572044031491	5.69965713308387	1	6.65922882594724	7	7	6.342059055676	4.92193709159599	4.99344489500699	6.79284417628063	6.05116149903143	6.41415873377015	4.54501032257546	5.12497310404798	3.83558431489497	7	6.89710486337028	6.65700713011278	5.43890500965991	5.29291658611938	6.43655563282022	5.97353649338488	6.74343967070922	7	1	7	1	7	7	7	7	7	7	7	7	2	7	7	7	2	7	7	7	7	7	7	114.5	1	3
118	6.71558629077092	6.76001191567475	6.89369830753617	5.70156443357942	5.62291405839365	5.69191776755888	5.56615408380472	4.15686989564152	6.52247924964263	4.92582425196732	5.11195108587848	5.54150640751374	6.05634198883373	7	4.85809755991078	7	5.28255457094813	7	7	7	5.43261209816805	7	6.34698659644071	7	1	7	1	1	7	7	2	7	7	7	1	4	4	5	7	1	7	7	7	7	7	5	92.25	1	3
119	5.97570814297648	2.14743964280861	5.94451143595101	1.69822470381647	5.97321154720068	3.46771489420819	7	5.68924587166609	2.92438880963975	6.46680193643092	6.63046192516535	4.82862614200296	3.08477071302549	7	5.51101174479823	7	6.00673410351906	7	6.15172913324658	6.70630335343926	5.4016444255711	6.70608959423984	6.04204214133275	7	1	7	1	7	7	7	7	7	7	7	7	2	7	7	7	1	7	7	1	7	7	7	80	1	3
120	6.57351066782325	5.20407245496014	5.06905641114242	6.82533916781003	5.75119008663465	6.51172734448214	7	7	3.16449778351213	5.92346513402583	4.77574524633574	4.53136991441343	7	7	3.60088391804551	1.33625384708459	3.86114925815964	6.50953343210275	6.32399244542799	6.5695834380376	6.30119831326867	6.99173051857211	6.79328988384718	7	1	7	1	1	7	7	7	7	7	7	1	1	3	1	7	1	7	7	7	7	7	1	89.75	1	3
121	6.53296748216903	4.88488968553758	4.17409383575145	6.93706282324271	7	5.69498697877707	3.75773330597352	6.63735154752663	3.97646879815902	4.54839795301799	5.84176279671714	5.31309015613826	6.52063098861775	6.56211996614115	4.76133139101636	5.22816797673714	5.96970222505746	6.52334296384548	6.71945430130001	6.6825200653814	3.81908211298878	7	6.8611606829414	7	1	7	1	7	2	7	7	7	7	7	7	2	7	7	7	2	7	7	7	7	7	2	87.5	1	3
122	7	1	5.61830520384153	1.5289160513343	5.97148442901065	5.91205459775597	5.41604270848902	4.50355052084913	3.98104176180565	6.52830902520337	6.50057021566766	4.67336888931237	6.36865803570166	5.84224700704156	3.54404058049131	4.50997323512005	6.67219218163595	7	7	5.49698675179537	7	6.77444316282516	6.42448076254257	7	1	7	1	7	7	7	2	7	7	7	5	2	7	2	7	1	7	7	7	7	7	1	82.25	1	3
123	6.82314564276719	7	5.91306893288801	4.02994598283684	5.55568220192455	6.37266021414021	6.27143714720626	4.95061381517349	3.80532764234488	4.86615563619775	6.51809295236338	7	7	6.15734927683224	7	6.21093379243017	5.38673656338736	5.84252124996811	5.97715612347034	5.47478519109657	6.74026781163781	6.1869485697547	7	7	1	7	1	7	7	7	3	7	7	7	3	3	7	2	7	1	7	7	7	7	7	7	79	1	3
124	5.04624387666076	6.89589150315311	6.26495098934852	4.76243827858946	6.48700854949586	6.80453706377531	4.3850991045149	5.31651939599566	6.64557853636656	6.35314647483306	5.9756836023609	6.48526292354751	6.54234599389028	6.09469267129996	3.98194384299542	2.25639774739292	5.9819122779321	5.73178497520818	6.92097301178268	6.49788146415316	7	5.82260263149761	6.83351829736916	7	1	7	1	7	3	7	3	7	7	7	7	1	2	2	7	1	7	7	1	7	7	3	104.75	1	3
125	4.16310742171476	1	5.94019820245379	6.49716298739504	4.90736463642355	4.47632066306354	7	6.02785930932104	5.87670532398561	6.3964320135547	7	5.52292107732422	6.92895893165783	3.32166231282198	7	6.45308563033087	6.72212211851842	5.83542869270693	6.04053932696469	5.37660869115788	6.67217085614309	6.88828259007023	5.52762000833203	7	1	7	1	7	3	7	2	7	7	7	7	3	5	1	7	1	7	7	2	7	7	2	66.5	1	3
126	3.21432130162363	1	3.68045571287761	5.13807848360343	7	7	4.41915304276645	4.59817743169579	6.0482979377004	3.02215666467312	6.6772958325749	5.99165140952167	7	5.55013911011453	6.96476642420956	6.55160466624856	5.87015767794183	6.52922246135586	6.41528817945254	5.64804162136132	5.11443861690621	6.9882510059652	6.90172701937663	7	1	7	1	1	3	7	7	7	7	7	1	7	7	1	7	2	7	7	7	7	7	7	80.25	1	3
127	5.65200418998232	4.01573477659685	3.50745348775693	5.41629206098013	6.22945251640939	5.70496418512164	5.92292868188263	7	3.97069728243797	6.96275957421791	7	5.95971637578352	4.8758970993996	6.55400199874381	5.58920816641237	4.3753569469272	6.32466646183387	3.8224374933223	7	6.90499169641545	7	5.46381088348209	5.97581135094538	7	1	7	1	7	7	7	7	7	7	7	1	1	2	2	7	2	7	7	7	7	7	2	89	1	3
128	3.50942765782982	1.57302590333947	1.32537172029056	5.8196330014267	6.37393485748113	6.56820121696695	5.49676104610388	6.72287984138469	4.72840682669858	7	6.42012016340272	2.29195693918476	4.84636547024871	3.12983830469492	5.33571029628158	7	7	5.74904228221999	6.66793503004599	6.15264242037169	5.70813139667428	6.40520537259491	6.80647213012231	7	1	7	1	1	6	7	7	1	7	7	1	1	1	7	7	1	7	7	1	7	7	7	108.75	1	3
129	6.24290082417583	2.28073704636041	3.51807544507794	5.21197619230256	4.35841349884973	7	6.85440237716988	7	4.55157884844981	5.46577336543643	6.8238383706998	6.49711886690231	6.52797337050626	4.73634615689649	7	6.08810124818592	6.18456637349507	6.17171519413245	6.23959913696069	4.43340875269069	5.96665484623275	4.8488339198669	6.29369616054141	7	1	7	1	7	7	7	7	7	7	7	7	2	7	3	7	2	7	7	1	7	7	7	84.5	1	3
130	5.49696161692661	2.40810658284354	2.78972968812392	4.38319205219921	7	5.20237453281892	4.93400894142771	4.2931033160647	1.44672247429037	6.59534911212325	5.93924730689855	4.05531421880038	4.14497337215095	5.54795988662107	6.1113384723425	7	3.92832829667949	7	6.60167593221756	6.94791384760096	6.43223009867598	7	5.00934041244855	7	1	7	1	1	7	7	7	7	7	7	1	1	7	2	7	1	7	7	7	7	7	7	88.25	1	3
131	7	1	2.22457065818533	1.05691539976933	6.25480838725222	7	5.2727905042616	5.96294659207168	6.62111956262367	5.79444987284945	5.53153753452313	6.09461137549122	6.45888653667945	6.41667816346695	5.88003768294583	1.19521548979569	7	7	5.81252964552846	6.4040514523278	6.1842769582681	4.61039303472205	2.87174037339978	7	1	7	1	7	3	7	7	7	7	7	7	7	2	5	7	1	7	7	4	7	7	4	81	1	3
132	6.55408404566682	1	5.86441857014022	1.5181916437172	6.05191124934966	5.8284924802677	6.65386497971179	6.45132217043965	5.27915390247416	6.83474651430721	5.30956535602206	6.31314541839165	7	5.03587356249245	5.33778379877601	5.66501547998413	6.58366142227562	5.26092743036834	3.38191752275071	6.82211024604329	7	4.8107794434805	7	7	1	7	1	7	2	7	7	7	6	7	7	2	3	1	7	2	7	7	1	7	7	7	108.75	1	3
133	5.45097469245645	3.55077183109507	2.96714330893516	6.46931167105205	6.57009050397115	3.00728137092251	6.29985606433434	3.411522237406	4.41054936863934	5.23162841267383	5.58592516051679	6.85065635666347	6.17544934587271	6.07940430067861	6.72025755057779	6.82770193994502	6.58376463208403	6.73187476323986	5.82576090865854	2.32720174761318	7	6.06893692018204	6.9425541564092	7	1	7	1	7	7	7	7	7	7	7	7	1	7	2	7	1	7	7	1	7	7	3	84.5	1	3
134	3.55958196242593	3.64492232888306	5.33759549094341	5.44566158786585	6.93627187158882	7	6.08448377101956	6.62068578411878	6.01220254683388	6.37357670769644	7	2.63545416277944	4.28053515133932	3.05377333192117	4.98991523449858	6.13257680387188	6.8646015390126	4.93898046473293	5.71208668398333	6.21392998420958	5.26562968745414	2.39578234682093	7	7	1	7	1	1	7	7	5	7	7	7	7	2	3	2	7	3	7	7	7	7	7	7	92.25	1	3
135	7	1.59949825504747	1.86449420049653	6.14262935685187	5.90543037000491	6.32147578997435	5.1591331652472	3.77800845748911	5.45166826201345	6.41786190646525	5.61726076571455	4.06305852781303	7	4.73657807624316	6.61128831671141	6.89636161027013	6.43715167898068	6.31985077881458	6.44791960069942	5.52452611877297	5.87721516349099	3.73570189493946	6.22941432701918	7	1	7	1	7	5	5	2	7	7	7	1	2	6	7	7	1	7	7	1	7	7	7	84	1	3
136	7	1.61115201605485	2.43528536524738	6.92125938429869	5.38979340274577	5.6016429386576	5.70814734640408	5.32311314833319	4.40825602021707	7	7	6.11155793405555	6.67483611680598	1.89940107658742	6.03984003609858	1	5.236630128803	3.60895177100027	6.73080162243177	4.74038130220482	7	6.96971696690292	7	7	1	7	1	1	3	4	6	7	7	7	6	2	7	1	7	1	7	7	7	7	7	1	70.75	1	3
137	6.10242698186323	1.3547827558838	2.24316996589957	3.75028130534081	6.82670562608052	6.87437574787765	5.09361458214344	6.46454044849017	6.02309520808729	6.84644981661713	3.88090412809287	7	6.06110982887184	4.66018188369224	5.33142835510694	6.85705449823269	6.20980190669082	5.68235837652681	5.56030478538715	4.89754109748545	6.64201658043316	6.97844735512529	5.72293189508571	7	1	7	1	7	7	7	5	7	7	7	1	1	7	1	7	2	7	7	7	7	7	2	79.5	1	3
138	3.59681804270086	1.78068627732714	2.05412023578924	4.5788269320674	7	4.77224256690147	7	1.05424142443849	3.3317105619169	5.35806776453178	7	6.04278611040966	7	6.87827144193126	5.82976817308112	6.10596030045307	5.00939113421287	7	6.09751657081899	6.60811600064147	3.92240234939628	4.76497997747602	5.64516223418332	7	1	7	1	1	2	7	3	7	7	7	7	2	7	2	7	3	7	7	7	7	7	7	93.25	1	3
139	3.41585611766288	1.93558395352642	1	6.3324443011276	7	5.69280886118071	7	6.38639470996459	4.64326800640786	7	7	1.42728182310138	5.2705374768397	7	5.92203162066109	6.84643743606189	5.92242939262127	4.64002190429054	6.1653752630504	5.07186795845054	5.28562323352324	6.59239546955332	4.3672850301701	7	1	7	1	1	7	7	7	1	7	7	7	1	2	6	7	1	7	7	1	7	7	7	76	1	3
140	4.85769262898445	1.34537966102305	1.92662914230625	5.33177608170136	6.27572332296909	5.31914306980194	5.99068707016049	5.48556738012723	1.48763260327779	5.52880699945923	6.05408620837529	4.38131844550875	3.38966148591965	4.64787672435298	5.40503833727859	6.45281153028759	4.24483891500752	7	6.86051586819485	6.99662591704221	6.51284436445507	6.99569436012004	5.44406554091113	7	1	7	1	1	4	7	7	7	7	2	1	1	7	2	7	1	7	7	7	7	7	7	89.75	1	3
141	5.70486709941736	5.41532170743927	6.27766484441902	4.76204882596068	7	6.27617405429126	5.62564266320169	3.5307091816506	6.65747964721223	5.56828640162365	5.46848535017512	4.85020486400381	7	6.49669405925196	2.67861216273244	5.94558472584412	4.09149183020849	5.53910819874097	5.99488042863761	5.99932379915833	7	5.90286279955458	6.07842519043041	7	1	7	1	1	7	7	7	7	7	7	7	1	7	1	7	1	7	7	7	7	7	7	94.5	1	3
142	3.17492103979563	2.37065347477046	2.53713623772432	5.50307110912982	7	6.44231602154351	2.47063463546419	2.61752381389938	7	7	5.49230502688126	5.75861624625769	7	5.34303737930442	6.29980356044303	6.64440644689116	4.82526443976025	5.91901574231316	5.33964498739127	6.83327380844587	7	5.79495767913569	3.17701416054976	7	1	7	1	1	6	7	5	1	7	7	1	1	7	2	7	1	7	5	7	7	7	7	98.25	1	3
143	6.27810384049659	1.35567856246118	1.57062325095924	2.89667834290825	6.636895146345	6.46148366264383	6.57369004096493	4.00287460327238	5.56450138548872	6.73883553065772	1.52731850449093	5.89554632173536	6.3356068349163	6.879503277171	5.88756744791471	6.6410163181887	6.82309548934558	6.64156335907896	5.8756630197464	6.83589143219842	3.95365752424647	4.11696407087256	5.59803529240275	7	1	7	1	7	7	7	7	7	7	7	1	5	1	1	7	1	7	7	1	7	7	2	92	1	3
144	6.04198174116417	5.93618531833243	2.99933045901574	7	6.52398877860848	6.05580380109071	5.99366006864257	6.67920591414117	3.99705958748454	3.04555728513285	6.62043053587682	5.47753182333496	6.58715573199588	6.43962536262822	5.58888809716447	6.56808499895622	6.36712301913428	6.5905603892141	1.72618101909877	4.29963452895164	5.55290685459694	6.74983755989742	4.95383755792251	7	1	7	1	7	2	7	7	7	7	7	7	2	7	3	7	1	7	7	7	7	7	2	80.75	1	3
145	4.90679225850054	2.32986896266911	3.2238500826474	6.34425677582152	6.0082298904342	6.01588791646493	7	6.31857807006294	5.1381178542207	5.32446993704515	7	1.37030616238198	2.22881891235058	5.01655452278893	4.83845359413633	4.3933171256279	5.09653557729071	5.75910444333025	7	7	6.86792196820822	3.82039906950153	7	7	1	7	1	1	4	7	7	2	7	3	1	2	7	2	7	2	7	7	7	7	3	7	87.5	1	3
146	5.5243479665102	1	1.59232545576957	5.7283149082044	5.56404065295169	5.92783960076075	4.44040621970353	7	6.74783456205591	6.34349303042024	6.19653858188494	4.24564562994578	6.77491655466265	4.90296073158687	6.68992816173239	6.48367779916657	4.79387589528788	2.52178662221018	6.49771524857898	5.59526967131802	6.11715472642637	6.82284409866053	6.16112850843586	7	1	7	1	1	4	7	7	7	7	3	1	1	7	1	7	1	7	7	7	7	7	7	89.25	1	3
147	4.57792456217434	5.71674184679868	5.7584946867035	4.18322118759864	5.58183327377262	4.99936978681747	6.14411353185724	5.24679687494677	1	7	7	6.62432670893336	5.56030842848035	5.65256511735412	6.14451119814654	6.40461550774289	5.30899274748964	7	5.14401835635365	6.76276729049591	6.45506273368634	5.6229237138342	5.14087566063342	7	1	7	1	7	7	4	4	7	7	7	1	2	7	1	7	1	1	7	7	7	7	7	85	1	3
148	5.58502845912516	5.43743907399575	3.84348910661938	4.26437756274448	6.43254060644972	4.03407854806405	5.98893361184624	2.92233288702047	6.59813212897425	6.63950045337829	6.92727418920832	5.70069792685057	6.14218018905224	6.38533309485292	3.57447746276432	6.29352159606987	5.28422635099266	6.47899660776988	5.66118659849328	6.52714834326216	6.41390324615069	5.93892225580972	5.52089771522272	7	1	7	1	7	3	7	7	7	7	7	7	7	7	2	7	1	7	7	2	7	7	7	83.75	1	3
149	4.74623707853076	1.22234165498761	3.52569531721208	4.16201252172664	7	7	3.06542506512926	7	7	5.45214213755802	6.1211711773029	3.3316380565245	4.51757327636888	4.76250118346236	7	5.42089885418558	6.98821908134784	6.85385691448462	4.06316481653786	5.68504994744072	7	3.07901725501356	5.71541908526227	7	1	7	1	1	4	7	7	7	7	7	6	1	2	4	7	1	7	7	7	7	7	7	84.5	1	3
150	5.44538944324488	6.25606296607711	2.9989150349282	4.6241391309754	5.64901179717291	5.79567555168162	5.35855836190122	1.18768950249147	5.8345329387926	6.42482997457856	7	5.26331711229523	5.09103802631339	6.5011760389809	6.03841915181875	6.27325702005244	4.66720507928714	7	6.09855207591566	6.34431433027889	7	4.79911752217843	4.95914077843411	7	1	7	1	7	7	7	7	7	7	7	1	4	7	2	7	1	7	7	3	7	7	7	81.25	1	3
151	3.9497686315482	2.22212690391569	2.14698961174498	6.04808657965164	7	6.12468722662683	6.01199909271371	5.18177318811744	4.74357019212042	6.7796124992807	6.25312734095576	6.56098724738707	6.41168216555336	6.04834646253259	4.25505380426688	6.86682591497948	7	6.40420739334461	3.20864618450633	5.65241294931423	2.32278204899423	2.44641804257327	6.37613952455631	7	1	7	1	1	2	7	7	7	7	7	3	6	7	2	7	2	7	7	2	7	7	7	91	1	3
152	7	1.17431886625323	5.18056775115813	1	5.07444782669165	5.9179586682419	5.77232806063464	7	5.79453276858761	2.61339852862638	4.24379535052381	6.03229855436177	6.85857229226088	6.60734191532999	4.93925351398217	5.07828598242236	5.8440242636754	6.4844118659122	3.24140237741346	6.506660601043	7	5.04778184820784	6.81408558877544	7	1	7	1	7	2	7	7	7	7	7	7	7	3	2	7	1	7	7	3	7	7	7	81.75	1	3
153	3.88579070169684	4.3833361808271	4.16895331519029	3.45605399074589	4.80908875595446	6.49853696057354	6.2452476401914	2.33897639553958	5.01194281143056	4.70909347604473	6.57295877574054	6.5154462711519	5.06451462672471	6.3063315614107	6.31917669063028	6.28830843625968	5.31057293307374	5.08695556567199	5.61319674207128	5.84053222648744	6.4437026232928	6.41392442742481	7	7	1	7	1	7	3	7	2	7	7	7	3	2	7	1	7	1	7	7	7	7	7	7	78.5	1	3
154	7	1.47315858668175	2.60799915397599	5.63843262656689	4.31455853117446	5.5025822542259	6.32207567280143	4.44261035610438	6.51375947554946	6.41019600481873	6.22239778477952	4.75312825368368	7	4.86555624023854	5.07627432673887	7	5.80763074363593	4.49622012785673	2.72273502687126	4.73125270747976	6.6412300827133	6.34582369862568	6.22964850716716	7	1	7	1	1	4	2	2	7	7	7	1	1	7	1	7	1	7	7	7	7	7	7	71.25	1	3
155	1.23221017742056	4.93939661324769	1.84104571806802	7	5.44946161338591	4.71328080965374	6.90138424060886	6.4027423767631	6.91290552058293	6.91187512327645	4.8918889084142	6.56171443268012	2.61745241558738	6.65652963662924	3.5622646436331	6.27282624333154	6.83878875976903	5.3294346632102	5.26019862165997	5.3853326544704	6.74987577942203	3.43422482782755	6.57720457808697	7	1	7	1	1	7	7	7	7	7	6	7	2	3	4	7	1	7	7	7	7	7	6	85	1	3
156	3.86916854750393	1.86331285752085	2.26905805812975	5.62810079574852	6.77807703685694	6.18507743569851	6.25854836117159	5.17400657649588	3.34548702223421	5.93058982714459	3.31663861895639	5.09224625614275	7	6.64301172784462	5.94740423243036	7	7	6.29551365613518	5.81860178485768	6.2981970976969	4.98382339853428	5.37358833159754	1.65054715655166	7	1	7	1	1	7	7	6	1	7	7	2	1	7	1	7	1	7	7	7	7	7	7	91.75	1	3
157	3.9468652453747	6.02065357252021	5.50914444601461	6.00259248555249	6.5986392890761	7	3.21253872447822	5.67495883155398	4.84521439569093	5.89644123401541	5.72828603300579	6.39958442540545	6.01647042432207	6.34994734180746	3.76164488986204	1.37384132841678	6.09001802018677	5.80368384705109	4.66645541152785	6.76778375399261	7	6.06284185562994	6.75350079124716	7	1	7	1	7	2	7	5	7	7	7	2	7	1	2	7	1	7	7	1	7	7	3	88.5	1	3
158	2.78185547185495	1	2.70773102490352	4.72653765345117	7	4.94776620968903	1.79856215052507	7	6.18277379250956	7	7	3.82313097091518	6.61072905003044	4.92290912718651	6.56575912576087	4.61094608329815	5.76463149560024	4.77928543871887	6.20554871358207	5.676570138149	5.58852570672703	6.50123267158788	6.09160094060333	7	1	7	1	1	7	7	7	7	7	7	2	1	2	5	7	1	7	7	2	7	7	7	78.25	1	3
159	6.41420405004505	4.79613263338538	1.91508078924184	3.30145602470626	6.14663654942602	6.95352950583943	3.96638491778348	4.34428724863406	7	5.39734464584065	7	4.12016458437879	5.76769431665065	4.34808256173799	6.48181899148543	7	5.87089007087007	6.45087523950265	5.19780809615431	4.59863884755866	6.13502655187549	5.74746938155789	3.71142467158884	7	1	7	1	7	2	7	7	7	7	7	1	2	1	3	7	2	7	7	7	7	7	7	83	1	3
160	3.72500938556003	1.16190442364266	2.61455639119594	6.65979064002474	6.9200038751096	6.67893939692168	5.5108655900982	5.59495933973059	5.29023573251057	7	5.46686143462246	3.52215588714512	6.4784903208761	5.20769481634339	3.69935285435938	4.79874452452196	5.47544056428518	6.73102962111787	5.5835457595106	5.97467200232778	6.59183741454263	5.14139037978645	6.60966561971689	7	1	7	1	1	4	7	7	7	7	7	2	2	7	2	7	1	6	7	2	7	4	7	102.75	1	3
161	7	1.3398997075395	4.09521790355121	2.11503489651022	4.79423854342557	6.67350767152292	6.8856471648533	7	5.70689544832695	5.4231116027521	5.76796529537998	5.46195741171036	6.18028246095531	6.76294571849656	6.18818019519108	1	6.15539111720932	6.07263017792819	4.46659755888023	7	4.66226582677581	5.22130008949561	3.78268240702713	7	1	7	1	7	3	7	7	7	7	7	7	3	1	2	7	1	7	7	7	7	7	3	65.5	1	3
162	6.18832145941319	6.09427805406013	6.12348464928681	5.62959261130236	6.03421379320262	4.77798403909118	6.29252880650847	5.0998326002016	4.14464032827725	7	5.52987320838534	6.73893619988265	3.66382130897724	3.41324975481913	7	4.21091289866332	3.55790301364923	7	7	6.72463114710622	2.95716836437772	6.1831898717419	6.06374890460838	7	1	7	1	7	2	7	7	1	7	7	1	1	3	2	7	1	5	7	1	7	7	3	80.25	1	3
163	2.49420686489036	4.8761798729493	1.54849288858612	7	6.27315157093523	5.1117147958913	4.94736302880913	4.87940766044867	5.78730664435241	5.41338419835285	7	2.40672869369736	6.89909103197443	5.82879735244418	6.91258912095324	6.53358948485841	5.71983624289672	5.64306074714566	3.86658667206327	4.76283935115983	6.71329165783847	4.6322254876232	6.23539230137675	7	1	7	1	1	7	7	2	7	7	7	7	2	2	3	7	1	7	7	1	7	7	7	71	1	3
164	4.85836002398853	4.90105730230477	6.59176462914927	4.20405122736699	7	6.7013632544242	4.66337867536773	6.59884508573104	5.24296464583328	4.7759735086068	5.75023929893807	6.5625127182378	6.18962031863852	2.85275721328798	4.69774151612206	5.20493759445599	7	7	3.08785849677411	5.91782971881961	7	6.16103631874696	4.5921533052422	7	1	7	1	7	6	2	7	2	7	5	2	1	2	2	7	2	7	7	7	7	7	7	91.75	1	3
165	4.78885765213699	1.55519226688075	1.53527639740863	6.56374927266163	5.48370561079092	4.76166251015202	6.52609742131927	6.75593672148528	6.38975100723472	3.36867680105352	3.40010184538642	6.68181603385603	3.26435516256304	5.33446239046128	6.98786005673828	6.19039439844741	7	6.33484779457921	5.05168174189556	5.40944630830363	4.55068998084916	5.75540822462682	6.69032057213143	7	1	7	1	7	7	3	7	7	7	7	5	1	2	2	7	1	7	7	7	7	7	7	72.5	1	3
166	5.91812306691512	1.87965042409584	5.9557491422964	3.09343229822949	1.57127728559348	7	6.91469562627519	5.46279202322135	4.48337329738258	4.11746750912644	5.61264535550096	4.73444593734585	2.91111710528063	5.96446355795909	6.76875412274135	7	6.96581912001547	6.2984330026096	5.80266035013664	1	6.93807156786825	4.85545181955263	3.66815868496196	7	1	7	1	1	2	7	7	7	7	5	7	1	7	2	7	1	7	7	1	7	7	1	70.25	1	3
167	6.52182604310748	1.36579301370518	5.09608572119161	1.67605505387257	4.03696362241947	6.8365765456551	3.70863875222954	3.64654850468819	4.88416496703569	6.02236895630043	3.34066734898987	4.8146794405145	6.02541200458761	4.55616848243791	6.70658554325598	7	5.16792060761875	6.81474772286594	5.16053252073547	5.9065922694149	5.35614400980687	5.18758335962012	6.71093133148347	7	1	7	1	7	7	7	2	7	7	7	4	1	7	1	7	1	7	7	2	7	7	7	83	1	3
168	6.02805860738205	1	5.95389049408738	2.66052941238058	6.47490685756077	6.79429840596405	1.91821825260697	3.32384552132837	5.63039866657585	3.95236267216551	5.01459762832135	7	4.30932484649226	5.23980660095907	6.66567743208192	6.94633570979577	4.13821667255631	6.5867615615288	7	3.40741072642878	3.82583185717425	6.78944246101424	5.39589813194898	7	1	7	1	7	7	7	3	7	7	7	1	1	2	3	7	1	7	7	7	7	7	2	72.75	1	3
169	5.8128522648732	1.30568197118607	5.00339911258202	1	4.23238768505067	6.43494051097837	3.12621564685535	6.23109416601834	5.10623205607035	5.6374175619995	3.51289836928569	4.58648447676754	6.25187169075357	4.1262999444373	6.91819224859058	7	5.39957380914198	7	6.55161967341623	6.33892400516359	4.8187479602104	4.5248945542331	6.39135066996037	7	1	7	1	7	3	7	2	7	7	7	4	1	7	1	7	1	7	7	2	7	7	4	72.5	1	3
170	5.93163024481857	1	3.8204965485418	5.84155588829789	4.52301290372313	3.78113634114635	4.73595544406636	3.64814477850767	7	6.65540911158147	5.819879712566	1.23269393051839	7	6.364630454588	3.28058655144959	2.24023126054519	3.40763152957891	7	6.52305413868952	7	6.57472861374197	5.32255985953869	4.97104823936462	7	1	7	1	7	4	7	7	7	7	7	3	1	7	6	7	1	7	7	1	7	7	4	69.25	1	3
171	5.23785472084018	6.76267454467851	5.40658263896594	3.60182300198322	5.13839576835641	4.55904056145379	6.06404679663037	6.92929134679427	1	6.51738350487857	5.56928440687001	2.14140476895892	5.71785544975823	5.66519388963451	6.47553915103345	6.87805572132441	5.05449180043496	5.66844826124182	5.04650134504623	7	6.63752400419502	5.92736275094604	4.83528100244566	7	1	7	1	7	7	7	3	1	7	7	1	1	7	1	7	1	7	7	5	7	7	7	93	1	3
172	3.61490578897517	1.36435392779562	6.84355844931417	4.42966148238579	6.65035122908145	7	6.10731793911169	5.95111100265691	5.23795259393679	6.22084006567279	5.93364812570439	5.13134731323551	5.36274371977982	5.48464410318142	5.40849949891432	5.23635743882529	5.42516079955388	6.0392723070377	2.12340912276198	5.22772612862391	4.92649298576541	5.09950260463291	7	7	1	7	1	1	7	7	4	7	7	7	6	2	7	4	7	1	5	7	3	7	7	5	78.75	1	3
173	7	4.52936291883453	1.78918988084383	2.94176643200094	6.20534299116192	5.50638808294164	2.7015948754613	4.94593231594684	5.16847679952963	6.03120358468323	3.90905874023302	4.08990577711975	6.03975704940119	4.00912292684992	6.10122701185338	6.10811023266523	6.41560838302007	6.16078916836714	5.14524270809548	6.75278134092465	5.65570690781708	6.38622259304428	4.35969171985105	7	1	7	1	7	2	7	7	2	7	7	7	2	2	6	7	2	7	7	7	7	7	7	79.5	1	3
174	7	4.9332022543946	6.78076292985152	5.37488821287715	7	4.62809802206141	4.20339297714977	3.85907859110298	5.48362723917294	1	7	6.74293101482497	2.87574065207099	5.43045580152714	4.66474145602434	6.68175908069874	5.74746144039907	5.9747555853567	3.2185772772627	5.9279387422793	4.02801209795905	6.34706510992183	5.74490220225681	7	1	7	1	1	7	7	2	7	7	7	7	1	7	1	7	2	7	7	1	7	7	7	82.25	1	3
175	7	1.19599395407913	1.38636471787888	6.53122826781297	3.3650187017636	4.12495861597518	6.78060535649489	2.54090243489378	5.48879379991369	5.58884265799657	7	7	3.52192553624161	4.89455520062417	5.22756043079635	6.65325545686593	4.19005001333233	5.52820595300348	4.93418650485064	5.84570693398269	4.79345085512524	6.35543663327813	4.81777836037892	7	1	7	1	1	7	7	7	1	7	7	4	1	7	1	7	1	7	7	1	7	7	7	69	1	3
176	5.25396883125241	1.38872543164313	5.69237541015713	1.95046810190114	6.53329107389193	6.08143461950804	6.49721915973474	3.61998867769874	7	2.85570701277223	4.40122404040561	7	6.58873475637408	4.2512716255367	6.62895613862164	7	4.81942477952389	5.90960764596847	6.33316795810992	3.93977938449968	3.66305001055004	7	5.38541430420605	7	1	7	1	7	7	3	2	7	7	7	1	1	1	1	7	1	7	7	7	7	7	2	67.75	1	3
177	5.24134464205443	1.95074782097088	3.20514488258099	6.19328777425402	3.22387635424274	4.72024558832059	6.2748823606479	3.71583319759038	6.58349715153261	6.10367852501857	3.74467680312649	1	6.10461592582409	6.40495871676474	6.23860171443912	7	1.03131754379957	6.63343275080478	2.46870665631669	6.06369114709979	6.79303051334861	5.82227839268346	2.78979299112472	7	1	7	1	1	4	7	1	3	7	7	7	2	7	2	7	1	3	7	7	7	7	7	82.5	1	3
178	5.47140335147776	1.05395053001193	3.86439430194187	6.6500254464227	4.93806758960425	5.10133983059658	6.01592570841307	6.05839835268082	6.14792556468753	5.09531046832541	4.61212055675834	4.12791274040959	6.2923436446563	6.92084701030536	3.18348644038782	2.10739702936283	5.50535831424321	5.05355161343762	4.02166626133216	6.62157103865572	5.66454204040752	6.21828107817203	5.73758505022738	7	1	7	1	7	3	7	7	7	7	7	7	2	4	2	7	3	7	7	2	7	7	4	75.25	1	3
179	6.22576552606093	1.98459976407876	6.93819804722493	2.83496290322647	2.24697919731102	6.9743341043387	5.42156840532344	4.9559172616141	4.75451198153781	1.60604080925758	2.19440775332156	2.24405858142569	6.39347698065414	6.98965935055477	6.67734190816968	5.98985011700241	6.15930890816771	5.87487511570252	6.85199905643565	1.80262323726087	5.20580702694523	2.75205417620452	6.33624638789098	7	1	7	1	1	3	7	2	7	7	1	1	1	7	2	7	1	7	7	7	7	7	4	64	1	3
180	4.43689489815417	1.48627120564746	3.07196703604337	5.06647390916905	7	4.6751848117669	3.42248831733739	7	6.63997816884566	5.63589572100826	6.57658071948559	4.54395031484356	5.91020618592397	4.12146026073483	5.4562407983171	4.91636792599504	7	5.96331224747412	6.27860643830946	5.36075931071524	3.6496967212103	1.44975412690563	4.8466013607831	7	1	7	1	1	6	7	7	2	7	7	4	1	2	5	7	1	7	7	6	7	7	7	69.75	1	3
181	3.33072523407197	1	2.15950803115365	5.38565597372775	6.89363326864607	7	5.7599487019522	7	6.51494563895902	1.51884944903477	3.74263901709749	7	6.95839954662621	6.91346175742753	7	6.80860844494034	4.99258696774125	2.14609904715565	5.719537097821	4.43784194919528	3.99899750327238	2.60744016372356	1.71780165588269	7	1	7	1	1	2	7	3	7	7	7	1	1	2	2	7	1	7	7	7	7	7	7	80.5	1	3
182	3.09579229135549	2.07851656344111	1.7762168005845	5.9387495428512	6.96109639063647	7	6.60552663198489	7	5.41154227270192	2.44555652226088	2.41339383427761	4.77528113376616	6.72218822873992	5.8986287296567	4.85480284939415	2.60320499333194	4.77411898516071	4.94994525245448	6.32784271565281	4.22750234335748	4.64246529398906	5.28856972443865	2.59561552010502	7	1	7	1	1	2	7	3	1	7	7	1	1	7	2	7	1	7	7	7	7	7	4	71.25	1	3
183	6.01011091124394	2.36922569376495	3.48698932218	6.32535558404421	3.41850679043257	3.17210787991766	6.49774664631997	3.90659080448881	6.72581878789125	6.44843338613439	2.63805950667153	1	6.02782532504675	5.95103890118041	5.67636670528376	6.50911925597522	1.80379156529596	7	3.12998444597359	4.76537463513273	6.2928438853715	5.40110730944982	5.60338714970939	7	2	7	1	1	3	2	7	6	7	7	3	2	7	2	7	1	3	7	7	7	7	7	65	1	3
184	4.3139311741019	1.40158265621536	6.62077800636725	4.17536116635053	1.79455095589493	6.53254191370142	4.73502672987562	5.54823198242876	2.28675105037912	1.91698681779484	4.99999946211567	5.30782317327145	3.23380624711815	7	5.49121180648722	3.06392589413196	6.61758077325744	7	4.7369616777006	4.323907354438	6.79282337584394	5.87376924324628	1.95069645226935	7	1	7	1	1	4	4	7	7	7	2	7	1	7	2	7	1	7	7	4	7	7	7	74.75	1	3
185	2.67756105505994	1	1	3.80978621712722	7	5.65605788295626	7	3.68011831925236	5.29028740467079	1	6.36678929298047	4.57223493845441	5.52772306028864	2.21378556613165	4.2160436498059	3.32526181396847	6.844457963259	6.47165101625308	5.5700058757921	5.54809681839567	5.4138766090086	3.48532626077214	6.63610660352831	7	1	7	1	1	7	7	7	7	7	7	2	2	2	7	7	1	7	7	7	7	7	3	72.5	1	3
186	2.28948123168815	4.51061115934396	1	7	6.65951903528445	4.97907792674672	6.44863756528794	4.11678607762585	4.87206184041453	5.90935926961608	6.76321651193338	5.43808561945654	6.32318194491521	3.7678560915153	4.09808587892464	6.88758851669265	4.35112644209759	5.14987366585028	2.58994118261049	5.07694066689326	4.44856333232834	3.06089459174913	6.36752536377644	7	1	7	1	1	7	7	7	7	7	7	7	1	1	7	7	4	7	7	1	7	4	7	69.25	1	3
187	3.41566466628027	1.51403594048405	1.26115586738437	5.44358852833456	6.53277601508581	4.71737307062248	5.42830201138725	3.8100433368751	1.83849538544323	2.4450687117895	5.13299874506469	7	4.78915637508603	4.28353184460895	5.1470652329892	2.79144008507312	7	7	4.55297460887428	6.20631158107161	5.09022609573693	4.74890634312584	5.60096913445005	7	1	7	1	1	7	7	7	7	7	7	7	2	1	3	7	1	7	7	7	7	7	7	71	1	3
188	5.91170207749516	2.21010629255765	2.8815503329708	5.55105054939757	5.52828590323248	5.18621530063944	6.83683780043613	5.95136977367689	6.47069360772668	4.80057258222891	3.34547519672072	7	6.96803552775118	3.43490595154804	2.32080588330117	6.22293819445644	6.6605081326075	4.24092796189722	3.36817528652231	4.24592742053098	3.24394372162787	5.49934400091583	1.81934912911598	7	1	7	1	7	7	5	7	1	7	7	3	2	2	7	7	1	7	7	7	7	7	4	69.75	1	3
[truncated: 5 more columns]
