# Supplementary material for: How Are Mate Preferences Linked with Actual Mate Selection? Tests of Mate Preference Integration Algorithms Using Computer Simulations and Actual Mating Couples
Source: PLoS One. 2016 Jun 8;11(6):e0156078. doi: 10.1371/journal.pone.0156078 (PMC4898694; doi:10.1371/journal.pone.0156078)
Supplement: S2 Data — Long-term couple and agent-based model data analyzed in Study 3. (ZIP) [file pone.0156078.s002.zip › S10/Polynomial Model Data/Polynomial Couple Population 01152016 1103.csv]

	trait1	trait2	trait3	trait4	trait5	trait6	trait7	trait8	trait9	trait10	trait11	trait12	trait13	trait14	trait15	trait16	trait17	trait18	trait19	trait20	trait21	trait22	trait23	preference1	preference2	preference3	preference4	preference5	preference6	preference7	preference8	preference9	preference10	preference11	preference12	preference13	preference14	preference15	preference16	preference17	preference18	preference19	preference20	preference21	preference22	preference23	fitpoints	sex	algorithm
1	7	6.22892148338586	5.51593910735799	7	6.25095987648681	3.86358646691989	7	6.09932972941793	6.64164864306873	7	6.83666965926158	7	4.86609060872694	6.6814510146469	5.91318894794718	3.37208025396414	5.26745307231204	6.875605675333	7	4.18869538283148	6.82911401489464	7	6.81917086362152	7	7	7	3	2	7	7	1	7	1	1	7	2	2	7	1	7	7	1	7	7	7	7	88	0	3
2	7	4.08632799051491	6.22198078342744	7	7	6.77313327849194	5.77457261196844	7	6.3979001637581	6.58522986006958	6.91718170677691	7	2.43032805522147	6.44257920211426	6.93331232641038	6.98878041885029	6.53567403778593	7	6.8339998948054	5.01357015024311	6.49896325528932	7	6.32202635304818	7	7	7	7	1	7	7	2	4	1	1	2	1	7	7	1	7	3	3	7	3	2	7	79.75	0	3
3	6.21761890322623	3.81990152493406	4.59602150839258	4.51336836361885	6.89119986829896	5.83603586345944	6.09904039753596	5.46119163228404	5.97726446946183	7	6.47707262509072	6.24599980751499	7	5.62263701215483	7	7	6.14640589363352	7	7	4.09514810600295	6.96828344081456	6.06340093694767	6.86871036592723	7	7	7	7	7	7	7	2	7	7	2	7	7	4	1	3	7	2	3	7	3	3	7	81.5	0	3
4	6.98361040994301	5.47083427614156	4.31324595460972	5.74121107481343	5.19297565248701	5.47446823551282	7	5.95099316563033	5.88522648174074	7	6.97524203666181	6.16126889051116	6.61079974050092	6.30388700915216	6.9252279938052	6.20300856875705	5.85141353663139	4.80213942500433	6.94771904817764	5.8560425797392	5.24709290471343	6.96607161071053	6.85704818261101	7	7	7	1	7	3	7	3	7	1	1	7	1	6	7	1	3	7	2	2	2	2	7	99.25	0	3
5	7	3.35271206279608	4.57920359149553	6.68353779634371	6.0123624852619	4.77431991094893	5.70246978548993	7	6.4165166985908	6.68904334445225	6.61957973887452	7	2.70387533282419	7	7	6.93223410519293	7	7	6.05411188348604	5.87816466033571	5.09472461013516	7	6.82381060497096	7	7	7	7	1	7	7	3	3	7	1	7	1	7	7	1	7	7	3	7	7	2	7	86	0	3
6	6.46700910346729	3.86735782548861	5.77855754293317	6.48040765782279	5.80092926642466	7	6.4287573005913	6.56182016514704	6.06707982067027	3.08363444812058	6.70366838246761	5.47615525776219	5.25565721317368	5.2331590517369	7	2.5986363935666	6.7024923014249	6.69990394963382	7	4.76868608589625	6.88064124505069	6.00006354705804	7	7	7	7	7	1	7	7	1	7	7	1	4	1	2	7	4	7	7	3	7	3	3	1	90.75	0	3
7	6.55702294727772	6.52585189278934	4.54335435793078	7	5.31770606645552	4.77193457066941	6.69666443709468	6.37568870773172	7	6.62063922148418	6.66717171861301	2.63578560870734	7	6.97342105066708	6.05368862172763	3.54917076962844	5.52659438955305	6.94897713972257	6.43918768306464	6.88237896348641	6.42264921697639	5.08426210549298	6.9509298931385	7	7	7	1	7	4	7	1	3	1	1	3	7	3	2	7	3	4	1	7	7	1	2	89.5	0	3
8	6.96439700841142	4.38179600266459	6.44384639016386	6.55951984448064	4.69966750060798	7	6.81952530800931	6.16924410608569	6.57803622179432	1.96437882310585	4.00623296396426	5.43054539263174	3.7761228256613	6.97710195583514	6.03321726012956	3.80967945881629	7	6.44934955865788	6.6190979316148	5.26688375134085	6.50033372092903	7	4.38031607168432	7	7	7	7	1	7	7	1	3	7	1	7	7	2	1	1	2	3	7	7	2	2	2	91.25	0	3
9	6.31710881825241	3.22313038038971	5.50055279536606	7	6.61285988870031	6.56539108643085	5.98285503028267	4.82598730276251	6.51491233388512	7	6.05024050641927	4.9095404092474	3.9070642387017	6.12743967548293	6.50147661304134	6.90279271862707	6.79541802877465	6.82585399912052	4.6502877363544	5.66286319218642	6.94617971753171	6.82819334402697	6.02545035986327	7	7	7	7	1	7	7	2	3	7	1	2	1	7	1	7	7	3	7	7	7	2	1	83	0	3
10	6.60590420313787	2.84947370287344	6.71241589493266	4.05232624758341	7	7	6.29150526865838	5.24790783741737	5.43943828187977	3.81661522841661	6.80111953213667	7	6.07158444581389	5.80628684852966	6.62700935431939	2.79116070572835	7	2.59871931367669	6.81213299858041	5.31577404576265	6.839305566811	6.03865975896867	6.6595776298763	2	7	7	7	1	7	7	1	7	7	1	7	1	7	3	1	7	7	1	1	2	2	7	98.75	0	3
11	5.89894381827326	5.84571253073325	2.89124475034966	6.53398348731118	6.0291361418448	7	6.93861963019086	7	6.35994169626911	6.91632958861229	5.30074964996778	5.07175610633665	5.58132239815969	6.47772744168961	7	4.16978557571872	6.66802041646265	4.94696277451491	7	5.95768000023439	7	5.67341368759965	6.23826746563803	7	7	7	2	4	7	7	2	7	7	1	7	1	3	7	2	7	7	7	2	3	2	7	90.5	0	3
12	7	3.5821665364062	4.4320996238004	3.44466357361628	7	4.88255894396766	7	5.65292589163882	6.65222210764408	5.84627627640642	6.71328803834646	5.26954314197519	6.19122635050879	5.84975032795927	5.09567084217963	7	6.00562842870738	6.00667489795092	6.90490107753616	5.31374948955816	7	7	6.63933548344103	7	7	7	7	7	7	7	1	2	1	1	7	7	4	1	1	7	7	3	7	4	3	7	80.25	0	3
13	6.45193829839107	3.79104249116668	6.19120066940538	4.59370919097215	6.82733593319503	5.030113766898	6.1569567919446	5.38790174723094	6.05952378365136	4.82468441855355	6.71540779881033	5.01963611065264	7	6.83713998739722	5.37285161914558	7	5.13175977525924	6.70883838726405	7	5.91988372222368	5.93496924966514	6.3221817711063	6.01057745018986	7	7	7	7	7	7	7	1	2	7	1	3	7	4	1	2	7	7	7	7	3	3	7	79	0	3
14	5.61780716580089	2.93591332831047	5.98900618161308	6.57498513208248	6.4142767474714	3.79411378673364	5.07915401296099	4.62152740522427	7	7	5.99934198767936	5.77241032011399	5.54100648020104	5.77486986262498	6.57299519786332	6.65761869746167	6.82386588560983	3.94081260941917	5.41442479593187	5.24176042183037	7	7	6.57450090461641	7	7	7	7	1	7	7	2	3	7	1	7	7	1	7	1	7	3	7	7	7	3	1	82.75	0	3
15	4.71421086395293	2.42323875944167	5.76387237050113	7	7	4.26722626025142	7	5.52086120357305	6.83054724228116	7	7	7	5.88316376606207	4.10811843600926	6.23671441550297	3.05245289139107	7	7	2.36229891852242	7	5.1652115662189	5.52075126862463	6.10422248091133	7	7	7	7	1	7	7	1	2	7	1	7	1	7	7	7	5	7	7	7	3	2	2	94.5	0	3
16	6.24380788486183	2.22421663338611	7	4.3711206853388	7	4.58744205611376	7	5.8431480991183	6.16542271621801	3.95508340823407	7	6.9152047010428	5.75449242781809	5.40270204657964	5.0422787838465	5.89571565355222	6.47447013665239	5.37750134632592	7	4.77324870283099	6.03428691402084	6.94995516787033	5.70458615194923	3	7	7	7	1	7	7	1	7	7	1	7	7	2	7	7	7	7	3	2	7	2	7	75.25	0	3
17	6.66859516524784	6.40539862301078	5.70381997385784	6.40722357732874	5.31911937642371	4.31486415346917	7	3.93034203041524	7	6.89511286533532	6.7642587379728	5.00444297611552	7	6.32341445959954	6.31736122985373	5.80144877416529	6.83840123924582	7	4.95452458195143	6.24481511535225	5.78991737009575	7	5.22900333769941	1	7	7	7	1	7	7	1	7	7	1	7	2	7	7	7	7	7	7	2	6	7	7	93	0	3
18	6.45006960470422	2.9166423083408	6.96146311505408	6.68681696944957	5.95813015763317	4.33911102502606	6.14157172071389	6.51280833772707	6.81729436582469	1.4466714898587	2.66916583899678	5.91657433049465	7	7	7	4.35721998835678	6.63409500223359	6.13541306532382	5.77350576039603	5.91551473569338	7	4.91913544944541	7	1	7	7	7	1	7	7	4	7	7	1	7	7	5	5	1	1	7	1	2	7	3	7	78.75	0	3
19	6.47260533256736	2.41081713571861	6.20202235198579	5.68357426006347	5.36831587905842	1.13150145579525	7	2.76070043901827	4.85614752640418	5.95373355752146	5.58439196622663	4.58211346127252	6.52179087673083	4.57419018188013	6.3884730707766	5.05812543710099	6.26716958795935	7	7	6.62807824491258	6.61347053394059	7	6.7090193656033	6	7	7	7	1	7	7	1	2	5	1	2	7	7	7	2	7	7	7	7	7	2	7	87.5	0	3
20	6.92475769618849	1.98677937841333	6.61618925285034	6.75438187077541	6.98426852644784	4.56959416656755	6.73555901295957	6.25986287891524	4.89779195518202	6.98387819823849	2.13643822186555	7	5.54228406664914	4.00537117578127	6.32249499414429	6.91161917871148	2.56874666899734	6.70801392669218	3.78467847397084	6.92212899377852	6.58930718804363	7	6.50729699639687	7	7	7	7	1	7	7	1	7	2	1	7	7	3	7	2	7	7	7	4	3	3	7	84.25	0	3
21	5.59626823041426	4.2563121765726	5.19347893503919	4.45908868471098	6.53169848878083	4.39147681568853	6.33298512349376	5.20746477556431	5.94323123525615	6.54158248588753	6.12378808943825	4.79037327468497	4.50337856058849	5.8655998006098	6.19654478286276	6.74229436960054	5.96701128218692	7	7	5.29096929331642	6.9024389764162	5.50827370829048	6.8495037142091	7	7	7	7	7	7	7	1	2	7	1	6	7	3	7	1	7	7	7	7	3	3	7	79	0	3
22	7	1	6.78148522643653	5.81390046759713	5.55877336261917	1	7	3.85808199316651	5.96355014653901	7	6.13006755321379	3.10505208398304	6.34131423240847	5.82925208291299	7	6.21004235385644	6.1126939976099	6.4374158394263	6.38464844262592	2.72882640368055	6.76001776384642	5.80317656469085	7	7	7	7	7	1	3	7	1	7	7	7	2	7	2	7	1	7	7	7	7	4	1	1	92.75	0	3
23	4.80440542771443	4.85413104417584	6.82939302923392	4.5048645497674	6.47556078625217	6.32897428587905	6.87703434959947	4.62451068376919	5.32393342511019	5.15990848729585	5.83739750700383	6.14765431860016	6.08573666245472	6.15805172499424	5.80111961713971	1.43125861403593	6.68063240228915	7	6.80841557425079	6.69846041701292	6.03303477629155	5.57406165527656	6.56761572302026	7	7	7	3	1	7	7	1	1	7	7	7	5	2	1	7	4	2	7	7	7	1	1	88.5	0	3
24	5.9132361564965	6.3621825810788	5.56210527006261	5.08892492859813	5.57178813676966	5.55064554480891	6.1835599486594	7	5.99145878767718	6.62587621778183	4.90601426362607	4.97975452428357	4.00464210940918	7	5.66322873659052	2.20102283305781	6.05819574678045	6.65251995962152	4.45288264502901	6.45474184498462	5.95863112823927	6.64800615577121	6.45930256161233	7	7	7	1	2	7	7	1	7	2	1	7	7	3	7	1	7	1	7	7	2	2	1	78.25	0	3
25	7	4.66190513059776	3.89212128101284	3.72826286080575	5.61558693911787	5.68877304639892	6.50929392712053	1.96627667899962	7	1	5.87166530195182	7	6.52921669619426	6.19282941156261	3.24283523017204	6.44096594134893	6.07249705782292	7	6.74274127766306	5.9636581064402	6.10187983074445	5.30950547334322	7	7	7	7	7	7	4	7	2	1	1	6	5	7	2	1	1	7	7	7	7	7	4	7	69	0	3
26	6.9859346491527	2.36410958627589	5.94079376802132	6.23117711581586	5.9468379410359	6.59972536641594	7	1.9400277257498	5.41857110157924	6.4246245885146	4.71792458288872	6.19093406512572	6.59129909250161	4.13834685174164	6.0751481329741	5.3575974318109	6.91304867188846	6.18061684916479	5.04934257082359	3.86181001089835	5.11116283305507	6.28733678808093	6.79267400669523	2	7	7	7	1	7	7	1	2	5	1	1	7	7	7	1	7	1	7	7	5	4	7	97.75	0	3
27	4.2592411190952	1	5.16299149739358	6.77365396695309	7	4.43765789460367	7	6.35713876136158	5.04315471908164	5.98118896252822	6.06657091312298	3.63983277472665	4.96729840564959	7	6.24469824389726	6.32001134555627	5.2904681174341	6.70197054097861	6.74745861121202	6.73086358767375	6.66822569700694	4.59604568485394	4.80240589991979	6	7	7	7	1	7	7	1	2	7	1	2	2	2	1	1	7	3	2	7	4	3	7	90.5	0	3
28	7	1.27752790435897	6.22248702121826	5.96047259262997	6.70326069533327	6.46046525375423	5.66965288418148	6.46192001879031	5.7844873777834	6.00131322844606	1	5.37420747389303	6.27459902484065	3.23541389742894	7	4.49584229014564	6.22036709904764	6.13805076880199	5.81625422112082	6.42682805901164	7	6.40051211432881	6.15556315786786	7	7	7	7	1	7	7	1	7	1	1	7	7	4	3	2	7	3	7	7	2	2	7	85.25	0	3
29	6.9159741158125	1.33250628586791	4.60531019114517	6.31291870638138	3.83418671274082	3.07019106092879	6.26040153077202	5.57442154590833	6.37543443342218	5.43593011759221	6.0629110290164	5.43578350467945	6.57644047216017	5.84814698494965	6.85748562762949	6.33712674649605	4.77789377731632	6.87172962788121	7	3.20492420229407	7	6.48593608803635	5.34592315109796	1	7	7	7	7	7	7	3	3	7	1	7	7	2	7	1	7	7	1	1	7	1	7	91	0	3
30	7	2.99898319741208	4.90569183217275	3.83080512543685	4.48338130596638	7	6.33054373185391	3.78517854801122	6.81502797147932	6.06222685738833	4.80388098266924	6.10979879376024	6.00948526173649	5.64336399934601	6.61708101908901	4.32456367921207	3.94953155542725	7	6.86857228869431	6.3844184689973	6.6491218138596	5.3980162517117	5.75812509178452	1	7	7	7	7	7	7	1	7	1	1	3	7	7	7	1	7	2	7	2	7	4	7	91.75	0	3
31	6.83354011844424	1.37976481485345	6.5943120561862	5.77344962228107	7	6.18372379143157	5.71244757335331	5.41343780957873	6.30290019606844	6.79664155806719	2.68692309404854	5.44772718263951	4.08708120584141	3.44912203972146	6.56409729622604	6.18718345392137	2.47428194882651	6.35159344480344	5.89455092053088	6.92300050397198	7	6.74702448916301	7	7	7	7	7	1	7	7	1	1	1	1	7	7	3	7	2	7	7	7	4	3	3	7	83.5	0	3
32	7	3.26339415399152	6.10683977764522	6.89877033922118	4.93217482985556	4.77902064699193	6.19348996846278	2.57445055918415	3.15462296483309	6.33405044596936	6.48275305045246	5.06635883553644	7	2.36122140660473	6.0483105855066	5.19189803944028	6.43210638073336	6.78489359589956	6.61798572668675	6.98898590156112	6.30696094497324	6.13741096551527	6.49087939106724	6	7	7	7	1	7	7	1	2	4	1	2	7	7	7	1	7	7	7	7	7	2	7	84.25	0	3
33	6.85046695849328	5.47402985000358	6.41055782720376	5.49363001714489	6.17830581549144	1	5.67435725743277	4.83728955133489	5.85740195068059	6.90406152138912	6.74734186359952	4.56308048107186	6.04966589437672	6.82472006157329	3.14672067780573	6.38610031675857	7	7	7	4.96538037860714	6.44216709891667	5.39493109600126	5.25478116245028	7	7	7	2	7	2	7	1	2	7	1	4	7	3	1	2	3	1	7	7	3	4	1	85	0	3
34	5.34568212276071	1.18946216560499	5.25885647401478	6.78519947951013	6.90998177072379	3.05535821866736	6.5769697851628	5.40902346419427	5.9015197512306	5.87675028677937	5.63476374806874	3.63412087427688	4.3146364161975	1.23272883440527	6.10653593803818	6.05567529203275	6.88321229175209	6.40566844436234	6.84563378913669	6.46974369836077	5.79296167238136	6.51363910563435	7	7	7	7	7	1	7	7	1	2	2	1	7	2	2	1	1	2	7	7	7	2	3	7	98.75	0	3
35	7	4.77100388011491	4.82033890154985	6.10744840325252	5.54272814129533	6.83613907706666	4.17362461997962	6.45795533221997	2.62048277880498	6.46140967807285	4.61787200511787	4.21242840678336	7	6.27870918663503	5.81672827867412	6.12191317447313	5.22016040352117	5.82740944084234	6.38980576320084	6.24190693723601	6.17666575981118	5.38120833171197	5.79483872336988	7	7	7	2	7	7	7	1	2	1	1	3	7	1	7	1	7	1	7	7	2	2	1	83.5	0	3
36	6.39106486151749	2.86846502283239	6.47469544501956	5.38173640223478	5.29286294073941	2.55452345123965	6.14950212981402	3.61871117473566	3.38116174939282	7	5.54756288385484	5.98465672060869	6.63288174862772	3.63345658448297	5.92465447459101	5.4424333087904	6.02578871254795	7	5.81281407264893	7	6.41556784449265	5.64918228496342	6.11645246802148	5	7	7	7	1	7	7	1	2	4	7	2	7	7	7	2	7	7	6	7	7	2	7	83.25	0	3
37	7	2.93669208457807	3.81055578829906	7	3.34001134734266	3.48477934157054	6.54574791720396	5.75895483061799	5.93400615246143	5.8050949092565	5.96414563914172	3.98478851309512	5.9169734540027	6.86342127465312	7	7	4.72155305589215	6.70244483313973	7	4.17265212409553	6.77208501923896	3.91152349787955	5.88101846019223	1	7	7	7	7	7	7	1	7	1	1	7	7	2	7	1	7	7	7	1	7	2	7	79	0	3
38	6.92488467531688	4.03907728202172	7	5.64824025848833	6.64107518701655	6.31904368863124	6.24950078019175	6.5662938230418	4.55916555382376	5.4720696771192	6.77579923947457	6.25197801215579	2.70360031655125	4.86458125443855	5.96458734697604	6.75523426609853	2.66010853164009	6.31835115072667	3.20503977663573	5.9094378000996	6.16628997976638	6.48227685526671	7	7	7	7	2	1	7	7	1	2	7	1	7	7	2	2	3	3	7	5	7	3	7	7	74.75	0	3
39	7	2.95799220595848	6.29566691108002	5.45931584299131	6.72467975655576	1.50339332790577	7	3.64082642359475	4.94649013446481	4.21814311327157	6.45805737776647	6.00862318431582	6.84203081345909	6.45785323598914	3.4667477219806	4.91834597985853	4.96134847003569	6.56920540673551	6.6469106602065	6.81278845354033	4.69665862980693	6.68519703136136	4.04799643226362	7	7	7	7	1	2	7	2	2	1	1	4	7	1	2	2	7	3	7	7	5	3	1	78.5	0	3
40	5.08743198126317	3.02481232741838	6.49991694815985	5.44701738968923	5.24481051167289	7	5.80172833938544	5.10277704232185	3.82672625182836	5.31438826180356	7	4.84756431773041	6.96459087867685	6.89546317900072	7	2.31393720895589	4.69453063128851	7	6.59636428378169	5.9977055850795	5.43698909484983	6.09951724882582	5.84359621848639	7	7	7	7	1	7	7	2	2	7	1	7	7	1	4	7	7	7	2	7	6	7	1	83.25	0	3
41	6.11755275351277	5.20760227622545	7	3.99642679610872	6.58816686273324	6.86549378157331	6.8686669317796	2.96882595596506	4.30496759611598	6.01882932305201	4.94099463386531	4.11448940986162	5.98525817435597	1.42805809986132	6.61586057426469	5.88863766783153	6.0148299790984	6.81760502568272	5.00025210301379	6.25202467336615	6.34744462275791	6.11154325675028	6.93905240255192	2	7	7	7	1	7	7	1	2	7	1	1	7	1	1	1	7	7	7	7	7	3	2	86	0	3
42	6.07335190818477	3.80138851987932	6.15946779494343	6.68604668768599	5.07787833810096	5.0856847255515	5.81781915666424	6.3364461955499	6.49415909996427	4.12128573699968	4.26973218999194	5.86331271864622	3.65214604196237	6.41494199653827	7	2.07093746285227	5.63324566466642	6.66123970007212	5.63048374271983	5.53371790695032	5.89667109198003	7	6.10727026373539	2	7	7	7	1	7	7	1	2	7	1	2	1	1	7	1	7	6	7	7	7	2	7	87.75	0	3
43	5.34207463624886	2.44753130639892	2.50251361013172	6.64294610948568	6.01178877547008	4.79572451020258	6.2572320787088	6.15432829051021	3.97703688651986	4.22936307909527	5.46546920688774	5.48716618720872	7	3.45641622700398	2.53165620696713	4.03677063482171	6.88925103419368	5.84512876664937	6.56107381171461	7	6.87588421509177	5.8723448129619	7	7	7	7	7	1	7	7	1	1	2	1	7	7	1	3	7	1	7	7	7	2	1	1	87.5	0	3
44	5.62288143388689	5.11010708818516	6.42741926314993	5.26452654266502	4.62296217238859	6.35111115031399	4.10093253082471	5.09538093560378	5.24453643480945	5.56943560588105	6.38762159335113	4.50746030197449	5.56873418147455	7	5.72818550074071	6.77649196627263	6.79130886631754	5.74238831798517	6.38959361259052	6.88055851351286	5.49384272422504	6.51477850905226	6.15911824414223	7	7	7	1	5	7	7	1	7	7	1	7	7	2	7	1	7	1	7	7	2	2	2	79.25	0	3
45	6.10249289518485	6.11808987766729	2.80038673254392	6.21896507517852	7	4.06569442146482	7	4.76449887278933	3.96589628408702	6.7520097939692	6.76037762973885	5.28710374618681	5.15301423402016	6.37197260181185	6.80022083870384	6.88073614164134	7	5.99980047483913	6.23736317086697	5.17352211235327	5.15738252040058	4.27557857035261	5.49596022204631	7	7	7	2	1	7	7	2	3	7	1	7	1	1	7	1	7	7	7	1	3	1	7	83	0	3
46	6.16358123387514	4.89337769528645	7	5.8773364991359	6.10593933152384	2.16690835138473	4.84223548239253	3.3775393057142	2.86222213435745	6.73158643969187	7	4.79115168142922	4.44514147204152	6.48352461425666	2.91607051347997	6.78949275835361	6.61626529676424	6.48224314158049	7	6.27098890022735	5.66785442197229	6.49571745750082	5.75358134425135	7	7	7	2	7	7	7	1	4	7	1	7	7	3	7	3	7	3	7	7	4	3	7	90.75	0	3
47	6.19019725593999	2.69304318026017	3.17714971710945	4.04397191937407	3.50948365130803	7	5.49540495041978	2.97979062858991	6.72232345686452	5.26497737305121	6.06096237864143	7	5.1611310164153	6.08925168886958	5.46481996721023	2.39044855898839	6.47548221165071	6.3263158988932	7	5.80352859185457	6.5782981803713	5.48939807218835	4.59587090200877	1	7	7	7	7	7	7	1	7	1	1	3	7	7	7	1	1	1	7	2	7	6	7	69.5	0	3
48	6.10688526399159	2.12779623640249	6.22763300169208	5.5067402679924	6.91186182908138	4.29638114317864	6.16635782004985	5.93947321726949	5.97676100963242	5.40627700137175	5.86977911819032	4.64259252164893	7	3.05130729654027	4.0206236112713	5.50815505467823	7	7	6.17374720783815	5.18342789760559	5.73108999352027	7	5.57433160273219	7	7	7	7	1	7	7	1	7	2	1	5	7	3	7	7	7	7	7	7	6	2	7	66.25	0	3
49	2.275796288192	4.75885619707029	2.99372852915826	6.12533280275845	7	5.67454505765641	6.20389086824081	7	6.24317917379795	2.62844484779038	5.90733609595341	6.54890931675469	5.13370526705301	2.76920333091312	6.41581718180765	4.25196793161941	1.85577434130487	6.9582215059559	4.93481624484671	6.05989941694374	6.30451410690506	7	4.79780508835034	7	7	7	5	1	7	7	1	2	7	1	2	7	1	7	2	7	7	7	7	4	2	7	69	0	3
50	7	7	3.69499930041569	6.61567262641033	7	2.05000714193329	4.6027976898958	5.98595908480773	4.8149661295752	5.77897243414651	6.89233791622841	5.41859022349751	6.19058677365156	7	4.16268933897903	3.6990378933716	5.01443751775161	7	4.81626359753135	7	5.45361319329038	7	6.18367816187969	7	7	7	2	7	7	7	1	7	7	1	7	7	1	5	7	2	2	1	7	1	7	7	74.75	0	3
51	7	4.55980522923355	5.7307645776052	6.59144612654389	5.57044010959414	6.80547127834063	5.49076516943357	5.7462874602768	4.40732251351118	5.05761154742492	4.6899842680001	4.90877754873563	5.49288027209893	7	6.56470632260019	4.91381352947004	5.68803113124796	5.41280614062976	4.97443110865968	6.06734012830493	5.44886249849998	5.98081879458211	6.29489171098195	7	7	7	1	2	7	7	1	2	1	1	7	7	1	7	1	7	5	7	7	2	1	1	85.5	0	3
52	2.2124892738786	4.73032001212253	2.91232179417728	5.30933917861509	6.97258395800776	5.11100400675933	7	4.78852211424509	4.99439336554418	4.722669954025	2.24112195097184	6.60924442480576	5.99015653023437	5.43811283511279	5.02367764155397	5.75630666487819	2.57746758522645	7	6.81843498808284	4.73436691964394	7	7	4.73794348277779	7	7	7	7	1	7	7	1	1	7	1	7	7	1	3	1	2	7	7	7	4	2	7	66.25	0	3
53	6.21766237716523	5.05834887780892	6.61833449219602	4.03983450266282	6.38795137773372	6.58287013017148	5.96601816029115	3.36719604174467	3.60064001341516	5.46736724255021	4.58078052598452	3.57998546051893	7	6.78417877441007	6.34780585574005	6.35985909834438	6.99504076453646	6.01697225212516	6.76106092349848	4.80840349300806	6.03392790013743	6.33194621937534	6.59109686318402	2	7	7	7	1	7	7	1	2	7	1	1	7	1	7	1	7	7	7	7	6	2	7	76	0	3
54	6.00404302332893	2.6363410060139	6.5097985925468	5.76300964798545	7	3.47730286235369	6.18048607166713	4.38901184354852	5.55902876131317	5.07231052635901	5.71275728903927	4.55242920205738	6.92450468724447	3.63395047253206	3.73536312434437	4.20860650497277	6.18141714815621	6.29800911030061	7	6.67900984631561	5.1332142704813	7	5.82705814246639	6	7	7	7	1	7	7	2	7	7	1	7	7	3	7	7	7	7	7	5	7	2	7	61.75	0	3
55	7	1	6.50476077749043	5.6045948800654	5.91530059603397	1	7	2.62673523751761	5.66036527099305	7	5.72855723136537	3.14194467963419	5.98115425108352	5.02071726348916	6.63354180375678	6.71355966513823	5.99981752682236	6.38597885867611	6.00331498944367	3.95466731727761	5.94914132221569	5.02398737813144	6.70425134977715	7	7	7	7	1	1	7	1	2	7	7	1	7	1	7	1	7	7	7	7	5	1	2	71.5	0	3
56	6.06310129563985	3.91499420432349	2.66638666079155	6.2374103285203	4.99559100649272	5.85126672883601	5.9978776574015	3.76852883570967	5.05155994992406	7	5.99406190263045	6.0030001953765	2.67868980053787	5.68617286510144	7	3.92364373685211	5.50240940139828	7	6.34923616309817	4.65583623648077	4.79769611819471	5.81480449141967	5.46923235159893	7	7	7	7	7	7	7	1	2	1	1	2	7	7	1	1	1	5	7	7	4	4	7	73.25	0	3
57	7	3.78380344481204	1.41791908490886	6.50666406415671	6.689435915508	3.98573915403942	4.6044805028531	5.40349344571572	6.94597731313143	5.83954193447242	6.85051143948074	6.53007880577935	3.22505212254511	5.70491060619169	6.4329932964922	4.56058677806443	6.26475853828911	7	5.43473721109287	6.52268374688341	5.47136224944655	5.53416435423153	5.98859641022986	7	7	7	3	2	7	7	2	4	7	1	7	7	7	7	7	7	7	1	7	7	3	7	81	0	3
58	5.55459472739884	5.33307235403987	6.37383433625603	5.09413409141533	6.41113553876366	6.04205792156148	4.73259092090934	7	6.4521893242717	7	7	5.20207089988146	5.06715663881082	6.51993331577053	7	3.16658925928843	6.6333752701651	6.51383969716828	5.3993406439738	5.67779101584994	5.92350377262812	4.74455997344047	5.61087288829531	3	7	7	7	1	7	7	2	7	3	1	7	7	1	7	1	1	7	1	7	3	5	7	68.75	0	3
59	5.58709699222822	4.85484464034105	7	6.45348073074512	6.64913567180242	5.38734043519152	6.66144589387206	6.39308066024121	6.60873324081378	7	1.5158266937579	7	4.77833233065982	4.91762671157042	6.45244826774933	6.77954080603979	1.53196563791984	4.35200739143529	5.26707527763846	6.54366785191855	6.93255874390763	3.50113585198659	4.90653662803669	2	7	7	7	1	7	7	3	2	7	1	1	1	7	7	7	7	7	2	7	3	2	2	60.5	0	3
60	7	2.36939559311855	7	4.47886059275457	6.33211545735627	3.15673148953791	3.29773229813135	2.48701061687027	6.2986930682579	4.87641201813041	4.02204809622596	3.89204480316484	6.40326082227919	7	6.72139864240669	3.19297559052186	3.30069976319288	6.52874738644537	5.70937106116501	4.43900542410617	4.83520290267514	7	7	5	7	7	7	1	1	7	1	7	4	1	2	7	1	1	7	2	7	7	7	3	1	1	74.25	0	3
61	6.4711261539539	4.66493960054667	7	2.21065780411009	7	6.86876209533504	6.08162813142305	3.86448757300728	4.45403015229149	6.25767135338055	4.17786583580994	4.03440253572667	5.8579080855671	2.05453657223171	7	6.47962619793932	7	6.52999056706688	3.44063724611569	4.8846542349734	7	5.14940419772684	6.80429836257977	3	7	7	7	1	7	7	1	7	7	1	1	7	1	7	1	7	7	7	7	4	2	7	74	0	3
62	3.98915939406498	4.33617546455624	6.88397272354185	7	5.67339038724935	4.36504322027716	7	5.10972385191224	5.76390098774418	6.88000631392287	6.86676216291607	3.58164918989745	4.1369876602989	6.49678782746505	5.19927067915992	3.36268429321567	5.86892766760812	5.04111186063763	5.5115779670178	5.879389490505	6.10406657494612	4.6202995422165	5.79774480730344	7	7	7	7	1	7	7	1	3	7	2	1	1	3	1	1	7	7	7	7	4	2	7	85.75	0	3
63	6.45952450882798	7	6.10442588881999	5.64371929639116	6.02019673007257	2.13441438199814	6.01501567069414	6.89264252545074	6.23481990879231	5.06844713982597	6.86380633779268	3.94759478408979	6.14971736610331	5.1966942565868	5.88576915196001	6.97160756673791	5.36404892055172	7	2.84835004674503	4.12317299428221	6.33262343957911	4.15997348703353	6.48892023764601	1	7	7	7	7	1	7	1	1	2	7	7	3	1	3	1	7	7	6	7	4	2	2	68.5	0	3
64	6.38280653465614	2.53583410285725	6.97667430185715	4.7365146554843	5.94082532438668	7	6.10186087639025	4.42592150226017	3.96451502600757	5.93533859534423	4.06732222977156	5.49510962579458	5.36551599507439	5.81678020165728	5.83777730282459	4.64512194959078	5.34110180784881	7	5.21888211529218	5.116003153054	6.18343202200452	6.28357871096363	4.48824701197943	5	7	7	7	1	7	7	1	2	7	1	1	6	1	1	1	3	7	7	7	2	3	2	70.25	0	3
65	6.8725330469294	2.82214394373985	7	4.38942306963444	6.66089278035026	1	5.84151668407424	7	2.93036346750545	4.73207294118258	1	5.20707023612687	7	4.26349181881106	4.99737928998653	5.96506854042454	3.89962168392755	4.30730399378133	6.7761819277443	6.13432503307703	7	3.50596594492894	7	3	7	7	7	1	7	7	2	7	7	1	1	1	1	4	7	5	7	2	7	4	2	7	66	0	3
66	6.69227828430452	1.42042572553647	2.86793956887106	4.61300046250076	5.76146009647904	3.71220365383066	6.24458701039488	5.66055907167719	5.03002161700998	2.09105755803217	5.94031381417101	5.25170754627345	5.11341117958285	5.63897060700882	4.1953535725202	6.04029888017716	5.21191306636524	6.82207804352209	5.69122412554548	4.5908317521463	5.38450428798262	7	6.79757381440342	7	7	7	4	1	7	7	2	1	7	1	2	7	1	7	7	7	7	1	1	2	7	1	67.75	0	3
67	5.98933080324481	4.92982678279551	6.03114716068163	6.62969348909258	6.75778247781939	5.64222359252332	6.61829341777589	5.52618874489243	6.32995025430416	6.59060364716297	3.46329261410102	6.73504041260136	3.87774059293865	6.19150982840523	6.63985959817749	5.08937247499162	6.91162711168417	5.71472519720783	1.30380486463802	4.91126125357078	4.1653660999635	5.33203153365077	6.79812594018924	3	7	7	7	1	7	7	1	7	7	1	4	7	2	2	1	7	7	2	2	3	7	7	63.5	0	3
68	5.72416492353585	5.03066961928889	6.89188296374766	4.13024726010671	6.81550079496383	5.22614603311755	5.36677845440825	6.98134640937849	6.80671397886606	4.82276812968227	3.74695010563721	5.97042786789309	5.21820604491918	4.95221629397626	7	6.03728080967929	6.20622971617004	6.05766905244412	4.19167320997822	4.88671244807691	7	5.37690882673161	6.06295876530087	4	7	7	7	1	7	7	2	2	7	1	7	1	7	7	1	7	2	2	7	7	1	7	60.25	0	3
69	6.6374551208033	6.73172043215254	5.41703504685943	4.26941016537224	6.83812873289351	5.64839729228356	6.12271203608825	3.15085943503951	7	6.43879628544452	5.87003499876119	4.08260018283352	5.27376632506537	6.05939208823937	5.17442494432573	1.76637998877441	4.92087148304647	6.44530511865261	7	5.76679610180108	5.54624304007674	6.24003553779475	5.4830930854503	1	7	7	7	7	7	7	2	7	7	1	1	7	7	7	1	7	7	7	7	2	5	1	61	0	3
70	4.86531777315254	3.06853182835293	6.60468062624498	4.07589615252973	6.16397842826205	5.57102148934205	5.90462382452561	3.28230921905205	5.44222472988665	5.13243276266847	5.95495432363477	5.77080742797125	7	3.41025466256411	5.10636705939726	6.07174392709026	6.36636495005486	6.65053765621369	4.3933496580062	5.86560782114441	7	6.30808086509774	5.81977964803024	2	7	7	7	1	7	7	1	1	7	1	2	3	1	1	1	2	2	7	7	4	2	7	70.75	0	3
71	4.83010713611159	2.74949030340196	6.69512037474205	6.02085350674499	4.93929501244063	7	5.11687855012938	5.12900944229478	4.69482088643039	5.83185771814149	7	7	6.2368545196551	6.49063578879875	5.97040008477818	3.03703143082846	4.60026837584932	5.0205430375369	6.83440583245374	6.37913999433005	6.06975993250036	4.87434928912493	4.21757576136306	7	7	7	7	1	7	7	2	2	7	1	7	7	1	4	7	7	7	7	3	4	7	1	96.5	0	3
72	4.74191635486022	2.65360410083701	6.34728664290622	6.98405494707924	5.7598342050775	4.94748434546666	4.50062913991879	4.02446176060859	5.39908752446975	5.30464422076041	7	7	6.02984374116615	7	6.38574407483878	1	4.83749109793198	5.73348277122807	6.36856886233567	5.34155132449892	5.97494524011747	5.2984452670494	4.43652511721314	7	7	7	7	1	7	7	2	2	1	1	7	7	1	4	7	7	7	1	7	3	6	1	74.25	0	3
73	4.4158157156241	3.01635309076198	6.34424593762138	4.52366215538098	6.37957956413995	5.27076425799178	4.61294815130245	4.58582552078335	4.83827012861817	5.03145239051845	7	5.28635161553564	5.7952832958633	7	6.52256874279239	3.40581368336814	4.82780690485599	6.68043801904621	6.25382001722472	6.11929093430815	4.26491427663994	5.53790680994714	6.16226857115694	7	7	7	7	1	7	7	2	2	7	1	7	7	2	5	7	7	7	7	7	5	7	1	89	0	3
74	6.19310460655879	3.5566242319994	5.55520717449843	4.94833332596086	5.31345774644454	6.81601724630548	5.51822583586162	4.10878281423595	6.20461621846589	4.78412235587145	5.77068379757332	6.69588569048666	2.72597264635065	6.05154535025296	5.12959764566748	1.99127184520121	5.6262903214211	7	5.94860171544378	5.65250781562835	5.54228145269698	5.358244092952	3.66303064671754	2	7	7	7	1	7	7	2	2	7	1	1	7	7	7	1	7	7	7	7	7	2	7	67.75	0	3
75	5.65265884539588	6.96893594283009	6.21606315742369	6.32674161106441	5.15560048492186	3.77289680540534	6.64384791549436	3.85733672060574	7	5.99213933792475	6.33606326000723	4.73637850035647	6.00102543719818	4.84054475738436	4.71105821898283	4.66008499065853	4.33227001444641	4.50959522813425	6.44556794424508	4.46354286760441	6.13763229576574	6.5648552255432	5.04033912452633	1	7	7	7	1	7	7	1	7	7	7	7	2	1	1	7	7	7	7	7	7	3	7	70.5	0	3
76	6.05365133842415	5.5081260983198	4.99333051803246	6.8547630649817	4.2991462019124	7	4.9973684208166	6.6515874493257	5.35764660957197	6.38882657602401	1	5.83624379882939	6.62606069828878	4.19097061721942	5.01080307980514	1.26073387885474	5.95613081727599	6.34907064235115	5.73630992745812	2.53422064971326	3.90750826667716	7	5.45116493368235	1	7	7	7	7	7	7	1	2	3	1	7	1	1	7	1	7	7	7	7	2	1	7	77.25	0	3
77	5.27999903461009	2.14751866509389	5.71375421905251	6.58280885936415	3.79855136138338	6.40664086961537	2.06918171785143	4.42852435622824	5.66016033124805	4.76756590220486	6.66214921355686	7	7	5.3339734118884	4.92107267663938	1.44577709029679	5.92115745281684	4.34258423631087	7	5.31290472492497	1.06351947496168	2.64098539034818	7	7	7	7	7	1	7	7	1	7	7	3	1	1	2	7	1	7	4	7	7	4	2	1	60	0	3
78	6.91830657728475	2.26633911529768	7	4.26537786874563	5.65925664911033	5.03948047778304	5.18923622624663	4.6612929836686	4.60003036808995	5.27831011280491	6.71755013487111	4.9389514216544	5.54354732059606	5.55189172754408	4.74361764370685	4.16659683559147	6.87107758258668	4.41404706898098	7	4.62718952317403	5.82694831127032	4.56748331009738	5.28544444128932	7	7	7	7	1	2	7	2	2	7	1	2	7	1	7	2	7	7	2	2	3	7	1	75.75	0	3
79	6.5378600938499	5.18459998959587	6.44632674653595	6.50724877496036	7	4.1269082792415	3.98249350516115	5.94397056168003	7	5.76461647226496	3.16761848464356	7	4.99965080327513	6.62458206222031	5.94921283110194	3.30242192645892	3.22809394081114	5.49543845272186	6.01625581032453	6.02510256499218	6.00484600101625	6.5617985415772	1	7	7	7	7	1	1	7	3	1	1	1	1	7	1	7	1	7	7	1	7	2	2	7	66.5	0	3
80	6.20186908635787	2.16038062956349	3.15292255998123	5.13496707745914	3.93734649547232	5.33702062096556	6.53588904867041	4.23212600636353	6.37605290350968	1.15917866195627	2.94506638984708	4.7305435177848	5.18985266430701	6.60551524324748	5.15463409135172	5.57874042243953	6.60943065816577	7	5.5714560534967	3.85628690728321	3.95036601351638	5.96436230028535	5.7890801812876	7	7	7	7	1	6	7	1	2	2	1	7	7	1	7	1	7	5	1	7	2	2	7	72.25	0	3
81	6.56126919458931	1.3199932824096	7	3.35307523946417	6.21908950418965	2.06997486705005	5.49086384054878	6.1829804485021	6.07449789594044	4.82483365740732	4.34891661736194	3.77712743179729	6.42860207170408	6.42329038698773	5.40546781430789	3.33376376541851	2.17376780137634	5.72935923473436	4.74277753837461	4.64896196978263	7	4.1349086439642	6.95281225331906	5	7	7	7	1	1	7	1	7	3	1	2	7	7	1	7	2	7	7	7	1	1	1	77	0	3
82	7	3.13963291567333	3.27646992680463	5.67415660551983	4.32825985869837	3.11604488233391	3.44700681070861	4.76600501616717	2.94117076012016	7	3.44571136384465	7	6.74740881448908	5.07601653924275	5.08907295604309	4.32213638780806	6.55398579107515	4.71047952616767	2.68042083784669	6.61647827845094	6.60351340574765	6.73702324490305	1.23607915857158	7	7	7	7	1	7	7	1	7	7	1	1	7	2	7	1	7	7	2	7	7	2	1	61.75	0	3
83	5.81218726568197	3.30653741162346	6.58168968807116	4.17581107494906	5.71201109883318	6.29132810832196	6.22604201927238	4.10823976114352	4.65177661995049	4.88984252852958	5.60119263736595	5.05595309950239	4.93782824882313	4.06299578731058	5.06831943907491	6.0116026388057	4.62229902013588	6.29112657733694	5.89041932506304	5.26413494514626	6.34449472297632	6.74715536423824	4.63548996415016	3	7	7	7	1	7	7	1	2	7	2	1	2	1	1	1	3	7	7	7	3	3	2	52.5	0	3
84	6.23133262651645	4.37210747500926	4.66508979113794	6.46387133350857	4.52201439770625	6.70681575014185	3.03414877703544	6.72191212324616	3.58985756305378	6.15424541964843	2.90488070687879	6.19608852574754	6.54770504321974	4.43047324623939	5.65257227780097	1	5.69140560187667	6.19625664227825	6.89771536741054	2.86203317254364	5.98936199638081	4.09797865059353	5.4681885906742	1	7	7	7	7	7	7	1	4	7	1	7	1	1	7	1	7	5	7	7	3	1	7	79.25	0	3
85	6.53619759744507	2.51734983869602	5.6846665181184	5.74921476183629	6.67915963346625	5.78782294420812	7	3.17708690146324	1	6.35516243155108	6.45411396367885	2.87183163760764	4.54911481635535	2.89869612052826	6.87122768383531	6.21967690549772	4.50359219761303	4.99337352868418	5.71133987449388	1.76484568317335	5.66200745326249	4.5354377416578	5.94029117984993	7	7	7	7	1	7	7	2	2	7	1	7	1	1	7	7	7	2	7	2	3	2	7	60	0	3
86	5.90789656739143	1.55896193606764	6.96320172509855	4.35475929466367	6.54364036200414	2.02468802080812	6.03248468185191	5.89799238705479	3.82125106576382	5.67225796254948	4.1356898808324	4.16505318558457	5.4749670413542	7	5.49228390781049	3.92985211536573	5.91706942435594	7	5.07556688220145	4.1919556977642	6.81211709105745	4.42201289969254	4.33973436642908	7	7	7	7	1	1	7	1	2	7	1	2	7	7	7	7	7	7	7	7	1	2	7	71.75	0	3
87	5.5842941228111	5.64295510376698	5.60010681504297	7	6.11039033669594	2.01868743476446	5.27342162662461	3.43702811972005	4.59000395169374	7	6.99261699698239	4.62937745271527	4.88951065511116	6.15356723534671	7	5.00555594435161	4.46197389549481	3.45925925621732	6.1342425932547	4.54865434392786	7	4.96944585030961	5.17310128049216	1	7	7	7	1	1	7	1	7	7	7	7	7	7	1	7	7	7	2	7	5	1	7	82.5	0	3
88	7	2.3792969495265	6.64901759478581	3.73409829442175	7	2.61088251598465	5.93624327897434	4.18844282918544	3.38214278447468	6.61586914330014	6.85042613284598	6.3248018562931	5.03014711738673	6.35476736746185	4.13554772039231	1	4.43890639364995	2.52630019991994	5.91895133314957	5.48008552244233	5.12310109914018	4.60311632452605	7	2	7	7	7	1	7	7	1	4	7	1	1	7	1	7	1	7	3	7	7	7	1	7	73.25	0	3
89	2.7313432217244	4.33528589879606	7	5.55520573032435	6.74692504884328	4.77156766271953	6.72868452148744	4.65989962399332	1.66777061934657	5.75849782326621	4.84533193798177	4.14986767867788	2.88072682455752	3.54764040689329	6.69793265193431	5.37733981571234	5.3517324283686	6.70331872236853	6.23416593129817	4.66883550593016	4.27473334183997	6.89986108930867	4.80979701372788	7	7	7	1	1	3	7	1	1	3	1	3	7	7	3	1	3	7	2	7	2	3	2	68	0	3
90	3.89807026067339	1.67901786109841	6.50694231678047	6.94443153061484	3.60076955849279	6.49944773489529	3.50935140467929	5.46492395138648	2.15969163866206	5.53038234181489	6.67985919760506	4.73701128657608	6.62884836272145	5.58427022746436	6.08242138718524	2.35383782611058	7	4.99084797271567	7	2.78717270809197	2.62577347839708	3.17520566813129	7	7	7	7	7	1	5	7	1	7	5	1	1	5	3	7	1	7	7	7	7	7	1	1	86.75	0	3
91	6.72224074178503	1.92351334057279	7	4.77606966369952	6.52475836240606	3.74124207155217	3.99361686672239	3.49302028057954	3.97934099319015	6.31588375735795	7	5.37346974753617	6.73000692860231	3.14722068447719	5.59343744465762	5.06844209789088	6.80373126593638	5.39616590789757	5.05476163200531	2.7543188908434	5.72576512787213	4.03518090076594	4.97779888914544	7	7	7	7	1	2	7	1	2	1	1	1	7	2	7	7	5	7	7	7	6	7	1	71.5	0	3
92	7	4.15649990547052	4.64142847287728	4.30620486634106	5.872868435167	7	3.64701878040879	5.40570975046483	4.71074845998825	5.75975842509367	5.30356799038977	6.21155041469818	7	3.48377201879225	7	1.3817002341132	6.48096206586604	4.86626603546246	5.2187746144591	1.71054883764517	4.1180336244556	6.25090236465199	3.25095074001552	7	7	7	7	1	6	7	2	5	3	1	3	1	3	7	7	7	5	7	7	2	1	7	63.25	0	3
93	7	3.00853396532292	1.8210435083435	6.52952067345807	3.83611741833534	1.86151362568501	6.58891733160882	5.68896671098776	3.5427396678776	1.99322041881483	5.8064970776127	3.81199319572682	5.41704670140421	4.27614074402601	3.97245255340055	5.34698108480051	5.38220506207022	4.60331827093305	6.34529437710746	7	5.50947272862133	4.63441515744595	5.95330306156069	7	7	7	7	1	7	7	1	7	3	1	1	7	1	7	7	7	2	1	7	7	2	7	65	0	3
94	3.37115956378237	3.49453415055988	7	5.3347938233259	7	5.1219682397328	5.9809762876468	4.94234810497539	3.49502150120297	6.10922840240077	5.33249263307561	2.6508607604533	1.92255853426715	4.32643682783196	6.5349972138238	4.46495999168886	5.59214231725759	6.19310287506669	5.24870818414388	5.32389300477616	6.20796757225717	5.87105377423872	4.50610590372757	7	7	7	3	1	5	7	1	3	3	1	3	7	7	2	1	3	7	2	7	2	4	1	64.75	0	3
95	6.64809742916302	3.48347902408167	3.01223350806105	6.02139437871011	5.77907865137013	5.21934078905519	2.88150606120317	5.51456966840036	5.23235121118886	4.52625854061923	1.3663060985989	6.65702649225218	5.94271237659527	5.83699810024979	5.07199854995324	2.9329885605181	4.40875294032517	4.70812952611391	7	2.51203787677649	4.25682457167021	2.47566623453947	7	2	7	7	7	7	7	7	1	7	1	1	7	1	1	7	1	3	7	7	7	3	1	7	80.5	0	3
96	6.40853519786886	5.11311406405054	5.24804490062916	7	6.31290628209182	1.82789694705472	3.93592049389314	3.84072326553083	4.54046705452033	7	6.3097817194636	5.14882984951499	5.17742434068978	6.73354196850433	6.52957065677583	6.75575841704418	4.0339255439557	6.46936170148662	5.05126695064321	4.00626657049997	3.32508599802281	3.95688705285939	5.13618186992069	1	7	7	7	1	7	7	1	7	7	7	7	7	1	1	1	7	7	7	7	3	2	7	61.25	0	3
97	6.47378644284539	4.82556208423351	4.45952936442806	6.54025613075675	7	2.36613220340175	3.91640876466459	6.16987492504261	4.50738518101194	4.91049692699917	6.49708392964667	4.82404281947058	4.43037076041707	7	6.23923314365799	5.45133789228194	4.44441929198043	3.93835640916653	6.10711789145007	4.59509124090282	3.64781430674886	4.51590548473617	6.90045875731544	1	7	7	7	1	1	7	1	7	7	1	7	7	7	1	2	7	7	2	7	4	1	7	65	0	3
98	5.8599918644712	3.31477222299609	2.44880894171581	6.08459651093296	6.31392669038983	6.29065969051479	4.5744342896606	5.06768925185534	4.72355112263785	4.44596597120961	1.28270630111426	5.38289779723405	5.92974929301158	7	5.96727429363837	3.28723398236719	3.38283660976202	3.43392296820172	7	2.88214475376959	3.50173342185469	2.82726575837842	6.62939314985848	1	7	7	7	7	7	7	1	7	1	1	7	7	1	7	1	3	7	7	7	3	1	7	80.75	0	3
99	5.37252155265031	4.39607563222426	5.90429896769878	5.74045206833903	1.88862144646157	6.95401121642588	6.9940006771475	6.30448161640506	6.51292822371514	3.45410287011281	7	6.74202953425131	6.87206467043962	7	5.9299277083566	7	7	6.45238321435418	5.58896177969614	5.62990814825473	6.82220636754676	7	6.70838177050114	7	1	1	3	3	7	7	2	2	1	1	3	1	7	7	1	7	7	3	7	2	3	7	99	1	3
100	7	7	5.64588518709844	1.97564956251746	1	5.59448808433057	7	5.76392459489007	7	6.98659632075202	4.75076143832959	6.96094559002004	5.53157514281345	4.60813614574201	6.90261778873846	3.19306877339397	6.50262536295388	7	5.78626040315446	7	5.35383222048186	5.43773956918654	7	2	1	1	4	2	7	7	2	2	7	1	7	1	7	7	7	5	7	7	7	3	2	2	79.75	1	3
101	6.78759057262139	2.75841302623069	5.13521026316994	6.86504199770427	4.91442527142561	1	7	6.68420772080994	6.42975100170583	7	6.21978321021468	6.92355334308925	7	5.10761905671824	3.60098845496974	6.70153677759774	6.61463570452669	6.53568213366936	7	6.72881746483846	6.88004181452693	6.05624771451184	6.73586897040508	7	1	4	3	6	7	7	1	2	2	7	4	7	2	7	1	7	7	7	7	2	2	7	72.5	1	3
102	4.04423105834179	5.99369789678386	6.74138135480821	2.80461799528332	1.74608283790624	5.72732523012065	5.85690576720778	6.45153911934916	4.76318146003046	7	7	5.87984399260409	4.59181499590314	6.47633132553269	7	6.38228876417004	6.87865353386876	4.15971099452567	7	5.750426215886	7	7	7	7	1	1	2	4	5	7	2	3	7	1	7	1	7	2	2	7	4	7	7	2	3	1	100.25	1	3
103	6.96837569857138	6.40801680090158	5.6486113902067	3.83804069362893	3.16492136709631	7	5.51572770794974	7	6.49051300303629	6.06602110672116	6.87306020458192	7	2.57658044709657	7	5.89987025878152	6.60641552291753	7	6.87920899009383	5.27674822900344	6.06887622427432	6.06056717727173	6.75592916616123	7	7	1	1	1	7	7	7	1	7	1	1	2	1	7	7	2	4	3	7	7	7	2	7	89	1	3
104	5.52228932447069	2.86557160532364	6.13838010834583	6.21592487957711	2.35567960138105	7	6.93860509009949	5.42599154367801	5.82253246920794	4.44922756079335	6.66621661983655	5.95286720821295	6.70600187296496	6.73415918696719	7	7	6.94068829980973	6.46987799365503	6.30950439884661	4.85327400227135	6.11439203622814	7	6.53697431030895	7	1	1	3	3	7	7	2	2	1	1	2	7	7	1	1	7	7	7	7	2	4	7	99.75	1	3
105	4.14512263995749	7	6.90251719152586	5.37012367255862	1.10267673378085	3.82350949130294	6.84319600065007	6.93721175109928	6.66827954159652	7	1.410321323506	4.41614564164893	6.90410603252191	6.7934776318169	7	5.25433996495296	6.42798712716012	6.46919936012138	6.50562143100768	7	5.41059264564855	6.90041634186185	7	3	1	4	1	2	7	7	1	7	1	1	3	7	2	7	7	7	7	2	7	3	7	2	66.5	1	3
106	7	5.25071509723317	5.76895863335257	3.12802706408368	3.53312877592651	6.43111476169357	7	7	6.16281651009628	7	5.78605136027943	5.79999151040609	4.97579924595399	7	6.01815136185074	2.22994074565775	5.93761236862261	5.97474990126389	6.80159638188921	6.81232001217939	5.51825605084812	6.86868487966353	7	2	1	2	2	3	7	7	2	7	7	1	7	1	3	7	1	7	1	7	7	4	2	2	75.25	1	3
107	6.87088020388161	6.95483732677011	4.97440036078748	4.26243666383838	1	4.30662060545634	6.69040333416438	5.56297533289264	4.28999403006271	5.8559037012019	7	6.97478533816021	6.51000755493316	7	6.68573866782879	5.47833605508796	5.81152442680508	7	6.74550988600398	6.40116318971526	7	5.88002002153832	6.73241753399518	7	1	1	1	3	7	7	1	2	7	1	1	2	2	1	1	7	7	7	7	3	1	2	83	1	3
108	7	5.915657702045	5.70149529707205	4.90950011019229	2.70583578658637	6.7716632674951	6.56703693970408	6.02601304677084	6.03081617597886	5.60380570414859	5.58419948042017	5.81110752747601	4.90985893189342	4.2396797023263	6.52709960225999	4.75954770832191	6.99864792649669	6.96687758652988	6.53961486602304	5.30004259033941	5.43888278817073	6.19873283745734	6.62982973245885	7	1	1	2	3	7	7	1	7	7	1	4	2	1	7	1	7	7	3	7	3	2	1	93.75	1	3
109	6.35562614964996	7	7	7	2.42744308010262	4.54367948118882	7	7	6.93194507073704	7	6.31482316878517	4.40197332666903	5.26427961506242	5.09671786028143	6.19035435401717	3.57317685370469	5.92390189617117	6.23667058873987	6.80444519456983	6.1663983054234	5.98843557610043	6.40452533923903	6.97359323364338	3	1	7	1	2	7	7	3	7	1	1	7	1	1	3	1	2	7	1	7	3	7	7	76.5	1	3
110	5.78044356838186	6.72029893783373	5.51166646810596	4.23238738054133	1	4.40280857534859	7	6.61598508206319	6.20656344940226	5.99150738236185	3.97912078582173	6.76965887470584	6.2667569842354	6.74276292029864	7	5.42996314403065	5.17794073392385	7	6.44893412522099	6.41910675285258	6.46081415850914	5.93119512583588	6.67119886432729	7	1	1	2	3	7	7	2	3	7	1	1	1	1	1	2	7	7	7	7	3	2	1	83.25	1	3
111	5.6872186552737	5.82244498403342	7	2.7587212208803	1.68675975257083	5.98055794629366	5.22955318834508	3.93724878179677	5.47762562334528	6.91823715829292	6.4048508415341	6.98216125267235	3.59942063671178	7	6.06837339749345	6.8750919303469	6.71941057113194	7	4.93228243982818	6.27683111163316	7	6.14445649401843	7	7	1	1	3	3	7	7	1	2	7	1	2	7	7	1	2	7	1	7	7	7	3	1	94	1	3
112	5.03735564248975	4.72462389385194	5.25242568795312	2.58335306847119	1.90808608560165	2.04119417654565	6.64096115804076	3.58505260976973	7	5.52236059722382	5.65715093586952	5.48179661474537	7	2.80995973204719	7	2.69964404000549	6.59711812016084	6.77294402566894	6.75705743831689	6.796045740474	6.03669901080993	7	6.33147359279912	7	1	1	3	4	7	7	1	3	7	1	5	7	1	7	2	7	3	6	7	7	2	1	82.75	1	3
113	5.84582413257423	7	4.86803230734826	3.33555105513043	3.01962757078876	7	5.54751148822976	3.96924568870179	5.10521867319729	6.74475638371389	6.82898887630749	6.96710639124097	6.06012619008185	6.089935404899	6.69524069404605	6.40956800399388	7	6.76147850768829	6.49877285240074	5.7780889651434	5.53646124705508	7	5.90409078315965	7	1	1	2	7	7	7	1	7	7	1	2	1	7	3	2	7	7	3	7	3	2	1	99.5	1	3
114	6.64036397234533	7	5.35848394309597	1.59733531203856	1	3.98674503896313	7	6.84917542334867	6.86526457536303	7	7	7	4.61302555915481	5.76750826749309	7	5.12351023186339	6.80690291266212	5.75276052292944	2.87539992568163	7	4.7293966687577	5.30066337725701	6.54493215233968	3	1	1	5	2	7	7	2	2	7	1	7	1	7	7	7	2	7	7	7	3	2	2	69.25	1	3
115	4.36748041088829	6.40532858847311	4.0575518966257	2.24076762832129	3.55535098971078	4.54773289443574	4.62069050556321	6.42539245479985	5.91935249316615	6.90640995600507	6.94017298415524	6.34956226282271	7	7	6.65194515430725	4.97792915930056	7	6.63954742133427	5.64211650341518	5.28826978034848	6.11177186712462	6.7714385136438	6.45055648113806	6	1	1	3	7	7	7	1	7	1	1	7	2	2	7	3	7	7	7	7	2	7	1	82	1	3
116	6.91649027456851	6.19669347645088	5.81026374368087	1.68108965817255	4.15641938912633	4.9648453125491	6.85739547511886	5.65390174682697	6.28189444639159	4.53074560622893	6.43975135565614	7	6.753104667549	5.03768199642819	5.55938564134813	4.29910943731017	6.20901725797715	6.4358006008379	6.74268625909974	4.44600960547752	5.73160889854463	6.40681253181828	7	7	1	1	2	2	7	7	1	2	7	2	7	7	1	7	1	3	7	7	7	4	2	7	69.75	1	3
117	6.75520024727413	6.32071146424623	1.58114825261545	2.48998107487077	1.85430302738407	4.18153181546792	6.65354084995036	6.32452672767474	6.56435474938759	6.45421804605616	6.32086046564995	4.67848326038125	6.81040335784	2.96704325484092	5.60585036042948	4.2659670732737	7	6.95254666213022	5.43377829250342	6.87712277407564	4.18150015801587	7	7	2	7	7	7	1	7	7	1	7	7	7	7	7	1	1	1	7	7	2	7	1	4	7	73.5	1	3
118	4.80582615296357	6.74080690207263	5.19908068171643	3.67349650376155	3.63227221192975	1.4163443391271	6.02066329456646	6.96254147778874	6.70412409814818	6.11567043481305	1	5.95244704675341	6.81530797668054	4.00398723682029	6.16089814827927	4.48939103922808	7	7	6.34457277983659	6.92117078357183	5.22944319048528	6.51213379843428	7	7	1	1	3	7	7	7	2	7	1	1	7	2	2	7	7	7	2	7	6	2	7	1	79.25	1	3
119	6.55788454909664	6.9180528251819	4.13565795482565	4.01602592030096	1.18431092099193	6.14279559346771	6.1301802222898	5.27661943802111	5.97232423314088	4.76875571425031	6.11587393156062	5.83991407316449	4.12440310177151	6.22226657427568	6.00719178456581	2.57581347588194	6.21158038486756	6.08955517380235	4.58333200247084	6.54740730401647	6.77780944241494	6.53084629756509	7	7	1	1	2	7	7	7	1	1	7	1	1	1	7	7	2	7	3	7	7	3	2	1	84	1	3
120	3.85248822613371	7	5.94791857260508	6.16565847545324	1	4.12408427488211	5.37879728260605	6.68239632859795	7	6.71430764070425	5.90724107940828	6.84722696457931	7	6.60904464142391	5.84425738226061	4.437136245968	5.86029885051465	6.09763840351393	6.46113724755507	6.07894886050475	4.98517622061212	6.10803139619763	6.38158817142904	3	1	3	2	2	7	7	1	7	2	1	5	7	3	7	7	7	7	7	7	2	7	1	75.75	1	3
121	7	6.26535829649793	5.34253243951822	4.3448590513854	2.71644771470822	6.63392845102182	6.33923690171057	7	6.36047998502876	5.65553413241545	6.07805540825138	4.53173892484892	3.41353178034106	6.20121534971265	6.78888172925013	6.07217710413405	7	5.7540334827814	6.42890066716948	5.63644538702779	6.74993467841022	6.11380372315834	4.06980974139145	7	1	2	4	4	6	7	1	2	7	1	7	7	2	7	1	7	7	7	2	3	3	7	89.5	1	3
122	7	1	7	6.29630650038573	2.76303574591532	1.73217545639494	7	6.46940420337129	5.41113610094577	7	6.22210815521947	6.78312444439885	6.63601380190834	5.53382359174508	4.95280781747683	3.95086543824068	7	6.86875269959781	6.36372235737322	5.91771651379553	5.89493626055263	5.65176761604122	6.52971223883923	2	1	4	2	1	4	7	3	7	1	1	7	7	2	7	2	4	7	7	7	7	2	1	90.25	1	3
123	5.14086892637712	2.73311829183489	4.30428487887868	6.04629343180468	4.62179226461367	1.62991241337514	6.20460570599748	3.76213931552742	6.2232006371491	7	6.84070160245495	6.47691067384343	4.69739081778751	6.34217988075594	3.02360419007225	7	6.78966015117104	4.06019955614386	5.96111599479265	7	7	5.27392012987232	5.7626832607018	6	1	5	4	7	3	7	1	3	7	1	4	7	3	1	3	7	2	7	7	4	4	1	106	1	3
124	6.99076728300747	5.75004734467641	5.66717645910334	5.63207375966974	1.97863117264395	6.24742881087235	6.04953107451311	6.2030672486181	3.65273319485683	6.68415426110089	6.47654449564478	4.05584435794519	5.64043071121818	6.73505485905776	5.62305705771348	5.18706557948368	4.89157829474421	5.93593093204868	6.97336764376788	6.35800545448706	6.33548591899584	7	6.09580557826712	3	1	7	2	2	7	7	1	1	7	1	4	7	1	1	1	7	4	7	7	2	7	1	84.75	1	3
125	6.75443217040489	7	5.45091937307018	4.02938479566569	2.50511137012983	6.1967230213085	5.96753152444692	4.8657990780471	5.55893289330849	3.55764123800637	7	6.05658601832278	5.1851821382863	5.86216343506706	7	4.35968386861894	7	6.20877268174878	5.48509028518152	4.56718509616306	5.93488714502148	6.51495404636126	4.88633688621884	4	1	1	2	3	7	7	1	3	7	1	2	1	1	7	1	7	7	7	7	5	3	7	79.5	1	3
126	6.67495786508954	6.8611689022698	5.75028450116038	3.47764563875186	1.13681739239824	5.27190925256062	6.35332929367644	5.54376780989729	5.51082425325338	4.57210870070218	3.73651323762625	4.54751512137388	7	6.29454966341318	7	4.92606441869461	3.92430648515942	6.57192330345093	7	5.83272094432081	5.73280903308051	5.46100259644088	6.297813568242	7	1	1	2	2	7	7	2	2	7	2	7	2	7	1	1	7	7	7	7	3	2	1	78.25	1	3
127	6.62050501744056	1.84919552405604	7	5.65799938055014	1.41614851446512	6.35855231529647	6.95643362845442	6.46012112214445	6.79419003368599	6.80863999230758	6.31002069915671	6.31813652540662	7	5.72826240047166	4.67622612300023	5.30408958326663	7	4.62934733007279	5.53834586632801	5.47706213847118	5.00480108419711	5.69478996427164	6.68631764281495	3	1	7	2	1	4	7	1	7	7	1	7	7	7	7	7	4	7	7	2	7	2	7	79	1	3
128	6.84358107062485	6.30312116070893	1.33885022499254	3.37079204877217	1.44040931096417	4.51264332225256	7	6.42426100539143	5.25552261981108	6.55193607669824	7	5.0494314515411	6.77918204310157	5.58159467445455	5.4890831475051	2.92125911901002	7	6.60584894427277	4.5866066880418	7	4.73345063694754	7	7	2	1	7	7	2	7	7	1	7	7	7	7	3	1	1	1	7	7	7	7	2	4	7	86.75	1	3
129	2.65940479176568	6.99374152452604	2.81720040780827	5.82956513791736	4.80253504790921	5.20250887837466	6.15614774028506	3.54215894501659	5.85765360826163	6.22722489931603	3.62043682062335	3.79912846523012	6.77581674943421	2.41680423663411	6.63797495622726	6.72547160002277	6.70594597366363	7	4.41720203954657	5.88794299478045	6.77611762382673	6.84644213916459	6.72401970141477	1	1	2	2	2	7	7	1	2	7	1	1	2	1	7	1	7	7	7	7	7	2	7	80.5	1	3
130	5.36671142196665	6.67573162895425	1.30332230546375	1.37289425675195	2.32537660481635	1.58866725272559	6.84541531962596	2.97917721989183	5.46280496735063	6.10271207057512	6.80235323441859	3.60210642236947	6.78070692350689	6.51012240564014	7	6.810645569003	5.25378554780425	7	7	3.35554049075357	7	6.74837069316052	6.58386236295929	1	7	7	2	2	7	7	3	7	1	1	1	7	2	7	1	7	7	7	1	7	1	7	90.25	1	3
131	4.02179090367123	6.48008948912587	6.0131679927593	2.67172266286227	2.14863976585769	4.86561305421584	6.2408585500967	5.99089400002753	5.85055029871909	4.98503529967368	6.24246629806185	4.64710534090407	7	7	5.82955665166923	6.22187471060334	5.35529037954021	7	6.53071181040927	5.37830701284953	5.81925064959842	5.89368518715949	7	7	1	1	2	7	7	7	1	2	7	7	2	7	4	1	7	3	7	7	7	3	3	7	80	1	3
132	7	6.97596559879059	6.32442505233531	2.09316942180735	5.60413577517912	2.75857533802614	6.83272188477152	6.96302235212217	5.84458944143398	5.80953143710189	6.65067622630191	3.7246644163999	6.0349619754861	5.58972143064395	5.65244987881971	5.66021047632162	5.3258179260574	6.69437963429142	6.24987169435611	3.24961438431233	6.87888703302989	6.55474667632959	7	7	1	1	2	3	7	7	1	5	1	1	2	7	4	1	2	2	7	3	7	7	1	7	86.75	1	3
133	4.83898204587943	5.74250492100354	5.54714251604372	6.34174164733762	1.55104008234738	6.56635401529821	4.05592382022137	5.42107405930999	5.37185381094154	6.88716047359679	4.61477362185073	5.07722889875419	7	6.68046025030895	6.31568723974814	4.3156070409002	6.55111067203778	6.04177725978121	6.87013128382123	7	5.42514700581233	5.74517902180265	5.56260229445279	3	1	7	2	2	7	7	1	1	7	1	3	7	1	7	1	7	5	7	7	2	7	1	92.5	1	3
134	5.98919710874858	5.82477189165896	5.17440406180332	1.5374795552185	1	6.05658234494042	5.52426601512643	2.87369699282562	6.61182670074769	7	5.20224718608994	5.4259360200709	6.57247384483312	4.38480477346581	6.63264129687064	5.55949495017214	6.49887484987612	6.51369757892263	4.66386680360663	5.46991541687718	4.10561277296086	6.56803829080665	6.67527332469102	7	1	1	4	4	7	7	1	3	5	1	1	7	7	7	1	7	1	7	7	7	4	7	71.25	1	3
135	7	7	5.6073696620203	4.87890200283378	2.86734878205703	4.62898167292025	6.46251917181614	5.59844886978351	5.37696160037524	7	6.7130221769906	5.21565163856508	4.5506450484897	6.86707095603926	5.6672341527425	3.71296046374151	6.91511752536018	4.5337614331302	5.28582349563323	5.30840213695919	7	4.69147460597599	6.07699744085417	5	1	1	2	3	7	7	2	3	7	1	1	1	3	1	1	7	7	7	7	3	2	1	87	1	3
136	6.80265028822562	6.39984300387583	4.97956189662038	2.3872853504882	1.56063527095846	5.15587448930801	5.94054471568518	6.34464329755638	4.74538581859591	2.90305822507019	5.54291274109655	5.77155672902554	6.78431095093192	4.93097517606165	5.02719240370225	5.92724011486954	6.93815433196828	7	6.41519343758171	4.30946302631833	3.38862924730548	6.11838587007416	6.57863166925078	3	1	1	4	2	7	7	2	1	7	1	3	7	2	2	2	7	7	7	7	3	7	1	86.75	1	3
137	7	4.46321590885243	7	5.77308734503165	1	3.08381857590494	7	4.06749134553981	5.4281881054626	7	5.52103998356385	7	5.30120532011579	5.37969895052339	3.0243631319919	6.564206310102	6.69486959669921	5.53317246380673	6.16822037221929	7	6.34325390382767	5.1813872418259	6.70341107376899	3	1	7	1	1	7	7	1	7	1	3	7	7	7	6	7	7	7	7	7	6	2	7	75.5	1	3
138	6.81001609652497	1	1.59757066247361	5.35238734789754	2.85110951558184	4.86875819041221	6.47880516199891	5.66215543894763	7	5.87478164624577	6.61215195622127	3.97677105766239	5.0319306026167	5.65571062275808	6.83775114729941	5.81450807611164	5.70790087370194	6.44844705961372	6.12795242035504	4.43758892454429	5.52595849271867	5.18241306755282	5.93114153687267	7	1	1	7	7	7	7	1	2	1	1	7	1	3	7	1	7	7	2	7	7	7	7	84.25	1	3
139	5.45958616352184	6.77488918328338	5.0740400482643	3.17077760783137	1.80779412546411	7	5.3403142820952	2.818822516848	6.46536273786515	4.4672019124895	4.43162726134227	5.01210745840033	6.53663202456772	5.85471529636642	5.79268662802207	6.51940929416947	6.36017699603202	5.27815925062531	2.68153560492119	6.30006534823718	6.40334881107574	6.35628293635634	5.95682906083255	7	1	1	2	2	7	7	1	1	3	2	7	4	7	7	7	2	7	7	7	6	3	7	84	1	3
140	4.63532820321908	6.82589364732143	4.47850908620036	6.55584552071265	2.07356908636052	4.97342815153782	6.19920259226611	5.34663454123503	5.62609519081493	4.68269883452975	7	6.97494885944347	6.31691781625858	5.17323798076432	5.82084459496329	4.01942408178425	5.53727361749039	6.85173036353056	2.87539999612218	5.50971461060832	6.78518921274071	4.98528369244319	6.08180249219294	3	1	7	2	2	7	7	1	6	7	1	3	7	2	7	1	5	7	7	7	3	7	7	85.75	1	3
141	7	6.42876918741742	2.82578302039896	1	2.65645476263879	2.65573377999077	7	3.81767164807106	6.36087809433013	7	6.42288367017939	5.86202760429588	6.3096564449989	7	5.9013794380058	3.72671256840753	6.01013887641714	7	7	7	1.39027310476151	4.20319275247209	6.11131633990317	4	1	1	3	7	3	7	1	2	1	1	1	7	1	1	7	3	5	1	7	7	1	2	90.5	1	3
142	7	6.51034289437517	5.71402315393375	4.80901833804635	3.26419324446957	6.0572861527849	7	4.39373356243959	6.65051118054797	7	7	4.91832223579876	3.22388779678363	4.87479881798738	4.82374484082149	3.58475997028835	7	6.27408162711296	5.9298455962521	4.12916821725951	6.53527935480563	4.04407803925074	3.36605092246506	5	1	1	2	2	7	7	1	3	7	2	7	1	1	7	1	7	7	7	7	3	2	1	74.25	1	3
143	5.01816761923902	6.30421075029068	2.38045532599874	4.40735037605133	2.20208266234405	4.36962310213773	6.88170914798553	5.20821023273964	4.34497175989602	3.30307813983168	7	6.70236286374879	7	4.9767374822589	6.44202493289301	6.08166403988285	6.75650073565832	5.02157125251289	7	4.15711182004999	5.49800698755492	5.96248016346745	6.65875601615299	2	7	7	5	1	7	7	1	7	7	1	7	7	2	2	1	7	7	1	1	7	2	7	92	1	3
144	4.36976930282302	7	6.96483414412252	5.68671267485777	1.99575378765166	3.05293525998862	4.05039008460972	6.4223426095789	5.30931782895585	6.02948384746966	7	5.84266565598778	7	5.32889445583817	3.41227537115015	6.19385247939205	5.09331014166142	6.80164191420477	4.51197019484507	6.38469221464507	5.14837350269039	5.97322509185914	6.44277045609904	3	1	7	2	2	7	7	2	7	7	1	7	7	1	7	2	1	2	1	2	2	2	7	86.75	1	3
145	3.78168455656677	5.68933869511995	7	2.43349436299131	2.2681123800831	4.54762282163968	6.43180401324232	5.76960016979804	5.19153067993615	6.66211085245983	6.77053859026479	3.94686186264414	4.91795944660995	6.38862055626635	6.96525678080287	4.67629536305732	5.44363813064987	6.10827550360339	6.71567427235785	6.47640217707136	7	4.93923225644182	5.19939907766753	2	1	1	2	7	7	7	1	2	7	1	7	1	2	2	1	2	3	7	7	3	3	7	81.5	1	3
146	5.94940700927028	5.85141264634142	2.58449383194836	3.12391751832284	2.83347931449403	4.12662255331452	6.20306656492241	6.81410806014955	5.79215530296512	7	7	5.28427228988714	6.1084563725641	2.55648253062427	6.29754685866593	3.74418844295128	6.33367582144022	7	3.79664129432486	5.87925142641184	6.80527460685052	6.86393810885944	6.53945479038338	2	7	7	7	2	7	7	1	2	7	7	7	4	1	7	7	7	7	7	7	7	5	7	85.25	1	3
147	6.44855526568553	6.29972371981427	3.72551865657073	4.83420654563463	1.34615014768664	3.34050098430167	4.59647760794691	6.14240021885269	6.99600632322643	3.13375578274203	6.55310412889771	6.81080957645527	5.43602772148459	3.71560112111384	6.47109561473421	2.88447282947669	5.86728864336574	5.69170553128202	4.85746646335979	7	5.84805757836552	6.62162044256299	4.38246758965696	7	1	1	2	3	7	7	3	2	7	1	2	7	7	7	3	4	7	7	7	3	2	7	88	1	3
148	7	6.29856285174571	7	1.22416092089495	4.93326619815921	6.0858817419395	7	7	3.41993151823527	6.68642099710106	6.6757296339028	2.81955209693326	5.25137499877071	6.28350808281987	4.6703417868612	6.4929508412871	6.49551021337275	6.60647374677402	6.34226846249122	6.15959417810718	4.88177503766689	6.8709979493161	4.95939042744678	7	1	1	2	1	2	7	5	4	7	1	7	7	1	2	7	7	7	3	2	2	2	7	81.75	1	3
149	6.01553637896833	7	5.50340533142525	6.96292346064843	2.12102665852396	7	5.99403053777697	6.97428183079755	6.80149994852714	1.83020862442731	5.01087348069089	4.852889889513	6.42479906797013	3.51307877479323	3.85248453040258	3.93711336343022	2.73945003145531	6.49679213060392	5.82172100051855	6.44362081781032	3.74482426322714	5.14799321568844	6.57572034065207	7	1	7	1	2	7	7	1	2	1	1	1	7	1	1	1	7	7	1	7	7	2	1	84.5	1	3
150	6.8982679430158	3.82323690752775	4.81744021998676	5.19138882104277	3.0920236361928	3.84487016235092	5.8840101328153	6.5749943450787	5.631868722627	7	2.94807949002139	2.78252490313044	4.82476840798742	7	5.42283266766594	4.32416256824395	5.12133086543689	7	4.72636704699827	7	6.47687630488868	7	5.07036228666785	7	1	7	4	3	7	7	1	7	7	1	1	2	1	7	7	7	7	7	7	2	3	7	67.25	1	3
151	7	6.06431029859525	4.67111605911883	1.58791912892682	4.12799261782665	5.47658486878017	4.01723112397167	2.18842200093519	5.7465788157185	5.22615629951081	7	6.28533669393439	6.67528397805643	4.80825398025732	6.69388716821039	5.87102818693448	7	6.68631443871381	3.65324591949787	3.94670543404191	7	5.81338112995034	4.25929666646152	2	1	1	2	2	7	7	1	2	7	1	1	7	1	7	1	2	2	7	7	5	2	1	76	1	3
152	6.8377391365338	6.60939110329373	4.6176013192873	1.0676706800475	3.06360878081994	4.57123161950114	6.36746640367977	4.45427643956956	6.22637124702519	5.2300205206144	6.10370336223079	3.94494117891453	6.68228714581726	4.03915466193584	5.99797464214527	4.20122246697813	6.95510447450371	1.00985321290795	5.62722676247594	6.11919556066945	6.99285763914782	6.32061693806287	4.3073944169931	1	1	1	2	5	7	7	3	2	7	1	1	7	1	1	1	7	7	7	7	7	3	1	88.75	1	3
153	6.00072460435596	5.47922934631342	3.00814912498456	1.32483188843751	1.09853403791289	3.8206030789138	5.80629807180743	3.52348636410004	7	6.2883491707814	4.27520364661213	4.91119235193436	7	3.83861805306085	6.33808500615807	5.80687140498369	7	7	5.81384649172594	5.69531628107347	5.51304329711763	4.96900010412074	5.10761652006044	2	2	1	2	2	7	7	1	7	7	7	7	4	7	7	7	7	7	7	7	4	2	7	82.5	1	3
154	6.63178560710814	1.22495565926527	1.95070019103882	5.54898093920773	1.76457902119604	6.59517210136518	6.43577085563668	6.15752097050684	4.14355524055798	5.63047217536618	6.55508139049542	3.91237385232686	4.00152022873096	6.01650819472337	4.4815991224417	6.1520971446312	4.05517606774185	5.93151293173075	6.92300602421306	4.37700152742574	5.85818250586307	4.5838041273284	7	5	1	2	7	7	7	7	2	2	7	1	7	7	3	7	1	7	7	2	7	7	7	7	87.25	1	3
155	6.16524607294092	5.09276180468806	1	2.29110039676581	3.06357506733474	4.18210884449788	4.22132686339989	5.52725491075456	7	6.16109484557929	7	4.39148132580798	5.65848551689567	5.66947714097969	5.43999021901072	4.91087643588356	4.29383826092705	6.86705758893346	5.34918736708648	6.94544743028336	4.67932808616138	7	5.33445406417349	2	7	7	5	2	7	7	1	7	7	7	6	7	2	7	7	7	7	7	7	1	4	7	80	1	3
156	4.5202244880718	4.69331612511567	6.48440416499705	2.02469163838214	1.52146266235761	2.71010355097645	6.46661237055277	5.02542874398729	5.19401590814276	6.50715544369689	5.85367411490846	4.45554060442617	4.00399940854705	2.52526614425724	7	6.20676792413403	4.8467550484312	6.12252233609742	6.93928301196422	5.72276551095486	6.34916983956062	6.80220009274653	7	3	1	1	2	6	7	7	1	2	2	1	2	2	2	2	1	1	7	7	7	2	2	2	80.75	1	3
157	6.38832553414691	2.5656908685028	4.86640534217021	5.63532237281003	1.97282240057836	4.68565281080402	5.68850848913498	6.16930525245716	6.78657481605358	6.49648259929664	4.30607673738589	4.07623455318674	5.16735874734705	6.71808059730474	5.57815069169157	3.8128688589594	5.7305794062638	7	4.18436858690599	7	4.33407857242191	6.95755717955929	4.9138027435104	7	1	7	2	2	7	7	1	7	7	1	6	2	3	7	7	7	7	7	7	2	3	7	86.5	1	3
158	6.80071207562526	3.6572614530734	4.62808679881559	5.4477743647164	3.27379040198899	3.73387485657081	7	6.47233616423064	7	7	2.86071072820596	3.49829630083778	4.55009101364519	3.23171413145297	4.81160851846314	3.71762693497479	4.88528794437479	6.83981738814683	6.96377645722166	7	5.19509328206899	6.31665641831368	5.5103079977743	7	1	7	3	2	7	7	1	6	7	1	1	1	1	7	4	7	7	7	4	2	3	7	65.25	1	3
159	5.47462790359552	5.24048986952284	1	3.83301734245809	4.76472867315115	6.78180792144756	4.89338875258153	6.03432161573212	3.9545959546272	5.57193590623373	7	5.35807229924743	6.78624283681922	4.83445135258808	4.95170602933565	4.30995740613749	2.85793428974742	6.1404117421785	7	5.56690345556355	5.83551585075765	5.45192809387046	6.96171325431867	7	1	1	3	3	7	7	1	2	7	1	2	7	2	3	4	3	7	7	7	3	7	1	78	1	3
160	5.1647366957588	1.84458244775417	5.61873937010019	7	5.68082432846442	1.23516169632212	7	4.42847018520988	4.16465344126478	2.20819352988362	6.08583753131297	3.04136734092742	6.82295452464227	6.26981408156445	4.83480881136404	4.82479900374509	5.38694479610064	6.0270124637262	5.63463205374162	6.16304809025177	4.30383450081901	5.92572575277997	7	5	1	5	7	7	1	7	3	2	2	3	1	7	1	7	1	7	2	2	7	3	3	1	86.75	1	3
161	6.17085100009438	6.26608102161986	4.42068554046423	1.86039990364565	2.72440560475192	5.50951068999717	6.54358057632705	1.81431969503135	3.98969916951616	7	6.92374264526452	6.14024948981295	6.15633964523127	3.5232368699788	6.52037364168416	6.32438963549881	5.69240254947526	6.69154104326635	4.65342245606094	6.37577249102438	7	5.41145935393701	3.63911048996932	2	1	1	2	2	7	7	1	3	5	1	2	3	1	7	1	2	7	4	7	4	2	1	88.5	1	3
162	4.85455447623668	7	3.05894531276883	5.30834799691552	5.68586920799796	5.77980658707251	6.95425431133391	5.80099361890227	5.71380194491662	7	1.94899739574347	6.19869153631595	4.22257915368034	4.43767647160229	6.05519973283767	6.85467694941845	7	4.72403839560609	4.35788222914559	6.28516878125274	7	5.80604469446994	4.8686417016883	1	1	1	2	2	7	7	2	2	7	1	7	1	2	7	7	7	7	2	7	7	2	1	78.25	1	3
163	6.68154508257159	5.68434318365914	4.25617555349814	1.55025351456395	1.7403595203057	5.07286367154279	6.18575601033398	6.25164212376459	5.50112493000668	3.70083540118919	6.16410983495268	4.64032142192046	5.65814631932288	4.47833827952	3.17712548485372	3.94681535613359	7	3.75425773649713	4.80828925156828	4.87754017729476	6.14545810156137	6.54541545728193	6.45455607727784	1	1	1	2	6	7	7	1	3	3	1	3	7	1	1	1	7	7	7	7	3	2	1	70	1	3
164	5.60954526524644	3.27189377484316	5.18742341181385	6.53267426415626	1	7	6.56832649163826	4.48617249274899	6.00571030945043	4.22187172057338	3.2535252317077	6.77272386829458	4.31209680578344	7	5.37157881636853	5.73714898329903	6.44547242167751	6.93104490625719	3.91518875350743	5.36375725700546	3.7209874110888	6.64452488464268	4.17976960826979	7	1	7	1	7	7	7	2	1	7	1	7	7	5	7	1	7	5	2	7	2	2	7	77.75	1	3
165	5.94690965211854	1.34457986558511	1.75957400207202	5.78822544860337	1.9052201114192	5.01559594489123	6.40574069054139	5.41423872556274	7	3.8884211256656	6.94752060538346	4.13497770442824	2.96821567737898	5.29317095496589	4.47759829540174	6.93011502543645	4.91656064707689	5.50089014161377	6.21081188068599	4.68092927780487	5.72631546730248	5.0922617800027	6.56823743643929	7	1	2	6	7	7	7	1	2	2	1	7	7	3	7	1	7	7	7	7	7	7	7	68.5	1	3
166	5.82191930274799	6.88512017950527	1.54179283725643	1.25518470264055	3.78902074355301	3.46041421863589	6.35341970778657	5.15446564685947	5.1808907852972	7	5.58442722528745	5.24030291409827	6.55803253833564	7	6.84050522712514	6.34843117579446	6.01567339806849	6.17973359471973	2.24815563994597	4.95549990000779	6.79153618465039	7	4.09779050462787	1	7	7	4	1	1	7	1	2	2	1	2	7	1	6	1	7	7	2	7	4	2	7	70.25	1	3
167	5.10701993741227	5.30298911199159	7	1.22217527412212	4.33340017792257	1.69613752877606	4.83822117466282	2.94443151872384	7	1	3.72798609147869	6.99083848765248	6.45083229942968	7	3.49608631439957	4.99332385546478	2.40389469726117	6.5399600345819	6.35870150351293	4.58873554727158	7	5.22256002897564	1.37482564658095	7	1	2	3	2	7	7	2	7	7	1	7	4	7	5	1	1	7	1	3	4	2	7	75	1	3
168	5.19096133046823	5.64240030320948	3.6031156906456	3.76608544273866	2.16085570013687	6.68445256767501	5.44645246541434	3.64256944070869	6.67001151113072	3.60957334014237	7	4.22675240314778	6.88464037840266	5.2058748520477	6.0265398400207	5.96045210940993	5.90338250208263	4.02930219934613	2.19988165820906	5.34913461400113	5.58067584833518	5.73758050562568	4.14361486810348	7	1	1	2	3	7	7	1	5	2	1	1	4	1	7	7	2	7	7	7	6	2	7	72.75	1	3
169	4.73420112450135	3.37823294322444	4.85400456730718	6.09183065672002	1	7	4.9554849184145	6.14592801744364	6.33177745660423	4.65956958164176	3.05159681209943	6.09768165778522	1.63329208133443	7	7	6.10926301467659	6.66190440293378	7	4.82435604845588	4.68734698547376	4.38767740837752	5.83125662411671	5.43336189786889	5	1	7	1	7	7	7	1	2	7	1	7	7	7	7	7	7	6	7	7	4	2	7	87.5	1	3
170	6.35696260519577	4.17916740904317	6.61077251777325	1.08265169819016	4.44527963521452	2.80806288104121	6.16341380065667	5.93324291364328	6.01675861549389	6.55796007020012	5.06521670105784	6.411449985451	3.19780198833726	6.82335946412487	5.17120397422459	4.53183427616606	6.19400611361657	6.5137688329046	6.99437135003416	5.96687883948097	7	4.43332870784603	5.86073936977374	5	1	1	2	2	7	7	1	3	7	1	6	7	2	4	1	7	3	1	1	2	7	7	81.25	1	3
171	6.56277432893211	4.51971405845349	6.71772959858147	5.51857333562951	1.20256906246877	6.96295730956849	4.5758399089571	4.57862034824427	4.40727594322477	5.26332014824432	5.5407581906107	6.64209356536524	5.08736672832578	6.13977101362192	5.10404905895239	6.88078416526251	3.47809616553824	6.02051328647653	2.25046956288058	3.41294376629093	6.82981465960913	6.98041511125436	3.0421134160766	4	1	7	2	3	7	7	2	3	1	7	7	7	7	3	3	7	2	7	2	7	2	7	69	1	3
172	4.53457467450493	6.27764966074576	2.35910875032736	6.29343676087731	3.58113341164693	1.55445947924166	5.41869978327029	5.17845761591958	1.23823415218938	6.33032860219758	5.10285855201772	2.48851071418723	4.91780649829397	3.95787591423889	6.28721114793895	3.88505266513853	5.31283708584476	6.62434363907546	6.58174971474168	4.7743199583592	6.21644197003803	6.5555230321497	4.8149017157113	7	1	3	7	4	6	7	1	2	3	2	2	7	2	2	2	2	7	7	7	2	3	1	74.75	1	3
173	5.12997176170752	7	1.90814286479849	1	2.81661124316457	2.88958524317551	6.35352867390755	3.57398051315515	6.62185205374264	6.94009828247076	6.87745150543993	4.34605370509297	6.18465111107693	2.88684998610752	6.60680592893502	3.27973165262972	5.75954079289289	7	6.0218140469295	4.15971554401792	5.8689131199876	4.33055248430929	6.27273050126155	1	7	7	2	1	3	7	1	7	7	1	1	2	1	1	1	7	7	7	1	5	1	7	82.5	1	3
174	4.61659236657054	6.96585466478008	1.82855954663327	1.57884278938216	2.53893890002993	6.22336013998984	2.66519603839882	4.03835105059773	3.61902797862373	5.83201552081589	5.21136227688258	7	6.63480650297697	3.01127024731512	6.48974114084298	4.21694050255273	3.75874591823147	6.12537392271596	5.71873251130196	5.61803560178952	6.57408411473453	6.66332203515798	5.88027408845315	1	7	7	3	2	7	7	1	5	7	1	7	1	7	7	1	7	7	3	2	3	2	7	71.25	1	3
175	4.82178974545226	5.08288499815799	2.08211446298513	3.43666904211501	4.90795713427889	6.45398752396827	4.17073926396882	3.26065150115342	6.9578963397292	5.86317803998133	7	5.24413594156925	2.84659653308386	4.35324725271788	7	4.72262764169078	2.84694421620928	5.3812176685069	2.64265926262208	7	7	5.72816437849344	6.88677612318429	7	1	1	5	2	7	7	1	2	7	1	1	1	1	2	7	3	7	4	7	3	7	1	67	1	3
176	5.6234267622722	5.93684543693883	5.15521776513083	5.58754361923795	5.2187442248167	2.27911305919383	3.52082090014748	6.24522190545957	5.09825215214515	4.71232578761719	7	4.6991677749662	7	5.94332444358714	6.45021352346163	1.43135025058083	6.47375840084997	4.59754932309866	6.70787467671358	3.6988456857344	1.72974671574187	4.71576618183299	6.36816980338794	7	1	7	7	2	7	7	1	7	5	3	4	4	3	7	1	7	4	1	7	4	1	7	73.75	1	3
177	4.92414492906526	6.66779207049027	7	5.14438640089684	1.47322051044275	1.65172146799728	4.83258237669935	6.84628543996404	7	1.11084350827029	7	6.51218015488105	5.8854144498935	5.74085706765015	4.52513690526011	4.16759042086302	4.72332036773722	6.00376711985364	4.50081638705726	6.64032190708295	5.0235511107144	5.98332181702675	5.23194416320753	3	1	7	2	1	7	7	1	7	7	1	7	7	1	7	1	1	7	7	2	1	2	7	65.5	1	3
178	5.12607794949565	1.879324883449	5.86247535173611	6.88583033406884	6.58463643069263	1	5.8845017110093	3.05029277249187	5.31838731323171	4.01166637806925	7	5.71492790323807	6.71951590831056	5.1109265504991	5.30164682557506	4.6816134183698	6.18472761134699	3.17289314268813	5.98680886350627	7	6.55217052809764	5.56586343853172	3.24797919997088	4	1	6	7	5	7	7	2	2	2	1	1	7	1	7	1	7	4	7	7	5	3	1	84.25	1	3
179	5.02856238591858	5.56882462450183	2.86827203148527	1	2.02918769609955	1.2883265944442	5.69293569516483	3.44315858272053	7	6.38413481006541	4.17586462789594	4.79230087302607	6.02073842071976	5.2266168299822	5.80550300301113	2.93153288389563	6.70204061177362	6.03470508512249	6.19891341993972	7	4.7046150852819	5.65943064987783	5.75734481848943	2	7	7	3	1	7	7	1	7	7	1	1	7	7	7	1	7	7	7	2	2	1	1	82	1	3
180	6.07653905392901	1.79055756356683	4.59525864993314	5.66414155485703	4.3538629990661	1.03866952935952	6.62849572561166	4.92453013241909	2.75450636579808	5.41275880965668	3.68237685158531	5.40716682872719	6.64681226091897	5.52789150479898	2.66361162884799	5.24129469466927	7	5.60328975671425	3.76628950911216	6.92895513015948	7	6.64700534243577	1.75101036131415	4	1	7	4	3	7	7	1	3	7	1	2	7	7	1	3	7	7	7	7	2	7	7	73.75	1	3
181	6.0336662200769	4.41953943703491	6.97429037534748	1.12963770563673	3.78666264272583	5.27150225370187	5.44823845560954	6.0256769349225	7	7	7	6.25308241473582	4.23372934254887	5.03739789074119	6.41976131449849	2.94597026055941	5.68371798797245	6.61985895811507	4.63659362848105	3.79408444952414	5.63350189933808	4.55541481104496	5.83898204434868	3	1	1	2	4	7	7	3	3	4	1	2	1	1	7	7	7	7	1	2	7	2	7	72.5	1	3
182	3.61347236098284	7	6.76721245551351	2.29728037646277	2.78785095151403	5.76712843133369	5.79356622956495	6.49290845457904	3.96058907077093	2.78626511389054	6.28455202139512	5.73193420579273	7	3.96180936314773	3.46582037089947	4.28524662564622	6.66795561213079	6.06577539144002	5.3494788388259	7	4.74878379312076	5.86548119372759	5.97699298156853	7	1	1	2	2	7	7	1	2	1	1	1	7	1	7	7	1	7	7	7	7	1	1	71.25	1	3
183	6.58468832327399	5.37554609087809	2.70368385424646	2.12697182600036	1.49612855444868	5.20595885862793	6.47423018304492	4.16500835716146	2.61567441185126	6.43376844525909	7	5.35844382249599	4.35188745639341	2.82349616649682	7	2.97245252157202	5.35646513330171	2.8500496012865	6.12724325495766	2.30307012244622	6.74114683992302	4.94666098068589	7	2	7	7	4	1	7	7	1	7	7	1	7	7	2	7	7	7	7	7	3	3	2	7	70	1	3
184	4.9779099692235	5.43428047476076	1.45557373952929	3.25490021255614	3.58509654205621	3.05972357595653	7	7	2.22182484246481	4.70868794499947	1	6.07229671142537	6.08257277866733	5.94018217506203	5.73578009795037	6.13830487695466	4.82352138139247	4.18985773828478	6.06951113995101	3.72281868370761	6.37954714961098	4.48841543725396	6.66323382697287	2	7	7	3	1	7	7	1	2	7	1	7	7	1	7	7	7	7	7	7	3	1	7	83.75	1	3
185	5.24595166673826	6.59109579343849	2.91724135735072	2.5009199146213	3.58353651835986	3.01210894961477	5.82068208740157	4.11979012388898	3.76819521224025	5.80899259477837	4.32093998288785	3.59799244227178	6.5461636858431	7	6.13351146212711	6.18944861030363	3.4437340245441	6.99510632220845	1.09822036969818	6.0283695587666	6.02655035335837	7	5.73341537417438	1	7	7	3	2	1	7	1	7	7	7	7	2	1	4	1	7	7	1	2	4	1	7	66.5	1	3
186	4.62153945728601	6.01752751200614	5.89957969341262	1	2.49398134229749	5.53896830571073	4.39289760594383	5.42202609138824	3.34971508790782	4.79564002362492	5.63396408561448	5.29887231432732	7	5.78031511325099	2.45989258179053	3.07878556528464	5.09550389273945	6.1007909451956	5.15920613705438	5.40402998653843	4.84935496790133	6.99974292222493	6.85112451628378	7	1	1	3	2	6	7	1	3	7	1	7	7	1	7	7	1	5	7	7	3	7	1	67.25	1	3
187	5.25196274538529	2.02593179669938	4.83025847498759	6.90555532540821	7	1.91714257499364	6.36974811030225	2.86121124814459	6.13044938430496	4.05505728845123	6.91506698501103	4.51660115725422	5.4121246025116	3.71944744399916	4.806963644418	3.87756798064361	6.19625226159394	3.37165655936413	5.84442372370514	5.56376637135274	6.84881525856316	5.30661121593745	4.37337622472666	6	1	7	7	7	1	7	3	2	2	2	1	7	2	2	2	7	3	7	7	2	3	1	87	1	3
188	6.5528914487486	5.67186119589834	2.60799036232004	6.08884425813704	7	6.52585056573969	4.40373472360908	6.3762222381483	6.14376598396547	4.88177986028453	6.94475147542793	6.1201883328969	2.90554268504815	5.76906824889919	4.27440841825581	1.27783561598069	6.52222656235798	4.50499687272987	6.16891247731866	2.01136969595881	3.85945951950718	6.69058475220915	5.12234164354494	7	1	3	7	1	7	7	2	5	7	1	1	1	5	7	7	7	7	7	7	2	1	7	65.75	1	3
189	6.82383188335214	5.2022240948677	1.16753208103681	1.86069033422423	2.91531841996738	2.8823120193823	6.26366771593454	3.98820298029236	6.03852359509802	1.64138742329238	5.40506340939239	5.4494327532638	5.44579995521213	6.65269358687734	2.86551255290915	5.76069126794432	7	7	7	5.79239859234227	4.27484720059878	4.52735697847235	5.66978103646556	2	7	7	4	1	7	7	1	2	2	1	7	7	4	7	7	7	6	1	7	7	2	1	87.5	1	3
190	4.48909940080746	3.20489695850542	1	2.47912088805307	3.18210410044501	7	4.04180752007669	4.65427175151924	4.91988212337346	2.95810336785449	4.18755476557089	2.90766583496107	4.86051680285092	4.76114465584555	3.09782456367155	4.08772437030087	6.70717064440625	5.6239186434565	6.9594622297249	5.85897367433078	7	5.22068914653033	2.78185193948217	4	1	3	6	7	7	7	1	4	7	1	7	7	1	1	7	7	4	7	6	2	3	7	83.25	1	3
191	4.45261736705716	3.84306821098611	1.62719015875078	2.21593297711001	3.60448127015897	2.6950794218714	5.81793685031828	1.93023513233274	3.72983682455079	5.49010249492816	3.88447158193172	4.35679508180544	4.36876952447697	6.94232575228433	5.50244853182838	5.31470995080313	5.51671414081396	6.0628390220901	5.86006851870189	3.3019153867074	7	6.80460460018684	3.47978213708895	4	1	2	4	7	1	7	1	2	7	1	2	7	7	1	7	1	7	7	7	3	2	1	65	1	3
192	4.80648563753595	6.6649956748367	1.93949376053836	6.79378778985188	3.76878026252031	1.47313955307198	6.13595135398666	5.23303577596103	1.86305196785515	5.34741960788304	4.73014369577779	4.8218632567155	2.15987533546992	4.39014815459646	6.56168444774319	4.75624749902193	5.42509858147752	5.83169382404929	5.00076325838879	3.7660553919475	5.98325431819286	5.34169193879955	4.27972741773403	7	1	4	7	3	7	7	1	1	3	1	3	7	1	3	2	7	7	7	7	2	3	1	63.75	1	3
193	5.98022673457939	2.02230825933145	3.15416496333403	4.11928120180451	4.88566814364033	1.17544492675724	5.6384300757039	2.48441053100459	2.71670234599156	5.39351825747917	1	6.01323480985229	6.69108493237841	5.61240818174545	7	2.01780999285463	3.08238078083856	2.83223203541566	5.80141295380587	2.37137274877182	6.16178610807435	5.47828210290084	7	5	1	2	7	7	7	7	1	3	1	1	1	7	1	5	7	6	7	2	7	3	2	7	63.5	1	3
194	4.98137807243353	4.95584178930857	5.12803455118788	6.44701939159388	1	2.52345515010597	2.73244654756468	3.56349237885844	4.48191263521706	5.24736140793352	3.41464946015217	6.92353394897025	5.69301105612967	4.43753733006258	5.37750071264569	4.51570255942032	5.85165007800511	3.83772755671798	6.99241984226467	5.33785968608176	6.96424453830977	6.48049876624339	2.4049228449285	3	1	7	2	2	7	7	1	7	7	1	1	7	2	7	1	7	7	1	2	2	2	1	70.25	1	3
195	7	4.75979735975647	2.78381522104883	1.7650737046973	5.03901803931277	4.80928922440775	4.28195803664516	5.13358889240462	1.80329976281378	3.74656993102084	7	4.25497178223875	7	5.43836911960536	4.16575443635856	6.33905157212326	5.15208587295336	4.72210287164236	6.35776103494661	6.7889891815806	4.36985132285229	5.3265585738703	2.59275299548722	3	1	1	7	5	7	7	1	7	7	1	7	1	7	7	7	7	7	1	5	2	2	7	57	1	3
196	5.61277450697348	2.05454699398947	3.41996186676537	4.6733432284218	5.75398627967281	1.29506355174446	5.68847992960818	2.06791297418104	1.72977929391622	4.07430309476297	6.36933742289495	5.13839483694944	6.75360372219926	5.38361367068936	6.90821254391968	2.64824712542793	2.73372899396579	3.43281345640957	4.81856155376238	2.4783991892904	6.24495407780468	4.34866921694937	6.13996652732792	7	1	3	7	7	7	7	1	7	7	1	1	1	1	7	1	6	7	7	7	4	4	7	57.75	1	3
[truncated: 5 more columns]
