# Supplementary material for: How Are Mate Preferences Linked with Actual Mate Selection? Tests of Mate Preference Integration Algorithms Using Computer Simulations and Actual Mating Couples
Source: PLoS One. 2016 Jun 8;11(6):e0156078. doi: 10.1371/journal.pone.0156078 (PMC4898694; doi:10.1371/journal.pone.0156078)
Supplement: S2 Data — Long-term couple and agent-based model data analyzed in Study 3. (ZIP) [file pone.0156078.s002.zip › S10/Polynomial Model Data/Polynomial Couple Population 01152016 1117.csv]

	trait1	trait2	trait3	trait4	trait5	trait6	trait7	trait8	trait9	trait10	trait11	trait12	trait13	trait14	trait15	trait16	trait17	trait18	trait19	trait20	trait21	trait22	trait23	preference1	preference2	preference3	preference4	preference5	preference6	preference7	preference8	preference9	preference10	preference11	preference12	preference13	preference14	preference15	preference16	preference17	preference18	preference19	preference20	preference21	preference22	preference23	fitpoints	sex	algorithm
1	3.14486297876775	5.21292033897043	6.04332727278845	7	6.51062658590311	6.86846755449844	6.89150801019905	7	5.93936131267455	6.70655433684376	7	7	2.37517244323575	6.74853286907912	7	5.08239060239837	7	5.89110383732911	7	6.16567010397832	7	7	7	7	7	1	1	7	7	7	7	7	7	1	7	1	7	7	7	7	7	1	7	7	7	2	107	0	3
2	3.96042605763809	6.28348739306926	5.53529945443227	5.62487174357151	4.40280319055649	7	6.21902215503528	7	7	6.2815790366758	6.95287905763111	6.54806985977624	6.18742496253937	6.13394882629596	6.48586403948521	7	7	6.31540337175927	4.34130270803645	6.51682493125684	6.70483295957356	5.70708764187759	7	7	7	1	1	3	7	7	7	7	7	2	7	7	1	7	7	7	7	7	7	7	7	2	84.75	0	3
3	3.53623806851116	6.55265493680121	6.27238401300428	5.47473264132707	6.80284584801853	7	6.03710694764477	6.4422952266001	5.97520429740779	5.35598227256934	6.12785295871816	7	6.95335190938912	6.45314229211952	6.05185922764076	6.79951578463501	6.2163635600088	4.89813569743548	6.97253276446742	6.69057706827988	7	6.21537713252993	7	7	7	1	1	5	7	7	7	7	7	1	7	1	1	7	7	7	7	7	7	7	7	7	86.5	0	3
4	5.24062776221881	5.57649462032217	1.51630864314194	5.76133007403072	6.66593165876893	6.30701860013175	7	6.78195431754063	6.44772526127998	5.23363014925343	7	6.16527023473612	7	6.25974618436766	6.17215072807024	5.81309795670421	5.76063623528033	6.31608129760521	6.5963863982959	7	7	6.9694469509797	6.28582561705888	7	7	1	1	4	7	7	7	7	7	3	7	1	7	3	7	7	7	3	1	7	7	2	93.25	0	3
5	6.93858614222642	1.33415051132893	6.88820245798968	4.62190869685018	7	6.40123204890845	5.97578778789057	5.93841777461188	6.86993457595952	5.46225057355981	7	7	5.29476672810788	7	6.25449404594243	7	6.63456252486168	6.90618210864883	6.02726424691068	5.76143200426125	6.26421774995344	7	6.93861513366731	7	7	1	1	1	7	7	7	7	3	1	7	1	7	7	7	7	7	1	6	7	7	5	89	0	3
6	5.65073926748615	7	4.38030011311098	7	5.94570216936259	7	6.83995944665702	6.0542038490341	5.30146034073675	5.84278021427967	7	7	3.32365678597047	7	6.64963382258816	7	6.18655920879486	5.86725315958862	5.89543793423913	6.10372062941362	5.98338572877938	5.95144128743637	5.97174885091194	7	7	1	1	2	7	7	7	7	6	2	1	1	7	7	7	7	7	1	7	7	2	2	92.75	0	3
7	2.81484045851379	7	6.99412593552477	3.8225461000954	6.93621228339783	6.90721429709028	6.68859023425757	7	3.67589017141308	5.32379152695198	7	7	6.91701488272594	7	6.6661043839048	5.83854613821571	5.22466232910484	1.13086470653798	5.64788078907387	7	6.32389214850275	2.89773549357592	7	7	7	1	1	7	7	2	7	7	7	7	6	1	7	2	7	7	7	7	7	6	7	7	102.5	0	3
8	5.26640591745592	3.67666739869826	4.76037156822013	6.86719625306062	6.51480418951851	6.79578414242228	6.60550576803813	7	7	6.22091350533586	6.61871852169925	6.50504048934054	3.86843228884046	6.84622486236612	7	5.84382468186375	6.93056807777728	2.91191536414204	7	6.06822244798534	5.39180077857486	5.39480267413629	5.38066075182014	7	7	1	1	1	7	7	7	7	7	1	2	1	7	2	7	7	7	1	7	7	7	2	106.25	0	3
9	3.38620704281735	7	5.35424229147811	5.01050975001379	5.36741327813387	6.84571414275771	6.33289776270189	6.05155938956764	5.97375612768667	4.84210332826923	6.61932427777674	7	7	6.01236241688401	7	7	4.18140852333526	7	5.40753246960291	7	6.90139111110064	7	4.70230767782636	7	7	1	1	7	7	2	7	7	7	1	7	1	7	7	7	7	7	2	7	7	7	7	80	0	3
10	6.0440279289531	7	2.96031639767644	7	6.33542637583521	6.31733199039518	6.89584893120088	6.28508653767716	7	7	6.19481029974164	7	2.21783834311251	7	7	7	5.6548250924067	5.41718299222906	5.66320084132516	6.46125756909857	6.16180485133998	5.79348254483922	5.61574101517406	7	7	1	1	1	7	2	7	7	6	1	2	1	7	7	7	7	7	2	7	7	7	2	89.75	0	3
11	3.58458154131558	6.60939747860701	7	3.55039916736959	7	6.05914669620778	7	7	4.51881983047465	5.82206650402931	7	5.61610137347047	1.50573601031962	6.6057454589687	6.82702553722216	6.80262889835384	5.25197412037891	1.21873283510921	6.47628856272863	7	6.72258121559518	3.74404787320704	5.67771932705407	7	7	1	1	7	7	7	7	7	7	2	6	1	7	7	7	7	7	7	7	7	7	3	103.5	0	3
12	4.86917251963632	4.04775955570041	1.12545663341432	4.11041250735967	5.88717530127042	7	7	6.45151372833955	7	4.79478043073462	5.80303772187042	5.9054669024157	3.25648418952166	6.8858550300128	7	6.73769749119029	4.64786200101457	6.33540701325818	6.56149673371991	7	7	6.85653688203057	6.33280472192685	7	7	1	1	7	7	2	7	7	7	2	1	1	3	3	7	7	4	6	7	7	7	7	91.25	0	3
13	4.4450529836132	5.73034953952407	6.85823859613317	5.24650507000116	3.58291084956025	6.52409359109594	5.60392526687964	7	7	6.68420579071424	7	6.03999410190863	5.95095447651934	5.61627620135793	7	5.7357843066574	7	6.34851570506691	4.78439006193984	6.37889990895134	6.68765731835975	5.808071331839	4.79917724265437	7	7	1	1	3	7	7	7	7	7	2	3	1	2	7	7	7	7	7	7	7	7	2	80	0	3
14	5.31100038223936	4.94639539973926	7	4.70089324997405	6.61986499511539	7	5.45835559600937	5.47636583332251	6.92887322781004	4.92140234684088	6.64238455453102	5.44007027544218	2.94589495289832	6.57326005208896	7	5.49052761305164	6.58810853910085	1.73540380829009	6.25934129615092	5.79091553027853	6.99576179052489	7	7	7	7	1	1	7	7	7	7	7	7	1	2	1	7	7	7	7	7	1	7	7	7	2	108.75	0	3
15	2.62210014599188	7	6.76627534447517	3.61124716746936	7	5.23834904008517	6.71095499864476	6.06492106596342	5.55435099531547	5.52393443565856	7	6.4879487501686	6.05939739503806	6.81791467958648	7	7	6.33944436660007	5.34360860915745	4.55232771411653	5.01059081697705	6.42302108523161	3.86349249801499	6.51932778737809	7	7	1	1	7	7	7	7	7	7	7	5	1	7	7	7	7	7	7	7	7	7	3	102.5	0	3
16	2.20117121998245	5.00507196507392	7	5.20905619752628	6.10227082762746	6.5881699350272	5.63070489101513	7	6.17516603120029	7	6.75741181942959	5.82639470297119	5.86464393289995	6.70879936749199	6.02545137548973	4.5986307269329	7	7	7	5.50823042089236	6.32018549602099	5.77906852253532	5.63011672304388	7	7	1	1	7	7	7	2	7	7	1	2	1	2	3	7	7	7	1	7	7	7	2	74.25	0	3
17	5.521457276022	6.97614192195952	5.00305139864108	3.81237905266395	6.07117276814652	6.13499973309647	5.11710889629185	5.71338095080146	5.72768765470463	6.93592159656848	5.20843461797714	7	5.09683685591259	6.15062383809134	6.54175527551945	5.62516445642293	6.29137562465295	5.08645571352149	7	5.64284805192171	6.7996332116794	6.42764646439161	7	7	7	1	1	7	7	3	7	7	5	1	3	1	7	3	7	7	7	7	7	7	4	7	96	0	3
18	3.28051341571951	6.33338896487766	7	6.68649893197453	4.90982882534749	6.97737838071611	6.34547959939898	5.88229599182327	6.67277550948389	7	6.20021940695288	4.33979299467568	6.59704440030226	7	6.43409810894381	6.11553068006991	6.62283670951506	2.18137489997378	6.79568843319318	6.95514225867236	4.76258930509367	3.547232892571	5.85947786611154	7	7	1	1	1	7	7	7	7	7	5	7	1	1	7	7	7	7	7	7	7	7	2	84.75	0	3
19	3.83196680611997	4.47609141024968	2.07115543569692	4.01295677233496	5.72535645722765	6.89195496014623	7	6.8668079101119	6.32281055872413	7	6.88153128857793	6.54703298935645	6.29560857043301	6.29654625826292	5.88339319833289	5.06746415086778	5.33537585679605	4.12630882838716	6.4241674888808	7	5.30304828737535	7	6.27692740910412	7	7	1	1	7	7	7	7	7	7	2	1	1	3	3	7	7	7	7	7	7	7	7	80.5	0	3
20	7	1.31231677903793	6.11857235331259	6.00066150406015	7	6.27352309173383	6.02745240425553	5.42382697058599	5.9483576829392	4.76928297497361	7	7	6.10522738107826	7	6.45249664000398	4.35141081076351	6.64786836582026	6.10043447825692	3.2083209686601	5.70913369609587	5.70784660243503	4.61604878953403	7	7	7	1	1	1	7	7	7	7	4	1	1	1	7	7	7	7	7	4	7	4	7	6	91.25	0	3
21	5.44643922200988	4.60918769546823	5.84987122525653	4.02430852399691	6.47418504076164	5.92132547741627	5.90151089515055	5.59888069824175	6.76099832082295	6.79963827046294	5.87442602185397	7	2.8989877626678	7	4.76530060887763	6.90154432299991	6.58005494216563	7	3.32934955860675	6.00470573691991	6.44196778394867	6.29724716309957	7	7	7	1	1	1	7	7	7	7	7	1	4	1	7	7	7	7	7	1	7	7	7	2	84	0	3
22	3.80048056026644	5.25588226718164	6.70458907078557	4.39158605448452	6.60016049057851	7	4.7621141479659	6.70547342409777	7	4.20614819378212	6.40052344986638	5.27843967693801	2.74454801078562	6.00764233115907	6.28248382581608	5.15696635043676	6.00758648045459	3.11220889832239	6.08513007002961	6.01571308803153	6.42574327317597	7	6.31566645986989	7	7	1	1	7	7	7	7	7	7	1	2	1	7	3	7	7	7	4	7	7	7	3	95.75	0	3
23	5.33541191995944	7	1.99848360692607	5.50395930826774	6.76430642693011	6.85664310880178	7	7	6.13662544812132	6.45144513748656	3.83375930710027	6.75326048357828	3.93330879866817	6.42248070571565	6.98684617741543	4.47522399858746	6.20384090224802	7	7	5.85966359859752	5.56972234531474	5.69930011964313	5.07568637821665	7	7	1	1	2	7	2	7	7	7	1	1	1	7	2	7	7	7	1	7	7	7	4	86.5	0	3
24	6.12401890504362	2.89324703945996	7	7	5.8039472278032	7	7	5.05400082566542	5.70199431889536	4.95329506732627	6.22580173255129	7	6.24233102643657	6.96532366476423	4.84263629255725	5.83073048358109	7	4.87875249590246	6.6679510233852	6.86061809323393	6.58478173602384	4.56255429730658	6.03227902081609	7	7	1	1	1	7	2	7	7	5	2	2	1	7	7	7	7	7	3	7	7	7	4	82.25	0	3
25	2.66639905105594	3.7709353690349	2.97930057068882	4.30828828167016	5.57901599009671	7	6.53020736774396	6.90698947654289	5.54595016524003	5.67855339414037	6.6413064241631	5.65763970244399	2.96885222526875	7	6.17292447864233	4.91251483792639	6.59814801241466	5.47613613843811	6.57999082417777	6.31079686237176	6.07589487652059	6.02423392923309	4.89544615124127	7	7	1	1	7	7	3	2	7	7	1	7	1	7	7	7	7	7	1	7	7	7	2	100	0	3
26	6.26393280599412	4.51655831642692	3.86607285998297	5.32032359909112	6.70475335018145	6.59686504787248	6.11060502965607	5.7412764952586	6.15495597150935	7	4.68755135545561	4.14317903274867	5.61523226002029	7	4.48023403200777	5.56237984736563	7	6.03433866877567	4.5839601407612	6.44403407736685	7	6.02566902766781	7	7	7	1	1	7	7	7	7	7	7	1	1	1	3	5	7	7	1	1	1	7	2	7	82.75	0	3
27	6.34794376953035	3.83992627726031	3.97714360243413	6.79093520170595	6.18308637212578	5.10631223791691	7	7	5.60008766244479	6.50759622499022	6.83332267612735	5.53272043454955	1.03264233295592	6.69326811189887	6.48090329487832	7	6.36304077245062	4.55966453862138	4.7840726690788	6.62031358976299	4.51496227493668	6.0897284199998	6.29933857043351	7	7	1	1	7	7	7	7	7	7	1	6	1	1	2	7	7	7	2	1	7	7	3	87.5	0	3
28	2.65640136383167	3.94049425750234	4.11456236951526	4.48348360273991	6.03251053826049	7	4.70733647402764	5.60396269104372	6.19514340058668	6.49676462657355	6.21694814372322	6.60144148658231	2.62059751047438	7	4.47209505976289	5.10469145468842	6.02392079115838	5.73731278005089	7	6.44408189763835	4.97287654769507	7	6.62908603715719	7	7	1	1	7	7	2	7	7	7	1	3	1	7	7	7	7	7	3	7	7	7	2	95.25	0	3
29	7	3.48689717818969	4.17892744749161	5.80194944670547	5.16820935853229	5.4145587140434	6.63519243256714	4.69189396228536	6.37239688665187	6.90786453135165	6.28002694930501	7	3.24582063666697	7	5.76704706812697	4.64222748250683	5.01272157796258	5.5603190654563	2.04489271642405	6.17033570473402	7	6.03356193338512	6.74875484092084	7	7	1	1	7	7	7	2	7	4	2	6	1	2	3	7	7	7	1	6	4	7	3	80	0	3
30	6.99056472736734	6.3189482601929	5.54753069163947	5.56522416114271	6.93359046680668	4.83441322822954	5.82278026902279	5.65032794206931	1.44286351697825	7	3.85013061835336	7	3.16586311211087	6.53760477344872	6.73488803630103	7	6.80833503862581	4.26405905226503	5.73731039759854	7	6.28842361493127	1.19784716371914	6.36570967845173	7	7	1	1	1	7	7	7	7	7	2	7	1	7	7	7	7	7	1	7	7	5	4	76.75	0	3
31	3.92961230041247	4.80149845167578	6.05131976698432	6.15553215202559	6.00176673689424	5.9078096858779	4.60080629113595	7	6.67708611617468	6.44653976535392	6.14524304469068	7	3.52438024042722	5.34479609711733	6.03463798075978	5.71402566860798	6.52673586432057	6.91558180501927	7	5.01358005882892	6.8448371239064	4.32815942576049	6.0261818911969	7	7	1	1	2	7	7	7	5	7	1	3	1	3	6	7	7	7	1	7	5	7	7	82.5	0	3
32	4.00429482714165	3.77366137299411	2.36841102458617	3.95497241968492	5.12500507773176	5.64090082389498	6.09256970790673	6.32879421353211	6.59984930631895	4.75169459044748	6.54972510734743	5.00738144834563	3.41589131500256	6.80754691811339	5.71063708332307	7	6.61250744357119	3.71703836405573	5.96299251352517	7	5.47417177722715	7	6.79881341950814	7	7	1	1	7	7	7	7	7	4	1	7	1	4	3	7	7	7	1	7	7	7	7	99.25	0	3
33	6.19578691902997	2.54619222267962	3.92730640044009	6.04834661270908	6.15374041695239	5.40672983984468	7	7	6.16765600280755	5.7146503608505	6.783198179829	6.07626059165313	1.45086813371289	7	4.68726934984918	6.6801097095305	7	5.29921656863366	1.83336664010662	6.31144532319419	6.44827195661676	7	6.35938149261222	7	7	1	1	7	7	7	7	7	7	1	1	3	7	7	7	7	7	1	2	7	7	7	88	0	3
34	5.83032483790139	4.24183992071195	6.17537745360684	3.25591506007459	7	7	5.88790154162251	5.43315486504047	5.56927016075173	7	4.85599856901007	6.84393072215195	6.2431449117636	5.16139948209332	4.56547179842152	6.59476871102921	6.32107248065828	6.81539149566717	4.14448955283244	5.57112629754363	7	6.25968291409307	6.994889523317	7	7	1	1	1	7	7	7	7	7	1	1	1	2	7	7	7	7	2	7	7	7	3	77.75	0	3
35	3.67691848578509	5.85015357408231	6.10202134276735	6.80564608418865	5.18932207861001	5.85914096933274	6.32551309899707	4.31671673145741	7	5.6899866590156	6.43023976814033	6.84583445210067	6.73011161511473	6.44962190787067	6.92490136558788	5.58013917420107	6.36818858862398	2.77841268274888	6.94564051498777	6.88761752586278	4.94515181765252	5.26353150289739	4.55685806190035	7	7	1	1	1	7	7	7	7	7	7	5	1	1	7	7	7	7	7	7	7	7	2	81.5	0	3
36	6.47521588337723	3.69260435800564	4.61619599414315	6.69699360029918	5.71473399595932	7	5.94421311073298	6.13357139598414	6.60296485689067	6.44890958645996	7	6.89489630736199	3.78199738391666	5.56815448964207	6.45705224392766	4.63976259977695	6.74865079273797	3.51634205358484	7	3.56579191716507	6.23117127050756	6.29391838618824	5.42609443233081	7	7	1	1	1	7	7	7	7	7	2	4	1	5	2	7	7	7	1	7	7	7	7	88.25	0	3
37	7	6.90561147323924	5.71498454450615	5.28415767632025	5.73561867215809	5.8505983571163	6.65374684863871	5.61025399100907	2.54672058179388	5.8323833216369	5.9074376080649	7	6.07579717768854	5.74282500029773	6.53870911750462	6.01144603316062	6.7581096648859	1.33381652986157	6.29747785016869	6.37796765957444	7	5.30324983503806	7	7	7	1	1	2	7	7	7	7	3	1	7	7	2	7	7	7	7	1	5	7	7	4	71	0	3
38	2.14757945019764	5.72857858094081	6.96583996613622	4.27422874624708	4.64396274042807	7	5.73990949941512	6.30002696906514	6.53019548888173	6.66113574748684	5.67941056843961	5.90624646981518	5.77589397599021	7	6.16367007017639	3.55998656353612	7	1	6.01627019119511	5.72305461334874	5.97154766566783	4.57430756871655	7	7	7	1	1	7	7	7	2	7	7	1	2	1	3	3	7	7	7	1	7	4	7	2	72.75	0	3
39	2.75138357794423	3.24422829584868	3.03179786514043	4.6198198407112	6.61006068933134	6.95406480919368	6.06079715791563	5.60446071123898	6.73766692662731	3.98098466673758	7	6.60135693189482	6.43226017729112	6.29962728059596	6.07838484126261	4.54107408604208	6.34254644905944	6.41954615838428	6.41937583699807	6.48498411074042	5.09483339227352	5.66067810702843	5.33634466730147	7	7	1	1	7	7	7	2	7	7	1	1	1	7	7	7	7	7	1	7	7	7	2	84.5	0	3
40	3.87592345766166	2.4354160357194	2.27836560497507	4.23846157559252	6.45274575226227	5.646337869624	6.19463286752821	6.57324860258556	6.10245856556671	7	5.99006291634108	3.55220825126836	4.74759882885781	6.94102521705434	6.79121367721629	6.56061030735455	5.26851634579439	5.38706843299587	4.48440577661506	6.10926492526635	4.4402204076858	5.04943130304701	6.94093436472898	7	7	1	1	7	7	7	7	7	7	1	3	1	1	7	7	7	7	7	7	7	7	2	93.25	0	3
41	5.90742592626726	4.35762420223337	5.73682600024596	4.59498359419107	7	5.91010521084048	7	5.01867882063245	6.36873055920281	7	6.02010403384774	6.29838959300942	4.85898168277058	6.15494219588514	3.37705445809604	2.22476802393148	6.14222775257406	4.41181746944149	7	5.8150579828453	6.98728863996772	7	6.84801268108758	7	7	1	1	1	7	7	7	7	7	1	2	7	7	4	7	7	7	1	7	7	7	1	83	0	3
42	6.7178577450541	6.05158510781042	5.68818282816996	4.17459708549349	5.89702088967828	4.30169594279243	5.0090114984889	7	7	5.37052692862925	6.74715018556901	7	5.57549526647238	6.29858246382618	6.11487824547106	7	7	3.01912341762836	4.83366504501198	5.42268267982259	6.64719754152035	5.08178340202384	5.94438633640846	7	7	1	1	1	7	7	7	7	6	1	3	1	7	2	7	7	7	1	3	2	7	5	82.75	0	3
43	3.10042311384457	2.22271837692808	1	4.61074388663591	5.26739415082493	5.38439261802113	6.05984891587331	7	6.26953388108988	4.62767177937685	6.53995292995487	2.90097965277219	4.7777765570279	5.12942470010549	6.5452651402767	5.995355455398	7	6.8703120232949	6.6736727149214	6.16899306943747	6.27380519634714	6.67547824315073	5.56750405114004	7	7	1	1	7	7	7	7	7	6	1	2	1	7	7	7	7	7	1	7	7	7	2	85.5	0	3
44	6.12387365814502	4.61000021545808	3.01320552961288	1.23614403361832	5.29915529409532	6.42711313820772	6.99178751753466	7	5.0108065982984	5.91310730753054	4.41382152032657	6.74080222801915	5.01362839706397	5.23004946814414	7	5.35503856849976	6.56875996817861	3.76898941531971	5.20131492364487	7	6.37063870144486	3.32281854196022	7	7	7	1	1	7	7	7	7	7	4	1	7	1	2	3	7	7	7	5	7	7	7	7	94.25	0	3
45	6.81975524739508	1	5.78080222208456	5.50102902827751	6.18800802853017	6.92805942647592	5.67335447252927	6.38716791367205	5.97583166735794	4.8903663841292	6.77386568023727	4.11548108045851	4.96236032956393	7	6.03267748630645	5.66217352544906	4.99329746898843	2.36864882659976	7	4.92982070614149	7	4.97309699015816	7	7	7	1	1	1	7	7	7	7	3	1	1	1	7	7	7	7	7	3	7	3	7	3	85	0	3
46	4.17860381619074	6.20202726308495	1.33023587069557	5.39999899965559	6.81559671310765	5.63761192334641	5.36008956329646	4.99205103504734	7	4.64463120254182	6.70954164878484	3.31962425253031	2.46482918646439	6.4492102801676	6.83325178865829	5.42235906102279	5.37224588410071	2.27468585097134	7	7	5.71519329245878	6.41175097243319	7	7	7	1	1	2	7	7	3	7	7	1	1	1	7	7	7	7	7	1	7	7	7	7	86.75	0	3
47	1.77100310627912	5.67916078056178	6.63290495250136	6.39825705099342	5.8594908849782	6.78596739039587	7	5.81332190827452	5.52834673356038	4.48554042711733	6.55854224532882	4.06708276847009	7	5.37722045594272	6.67252171668123	4.96237647148902	4.99806668616842	7	5.90123710194377	6.75971252879571	6.92728858348034	6.18026293967658	5.88243297133946	7	7	1	1	4	7	7	7	7	5	7	2	1	7	3	7	7	7	1	7	5	1	2	68.5	0	3
48	5.31950001801078	3.16205855201852	4.35548938746697	4.84470841654452	6.27244682902233	5.27001978582215	6.28113645832394	6.27940160194836	6.49394387838502	3.19325567214398	6.86480688145423	5.50703648199409	6.2911915884178	7	6.78521668010014	7	7	1	5.82891749884634	2.94133404019857	6.82030066780032	5.69742077148159	5.61753914614054	7	7	1	1	7	7	7	7	7	7	1	5	7	7	2	7	7	7	2	7	7	7	3	79.25	0	3
49	5.47737537293303	4.23716468894433	3.68954710847368	5.2409364328537	7	6.73060854699714	5.61873779633355	5.21928524064273	5.58737969523969	5.43193251419929	5.85875987911735	4.64333907879109	6.89796204655235	7	6.47581218957095	6.68663041106475	5.65612098120824	5.57507629344833	6.71184501782183	6.48333891001502	5.61471514982213	2.40548777624673	5.38279117762309	7	7	1	1	6	7	7	7	7	7	4	1	1	7	7	7	7	7	5	7	7	7	3	81	0	3
50	4.24677692973418	6.22906382471429	4.00577065339208	3.17905821215601	7	6.1375870888545	6.72123764827468	5.46964173386678	5.8586922706713	5.66075215109409	7	5.23792502194777	4.55872233663981	5.5311342712954	6.51476331556613	5.62138049469456	6.4321794798056	5.57871627913406	5.00953977982731	7	6.41250035314048	5.33957344550549	5.10046941712824	7	7	1	1	7	7	2	6	7	7	1	1	1	7	3	7	7	7	1	7	6	5	3	91.75	0	3
51	4.56775824853833	3.86925592262773	6.80039370142626	7	5.88133113424813	5.86391862078307	4.44828770612665	6.25284383074197	6.84397048761027	4.28329805997603	6.83400369475093	6.47424518693757	1.86287663786495	5.6920624610205	5.83638590030998	4.97351178869132	6.81069798727329	4.63519452467158	3.41611553333806	6.49054081828072	6.31326742186869	6.85539779468959	5.97010060861217	7	7	1	1	3	7	3	7	7	6	7	2	1	4	7	7	7	7	1	2	7	7	7	90.5	0	3
52	6.86729874339546	3.95507116812408	4.08699374336944	6.67427056560161	6.27379308312489	4.10624398047502	6.11778093750227	5.45692604884426	4.61088620832648	5.42007578981759	6.64019984212902	7	5.90475717504001	6.76115993494264	4.59471823678949	6.61284183498975	5.68323315946145	4.71026843572101	6.51996050281659	7	5.76037645566902	6.3683202610966	6.18925425937029	7	7	1	1	7	7	7	7	7	7	1	4	1	1	3	7	7	7	1	2	7	7	3	82.25	0	3
53	6.02354866671597	5.18832710012103	3.00137560854284	2.31858045163207	6.45405044809607	6.60611583510786	5.69258885285335	6.86439129081042	5.21182680981429	5.11755973365766	6.39870288933832	6.12930707055543	5.65340439475773	4.69102525971285	6.15891902577542	4.75066996373883	7	3.71050384807802	6.97229768589001	5.6910493945311	2.03615061087932	6.78483212603213	5.99082131456295	7	7	1	1	7	7	7	7	7	6	3	3	1	7	7	7	7	7	1	7	7	7	7	84	0	3
54	5.93301200924575	3.37910431515385	6.10247240948898	6.34824854041303	4.22656093772956	6.3214580251499	5.84568293438356	5.29609386343968	6.89912252559637	5.61610302212504	5.04167294848487	6.30497447709429	4.78955538423089	6.53528073215568	6.57352674417431	4.70597270522377	6.39079909029798	5.15071614807381	7	6.80820883693521	5.52584767611652	6.20170392044165	5.5822679371348	7	7	1	1	3	7	5	7	7	7	2	4	1	7	3	7	7	7	1	7	7	7	7	100.75	0	3
55	6.13591690738029	5.58091610004309	1.64496369471264	1	5.40795404821673	5.96809426621553	5.61794515028884	6.21835980658733	6.26470487791776	5.0980868548252	3.81093235565666	6.18311648635277	4.62452107861828	6.52939116981955	6.25170306938795	5.13674147917284	7	5.80396625432353	7	7	5.5163492202129	5.10888814463405	5.98094266481061	7	7	1	1	7	7	7	7	7	4	1	7	1	3	3	7	7	7	4	7	7	7	7	78.5	0	3
56	6.12681032778442	4.92909742294515	7	6.41424647181389	6.13743084574747	6.9913949417735	6.87764334965668	6.18863819536615	6.41081510462348	5.0811433597251	3.79279750118589	7	3.59855268270299	6.41470056170499	6.92718979587767	5.02822661981492	4.86041046073912	1.57611279503904	3.19562471714555	4.75369361381595	6.73069402917633	7	4.33654197324734	7	7	1	1	1	7	7	7	7	7	7	2	1	7	2	7	7	7	7	7	7	3	7	66.25	0	3
57	6.90197394706223	6.62011947089295	1.95912745410612	6.22757714201114	6.68220347338159	6.37476959846519	3.26265597886398	6.20561376928864	7	6.71487869197246	6.79935178268509	4.28577838496614	3.85704819273618	6.91561136318226	4.87712806640313	4.23028450288028	5.6105240922553	6.34868953240009	5.79904473050401	5.20275734649361	6.83363418590242	5.86273512532762	4.48324317395806	7	7	1	1	2	7	7	7	7	4	1	4	1	7	7	7	7	7	1	7	7	7	7	79	0	3
58	7	5.99709199880227	6.15004467197643	6.04561265840014	7	6.17747224783383	5.87306574020124	7	4.70840644254623	6.98185482065513	6.65485612380576	6.50275815586087	2.17938542328563	6.38840223712124	4.62343673923471	5.75736211834433	6.3852246145255	5.16725359204593	5.8889218404401	6.37625091066966	7	3.07171398615341	5.34991324374028	7	7	1	1	7	7	7	7	7	7	1	4	1	7	2	7	7	1	2	7	7	3	3	77.75	0	3
59	7	5.94912806439633	5.22038022277247	5.05007467321522	5.30943760285532	6.63172566372681	6.10336418286356	5.82455463428024	7	5.06128236215323	5.3310247967344	4.29423657229508	4.27491392328867	5.75533090644916	7	3.71055959122978	6.33950610851381	2.98070175344612	5.79938443762577	5.22254625014368	7	6.7246121767828	6.18194632454122	7	7	1	1	1	7	7	7	7	4	1	3	1	7	4	7	7	7	1	3	7	7	2	68.5	0	3
60	3.42108921676452	5.42626509979393	5.2110562166019	5.022694633034	7	7	5.64565982168179	6.98140876217266	5.73583388740431	4.73449555224926	5.23140939912035	6.05646509283978	1.56179296835548	5.69081095868377	6.1866748276523	6.31323908669294	4.62997421017212	6.34530734736716	3.87151293570201	6.73195075233293	6.55312219776317	5.01079878463829	6.18207678052705	7	7	1	1	1	7	7	7	7	7	7	7	1	7	2	7	7	7	2	7	7	7	3	75.25	0	3
61	7	4.33290073976957	6.71153409685129	5.78024242350146	4.54633992815914	7	6.30302197788975	5.07766011214026	5.81676875044024	6.18695816158669	7	6.30083956294807	5.86196015192033	6.57370388495546	4.90995643492845	3.41644967949122	5.85135492563939	4.43624849115954	6.62873994888053	1.16442357994213	7	5.60600359785519	5.94693230543841	7	7	1	1	3	7	7	7	7	7	2	4	1	7	7	7	7	7	7	7	7	7	7	69	0	3
62	6.19415999356497	6.56418529418706	1.68901368912586	6.44267543911626	4.94682628499608	7	7	6.35564356462237	4.94048027421198	5.98090459323128	4.25285732547228	6.33831372210425	3.24567162678133	6.88052414162947	4.15475767988478	4.19576547728978	6.25595100395149	6.54408769786751	6.34791381022048	6.59918643122024	5.5400908367754	6.44513897989855	5.54500222122418	7	7	1	1	2	7	2	7	7	7	1	1	1	7	3	7	7	7	1	7	7	7	4	72.75	0	3
63	2.05254453966633	4.55274096770127	3.97424081356028	6.28845965729324	5.82459255543344	5.31924851188525	6.43525038640734	5.12687164508447	5.35386001332459	6.72885414395921	6.84972788778414	3.06119373407651	4.50164281001791	6.13793624158306	7	6.88518325614992	6.62318079416764	7	7	2.14278426953218	5.95249576123316	6.98795714869006	7	7	7	1	1	7	7	3	7	7	7	6	2	1	7	7	7	7	7	1	2	7	1	4	75.5	0	3
64	3.35083490825529	5.23985387244852	6.76403475894118	6.87373314120587	7	6.42729450907191	7	7	3.38179290526361	3.27736539086569	5.27612382011737	6.09098429930052	2.76485020623853	6.47197514541365	7	6.53382529576256	4.05035315990668	4.26353707571489	7	6.40783067157943	5.95779976513491	6.01286547775219	3.51432654348195	7	7	1	1	6	7	7	7	7	4	1	3	1	7	7	7	7	7	1	2	5	5	2	85.25	0	3
65	5.01638052479887	4.07717193021559	5.87356540630598	5.34400508362378	7	6.54097732930398	7	5.6326039365628	6.36743276445423	6.41957827837681	6.58834540533227	4.04299943605321	5.55718599496217	5.38310484135292	4.58786218184836	2.13841493177966	4.43593207217817	1.13692655281164	6.53429493224957	3.35439351029658	6.115202548414	6.41184979378924	7	7	7	1	1	6	7	7	7	7	5	7	2	7	7	3	7	7	7	1	7	7	7	7	72	0	3
66	6.02007980813892	5.77256326483621	7	7	6.72781929062253	6.67787703751338	5.13280582495098	5.6019479633171	4.80331830149008	6.86837716926156	5.94120339727888	5.49946251524224	4.26650547975417	5.68293387425926	6.82807059973239	6.98923440056792	5.28380068358588	3.87931963620501	3.78782975182144	2.35376720878187	5.35082427830271	5.86819642994517	5.02463688970574	7	7	1	1	7	7	1	4	7	7	2	3	1	7	7	7	7	3	1	7	7	7	7	75.75	0	3
67	3.91863491495692	2.35780856608984	3.51445278525908	5.07309966432156	6.96248422668507	4.827174029192	5.82776567210559	5.85740062697389	4.77003296315445	7	7	4.09456243861664	5.6906684160058	4.12789532109087	6.62123453702363	6.24104530962787	6.0715394605457	3.98751721439716	4.05120008192196	6.8017317341492	4.67537394519423	5.05687741289571	5.4460794270298	7	7	1	1	7	7	7	7	7	7	1	6	1	7	7	7	7	7	1	7	7	1	2	85.5	0	3
68	5.12604993982309	5.68743379079076	1	4.29370598022289	6.04104102963775	4.56780167566519	6.39638347337288	7	7	5.26230212003367	7	7	3.32867611268936	6.4119462874936	7	2.17108946594182	2.95919788151533	7	1.87223349288137	5.2401178316889	7	5.55794012038793	1	7	7	1	1	3	7	7	5	7	7	7	2	1	3	3	7	7	7	2	7	7	1	2	71.25	0	3
69	4.3258307380335	3.53281813354316	4.42212695282572	4.79581138904861	6.31529516673403	6.57892413517633	4.66038375073676	7	7	1.31473906208563	6.37222088988347	5.40953970440696	7	6.89439148589136	7	6.17325201457745	5.42401378868713	2.63039230954142	1.58697919262622	4.55714499489349	6.78911051778581	5.11149117449352	4.41474994144362	7	7	1	1	7	7	5	1	7	7	2	4	7	6	2	2	7	7	1	7	7	7	2	80	0	3
70	5.77324011468786	6.51009705428659	4.73954018159557	6.74897809781269	4.25487345542562	7	5.0420102003583	4.58333983660656	6.89288493100051	5.82188300960201	6.34336868461033	6.67178249975371	6.23655401928939	6.09788580378608	7	6.75055359324072	5.4414253237386	6.44245379979312	2.8712429604122	2.93746887403201	6.55076353635912	3.31931827274402	5.96006693725667	7	7	1	1	6	7	7	7	7	7	4	2	3	7	7	7	7	7	7	2	7	7	2	76.75	0	3
71	5.98531984303574	6.97068528176652	2.68614146582328	4.84166607652473	5.6954032376282	6.16637101444568	3.95314184276669	5.85871751144365	6.72723161935463	6.85566953288481	2.69418114483752	4.5796873280292	6.07276655323886	5.68221421044063	4.22199415865061	6.364476322869	6.43115367634847	6.25542166733351	7	6.39285267872874	6.76810293100609	4.01986367288981	5.40707268684379	7	7	1	1	1	7	7	7	6	7	1	1	1	2	7	7	7	7	5	7	7	7	7	87.5	0	3
72	5.46291499540967	4.17563146158777	2.84590554140912	1.59874801118241	5.65771249433786	5.67934651148024	5.26748704554776	6.48203470610619	5.07488526835215	6.39322073744143	5.43521380501374	6.45988187125398	5.53629107880654	4.84519047876259	6.53822283110419	4.34187108866537	5.07200699467231	4.0089207382654	6.8203278361654	7	2.50773446610735	5.99955959454307	5.8890821967078	7	7	1	1	7	7	7	7	7	5	3	4	1	7	7	7	7	7	1	7	7	7	7	83.25	0	3
73	7	5.03883175546253	1	5.78223098369232	3.48625915735325	6.75377956534688	4.15337662555041	6.60132382002636	6.35227831111623	3.55456524102247	6.44380447666188	3.49869881327304	7	7	6.68884431709775	5.74452675061579	6.04504567998766	1.7747899590463	6.22484915026078	3.94566267873971	7	6.21873259700471	4.66833102266289	7	7	1	1	6	7	7	2	7	7	1	1	1	4	2	7	7	7	2	2	7	7	4	70	0	3
74	4.63520719721178	6.47137651211457	3.87333067891264	6.34584623008576	6.45799653896225	4.94300756745589	3.52588949560929	4.57346082599732	3.91921338380221	6.73277904880688	6.28052741029378	6.79303011399639	4.78918496780749	6.41012067130686	6.76415434054024	6.02213983647183	6.28984110932383	4.16486873737849	4.31459046870246	5.43466173774513	1.10511046881514	6.30375407885569	5.97352793038007	7	7	1	1	1	7	7	7	7	5	2	7	1	2	7	7	7	7	1	7	7	2	5	66.75	0	3
75	6.23666774927388	3.82316681822989	3.45790539887413	6.57058445105676	6.10112741466001	6.60774647224146	4.04005297449472	5.69496505469612	3.60820514250131	6.30994753291565	5.35731508685345	5.0064145465882	2.71749252999819	7	5.31507855646207	3.68894723956	6.84200554667475	5.1434192686155	4.76013281835433	6.95335907390914	5.00573035822377	4.96021444130967	3.94729317366856	7	7	1	1	7	7	7	7	7	7	1	1	1	7	6	7	7	7	1	2	7	2	7	88.5	0	3
76	6.32146865761689	3.19152289393099	7	7	6.87250722794217	5.48180661932852	5.05353462114402	6.4664175102516	6.9017756121995	5.51635108135703	5.76917959030174	5.80431620689026	4.60823213109792	6.64106208185756	4.35789134041664	4.54730722815673	5.74644073218465	4.09767033811208	3.01813286781775	4.25410663641808	7	3.17518427452169	7	7	7	1	1	3	7	3	7	7	7	2	3	1	7	7	7	7	7	1	7	3	7	7	106.25	0	3
77	6.00631929430463	6.6169979901971	5.63552631387758	4.21273351657721	5.87682921521729	4.50175081891888	6.40758470837121	6.19223504279779	3.908397831248	4.9965237934403	7	6.10586169419942	5.41398606144172	5.38672610023786	6.18034294578711	6.54529397918019	6.47932273294226	1.99938865805308	6.41027016193987	3.9627160371079	6.58931485239047	3.27706476844393	6.23316726941208	7	7	1	1	2	7	7	7	7	4	5	7	7	7	7	7	7	7	1	7	7	7	2	82	0	3
78	5.99079175029885	5.99169417183823	2.45751820752151	7	3.90662202195598	6.17592662608582	7	6.633690544256	3.69790831212013	5.74558498776449	5.54490606044345	7	6.65255657905499	5.91699821018895	6.74432800639657	6.09861355647938	5.04838311418367	3.20096528778136	5.62849604053811	4.97724491550482	4.13838488385494	6.55269914214672	3.91591758913744	7	7	1	1	6	7	7	3	7	7	1	1	7	7	2	7	7	7	2	2	7	7	5	58.75	0	3
79	2.10271525791435	6.36561692608217	5.35266258273388	5.95353066199681	6.21944074192986	6.8450427056461	4.52095798664713	5.86918160659762	5.63473119297194	5.18953472891918	5.66300797387738	3.81444630511998	1.42587737573312	5.62171439052018	5.71253391350172	5.07256804750415	4.71564261637385	6.78601918726138	6.51401622319863	6.79367417728326	6.92231430683269	6.31024225459449	7	7	7	1	1	3	7	7	5	7	2	1	7	1	7	7	7	7	7	1	7	5	7	3	63.5	0	3
80	4.86622180038222	3.96247320843613	4.66797684375369	4.99397784673001	6.68700387190135	5.91797338456276	6.3890430887096	6.45869849959997	3.64931080124766	5.61201884863001	6.59433585826806	3.97846993001057	3.55113147639907	5.53401412912957	4.95965552506853	7	5.88293302730163	2.16896013668967	2.80120269672232	7	6.54375766136269	6.71327321956994	6.35035078975869	7	7	1	1	1	7	2	3	7	5	2	2	1	7	7	7	7	7	1	7	7	2	7	71.25	0	3
81	5.75221814925358	2.36380331841483	6.46842075346597	6.27536990532376	5.56201214289884	6.59905716673272	5.86810844778198	5.267542167945	5.8573071774739	5.38991245300874	5.8770945621735	7	5.80687099046256	6.40105284217104	5.35966696989128	1.904365870205	3.84200499682335	5.58549935056257	6.34286985354942	6.02391551538609	4.8785149665509	3.67345299533664	5.95266416878135	7	7	1	1	1	7	2	5	7	7	1	1	1	7	2	7	7	7	2	7	7	7	7	49	0	3
82	4.97200805753509	7	3.67691426002647	5.52070390868884	5.80831353301469	4.29864284908454	4.73166088472487	5.80172959062001	5.28455472627401	5.7129298600928	5.07725103369531	6.81078216702444	4.49179803692776	7	6.07596239100686	6.67212851547795	7	5.85678549501237	4.66662048821373	5.0263463925508	1.35641412592953	4.25148649267779	5.76167682249499	7	7	1	1	1	7	7	7	7	5	1	3	1	3	7	7	7	7	1	7	7	2	6	80.75	0	3
83	5.22849878490719	5.31691685854185	5.04994166973599	5.45427052574441	6.09573256790121	6.88144229924027	5.79896976405848	5.63059656831236	3.78406563536397	7	6.64370961164315	4.90709257089303	3.18990306842417	7	4.22264844392099	4.08149938830891	5.67208246021759	3.16293769874305	2.27532671266816	4.70380275213605	5.50464474385643	6.49282718872105	6.49898302140714	7	7	1	1	1	7	2	7	7	7	2	4	1	2	7	1	7	7	1	7	7	7	7	71.5	0	3
84	6.19442388194701	5.32707137278388	6.70354676158896	6.98088497928278	5.93860806853855	6.94941631237314	4.67403763583311	3.19095705194402	4.62509513066212	7	6.19995529610317	4.08325463312995	4.86298628279095	5.5211220548909	6.57428479594885	6.00129982414853	6.73907094648735	2.24795666438133	4.43833444948882	2.40385098836941	4.74860256556374	4.90370194460761	4.70987908992859	7	7	1	1	7	7	2	7	7	7	2	2	1	7	7	7	7	6	1	7	7	7	7	73.25	0	3
85	3.239566804982	3.98723400450359	5.19166080560892	5.46481011103747	4.18710452687304	6.28945112087906	5.86368757107991	6.63760235651938	4.9139645284466	7	4.61219538029929	6.23241379124313	2.90193243699656	6.53789800145433	5.45120669336402	4.64176386513147	1.81215257447618	4.69112233588567	6.82516631620099	6.18472849706338	5.94864178335567	6.27509666936237	4.66663039468144	7	7	1	1	7	7	1	7	7	7	1	3	1	7	7	7	7	7	1	7	5	7	7	81	0	3
86	5.14094913955999	2.92787733428516	4.2035985870481	5.78318496356628	5.61077764419729	4.26905983086692	5.38862865701941	6.66929804111702	6.34152233546705	3.40842200741496	7	4.74509260664859	3.47286352611548	7	7	4.75958841364277	6.82673355603994	2.97716078884269	2.42210805311654	4.24610462566024	6.61181167204412	4.8076109271672	4.2330645284565	7	7	1	1	7	7	5	7	7	7	2	2	7	5	2	3	7	7	1	7	7	7	2	107.75	0	3
87	5.40806440105973	6.89338924332744	2.06151046433046	6.92127126553735	4.50471644302484	6.92660649751386	5.39904721564669	4.72252990942371	6.54484900435611	2.94585208059987	5.6888942600887	3.56403773148806	4.22748309358477	6.21987887315803	5.4921571893752	5.13204466107355	4.23705693933246	7	6.19639629637545	6.32453250086387	7	5.70256486413057	4.99171029703625	7	7	1	1	7	7	7	7	7	3	6	2	2	7	7	7	7	7	1	7	7	7	7	71.5	0	3
88	2.78905449628416	5.65791002277355	4.0563653080675	4.82012303325971	7	5.13670368077189	5.91554135833807	5.08796429890589	4.11283082329949	6.47553837508818	1.74269124637974	6.57839952945011	2.95761846203998	3.74233730591297	5.18317043361721	5.28259704044596	6.87611089168262	3.81560069870029	3.02927888682315	6.32771104652783	7	6.89768394490868	5.62240048922628	7	7	1	1	7	7	7	7	7	7	6	7	1	7	7	7	7	7	1	1	7	7	3	68.25	0	3
89	6.43026138414941	2.86931247976562	3.96000557694696	6.58813475312747	5.01952754483108	5.45697654163879	5.62849499195693	6.29284517943717	4.49195410380412	2.58937925838682	6.46489958474863	4.23797717324742	4.04469468567228	5.89823544461517	6.04341306096459	6.39659896141278	5.93814734568451	2.58628353912447	7	4.70320570632727	5.42932865907711	7	6.09656558965624	7	7	1	1	7	7	7	5	7	3	4	3	1	7	7	7	7	7	7	7	7	1	2	67	0	3
90	6.50383851738311	3.11047568227681	3.83807794357645	7	5.06931819776441	5.41662645745775	4.7636113511057	4.7394092148451	4.52029995258011	2.43120001775669	7	5.52387623930643	3.96620701410369	6.9968548072308	4.87527937514191	7	5.02478985678182	2.89029832017349	5.43235047595504	4.88921473719892	6.3771344986062	7	5.43861402391379	7	7	1	1	7	7	7	3	7	7	2	3	7	7	7	7	7	7	3	7	7	7	2	71.75	0	3
91	3.63093924325825	7	3.59773843871583	4.75171622784439	3.96153676112559	6.2086570579416	3.87088732728135	7	2.33722357415199	3.37519514163607	5.54781538968521	5.22150395674881	2.51615642071278	4.95373164861027	6.51780350379876	4.65909831688142	6.2036155661733	6.48787433769481	6.42666331942952	6.49043823215475	6.20113619309074	6.52373041271954	4.69274498877353	7	7	1	1	1	7	7	7	7	6	2	1	1	7	3	7	7	7	2	7	7	7	1	87.5	0	3
92	6.37490309660475	4.58729750155462	3.9960358228578	1.28349208154187	5.20701685797013	6.65388865430312	5.24317382706545	5.09586811305792	3.97696592199022	5.25512120481266	5.67090239050956	5.99440707192079	5.62657567661111	5.51623222936238	6.52595327235089	4.30878423760372	5.366580915935	4.28498617232529	3.71762349713888	6.67648425686196	1.59125009113792	5.52116891157831	5.63093992606309	7	7	1	1	7	7	7	7	7	5	2	3	1	7	7	7	7	7	1	7	7	7	7	59.25	0	3
93	5.87060536003257	6.39381606445731	3.45865813279852	4.92532039412652	5.81172566997676	6.56667155056716	4.90388093471315	6.4062339699222	3.89182055755519	4.83280150174861	5.06162186516317	1.98884398339228	2.28444889382526	6.5585394992697	4.32017828598612	6.52590669112321	4.63131847616296	6.42091270416815	5.34101539860948	2.86827784759459	6.26173935803405	5.04334575015745	6.53344403344159	7	7	1	1	2	7	2	6	7	2	1	5	7	7	2	7	7	7	1	7	7	7	4	72	0	3
94	2.77557460019595	7	4.25107047398938	4.38485460162837	7	4.39106422152015	5.39991718684534	5.74313084587708	4.72310995280719	6.77572794849101	2.59658797069896	3.68497390439757	2.68077987190452	5.1224656383982	5.23097597569285	6.2420882657734	5.6457061927622	4.89604494914233	2.4931218924578	5.39440122186993	3.205348696428	6.14978819719175	7	7	7	1	1	7	7	7	7	7	7	2	7	1	2	2	7	7	7	1	3	7	7	3	88.75	0	3
95	1.67056962881686	2.60371056833371	1.90592839139371	6.86291278164234	3.37107723700922	5.84224425810873	7	6.84206636293934	4.30044608732823	4.10634098453506	4.10055998079591	5.38090214937892	1	5.75232308840928	5.19461996505195	2.89475106921631	5.30546207305145	7	5.67543975259242	5.42594098743732	5.29286814620542	4.70665384330858	5.69805653225141	7	7	1	1	1	7	7	7	7	7	2	1	1	1	7	4	7	7	1	7	7	7	2	62.5	0	3
96	1.22970769522023	6.40918934663299	4.93948410439146	5.5861253772395	3.939624164446	6.87640224109621	6.60001184338495	7	6.52449585487481	6.97353113530287	6.67277832929143	6.07128153797441	3.30805009109418	7	6.42082981476038	5.93478789565152	4.79809548192526	5.48062427746108	6.69515271716016	6.45465174845584	7	6.18432212168519	6.91297446951249	1	7	1	1	2	7	3	7	7	7	1	7	1	1	7	7	7	7	2	7	7	7	3	95	1	3
97	1.51532313808971	6.37757497471901	5.23003916178208	7	4.01031078803055	6.19933443672811	5.98080953843094	6.64787050762382	6.72120418711296	7	6.545322504132	5.73739205257812	2.3295427839456	7	6.84763527757284	6.63421453942361	6.6415712996378	3.85618330043201	5.56512025450657	6.3824213903488	6.69652165557384	5.05282278681444	6.47629724224674	1	7	1	1	1	7	4	2	7	7	2	3	1	2	7	7	7	7	2	7	7	7	3	93.75	1	3
98	5.18475593199496	5.90994111461309	6.23078891044129	4.27535564663196	5.00917831715887	7	6.88051612370025	6.74884065383535	7	6.26911096155072	7	6.55880660506437	1.52524465135588	7	6.89599278113445	6.78490116267159	5.40842667207836	6.43820897373564	5.11096756629219	4.43673568805399	6.37534797230797	6.96249901851785	5.41959073628337	1	7	1	1	1	7	7	7	7	5	1	1	1	7	7	7	7	7	1	7	7	7	2	95.5	1	3
99	4.29026010207235	6.09123923424209	6.59569008522036	5.33387929681881	5.91840899478976	7	4.86638659357317	6.90304275582439	7	6.31511014829181	7	6.86175043860922	3.75966172008891	6.40102364092896	5.61380562894748	5.72274818817234	5.98421670619997	5.23294412829425	5.67815320855095	6.34934566564573	6.71869005613666	7	6.22835558721279	1	7	1	1	1	7	2	7	7	7	2	3	1	7	7	7	7	7	3	7	4	6	3	95.25	1	3
100	1.55534031536383	1.35302133861578	1	2.34502964776505	5.03661659197473	6.76158411613296	5.93187485445699	5.91724983725164	6.40734104684201	7	6.77076097928332	6.62348848793862	4.21515687396904	6.02034208186019	7	5.74677509443218	5.08979260452773	4.63884334210842	6.76759167139516	6.09753400545586	6.02904542958991	6.62416101380964	6.02339472797958	1	7	1	1	4	7	3	7	7	3	2	1	1	5	3	7	7	7	1	7	7	4	2	83	1	3
101	3.31147317678463	4.82401174844799	5.83239457368657	4.53310491078725	5.5266901894312	6.52673062741847	5.31518414926703	7	7	6.39181241683356	6.78504869762698	6.11713187805386	7	6.19313861043258	6.80552845485353	5.63822915845509	7	3.14757393785831	5.03940203102294	7	6.74277513260835	5.8575824180603	5.0292811280638	1	7	1	1	1	7	7	7	7	7	1	7	1	1	7	7	7	7	7	7	7	7	7	108.75	1	3
102	1.86183752479438	4.04450655865246	3.52567024955947	1	4.01130502768058	5.95777062050986	4.80547148056257	6.1702688726107	6.279295565508	6.73978086102815	7	4.86800609838619	4.51481912152904	7	6.77448136641963	7	6.01351533045454	1.97036635409557	6.68867654266295	6.80513794012559	7	4.9020683002592	7	1	7	1	1	7	7	2	7	7	3	1	2	1	7	7	7	7	7	1	7	7	5	3	102.5	1	3
103	4.29116883209722	3.61549617847208	6.18807376164809	6.81330710528981	4.63649786448525	7	6.53913531854276	6.49815561198186	6.85889854606012	6.7447201969668	5.83512875807636	2.79085069423577	2.28873021646429	6.95701959054022	6.80489703223576	6.37148839061938	5.63616755318859	6.8668085036993	7	6.37086730194623	6.53664208902826	4.93760082105971	6.12960805551078	1	7	1	1	1	7	7	7	7	7	1	2	1	7	7	7	7	7	7	7	7	7	2	83.25	1	3
104	6.12886153066711	5.14781903864233	5.51294601511943	3.30290180435752	2.94490964814281	6.08343401672065	6.94821586192275	6.40162989805312	6.62706143094467	7	6.42927279804205	6.00865882633297	3.83778703566585	7	6.19736747031892	7	5.30187114385955	6.22402907395817	7	6.04635969819994	6.241206578117	4.0461090876	5.2751795911092	1	7	1	1	1	7	4	7	7	7	1	2	1	7	7	7	7	1	1	7	7	7	4	98	1	3
105	1.17364046177776	7	5.61062756039899	7	3.8826344599099	6.9816002028174	5.48270015452219	6.55904482182278	5.56264938730495	5.59787476729056	6.75758950591703	6.53610622573939	3.51425179608566	7	6.67311310875869	4.99934294517851	6.70275235553635	6.62338208158167	6.0154058524299	7	6.95182036358278	5.84362821381804	6.52128688785147	1	7	1	1	2	7	7	7	7	7	1	5	1	7	7	7	7	7	3	7	7	7	7	92.75	1	3
106	1	5.42007861235296	6.09210587983887	7	3.44051922770805	6.89873115324728	7	6.91043322868133	7	5.77552142203939	7	7	5.12087783670739	7	3.88625421768414	5.80915836993897	6.89530207815115	6.00624063682328	5.47759909952668	6.19626458992255	6.56652972127504	4.77678489983567	4.91810186829859	1	7	1	1	2	7	5	7	7	7	1	7	1	7	3	7	7	7	3	7	7	7	6	103.5	1	3
107	2.54202760843472	5.31465315102289	4.65187239871643	2.36169592727572	4.12691859865017	5.55660161739522	6.79451594976869	6.51171205057928	7	7	7	4.80083354424646	3.2724604891296	5.50419089677735	7	6.08274813336117	5.69693930075385	6.73836518775046	2.47871087933135	5.68286620126002	6.41067550860456	6.30056560252264	6.35359725396794	1	7	1	1	7	7	7	7	7	6	3	4	1	7	7	7	7	7	1	7	3	7	7	97.25	1	3
108	5.38984225794923	5.14801991517634	2.62459816419489	6.54452097275231	1.34063172021365	7	5.9588287234199	6.82873229345512	6.20618941028344	5.88175940493486	6.19447919386351	7	2.9362688647371	6.75548196066759	7	4.57965814573748	7	2.08129672791843	6.01555309654632	5.5698456331023	7	7	5.46767275744127	1	7	2	1	6	7	7	7	7	7	2	4	1	7	7	7	7	7	1	7	7	7	7	94	1	3
109	3.35686900276779	4.23269496337208	6.0545251416976	2.7432906610786	4.87202109991164	7	6.57881871567869	6.71171103531468	6.64409698994959	1.72652739261523	6.38533977422861	5.31833824705729	1.14751912522768	7	7	5.08296190748355	5.69130518331933	3.15233080603851	6.31293879782656	6.47378838511814	5.77899894912587	7	7	1	7	1	1	7	7	7	7	7	7	1	2	1	7	3	7	7	7	1	7	7	7	3	98.75	1	3
110	2.58781682769849	2.81900906059411	7	4.3504859311814	7	6.18424101921656	6.57330268834643	6.95406427148695	6.23375439750749	6.13918845824743	5.76470822755327	5.74424736603215	6.51488610305596	6.93589005832183	7	6.12326955163838	6.58131107673496	4.44540718961562	7	6.98648397873033	7	4.90156328205198	4.35715479345229	1	7	1	1	7	7	7	6	5	7	7	4	1	3	4	3	7	7	1	7	7	7	7	89.5	1	3
111	1.39168340700846	6.9085937598554	5.85033005512291	5.3843564610782	4.68427895755774	6.93784408982333	7	7	6.46624753468872	5.62767100295586	5.94564726636299	6.05353945474913	1.98978979808042	7	6.29289879112228	4.98001531741675	4.34077252006237	6.54549080878449	6.45488715305061	6.69042028655469	7	5.13224243129357	6.71728274863833	1	7	1	1	1	7	4	7	7	7	2	7	1	7	7	7	7	7	2	7	7	7	3	81.25	1	3
112	1.18181305005692	7	5.48350586822829	5.81306993468095	3.22817743755731	5.8268432726771	7	6.61415211348845	6.43920291773884	6.78776290700963	5.93118115625465	7	6.54710430552379	7	5.27472980435554	6.32051685729495	6.46611407153554	7	6.29886472076989	6.22452193053018	6.3406526402368	5.05239698678352	6.57649643851997	1	7	1	1	2	7	3	7	7	7	2	3	1	1	7	7	7	7	7	7	7	7	4	78	1	3
113	4.3511539806545	5.00422985667118	6.49814718639549	3.79134201407614	4.49007470482053	7	7	5.44581679108407	5.26879085490975	7	6.62833185558128	7	2.89270720281123	6.58858164155882	5.62035173135627	4.92331450437955	5.04540325707107	6.88304475813792	6.53546515452661	4.48119088298367	6.22141892051957	7	6.89760053910222	1	7	1	1	1	7	7	7	7	7	1	3	1	7	7	7	7	7	2	7	7	7	3	94.75	1	3
114	5.02418043816495	4.84448022592902	6.42801665725819	4.27425857370596	3.71338131020882	6.83909168562088	6.97575282263868	7	6.3531814868585	5.91991931657201	6.21136938052925	7	6.15820313474924	6.37183778151782	6.92020032478176	6.75808647238022	5.75386618643052	5.68659422759621	4.80161329965542	5.18618343165471	6.57008778610603	5.77648905662442	3.79833459929385	7	7	1	7	5	7	7	7	7	7	1	1	1	2	5	7	7	7	1	7	7	7	4	73.5	1	3
115	1.06607288482273	1.93305604663379	1.96466498087892	2.459425037441	6.71625412351863	6.87803358942137	4.61113865232355	6.72597991486555	6.65316298197886	7	5.79096651570983	6.97998254418874	3.8877192982447	6.34790182236837	5.36882463806464	6.11202612884351	5.53742222851748	7	7	4.81216234603459	5.96785491631452	6.90803660674081	7	1	7	1	1	7	7	7	7	7	7	1	4	1	7	7	7	7	7	1	7	7	7	7	77.25	1	3
116	1.47144478170043	7	5.35190695422548	6.54701888896315	3.09898511458915	6.72942073610563	6.06687104756088	5.54459711010818	6.8091409699915	7	7	6.85783946966839	1.96527305604869	7	5.0492123742834	5.45217865195276	5.35888611891327	6.95582724508774	7	6.52318890239855	6.3008457148991	4.59353211432157	6.66223035313996	1	7	1	1	1	7	7	7	7	7	1	6	1	7	7	2	7	7	2	7	7	7	3	89	1	3
117	2.04540466325897	2.36536818291065	6.75197793391976	4.43925360557104	6.46235752703726	6.88792526801588	6.38586649247231	6.16305402419369	6.00935248268925	3.88789622362956	5.79835059288662	5.52668694081616	2.39998270788154	6.3362369493606	6.96910800968114	6.54139974738931	5.4629009897923	1.7673766712548	7	7	6.98611329106997	6.52262992862267	5.84634637538791	1	7	1	1	7	7	7	5	5	7	7	6	1	3	6	7	7	7	1	7	7	7	7	73.75	1	3
118	1.44012863779703	7	4.78002643281623	6.1244532609495	3.81733179986343	6.37495173713865	6.29909431606482	6.49198434629847	5.97829897955965	5.50911856173505	7	5.10657052488696	3.37439031408237	7	4.97797100897375	6.62748418700176	5.5142576738637	5.78681217248393	6.95615745635365	6.84184300561531	7	4.1083741548902	7	1	7	1	1	1	7	7	2	7	7	2	7	1	1	3	3	7	7	2	7	7	7	3	97.5	1	3
119	4.81096536336789	4.67126050239614	2.22285095910531	6.73972290974676	1.21501497383256	4.59984527506277	6.87150019968336	6.59029514840659	6.25869053886696	6.42350409588613	6.51202559427256	7	3.89994649967765	6.14153117401832	6.53606423174155	4.8669207726225	7	7	7	6.38785642941052	6.49933474707218	4.48193276875687	5.31383529769695	1	7	2	1	7	7	7	7	7	7	2	2	1	7	7	7	7	7	1	7	7	7	7	95.25	1	3
120	5.24501889365245	4.19436701636219	2.62982528010651	5.44932117642656	1.72878367205175	6.24341778887832	6.6282622212481	7	6.35027988983898	6.77800669168992	5.6764958474611	7	4.77596899295416	6.21851988416481	5.83991702712772	4.65623966122691	6.41110643884262	1.90123427924298	4.28724838489174	6.76258239922989	6.76237450798246	6.64561338083475	5.60007165766297	1	7	2	1	3	7	7	7	7	7	2	2	1	3	2	7	7	7	1	7	7	7	7	81	1	3
121	1.40597268096975	3.85566004812634	2.36113394139206	2.25918137887728	5.97074225109892	7	4.74597263361915	5.65329848265443	5.96542614894099	7	7	5.79886246190209	3.90264559140404	6.23866206860047	5.56106516741444	6.03112500485162	4.49246225159459	4.61426866613977	6.07704650057931	7	6.62121810716896	6.74359251350826	5.34070981345474	1	7	1	1	5	7	7	7	7	7	1	7	1	7	7	7	7	7	1	7	7	7	7	79.75	1	3
122	3.94828278472548	3.76345302849258	1.80906100455536	5.70981785298404	2.23472260165225	5.76959642536281	7	7	5.74909535441716	6.6346767430206	6.18626074011715	7	4.36949197767246	6.78918345996235	5.74124982891075	6.09563295195842	5.52706343742665	2.38582946536912	3.98040368029152	6.42880375334638	6.32728345878448	7	5.43513813595796	1	7	2	1	3	7	7	7	7	7	1	5	1	2	7	7	7	7	7	7	7	7	7	78.5	1	3
123	2.43610432092653	5.31278097903144	4.56023223449297	5.08271567197415	6.2181078622026	6.52740060943611	5.84828570994395	7	5.79427255179483	5.60256202848737	6.66551156716545	7	5.87060143714182	7	7	5.70654057759569	5.01318421470972	1.86559060048902	6.3558900937713	5.34048402683928	4.4884209879241	3.74087418820065	5.15527071484493	1	7	1	1	1	7	7	7	7	6	7	4	1	7	3	7	7	7	2	7	7	7	7	85.25	1	3
124	6.04259155538248	2.77598211671148	5.40785643491751	3.84395795392857	2.01481016622957	6.46001018544568	6.22552544246169	6.46507431006877	5.25634647329829	4.92272099254852	6.26031094494098	6.89912146277213	5.55309458763233	5.04892921108939	6.3524730041054	6.96066131247947	7	4.9762281145476	5.34650292257114	6.47607461803258	6.29463707813011	2.840314076757	6.35862561512581	5	1	1	7	7	7	7	7	7	7	1	7	1	7	7	7	7	7	7	7	7	7	3	76	1	3
125	1.90329514930935	5.94328100396236	4.28682733565811	2.6701294838033	5.30331016556705	7	5.50958174068661	7	4.75264110667506	6.33050526560299	6.22775459418127	6.86066048515906	2.6842020607967	6.56709930661625	6.74274547713808	5.27484304443353	5.37106090941816	3.35949961098238	3.54762111102116	7	6.24918442271483	4.96523541715969	7	1	7	1	1	7	7	7	7	7	7	1	7	1	7	3	7	7	7	1	7	7	7	7	93.75	1	3
126	2.43164744169648	6.1078078781877	6.02183977254039	7	4.46147796375216	6.6268218763191	6.5742723303918	6.64383811594369	6.59735429183301	7	7	6.10440097855213	3.6596801467543	6.71731096868622	6.40752475284785	6.45278993924657	4.3191424519428	5.35391449402696	7	3.85098741033768	5.88743141510449	2.8968444537216	7	1	7	1	1	1	7	2	1	7	7	1	3	1	7	7	7	7	7	2	7	7	7	2	88.5	1	3
127	3.04339218894923	5.69171029775547	6.31362508731083	3.10063788077837	3.57380288494452	6.99879651142116	5.14745434506723	6.8494401367688	6.81626867132066	4.68764014153412	6.08791930726707	6.68164239626262	4.61022871381218	5.76794139323806	4.77316353683583	6.70904850048909	4.75281792293469	6.26538810362414	4.2138104892725	6.02130147649718	7	6.26011172909932	6.76986686548927	1	7	1	1	7	7	7	7	7	7	7	7	1	7	3	7	7	1	1	7	7	4	2	84.25	1	3
128	3.04988100819712	6.11413143344384	7	6.34869167747602	4.3608334983399	6.96925686421026	7	4.99079798753562	7	4.40951746700127	6.65968773663433	4.76748119404242	2.89605380647265	6.41592253100341	5.67355452113904	6.3473586632697	7	2.33000487983117	6.2076289955914	2.92206294968332	6.69420037543634	6.81683666994484	6.82386628569392	1	7	1	1	1	7	7	7	7	7	1	1	1	3	6	7	7	7	7	7	7	7	2	86	1	3
129	2.39617618374059	5.04046801651742	4.36164730098787	2.65823544666933	3.19248676804914	5.36924259255737	6.20841025005259	4.5323427153453	6.16529311155479	6.59950350072321	6.75834063240486	6.65814494212068	1.36392499358437	5.95777423013776	6.28809777311178	7	6.40002049926282	2.07862615028157	2.8814624518787	5.30863643582129	7	7	7	1	7	1	1	7	7	7	6	7	5	3	6	1	7	7	7	7	7	1	7	3	7	7	86.75	1	3
130	1.38772250339153	7	4.59872618693552	6.01285713535265	3.68298346903854	6.68827332076553	5.57038518758409	6.51512544477244	6.46817858753416	6.5738858765655	6.88873343589533	5.77029832422685	1.25977181137	7	6.03439843081206	5.70797732278356	4.28472134069446	6.17908434717724	6.47153567379723	6.62510173251051	6.77667665277245	4.47403510537554	6.32143444286521	1	7	1	1	1	7	5	7	7	7	1	6	1	7	7	4	7	7	2	7	7	7	3	79.5	1	3
131	1	6.0325988702331	4.60274566243768	6.16328182584185	2.72476224182256	5.80987554941466	5.48893639189732	6.89269239338373	6.73825993400453	7	6.46913684306175	7	2.63383557578468	5.95970286743495	5.77418002119183	4.30884176368798	5.01259984643352	6.4099582477738	6.60053800388944	6.3518427729569	7	6.51080817087771	6.11100534622919	1	7	1	1	1	7	7	7	7	7	1	7	1	7	7	3	7	7	2	7	7	7	3	80.25	1	3
132	1	5.16447681698737	6.97198194950033	5.63098115423719	5.43448288803522	4.4636816218538	5.43251328719285	3.90145389685725	7	5.41899170410156	7	6.13037137445739	6.54503466428485	7	7	5.20368337558931	5.47866079850928	7	6.58952289323378	6.81357201285772	5.74291873274615	5.73427280027512	7	1	7	1	1	1	7	7	7	7	7	1	1	1	3	7	7	7	7	7	7	7	7	7	92	1	3
133	1	4.88820164452537	6.77973729583449	5.39086858281298	5.81802438225996	4.17234265839766	6.78240153578003	4.44126792161537	7	4.07127723964358	7	3.71112318801448	6.60619804580388	6.85709695021575	6.53154049620398	5.65931484956173	7	2.14820442332691	6.79091422061464	6.64270441925074	6.14516311668915	7	7	1	7	1	1	1	7	7	3	7	7	1	1	1	7	7	7	7	7	1	7	7	7	3	94.75	1	3
134	2.05143264467921	5.5202567569223	5.34739528116811	6.56366332195994	3.70075277067996	7	6.14540925444491	6.6831853689493	7	3.93122993944724	6.63634097713759	6.46459975135252	5.08767814564688	7	5.8313842028459	6.51599738925337	6.87112284553059	5.50948056510241	2.44162145292936	6.33354046359277	6.38157961846308	5.03218711270119	6.43083738478118	1	7	1	1	2	7	4	7	7	7	1	4	1	7	7	7	7	1	4	7	7	4	4	84.5	1	3
135	1.51295680968103	6.74419362756382	6.03810196880753	4.02556672757792	3.5897158005946	6.88311865320007	7	4.86045316228654	6.84321908692355	6.62184593054976	5.33893499135184	6.17109204262167	6.65144128851492	7	5.35673541105608	5.52805197094634	6.95274651727848	5.79114919693958	3.04368150021196	4.86272085523554	6.04539199520663	5.83496591481277	7	1	7	1	1	1	7	7	7	7	7	4	1	2	7	7	7	7	7	7	7	7	7	2	70.25	1	3
136	1.72129322865898	5.145846844959	2.06018336547351	4.7835458174637	2.41657352830588	6.67287749734421	6.95989571791981	5.42133698183736	7	7	7	6.30754753305681	4.58976536174079	6.707834907129	5.18578801920014	4.5448971644693	4.85648379422199	1.772467614324	6.92485957021108	5.79101432905379	6.43101437957459	7	6.77905033822341	1	7	1	1	5	7	2	7	7	5	1	2	7	7	4	3	7	7	1	2	7	7	1	93	1	3
137	4.6848011225674	2.08424780449188	3.31562875760785	2.86056801313187	1.60469526930457	5.18507865781694	7	7	5.41855680687472	5.65216358942096	5.13075732211486	5.96919947230118	4.53752745397895	5.7210440261791	6.81261660037047	6.39213539206683	6.78103712571191	3.46421664379171	6.25801963294046	7	6.86880650868074	4.00389944053152	7	7	1	1	7	3	7	7	7	7	4	1	4	1	3	3	7	7	7	3	7	7	7	7	99.75	1	3
138	3.46312537529215	5.5431159607006	6.06895566190686	5.5872309634863	4.58739440527184	6.37403013460119	5.4947264262102	7	6.35726285015971	5.2053368615905	6.03979254686028	3.88293557596991	5.30932944785837	6.6947934623821	6.50581083195196	4.05662713716167	6.60717440097936	6.58631671901873	1.00808211531535	6.91031766723897	6.22681531166452	4.93711798180885	5.88192894191585	1	7	1	1	1	7	2	7	7	7	1	2	1	7	4	7	7	7	2	7	7	7	4	95.5	1	3
139	5.29162391183622	5.87060798387185	5.87113346419743	4.08622943775699	3.96207423289003	6.05659849528766	6.52782109728441	7	5.17663698963334	7	4.37971292971564	6.43012215009837	3.51665388791603	6.22697489528756	7	4.59372022720959	7	1.24167979746489	3.37229355614572	4.60451687542833	6.58513418315518	6.37860694303319	7	7	1	1	1	6	7	7	7	7	7	1	1	1	7	3	7	7	7	7	7	7	3	4	79.25	1	3
140	1	5.46972232075451	5.36485172996577	1	6.60633210716201	5.82895140043329	6.54315272474808	5.4498401422883	7	7	4.507085738026	6.03839732795811	5.82502597671235	6.37372124854435	6.54281351099193	6.13330996534124	5.13752100376467	3.99135395775678	3.86599211829111	5.89152952315621	6.30869035316936	6.58934144537324	7	1	7	1	1	7	7	2	7	7	7	1	3	1	2	7	7	7	7	7	3	7	7	5	77	1	3
141	4.72595875037196	4.81950096748668	7	5.13522765923125	6.28445293667247	4.94399639053547	4.59265940607943	6.67487428624414	7	7	6.2640424755625	5.9253944560501	7	4.16157616227755	5.19790965229333	6.13592039125784	4.06107594906552	3.41725633896799	7	6.55577786802663	6.27589015821342	6.45948341717502	7	1	7	1	1	5	7	7	7	7	3	2	3	7	2	3	7	7	7	7	7	7	7	2	83.75	1	3
142	3.57469347518844	6.80494322404847	6.52383678482888	7	3.73101715818323	7	7	6.39581001751917	5.65796369530389	4.428660417735	7	4.40028267277516	1.20708556802502	6.71833214974828	7	7	5.98865570685737	6.2285464334896	6.08430469532799	3.14892513360642	5.74099463631153	5.7776530749726	5.90704565690343	1	7	1	1	1	7	2	7	7	7	1	2	1	4	5	7	7	7	7	7	7	7	5	75.5	1	3
143	3.22675659861459	1.6598957494302	6.03777019551839	4.82180923479204	6.27589212574573	6.87773683646266	5.70184722906876	6.8063190801798	4.27225128547612	4.58146093921469	5.41898727074321	5.14227441393325	6.74020688667309	6.57851627731764	6.49171299653863	6.96646612992317	6.13431106471673	3.57825159981956	6.56217156453028	7	6.94945228646743	4.71964051487101	6.11032586604085	1	7	1	1	7	7	1	7	6	6	7	5	1	2	7	4	7	7	1	7	7	7	7	102.25	1	3
144	5.17919111932382	1.10379240006701	1.85828969684257	5.86640557715983	2.87573278497891	4.40771441005653	7	6.94832505483646	6.4596232190419	6.46473911243222	5.87202773200243	6.95155206438309	6.2946913454326	6.27004331119358	5.67548431682923	4.50571235749038	1.57855170709181	1.12939941690709	6.61470179788062	6.97327925091455	5.70961497894447	5.77297836922442	6.03379002263416	1	7	7	1	1	7	7	7	7	6	1	2	1	7	2	7	7	1	2	7	7	3	7	79	1	3
145	5.43280859843914	4.71164286316637	3.71432244302012	1	6.00520618130627	5.88187462553204	4.98690892884164	7	6.13548278111416	4.96035937011134	6.10372035081629	2.97372863396193	4.47076280104175	5.23344748115752	6.36912423085125	5.88211661065129	7	6.04112719264253	2.54938970894869	7	7	4.68732616848206	7	7	1	1	7	7	7	7	7	7	7	1	3	7	7	7	7	7	7	1	7	7	7	2	97.75	1	3
146	4.58432941891709	3.87038684280061	1.72001809055976	6.3653314920671	1.54672737320769	6.24057064832618	6.36817394207028	6.98686833086095	5.94891803475161	6.62149022704843	5.59422426497675	5.33246128175502	4.60849586617064	4.45118930932332	5.81803684151625	5.40592741480285	6.34824461189814	2.20912701430292	6.96207018917226	5.60646460348765	7	6.86731086241473	4.27505448651225	1	7	2	1	3	7	7	7	7	7	1	4	1	2	5	7	7	1	7	7	7	7	2	87.5	1	3
147	5.53244322235253	2.44940489362695	5.38169863455212	2.63939756868541	1	4.96915178969799	5.13713494366142	7	3.95397694798053	5.85808072151062	3.12252096963127	6.23602694875388	2.57819995765227	6.12067960464185	7	7	6.75318882337711	3.23538621818634	5.2118391698879	6.19770185606624	7	6.59713047002349	7	3	1	7	1	7	7	7	7	7	7	1	7	1	3	7	7	7	7	1	7	7	7	4	89.25	1	3
148	3.90230557978129	5.55614531974841	6.19334637472846	2.00077275451281	6.67697735181525	6.85704844615944	5.21051682793166	6.57602276809817	5.29741269102373	7	6.18822376538306	4.73600756764475	6.74013196788327	3.62757698613081	6.79502302963447	5.82661901426166	5.38340586016118	4.42966759431466	4.11820148665134	5.01642107732929	5.80929509006149	5.43161673967219	5.86491330165391	1	7	1	1	7	7	7	7	7	7	2	7	1	7	3	7	7	7	7	7	7	7	7	75	1	3
149	2.8152191044512	4.10232014387653	5.23500334580584	2.41343851352583	3.59323092217184	6.69804629492484	4.29979562173074	6.02764227996061	5.90599543543511	4.77880150837321	7	4.82727408723011	1.90704635318639	6.44939839614658	6.66038278711403	5.61542059499903	3.69513322914456	1	6.46705275786194	5.61406487085901	5.7887168704855	6.77159848304491	6.67432988329226	1	7	1	1	7	7	7	6	7	7	1	2	1	7	3	7	7	7	1	7	7	7	3	77.75	1	3
150	4.66736645898744	5.68328685090851	4.07687763282142	2.23406820944768	1.061869934923	6.8340082154778	4.98553875320166	6.49035922478385	5.51769545886979	5.63685628831897	7	2.96739356206514	4.78206640414159	6.23925778947378	6.9238403584564	6.77791547240487	6.78966211373169	6.82285593835543	4.33589886829989	5.43368410080163	5.94936362356403	4.84860391740389	7	7	1	1	7	4	7	3	7	7	3	1	1	1	7	7	7	7	7	5	7	3	7	5	80.5	1	3
151	6.04525810031262	3.83346370554158	2.26121506345161	4.64459455347347	2.08620812540581	5.50359365221935	7	5.44393762414002	5.15902671890347	6.70057068918979	6.46814293628515	4.60572728873195	6.07245545271282	7	7	5.11585214323661	4.72446272978763	1.69381962024621	3.01198645802242	6.57964800113892	6.89692345368425	4.34234132040396	6.35016160360562	1	7	4	1	1	7	7	7	7	7	1	7	1	7	3	7	7	1	1	7	7	7	2	86.25	1	3
152	5.18798328551496	3.19237622016628	2.92433514966877	2.12342590859074	4.12418799902237	6.69977331219674	7	6.94956195393684	5.87496810728106	6.47639244444598	5.79231437312473	6.8068928547721	5.64309288580421	4.65450309188471	6.84509393458863	6.02223342262356	6.94587429556292	6.60335982794565	4.7179405002878	5.19216241504108	5.02858709006754	2.84004263150595	3.55871062859629	7	1	1	7	7	7	7	7	7	4	1	1	1	7	3	7	7	7	1	7	7	7	7	60	1	3
153	5.44346809871377	4.12461941730508	4.37606270991693	1.32687014151204	6.05978450920367	6.09092906028575	4.48853036749634	7	6.11770195817959	5.43737622124966	4.53716115923916	3.0341559089139	3.57525172814605	7	6.23776642288741	4.99104896174474	6.61296909707859	6.40688995628147	2.75325737941222	7	7	5.15928657314103	6.51023582824841	7	1	1	7	5	7	7	7	7	5	2	2	7	7	7	7	7	7	1	7	7	7	2	99.75	1	3
154	2.35589110263998	5.34596888062197	6.19104170611726	5.52745969992475	5.31496300398775	6.33775830044006	7	6.64112878000227	3.18834032837001	3.93742760044466	7	3.85064930917419	6.68586831720283	6.95657112539313	7	5.66406334314131	5.25709200674197	5.70675090951992	7	6.58543060627455	6.37705416752167	6.35332700952418	5.6616626255665	1	7	1	1	1	7	2	6	7	5	7	3	1	7	7	7	7	7	1	7	4	7	3	79.5	1	3
155	4.59060109380977	3.78477202159834	3.10811794655829	4.65914894033946	4.21525654629582	7	6.97125858505219	7	4.36908006222038	3.85821370872706	6.8970206274393	5.89329139936399	6.40194695280334	5.90581260272852	6.82413734912648	6.2666556365125	3.60678383786401	4.29426262354286	6.7943678709736	6.22189201725549	5.92165139253941	5.19641148951734	3.01190619799781	1	7	2	1	7	7	7	7	7	7	1	3	1	7	7	7	7	7	1	7	5	5	2	74.25	1	3
156	7	6.26567294460555	6.87158096771191	1.62560387445479	3.1120606304676	7	7	6.90952826907979	6.33456953286638	4.31238523156865	6.0314186941796	6.03971502100298	2.17939371091243	6.65038471791042	4.83046302850655	5.13989465072203	6.87917151713641	6.150829742182	6.28268654210302	6.2485895455778	5.4541506380337	5.11131652372256	3.77787838125534	1	7	1	1	1	7	1	7	4	7	1	3	7	2	5	7	7	7	1	7	7	7	3	64	1	3
157	3.78759645774735	7	5.27387240196059	4.6117809314755	4.52023238146351	6.82606337456738	4.37945095463685	4.30777100890425	7	3.56209157464917	7	6.87180931653629	6.62146510039965	7	5.93531112377978	5.88624018776989	5.95657123508239	4.75813207778318	2.02886144516462	3.7957457099416	6.16141148061997	4.94273774900362	7	1	7	1	1	1	7	7	7	7	7	5	2	3	7	7	7	7	1	7	7	7	1	2	87.75	1	3
158	6.08676208754858	5.59440716968509	6.78191255460499	2.34071851223147	3.05726601044681	7	5.75766200773254	6.806801464257	3.53241195682052	5.12467973073294	7	3.80933081521978	1.61690122434027	7	6.11120291300351	4.71533979581422	5.70458812094877	6.1553550112971	6.55761855543549	4.28935250991114	7	5.82793340421542	6.90461660032126	1	7	1	1	1	7	7	5	7	6	1	7	1	7	7	7	7	7	1	7	7	2	7	85.5	1	3
159	4.86195696483172	4.71764356530351	3.46274944781755	3.88453683037382	3.41554326912708	4.61047701666235	5.44023346858567	4.97719637927393	6.79120024010534	6.56822126294564	6.03686500041666	5.37707731266039	3.7639446917023	7	5.30645970429272	5.11886294323104	6.367855411746	3.97927770767329	2.37259473258342	4.77204967353892	6.78730570176804	7	6.68733304591026	1	7	2	1	7	7	7	7	7	7	1	6	1	2	4	7	7	7	1	7	3	3	2	96.25	1	3
160	2.49407805549422	4.34234603411152	1.4919799803292	5.03906120250565	3.37348722463254	5.33873516564494	7	5.05404455171937	7	6.83220553505863	6.82153683957246	4.74442453060106	4.68073697926168	7	4.95207054503379	4.86298703450596	4.33550896062271	1.31138462040143	6.72427730828673	3.94591765550637	6.4545261409368	6.45349949861306	6.26121162487436	1	7	1	1	4	7	7	7	7	5	1	2	1	7	7	7	7	7	1	1	7	7	2	84	1	3
161	4.29208505556911	5.20803129515858	2.34079114777255	3.84751902115049	3.20751513038847	5.54808773692803	6.4569619224446	5.7265009681256	6.10547178153651	5.98378587162758	6.60277635865311	5.02014206242128	1.83460882252345	7	4.86502247755675	6.01124537838156	4.17229865131964	6.73813159981904	5.91595145609252	6.37533779054579	6.04535097961833	6.11490736256427	6.33069831805059	1	7	2	1	5	7	7	7	7	4	1	5	1	7	3	7	7	7	1	7	7	7	4	70.75	1	3
162	6.5920893393025	4.24179853780588	4.46115108541615	1.21854588857868	6.15335791787176	7	7	6.18776187910042	6.3572958855844	5.45459461714354	4.86547024548513	3.07012758334532	4.32617228189259	6.1430631380562	6.17959895416349	5.7423777292375	5.62349397737387	5.46428427771027	2.07549364038876	7	6.6166957590557	5.50979077517865	4.99889839675131	7	1	1	1	7	7	7	7	7	7	2	3	7	7	7	7	7	7	7	7	7	7	3	78.5	1	3
163	4.49859949992552	4.18837774487692	6.05035563281726	5.98731628433339	4.58121739053409	7	5.02898692554501	6.09785649081064	5.36092650183658	6.67042659869225	5.63667883887804	2.54853138553885	1.74831396920377	6.80738971674963	5.00792404125614	4.50136967322143	6.14212712054741	7	2.05255538091629	7	6.84270210087198	4.76249877138303	5.9341463280904	1	7	1	1	1	7	7	7	7	7	1	2	1	7	7	7	7	7	7	7	7	7	1	74.25	1	3
164	1.13893770016094	5.13041594151315	2.75345788639423	5.21358839826059	1.69800787701062	4.23024782225125	6.68162738950982	7	4.22322640883602	6.71834438196377	6.15210696418702	5.33556404066999	2.77790275547232	6.85937467944846	6.70117752395722	2.43254708920102	3.67702367028764	7	5.67592339936387	4.48961945114863	6.81829504664475	7	7	1	7	1	1	4	7	1	6	7	5	2	3	1	7	7	7	7	1	1	2	7	7	2	80	1	3
165	4.86826389452435	5.8077853611492	6.33491314021566	1	7	7	7	7	7	5.00038550010803	6.26369501208182	6.13088606871348	6.72814769593555	3.82312887316211	5.57735758404597	5.80667352291893	6.79977075682213	4.51116715963387	2.89624318876962	5.65166895838597	1.87204182128799	5.74143251035159	1	1	7	1	1	7	7	7	6	7	7	1	7	1	7	3	7	7	7	7	7	7	7	5	70.75	1	3
166	1.66213706095952	2.94681974344842	4.61673398523414	2.56105227807574	5.15934457251856	5.39105021752575	5.7337209019902	7	4.73761764529921	6.27996509404275	5.10964509506018	6.07824358597445	4.91165764472448	6.442044164332	4.82103495546108	2.9095995433029	5.39093818961569	3.0749563694045	3.75957554740104	7	7	5.57732440486327	5.03097474097685	1	7	1	1	7	7	7	7	7	7	1	7	1	3	7	7	7	1	1	7	7	6	7	73.5	1	3
167	5.14434216006425	3.09468692400472	2.53461080177678	2.07144635154039	4.00342736239758	5.94878703619109	5.7272287673062	7	5.08495634295683	6.80384533972839	7	4.98358399603932	5.46665614121048	3.97332087535972	7	5.86417640205744	6.656321035725	5.66697569467507	4.40796285747827	6.40690268377409	4.63920753205379	3.51564963810348	5.34756207419367	7	1	7	7	7	7	5	7	7	7	2	2	1	7	3	7	7	7	1	7	7	7	7	85.25	1	3
168	2.66431281560043	6.38472052324754	4.82300027789001	5.15840637067879	4.02649289717632	6.39874376373083	7	5.00046602131584	7	6.24309842474716	5.35213681903406	3.72562836986144	4.23311833260104	6.78062339553486	4.10764463384386	4.5392510014657	2.81109727586326	4.89733853678915	3.67766209481758	6.84065592149565	7	5.41050616049777	6.26177780973306	1	7	1	1	1	7	2	6	7	7	5	7	4	7	7	7	7	1	7	7	5	7	2	86	1	3
169	6.44187326261747	6.73203990035005	5.61220158409804	2.81312751904249	2.14411535270843	6.6031074182641	5.67881337898026	7	6.53681339027817	7	6.8192402323988	6.87304805440897	2.39802216586394	5.47953612082412	5.05211171986578	5.68104608882812	2.16327614138805	1.07190437497959	5.72534253583393	6.47715232208914	5.85402406275004	4.63099704156681	4.82500034549509	1	7	1	1	1	7	1	7	7	7	1	3	1	7	7	7	7	7	1	7	5	7	7	79.75	1	3
170	6.32467312240901	4.22611016789111	3.96402572802541	1.03516261001136	5.76867032637604	5.86030107646768	6.72881119594913	6.66479743068921	6.57310400293724	5.13372906376517	4.83889725422546	3.69081295003368	5.28946421928834	7	6.35054319469577	5.33309943768839	5.9303737033767	7	2.20015340507752	6.70420260382911	6.47211486189192	4.9462590747861	4.82418540427223	7	1	6	1	7	7	7	7	7	5	2	2	7	7	7	7	7	7	1	7	7	7	2	95.5	1	3
171	4.16172784000617	6.36843550059274	7	4.77410515682922	6.90158569811972	5.23160678407961	5.2667787070694	6.48834797383491	5.47287382389842	5.83223880515225	5.51970014391614	7	2.42129221583171	6.59702475449457	7	1.01366848813817	4.59497487491909	7	3.01696032544942	4.64694152124149	6.21378599493899	6.19502093163415	1.72488876271724	1	7	1	1	3	7	7	7	7	7	6	3	1	2	4	7	7	7	1	7	7	7	3	57.25	1	3
172	4.84899903797303	3.58902185229141	5.71874288275914	3.20334188858222	1	5.34967919388086	6.69032448653203	5.29184746158422	1.72018479361631	6.22490634147563	4.62827318318388	6.51866022520376	2.9979674355564	7	5.82271254744597	7	5.60825237620811	4.73855975060156	5.2183343000576	6.59774416810293	6.43194209443058	1.46162568401699	3.50975554319561	4	1	7	1	7	7	7	7	7	7	1	2	1	7	7	7	7	7	1	7	7	7	3	79	1	3
173	1	5.6961631683228	5.66408814327399	3.92621276478673	3.12241013291016	5.81869335067458	6.63649839762949	6.70887738761505	4.26709050261872	3.54405334567857	4.93854046789919	5.91412939213195	1.95060731979901	6.81895773661109	4.92108162395109	4.84390771589222	6.05989494754149	6.11902633411159	2.74979047836294	3.97742952201932	7	5.81862814434861	7	1	7	1	1	1	7	7	7	7	7	1	2	2	1	7	7	7	7	7	7	7	7	2	76.75	1	3
174	1.30658971032227	4.65943835742873	5.81392329909901	4.32054125306262	5.85587487998056	6.01481581933024	3.80304557701183	5.84853371658768	4.03504470717538	4.26991209798794	7	4.18181434185458	2.68340213113635	4.90838435425597	7	4.59956532447751	5.89978543733118	6.54130996513329	6.6144054161673	6.75709115215601	6.25971486968322	6.37396911690932	6.33960667302402	1	7	1	1	1	7	7	7	7	7	7	2	1	7	3	7	7	7	1	7	7	1	3	86.5	1	3
175	1	3.81790077905028	6.93263777616428	2.21773888737155	4.25480259548222	5.78901582199474	5.50463161621659	6.78290590706391	6.93704271884633	4.80924217731485	6.77682653906846	4.94571421576121	1.93245964615496	5.49209302503018	5.31132230039598	4.41013435360798	5.40418696427377	5.37693449516104	4.44825054225807	6.87288316067062	5.45644135292517	5.10231686013802	6.27159406368355	1	7	1	1	7	7	7	7	7	7	6	4	1	7	7	7	7	7	1	7	7	7	3	74.25	1	3
176	1.15773158915417	6.3250688599486	4.44635853806292	1.84235591957436	3.81920080755852	5.63806581148999	4.26911719421977	5.60245043923376	3.55891841996389	4.57290782597464	6.31306330685177	5.01592337291303	6.87303158278696	6.56758924313091	4.35937423900073	6.37097721083835	5.66889442494897	6.53305150349437	4.85872903238934	6.3936432255427	7	3.48068851340362	7	1	7	1	1	7	7	2	7	7	7	7	7	1	7	2	7	7	7	1	7	7	7	7	75	1	3
177	2.38761191867287	5.36111917516239	5.31464004075984	5.28618700625877	4.35923261161543	6.79417241835468	6.32724112097531	4.58921026167711	6.01167591461876	7	5.10988931808443	4.90975142718136	6.53969705541648	6.73417691362204	5.598172783243	3.99459963894931	2.96414746268244	6.06458802631469	4.5003273160991	3.99807700340759	6.90809082849723	6.95907502285947	6.92421802198659	1	7	1	1	1	7	2	7	7	7	7	1	1	7	7	7	7	1	7	7	7	7	2	73.75	1	3
178	6.88283122891049	2.82858698976019	2.25032360115744	2.59471928336904	4.68545411091317	7	5.45740280472713	4.92378933814003	5.53814331762922	4.74744073645518	7	5.16751920655055	3.64866016522385	6.85200615825214	6.37217108522386	6.52940604208226	5.28413790612103	5.09713262112032	1.64608461965347	4.58942786304867	6.05426704080532	3.87413443242595	6.81832316157354	3	1	1	7	7	7	2	7	7	7	2	2	1	7	7	7	7	1	3	7	7	2	7	88.5	1	3
179	1.90148746799308	1.38333503616954	1.66080280307353	3.19522277036998	1	6.16066423165463	6.44696169348857	5.64711643802377	7	5.31549500300573	7	7	2.27230449898039	5.77012384785945	4.5818898721174	6.24411316901696	5.35813907600147	4.06293518046622	6.63866802660949	3.86278325997884	1.48862189467225	6.92814010983261	2.94488758133737	1	7	7	1	1	7	7	7	7	6	3	5	1	7	7	4	7	7	1	1	7	7	7	81.25	1	3
180	3.93845188836559	4.31483448309539	4.17593884569653	2.40177891080826	1.16945089065724	6.71536508171936	2.89422497901041	6.58340092429699	5.68598000438694	4.5519530966912	6.53219059384878	4.24390772354034	2.37263126075694	6.32379002366106	5.4774226997606	7	7	6.03564469755506	5.58469894531388	5.70443503942898	5.34858537579806	3.42363036430721	4.16578028479393	7	1	1	1	4	7	7	7	7	7	1	3	1	5	7	7	7	7	1	7	7	7	7	60	1	3
181	1.17691151058757	4.0315280851704	6.38249053109783	2.39247136569196	3.23725819555192	6.34763101265677	6.23828034371857	6.48257650912964	6.62798223866975	4.86610451982312	6.92267217863957	6.71433974225976	1	5.46116421775708	6.38388819188261	4.40786900352055	5.8759182309015	4.61753136081138	4.50735831616866	7	3.44404311730628	5.16427282416245	4.93545028024928	1	7	1	1	7	7	7	7	7	5	2	1	1	7	7	7	7	7	1	7	7	7	3	77.75	1	3
182	1.57608561244606	6.2958806777973	5.91926153292211	2.91310055232326	5.14220711923526	6.8005809311684	2.72350719610098	5.07861965992697	7	3.19211776865155	6.86864207608708	4.59973412324451	3.81337194912568	6.92753739421542	4.79926335465828	3.11856277599875	6.35445614789623	7	6.09170313974372	5.93211537123649	7	5.99274251305519	5.3876354563939	1	7	1	1	1	7	7	5	7	2	3	6	2	7	7	7	7	7	1	2	7	7	4	72.5	1	3
183	2.32221242501905	5.35505313564751	5.02749980453221	5.80988723543131	3.98985077108232	5.7080146683993	6.06673019308559	5.08311323123079	7	6.33607177431264	6.19420909776808	5.84863110087906	3.62666122545717	5.3942957271439	5.73671707191086	4.53994181493606	4.46870877874919	4.82834008964097	4.24314117065529	4.7511183445249	6.36965609479112	6.22864669781143	3.06762801441756	1	7	1	1	1	7	3	7	7	7	7	1	3	7	7	7	7	1	7	7	7	7	2	64.25	1	3
184	6.08868038424509	2.4142497112839	2.19894420255744	2.10346696718571	5.10535046984123	5.92291159574486	6.14580666260932	5.32140614987088	5.2717197629821	5.74400130966669	6.8406438903295	4.40352081295318	3.56848142783075	6.08281557520938	5.55510082175201	7	5.99532241422354	2.78488381980151	2.61032385171459	6.74168330374823	4.39744634209961	7	5.96316962274907	3	1	1	7	7	7	2	7	7	5	2	1	1	7	7	7	7	1	2	7	7	7	7	74	1	3
185	2.07652323575089	5.08779858718349	1.49681222080223	4.97915639172259	2.09529131446937	4.58918230509709	5.61948026600976	5.73633945476434	5.32966556094194	7	6.2476854844599	4.00543787653515	3.02763516964852	6.86143795801932	7	3.50179887948604	3.28110830666113	7	5.28059495597995	5.95857010942367	5.79087905565513	7	3.51647398421909	1	7	1	1	4	7	7	5	7	2	1	7	1	7	7	7	7	1	1	1	7	7	3	73.75	1	3
186	5.5929441680695	6.10839374951517	3.47347786728454	1.53069487355467	2.28302110412402	3.95558290927714	4.43260379829082	3.26964002623086	6.33398504344266	6.81708002425453	6.85623997166442	1.73980694133049	6.82059618342097	4.55022086243661	7	6.66285959205976	5.65882844806701	1.59624030700236	6.87322410390404	4.03076270933987	5.9216999491952	3.87413342128003	5.31211161704026	1	7	1	1	4	7	7	2	7	7	2	1	1	7	3	7	7	1	7	1	7	7	4	81.5	1	3
187	1.07027501342315	5.28000206238854	3.68508536221407	2.72065641999599	5.51670634891579	4.01890019961447	5.43767717874327	7	3.20827856422611	4.0111778357414	4.94045756301861	7	1.84487449361313	5.56728991427709	5.87225586848069	4.9515342037052	5.37307084550475	3.58515285691468	5.65532932647815	6.53513105312921	4.87218552648263	5.06480655096383	7	1	7	1	1	7	7	7	7	7	7	1	7	1	7	3	7	7	7	1	7	7	7	7	89.25	1	3
188	1.40949737504	6.75399260733041	5.02051097306095	3.25757453275752	4.75050049045074	7	6.25150005589564	7	4.63186134337536	2.84415247968584	7	4.22059885546344	4.88391411604452	6.98167809529015	4.17978840854745	4.62157607224394	4.99412380423386	3.7915332333626	4.65957395169669	3.71807828285279	4.23020062178112	4.62061669326473	6.06518720794885	1	7	1	1	1	7	5	7	7	2	2	5	1	7	7	7	7	1	3	7	7	7	5	89	1	3
189	2.21821777752125	4.17422622924845	5.61964477548895	2.75267391291774	4.18241819278431	5.56305327406824	7	6.06579853142295	4.03604229614494	4.78861047651972	5.54633312570727	5.21791519279694	2.87481862336287	4.15762277565622	5.40987855123319	5.68999692242609	5.69079705222083	4.71149652000253	2.68807480442945	5.71122698665343	4.27324932264674	7	6.39775500465381	1	7	1	1	7	7	7	7	7	7	1	1	1	7	7	7	7	7	1	7	7	1	3	62.75	1	3
190	1.04735965529102	5.74377211166775	4.5031981701797	2.99319981081469	4.6149370831914	6.67890092640697	5.81313602213955	5.1369794629847	6.73447651910761	3.55207232430525	5.73059744823674	6.41719916969384	3.28016390833377	5.56333384201998	4.63084959734292	4.71339573938315	5.01061330533884	4.91272066180146	6.90618494612176	5.70169885009274	6.39986262010712	5.54054475732792	6.03742650806895	1	7	1	1	1	7	7	6	7	3	4	4	1	7	7	7	7	7	2	1	7	7	7	57.5	1	3
[truncated: 5 more columns]
