# Supplementary material for: How Are Mate Preferences Linked with Actual Mate Selection? Tests of Mate Preference Integration Algorithms Using Computer Simulations and Actual Mating Couples
Source: PLoS One. 2016 Jun 8;11(6):e0156078. doi: 10.1371/journal.pone.0156078 (PMC4898694; doi:10.1371/journal.pone.0156078)
Supplement: S2 Data — Long-term couple and agent-based model data analyzed in Study 3. (ZIP) [file pone.0156078.s002.zip › S10/Study 2 Long-term Couple Data.csv.csv]

	sex	ideal.lt_goodcook	ideal.lt_pleasantpers	ideal.lt_sociable	ideal.lt_refined	ideal.lt_resources	ideal.lt_chaste	ideal.lt_muscular	ideal.lt_dependable	ideal.lt_emostable	ideal.lt_desirehomechild	ideal.lt_status	ideal.lt_physatt	ideal.lt_ambitious	ideal.lt_kind	ideal.lt_healthy	ideal.lt_educated	ideal.lt_dominant	ideal.lt_confident	ideal.lt_intelligent	ideal.lt_masculine	ideal.lt_feminine	ideal.lt_simedu	ideal.lt_simreligion	ideal.lt_simpoliviews	ideal.lt_mutualatt	ideal.lt_mutuallove	ideal.lt_agediff	mate_goodcook	mate_pleasantpers	mate_sociable	mate_refined	mate_resources	mate_chaste	mate_muscular	mate_dependable	mate_emostable	mate_desirehomechild	mate_status	mate_physatt	mate_ambitious	mate_kind	mate_healthy	mate_educated	mate_dominant	mate_confident	mate_intelligent	mate_masculine	mate_feminine
1	0	4	7	5	4	5	6	3	6	6	6	4	4	7	6	5	5	6	7	7	7	1	4	6	5	7	7	-15	7	7	7	5	7	7	4	6	6	7	5	7	7	7	6	7	7	7	7	7	1
2	0	2	7	5	2	5	6	3	7	7	7	2	5	5	7	7	5	2	6	4	7	6	3	7	4	7	7	-10	6	5	2	3	2	6	5	5	6	6	3	4	3	7	6	2	2	6	4	7	1
3	0	4	6	6	6	6	5	4	7	7	7	6	6	7	7	7	7	1	7	7	7	1	6	7	4	7	7	5	3	5	4	6	7	4	5	6	6	7	6	6	7	6	7	6	5	6	6	7	1
4	0	4	4	3	5	4	3	5	3	4	5	3	4	4	5	4	6	4	3	5	3	5	4	5	5	3	5	0	3	4	3	4	3	5	3	4	5	4	5	4	5	5	4	4	5	3	4	5	5
5	0	3	7	6	3	6	2	1	6	7	6	5	5	5	7	6	7	5	5	7	3	1	7	7	7	7	7	0	6	7	7	6	6	5	2	6	6	7	6	7	6	7	5	7	3	5	7	6	1
6	0	4	6	7	2	7	3	3	7	7	7	6	5	6	7	6	5	2	6	6	7	1	4	4	3	7	7	-5	5	7	6	2	5	2	6	6	7	7	6	6	7	7	6	5	2	6	7	6	1
7	0	4	7	7	4	6	5	5	7	7	7	5	6	7	7	7	5	3	7	6	7	1	4	5	4	7	7	5	7	6	6	5	5	5	4	6	6	7	7	6	7	6	6	6	6	6	6	6	1
8	0	4	7	5	6	7	6	5	7	7	6	4	5	5	7	7	7	5	6	7	6	1	6	4	5	7	7	2	1	5	2	7	5	4	5	6	4	7	5	5	5	7	6	7	7	6	7	7	1
9	0	5	7	2	4	6	2	5	7	7	7	4	5	2	6	7	6	4	5	7	6	1	6	6	4	7	7	NA	6	7	2	3	6	3	5	7	7	7	5	6	2	6	7	7	3	5	7	6	1
10	0	6	6	5	6	6	6	6	6	6	6	6	6	6	6	6	5	6	6	6	6	4	6	6	6	6	6	0	6	6	5	6	6	6	6	6	6	6	6	6	6	6	6	6	6	6	6	6	5
11	0	7	7	6	7	7	5	6	7	7	2	6	7	7	7	6	7	5	7	7	6	2	3	1	1	7	7	5	7	5	7	3	7	5	6	6	5	6	4	6	5	5	5	5	7	7	6	6	1
12	0	5	6	5	3	3	1	1	7	7	7	4	5	5	7	4	4	4	5	5	5	1	4	4	7	7	7	0	7	5	3	1	5	4	3	5	2	7	4	5	5	5	2	5	3	3	7	6	1
13	0	5	7	5	2	5	5	5	7	7	7	5	5	3	6	6	4	1	5	5	4	2	4	6	4	7	7	5	6	6	6	3	3	2	6	6	6	7	5	6	5	6	6	3	1	5	5	6	2
14	0	6	7	7	5	4	2	6	7	7	6	5	6	7	7	6	6	6	7	7	7	6	5	7	2	7	7	0	1	1	1	1	2	1	2	1	1	1	1	6	3	2	1	3	6	2	6	6	5
15	0	5	6	4	4	4	4	4	6	6	5	3	4	3	6	6	4	1	5	5	4	1	4	3	4	7	7	5	6	6	5	3	4	4	5	6	6	4	3	5	5	6	5	6	3	5	6	6	2
16	0	2	6	3	3	4	1	2	6	5	7	3	5	5	7	5	6	2	5	7	1	1	5	4	4	7	7	0	3	6	5	6	6	2	5	7	4	7	6	6	6	7	6	7	3	5	7	4	4
17	0	3	7	5	1	1	1	1	7	6	7	1	5	6	7	7	7	1	7	7	7	1	6	5	7	7	7	NA	4	7	7	5	3	3	7	7	7	7	4	7	7	7	7	7	5	6	7	7	1
18	0	1	7	6	3	5	1	5	7	6	4	2	5	7	7	6	5	6	6	7	7	2	4	1	5	7	7	3	2	6	6	2	4	1	5	7	6	6	6	7	6	6	7	5	7	7	6	7	1
19	0	6	7	7	7	7	5	3	7	6	2	4	6	7	7	5	7	5	5	7	6	5	7	7	7	7	7	0	2	4	4	4	6	4	3	6	4	4	3	4	6	6	6	6	4	4	5	4	4
20	0	2	6	6	5	5	3	3	7	6	6	4	6	5	7	6	5	2	6	6	6	2	4	1	2	7	7	NA	4	6	6	2	3	2	6	7	6	6	6	6	4	7	6	3	6	5	5	7	2
21	0	5	7	6	5	5	4	5	7	7	5	6	6	7	7	6	6	4	6	6	5	1	6	4	6	7	7	2	6	7	7	5	6	5	6	7	7	6	7	7	6	7	7	6	5	6	6	6	1
22	0	3	7	5	5	6	4	5	7	7	7	5	6	4	6	7	5	3	6	7	7	1	4	7	4	6	7	5	5	7	6	3	4	3	6	6	6	7	5	7	7	6	7	5	5	6	6	7	1
23	0	4	6	4	4	5	7	3	6	6	6	6	5	5	7	5	6	4	6	6	6	2	4	2	2	7	7	10	6	6	6	6	7	5	3	5	6	7	6	6	6	6	4	6	NA	6	6	6	1
24	0	2	7	5	2	5	4	4	7	7	7	1	1	7	7	6	4	1	5	7	6	1	4	7	7	7	7	1	3	7	4	6	7	4	5	7	7	7	5	7	7	7	7	4	5	5	7	7	1
25	0	1	7	6	5	5	4	4	7	7	7	4	4	7	7	7	4	1	4	6	6	1	5	7	7	7	7	1	4	7	5	6	7	4	6	7	7	7	7	5	7	7	5	5	4	5	7	7	1
26	0	1	7	7	4	5	6	3	7	7	7	2	2	1	7	7	6	1	6	7	7	1	6	7	7	7	7	1	5	7	7	1	5	2	5	7	7	7	3	1	4	7	7	3	4	7	7	7	1
27	0	2	6	4	6	5	4	2	4	5	6	4	7	5	6	7	7	5	6	6	2	6	5	1	1	7	7	4	5	7	3	4	2	1	3	6	7	7	5	7	6	7	7	5	6	7	7	3	5
28	0	5	7	7	7	7	7	4	7	7	7	7	7	7	7	7	7	7	7	7	7	1	7	7	7	7	7	0	7	7	7	7	7	7	7	7	7	7	7	7	7	7	7	7	7	7	7	7	1
29	0	4	7	7	7	7	4	4	7	7	7	7	7	7	7	7	7	7	7	7	7	1	7	7	4	7	7	0	5	7	7	7	7	7	5	7	7	7	7	7	7	7	7	7	7	7	7	7	1
30	0	5	7	5	3	5	4	2	6	6	6	5	5	5	7	4	5	3	5	5	5	4	5	5	3	6	7	3	4	6	6	3	5	5	2	7	7	7	5	4	5	6	5	6	2	6	6	5	2
31	0	6	6	5	6	6	4	3	6	6	7	6	5	5	6	6	6	4	6	6	5	4	6	5	5	7	7	1	6	6	5	6	7	3	5	6	6	7	6	6	7	6	7	7	5	6	6	5	4
32	0	6	6	6	2	4	4	5	6	6	7	2	6	7	6	5	4	2	5	6	6	2	4	1	2	7	7	5	7	7	7	4	4	4	6	7	7	7	4	7	7	6	7	3	5	7	7	7	4
33	0	6	7	6	6	6	6	6	6	7	6	6	7	6	7	7	7	1	7	7	7	1	5	5	4	6	6	0	5	6	7	6	6	6	6	7	7	7	6	6	6	6	7	7	1	7	7	1	7
34	0	5	6	6	6	5	4	4	7	7	1	3	7	7	7	7	6	3	6	7	6	2	5	7	6	7	7	0	6	6	5	7	6	4	5	7	7	1	6	7	7	7	7	7	5	6	7	6	2
35	0	2	5	5	5	5	6	4	6	6	4	4	4	5	5	5	5	4	5	4	4	4	5	4	5	6	6	-2	5	5	5	4	6	4	6	6	6	6	6	6	6	5	6	6	6	6	6	6	4
36	0	5	6	5	3	4	3	4	5	4	3	4	5	3	3	4	3	3	4	5	4	4	4	4	4	5	6	1	5	6	4	3	4	3	4	5	4	5	6	5	3	3	4	3	4	5	4	3	4
37	0	2	6	5	4	5	4	4	7	6	6	3	5	5	7	5	5	4	5	5	5	4	6	6	5	6	6	1	6	6	6	6	2	4	6	6	2	7	4	6	3	3	5	6	5	4	6	5	5
38	0	1	7	4	3	2	2	1	6	6	6	3	3	6	7	6	5	3	5	6	6	1	5	4	5	7	7	1	7	6	7	3	4	4	6	6	6	7	5	6	3	7	7	5	5	6	6	6	1
39	0	5	7	6	3	4	2	3	6	6	1	2	3	5	6	7	5	3	5	5	5	3	4	4	2	7	7	2	7	6	7	3	2	2	5	6	7	7	5	4	3	6	7	5	5	7	5	6	1
40	0	4	6	6	5	5	2	4	6	6	5	3	5	6	7	6	6	5	6	6	6	4	6	2	2	7	6	3	6	6	6	5	7	5	6	5	6	5	3	6	7	6	6	7	7	7	7	7	1
41	0	7	7	7	6	6	5	2	5	6	5	4	3	7	7	7	6	6	6	NA	2	5	7	4	7	6	7	5	6	6	6	6	6	6	6	6	6	6	6	6	6	6	6	6	6	6	6	6	1
42	0	4	7	6	4	5	4	6	7	7	7	6	5	6	6	5	6	5	6	6	6	2	5	4	4	7	7	1	5	6	6	4	6	4	5	7	7	7	6	6	6	6	5	5	5	6	6	6	2
43	0	5	6	6	6	7	5	5	5	7	7	6	4	5	6	6	6	5	6	6	6	3	6	4	4	6	7	5	4	5	5	6	6	6	6	5	5	5	6	6	5	5	5	6	5	6	6	6	4
44	0	6	6	3	5	6	3	2	5	6	7	3	6	5	5	5	4	3	5	5	4	1	3	2	2	6	6	5	2	5	5	3	1	4	2	3	4	6	2	5	1	6	3	1	3	3	3	2	1
45	0	4	7	5	4	6	2	3	6	6	5	4	6	5	6	5	5	5	5	5	6	1	5	1	5	7	6	2	6	7	7	4	5	4	6	7	7	6	5	7	7	7	5	5	6	7	6	7	1
46	0	5	6	5	5	5	2	3	7	6	4	3	5	5	7	5	5	4	5	5	3	3	4	3	3	6	7	2	5	5	5	3	3	2	5	4	3	3	3	4	4	5	6	4	5	5	5	5	3
47	0	6	6	6	6	6	6	6	2	6	6	6	6	6	6	6	6	2	6	6	6	4	5	6	2	6	6	2	6	6	6	6	6	6	6	2	6	6	6	6	6	6	6	6	2	6	6	6	2
48	0	2	6	6	5	6	1	2	5	5	7	5	5	5	5	5	6	2	5	5	5	2	5	1	4	5	7	1	2	5	5	4	6	1	3	6	6	7	5	6	6	6	6	6	6	6	6	2	6
49	0	4	6	6	4	4	5	3	7	7	7	4	5	5	6	6	5	4	7	6	5	2	6	7	5	6	7	1	5	6	7	2	4	4	4	7	7	7	4	7	6	6	7	4	5	7	7	7	1
50	0	4	5	4	4	6	2	4	6	6	1	5	5	6	7	6	5	5	6	6	5	3	4	5	5	7	7	2	5	4	3	5	3	1	5	4	1	1	5	7	2	4	3	7	3	3	6	5	3
51	0	5	7	6	4	5	5	1	7	7	3	4	5	5	7	6	5	1	6	6	3	1	6	4	5	7	7	2	6	7	5	3	4	5	2	7	7	4	4	5	4	6	6	4	1	5	6	3	1
52	0	4	6	6	6	6	4	4	6	6	6	6	6	6	6	4	4	4	4	4	4	4	6	4	4	4	4	1	6	6	6	6	6	6	6	6	6	6	6	6	6	6	6	6	6	6	6	6	1
53	0	3	6	5	3	5	6	6	6	6	6	2	6	6	7	6	6	2	6	6	6	2	6	6	2	6	6	2	2	5	2	2	2	2	2	2	1	6	2	3	5	6	5	4	5	5	5	5	2
54	0	4	7	5	4	5	4	4	7	7	6	4	4	7	7	7	7	4	7	7	4	4	5	7	7	7	7	1	6	7	6	4	6	3	5	7	7	7	6	7	6	7	7	7	3	7	7	7	2
55	0	4	7	5	5	5	6	4	7	7	7	5	5	5	7	5	5	3	6	6	7	1	6	7	5	7	7	1	1	7	5	6	5	7	5	7	7	7	5	6	5	7	6	7	6	7	7	7	1
56	0	5	7	4	6	7	3	4	7	7	6	5	5	6	7	6	6	5	5	6	6	1	6	5	6	7	7	3	5	6	6	6	7	3	6	7	7	7	7	7	6	7	7	5	6	6	6	7	2
57	0	5	6	5	5	6	5	5	6	5	6	5	6	6	5	5	6	6	6	6	6	2	3	6	3	5	6	5	2	6	6	6	6	6	6	6	6	6	6	6	6	6	6	6	6	6	6	6	2
58	0	4	4	4	4	4	4	4	4	4	4	4	4	4	4	4	4	4	4	4	4	4	4	4	4	4	4	1	4	4	4	4	4	4	4	4	4	4	4	4	4	4	4	4	4	4	4	5	5
59	0	4	7	7	5	5	4	4	7	7	7	6	6	7	7	7	7	1	7	7	7	1	1	7	4	7	7	2	7	7	7	4	7	4	5	7	7	7	7	7	7	7	7	7	1	7	7	7	1
60	0	1	6	5	1	3	7	2	7	6	6	1	2	4	6	2	1	1	6	6	5	1	1	7	6	7	7	2	4	7	2	5	2	7	7	7	6	7	2	7	5	7	2	7	2	5	7	7	1
61	0	5	7	4	4	7	4	1	7	7	7	4	4	6	7	7	4	4	5	6	6	1	4	6	5	7	7	6	6	5	3	4	4	4	5	5	5	4	4	7	5	7	6	5	5	5	6	7	1
62	0	1	6	6	2	6	6	6	6	6	6	6	6	6	6	6	6	6	6	6	6	2	2	6	2	6	6	2	5	7	7	7	7	7	7	7	7	7	7	7	7	7	7	7	7	7	7	7	1
63	0	3	7	6	4	5	3	3	7	6	5	2	6	6	7	6	4	4	5	6	6	1	4	6	5	7	7	NA	6	7	7	5	5	6	6	6	7	6	4	7	6	7	7	6	6	7	6	7	1
64	0	6	6	7	7	5	6	5	6	6	6	6	6	7	NA	7	7	4	6	7	6	4	7	6	5	7	7	3	6	6	6	5	6	5	6	6	6	6	6	6	5	7	6	5	3	6	6	6	3
65	0	4	7	6	4	6	2	6	7	7	7	5	5	6	7	7	4	2	6	7	7	1	4	6	2	7	7	5	7	6	6	3	6	2	6	7	7	6	5	6	7	6	6	1	3	6	7	6	1
66	0	3	7	4	6	5	6	2	7	7	7	6	5	5	7	6	6	2	7	7	6	4	2	6	3	7	7	9	6	6	6	6	7	7	3	7	7	7	7	6	6	7	7	7	5	7	7	6	5
67	0	4	6	5	5	6	5	5	7	7	7	6	5	4	7	5	5	4	5	6	6	2	5	3	4	7	7	2	6	6	6	5	7	6	6	7	7	7	7	6	6	7	7	7	5	6	7	7	1
68	0	5	7	6	4	7	6	6	7	7	7	6	5	6	6	7	7	3	6	6	6	2	5	7	3	7	7	2	5	6	6	4	6	6	5	6	7	7	6	5	6	6	6	7	5	6	7	6	2
69	0	5	7	7	6	7	6	6	7	7	6	6	6	6	7	7	6	6	6	NA	6	1	7	7	7	7	7	6	3	7	7	7	7	6	5	6	7	7	6	6	6	7	5	6	6	6	6	6	1
70	0	5	7	6	3	7	2	2	7	6	7	6	6	7	6	7	7	5	6	7	6	1	6	2	5	7	7	3	7	7	6	3	6	3	5	6	6	7	6	7	7	7	6	6	6	6	6	6	1
71	0	5	6	6	4	5	5	5	6	5	4	4	5	6	6	5	5	6	6	6	5	5	4	6	5	5	5	2	5	5	5	6	5	5	5	5	5	5	5	5	5	5	5	5	NA	6	6	6	6
72	0	5	6	6	5	5	4	4	5	6	7	5	5	5	5	6	6	6	5	6	6	1	7	3	6	7	7	3	2	6	7	2	6	3	6	6	4	4	5	7	4	5	6	6	6	6	6	6	3
73	0	7	7	7	7	7	7	7	7	7	7	7	7	7	7	7	7	7	7	7	7	1	7	7	7	7	7	2	7	7	7	7	7	7	7	7	7	7	7	7	7	7	7	7	7	7	7	7	1
74	0	6	6	6	6	6	6	6	6	6	5	6	6	6	6	6	6	6	6	6	6	1	6	5	6	5	6	3	6	6	6	6	6	6	6	6	6	5	6	6	6	6	6	6	6	6	6	6	2
75	0	5	6	5	6	6	6	6	6	6	6	6	6	6	6	6	6	6	6	6	6	1	6	6	6	6	6	4	6	7	7	7	7	7	7	7	7	7	7	7	7	7	7	7	7	7	7	7	1
76	0	5	6	6	6	6	5	6	7	7	7	7	6	6	6	6	6	5	6	6	6	4	5	6	5	7	7	4	5	6	7	6	5	4	6	5	5	7	6	6	7	7	6	6	5	5	6	6	3
77	0	4	7	7	3	5	2	2	7	7	7	5	4	6	7	5	6	1	7	6	4	4	5	4	4	7	7	0	4	7	7	3	5	2	4	7	7	7	5	4	6	7	5	5	1	6	6	6	4
78	0	7	7	7	7	7	7	7	7	7	7	7	7	7	7	7	7	7	7	7	7	1	7	7	7	7	7	0	1	5	7	4	1	1	1	7	7	7	7	4	6	6	4	7	7	4	7	7	1
79	0	5	7	7	5	6	1	5	7	7	4	5	6	6	7	7	7	4	6	6	7	1	5	7	6	7	7	-10	5	7	7	3	5	5	5	7	7	7	5	6	5	7	6	5	3	5	6	5	1
80	0	2	6	5	4	5	4	4	7	7	4	4	4	4	6	6	6	5	6	7	6	1	5	4	5	7	7	1	2	5	5	5	3	1	5	1	2	4	4	5	2	3	6	6	2	2	6	6	1
81	0	4	6	5	5	6	4	5	6	6	4	5	5	5	5	6	5	4	5	6	5	1	6	1	5	6	6	3	3	4	5	4	4	2	6	2	3	6	4	5	3	4	7	6	3	4	6	6	1
82	0	6	6	6	5	5	5	5	5	6	6	6	6	6	6	5	4	4	4	5	6	6	6	6	5	5	5	-4	6	6	5	5	5	6	6	6	6	5	5	5	6	6	5	6	6	6	6	6	6
83	0	6	7	7	7	7	7	7	7	7	7	6	6	6	6	7	7	7	7	7	7	1	7	6	6	7	7	3	6	7	7	7	7	6	7	7	6	7	7	7	6	NA	7	7	7	6	7	7	1
84	0	5	7	6	3	4	2	3	6	6	4	5	3	5	7	5	3	3	5	5	6	2	3	3	3	6	6	4	5	6	4	2	4	5	6	6	5	5	4	5	6	6	5	2	5	6	4	6	1
85	0	2	6	6	6	7	7	5	7	6	7	6	6	5	6	6	6	3	5	6	6	1	6	6	4	6	6	4	3	5	5	5	6	7	5	7	6	7	6	5	5	5	6	6	5	5	5	5	1
86	0	5	6	6	6	6	6	6	5	6	6	5	6	5	5	5	6	6	6	6	5	4	6	6	5	5	7	10	6	5	6	6	5	5	6	6	6	5	5	6	6	6	6	5	6	5	5	4	5
87	0	2	7	6	5	6	7	6	3	5	6	7	6	6	5	7	7	7	6	5	7	1	7	7	6	6	7	2	6	7	6	7	6	5	6	3	5	6	7	6	7	6	7	6	7	7	7	7	1
88	0	7	3	7	7	7	7	7	7	7	7	7	7	7	7	7	7	3	7	7	7	4	6	2	2	7	7	5	6	7	7	7	7	7	7	7	7	7	7	7	7	7	7	7	7	7	7	7	7
89	0	4	6	4	4	5	2	5	7	6	6	4	5	6	6	6	5	5	6	6	7	1	3	7	6	7	7	5	5	6	4	5	7	1	6	7	6	7	6	6	6	6	6	6	5	6	6	7	1
90	0	1	7	7	7	7	7	4	7	7	7	7	7	7	7	7	7	1	7	7	6	1	7	7	7	7	7	5	1	5	5	5	5	6	1	6	6	7	7	6	6	6	7	7	2	7	7	5	1
91	0	7	7	7	7	7	7	7	7	7	7	7	7	7	7	7	7	7	7	7	7	1	7	7	7	7	7	6	7	7	7	7	7	7	7	7	7	7	7	7	7	7	7	7	7	7	7	7	1
92	0	5	7	6	4	7	6	1	7	7	7	6	6	7	7	7	4	5	7	7	7	1	4	1	1	7	7	6	6	7	7	4	7	4	1	7	7	7	7	5	7	7	7	7	5	7	6	7	1
93	0	3	6	6	4	6	6	6	6	6	7	6	6	6	6	6	6	4	6	6	6	1	6	6	3	7	7	4	2	6	6	4	6	6	5	6	6	6	6	5	6	6	5	6	6	6	6	5	1
94	0	4	6	5	4	5	5	5	6	6	6	6	4	5	6	6	6	4	7	6	5	1	5	3	3	6	6	5	1	6	6	4	6	6	5	6	6	7	6	5	6	6	5	6	5	6	6	5	1
95	0	5	6	6	6	6	5	6	6	6	6	6	6	6	6	6	6	6	6	6	6	4	6	NA	4	6	6	5	5	6	6	6	6	6	5	6	6	6	6	6	6	6	6	6	6	6	6	5	4
96	0	5	7	5	5	5	1	5	7	7	2	5	5	5	7	6	6	3	6	6	6	3	5	5	6	7	7	-5	5	6	5	5	5	1	5	6	7	4	5	5	5	5	5	6	5	6	6	6	3
97	0	6	7	7	6	7	5	2	7	7	7	6	2	5	7	7	7	6	7	7	6	2	7	7	7	7	7	4	7	7	5	7	7	3	3	7	7	7	6	7	7	7	6	6	6	7	7	6	1
98	0	6	6	6	6	6	6	6	6	7	7	7	6	6	6	7	6	5	7	7	7	1	6	6	6	6	7	5	7	7	7	1	1	1	7	7	7	7	7	7	7	7	7	1	7	7	7	7	1
99	0	1	7	5	7	5	7	1	7	7	5	6	7	6	7	7	7	2	7	7	6	1	7	7	4	7	7	10	3	7	3	6	5	7	3	NA	7	3	7	7	7	7	6	7	1	6	7	6	1
100	0	2	6	6	6	6	6	6	6	6	6	6	6	6	6	6	6	6	6	6	6	1	6	6	6	6	7	6	1	6	6	6	6	6	6	6	6	6	6	5	6	6	6	6	6	6	6	6	1
101	0	5	7	7	6	7	7	6	4	6	7	6	6	7	6	7	7	3	7	7	6	2	6	7	6	7	7	5	5	7	7	6	6	7	6	4	7	7	6	7	7	7	7	7	3	7	7	6	1
102	0	6	6	6	6	7	1	5	7	7	6	6	5	6	6	6	5	5	6	5	6	4	6	5	2	7	7	8	4	6	7	6	6	6	7	6	6	6	6	6	6	6	5	3	5	6	5	6	1
103	0	3	6	6	6	5	6	6	6	6	6	6	6	6	6	6	6	6	6	6	6	4	5	3	4	6	6	5	5	6	6	6	6	6	6	6	6	6	6	6	6	6	6	6	6	6	6	6	4
104	0	5	6	7	7	5	7	7	7	7	7	7	7	7	7	7	7	7	7	7	7	7	7	7	7	6	7	5	7	6	6	7	7	6	7	7	7	7	6	7	7	7	7	7	7	7	7	7	7
105	0	2	5	4	6	5	7	4	6	6	6	5	5	4	7	6	6	1	6	5	5	1	5	6	4	5	5	7	4	4	5	4	6	5	5	4	4	6	6	4	5	4	5	5	5	4	4	5	2
106	0	4	7	7	4	5	6	4	7	7	7	5	5	7	7	7	6	4	7	7	7	1	4	7	7	7	7	7	4	7	7	4	6	7	6	7	7	7	7	7	7	7	5	6	7	7	7	7	1
107	0	6	6	6	6	6	6	6	6	6	6	6	6	6	6	6	6	6	6	6	6	1	6	6	6	6	1	7	6	6	6	6	6	6	6	6	6	6	6	6	6	6	6	6	3	6	6	6	1
108	0	4	6	6	5	6	7	1	6	6	7	5	5	5	6	6	6	1	6	7	5	2	6	7	4	7	7	7	7	5	6	3	7	3	3	5	4	6	5	5	5	4	6	6	6	6	6	6	4
109	0	4	6	5	2	5	1	4	7	7	7	3	4	4	7	6	4	5	6	7	7	1	3	5	6	7	7	NA	1	5	5	1	4	1	2	5	5	7	3	4	4	6	4	1	5	7	6	7	1
110	0	6	7	7	5	5	4	5	7	7	6	5	5	6	7	6	5	1	6	6	6	4	5	5	5	7	7	-10	6	7	6	5	5	4	6	7	6	7	6	6	6	7	6	6	2	6	6	7	4
111	0	4	4	4	6	6	6	1	4	6	4	6	4	4	4	5	7	2	5	6	3	1	6	3	5	6	5	25	4	4	4	4	3	4	1	4	4	1	2	4	4	4	4	5	4	4	5	3	3
112	0	5	4	5	5	4	4	7	5	4	4	5	5	5	6	5	6	6	7	6	5	6	5	5	6	4	6	7	6	6	5	5	6	5	6	6	5	5	6	6	5	6	6	6	5	5	6	6	6
113	0	5	6	5	4	5	2	4	6	5	2	5	5	5	7	5	5	4	5	7	5	4	5	7	6	7	7	2	5	7	6	5	5	5	3	6	6	4	5	5	3	7	6	5	3	6	7	5	2
114	0	1	7	1	1	1	4	1	6	1	6	1	1	1	3	1	1	1	1	1	1	1	1	1	1	3	4	11	7	7	7	1	1	4	1	4	1	4	1	4	1	4	1	1	1	1	1	1	1
115	0	5	6	6	5	3	5	5	6	7	1	3	5	6	7	5	5	1	5	6	4	3	3	3	5	7	7	0	6	6	6	7	6	6	5	6	7	4	6	6	6	6	6	6	4	6	6	6	2
116	0	6	7	7	6	6	6	5	6	6	6	5	5	5	6	7	6	5	6	6	6	1	6	5	5	7	7	9	7	6	6	5	5	6	6	6	6	5	5	5	5	6	6	5	5	6	6	7	1
117	0	6	7	6	5	6	5	5	7	7	6	5	5	6	6	7	5	5	6	6	7	1	5	5	5	7	7	10	6	7	6	6	6	5	7	7	7	7	5	6	NA	6	6	6	5	6	7	7	1
118	0	5	6	5	3	4	5	3	4	3	3	4	6	4	5	4	3	4	5	6	5	4	4	5	6	5	5	12	5	6	5	3	4	5	6	5	6	7	6	5	5	4	5	4	3	3	4	6	5
119	0	4	6	5	6	6	6	4	6	6	6	5	5	6	6	6	5	3	6	6	6	1	4	6	5	7	7	10	6	5	6	6	6	6	6	6	6	6	6	6	6	5	7	5	7	7	6	7	1
120	0	6	7	5	5	7	5	3	7	7	7	7	3	6	7	7	5	4	6	6	7	4	5	4	5	7	7	15	6	6	7	1	4	1	1	6	4	7	7	2	2	6	5	1	4	5	3	6	1
121	0	4	6	6	3	5	4	4	6	6	4	3	5	5	6	6	4	3	5	6	5	3	4	6	5	6	7	12	3	6	4	2	6	4	6	6	6	3	4	5	5	6	6	4	5	5	6	5	2
122	0	6	6	6	4	7	5	4	7	7	7	6	6	4	7	6	5	4	7	6	4	4	4	4	4	7	7	15	7	7	7	4	7	7	7	7	7	7	7	7	4	7	7	7	7	7	7	7	4
123	0	5	7	1	7	7	4	1	6	6	6	7	7	6	7	6	7	1	5	7	6	1	4	6	4	7	7	0	7	7	1	7	7	4	2	6	6	6	7	7	2	7	7	7	1	5	7	6	1
124	0	5	6	5	5	6	5	5	6	6	6	6	6	6	6	6	5	5	5	5	6	3	5	6	5	6	6	6	5	5	5	6	5	6	5	6	6	6	6	6	6	6	6	6	6	6	6	6	4
125	0	4	6	6	5	5	3	3	6	6	3	5	5	5	7	6	6	5	6	6	5	3	5	4	3	7	7	NA	5	6	6	3	5	4	4	5	5	2	4	5	3	6	4	5	4	5	6	5	4
126	0	5	7	5	5	5	5	5	7	5	2	4	5	6	5	5	6	3	5	6	5	2	6	5	5	7	7	2	2	6	5	5	6	5	5	5	5	3	5	6	6	5	6	6	5	5	6	6	2
127	0	4	6	6	3	5	2	2	6	6	3	5	5	6	6	5	6	6	6	7	6	2	6	3	4	7	7	5	7	6	6	5	6	3	4	5	6	6	6	5	4	5	4	6	7	6	7	7	3
128	0	4	5	5	2	4	1	2	7	5	5	3	5	5	7	6	5	3	5	4	6	1	3	6	1	7	7	-1	1	6	3	1	2	6	2	7	4	7	4	5	3	7	3	2	1	5	3	6	3
129	0	5	7	5	7	7	7	7	7	7	7	7	5	7	7	7	7	5	7	7	7	1	6	7	3	7	7	5	7	7	7	7	7	7	7	7	7	7	7	7	7	7	7	7	7	7	7	7	1
130	0	4	7	4	4	6	2	4	7	7	7	5	6	7	7	6	6	6	6	6	6	1	4	2	4	6	7	3	3	6	4	2	7	1	6	7	6	6	6	6	5	7	6	7	7	5	7	7	1
131	0	3	7	5	5	4	2	4	6	6	4	5	6	5	NA	5	5	5	5	5	4	4	5	6	3	7	7	0	3	7	6	5	7	2	5	6	6	5	5	6	7	7	5	5	6	6	6	5	3
132	0	4	6	3	5	6	6	4	7	7	4	4	4	7	7	6	6	5	6	7	6	4	5	5	4	7	7	20	5	6	6	5	4	7	5	7	7	7	6	5	7	7	7	7	7	7	7	6	3
133	0	4	7	5	6	6	3	6	7	7	7	5	7	7	7	7	5	6	7	6	7	1	5	4	4	7	7	0	5	7	5	7	7	6	7	7	7	7	6	7	7	7	7	7	7	7	7	7	1
134	0	6	7	6	6	6	7	6	7	7	7	6	6	7	7	7	5	7	6	6	7	1	6	6	5	7	7	5	5	6	3	6	1	6	5	6	6	1	4	5	2	7	5	2	4	5	7	6	1
135	0	2	7	5	6	5	5	5	7	7	7	5	5	6	7	5	6	2	5	6	5	1	6	4	3	7	7	2	5	6	7	3	3	5	5	3	6	7	6	5	3	7	7	5	3	2	5	5	2
136	0	5	7	5	5	6	4	5	7	7	7	7	6	6	6	7	7	4	5	7	7	1	5	5	4	7	7	3	7	5	6	3	5	3	6	7	7	7	5	6	5	6	5	6	6	6	6	7	1
137	0	5	6	6	5	3	4	4	5	5	5	4	5	5	5	5	5	5	5	5	5	5	6	5	5	5	5	8	5	5	5	5	5	5	5	5	5	5	5	5	5	5	5	5	NA	5	5	6	2
138	0	2	6	5	5	6	5	5	7	7	5	5	6	6	6	7	6	5	6	6	6	1	5	5	5	7	7	0	3	6	6	6	6	3	6	6	6	5	6	6	6	6	6	5	6	6	6	6	1
139	0	5	6	5	5	6	3	5	6	6	6	5	5	6	6	6	6	3	5	5	5	2	5	2	3	6	6	3	5	5	5	3	3	2	5	6	5	6	5	5	3	6	6	3	3	4	6	6	2
140	0	1	7	5	4	6	6	4	7	7	5	6	4	7	7	6	7	7	7	7	7	1	6	4	4	7	7	8	NA	NA	NA	NA	NA	NA	NA	NA	NA	NA	NA	NA	NA	NA	NA	NA	NA	NA	NA	NA	NA
141	1	6	6	5	4	4	7	7	5	6	6	6	7	6	6	7	6	4	7	7	4	6	5	6	4	7	7	-5	5	6	5	4	5	7	6	4	6	6	5	7	7	7	7	6	4	7	6	5	6
142	1	6	6	6	6	6	6	6	6	6	7	5	6	5	7	6	6	4	5	6	6	3	6	6	4	6	6	-17	6	6	6	6	6	6	4	6	6	6	6	6	6	6	6	6	3	6	6	2	6
143	1	6	6	6	6	5	5	1	7	7	7	7	7	7	7	7	7	1	7	7	1	7	5	7	1	7	7	-10	2	7	7	7	5	4	1	7	7	7	7	7	7	7	7	7	3	7	7	1	7
144	1	5	7	6	6	2	6	1	7	7	7	4	7	5	7	7	4	4	7	7	1	7	2	7	1	7	7	-10	6	7	6	6	6	7	1	5	6	7	7	7	6	7	7	6	5	7	7	1	7
145	1	7	7	7	7	5	4	4	7	7	7	7	7	7	7	7	7	7	7	7	7	7	7	6	7	7	7	-10	7	7	7	7	7	7	5	7	7	7	7	7	7	7	7	7	7	7	7	7	7
146	1	6	6	6	6	6	7	6	7	6	6	7	7	4	7	7	6	4	6	6	6	6	5	7	2	7	7	-7	7	6	6	5	3	6	6	7	7	7	7	6	4	7	6	3	4	5	5	3	3
147	1	6	6	6	6	6	5	2	6	6	6	4	6	5	6	7	6	2	6	6	1	6	6	2	2	6	6	-15	5	5	5	4	4	4	1	5	5	5	4	6	5	5	6	6	4	5	5	1	6
148	1	4	6	6	5	3	5	4	5	6	5	6	6	5	6	3	5	5	6	6	1	6	3	3	3	5	6	-11	3	6	6	6	3	6	4	3	5	4	5	6	6	6	5	4	4	6	6	NA	1
149	1	6	6	6	6	6	7	4	7	7	7	6	7	6	7	7	6	2	7	6	1	6	3	4	1	7	7	-5	7	7	5	6	5	7	1	7	7	7	6	7	7	7	6	5	3	6	6	1	7
150	1	7	6	7	7	7	6	5	6	7	7	6	7	6	7	7	6	7	7	6	5	7	6	7	7	6	7	-11	7	6	7	6	7	7	6	7	7	6	7	7	7	7	6	7	7	6	7	5	6
151	1	6	7	6	6	6	5	5	7	7	6	6	7	6	7	7	7	6	7	7	6	6	7	5	4	7	7	-8	6	6	6	5	6	5	6	6	7	7	6	7	7	7	7	7	6	5	6	6	6
152	1	4	7	4	4	5	4	1	6	7	1	4	7	4	7	7	4	4	4	6	1	7	4	4	7	7	7	-10	5	7	6	4	6	4	1	7	7	1	5	7	5	7	7	7	4	5	7	1	7
153	1	7	7	7	5	7	3	2	7	7	7	6	7	7	7	7	7	4	6	7	1	7	6	1	2	7	7	-5	5	7	7	6	5	7	3	7	7	7	6	7	7	7	6	7	2	6	7	1	7
154	1	6	6	6	6	6	6	5	6	6	6	6	6	6	6	6	6	4	6	6	4	7	6	6	4	6	6	-7	5	6	6	6	6	6	4	6	6	5	6	6	7	6	7	6	6	7	6	3	6
155	1	5	6	6	5	4	5	3	4	5	5	3	5	5	6	5	7	5	NA	7	3	6	7	6	6	6	6	-5	7	5	6	6	3	4	3	5	6	7	6	6	4	5	4	6	5	5	6	4	6
156	1	3	5	6	5	6	6	2	5	6	6	6	5	6	6	6	5	2	6	6	2	6	5	5	6	7	7	-3	6	6	6	6	2	5	2	6	5	7	5	6	6	7	6	6	2	6	6	1	7
157	1	6	7	7	4	4	2	1	6	7	7	7	7	7	7	4	7	4	6	6	4	7	4	7	4	7	7	-6	4	7	5	6	4	3	1	5	7	7	7	6	7	7	4	6	4	6	7	1	7
158	1	5	7	6	5	7	1	1	7	7	1	5	7	5	7	7	6	4	6	6	1	7	6	4	6	7	7	-11	5	7	7	6	3	5	1	5	5	4	4	7	5	7	2	6	3	4	6	1	7
159	1	6	7	7	6	5	6	6	7	NA	6	6	6	7	6	7	7	6	7	7	7	7	6	7	6	7	7	11	6	7	7	7	7	7	7	6	7	7	5	6	7	7	7	6	7	7	6	7	7
160	1	6	6	6	6	5	6	6	6	7	6	6	6	7	7	7	6	6	6	6	6	7	5	6	2	6	7	-9	6	6	6	6	6	7	6	7	6	7	6	7	6	7	7	2	6	6	6	6	7
161	1	6	5	4	4	4	5	4	4	5	4	5	5	4	7	5	3	7	6	4	4	4	4	7	5	5	6	-4	7	7	NA	4	3	3	3	3	4	4	4	3	4	4	6	5	4	5	5	4	4
162	1	5	6	6	5	6	3	4	5	6	6	4	5	6	6	6	6	4	6	5	6	5	6	6	4	6	6	NA	5	6	6	4	5	4	4	6	6	6	6	5	6	6	6	6	4	6	6	6	5
163	1	6	7	6	6	4	5	4	7	7	7	6	7	4	7	7	7	3	7	7	1	6	5	7	4	7	7	NA	6	7	6	7	6	6	6	6	6	7	7	7	7	7	7	7	6	7	7	1	7
164	1	5	6	6	5	6	6	5	6	6	6	6	6	6	6	6	6	6	6	6	4	6	6	6	6	7	7	-6	6	6	6	5	6	6	5	6	6	6	6	6	6	6	6	6	6	6	6	6	6
165	1	5	6	4	3	3	2	1	6	6	5	4	6	3	5	6	5	3	5	6	1	6	4	3	5	7	7	-3	5	6	6	5	5	3	2	7	5	6	6	6	3	6	6	6	5	6	5	2	6
166	1	6	6	5	6	3	6	4	6	6	1	6	6	5	7	6	2	6	6	5	3	6	2	1	1	6	6	-5	6	6	2	6	6	6	4	4	6	6	6	6	6	6	6	4	3	6	6	4	6
167	1	5	5	5	5	6	1	2	5	5	5	5	5	5	5	5	5	4	5	5	1	6	5	5	3	6	6	-3	6	2	6	4	4	1	6	4	2	6	3	6	6	5	6	5	6	6	6	1	6
168	1	5	6	5	3	2	2	2	6	5	4	3	5	5	6	7	2	3	3	3	2	6	3	1	3	7	7	-10	3	5	6	3	5	2	2	6	7	3	5	6	3	5	5	6	4	5	4	2	6
169	1	5	5	6	5	6	3	1	5	5	6	6	5	6	6	6	6	1	6	5	1	6	6	1	1	7	6	-7	4	6	6	6	5	3	1	6	6	6	5	NA	6	6	7	6	3	6	6	1	6
170	1	6	6	6	6	6	7	7	7	7	7	7	6	5	7	7	6	6	6	6	6	7	6	5	4	7	7	-5	7	7	7	7	7	7	7	7	7	7	7	7	1	7	7	7	7	7	7	7	7
171	1	5	7	6	6	4	2	5	6	6	5	5	6	6	6	7	5	5	7	7	6	2	5	1	1	6	7	-4	6	7	7	6	6	6	6	7	7	6	7	7	7	7	6	5	7	6	6	6	3
172	1	6	7	6	5	7	5	5	6	6	6	7	6	5	6	7	7	6	7	7	6	4	6	6	5	6	7	NA	6	6	6	5	7	6	6	6	7	7	7	7	7	7	7	7	5	7	7	5	5
173	1	5	7	5	5	4	1	1	7	5	5	5	6	5	7	6	6	4	5	7	4	5	5	5	5	7	7	1	6	7	6	6	3	1	1	4	3	6	6	7	4	7	6	6	4	4	7	1	7
174	1	6	6	6	6	6	6	6	6	6	6	6	6	6	6	6	6	1	6	6	6	6	6	6	6	6	7	4	6	6	6	6	6	6	6	6	6	6	6	6	6	6	6	6	1	7	6	6	6
175	1	6	7	5	6	3	7	3	6	7	6	7	6	6	6	6	6	6	6	6	3	7	6	6	6	6	7	-4	6	6	6	4	3	5	5	7	7	7	5	6	5	6	5	2	5	6	5	6	5
176	1	6	6	5	5	6	3	3	6	6	6	6	6	6	6	6	6	6	6	6	2	6	5	6	6	7	7	-5	5	4	3	4	4	7	2	6	3	7	5	3	4	6	2	3	6	6	5	2	5
177	1	5	6	6	6	6	4	4	7	6	6	6	6	6	6	6	6	6	6	6	6	6	6	6	6	6	7	-5	6	6	6	6	6	6	1	6	6	6	6	6	6	6	6	6	4	6	6	1	6
178	1	6	6	6	4	4	4	2	7	7	6	4	6	5	6	5	5	6	6	5	2	7	4	4	4	6	7	-4	6	6	5	4	5	4	2	6	5	7	5	6	6	6	5	5	4	4	5	1	5
179	1	6	6	6	6	4	3	6	4	5	6	6	4	5	6	6	5	4	5	6	5	6	6	6	5	5	5	-2	7	6	6	6	6	3	7	6	6	7	NA	6	7	7	6	NA	6	NA	NA	4	6
180	1	7	7	7	7	7	7	7	7	7	7	7	7	7	7	7	7	7	7	7	1	7	7	7	7	7	7	-2	7	7	7	7	7	7	7	7	7	7	7	7	7	7	7	7	7	7	7	1	7
181	1	5	7	7	7	6	7	4	7	7	7	5	5	7	7	7	6	4	7	7	4	7	5	4	4	7	7	5	7	7	6	6	6	7	4	7	7	7	7	6	7	7	7	6	5	6	6	3	7
182	1	6	6	6	6	6	6	6	6	6	6	6	6	6	6	6	6	1	6	6	1	6	4	6	1	6	6	-7	6	6	6	6	6	7	4	6	6	6	6	6	6	6	6	2	6	6	6	4	6
183	1	7	7	7	7	7	3	5	7	7	7	7	7	7	7	7	7	4	7	7	1	7	7	1	7	7	7	-4	7	6	4	5	5	4	5	6	6	6	6	7	5	6	6	4	3	5	6	1	7
184	1	5	6	4	4	5	3	3	6	6	3	3	5	5	6	5	4	2	5	5	2	5	4	2	2	6	7	-11	6	6	5	6	4	4	4	5	6	4	4	6	6	6	4	4	4	6	6	3	6
185	1	4	5	3	4	5	4	5	6	5	4	3	4	5	6	5	4	5	6	5	4	3	3	4	6	5	4	-3	6	5	6	7	6	5	4	5	3	4	4	5	3	4	3	3	4	5	4	3	4
186	1	6	7	6	5	6	6	4	7	7	5	5	6	5	7	6	6	3	6	6	1	7	5	7	5	7	7	-8	5	4	3	4	2	5	3	4	4	4	3	5	3	3	3	3	6	4	5	1	6
187	1	5	6	7	6	6	1	1	7	7	6	6	6	5	5	6	6	6	6	7	1	5	5	1	1	7	7	-2	3	6	5	3	6	1	1	6	3	7	6	7	5	5	6	6	6	6	5	1	6
188	1	5	6	4	5	5	5	3	7	7	3	5	5	5	6	6	5	5	5	6	1	5	5	5	4	7	7	-3	7	7	6	6	6	6	5	7	6	5	5	6	6	6	6	6	6	6	6	2	6
189	1	7	6	6	7	4	1	5	6	7	6	7	7	4	7	7	4	5	7	7	4	7	4	1	1	7	7	2	6	4	5	5	3	4	3	3	3	6	3	3	3	6	5	6	5	5	5	4	5
190	1	7	7	7	7	5	7	1	7	7	7	3	7	7	7	7	7	3	7	7	1	7	5	5	3	7	7	7	7	6	6	6	6	7	1	7	7	7	4	7	7	7	7	7	4	7	7	1	7
191	1	5	6	5	7	6	5	4	6	6	6	6	5	4	5	6	6	3	3	6	1	6	6	5	4	6	6	-3	5	6	7	5	6	6	5	6	3	6	6	6	5	5	5	3	5	5	6	3	6
192	1	4	6	6	4	6	2	5	6	7	6	6	6	6	6	6	5	3	6	6	2	5	5	6	4	7	7	-5	6	7	5	4	6	1	6	7	7	7	5	6	4	7	7	7	2	6	7	2	5
193	1	5	7	5	5	5	4	2	6	7	7	5	5	4	5	6	6	5	6	6	1	6	6	2	5	6	7	-7	3	4	4	6	3	7	1	6	5	7	4	3	4	5	3	5	5	5	6	1	5
194	1	6	6	4	3	5	5	2	6	7	5	4	6	5	6	6	4	3	4	6	1	7	4	1	7	7	7	-2	7	6	5	6	6	6	2	7	7	7	5	6	7	7	6	5	3	5	5	1	6
195	1	1	6	6	4	4	6	1	7	6	6	6	2	7	7	4	7	4	6	7	2	6	7	7	3	6	7	0	1	6	5	4	6	7	5	6	3	7	6	7	6	6	7	7	7	7	7	3	6
196	1	5	6	6	6	4	1	5	6	6	4	5	5	6	6	5	6	3	6	6	1	7	5	4	4	7	7	0	7	6	6	6	6	2	4	6	5	3	5	6	6	6	6	6	2	6	6	1	7
197	1	2	6	5	3	2	7	2	6	7	6	3	6	4	6	6	5	2	4	6	1	7	4	6	4	6	6	-2	6	6	6	3	3	7	4	5	7	7	5	6	3	6	6	7	1	5	5	2	6
198	1	4	7	6	5	4	3	3	7	7	5	5	6	7	7	6	5	3	6	6	2	6	2	3	3	7	7	-1	6	7	7	6	5	3	4	6	7	7	6	6	6	7	6	6	4	6	7	1	7
199	1	5	6	5	3	5	3	1	5	5	6	5	6	5	6	6	6	1	5	6	1	5	6	3	5	6	6	-1	5	6	6	6	5	5	1	6	5	7	6	6	5	6	6	6	1	5	6	1	6
200	1	3	6	5	6	4	3	5	7	6	5	5	6	7	5	6	7	4	6	6	3	6	7	6	6	7	7	0	7	7	6	7	6	5	5	6	6	6	6	6	6	6	7	7	3	5	6	2	6
201	1	7	7	7	7	7	3	6	7	7	7	7	7	7	7	7	7	3	7	7	1	7	7	7	7	7	7	-10	2	5	1	3	1	5	1	3	1	6	3	5	1	3	2	2	2	1	3	1	2
202	1	4	6	5	4	6	3	5	6	7	5	5	6	4	6	5	6	5	6	6	4	6	6	5	6	7	7	0	5	5	6	5	6	2	5	5	5	6	6	6	5	6	5	6	5	5	7	2	6
203	1	6	6	6	6	6	6	2	7	6	6	6	6	6	6	6	5	2	6	6	2	6	5	7	6	7	7	NA	6	6	6	6	5	6	2	6	6	6	6	6	6	6	5	5	2	6	6	2	6
204	1	6	7	6	6	6	6	4	6	6	6	6	7	4	6	6	6	6	6	6	1	6	7	6	6	6	6	-5	6	6	6	6	6	6	4	6	6	6	6	6	6	6	6	6	6	6	6	1	6
205	1	4	6	6	5	5	5	5	7	7	6	6	5	5	5	5	5	4	5	5	1	6	5	4	4	7	7	0	5	6	7	6	3	7	3	6	6	7	5	6	4	5	6	5	5	6	6	1	7
206	1	5	7	6	5	3	4	2	6	5	6	5	6	5	6	4	4	3	5	6	2	4	5	4	4	6	7	0	3	5	6	5	3	5	3	5	3	6	4	5	3	5	3	6	3	4	5	2	6
207	1	3	6	6	6	5	6	5	6	6	7	6	6	6	7	6	7	4	5	5	3	7	5	5	2	6	7	-3	7	6	6	6	6	6	4	5	7	6	7	7	6	7	7	7	6	6	6	4	5
208	1	5	6	6	6	5	6	2	5	7	7	5	6	6	7	6	6	3	6	6	1	7	6	3	6	7	7	0	6	6	6	5	4	6	1	5	5	7	5	6	5	4	7	6	7	4	5	2	6
209	1	6	6	6	6	6	4	1	6	6	1	6	6	6	6	6	6	6	6	6	4	4	6	1	6	6	6	0	4	5	5	5	3	4	2	5	5	3	4	4	4	4	4	4	4	4	4	1	6
210	1	6	6	6	5	5	5	6	6	6	6	6	7	6	6	7	7	4	6	6	6	6	5	7	4	6	6	0	6	6	6	4	6	5	5	6	6	6	6	6	6	6	6	6	6	6	6	5	6
211	1	7	7	7	7	7	7	1	7	4	7	7	7	7	4	7	7	7	7	7	1	7	7	1	1	7	7	NA	7	5	7	7	4	4	1	7	4	7	7	7	4	4	7	7	7	7	7	1	7
212	1	4	4	4	4	4	4	4	4	4	4	4	4	4	4	4	4	4	4	4	4	4	4	4	4	4	4	0	4	4	4	4	4	4	4	4	4	4	4	4	4	4	4	4	4	4	4	4	4
213	1	6	7	6	4	5	4	3	4	5	4	4	5	5	5	5	6	4	3	4	3	4	5	6	6	7	5	0	6	5	7	5	4	5	4	5	6	5	6	5	4	6	3	4	5	4	4	5	6
214	1	5	7	4	5	5	2	1	6	7	3	4	6	5	6	6	5	2	5	6	1	7	6	3	5	7	7	0	6	6	7	6	5	2	2	5	6	7	5	6	3	6	6	6	2	5	6	2	6
215	1	5	6	4	3	3	6	2	7	5	6	3	4	2	6	4	5	2	3	5	2	6	5	7	4	6	7	0	7	5	7	3	2	7	2	5	2	6	5	3	2	6	1	4	6	2	3	5	5
216	1	4	7	7	4	6	5	4	6	6	7	6	4	6	6	4	5	6	7	7	3	6	7	7	7	5	7	1	5	7	6	6	3	5	3	6	7	7	6	7	4	6	6	3	6	5	7	6	5
217	1	3	6	3	2	2	5	2	5	5	6	3	6	2	6	5	3	3	5	6	2	6	4	6	7	7	7	-5	1	2	4	1	1	2	1	1	1	7	1	3	4	2	3	5	2	2	5	1	5
218	1	6	6	6	6	6	5	4	7	6	6	6	5	6	7	6	6	3	5	6	1	6	6	6	7	7	7	-3	6	5	6	6	6	7	1	6	6	5	5	5	6	4	4	7	4	5	7	1	6
219	1	6	7	6	7	7	6	4	6	7	6	7	5	6	7	7	7	3	6	6	1	7	6	6	7	7	7	-5	6	6	6	6	6	6	3	6	6	6	6	6	6	6	5	7	6	6	7	1	6
220	1	6	7	6	5	1	1	5	7	7	6	4	5	2	7	7	7	1	5	7	1	7	7	1	6	7	7	-5	7	6	6	5	1	5	5	6	5	7	6	6	1	6	7	2	4	7	NA	1	6
221	1	5	6	5	5	5	6	5	7	7	4	5	6	4	7	5	5	4	6	6	1	7	6	6	5	7	6	-3	6	2	5	4	2	7	1	4	2	2	2	6	2	3	3	3	6	3	5	5	3
222	1	4	7	6	3	5	3	4	7	6	4	5	6	4	6	5	5	1	5	5	1	7	4	2	3	6	7	0	5	7	7	4	7	4	1	7	6	6	6	6	4	7	3	5	1	3	5	1	6
223	1	6	5	6	5	6	7	5	6	5	5	6	4	3	6	4	4	5	4	4	6	5	6	5	4	5	5	2	4	5	4	5	4	6	5	4	6	5	4	5	4	5	4	4	6	5	4	5	4
224	1	5	7	7	1	7	5	1	7	7	4	1	7	6	7	7	7	1	6	7	1	6	6	4	5	7	7	2	4	5	7	4	6	5	2	7	5	6	5	6	4	7	5	5	2	4	5	2	6
225	1	5	6	6	6	6	3	3	7	6	6	6	6	6	7	6	5	4	5	5	1	7	6	7	1	7	7	-2	6	5	6	5	6	4	2	7	5	7	7	6	3	7	5	3	3	3	5	4	5
226	1	4	7	5	5	1	5	1	5	7	1	1	5	4	7	7	5	4	5	6	1	6	4	1	1	7	7	3	2	7	3	6	6	6	3	7	4	3	6	7	7	7	7	7	1	3	7	2	7
227	1	6	7	7	6	7	3	2	6	7	7	7	6	5	6	6	6	4	6	6	4	4	6	4	5	7	7	NA	1	5	6	4	4	2	2	6	5	7	6	3	6	5	5	5	6	5	5	2	6
228	1	5	6	5	3	4	4	4	6	7	4	3	4	5	6	5	5	3	6	5	1	4	5	4	5	6	7	-6	6	5	5	3	3	6	3	6	5	6	4	3	4	6	5	6	4	5	6	2	NA
229	1	5	6	6	6	6	6	6	5	6	6	6	6	6	6	6	6	5	5	5	2	5	6	6	6	6	5	2	6	6	6	6	6	6	6	6	6	6	6	6	6	6	6	6	6	6	6	6	6
230	1	5	6	5	2	4	2	3	7	7	5	3	3	4	6	6	5	2	5	5	1	5	5	4	3	7	7	-3	6	5	6	2	3	7	4	6	5	6	4	4	5	6	5	6	4	5	6	3	5
231	1	6	6	6	6	6	6	6	6	6	6	6	6	6	6	6	6	6	6	6	1	6	6	6	1	6	6	5	6	6	6	6	6	6	6	6	6	6	6	6	6	6	6	6	6	6	6	6	6
232	1	6	6	4	5	4	5	4	7	7	7	5	7	5	7	7	7	1	7	7	1	7	6	4	4	7	7	-3	7	7	5	7	7	2	3	7	7	7	5	7	4	7	7	7	1	5	6	1	7
233	1	6	7	5	5	6	6	2	7	7	7	5	5	5	7	6	3	2	6	6	1	5	4	5	7	7	7	0	7	4	3	3	4	6	2	7	6	7	6	5	3	5	4	3	5	6	6	1	5
234	1	2	3	2	3	3	4	5	5	5	4	4	5	6	6	3	3	3	4	5	5	6	2	6	5	4	6	-4	3	4	5	5	4	3	2	2	2	3	4	5	6	6	3	2	2	2	3	4	5
235	1	4	6	6	2	3	1	2	6	6	6	1	4	5	7	6	5	1	4	6	1	1	2	5	1	7	7	10	4	6	5	2	2	6	6	6	6	7	4	7	5	7	7	3	2	3	7	4	4
236	1	1	7	6	6	6	6	6	1	6	6	6	6	6	6	6	6	2	6	6	6	1	6	6	6	6	6	6	1	6	6	6	6	6	6	1	5	5	6	6	6	6	6	6	6	6	6	6	2
237	1	4	6	6	5	5	2	2	6	6	4	5	4	5	6	5	5	4	5	5	2	6	5	2	5	5	6	5	6	6	6	5	4	2	2	6	6	4	4	6	3	6	6	6	2	5	6	2	6
238	1	6	5	4	5	5	5	4	4	5	5	4	4	4	4	5	6	3	4	4	2	6	5	3	5	3	4	7	4	6	6	4	3	5	4	2	5	5	4	5	4	3	4	5	6	4	5	4	2
239	1	3	5	4	5	4	3	2	3	2	3	4	3	5	4	5	6	5	4	5	4	5	6	4	3	4	6	10	5	6	5	3	4	5	4	5	6	4	3	4	3	4	5	4	3	4	5	5	4
240	1	7	7	7	7	7	1	2	7	7	7	7	7	7	7	6	7	7	7	7	1	7	7	1	7	7	7	4	7	7	7	6	6	6	7	6	6	6	5	NA	5	5	6	6	6	7	7	6	6
241	1	6	6	5	6	6	5	4	3	4	5	5	5	6	5	4	6	3	6	6	4	4	5	3	4	5	4	-4	4	4	5	6	4	6	6	4	5	4	6	6	4	6	6	5	4	5	6	4	5
242	1	6	6	7	6	6	3	2	7	6	6	6	6	3	6	6	6	5	5	6	6	6	6	3	6	6	6	31	5	5	3	5	6	6	5	5	6	6	5	3	3	2	5	5	6	6	5	5	6
243	1	6	6	6	6	5	4	5	6	6	6	5	4	5	5	5	4	5	5	6	6	5	7	5	6	6	5	1	6	7	6	5	6	6	6	6	NA	6	NA	6	7	7	7	7	7	6	7	5	5
244	1	6	7	6	6	6	5	6	5	6	6	4	5	4	4	4	6	4	6	6	4	5	5	5	5	5	6	1	5	6	6	6	5	6	5	6	5	4	5	6	5	6	6	4	5	6	5	6	5
245	1	4	3	4	5	5	4	3	4	5	5	6	5	3	3	5	6	5	4	4	4	5	4	4	4	5	4	9	6	5	4	3	4	5	4	5	6	5	5	4	4	4	3	3	3	4	5	4	3
246	1	5	6	7	5	6	7	5	4	5	6	4	5	5	5	5	4	5	NA	5	6	4	6	3	6	4	7	23	5	6	7	6	5	6	7	6	5	6	5	4	7	5	5	6	5	6	5	6	5
247	1	5	5	5	5	5	6	6	7	7	4	4	4	4	5	6	6	6	6	6	6	5	4	4	5	5	5	8	6	6	5	5	6	6	6	5	5	5	5	6	6	5	6	6	6	7	7	7	6
248	1	6	5	7	5	4	5	6	5	7	6	5	4	6	6	6	5	6	7	6	5	6	6	5	5	7	6	16	6	5	7	5	6	7	6	5	6	7	6	5	7	6	7	6	5	6	7	6	6
249	1	5	7	5	5	4	2	2	6	5	7	5	7	4	6	6	6	4	5	5	2	6	6	1	2	6	7	-1	6	6	6	6	7	2	2	6	5	7	7	6	7	6	7	7	5	6	7	1	6
250	1	5	7	7	4	1	4	1	7	6	6	4	6	4	6	6	5	2	6	5	3	5	2	3	2	7	7	-2	NA	NA	NA	NA	NA	NA	NA	NA	NA	NA	NA	NA	NA	NA	NA	NA	NA	NA	NA	NA	NA
251	1	5	7	7	6	7	6	5	7	7	7	7	6	7	7	7	7	5	7	7	1	6	7	2	1	7	7	NA	5	6	6	6	7	6	1	7	6	7	6	6	6	7	7	7	4	5	7	1	7
252	1	2	7	7	6	2	5	2	6	6	6	6	6	5	6	7	7	2	6	6	1	6	6	1	1	7	7	NA	7	7	6	6	5	5	3	7	6	7	6	6	7	7	6	7	2	6	6	2	6
253	1	5	7	5	5	3	6	2	7	6	6	3	6	5	7	6	5	2	3	6	1	7	1	2	5	7	7	6	6	7	6	7	6	3	5	6	7	7	7	7	7	7	5	7	5	6	7	1	7
254	1	5	7	6	6	6	2	5	6	7	6	5	6	6	6	7	7	6	5	6	3	5	5	5	5	7	7	0	6	7	6	7	7	1	2	7	7	6	7	6	6	6	7	7	6	7	7	2	7
255	1	7	7	3	7	3	7	1	5	7	7	7	7	7	7	7	7	3	7	7	NA	7	7	1	1	7	7	NA	7	7	5	7	5	7	1	5	7	7	7	7	7	7	7	7	3	7	7	1	7
256	1	5	6	5	5	5	3	3	6	6	6	6	6	5	6	6	6	4	5	6	2	6	6	4	4	7	6	-1	NA	NA	NA	NA	NA	NA	NA	NA	NA	NA	NA	NA	NA	NA	NA	NA	NA	NA	NA	NA	NA
257	1	7	7	7	7	7	7	2	7	7	6	6	6	6	6	7	7	7	7	7	7	7	7	6	6	7	7	-8	6	6	7	6	5	6	2	5	6	6	6	6	6	5	6	6	5	5	5	7	7
258	1	6	4	5	7	6	4	3	5	6	4	5	6	6	4	4	6	5	4	6	5	4	6	7	5	3	6	-2	1	3	5	4	3	5	6	7	6	5	4	5	7	6	3	4	4	6	5	4	5
259	1	4	6	5	4	5	3	2	6	5	6	4	5	5	6	5	4	3	4	5	2	5	4	4	4	6	7	-6	6	6	7	4	4	6	3	6	4	7	5	6	5	6	6	4	5	3	5	3	6
[truncated: 8 more columns]
