# Supplementary material for: How Are Mate Preferences Linked with Actual Mate Selection? Tests of Mate Preference Integration Algorithms Using Computer Simulations and Actual Mating Couples
Source: PLoS One. 2016 Jun 8;11(6):e0156078. doi: 10.1371/journal.pone.0156078 (PMC4898694; doi:10.1371/journal.pone.0156078)
Supplement: S3 Data — Long-term couple and agent-based model data analyzed in Study 4. (ZIP) [file pone.0156078.s003.zip]

Archive with 155 entries (151 files):
- S11/
- S11/Aspiration Model Data/
- S11/Aspiration Model Data/Aspiration Couple Population 01162016 071801.csv
- S11/Aspiration Model Data/Aspiration Couple Population 01162016 072221.csv
- S11/Aspiration Model Data/Aspiration Couple Population 01162016 072640.csv
- S11/Aspiration Model Data/Aspiration Couple Population 01162016 073058.csv
- S11/Aspiration Model Data/Aspiration Couple Population 01162016 073518.csv
- S11/Aspiration Model Data/Aspiration Couple Population 01162016 073937.csv
- S11/Aspiration Model Data/Aspiration Couple Population 01162016 074354.csv
- S11/Aspiration Model Data/Aspiration Couple Population 01162016 074815.csv
- S11/Aspiration Model Data/Aspiration Couple Population 01162016 075234.csv
- S11/Aspiration Model Data/Aspiration Couple Population 01162016 075653.csv
- S11/Aspiration Model Data/Aspiration Couple Population 01162016 080111.csv
- S11/Aspiration Model Data/Aspiration Couple Population 01162016 080531.csv
- S11/Aspiration Model Data/Aspiration Couple Population 01162016 080950.csv
- S11/Aspiration Model Data/Aspiration Couple Population 01162016 081410.csv
- S11/Aspiration Model Data/Aspiration Couple Population 01162016 081829.csv
- S11/Aspiration Model Data/Aspiration Couple Population 01162016 082248.csv
- S11/Aspiration Model Data/Aspiration Couple Population 01162016 082706.csv
- S11/Aspiration Model Data/Aspiration Couple Population 01162016 083125.csv
- S11/Aspiration Model Data/Aspiration Couple Population 01162016 083545.csv
- S11/Aspiration Model Data/Aspiration Couple Population 01162016 084005.csv
- S11/Aspiration Model Data/Aspiration Couple Population 01162016 084425.csv
- S11/Aspiration Model Data/Aspiration Couple Population 01162016 084847.csv
- S11/Aspiration Model Data/Aspiration Couple Population 01162016 085307.csv
- S11/Aspiration Model Data/Aspiration Couple Population 01162016 085726.csv
- S11/Aspiration Model Data/Aspiration Couple Population 01162016 090146.csv
- S11/Aspiration Model Data/Aspiration Couple Population 01162016 090606.csv
- S11/Aspiration Model Data/Aspiration Couple Population 01162016 091025.csv
- S11/Aspiration Model Data/Aspiration Couple Population 01162016 091444.csv
- S11/Aspiration Model Data/Aspiration Couple Population 01162016 091904.csv
- S11/Aspiration Model Data/Aspiration Couple Population 01162016 092321.csv
- S11/Aspiration Model Data/Aspiration Couple Population 01162016 092740.csv
- S11/Aspiration Model Data/Aspiration Couple Population 01162016 093158.csv
- S11/Aspiration Model Data/Aspiration Couple Population 01162016 093617.csv
- S11/Aspiration Model Data/Aspiration Couple Population 01162016 094036.csv
- S11/Aspiration Model Data/Aspiration Couple Population 01162016 094456.csv
- S11/Aspiration Model Data/Aspiration Couple Population 01162016 094914.csv
- S11/Aspiration Model Data/Aspiration Couple Population 01162016 095332.csv
- S11/Aspiration Model Data/Aspiration Couple Population 01162016 095752.csv
- S11/Aspiration Model Data/Aspiration Couple Population 01162016 100212.csv
- S11/Aspiration Model Data/Aspiration Couple Population 01162016 100632.csv
- S11/Aspiration Model Data/Aspiration Couple Population 01162016 101050.csv
- S11/Aspiration Model Data/Aspiration Couple Population 01162016 101509.csv
- S11/Aspiration Model Data/Aspiration Couple Population 01162016 101928.csv
- S11/Aspiration Model Data/Aspiration Couple Population 01162016 102347.csv
- S11/Aspiration Model Data/Aspiration Couple Population 01162016 102805.csv
- S11/Aspiration Model Data/Aspiration Couple Population 01162016 103224.csv
- S11/Aspiration Model Data/Aspiration Couple Population 01162016 103642.csv
- S11/Aspiration Model Data/Aspiration Couple Population 01162016 104100.csv
- S11/Aspiration Model Data/Aspiration Couple Population 01162016 104520.csv
- S11/Aspiration Model Data/Aspiration Couple Population 01162016 104938.csv
- S11/Euclidean Model Data/
- S11/Euclidean Model Data/Euclidean Couple Population 11182015 1756.csv
- S11/Euclidean Model Data/Euclidean Couple Population 11182015 1802.csv
- S11/Euclidean Model Data/Euclidean Couple Population 11182015 1807.csv
- S11/Euclidean Model Data/Euclidean Couple Population 11182015 2147.csv
- S11/Euclidean Model Data/Euclidean Couple Population 11182015 2148.csv
- S11/Euclidean Model Data/Euclidean Couple Population 11182015 2155.csv
- S11/Euclidean Model Data/Euclidean Couple Population 11182015 2202.csv
- S11/Euclidean Model Data/Euclidean Couple Population 11182015 2203.csv
- S11/Euclidean Model Data/Euclidean Couple Population 11182015 2209.csv
- S11/Euclidean Model Data/Euclidean Couple Population 11182015 2210.csv
- S11/Euclidean Model Data/Euclidean Couple Population 11182015 2216.csv
- S11/Euclidean Model Data/Euclidean Couple Population 11182015 2217.csv
- S11/Euclidean Model Data/Euclidean Couple Population 11182015 2224.csv
- S11/Euclidean Model Data/Euclidean Couple Population 11182015 2231.csv
- S11/Euclidean Model Data/Euclidean Couple Population 11182015 2238.csv
- S11/Euclidean Model Data/Euclidean Couple Population 11182015 2245.csv
- S11/Euclidean Model Data/Euclidean Couple Population 11182015 2246.csv
- S11/Euclidean Model Data/Euclidean Couple Population 11182015 2253.csv
- S11/Euclidean Model Data/Euclidean Couple Population 11182015 2300.csv
- S11/Euclidean Model Data/Euclidean Couple Population 11182015 2301.csv
- S11/Euclidean Model Data/Euclidean Couple Population 11182015 2307.csv
- S11/Euclidean Model Data/Euclidean Couple Population 11182015 2308.csv
- S11/Euclidean Model Data/Euclidean Couple Population 11182015 2315.csv
- S11/Euclidean Model Data/Euclidean Couple Population 11182015 2322.csv
- S11/Euclidean Model Data/Euclidean Couple Population 11182015 2329.csv
- S11/Euclidean Model Data/Euclidean Couple Population 11182015 2336.csv
- S11/Euclidean Model Data/Euclidean Couple Population 11182015 2343.csv
- S11/Euclidean Model Data/Euclidean Couple Population 11182015 2350.csv
- S11/Euclidean Model Data/Euclidean Couple Population 11182015 2357.csv
- S11/Euclidean Model Data/Euclidean Couple Population 11182015 2358.csv
- S11/Euclidean Model Data/Euclidean Couple Population 11192015 0004.csv
- S11/Euclidean Model Data/Euclidean Couple Population 11192015 0005.csv
- S11/Euclidean Model Data/Euclidean Couple Population 11192015 0011.csv
- S11/Euclidean Model Data/Euclidean Couple Population 11192015 0012.csv
- S11/Euclidean Model Data/Euclidean Couple Population 11192015 0018.csv
- S11/Euclidean Model Data/Euclidean Couple Population 11192015 0019.csv
- S11/Euclidean Model Data/Euclidean Couple Population 11192015 0025.csv
- S11/Euclidean Model Data/Euclidean Couple Population 11192015 0026.csv
- S11/Euclidean Model Data/Euclidean Couple Population 11192015 0032.csv
- S11/Euclidean Model Data/Euclidean Couple Population 11192015 0033.csv
- S11/Euclidean Model Data/Euclidean Couple Population 11192015 0039.csv
- S11/Euclidean Model Data/Euclidean Couple Population 11192015 0040.csv
- S11/Euclidean Model Data/Euclidean Couple Population 11192015 0047.csv
- S11/Euclidean Model Data/Euclidean Couple Population 11192015 0048.csv
- S11/Euclidean Model Data/Euclidean Couple Population 11192015 0055.csv
- S11/Euclidean Model Data/Euclidean Couple Population 11192015 0056.csv
- S11/Euclidean Model Data/Euclidean Couple Population 11192015 0102.csv
- S11/Euclidean Model Data/Euclidean Couple Population 11192015 0103.csv
- S11/Euclidean Model Data/Euclidean Couple Population 11192015 0110.csv
- S11/Euclidean Model Data/Euclidean Couple Population 11192015 0111.csv
- S11/Polynomial Model Data/
- S11/Polynomial Model Data/Polynomial Couple Population 01142016 2049.csv
- S11/Polynomial Model Data/Polynomial Couple Population 01142016 2102.csv
- S11/Polynomial Model Data/Polynomial Couple Population 01142016 2117.csv
- S11/Polynomial Model Data/Polynomial Couple Population 01142016 2131.csv
- S11/Polynomial Model Data/Polynomial Couple Population 01142016 2145.csv
- S11/Polynomial Model Data/Polynomial Couple Population 01142016 2236.csv
- S11/Polynomial Model Data/Polynomial Couple Population 01142016 2253.csv
- S11/Polynomial Model Data/Polynomial Couple Population 01142016 2310.csv
- S11/Polynomial Model Data/Polynomial Couple Population 01142016 2323.csv
- S11/Polynomial Model Data/Polynomial Couple Population 01142016 2338.csv
- S11/Polynomial Model Data/Polynomial Couple Population 01152016 0020.csv
- S11/Polynomial Model Data/Polynomial Couple Population 01152016 0036.csv
- S11/Polynomial Model Data/Polynomial Couple Population 01152016 0051.csv
- S11/Polynomial Model Data/Polynomial Couple Population 01152016 0052.csv
- S11/Polynomial Model Data/Polynomial Couple Population 01152016 0107.csv
- S11/Polynomial Model Data/Polynomial Couple Population 01152016 0108.csv
- S11/Polynomial Model Data/Polynomial Couple Population 01152016 0122.csv
- S11/Polynomial Model Data/Polynomial Couple Population 01152016 0123.csv
- S11/Polynomial Model Data/Polynomial Couple Population 01152016 0142.csv
- S11/Polynomial Model Data/Polynomial Couple Population 01152016 0143.csv
- S11/Polynomial Model Data/Polynomial Couple Population 01152016 0158.csv
- S11/Polynomial Model Data/Polynomial Couple Population 01152016 0159.csv
- S11/Polynomial Model Data/Polynomial Couple Population 01152016 0213.csv
- S11/Polynomial Model Data/Polynomial Couple Population 01152016 0214.csv
- S11/Polynomial Model Data/Polynomial Couple Population 01152016 0229.csv
- S11/Polynomial Model Data/Polynomial Couple Population 01152016 0230.csv
- S11/Polynomial Model Data/Polynomial Couple Population 01152016 0244.csv
- S11/Polynomial Model Data/Polynomial Couple Population 01152016 0245.csv
- S11/Polynomial Model Data/Polynomial Couple Population 01152016 0246.csv
- S11/Polynomial Model Data/Polynomial Couple Population 01152016 0300.csv
- S11/Polynomial Model Data/Polynomial Couple Population 01152016 0302.csv
- S11/Polynomial Model Data/Polynomial Couple Population 01152016 0316.csv
- S11/Polynomial Model Data/Polynomial Couple Population 01152016 0318.csv
- S11/Polynomial Model Data/Polynomial Couple Population 01152016 0331.csv
- S11/Polynomial Model Data/Polynomial Couple Population 01152016 0333.csv
- S11/Polynomial Model Data/Polynomial Couple Population 01152016 0347.csv
- S11/Polynomial Model Data/Polynomial Couple Population 01152016 0349.csv
- S11/Polynomial Model Data/Polynomial Couple Population 01152016 0402.csv
- S11/Polynomial Model Data/Polynomial Couple Population 01152016 0403.csv
- S11/Polynomial Model Data/Polynomial Couple Population 01152016 0405.csv
- S11/Polynomial Model Data/Polynomial Couple Population 01152016 0418.csv
- S11/Polynomial Model Data/Polynomial Couple Population 01152016 0419.csv
- S11/Polynomial Model Data/Polynomial Couple Population 01152016 0421.csv
- S11/Polynomial Model Data/Polynomial Couple Population 01152016 0434.csv
- S11/Polynomial Model Data/Polynomial Couple Population 01152016 0435.csv
- S11/Polynomial Model Data/Polynomial Couple Population 01152016 0437.csv
- S11/Polynomial Model Data/Polynomial Couple Population 01152016 0450.csv
- S11/Polynomial Model Data/Polynomial Couple Population 01152016 0453.csv
- S11/Polynomial Model Data/Polynomial Couple Population 01152016 0506.csv
- S11/Polynomial Model Data/Polynomial Couple Population 01152016 0509.csv
- S11/Study 3 Long-term Couple Data.csv.csv
