# Supplementary material for: How Are Mate Preferences Linked with Actual Mate Selection? Tests of Mate Preference Integration Algorithms Using Computer Simulations and Actual Mating Couples
Source: PLoS One. 2016 Jun 8;11(6):e0156078. doi: 10.1371/journal.pone.0156078 (PMC4898694; doi:10.1371/journal.pone.0156078)
Supplement: S3 Data — Long-term couple and agent-based model data analyzed in Study 4. (ZIP) [file pone.0156078.s003.zip › S11/Aspiration Model Data/Aspiration Couple Population 01162016 071801.csv]

	trait1	trait2	trait3	trait4	trait5	trait6	trait7	trait8	trait9	trait10	trait11	trait12	trait13	trait14	trait15	trait16	trait17	trait18	trait19	trait20	trait21	trait22	trait23	preference1	preference2	preference3	preference4	preference5	preference6	preference7	preference8	preference9	preference10	preference11	preference12	preference13	preference14	preference15	preference16	preference17	preference18	preference19	preference20	preference21	preference22	preference23	fitpoints	sex	algorithm
1	6.41334706276747	2.10195047477997	3.18121487446376	4.2494241823633	7	5.14986491943694	2.44050257845661	4.69726088044446	5.43606469209264	4.24484724229334	6.62292436203452	5.1440879530892	1.88520087149603	7	2.42586847113088	6.27422614673917	4.37764407555524	3.58185259692998	3.7991644047649	2.42753838082326	6.23102145924596	4.0389126339687	3.56111778993832	6.32397678196272	4.7188072211927	-2.31346767288935	-0.0110847980787675	7.60932963594885	1.46612480867269	-1.22619806847441	4.30218184010318	6.3983096739236	8.16220891016529	13.0600159093567	3.61255507192001	9.67548858270031	1.38987953391766	4.42905073203566	9.92378480825564	5.58529458673549	5.17864228469741	3.01656158385763	4.10700880118008	1.13212301060448	-1.55046902581044	5.11119302788482	89	0	2
2	7	5.80257938679685	1	4.52932896847689	2.78515171354933	1.53823739232283	3.49609400495947	5.81124721903369	1	4.56732386012502	4.92119217214742	7	6.71910214866508	5.42364661195533	4.39021753178102	4.24744790148958	4.82022248705142	5.0717791390562	1.8003556442063	5.52905879730004	5.21951678098933	6.19858134403053	3.00164548160878	-1.31872432373786	3.5154417380642	5.33391326754801	7.28222687305177	11.4916426524023	-1.35008252681737	1.46813214909981	-0.523343216913441	7.15300002964569	2.95057546123016	4.80058153387327	2.60842011752715	5.06432987720627	-1.40082374993653	7.37281143198063	4.70988197210548	7.25059648352196	4.59709955404344	6.28392791943931	0.780705760794903	6.64464402257009	-2.15494255660949	4.45596623191636	125.75	0	2
3	7	6.19071865962312	1.22419697900307	5.45878083189931	2.88008371985168	2.12893741500031	1.12587317640526	1.15227045826095	3.41418404457584	3.03920586463855	4.01129687206537	6.52974184378178	3.27361056816441	2.96032092117183	3.94676367033943	4.0208521132556	4.13528912057602	5.28689157592685	1	6.53356099709216	5.49087847816711	5.16926841781824	4.40636499675225	-0.652659043757546	4.81663986224941	6.57367863389223	7.67157016263888	11.94363508221	1.18327567309131	-0.0871528439127527	-0.455990609997671	6.99073355508333	2.74263493677641	3.78438074821644	1.83176331324452	5.48384532782937	-1.09598589506851	6.03281041696414	3.24690380817286	4.99626115085752	3.9382236719281	6.21230627947676	-1.97813516837909	6.03562904231873	-1.89862639859756	4.51776115368614	108.5	0	2
4	4.81171169088877	1.65433157858876	3.20559245650642	3.8800425890994	3.77587555871963	2.74313616333053	5.41711407149987	3.03162441540069	2.63528359817014	2.67282833983855	3.33636918863358	3.97321060496026	4.24888555541233	7	2.09031084835249	4.30448207530112	3.97060155814728	1.74728964004882	2.59129564061373	1.44086673852151	3.92822055006361	2.45395756073447	4.83173030738482	5.85289680996171	3.7541681604869	-3.38834710180658	1.31802229034056	7.05121337753669	0.784959295035192	-0.856799146303047	2.82730304464874	3.45615147125398	9.26984029565394	0.802502643989441	2.31516279177495	1.06132713832734	3.64028705106679	0.182120183218612	4.47374606202598	6.07172373713113	1.56432274335447	1.30203401397111	1.69588958871174	7.82164660249033	-8.01456053059437	8.76530637004551	87.25	0	2
5	3.01155139791487	6.3599707778138	3.9113346261099	5.70508245362259	3.88159033253948	6.19710963205812	1	1.81127611303027	1.82546733216801	3.14497441028231	2.05048767808663	5.17550153162673	3.05357322069006	3.69056693959299	7	5.78736743843948	4.49031185192065	3.52631772789865	2.48623732646886	2.30346903914289	3.2103203576441	1.20141173012211	1.07098262012586	4.68070075867451	5.86674965267759	-0.339630561845961	2.9407554574283	11.397377256693	0.59819343235858	3.94867126832521	6.58677936257288	3.17560219698664	3.36113414221864	1.32360296570697	4.63780001282514	6.73519121549287	5.89522449452552	5.64195949875536	4.96109322917242	7.93697671719695	6.24181178221778	2.36688124736328	4.45874738842599	6.21229244481266	2.44179958738669	5.65096668292429	97	0	2
6	6.50651245892692	3.85784006104966	6.3974957285716	7	3.88573876996144	3.17724181121489	4.28813920128506	2.29182409772877	4.86602994397643	3.43767889350572	1.76039988834005	6.65111986261063	1	2.64900795849167	3.42089174676136	2.111555867899	6.05885737672386	2.91485484669936	1.89215661422025	4.90183694119512	5.790035184567	3.691608591098	3.09962648357783	10.0495869515578	8.35947976314409	2.52011118290292	-3.47261219162259	5.7378292081081	1.72668497813495	4.75820749698099	-0.633321647279939	-2.03408208671043	9.03053275926964	3.99184663549289	5.68038435997833	12.3225198138667	-1.58309145624609	1.90938948356551	-1.07974229423007	8.39880673349112	2.51134161002048	6.82092325652898	6.69787324985252	6.9892542343763	2.82097542166697	2.7910150918242	74.75	0	2
7	4.90465822514362	3.93816449897061	6.62938027596036	6.20225590748313	3.43634264871777	2.41157620910992	2.25371201735829	3.5545837189262	1.16234076107995	5.60716752235188	7	6.33595802762667	4.69131979062754	1.48823157066405	3.48475234627648	4.77589529500916	5.04347132599557	5.98194605247497	2.72660794634929	4.60908328891504	6.45164587749523	1.00014890874239	2.74350814918099	4.92683919971164	8.06834058004208	5.73153866225176	7.50061722293312	7.38830739114775	9.05241939131826	4.62533845369594	7.58579693325857	-3.88269643940824	-0.0634310009639531	6.28901012519961	5.92906200034694	3.73814589830694	-2.2378595504832	3.47260779678035	8.26281354060029	0.950340752634208	4.59861715735971	2.07379694330693	9.04839772066475	0.806691344114486	-0.350495134743441	3.84974982973192	91.5	0	2
8	4.70926545399695	5.54004337284085	6.61852577511283	3.92104022181726	6.66612316896639	1.74356508520549	2.01322348004681	4.28785043078765	6.6758267872594	5.21933686454043	1	6.47156945234349	2.15772635772202	3.27574325700087	3.5659664526483	7	5.81074687732933	4.95243178524114	6.13224932811875	4.07253198089187	2.08703021339016	7	1.47945055963142	2.74143472532143	9.32731093939889	-1.94376279789388	5.77577471700167	10.7230325796261	0.784577587302369	0.149398962269253	3.79246676584125	2.4715136132434	10.893156450752	4.32341504730669	5.29473493443605	2.65391862487395	-1.79216932584407	5.59967815943338	6.91267492451243	6.8857464892835	5.32734997292948	-3.5724993418134	4.13285616632322	4.91812882963207	-0.940256551196095	8.8086193602988	87.25	0	2
9	5.49009228090124	2.55841480005098	5.10592477053429	4.88982449702146	7	2.88796227259716	1.65725756206505	6.2027596176431	5.95970570692626	7	1.75898355157927	4.53264788939948	1.94395381398716	5.74383457701726	5.60049371076038	6.6024927687277	5.89777385572725	2.68258097747288	3.06137398731438	1.7652984139004	1.92125649919816	6.09184845960099	1.20344009967365	4.52702059616847	5.88075376876333	-0.0743078643581184	3.72698365893554	3.95646389798881	0.329213717165779	-0.57902008860193	0.512641965885539	5.9450951092073	-1.15868580473906	9.17770185002843	-0.388997196554168	12.0179191940922	2.8635866146601	-0.907084409805927	0.431435233263075	9.33163155208076	3.37459080237168	-2.42554301980313	-0.0943792077545563	9.20654602461173	9.89157108128345	5.8784635915549	84	0	2
10	3.79477834160176	3.44583508498598	5.41068139821017	6.3373245865452	1.68260974768325	3.88033552089426	5.18459235693395	1	1.55492846853548	4.91765264578255	7	2.33923443562334	2.20677145333383	6.31953662368736	5.95135780039421	4.19760896429036	1.12768759731203	5.33829846455709	3.29560600498603	3.12876551863136	1.50071239169373	3.87750287211132	2.96384814295509	9.5473599765382	4.19166188086619	0.6754216231408	-3.47136906322741	7.90947606044445	-1.3220122370301	-3.9762206149144	1.64333740289716	0.068921530667195	3.47326968503991	8.83849543283255	5.83231598629562	12.480402317154	4.53516002403049	3.81182621424775	4.70360882843402	9.01615174943183	5.78337594874064	-2.90271081677055	-3.52019406530563	7.80334334797739	-5.89256067266403	7.55103542106924	88.75	0	2
11	2.3184754302374	2.66514843402331	4.92787078839383	4.3230343765737	5.72526755540242	1	1.38030203268877	3.27668978401207	5.12266578892735	6.02892041460694	4.82850960284523	5.50834700756423	4.0124522463821	4.47148453640681	4.77601258943675	7	3.48874578944999	2.14794198195161	3.76579091462848	1.13497765559288	5.88252287462839	2.87951743161398	3.93810383795978	4.44803447050163	5.31292692692066	-0.136729042647742	3.77574828355056	5.13391307932701	3.66155053049854	-3.24701891088376	2.07706503955554	9.15297569089959	0.0355031649641509	4.493153219482	3.65296953629562	-0.389781389268419	6.89258458166529	4.27829825306089	2.23380808211148	1.75159296010317	-0.205568593196934	-1.13254556185793	2.86040502785018	14.0470118533837	0.284263559267083	1.74605170333968	96.5	0	2
12	4.55281762073798	2.45911729958325	2.00773212948566	4.63772842031913	2.77312908343899	1.78210012471915	3.3099573827597	6.73641127667523	2.02639658181211	4.62557791669638	3.74056589889281	4.92331000791617	4.30970355823774	5.62935034799854	2.97606545575318	3.33465905988335	2.58806282464778	2.25656569341972	3.8724559862286	1.38304192043889	4.97443729635794	5.69415460094123	4.58790647907499	9.26062623867783	1.82199929210883	0.0340435129582055	-2.40655544266831	7.19156147488534	-2.63432695111017	2.6077275469364	7.60755257909481	7.820487864775	4.21173788960186	2.27380737737019	5.78840064969062	3.26894631541175	1.69094800244223	7.95815369120942	6.78354026888276	10.0389847959311	3.81422514346617	0.938823661263018	2.18922283008999	-4.14105470357147	6.88696144685864	9.3390711641196	109.25	0	2
13	5.31207666799492	1	2.66725349010495	6.57505477764947	6.39715209797794	3.77709740244923	5.54584586610519	5.67284123378743	2.57534547765782	4.62406993737268	6.13052307836951	7	6.72247006489201	3.87206813209847	1.02975515071097	6.82110783894873	7	3.29323313047856	3.24057508500562	1	4.98330820731774	6.18088214082975	6.02640815598815	5.52809876161233	10.5293530744469	-2.51274037477497	9.30415204177485	11.3283033580588	2.07298370174336	1.50407233265244	7.0023327065182	9.17996768822727	4.31626357687388	3.74690109435526	0.128020226383374	1.44874668206783	-3.74193033668684	2.19128711245525	3.44176971472659	1.87981292888343	5.22169670943718	1.38279825052898	4.60940120418391	6.5465492078852	-4.9866003550873	7.95401576984496	88	0	2
14	2.22477950472701	2.74110689132463	5.71421418898158	5.56339086885389	5.26113592558993	2.40570274710291	1.57729018864852	2.99069041672056	3.43340444140022	4.65264413007815	4.44218524064043	5.86421022179586	5.7203970240759	4.91458428730789	5.8629468870668	5.88269373026796	2.77145262302961	3.67881633461758	3.2768112384248	2.07590396090985	5.6985444128715	3.2379189782751	6.50738965638138	4.93728583762702	4.75948982636856	0.155222939983647	3.42282151646526	5.02055686331347	3.93370437944389	-4.31710361299343	2.23121400541966	8.13647068846805	-4.18433535910588	7.47244329567657	3.14667510563798	2.42014756544015	7.1305728363653	4.04876139772564	2.26662514546345	5.33138123098907	0.155297261011859	0.698134359592478	2.49559153284111	4.52721120646944	0.485050423410687	1.8583646924053	99.75	0	2
15	3.02421900310556	2.12624577729029	6.0286271852772	4.95294415226965	7	4.04903757222165	1.63709542952661	3.8069907866755	7	2.0019860546935	1.38628392768029	6.60957881994199	4.91860665306507	7	4.58530283566872	6.10032612095959	2.52707205515547	4.48550836224022	1	2.55460204274622	3.65389441901022	1.39320331200006	6.26788565455305	4.68694144593421	2.61922849147241	0.48670726979411	4.17080999328353	3.76463906709081	-0.74875877379267	-1.91179362213285	3.4974954898522	7.66185122418998	-1.16034928180813	5.89019762661659	4.82659118833488	3.63847287639004	7.6268172379764	2.42479080529197	3.45383316950437	3.09134304249085	1.9186266900208	0.199165647309042	1.64977377631292	1.85107209348715	2.54378930541055	8.64304917361886	85.5	0	2
16	5.68508547600137	1.1527888659527	3.90955379443599	4.38255012922747	5.41454546868577	2.40521847910968	2.4569421700806	1	3.26664067996886	3.66366702763106	4.79357090113063	5.79174000070459	6.39864294926423	7	2.77487842633787	5.79524082780562	7	6.22276595378405	4.61910646287034	3.21753454195306	1.3405275367369	6.15083829511582	4.40983702332552	6.84047747119966	5.06532679090524	-2.34219682221989	4.43882874990078	7.62300312060823	5.04558417751294	4.81893614389908	0.0792722463574568	7.58040582509521	1.85835509616455	4.89024767568317	1.32067034743223	8.75915389046874	4.13044165578694	3.15798129491648	7.66766511629252	3.48362585184005	5.13482078700763	8.10766225090305	-0.0891854959575128	1.15365124609379	3.58644813931318	4.33383397977784	94.25	0	2
17	6.18087226083184	2.95132414164185	4.34779010465383	3.33392411042381	6.11458589158136	3.33756945957164	3.55751328613157	1.89621678706052	3.9862101466721	3.86344164598198	3.97005237206143	5.90851107917957	5.87799904451689	1.90465810542363	2.52685740279931	7	5.59095715554996	3.29146196148012	1	2.16039816125859	5.4247601585971	6.3835496535711	5.06795986098003	11.6594930709516	7.60711966540596	-4.66003366050989	-1.12008545967503	2.98168015322263	3.45710907734798	0.166913070343634	0.434340525706196	4.99558530210832	-1.69009156499914	2.70276940262823	4.19014462507985	10.3934507965512	0.130684504524966	-2.25881293375432	7.77673131325174	11.6468514040201	2.61515501143862	-1.76889983444814	-0.873921749802268	5.22550277762239	-0.74395981577334	1.56059108283732	101	0	2
18	6.03922297791531	6.38935808428998	1.86052149954615	5.49754102043374	4.38511551790767	1	4.79317722132924	1.8020179118378	2.05009245502177	4.91575705431904	3.9501211840696	1.27684420717803	5.69501619496244	6.44579841224681	1.92776314727932	3.90226151823961	1.43536413234408	4.68503331480417	4.08193531109707	1	4.50653949465044	5.31171799984766	5.62553019566131	6.75661449846888	2.15852342097407	-1.16740547466381	4.16409557254748	7.23840486074258	-2.92030892123196	-0.10095464148035	2.89751071189394	5.81110089109472	-0.7289965823885	5.2309062581143	0.398901653685811	5.31000201518072	3.54812471877369	-2.74218846513977	5.34453964141863	4.52156401288448	0.104721347494219	-3.09639680776634	2.23588204158207	2.4330412075906	1.66917746516492	10.1919736591874	92.75	0	2
19	1.69289346454899	2.48761356155337	6.98084385908643	5.35390526475451	6.58958735869708	2.59309830251485	1.79000908774261	5.52113883064518	2.00936759356018	3.58195708336025	3.12917974269939	5.10510186745021	4.3266405201404	1.5953915033844	5.23464865311692	5.90662200353023	3.83348661622074	1.34609679201831	1.69695766211528	5.67795938620223	4.6963088628411	4.30977145555741	5.67407138127902	7.0153756386867	4.10089308478467	-1.41694086094948	3.93096562889759	7.0949482987398	-0.602879559777719	5.87241698530717	0.531427325481554	4.04052088198411	2.18815216694339	2.29163956289009	1.57825752177503	5.16053697804152	5.9715853181335	8.7383886268828	2.07632485538566	5.82142859218755	5.8056103522946	1.02026242282918	6.62154314235075	7.31832496210273	-3.06357504615674	6.66317784897841	90.5	0	2
20	7	6.09565274748656	1.71107574822439	5.7886572189671	2.99805440028557	2.30338569387477	1	3.23216326500441	6.58065826401295	2.24426813662053	3.23270982390273	5.54664906250729	3.94898250567822	1.50799125594374	6.60072732254671	5.11459043295165	2.14067698826129	2.76610130750111	2.50409301588708	2.88289495754328	4.23685829945274	5.83436277094922	4.88487099268491	-0.190325338722359	2.77049356838659	6.94165116058301	8.46087354919747	13.5808086402989	-1.8307874236354	1.85772919127763	3.9257709850716	2.98901618590486	0.987792021639645	4.65949051260748	2.29278354470549	5.14012327999489	0.517306566685148	2.31164057982775	4.6418701543093	6.97100548077051	4.12619089927103	0.986532443671003	6.44603492601575	7.56766913122925	-0.285670326969888	4.90734647873803	103.25	0	2
21	5.55094675805554	4.48676262334401	4.60602432602349	3.90735788639548	6.1588624221823	6.55252842176866	2.97845157288676	1	3.63964847488063	6.83409845493861	2.3412233401068	4.83249580514115	6.22306912946025	1.52506187923531	3.15752597670951	7	6.01095574350385	3.05734792704967	1.34057049645988	4.81745886736593	2.53865278731544	2.60422898953888	4.85300279504763	3.0737661315522	7.87783653541607	-2.62694507264347	4.18864737589216	9.62061403218283	-0.500742556281539	-2.00166518368387	1.62821782235677	1.44954794553228	4.26524460866221	2.89819953589882	2.72465823597895	3.21108394256277	-1.87332678537088	7.98800228709505	-1.12053684329636	2.86060789127125	2.75580657363769	-2.22313829619993	3.29460366646436	8.10037781248777	4.73457477781113	1.72940384686761	98	0	2
22	4.93230998220978	1.72528415532003	1.96500680950384	3.6611570227171	4.08514295757193	4.46800389315858	1	2.70620773338803	2.83706376613017	6.98147546572655	6.8754393234369	4.35327309317855	2.29159101899873	1.4125597440399	5.37866445438315	5.65319724498557	6.68297079422769	2.72046507398483	6.15167891171015	6.39292910154527	7	1	2.65204396994541	9.33265043035979	3.55676622179479	-4.72687450669478	5.15127675822192	10.0965143116178	0.508700735471486	6.52071734058387	9.15418774033042	2.76602492172909	6.421692842699	7.48944083453235	6.25133359044471	4.79168229419008	7.31691808145961	6.44047756781993	3.58749693253604	6.01531611406684	4.8942262364446	-3.53241373333383	2.9195235071071	5.45966514060063	2.42160473067325	7.78632988197304	88.75	0	2
23	6.65054318218526	4.1244308389534	6.3505734274146	4.44615051348464	7	1	1.70424364130056	3.57997604127322	4.63482579458073	7	3.46022805232638	6.37281129067294	5.61260517991795	6.26692139361682	1	1	5.30736610106507	2.9540876689385	1.8876168036674	3.06638433066707	3.68787222518017	7	6.6776222288346	9.02204102399036	1.64267943191479	1.11266958456399	6.21913712200013	7.10803303812746	4.07344035183253	-5.25989699820212	6.49405500808886	-2.00845557213106	2.20598298165565	9.49133238334027	4.03198598423936	6.70266726088611	0.52596923071213	6.30901578349798	2.76669085402178	5.27354514736032	1.70337761196581	-1.0977390020322	-1.19166444625334	12.4639298918874	-2.61150885209095	10.190567203344	81.5	0	2
24	1.76158760196044	6.29466287176177	2.93512968673047	6.0690568827176	4.65248809872823	5.25867682494348	1.20016682942707	1.09111133362512	6.43999088235471	2.56403276896896	5.71169977394632	6.47042137610374	4.22477753121072	3.01079141475415	3.77893958360964	6.6024579782401	2.42550690967523	3.32951351942068	3.72200535974718	3.6721261150451	3.80573185655683	4.48888520982112	4.77417900213431	6.80513953128714	3.88400292187326	-0.444133652792982	2.51093291265131	10.5943218238658	0.66292752830728	-4.2999332514859	4.04953922258716	2.98283747640702	0.688021162501996	-1.12461659901014	3.59018999857829	4.11427192806059	5.31072055554028	6.87003563822044	9.09829414544244	7.92738896381419	4.2731683264995	1.22859393965263	4.8697425504499	6.9354138392317	3.46078026764628	8.04602919984713	90.25	0	2
25	4.48864856187522	3.77775820194469	4.48276005638984	4.23137167415958	5.81374692075597	3.65712932040305	2.29969798397415	6.36479993100302	2.60036028108148	6.98125706403328	2.968224682198	4.28844930269694	2.81952404917112	1.09929304029388	1.07851564786993	1.70502900734358	4.61753440792935	3.42966277463172	4.93947144733413	4.77277246547169	6.24885785773731	1.88973025823314	4.06677569996914	3.32883804204759	8.6988912678705	-2.31951027509858	4.63164519548785	10.0431609578391	6.30441121068346	0.0934517698768226	-0.237047980682182	1.72324833556482	2.23274701868982	-0.999752080126906	2.43697951284139	2.97656568979717	-1.30130850162508	-2.61034862818513	8.54790703096574	10.3044794899645	3.17082762455821	2.13615934314639	6.1004711967572	8.34184228886809	4.4125214792112	11.2447027830888	70	0	2
26	5.46715798225183	3.27015688530914	6.79551532008252	6.108838370951	3.91792705819972	6.9885669465893	1.78872376051936	6.77104866759619	5.23123665885385	2.52872286179159	6.74496196270373	7	4.61747193418103	3.37117697802076	5.85002892681431	2.18875684258813	4.89306994033301	2.94095205055001	1.92695840787986	5.59141175155562	3.89355025951021	4.0752939474417	3.27043662853505	9.76795395133177	7.16525000671161	1.95351137371998	-3.10959914362222	6.40366223287673	1.89479212153467	4.6055923603793	1.95444958852753	-2.22425920224215	9.36481493692282	3.85345785944255	5.16390904654707	3.79536562163608	-0.140156008018844	1.55465565358961	7.61341508442853	8.32951432794308	3.08082022896411	7.28255440996201	6.5031663493742	7.11773318620217	1.18986434028915	3.38768488997211	81.75	0	2
27	6.6823269320986	4.86543435762731	1	2.89144609925483	3.59499152620033	4.08788737829208	1	1.71454324664515	1.07116447539734	6.83653447002825	3.56903913488948	6.50507600572471	7	6.0216375545161	1	5.65130078868632	4.85939119644644	1	3.70276485060822	1.2403624891472	7	3.53845482226967	6.54150000589975	0.532788492342469	0.565594993365806	8.86205536162361	8.58825541488757	13.8953512643681	-1.6079039951173	2.10019840013233	5.02697295947213	5.68299849265065	-4.05986715515349	5.36664473095743	4.07755312322404	6.06898256023484	2.95132315531461	6.39110924978585	0.914229212180632	6.06989028303072	8.59666551331314	2.98884827272353	1.98835768673453	8.5094455601768	-4.15398973248537	5.03235416840158	96.5	0	2
28	6.58284916268062	1.02012626886369	1.79142156199468	5.3078103804215	4.87013497093268	5.77775965018828	2.5525573737319	3.48271601879409	6.47080000770697	3.6594489977544	5.88042170298914	6.00515392885747	5.82911516129049	3.04895394597705	1.15409774457293	6.7909673672239	7	5.59150319548584	4.18841308372423	1.34565406232106	5.29879417941184	6.52076041294376	4.58232730127037	3.74265365663456	7.47950229780229	-6.19832111800499	2.92482018640424	5.3227832337564	3.01898084769625	-3.47710069377122	4.71717702325336	-0.350890188620433	-0.75857376025493	4.41488249301293	3.92399939999344	1.96466022173395	2.85615312667328	0.370110043634582	0.773413385921298	8.41790209042096	1.61889633438015	-1.36140622738306	2.1581144776355	5.67301515081089	0.0531129701027168	10.1542151255343	100.25	0	2
29	6.12988278292689	2.88180959233699	3.26926074724578	4.54730246754696	7	4.18957585855061	2.97741811277348	4.62799291025414	4.73510433349701	5.32005991877087	6.88254488071741	6.51951688639541	6.92945549102307	6.82771394225355	1.88308967560706	6.22188174199256	4.02149078764275	4.8580534318404	3.0924365298784	1.22291982713854	6.66983292396043	1.77409313710589	3.55141177623239	7.3473891852179	4.62537319196409	-2.16330857493335	-1.19869756210955	8.29755878486304	1.87872008168623	-0.122697994278586	5.56904064380354	8.75928148419874	9.143071330249	5.42015697596007	1.039453201286	8.90822198268248	2.78856751882499	5.56134836879986	3.22658766658648	5.78526536408622	5.79417403156299	3.01923403836776	5.04522488957721	0.556017325557227	-3.63456601055071	0.701342357977019	88	0	2
30	5.64537584678587	1	1.50354699753399	5.63282392331598	4.09053654298397	5.66170092608684	1.64433609892992	6.09165706205057	6.19215273909541	5.58017961906419	5.38312694458182	4.50147127424048	6.02109887758896	2.03795977269455	2.93524001283264	4.46888039590484	7	6.1380458388588	3.37049825166031	1.81118489138782	5.2506706239976	6.57628857274678	5.88294804975725	4.66819717297219	7.69354788201167	-6.84039574395883	2.60332468642904	5.09169663457465	3.28988091991386	-3.60892003704053	5.39458950803937	-1.05282539748412	-1.09888133079773	4.14614223870169	-0.767308292561077	10.9263064425685	2.2274658493743	2.7404342800539	8.76426018156005	7.45312793046317	1.4764568094832	-1.48292942544657	2.40258458875694	0.22047149782207	-0.621331213659897	-0.0988669552655237	100.75	0	2
31	1.66409905914051	2.88815292443607	5.6996839312528	5.07817087183698	5.15297526955199	3.16191596069818	1.2320953625362	2.46045464815175	3.4320354516551	6.45733813397188	1.96584174948402	4.35513349225574	3.43138539475153	2.79134862087101	4.34332686601284	7	3.1751856333579	3.13816882510215	3.22982748125109	4.17480574869554	6.3316480530519	2.8023751162816	4.89750567099079	5.03417717347577	4.17942590491557	-0.289037580808144	2.10372794500121	5.17988577840434	4.10520294699217	0.0415894032420643	2.14206854890417	-2.21869338738997	-0.0884655235780215	6.46572957728348	3.30855203808279	-0.541957010333571	7.01411240181769	5.22697410685114	3.04831593693712	1.45929246232788	1.30349779176946	0.484521487551291	-0.293699420909449	14.1125000832903	5.30732049347026	1.54631397812224	93.5	0	2
32	6.36064073687208	1.04586643915676	1.69918179981047	7	5.79357622404843	5.2112560578496	2.94204501692115	1	1	4.8230946639738	6.96267495635133	3.89150862185324	3.62032595836617	3.50314486512391	1.14129141506574	3.75156876009628	7	2.38186618097345	3.13558366832248	3.7809417941091	7	4.35333355584487	4.04595258654626	2.80416794614604	7.8894297383368	-5.93855928627188	2.87181292359485	5.19804577816996	7.29160245475546	-3.8825005986546	2.6584569905223	5.53396904943521	0.40986064884652	-3.38105910304466	1.37747043041678	3.9256699928702	3.61324986549186	2.66002212066287	1.22337263689662	9.3723256924111	4.73100429336773	-0.312682668892265	3.64204504635216	1.38228036040669	-0.132857050163139	7.80386576656877	76.25	0	2
33	1	3.62567919460512	6.4657776284388	4.632057447657	5.42559235875099	3.45277964116876	2.94905698667062	2.12571777049042	6.49867565029872	6.34136810900988	3.37813896913868	7	2.14743531382791	1.57302169382779	6.12059434278801	6.91719512577711	4.47946429886033	2.0392896611754	2.27038050398012	5.31100730686908	4.06122189328486	1.13049310762627	4.41438669294029	7.01454835242328	5.20874812608286	-1.15792026117003	3.85792297445466	7.00952060562626	7.86973342260065	6.35125975710454	8.24966993102091	7.73277510270913	-0.366113944175472	3.14214592770309	3.28518204469976	4.3112030615192	3.41853836870783	2.85481135934173	7.70146594236584	5.51861142411502	7.99255625736332	-2.00124960067158	3.17165984538638	7.72190878257569	5.04491209266944	9.74373086524227	89	0	2
34	7	5.70144988941972	1.64759788297049	4.87561329380664	6.82949391005352	3.39325350219064	4.32739171846714	1	4.74334205331746	2.10070471158762	5.92568843578403	5.39711023865902	5.86834463301879	1	2.97164247926107	1.73062879709422	5.68873988272234	3.33167042537412	1.68950683277978	1	5.27934509063426	7	3.69280177600625	5.74602306686412	2.79166317800884	1.04604971438105	3.90939514314402	5.89501194890274	-0.80582598935303	5.91449505635674	5.19690517005132	5.05041476768174	-3.34562689089196	2.58695104777038	10.2360771658717	5.45624436330327	-0.92391782129264	-1.86236932648603	2.75857766014122	8.21672468768677	0.221356748099091	4.29895236942113	1.35658675687986	9.64375399953442	5.57422327551516	8.54770275217616	88.75	0	2
35	5.07918608232293	1	1.27007760913649	6.04374038180732	6.44683272036935	3.45673390417516	1	6.52419923104793	5.43697601553889	4.01306256699026	6.44912020734111	3.45927028512141	6.66028991762827	2.84094262557621	4.00878985747269	3.55412586489898	6.77400897749223	2.00559316492967	5.37133582199452	1	3.46933067297845	6.95236893823011	6.43471688441861	7.10347560421354	9.85563799105271	-1.76296933047686	8.85549994211239	10.7500105623878	2.90052436899438	3.44620972850372	5.16138645442551	8.70037094796552	3.16573944351011	5.55534683926421	1.49265280135901	1.30767191644203	-1.45559366965281	-5.35285977744763	5.91245747069405	2.81305145000043	5.57596459066533	0.756042405909237	3.52146817156305	8.24160846854384	-0.232194146672242	7.04441328747556	81.5	0	2
36	4.83498130853695	2.61989284844536	6.39462420777293	7	3.87116672112689	1	1.84384598492967	4.65536465829026	5.76216457418815	5.0581162351511	6.6238145338014	6.51985053392986	6.80337688775088	3.63990408864857	2.44145922080965	1.74700548921046	3.90905102083644	5.21036906618267	1.30246030309334	3.3273959050407	6.49176985301315	1.05829141056166	3.24636099930672	9.98094250629078	7.03310114772769	1.44432311000368	-4.6666295776335	6.88424563623118	2.0367155889577	-1.27906571695331	2.87531578905864	-0.912836395870126	-0.763290045630307	2.07949097697054	4.45166026558187	5.22564765626369	3.54769867350317	2.39291623748742	8.14261839255989	10.6336868673201	5.42781953553258	6.93114379351197	-0.784635889626823	-4.22161933362594	3.06298948236451	5.03113028984092	73.25	0	2
37	4.94269574646952	2.49036435005333	5.08709196034247	6.13454586329771	5.56506764796733	5.50530400078331	1.54306501393195	4.9781293209775	4.36448814989139	6.36918488059269	4.0764135442042	4.18954927389994	1.60608046080888	4.33079835598826	3.88668524300148	5.43547199979777	1.93574902996962	1	1.79987218101714	2.34891069490363	4.91438442452613	6.35957899505963	4.31527477896279	9.65906698389307	2.86292935012832	-0.571331686703277	5.81618391899684	8.35528219364112	3.09837859759756	-3.63842428207621	2.13771077574231	4.11658443394957	5.01654623505213	2.5517368570491	3.6978739520208	4.54692023594835	0.866441313238109	6.66850980225258	3.87756978625117	4.53087107899607	2.96091929575035	9.40681719028294	-0.0836109341749651	6.07776069043114	-0.780155528529584	1.54913872873336	91	0	2
38	4.55803371284331	2.52334496595868	2.1885824897857	5.00694943418821	3.29397469208243	2.02674640473295	1.54792196862148	2.1503871145155	1	5.8051681683118	5.17553513486775	5.02332762250465	1.43427508243152	5.79129304448015	1.61132361868697	2.09374997495108	5.04064109544573	1.87168157040565	2.76522746744218	7	4.67381040894865	5.45820997051379	3.64382951500483	8.31379240891812	2.0117573234862	-0.512356408370284	-2.73749912613953	7.57410235955992	-0.81187065447666	8.17410325803332	6.51624068964399	5.76508846947572	0.540091585307361	0.547492736316944	4.90438558948631	3.75341292682922	-2.18570627945821	1.35769762394017	1.53308878006254	10.5078832206127	4.91835671655536	1.26433529723259	2.36238432924464	6.02528796751441	6.92553781650282	8.87721434751495	83.75	0	2
39	4.3371801283018	2.81858370960235	1.36264088521051	4.8288884258722	2.2707668643061	1.83987308111076	2.64662715797989	4.31191377404037	2.86030550329547	1	3.10430459362307	2.54609571653922	1	6.66672418381463	6.5948847389891	5.38195862896142	4.04397037443263	5.08577107401571	3.63889221949621	1.9431718635008	4.37131710556959	4.6804963438489	2.35514417822199	3.33891860206318	5.55870438210094	-4.26222597304072	0.760477582232247	5.56446426842938	3.75078954359894	8.15986916008515	0.293557431709884	5.85655063072891	4.0147552573021	-0.153857315944391	3.41197308811266	1.83124272611278	4.07435158901412	2.14164451845099	2.8434616043193	2.69994139175122	8.05334712869975	5.42764036237189	0.709417524828313	1.47383507625733	0.858293294855196	-2.33061518474122	88.5	0	2
40	1.55671626024318	2.88019289680736	6.82108958007738	4.90625035164837	6.07532550346355	4.22832841113659	1	6.45497078009885	5.29936247379621	7	5.53784229443398	6.06375944134948	5.71446643594129	4.85603884099338	3.44104182606956	7	2.5129326592418	2.37646611845593	3.03824677985641	4.50217808904405	7	2.16518681761802	2.45361724603938	6.08471737177775	3.61477053929961	-1.72751505543695	1.03222183929929	7.32553960512203	4.8103068684379	1.08048884571519	7.76150968165948	6.24681643569571	3.87153568362745	0.904461158905189	6.87088744894922	6.1971292367899	0.550509246260806	3.91792193253128	2.73999085246199	7.61889619526505	7.97659450924197	6.72577323316678	3.78384709030157	5.90349337935127	-2.00810368095791	6.30833072858904	91.25	0	2
41	2.13848578760313	7	4.24518815870032	7	5.85072404010471	6.34853612977709	1	5.66969958165654	5.653700307613	5.25343207532505	3.90022853629331	5.26722118780337	2.75862044006979	4.24170742770702	3.03441905246554	3.84595951569271	3.98092127655261	3.17884197417764	2.60642856322575	4.41530781016904	1	3.91277538588446	6.36964122966503	3.7695409326774	7.6785217056646	5.21372173467913	3.55488830279103	7.43927474865425	3.0568115772433	1.7819530228045	7.96523917076615	5.97528703237002	-1.15687522861341	1.62640950107597	-0.632812631260116	3.70255354887962	1.80808859345785	1.75556028607619	0.278726781190433	5.36837658307392	0.821811137825028	1.13142547638213	4.26133790227623	8.60988286687089	3.88884312311761	1.49863325357412	80	0	2
42	1	2.76077955758273	6.25894390578498	5.40757013776427	6.26545481178002	3.90502299248601	3.06578695209163	1	2.38545257008877	6.93702863339662	4.66011041828388	6.01554573676554	5.70623487121552	1.31128430509221	3.35613016695301	4.82114040797358	1.82034908914012	2.56187953095812	4.0190369643069	5.28376289745378	4.84336109010633	3.52205061403567	2.04862888463865	5.12295920028629	5.1238281332585	-1.26965721922466	-0.140499512501041	7.21562465632441	5.06118655629327	-0.399643395436944	7.1978714003143	4.50049001173443	4.23340134604684	2.4467875162424	7.1634256830011	12.211834443703	5.47894106671975	4.67058956844085	1.80736648830322	6.63146238838025	10.1381429287847	-3.55912505764905	2.89953832503998	5.86348450177154	0.860115879006853	6.31343494261494	99.75	0	2
43	6.80430597437297	2.60844594109356	1.99134287284518	6.57938466311996	1.0400626017813	1.36870740796982	4.24680003744116	5.19148564245134	6.51160789316647	5.52269062430879	2.44802897297671	4.10701843443253	6.53792989859056	5.71246413476064	2.78532521162607	5.49601197367043	5.87282588226903	2.69098486461449	2.32335215478142	2.52469088126404	2.2625909842319	2.77256339055581	1.15786610730991	3.96714639813995	4.99923188191031	-3.8309405743014	2.10005262946379	5.63248390310234	2.14866172833853	-2.57696630900132	3.17467818363909	2.8712739802244	10.1174812474275	6.97517865382112	4.90689591780653	6.84709861628877	-0.591949691327396	2.77803941036214	4.67206407518726	0.678948215088318	4.96506376626713	0.535221209484215	4.29577663717931	6.58033394219611	4.23006805527548	8.24963794958646	86.5	0	2
44	5.472894566018	4.31109047278141	4.53952903981755	4.79258286137438	6.13306916447968	6.64467304056797	3.48262959805015	1	7	7	2.00345849949005	5.04365034221338	6.81570968531333	2.59309068142466	1	6.99941228768498	5.74975203844236	3.61965542596801	1.84470078856922	5.42163945390763	5.23851066954113	3.75157107119331	3.83844139986433	2.68892407012856	10.2760226882421	-2.96939984642071	3.25793877867802	9.48954101917301	6.88184129999129	0.409747693900631	0.176973954749571	2.16496261729927	4.63694463777893	1.77443740452575	1.83461591181499	2.7673481334092	1.90579231812035	7.78872496266953	-0.0972139492865697	3.87954622314803	3.95075290894482	1.93273404754534	5.62648344730723	10.9569486724625	-2.84456098628072	1.02789081236909	81.25	0	2
45	6.83274768460837	3.63903327888851	1	2.19063187123391	4.74226015992192	3.61532699490475	2.23573291053461	6.20995088419962	1.96045251428915	5.21232468351101	2.80332849426662	5.80864714502615	1.45171579749191	1.10116721961592	1.03570367065121	4.66308255320351	4.27653937678181	3.04228517205686	3.26314926690446	7	6.27679183125662	2.42524287546831	6.9716702908616	3.11706472285028	11.9428240766693	-4.68992838198344	4.73555394519051	11.2615788535448	2.42014150221737	1.08412813317481	6.49052429222819	10.6841887411454	1.35371935925593	3.89772613093232	2.61019833812795	4.60410244521532	-1.71663184021459	4.85361501650242	8.33926396488135	7.5524065271785	5.25503494926024	1.69656935804729	0.920128017995321	9.71040882056753	-0.925525496571117	5.33749325092887	86	0	2
46	3.44413430841625	1.15189121947725	5.89581597796221	5.6630606469317	6.29608444889636	2.81945425463263	1	1	3.75413745295083	2.07286825297045	5.70702029627574	6.20170013960502	2.97016431395483	3.84053067399088	4.01306210895582	3.10865818484404	6.76461329023002	5.99913849603926	2.61616848636528	3.28456894056648	5.61103340283274	2.61319599401425	4.90168981387337	5.13695961246275	3.55829251723276	-0.656641727643772	2.94242940032059	4.90666449139975	0.0523990930146357	-2.99313760661175	6.60730257379615	8.48343924266649	-1.56594363813246	9.3981295991682	2.89308098342599	8.8134142167141	6.57774159814654	2.32450118814135	4.20830719340868	2.38672391606659	2.41327673280395	0.0788911100513589	0.99141551934167	5.16595760362578	-0.18091149725445	0.46311772870362	81.75	0	2
47	7	1.42494524011358	2.36336953994644	5.99770969042002	4.80759688432403	4.61416569943256	3.74030055308298	5.59653787194723	3.32725665366133	1.65491316350546	5.18489191578597	7	3.13868153791184	6.00511685720135	3.67589719504102	4.51879237466699	3.0531710135773	6.7142489521385	3.51843066336254	1	6.33556060056138	2.43176542000084	6.19157302430093	2.91326137233811	8.7106316725924	-4.98810915028607	4.19311415789663	3.87035461547839	3.58008084206866	2.71999514229447	1.61577896789922	7.454570949894	-1.43197733049981	4.28756602398569	5.0632626703987	3.14898538996438	1.30452204097508	5.72632245621166	0.818877418646418	5.46971422892611	8.44425712513516	8.26628810323833	7.50703455087978	9.52780504353202	3.99106293729463	11.2877151554716	89.5	0	2
48	1.36015289361153	6.18041901000466	3.63991863511514	4.32180404266582	5.14943286959485	1	2.3454203997325	1.40102149205983	2.85178622871622	2.37079185865996	5.92560603313806	5.53828173174677	6.81397014836278	3.33351948684272	3.16301043529694	7	2.44286232272343	3.8014983144596	2.54299167433088	5.65412585691598	2.14736683187015	3.97453304973348	4.8545254145204	5.5167922097074	4.33116842573407	-1.1538838221679	2.14173389910961	11.3675133176191	1.59871990634667	-3.94557144711477	6.01458664866411	1.63692126819988	-1.75343612411846	-0.307991275913312	3.95512046958924	3.60052102148496	6.59766985016361	6.34922300145297	3.46881776173036	7.71141355885873	9.54898208086354	1.88910977195159	5.23249009185612	1.33473061402646	0.979011036652522	8.34611009878944	73.25	0	2
49	4.69859850652023	3.210700699899	1.42962231551745	6.12640817795368	2.19174759465169	4.97357239617958	1	2.21930023159756	5.03984407061718	7	3.22265337629171	3.3469933330963	5.87545661495843	1.2523080892514	2.06236466160977	5.10163299782637	2.54567656384536	2.29288926829235	2.46037217902897	3.45847177265299	5.61981671070192	5.1418648269152	2.92048499444199	-2.1503676920996	1.30653781747106	-7.50257281637729	3.8563064918097	5.89772129464416	6.2556898220153	-2.76741942501235	2.69025463968587	6.46375002178262	4.04995929809197	1.4850357892881	3.07814556710135	0.418673863593541	2.00860283173785	3.96717191011706	-1.18728212763084	9.12605856463335	2.13931865268948	-0.390889090477336	4.16844851011356	2.37808269347801	1.50718203632701	2.81712604349119	86	0	2
50	4.4638572823271	1.85578276208144	1.8390984796419	5.9243672720915	1.75643673162105	5.70704578775557	2.21787654198243	6.08304733576261	5.24546796471144	1	2.33906336415069	3.10228281800932	5.21530347944412	5.3732914094059	5.35510970778131	4.64184179161909	2.91504055471197	2.40183628924179	3.38503711037589	2.99869765240897	6.52434800195178	5.15197696912504	3.22946998558666	-2.76677470126303	0.720746616467597	-8.30628618250507	1.88239270190917	5.77518821080295	-1.13875073527399	-2.09070905261227	-0.612403115830048	6.83342681123149	4.82782778446443	1.50207575320628	5.18206260817396	0.346362126442108	1.66923835337172	2.73814770893516	-0.936267951735453	8.84700646377111	1.92927693005016	-2.09314149811582	7.28547715872809	1.52594122107121	2.5590702912919	2.11122746285436	75.75	0	2
51	6.26154450567537	1.86370769975302	4.29650139760788	1.49696693044486	2.82984215684514	3.36333539700506	4.10398488535617	3.39753688876376	3.15099137140853	1	4.9236562263774	4.92705836250115	3.29680860228155	2.76579645207888	3.93376789500926	5.33903548044606	1.0258934438455	2.27175772020986	2.63959591379838	2.85434489182253	6.77560998782633	1.21619125015534	5.65821570590869	5.62604988984234	6.51832037403423	-2.96871127102356	1.35776955251659	3.91354089048038	-1.78624819389069	3.79140453537629	2.80361402801438	7.18545721062737	0.165799868661765	3.50302901536829	8.126571904842	2.59192962895971	-0.719403637260007	3.61546963816513	3.77221264023525	9.29323593899026	4.77148536010256	-1.60198550665148	-3.14240666100206	1.58351215312172	1.58377194980894	6.88205326457876	71.5	0	2
52	5.10340368027841	2.35025844485926	6.05834575263983	6.52964442283605	5.0626220651509	2.30316132412126	3.5418864030716	1.12720134440364	2.80622227978872	1	5.83395246600318	3.62923971732592	1.11320866420628	5.33149132299943	2.07057557252096	1.68362040289	2.18408380727526	6.11785898846912	3.23201327816593	3.63155538080327	4.20609190139932	6.93581920085006	3.42824445651192	2.18722122881318	7.40771469226397	6.0214199780008	6.53650642758021	9.85820907785212	-1.60159128900277	5.5329669453562	-1.22312999723287	-4.87766524749856	3.60822214293907	4.44000858524146	1.34979711571942	3.76131855859975	2.45708407938739	5.92618980512422	3.14469230028929	4.89362561747284	5.99761481365795	-3.7395069953078	3.57442225414599	0.794633485640537	2.66315352545583	3.76876316683269	73.25	0	2
53	7	5.58595214621167	2.29941132567522	5.71363060735733	5.01078021454687	4.75579795020779	4.15173523530992	5.7925145318081	2.25311691893586	5.40841235578009	3.03111545012096	2.43724398592758	5.82525556111362	5.82933312298544	6.63162917209756	4.63970735194647	2.33977888711717	6.88799345456241	3.3702113415774	1.06704345478852	4.54394425034171	4.8488190099339	5.42684653557051	6.41479108013527	2.23546797078628	-1.21744289971629	3.57027121405778	7.44619627126626	5.6996084413652	0.0820104599175779	5.35756675689353	5.32491461152726	0.504817639279902	6.02585924112362	1.11404445646202	3.63190578859163	3.33220962150928	0.239295895082522	5.41217122468009	3.59747781854584	8.06487633319655	2.76460720940355	-3.24516318745008	1.78613401193979	-0.120901085494217	11.1221342294142	96	0	2
54	1.87777179057351	6.35734605390216	4.60268765915226	6.50211343626742	4.63561859063987	5.18025838787232	1.5748545292563	2.21994137435324	2.1137586159262	2.65362045722358	1.83894386123305	4.37071831810687	3.08463131644386	4.29057406314287	6.97512169264837	5.0759761968638	6.69456213574806	4.33114574800829	3.11911690400522	2.19265011420309	2.49527544936102	1.74943747583188	1.63683052350219	5.50026112282799	5.86978494837515	-0.764798802216292	3.71123044496124	12.7956144024567	11.3143063866796	-1.57287905682124	3.03489497601137	7.01180570203193	2.73492037247537	0.0106196288732483	1.63630341067257	6.73378051239416	6.50768648758894	5.71429613352548	7.77454503352822	0.163126662207936	5.65138137398508	1.57291889895732	6.69187859926769	7.64188432928789	2.51137192301135	1.25175165946899	78.75	0	2
55	4.7343227191345	4.139981877733	1.25802308839129	5.46158812029086	2.51775813587216	7	1.37012387043045	3.27293427403401	6.59332472028641	1	4.51729445886961	3.04542011030073	1.06673952156882	6.69003731117098	6.690669214732	7	4.26234150165545	4.95890580318364	2.61692084028972	2.56937116198886	5.1303776940067	3.75295863846034	4.59681997647168	3.52277205731997	6.25054058574996	-4.69001555573217	2.04748203927215	6.62790791642674	2.94999152234886	-4.13301748981741	1.09501769925534	6.41942695959081	6.87515340206613	0.460655370891371	5.12098150113564	7.27604648826906	4.41932136246399	1.43320437933472	4.63164547485163	3.01630352006402	5.02902710137249	2.42935799806993	0.741317975685362	3.29246251109053	3.67425064808152	-2.36753096692205	81.5	0	2
56	6.86228426136319	1.25303596738586	2.60069695637423	3.64160244763454	7	6.65149310864278	1.59506658195916	5.74944213999875	5.23355135314491	4.57432455800486	4.04942439754827	7	3.18502700793972	4.75584393959775	4.37976156514457	5.38009586619659	6.61271775034896	1.82747338274047	3.52751618862718	2.15303642064971	5.16359151933011	5.22106142635536	5.81794882611226	11.4870820145211	6.99303859307948	-2.19388516641676	2.3769359291883	6.06737132368975	-2.20413213283264	2.28020819292375	8.41214870808773	9.3228661887503	8.35983398815077	5.44838749715208	2.03910471864846	5.62297330684887	5.60833851176032	-4.01283363241858	-0.184041759120388	5.19709435050798	4.42266486418965	0.129617792567967	-0.37446115876214	1.525710287871	-4.72540485279794	6.87404293759232	88.25	0	2
57	3.15611781614462	1.7921653216343	2.20286630754651	5.00117534698899	4.41068542826893	2.95632822556825	2.68262940581245	7	5.82572677854499	5.36676044105087	2.01893165585339	3.68586540699764	4.47594908106898	2.95365225901133	6.0158413971384	6.40088333711181	1.75049767321173	4.52242219371335	1.00440022763736	3.16364981808074	5.38613766875908	2.05196847557964	6.68353722654469	3.64471671133201	6.01848988069344	-2.60962466632157	0.661094957926574	6.17924546929552	3.78154789081406	1.97192684771923	4.91861833510321	-7.42090231761914	-0.495927485889499	5.95829410520344	2.75178408859872	7.84623471912694	7.35370788021392	0.407975447995063	2.28897307785377	6.09786460355365	4.6756005230462	2.56861795330906	-0.2695258784282	7.1323301303411	1.81782412462984	-1.98338474741565	83	0	2
58	5.14811235458718	1.37666662980966	6.02680856213968	6.97545633510552	3.25191377744338	4.65789693166516	3.55335403407092	5.2867092469396	5.55184028049317	2.46866160265036	2.88307295928489	6.51311078672245	2.34271940179529	6.04325527431547	6.85974513501204	6.32538443041993	5.53217659865121	1	5.20798976206507	3.02665319673467	6.34372585035781	4.55156185292513	1.64504519463203	3.28786787565621	7.19085656779031	6.75200051101014	8.62031869921307	8.36449616071443	1.00569406167904	-4.01514415273621	3.48139578649405	6.11001136998948	-4.67657729216285	4.20599850686736	3.66303495242595	12.0067918468188	5.91047968984537	6.84876326126966	0.0230534756181227	0.100592916697493	1.73337482455597	0.968957355537366	10.1034704342917	7.29241188528094	-2.73208969336415	8.6799704000864	57.75	0	2
59	4.21047436252912	1.41687171248708	1.37198236507901	5.72916122491471	1.48507747118152	1.24965456244003	3.30545600674988	2.0454662327603	1.2540577798058	5.27499266815856	5.08094406356274	5.65088633968009	1.65080561631971	5.75094552705924	5.7899372216834	2.26825236535267	5.56441291614919	1.44429042557246	2.64514798106956	6.79791119320476	5.0893763351119	4.90146222978547	4.1159929085921	9.65622998704316	1.87838005494411	-0.13214807902933	-2.98844117367267	7.43889803456349	-2.14467747659675	7.76076215329868	6.14290479745023	7.47543743169615	-0.647843166398572	-0.65743074491346	4.67768129063426	3.95262449824466	-2.3364320241864	1.04913756224234	1.12557556687156	11.0078569963809	4.75098632593979	3.5508967468071	1.72264863166339	-4.19975025393548	6.83193092359932	5.47855003108137	72.5	0	2
60	3.57624240777165	1.86746720313558	2.6585119139707	5.02153571789458	2.95533146364201	3.15908108606487	1.72453279486818	6.42842212675881	6.19347888706333	2.43517498458727	3.49550827172705	4.56165863953036	2.54723466735872	6.66553201338792	5.77159046059333	6.15229988732737	1.94085004477748	5.08079490009477	2.22895878381896	6.15322342781486	4.22986012388953	3.5728180278031	4.02754726595579	3.86314430360231	6.4564252140535	-3.35617280519009	0.716636223282763	6.7585535257601	2.50231528061797	1.66818331273582	5.95722879481701	8.2680113909714	0.293439079903717	5.76102968286161	1.97630907322337	4.53768359677219	6.17909138439035	1.07677471545365	2.50185239405924	6.38080923338653	7.41191738385112	-1.69485851384073	-2.06997451267854	6.03653034112402	-8.01083297543353	11.7852506612006	78.25	0	2
61	1.42325395262856	6.47513966621229	6.17146558747041	7	4.16573311560129	5.62745213593278	1.58953103446766	1	6.25238458128848	6.66564449644916	6.55095602231246	4.19748944802364	5.22341056104671	3.82425074945977	4.43919598061206	2.64240219078396	6.18823379807653	3.25907490934838	2.50526387297155	2.91578283085278	1.36214170175048	2.55393355011567	1.23481109088372	4.78176265785352	4.42628174416819	6.78166299075407	6.64073856854937	6.00622630884514	2.90040906035315	-2.02426083322933	6.21899031549806	5.47171856780511	4.54653719968743	3.53242449509602	2.54854749457017	5.44374797811199	0.135295283100619	5.15695929103795	7.91485526698151	-0.771563892070742	4.19888735247613	3.43540562582096	4.86045362093496	6.16157832080186	4.34267620857968	9.67488821867988	59	0	2
62	6.45072834886015	6.47379010285183	2.72757373136788	3.61345672488723	5.80158774979091	3.23695259573406	1.12717722738394	2.30180961280048	3.04563301131523	2.81816762396791	1.02627452778412	3.95204803400596	5.83480081736665	4.66114445683951	1	5.99689296543248	5.05532869326825	4.1308787808729	3.68741713977466	1	1	6.94392208843943	5.67548746265482	6.59319385655677	2.23046689510934	0.356899495321068	4.6644081916816	7.53123925620718	1.43100921099387	-0.552773690872938	-1.78661212356036	3.7025857293801	-1.45580765337589	5.61247392295251	7.65696299593158	0.731484370057325	2.60582049165841	-1.83600860786173	8.15583399512044	10.5637372706371	2.91354703261693	-2.49667367983697	6.00780647013076	1.2175609348276	3.30402303618047	5.78950831397329	81.75	0	2
63	1	3.09132877926021	5.40073040666314	5.72414449176586	6.20622033800709	3.1178723353837	3.88894725017276	1.3597379364485	1.86249807512527	4.57605641678582	1.75908136188744	6.83382929210598	7	6.37101026298736	1.21736296074707	6.99623323384338	5.57929195045783	2.1868460272331	4.45170722945322	5.21638535061929	5.52616163193284	1.42373304358989	3.96954667011698	6.22258763387456	4.12841315737658	-3.72622902951499	2.31543823176388	7.43450626442806	3.33276059468017	1.25143560693463	2.19771271509405	-8.40365901457343	-4.68744701097506	4.52359482900832	2.50652908837	6.57047658497676	4.29465410127554	5.4537926174409	4.190165800467	6.04218072450647	4.45114587657228	-1.35430719595061	5.40981015870974	7.65864874477265	1.09622792877232	10.7810865601254	65.5	0	2
64	6.76473344284624	2.39350504729935	2.71055381430539	4.34608942607065	7	4.18990568237956	1.68426460773149	4.8647833266313	4.30798509574051	5.78298459986274	7	5.88998576374247	2.04575661783694	6.40051152206683	2.7329199600064	6.47136411363903	3.75617496490323	5.39155698950367	2.63223538936198	1.91621658370828	3.8670659223821	2.28185077861944	2.62684968405886	6.86186101411441	5.06058280472604	-2.03624874300983	-1.99032377846024	7.61645725860025	3.40389876871252	0.211357602937338	7.0549529863678	8.24404415468181	8.58678281496059	13.5352644758249	2.22121755613256	8.27060523079372	2.32422870710515	5.1509375194487	3.43228793167619	12.7054731360719	4.93592102247336	2.94807737413894	3.55076344242901	5.12706467226659	-3.03695500199784	1.54936634005302	86.25	0	2
65	4.83036215801703	2.59776054928922	2.11315920706379	4.82175853234638	1.76763466221792	1.41633783519803	2.03489849194212	4.79728267354678	3.87720938174869	1.0321254748919	5.27579966585624	2.11783530373642	1.27929748734784	7	6.000227166442	4.73281415946843	6.65727573730109	5.11235945310189	2.55810759710706	1.91514678724548	5.16542892684222	2.21391513587885	4.25720895643019	2.81609101852645	6.13420193209913	-4.54141368626157	2.07048895289512	6.07899526261658	2.77112621492967	8.4704954339672	1.49229458918202	7.06709389169261	6.35118725263483	0.50522864011757	4.42627216118192	7.5504141425359	7.30716534650639	5.92182647437907	2.94518081462407	3.9424989143604	8.59137218554377	5.72544343050451	0.517703611171458	3.43816058410109	0.454322750152475	6.37611293209664	78	0	2
66	5.79175627876234	5.83926074301143	1.0917237790517	4.06541636433604	1.94665416870859	3.96342113773296	1.86774887017263	1.78943184854473	1.59020979181424	4.12788871011317	1.30545600977212	4.96447970964555	5.65884850484463	6.0409714442141	6.18981288630936	5.50812894324586	4.8823388564879	4.7096856349334	4.13208000150686	1.16875884628416	5.24740392158349	3.6596672024651	2.73682403078069	-0.0764961878879087	0.241623824164465	8.00532186165449	9.1529015496735	14.1850150781055	3.64706504072493	1.78192159835068	6.50258071800558	6.04218608360872	0.446901637009565	5.92789201998799	5.22238198283125	5.81648237910017	-0.442569329589106	2.36518907786258	1.87641978178326	3.50153378951677	3.25219830945353	1.73687922779958	6.03516295400707	5.22399381049245	1.53167987262956	2.06563002780416	87.75	0	2
67	5.57844528381634	1.50946550239382	5.37795528207275	4.78442679870919	4.71251366945868	2.54976485114098	1.13711574999275	4.47208427646866	3.58009528796521	5.70960826782364	2.61766577316802	7	3.08303766544414	4.77831145714523	4.44164434959088	6.68715753209509	4.19338812914147	1.68472549072281	2.4094041569831	1	5.1830231186849	6.51087867667256	2.10794628202736	10.8319482193534	7.18577539529653	-3.77329451479333	0.197900025066915	6.86595957313121	2.54244831897626	-5.1216236423443	0.11389376667599	0.88297499142404	-1.10710161100272	2.61916008385493	1.77209067491419	5.20712148793697	8.6755068516572	4.57566668058081	10.5309098734356	9.84377975422891	5.77059496617389	2.92205080936351	0.605905760502239	7.41915165327037	-8.27029439882818	1.29759176773904	99.5	0	2
68	5.08758801403558	5.30876209727793	5.4602271568218	2.7828076347272	7	4.01630315533254	1.01408563536753	1.53622668194437	6.37046047327086	5.64261088821612	6.48581099433563	4.39350814274969	4.06472219739785	1.19619153572112	5.04776788637098	2.9596615234294	2.76871009823806	5.22338173463067	2.5411049925355	1.56569072307624	6.89071724392607	7	5.97579068219686	3.16689941281625	7.21461756306324	-1.16882795512798	3.31761792069626	9.72599140939433	1.47393498295277	-4.12132971154448	3.59692041842634	9.32145887179533	3.11774955531952	1.36564994347871	1.38300729734207	5.0792335012994	-0.108433861142309	3.04699684361582	3.2155749982994	9.82339198617682	6.24038630382751	1.72180615666842	7.12717103083751	13.3164167784445	-5.20182336185642	-0.0250928904823642	81.25	0	2
69	7	5.52743117320824	2.34469448735069	5.38322101615141	4.33388164470291	5.19263877678201	4.15392247931174	1.91052997627774	1.73452658270737	1	1.90845268636144	5.87055883535277	6.84911958895735	6.87407389812694	1.30577490022108	4.83500850080057	4.7974852080836	1.61891350703673	5.84498242112705	3.8976910436897	6.57513097158479	3.17233092817248	5.63865208403454	-1.2561708901422	0.0735049563449709	8.22088426335712	8.40062879110645	12.7266537914009	0.834370159867367	-5.00851855240073	2.38354381487809	6.14357832357156	-4.10955489633696	0.472286465653872	3.06959092537543	6.72946268081235	-2.04581365421942	-4.84985380067361	2.17708107050044	6.72583233702422	2.19906501842557	-0.976102023776509	7.85384382801831	0.662222136789708	-4.03092246817667	4.32443267027926	66	0	2
70	3.24257199615022	6.81133951675797	5.14459795560693	6.76391775587353	4.39217776384382	5.13691014961483	1.76183093179694	1	6.60145729234727	6.41877029227455	6.82694307465376	6.52137031468002	4.87843685207918	4.11834639448031	4.75020439406725	4.02416589169533	7	3.00761754338063	1	1	1.50883437041836	3.54244953190618	5.80026741272872	5.15058224525934	5.26643686510423	6.83993751639461	7.65733231256172	6.37001641967876	2.91178509709355	5.37508107480983	5.63711617344977	6.98300189118873	4.66269798791627	2.91142639343095	1.91204252854982	2.48666633483617	-2.60553791100915	2.97737950519075	4.93360001965262	-2.42073175520529	3.8188405771603	3.57072317812371	5.39954918509602	-3.59913731626908	-4.05603990748756	10.7394046450055	84.75	0	2
71	2.42834371167594	1.89151201414951	6.29520138173074	5.63210101137118	6.78822398296557	3.70119615922194	5.3612347256344	1.29848079308187	3.34637479356425	2.27907054549949	1.2395169648902	6.81814312486592	1	7	4.39690351405617	5.74329078420169	6.33004979438728	5.18652214516403	1	4.23353357016054	5.7649260155228	2.65663533394605	3.05316082112619	5.8299327751762	3.04852502373742	0.0770980409445623	3.16455110131973	4.75143472573479	0.208043311380266	-4.55852667675926	3.52690849056389	5.67954619967881	-0.421437542446396	9.47804110971595	3.38336735244951	2.91677609339137	7.37199860002887	6.86972339559005	4.43855872400085	2.92211251215595	2.19778639607468	-0.0823769652211581	3.50796715834846	1.8511845130973	2.40652296845301	8.20969876820067	60.5	0	2
72	4.81204428168601	1.88147718159136	5.30044787541817	5.89375192302181	6.13595560185797	3.15612641207995	1.29833722418352	7	2.27617671045654	7	1.17364816504951	6.5940055165489	2.66267361050899	1.64356446159789	2.15079724066507	7	2.08966962404011	2.24477599482215	4.94799404510413	2.59906413928636	1.30226896931704	7	1.71614089172601	5.21695503160762	5.45950636470838	-0.414563622199526	3.14241558834546	5.3303939826963	0.279859582315261	3.40719651382237	5.96051946670272	5.93563662144674	-1.65550651947219	0.924779072510821	6.09382825525768	9.18173510525897	3.52569629960616	2.87059293096728	3.22569619905941	3.77704101475005	2.41935256116097	-3.33245814436369	-0.39784788013283	8.88221092639506	3.18879193739026	6.3563609733762	77.25	0	2
73	5.73819529131792	3.91703598102018	6.82449373864392	6.36168825006637	6.89400279562434	2.27969804895787	2.58306382195208	5.69914945541409	5.67356549064704	1.88957220096543	5.16803062459731	3.94147441045009	4.88421710004247	5.75859907632825	5.59100528170905	2.31918005753462	4.24417515817115	1	4.38306865663269	3.63031691602598	1.24038864517732	7	2.51101561293663	10.7475860885558	2.68018698504635	0.7835406457381	6.1914886073828	8.1771587106491	0.773782217882037	1.18665617143692	3.39334933774552	2.83410991842776	3.37380077996159	4.95195128007809	0.835536851897556	0.711292585973034	1.23231409697789	2.1503636582566	4.43526061459599	0.353816568486688	2.38076666701264	1.79796393375584	5.45132187940688	4.3277024317158	0.40492692166383	14.5199940060928	72	0	2
74	6.23989647040182	3.87554173882601	1.8343748070259	2.14707798366481	4.7003607218124	3.37978690356821	2.07229041251934	6.32880210696002	1	5.45127251886875	4.2844789030994	5.6849526518402	1.09649799816043	3.00603229609107	1	4.18637697462632	1.83023393435707	7	2.91407975105834	4.00182811403662	6.22007891060378	2.10870644716329	1	3.71319195404264	12.139113569803	-5.46830121012644	4.85208746381736	12.4620868038721	0.517605213058376	1.02735399051461	7.71176556508112	6.93791986280072	-1.44013258965244	3.04021785584956	0.855259764786464	6.0254301505286	-1.99222269783409	5.41907656681285	4.58069031707238	7.54196446826108	4.52451874124484	3.81669247751165	1.03748318457779	9.41363076275888	2.94199631961698	5.82165451422164	73.75	0	2
75	6.80993536880529	3.6447900233412	2.94269053328783	4.14390725430177	5.943406611122	3.8585208373775	6.76485193384442	3.87979961563694	7	5.89903425624676	1	7	4.55255627603925	3.26474560643918	6.72740583869512	4.01086192113036	2.46224928085841	1	4.9175111153709	4.25293216531435	3.86548075186057	2.86011223958476	5.1030011440126	11.3529201894975	6.2639033291955	-4.28462517788723	1.07549345070616	2.84905315709685	12.6277636786905	0.775944257894857	5.79964693313144	3.72637692805488	-1.80045493765052	6.3120825881873	3.46783050435101	5.18233701133212	1.17194607914511	4.86461127884516	5.70144962925037	7.88499664741818	3.82461711792365	1.18928532459573	0.965826215663221	10.1993295715246	-5.25907756191691	4.15894823419775	80.5	0	2
76	7	5.15530385995422	1.831732658561	3.36441036857879	3.9809383848358	4.82481817128978	1	6.00468674450629	1	6.97375558539628	3.92037707495092	6.24099765734835	6.1684648857242	3.64820360536993	1.72027749169591	7	5.61377124412682	1.74261688531592	1.88563965170725	1	6.83196751392597	3.18136953097594	7	0.651904652411131	0.253356491725022	8.11182310537065	9.36304473121758	13.4037475945072	9.00290127421614	0.256374122435302	3.28298139747989	5.47747836514294	2.06296025086307	-0.127390277203112	2.45847208266409	6.74174559844707	2.97909693684512	6.25560093322654	1.29561138177061	7.40656838490375	9.16793757999212	-0.799383017092766	2.59194287910377	9.6103303500556	-5.58191037166346	4.63010800255418	97.25	0	2
77	1	2.92763004571396	6.70510764402815	4.91813585717445	6.42427809311983	3.36585505079791	2.32025901406465	2.83605562484588	1	3.21001300976575	1.36852905260033	4.53196783185785	4.00499370507565	1.21827006421899	5.14757386776247	6.86276462461814	5.89546964259761	2.34200719152572	1.04119532380778	6.40253601181962	5.95990362726615	3.69674735165728	2.33513714776255	6.39251831255714	3.68896313433304	-1.84419908495124	3.48703527275381	6.38093774766551	-1.38837529734897	1.82157739679324	2.06126978503451	7.3193950204679	4.12975526967113	3.19593890616881	2.89336762775044	3.78658060510347	5.42137999883897	7.3008661200193	3.51042159829058	5.02599907004349	5.26276429258575	-0.164424041969345	1.95286808741006	6.82329314319148	-2.37605010168344	5.39592690591348	69	0	2
78	7	6.05624825507817	2.99779411077241	5.51776401544327	4.7319005009458	4.99795269662474	5.44329590036227	3.59671466072916	6.73298376885298	6.36133237582039	3.08246024371632	5.72981669892838	4.06490543075919	5.66340214922225	1.14226263326732	3.97512425293745	5.92681433127518	3.32794020746294	3.21198065668232	5.81834460606241	4.93631379421176	5.76060797956292	1	1.26772345711068	0.0835738787933508	6.67860088872682	6.73067028200702	13.613970315918	6.88613148845095	5.09181167937634	-0.438454667480981	3.10850453722271	-3.03806951120224	6.85211558962781	4.8494888013765	7.36254557705685	-2.51589318769069	6.80371907717525	4.36037307563977	2.86654499003345	3.52998533859073	-2.955363024542	-0.939928924001145	-0.358756644382678	4.0593385872894	5.96150587247043	81.75	0	2
79	5.88972543589312	2.01785220070842	6.37492715011576	6.29354387748346	5.69595807455384	3.96836302473509	2.33599829547371	6.97628392048026	4.88729896580604	6.84221257981814	1.2384905470973	6.5713886089811	6.79006382925324	3.90710308017816	2.42247526143006	2.80195513452041	3.18941644486112	6.08522502630596	3.95514360975258	1	7	6.30866105166805	2.87953042770357	12.3622395231253	9.05417751652583	-4.86669261085112	1.87409790880344	7.50996896676294	5.33478510873693	-2.66011857298517	4.85462156908563	5.28876820975004	2.25053354709589	7.60688343706443	0.964519634571136	8.43503867384367	4.97192027941408	0.0768146020873264	10.3623692125555	4.07427814019105	6.79459789205163	4.83529783761493	13.0539196444264	8.85389538333508	4.93463855097096	3.26171124898403	72.5	0	2
80	2.37198442895309	1.97360293527296	6.20631441487428	6.43179599668677	7	5.92117533752649	3.64369033328971	2.70703418091258	3.60488905138049	3.09063049779759	5.52394371232706	5.16006377501759	3.32503594713689	6.12041357267236	1.29963750182038	5.25941356827395	5.73429350424116	3.81080199662106	4.37913673202015	6.53299287900948	5.76357969930432	1.06524461544215	3.89265394272251	5.00371770776257	3.19602259341426	0.79682046215478	3.49668676234535	5.99733693090721	-0.522991561289359	-1.92388480941653	6.67356023308311	2.50490908066635	4.1989196274956	1.70492894739266	2.8623673889512	1.34895003964046	5.43788107912178	2.9083314205867	9.84145671868469	8.14166815520666	6.16603001530942	0.6070900327985	3.76983387624146	3.51374411518753	8.82836616565863	1.81620970781845	52.25	0	2
81	6.95634706436613	5.91401993028559	1.93347480356966	5.13195926881	3.33268288396146	5.55576956662815	3.49863974743751	1	1.41489622013631	6.45062074646922	2.35651396858655	1.57084518627284	1	2.89452835247405	5.92198264479992	4.25492609911155	2.49235703270603	4.41302929509562	4.4966973009624	5.26061387996502	6.30881099167605	7	3.32125240282464	-0.613601910349458	-0.331244486842815	9.64039210855011	9.02903530211695	13.7958301379354	-0.879004305119051	1.77805275670319	4.93260103770876	6.27203726784458	5.16151964337607	5.60558590884826	1.49072998773823	4.13219057249674	3.75801093120116	7.43866010666109	3.30750261201759	3.00592138600947	8.80237798928749	0.592065624125124	8.45339198256375	4.59602481290131	1.88436465176205	5.62851369008855	85	0	2
82	4.92242545651341	2.02541028731401	5.14071776961874	6.88523615913528	5.10401634765646	6.01379120148499	3.67100606520048	2.89102143246135	4.75688834716178	6.14315119641811	2.08061082508156	4.83525746581659	1.12625213960416	4.19515479035079	6.56993202321107	7	3.53393192296556	6.43153609861839	1	2.12029646345291	4.66306479820616	5.67492227350638	3.85763449718108	10.067515957718	2.52596513983428	-0.239683143119156	5.783898941926	9.25186340071822	6.61158803274342	-4.53433517537233	2.23632652800895	2.52959672383836	5.03867894091561	5.06810613401556	4.34607500367296	5.0104613006621	0.454715595974094	4.73505353281746	5.93032508631178	5.0560996293565	0.737991890018342	10.6519781602581	-0.0880449369560892	5.46275440745113	0.387090849750702	0.904403531398261	72.75	0	2
83	6.6870335084148	1	1.69370996199879	6.36865668716786	4.81230662233795	7	3.51359368623516	6.6560494031697	5.58396965552396	1.04359759615732	6.94487232205686	4.11576526533291	7	6.11283063261793	3.06761861336802	4.21931074904781	3.0716572228712	7	2.34880616108164	1.18016938496275	5.83871794718964	2.73225384189287	6.44067894981767	3.45861475969237	9.2633449438321	-5.04238564333814	4.29938573884399	2.59494216659905	6.42634707103009	5.86786540225648	-1.1706826656153	0.75264850996823	9.38471321698163	4.42285937381471	1.43249837855198	2.91855965074768	1.12280799874098	2.69853533537046	1.94594872916057	5.48482373942381	9.22972395671845	7.86758815520542	3.46602530175196	8.87503599634942	3.34373490843785	-0.241693202315077	72.5	0	2
84	7	6.65358348996696	2.1621583769592	6.46174133425344	4.28920093876452	3.90963182304414	1	1.83437258625119	2.48468025573124	5.40851365824356	3.46409501422659	2.10930681207226	5.59000943082248	6.24473700633124	5.58084493774581	4.25381088856518	2.73024819925191	5.9544042847245	4.81124573588507	1.24518649920882	6.86194982370661	6.19686864209458	4.60132614682163	5.80127154186427	2.29820490683163	-2.09934243388323	3.17080968659187	7.87679042644501	7.47201887799452	-0.88088292011516	1.86655946284694	-7.29515712897315	2.16051912991283	5.7298154389297	5.09764481015797	2.52543338796889	3.54376374658566	-3.49205404857586	10.7672802104234	3.25543555071027	7.20597636852399	-3.22311862300593	-2.4843460768561	2.63762790959035	1.36999787591062	10.7415908709498	83.25	0	2
85	6.59954659591252	1.03788767819409	4.30342007008927	3.31729288673625	5.87751010848519	1.23468986810846	2.29766808429541	5.99173063647333	5.47873022134972	1	3.99733243957155	6.5896659313525	3.89688136816473	5.05759108262103	4.65401429464474	5.9243100040654	6.64351095104567	1.72558814145364	1.63198266332978	3.01079846322512	4.31630183752044	4.75937312999104	5.37306226534256	11.3111555633342	6.30505969769418	-1.81757507109611	0.930605297927466	6.15827561938519	2.99189016873918	1.75569547439613	8.11370026477723	7.20440856774689	9.01431085736381	4.83511352819898	2.06488587328553	8.37771410272926	5.43829647855097	-4.0100463361044	0.502647454827624	10.6846583841365	2.8283786512118	-0.636967104582456	-2.40804819561232	1.14668883795734	2.01810495173587	6.46638028863457	63	0	2
86	5.87219055109226	3.77535478106987	3.90118834794279	3.69630763016994	3.13606766774123	3.08387902660569	2.0942285693458	1.74151684036977	5.69222400656929	2.98416562599205	7	3.8042010617769	1.19494635095418	7	3.92707562144023	7	2.0491898664065	2.51399816172353	7	1.47097062258882	6.05681411361703	6.73386419207211	7	7.21875095199605	4.74656421973695	-4.12244534478992	1.10171150333984	7.0510278663377	-0.552474168366745	-5.85104329850979	10.4667229074315	-3.10263240534515	-3.38299737207578	7.31361750420762	6.35033001998557	12.6725195888756	6.03442962668561	7.30817793471314	1.98640795696685	5.26348825450584	5.84951659413225	2.60334595239379	1.90053713172139	4.56881067411644	-8.59708257212683	6.11278776408917	63.75	0	2
87	2.01711605954514	2.70146142828042	7	4.92836441772766	4.23493326569074	2.35957570565522	3.76805531028054	2.78710346838145	7	6.77417497272492	4.81004054808272	7	1.10276892615636	2.25738914635431	2.66469524893348	6.50988127571366	5.58181177389104	2.48102077008742	2.10316528833586	1.78441540400919	6.92944918437282	4.61525985529903	1	6.42724491272584	5.4648536749878	-2.55761523974891	2.44911260672727	6.65450174513917	1.09365102891924	-3.44489859641476	0.172918361814625	7.53659998628973	1.7164288745618	8.36085233378734	4.25537435650103	2.82117967324817	7.3174061899895	6.33797813375248	8.81590305194865	2.22877821361601	4.66581370604029	5.49344346633263	2.85814017954744	2.96701732551907	4.38832420576055	9.72937256061561	79.5	0	2
88	4.64370049364654	1.75845550110118	3.16015609091588	3.69461665177057	3.94413551061663	3.08548035211255	2.68979442420812	5.01040127071999	2.25129585090884	1.29263132489713	5.9069230242232	4.18861346760915	4.56837958077212	7	6.94458278885083	7	3.48188739477926	4.42488903350932	5.98666910729186	1.59561815693193	5.58384392849901	4.12968020794208	6.5456586246716	6.64028724823936	4.30403479472747	-2.68129975793627	-0.0400173178064537	7.9072527167526	-2.16799967348935	-1.14223559599957	5.30238952440389	-5.60390242926178	-1.58405891974245	1.68179581791243	1.55531747119024	8.02195644665099	4.69075474750265	6.91884148297031	11.2030168820518	1.34711703745315	5.80478925962688	-1.94340934908748	4.74056889208713	7.45193936254949	-0.780756237592952	2.9780445548848	69.25	0	2
89	4.78018952964325	1	1.60318440159288	3.12640354454067	4.51623355873858	3.94426009424109	2.03105593057423	3.0865716241058	2.3871251719403	6.27008781244924	7	1.48211709339274	2.37160818573228	2.56052801512171	6.66334741045034	6.6288892385104	7	2.82019762289954	6.67081701977351	6.66452129613513	7	1	2.25556544369725	8.919081168907	2.69787193568117	-3.82625077314522	6.52900402007592	9.57028291280516	-0.205339953259439	0.594812018911846	8.8763764244246	4.31101388839223	5.86006408892426	7.93511067845866	-0.186391126228255	4.53229627945201	5.73204581908758	6.89830710313838	4.56658966333397	5.59556659461025	4.49372584964447	-3.85908723869966	2.75577121099235	5.61633590597995	2.21933620644818	7.49744065038922	69	0	2
90	6.88300422576017	1	1.0151121284107	7	5.33605335940605	3.31201105264748	2.56648928913527	6.77143430656022	1.52240458874974	4.76956487716368	6.01889750693234	3.70448194250349	7	4.57911157372596	4.33501730504872	3.76834463498902	1	4.44118117958988	2.98001113270652	1.7433654254936	6.72384657353428	3.27432757989097	4.0555864789231	3.05761060481916	8.19864153557927	-6.00480847177427	3.20938365274259	4.93572680967587	6.55975957881604	1.19830190126495	2.72153843522658	5.31756727231099	1.58632359739839	5.93840124451218	0.837930926370249	4.04780239196022	3.72703615371197	2.15078837220066	1.30046525576948	11.0290528278466	3.42569210780089	-0.922695309661451	4.19277876664876	0.403863205602544	-0.672234340563682	6.75285592118014	78.75	0	2
91	6.33491660028925	4.66763968839444	5.95695861053779	3.77144741319218	5.98831278495967	3.44427041985154	1.46451309438594	3.21449395236412	2.81379994019271	4.92427109927107	5.90792452973149	5.10897010691871	3.05205259083993	1.92055014915618	5.06747226938211	2.6203668735918	2.11936315155816	5.30479637968162	1.65568845394365	1.87170559208361	6.88680836751848	6.87659192375721	2.04555624027748	3.85583980855132	6.70569299361321	-2.17547920199816	3.53763879626984	9.74920443290671	2.30074690644084	-4.05317534101209	2.77404561509961	10.1615228648017	3.10132871122338	2.17664165272615	0.358635914770274	2.24947330220285	0.40734615031213	4.3235585118677	0.0546826633860601	10.6102574677125	3.19071572574361	1.42155171118827	6.23815855648157	7.3201166969068	1.94846210846183	0.68487214312416	80.5	0	2
92	3.39729353427616	6.62360065801895	5.80095252515377	6.19731395554059	3.46575831216296	6.48157224337174	1.41670119064561	2.35060622627199	6.32185232280175	5.16728008691737	6.15798705126691	6.7249595310007	4.29518940341695	5.12186151355207	2.18121694270634	1.40794257913022	7	3.88918263018004	3.09668484766558	1.80952625264233	6.08655495868671	6.84929669864256	2.26807424319082	6.52068858473607	5.31057149232539	7.10466295056978	7.25968215726142	6.03782927736904	3.18606299439608	-1.39167736165403	4.65447080646174	5.73058395151083	4.80977254423021	3.55341733790514	1.71302936100547	1.53570882897319	-2.51131877934416	2.51035508306624	7.96209960594134	-0.557478514436434	4.22528208031111	0.832955513282562	4.4697441860338	-3.69943608261241	5.23028204738379	7.41034001720081	70.25	0	2
93	7	4.73714103631535	1.61812469024823	7	2.66717077037924	4.82392609159075	1	3.36724677518642	2.37508562789195	5.41960801834704	4.95863617256044	4.23090069033705	3.94581469418991	5.10461907218371	1.96062841403425	5.86515278251861	6.64188793876914	5.55169945580341	1	5.28015083048686	3.10439870475051	2.33883923291441	1.83093111833455	4.91076578830624	6.99083863647688	-4.72812622932414	8.67870058380775	12.0060456206538	11.0335023536675	-1.85632010945703	3.1011456964824	3.77132163995856	9.50668403978656	5.35618286563494	6.02646082355291	10.8782287843159	0.994258151962044	-1.62074603457215	5.91280176197839	5.49711033179658	4.26212886828564	8.83344203089903	3.24507269785758	8.63093820455838	-3.33005484002964	6.81176518968933	70	0	2
94	5.99347644183303	1.38352895377368	3.48269831819428	6.67700109037029	1.22113139925016	1.34538239964037	2.30332334054917	1.63668284232416	1.11413630272167	5.52256528369479	5.53438806633425	4.75645212938907	3.69827429467363	2.36343468477887	2.93712985185351	6.931620125026	3.36221511225475	6.82316551488196	1.49097859892982	1.85107346543656	3.27430371916018	4.56039285056184	5.89297187947344	3.20687699139404	5.92271913633886	-3.28155593551862	1.64512215357586	4.24645402099432	11.1337511453761	-3.61350293672066	7.91588130155052	2.04607657084693	3.13317686034335	3.53922371408264	-0.720539960318745	3.04674962828474	2.98556563333174	6.36467952347576	-0.199153613852037	7.23827646142137	2.19560300242495	0.549723253247255	-2.59089068527399	6.92541262002453	2.74512407318785	5.82124374522182	70.75	0	2
95	7	1.45931241861284	3.84333227458568	2.06481377850753	5.29133918249884	7	2.31029100014284	4.7679594356182	5.81713144886517	1	3.61870690360152	7	3.88996523356039	1.12575325054805	3.72810655497634	4.82657630375607	5.90956959583291	2.08260910963551	3.45394120606793	2.45910906233359	5.80267544957804	3.55559460568652	6.86271687309533	11.1152424124102	6.13141614872642	-2.39240713291936	2.79584760162375	7.34717575144442	-0.576808225330088	-4.11575276429318	-1.8595631199388	8.18605024795592	8.52854437584638	1.29342237319862	1.60374253397645	9.35199996838721	5.54948301942638	-4.3134933873407	9.82737506931105	4.01879655146337	2.74911613075095	0.381956216160369	-0.313446539404346	1.29345910157399	0.990442044029524	0.478778943014131	59.5	0	2
96	5.01982269388848	2.33707381135649	1	5.83515239671699	1.59863337436583	2.67177196702985	1.17043882711876	5.73885960234157	6.64685406248581	1.10651602520108	2.64970610723083	2.1885344251352	6.27658978349849	1.40303072191096	2.00406964418551	4.82790217473491	7	2.82967339476047	2.72528027719358	6.21083031856064	2.6205198280054	4.90561654437059	4.1162082161553	-1.58737163253439	0.620140538637964	-7.45388702748611	3.06255297874017	6.18450715600177	-1.42202611641419	-3.42779681158827	-0.348611163690095	3.56223825695133	4.02720677499803	4.47286201430608	4.62684660210986	2.25161594459032	4.79622558682624	3.30969165351268	-1.59087272522928	8.28603746791429	9.23396142667802	-0.60325519634959	3.01409186320926	2.73298618213246	2.77534314305703	8.75998599311114	81.25	0	2
97	6.80771530329041	5.8146659028631	1.70248384448994	5.14523323246527	4.47545963992799	5.44440918567622	4.16555692630515	4.74241741860466	1.71095478529037	7	2.74876233986014	6.7862046452894	1.07297815776806	1.28749972843723	7	4.62080214735572	3.57584931295298	3.5678013499894	5.45178930420145	2.69238311871916	7	6.49859527397835	5.02409563449267	-0.550574848289808	-0.189123109219015	8.31358384049923	8.5461551075535	14.9933000479114	1.52664667301656	2.10663552043152	5.51537557945049	2.45329696988779	4.64080631500861	3.37394376490503	1.45236816299274	4.4490718194328	2.9393795798866	2.76523652411877	4.65552429975757	4.35044892442879	8.36267291698909	-3.50084484524176	1.62276265092046	8.18607563250643	3.73200120978879	2.88632554597094	81	0	2
98	7	5.4318512975252	2.36371298261704	4.83790137597556	7	2.265170565231	4.31257712465767	1.85491535400909	4.17716058874197	3.86602087546028	6.08031003637917	6.0852977858387	5.83273387237583	1.32004400121796	3.10032920733051	1.81466148491186	6.17894057184657	3.96220788380591	1.50028743276127	3.82495830769472	7	4.49918764278289	3.29115655488546	5.59640023797213	2.0683036998103	1.53103705438466	2.38474372896607	5.87817062335897	-0.863111443176774	7.29682278706116	3.84779201662311	6.96711422435401	-3.52886428580788	1.52988451101927	1.18913257537339	5.36865456704232	-0.0899030113144021	-2.47801527557925	-2.26429093458645	5.71497581689027	5.5265262187399	0.279059687584278	1.01114780381992	2.00429609210995	1.20900757592261	8.65266470685838	72.75	0	2
99	5.94867665523838	6.63650417011325	2.42516986711149	7	4.5247976355243	5.03513609392167	1.55279362870801	5.49559211394059	2.08687302637922	5.22633385727505	3.5386457325221	7	6.06457632453624	5.93264954628701	7	3.1734310284139	1	4.55699188010652	4.53938126945188	1.94964095713793	6.53580668321462	6.03540319074738	6.97928231604033	6.62318802268375	1.94500146979697	-0.777809843932995	4.09921730307711	7.97170163903851	6.51072765862388	-3.64614816495925	5.58444478654824	-7.02253020884598	1.55299638037959	5.33829484368117	1.03799518700568	2.79331006866127	4.5581763814944	0.460174773419227	10.2571330607775	4.15227095531481	7.3352169729334	3.39660416019322	-3.22590406831564	1.67598178921595	1.00501324963363	11.1663022857535	80.5	0	2
100	6.95141335471096	6.73585176551019	1.26197393956794	3.70029568478021	5.18346581411056	4.75506640847205	1	1.36832355675928	1	6.5212995987398	2.41723702078113	7	7	3.44367047820236	1	5.09492180191135	6.03373073270306	1.92079880542679	2.2593286962179	1.18571242790757	6.76583696068378	4.47039897236593	6.06857129061727	0.938818600338637	0.9488065264388	8.85632344457307	9.48089968490846	14.5391375082024	-1.56720165652423	2.99364286956541	3.09457764058039	5.33852001739011	-4.77462532354195	0.257599575324671	2.51559468634549	5.60384923526971	5.70139497792816	-4.9667294594601	0.981354771789762	6.55111950235192	8.96359665426002	-0.491746970799582	7.74341546651024	9.53025305865832	3.31097520208724	5.45661189551934	79.25	0	2
101	2.60850784221559	1.52233196262614	2.53204954781984	2.5555530335965	5.12468139861246	1	3.14710323261749	3.50850620132823	5.86471126249351	5.88750063466662	2.16878876412729	5.38001342199725	4.60734425787329	2.35195394757431	3.81628320625486	2.54297123746855	3.4290759031539	4.9788995976693	5.84714397179885	1.13610906462982	1.81357591496051	6.20767645643059	1	-0.519115935939976	-0.97075373160445	7.16160999004008	3.93867444129455	7.21730359626945	-0.0978247530704085	0.134841640744875	5.47606646517223	3.21227372672258	-0.257122534643858	0.00845918336240747	1.84021341011155	2.22712179867279	-0.340705070235242	-4.26108436263885	6.6348610649332	6.2280074589661	0.309541763869237	-2.0518508507944	3.08209847308582	6.60109528165113	4.74469875112079	7.71796471021286	98	1	2
102	1.37385244839057	1.48195332035063	3.48218373838674	1.54971704540668	6.23849370851891	2.68773348585489	2.5271441900471	1	5.53009500499265	4.71174787076326	5.64782307352792	7	6.81227200226418	5.63607872116854	2.93997146911183	5.93196629666179	5.47852981961867	6.24502927421869	1.06306950274462	3.42439672940847	2.51934020235979	6.65391488066729	3.23790434373507	2.64563620942391	0.437361812666196	0.998899229216795	5.90182318005789	9.95660208152159	5.2800661238966	5.12687092123355	4.22039845020398	5.91814106008725	10.1809151723145	3.29473882019832	3.31668509313535	2.43235650604813	7.20060434203266	3.06217925015057	8.22040605125268	7.10938928565998	5.44741616200015	7.69688792457763	0.0991757126744302	9.46311784632617	3.75892605968362	12.8388343179767	87.75	1	2
103	1.17777991724355	2.79176955530919	1.41184345271689	1.17408926364286	3.3582742463225	6.24997766754446	1.43321222929882	5.4102762797461	1.0102280298224	1	6.75129915372352	7	1.47430759318376	1.51435240432974	3.18829481719591	7	6.49847828821281	2.71859628581893	1	5.73295133286091	6.72981933026108	5.03241723709705	4.35801295431735	3.21522269397038	-0.844928359015015	6.32138674309177	5.52103916621323	5.43578732654636	4.74048874182303	3.05200337537374	1.71236756592408	6.24301272530974	6.04495535710951	2.67092513270965	2.34977792097403	5.33533405185699	3.58249108762014	6.87934921553355	2.31326197595239	2.69689084227653	5.41151268793748	3.81430660104195	-1.21696555673143	10.3077373397204	4.11800468049738	2.29397419059885	96.5	1	2
104	5.54545332597248	6.77702051566426	1.43076987819631	5.94162062845241	4.47950641449386	1.91543341135353	2.38762998195474	3.7264962659221	1.87438142252435	5.12490721619993	3.71604227862225	6.04043181579203	2.53642557016744	6.63246759204466	3.66968049289662	6.09352910745428	7	5.20518796113066	3.59554411488039	2.03483928169186	1.94509807970302	2.21172077106745	2.05993222055563	4.7117892812902	6.21955460338917	2.50204365632265	3.763994940142	6.32239224087672	1.25240124801225	0.977951757171248	3.82944247328734	5.85488726493552	0.835750114732021	5.72238435297227	5.28447314372461	3.93187578068694	-3.32263034244945	1.94152295511178	5.51416374072821	5.77711654275106	7.83532813694418	3.39771602019701	-1.43363101163116	-6.28073012627787	1.67735539464157	3.57702830313268	88.25	1	2
105	2.19054441265585	2.16089050583418	1.76669846297165	1	3.95745864612442	1.36657078789925	1	7	3.53232192544414	2.12360288080833	3.65460771066299	5.46009139959943	5.09500816887879	2.15636626357736	2.09276555105484	5.05606504749209	5.14142237923813	1	3.06433200338848	6.41681454773245	3.75997021913309	4.73466639764097	1.15711460145107	2.68067071302018	-0.791865391812721	5.01709639066753	4.25322307962689	9.9776077120929	-0.0638000230188305	4.86616735039727	5.93195939035792	5.93814747749054	7.90546823050162	0.865061328395684	1.88295488412981	9.60638949305943	-0.773245578332739	4.14919724465906	3.09796435252483	10.8996140829566	4.2207474598219	3.04877514058024	-1.0346831401753	8.50931148187394	-1.38885219013224	0.713729723357713	99	1	2
106	2.3149510185755	1	3.25136810832165	1.39740711755686	4.46598282595041	1	1	7	3.85045017348807	3.61968851212162	3.45044792351974	6.3307890928875	5.88534144431566	2.72427272961244	4.1229563561113	5.86163087681247	4.89883839646777	2.08398078417259	2.42341367280273	5.37145754258582	3.19510248643996	4.88149781544266	2.86267666543317	3.50875275507901	-1.53508140086612	4.93851798623932	4.8049601901525	9.24741564605573	2.05794157542384	4.56441193275977	2.57166151770991	6.63654212222475	7.99565526544838	1.09016337470141	1.41336022590809	3.01416171748404	0.777095510675243	3.11030233527522	3.79576891703657	10.6225266160934	3.04375938425079	1.76620708002452	3.15485034811091	1.73190514478813	-8.85363623003818	0.394300354874894	92.75	1	2
107	6.4398456185462	5.12654674069948	1.89068685945234	2.68124405024224	5.93526833618283	1.72384441009065	1.27444663039401	3.22317806944019	1.98176226924248	4.03762699296645	2.2419622927265	5.2989053722943	5.47304865204316	4.91097069004487	3.93773830878959	6.96533447318341	4.23074980400632	2.6657118298021	2.72347508693958	2.06531429100106	6.19026701870826	2.012451635896	5.85915411840936	8.62212021313516	8.5163480233691	10.1351676606837	5.49215267200081	6.25114583578523	9.02319715843962	-4.02108687408018	8.43766617635801	-3.9799264362699	-0.389229205123441	7.87859407792026	3.0645829191964	-0.901090801409556	7.76734829225661	4.90506698544919	1.95546400645468	2.78677441006769	-0.39620517563281	-1.27042803168172	2.65789465439861	14.5302574336834	0.309546388511152	1.14451089978525	106.5	1	2
108	5.75552621225118	4.87418889063898	1.5312043397071	4.40033689389988	7	2.49943860360014	4.44485508853995	3.30700884257287	4.50525704742049	4.24145449083039	3.36947021850337	6.17481776543672	4.77830282958237	3.13293995587182	3.1053882816689	2.42598784733572	6.5189510796002	1.73570811130964	2.74327919155893	5.65427533392009	2.73204995661581	6.50772649839412	1.01330725200748	7.94032868787927	6.52014887580734	10.6103917903099	5.71100097624119	4.58468962663016	4.67878915182451	-4.24335998251961	7.22169579223756	4.13185061093743	1.15984903653089	8.78768139829524	3.71761495644488	-0.117074922553829	-0.448418835524682	6.53762901214484	4.36319738616085	0.498162955112825	1.91417955900929	-0.174079814752294	6.09949216571532	12.1630267138677	-2.96798938121063	13.177454780697	97.25	1	2
109	1.43625558683297	4.4551896407225	4.00316913969364	2.23717651312925	5.78025857269888	7	1	5.81788542420534	2.33904698333906	6.24582879435911	4.18775015500296	4.76553176123929	4.70819585438919	4.29018320793401	6.04206309179983	1	5.47863826622953	3.42158762904727	2.94701592996388	4.32289856321316	1	3.696943261913	7	2.84922630170426	0.586000834671201	1.32279113435991	7.65728465881413	8.17249851682869	2.85449810353495	1.6629294932919	9.40992671839849	10.4306598283465	2.32678624839938	4.71689450565547	-0.247993631617883	2.29576022135517	-2.74132659527824	1.61098337980782	0.25309643128196	7.09649966657404	5.45180218774775	1.51660723673436	0.770248172038677	6.48957769525361	3.43210159193871	2.18892910560931	95	1	2
110	6.23778756993317	4.93100264276719	4.62554452962728	2.25323621931092	4.69176354674484	5.89307849010759	1.17419656670404	5.44829049205916	6.97324139536069	1	5.62421988192721	3.41912479369701	6.23613056778964	4.95855392013692	5.04584885615855	4.38631400585441	2.60287161133048	2.95386111249431	2.09252617467148	6.17479494961984	5.64632006406456	4.92869898208023	3.19226040632904	5.06255664960513	3.27772923973613	9.072123047373	3.03392980596753	7.56832019002118	6.57361486046554	-2.74563523633376	0.157760161504927	3.56455015680279	3.97465904327018	4.38850070210881	4.84964343382899	2.12130584630867	1.20429163658446	4.41964712434237	-1.6435959413706	8.86282281566703	9.13627457006402	-1.70872078735583	3.5438014612086	3.79108297311451	1.76255621293138	7.66480485027115	110.75	1	2
111	2.20234764173073	1.03463789307603	1.83510647895789	1.68648324663778	5.33216520895431	1.19792062695051	3.02016522214876	2.67564103645725	4.23712849096117	6.36995058644678	2.73706882474285	6.33028756418116	1.55900725006679	2.57829572383966	1.34410240363317	7	4.71213768395193	2.07586301146283	2.22213756318148	1.86840932264778	5.4730995183001	1.38228568721875	4.28727479788458	2.3466245953814	0.398880362003107	0.504319752951456	7.11883190588185	11.004835404286	7.94589316330041	-1.13930282674952	8.15677114351127	7.04785465750836	-0.152543160127853	2.73037117836547	6.97068686742422	0.0608113569109942	3.1749440656884	9.26774818678557	7.67079041729707	3.51758919343965	7.83782114728336	-1.87827831164156	3.22729763675568	8.43257599894645	5.4479594524728	10.3486600529112	99.5	1	2
112	2.55012815767626	2.41337092899712	3.09592154246118	1.01022994934447	2.91531362477189	3.71262678174824	1	2.84073283742687	3.35837559483129	2.20414788674325	2.50403679405115	5.70119578302981	5.26443210267747	5.90689942419023	1.40289660509651	5.62530078790771	4.37452508271783	4.82678998780431	3.19325320094813	1	2.66489363851743	2.90024462958351	5.59620725873544	6.23839704339753	2.40618419522993	-0.768248193702423	6.94296860409197	2.36543782666619	1.73636884815667	-0.666702827912071	2.36017251983678	5.11259657776486	-3.0232516493308	4.2082453482143	2.50541010576816	5.06966498795005	4.65239648506179	-1.8033812006719	4.00450824703715	5.57730566854078	2.39535032692461	2.47374239036726	0.948125263072349	8.41970960288974	-7.89953488808835	4.91409893998429	88.25	1	2
113	2.01107258015531	2.94809364921175	1.76397780038115	1.03635020588252	3.4561249480962	5.83093288714382	1.5402824862982	2.87307858477598	4.33328237591951	5.35918375941443	7	1.39346352367015	1	1.30206991456194	3.99754984619668	6.5138558001574	6.13222214384031	5.73220521639747	1.11532141189787	3.71217093279992	1	4.24504241388213	6.00456513214337	2.4407108127001	-1.101099742802	5.45351371377207	4.00959085518762	6.34896056151707	8.31204771613756	4.82862550267135	1.88865574456135	0.352792127453805	6.63873095692441	2.97341565863102	1.43157785342889	6.53875389657849	3.97470425729134	5.13924462452774	5.77137276504796	1.25017411942034	4.39649189985201	6.26190961982678	1.51240996223807	1.55045620283336	-5.55941991162041	6.56092743770111	74	1	2
114	1	1	4.81929604250918	1.78425281831015	6.20182623996507	5.55710465128378	1	5.25603275555071	1.6182228791462	1	4.89013587419157	5.57641951307676	4.97947397711717	6.96040761105423	2.58221142173834	6.45677269662222	2.44642451381365	4.89929453980073	1.80550630037396	1	5.44821852271343	2.08991163395508	6.32538566419839	3.80336010297154	1.88541032995053	-0.222880477027403	3.56344748229403	10.2738785172017	8.16541583071753	-1.40487861467013	4.00433760132964	-5.92812778009946	-1.50408017351215	3.20905860755565	4.98959566043466	1.97857109904526	5.72268140625296	6.31919407712609	5.84689206926449	6.52200813077105	5.85461394883467	-1.67223658196842	3.6106666902369	6.5832224381904	4.03679044628601	6.58811067343157	97.75	1	2
115	1.14661147853315	1.10863808043723	5.34211455700384	1	6.44080406931825	3.03591524165778	5.35019443188805	5.34981842988747	6.27180001346087	4.67351975692905	2.1976361983917	5.79839510869802	6.42563721916257	2.9612869840157	7	6.06524184541089	4.67103021554261	5.03854504158475	1.25953760608506	5.27541388697672	6.97622352794104	3.00971102671632	6.03519534934968	2.84167360853304	0.905601119939743	-0.0437291177555181	4.26005481795535	11.358221343345	-0.176575352986717	-1.78743710327138	6.60004028220621	-5.51917337080975	5.19559124149889	4.2316679329435	1.017470084986	11.9831564246837	2.92274446852531	2.07252334333504	1.68921788019852	6.25573856142914	3.95306787106405	-2.56091654411307	1.70746243281018	9.99994557993064	1.3764787419804	2.1968702453255	93.5	1	2
116	5.79086829182414	5.56007253576069	2.6454477111895	3.94083706130653	3.84855922208809	2.00872011011943	1.8333577231242	2.18573061340224	6.80023996224553	4.94277463435638	1.31128333619266	5.01435973622274	4.09107222077389	6.90460010741884	3.09494118327448	4.65741793412393	3.8981995456503	7	5.07486047663135	2.06988027891811	2.64424589797312	7	7	6.98857958898104	6.91750496453766	6.03701637384987	4.87525563016443	6.18269778406708	11.2041050276943	-3.31312461211752	1.85224953756312	1.55981177907835	-0.216345371919057	3.60120394921972	-0.205339404680839	4.8805687615147	3.49403340314437	5.60676194038154	1.09953412212377	6.69403720789987	2.41677496099184	6.81226153448182	-3.25992421074693	13.5686219180836	2.18273998529142	7.19297463978681	94.25	1	2
117	3.18518497980519	1	2.40788049443506	1.17597748214402	4.09060581753248	1	1.35926096567338	2.99430466711029	4.66705211175487	1.21676330607904	4.16300848328847	5.26964769017748	7	3.00484166758501	2.40646204018616	5.07587532597241	6.40310138112978	2.47088385128684	2.0387507909898	4.7056258385828	4.10955252733297	3.17318652573446	2.84372926965404	3.03188176225809	-0.642763521309802	6.64493301664539	3.71500124435056	10.3392501649085	-0.246028358506399	5.58591058086418	5.82772063070414	6.52028235581809	0.298762816843812	-3.19578466610595	7.1839425063433	9.66616626375851	6.10952059861362	3.34363319145434	10.4751661430645	0.233784323294242	4.01796714642647	1.94709684788836	-0.473845033119057	1.63267600240478	-1.43009807776131	7.10606431235811	94	1	2
118	1.36026979689411	1.69649325774005	4.14164280588563	2.46704108163011	6.63054959989543	3.18087000954342	2.83378829969211	1	3.41855199302362	4.96683046321788	2.69049543453163	5.33416227152484	6.57900729284487	7	6.10092969551797	1.92210577736164	7	6.08865715428762	2.11153957721116	2.72260845054773	5.48873262179959	5.27215673356745	5.44707787717066	1.60950196495584	1.00765159976867	1.25975336631873	6.13649328501077	9.46210236417695	7.67151461504403	5.00246801876437	3.5291015090395	6.43905155083916	9.42968161601486	4.30242976932729	2.48248215711942	8.53490372271377	3.92149581325872	6.83308581414131	8.11496230394385	3.56373187118524	8.37267665096912	-1.38120910891386	5.02142850456118	10.0870544351295	3.92310618989772	11.6540723403067	93.75	1	2
119	1	2.7750363765052	1	1.9040625642365	3.89219115363522	7	1.48622168823479	6.77205149406455	1.0038598176251	5.09282483838539	6.74583443125764	1.10361514452632	1.22680598373232	3.46191090203046	5.2649280399045	7	5.16395448016914	2.54031852423656	1.53204576399724	3.68339839717258	7	6.2413108421923	3.90908478837442	2.98678018552361	-0.491721174331967	5.71357613543111	4.63432755001867	6.26531969201779	8.89983052729092	5.89629813633835	0.343087454842686	6.54510725269024	6.5831331396416	2.67945607895285	1.60886469231615	8.19961851849697	-1.30664303136325	8.19600723470152	5.05851168242178	5.4324906968077	4.62802431980113	4.08888129058172	1.9655497996036	2.53615184899923	-5.79587715389496	7.03264835534389	92.5	1	2
120	4.2507028961063	6.23324112269868	4.8083020393076	2.5356097141218	4.74525542338482	2.19590553977743	4.68688580781122	1.72557729903293	5.86663796450067	1.5964262543676	6.74308472905205	6.73755053514791	5.31115361571596	1.5176688959513	3.13674741580895	2.06069657040431	4.29687737284376	3.14359804224742	2.92492359142226	2.84826573845663	4.50211839448696	7	1	4.10597401292889	3.74953537228919	9.07113546476295	3.04056381645567	7.3888339609299	-0.768650867428356	6.71536324717278	3.15863995082457	7.40259750624796	3.68462432610851	2.84077449930149	9.97248714572864	7.00673416709614	-0.281592973868262	3.75012817624579	-1.37790732628855	5.94913793549016	-0.439560405904994	4.4228234655989	1.12227781826927	9.67363688991008	5.88503055857161	5.76370358183351	95.25	1	2
121	5.0010632609532	6.75991267726235	2.73812721660538	3.52995397261548	6.34057126602493	6.27538065503895	2.27458014205416	6.88026170172478	2.77670105412378	6.93715427077464	6.98011526767415	3.42002845993823	6.01829425249947	3.10108656589814	3.86048292477453	2.1270438289367	4.92058133937886	2.67316438017544	2.64966842657795	4.91867546665196	3.5403865367431	4.32479624992684	6.55054538185299	9.71193014681385	7.13333666753147	11.0270218746373	5.94022065445822	3.96151252455117	9.30172579632199	3.96845471075453	4.57409981791038	4.66139075865924	8.89169020421341	4.77638217208129	4.60082688867077	4.97747724396235	-0.845202996170311	4.42289437789064	2.94961686319621	0.915956879843333	6.41259713784644	2.30031192381735	4.60096016695127	7.56954346277966	0.983610711001953	7.8172626064461	63	1	2
122	4.13970622112872	6.5626249836172	2.46122915673093	6.60903428508655	4.70077254547012	3.97890560048126	1.70317449547531	1.52824793452168	6.69918384798439	1.87709697157316	5.64451802186752	4.60938469885529	4.11677076169697	5.09587248647426	2.04352007887571	2.46387667853979	4.60110733487332	1	1.85451975741031	3.73974468396402	4.81652393999455	4.09264486006141	1.91525771615094	5.67070649791707	5.40465944213388	4.89820867231846	3.20414831788638	4.36880668862027	2.53615119411061	0.778168496217166	3.22788940965287	2.99355195671239	6.08208849465651	4.92951112327191	4.08486239202495	7.93286463739726	0.458101751080989	2.07639209941711	4.31298272695078	9.30972719625662	2.93348375963781	0.49599300557275	6.94613255966213	5.40544123485301	-2.4325618001869	14.7451201483534	72.75	1	2
123	5.2015557069733	7	6.20481723000575	3.59169830839229	6.11633671493258	2.36879911016798	2.82409275656206	6.82830988973469	1.30464565698348	2.66019420971065	6.96089706528069	1.09397554548933	5.24938583572996	1.86787841465709	2.49743408785855	5.76065994869546	3.69618247052247	3.50335087834789	1.23400997865296	1	6.10846102193034	1.91377917373224	2.8207040426025	5.77145143538763	6.23310676606043	12.0807747942171	5.62401668623302	6.86804572098049	9.08695440869706	-7.55670625752396	4.99413327475585	2.79478696355916	9.07110791576883	7.19630413155083	3.88188918768111	4.02085494082844	5.71432778197089	4.62640946887805	10.1465800543619	1.45030908697168	-0.275087657733624	1.5386373227881	2.41641000015429	5.41462926641275	5.92141105729728	1.35487281693029	86.5	1	2
124	2.49500955776185	1.56290690827844	4.62782354704691	1.24013192000242	6.57741449100651	1	1.82960285346274	4.98527274573497	2.06817090860048	6.54880882308929	4.53072716896176	5.92966754088693	4.15294941910009	4.16202419445437	3.5117778264305	7	1.98521114126504	2.58525928408903	1.456560691169	6.68944074033617	3.06280334572845	5.09260097546381	4.66825478253944	2.0166081809344	-0.836476065953331	0.0596603914142161	6.9591225365004	8.52738680441692	0.738494310586159	-4.26594066219208	6.91693567674422	3.33970760372587	0.322753741503455	0.152860642939906	3.3877337905119	3.74401129122278	5.11191044760478	3.78346148534748	3.32971215400198	6.87211162102814	3.61757172250431	2.10466914557509	6.04289010587507	6.65726019975126	2.15182553960063	9.01953110950811	91.25	1	2
125	3.13639950808027	1.52050731509063	1.04968902367216	2.10990157358046	3.03284897518411	5.78842555325708	1	3.64405562680553	1.50043143615967	6.05620580528534	3.16760801980396	6.58909221947457	1.92092245094687	1.65289911469024	4.89319544857456	1.33699462561462	3.15380091339521	3.00851593648742	1.60115798370262	4.79679664059122	1.78839296721524	6.4263902438897	7	2.56179939949049	-1.49831797704228	5.88410767320266	4.25661843970342	10.932313250233	1.41848077764366	7.31665998096642	7.06316325935958	1.9851729995178	4.74083952496377	3.13322276065789	1.32764270125674	4.32957010516346	5.80333933678688	-2.79123686578934	9.00392870150891	9.40070260938826	3.34841249913997	3.53095691395641	2.72207031481621	0.571106845394006	1.6691064069314	8.06560274439833	107	1	2
126	1.68619051102181	2.01847596110752	2.6157553611215	1.1968572769447	4.35911158940605	2.04318813953375	1.65034409768494	6.75234305623605	4.56058952569292	6.30631292790651	5.71396623508646	3.56997511049418	3.53932175558295	3.84824349739176	3.23141294559513	4.41810709482325	7	7	2.99934156796168	4.28019933538652	4.56981461890685	2.57519273439927	5.24410501681008	0.807022140136683	0.110658295398564	7.49314909576627	5.28058533623705	9.80526870125288	7.38550951691679	0.687026933082335	2.17943816811141	-0.328925457990817	-0.89605184730936	4.43448774256258	2.18623245867683	6.38188849701679	0.978441121574534	2.10365355313247	2.78275755389891	6.75824031287934	6.14087111477035	-3.95426856052093	7.19745345937057	2.5687669392058	2.24899569650494	10.8594832104896	94.75	1	2
127	1.61835645046918	4.12352242921563	3.6951499921933	1.1403653002414	6.6866904011925	5.87580163344307	3.93393220795813	4.58718855491297	6.54874626383214	6.04915152776003	1.41580820287273	5.61284333774547	2.61998625700032	3.94847302286892	1	1.56650204217656	4.03901755069692	2.81631784513845	1.38765787606607	4.82176561641158	1.07984568573867	7	1.5000881128152	2.8557950722818	-0.333066435271436	1.52507557473338	7.09541171980997	7.47989474106314	2.75967940538527	-1.4771103074987	0.40413495250222	6.3439524171728	2.45447812418203	4.87618338051622	-0.016182229671612	2.72213123974087	-1.9681894630783	1.41912465995057	3.48658583274531	5.57295142694737	4.16346686815171	4.41435016517671	4.31951944809388	6.78439596544602	1.26035435240425	0.978261734205078	91.5	1	2
128	2.39351119720199	3.25909080921823	1	2.92962620629194	3.87328983073686	5.11244813987886	1.86225558928928	4.57959476303412	1.87340652033073	4.07651946878481	2.50311586782643	7	1.01318923984048	3.08018523029532	5.9601466652155	5.14380751004113	2.72285562512245	3.50207671964332	5.46903578204895	4.88900250296726	5.36931497376655	6.5220373401428	4.2363044457845	3.42760702524126	-2.80907514810759	5.71508580766519	4.01794939004132	6.51491761834749	2.66802568512598	1.28725489571414	-1.95542219617722	2.69008256496657	6.6949801363517	4.07239516279076	1.05573139085729	5.64569345583551	4.05438032134212	3.22867754374502	2.07204318760334	3.52260214136224	1.6155859646091	0.70110249600773	1.39897026043762	3.8263330369219	0.824228965024543	3.21091561203757	98.25	1	2
129	1.55187140596425	2.84459761965736	1.26166675010291	1.75833153975575	4.59457892166403	5.90661844566758	4.9272690929612	1.37895322071852	1.69310307620318	5.10482561734	7	2.69110061896164	3.46306147627062	6.55240215196408	4.01563113320357	3.81556102404233	4.65892434321546	4.82556715766015	3.05298052588752	2.27459515972065	1.10184163960871	4.86427351306702	1.18418971206971	2.99003188028959	-1.21371258060547	6.70742664964003	5.45391859032873	7.84472352650497	-1.44086042810744	2.16079879877519	2.11410657879522	-0.843760763934563	3.58286294111398	7.79215574955278	4.17572022669384	6.03969467483408	3.56373686444018	3.11997401622388	3.78249773762525	9.05134297610752	2.68505608174388	-3.59247102888652	1.37000355906253	8.26189987347793	-5.82729816167867	6.91609858995463	82	1	2
130	3.79651355049932	7	1.9257949637296	5.39401330545611	6.5609532036916	7	3.44248767331328	3.75096718644397	3.38332638803717	7	6.33691348875624	6.607853714083	1	3.0855262894847	2.27397713998976	3.39088091888621	4.28752601972104	4.81567048983482	2.69028703314763	4.36800753813807	2.06675729241665	3.30937555413488	1.05753071093437	5.51840291878617	7.89245619314947	2.11377912313619	3.98957615438145	4.94611762706219	4.50652279551568	9.80489229148749	3.52813956408606	4.92989578290743	7.98135089062683	4.45620412538351	2.2003421193423	9.94560799095087	3.64719064296108	5.16408176888436	9.99471209451841	1.51500531406698	2.8309076532493	0.21717983388748	-0.388873089285116	2.52133879240484	2.41141865017244	-0.134410793316258	70.75	1	2
131	6.70937549771016	5.17433975143358	1.83099016874505	2.62357400818606	6.78095658293487	2.11400861037075	1	7	1	5.13826442695172	2.13593593256482	6.26389858468456	6.30349652559398	5.09351460490392	1.45503751664375	6.94022369717536	2.16458775639051	5.8202437989899	4.14931454258746	1	6.84803724500024	6.90380926152848	2.24505815353495	8.17478775462801	6.14387143606324	8.55560808020847	4.44783742231929	1.91320199066006	10.4449182458624	-4.19813963290235	5.66544759118851	7.71943395266191	1.49367128254003	3.74408407314322	1.28446499217106	10.2788415248826	5.08990070224074	-4.18296822407702	3.81558700861572	8.14675335916045	7.40118684723124	10.6826706077567	12.4197402944529	5.86393728030841	1.60511151200524	2.01869086479186	118.5	1	2
132	3.59674145257238	6.42373795875696	7	4.36246449948307	5.57879120172081	2.32303137781339	2.06685819697292	7	1.61191174206052	4.11514299736414	4.87713628805962	1.12711772534276	4.18068837966728	1	4.57130658680211	3.7317080881964	5.91299158231629	6.38798707522354	1.62300510729317	2.00542925265741	4.5582337806365	4.41213852407036	3.42769898640831	5.73283709689007	5.27981267771642	12.0138785868744	5.45902558666785	6.14748094495492	9.1845986919217	4.25388270211917	4.8274246655189	-2.4391143895667	0.951698477461177	5.64280396369642	5.87342948194951	3.78738393000637	-3.23369717824512	4.57812221234078	7.92429681823769	1.51668664883791	3.64254067719298	2.80461129779604	2.42043599350015	4.96984777405657	5.83413739372317	4.42502496741908	89.25	1	2
133	1.1582354147245	2.26127193902297	1.4848133854387	4.98533677936749	5.17271884869822	4.42025337514465	1.08826277279677	4.70607682924703	6.45309672077652	7	2.81408454233971	5.48092624963343	6.40888120095153	4.36017547894057	2.34127460099178	5.08154119176074	5.81299714317769	1.57615504841019	3.15235126536131	3.14426844354967	1.75444285365981	1.58567346781482	1.31206185675335	4.3001575501058	6.01215140206392	5.66492372688723	5.83966916497953	1.73060431163416	1.18954777983355	-4.44601891288893	1.25546675943747	1.96401825044801	9.0506278518052	6.14661919240485	5.44582400947363	6.21778379396903	-0.367136537163787	3.11555333001225	3.6338703704808	0.917315881293734	5.29780592872752	3.47882053284758	4.58662625024621	10.2466419862716	-0.99191289029675	7.60726934664739	88	1	2
134	1.6587334946433	1.4237669250041	2.02925562182714	1	2.20734238319543	3.03261053856598	1	1.37482965207015	2.56645998974999	4.10593514461266	2.59753948712648	3.41139015619841	6.06547100549099	4.5149739233269	1.52695352739902	3.8684265069458	4.28264201437954	4.50357889409654	3.77136096453563	4.48770298561508	1.43038045207973	6.60377574317181	4.05498592590842	5.5280587955161	3.03976950950932	-0.0556422936205327	7.25186430562224	3.02660538470839	1.39957851512237	-0.0428171376593496	7.00177857341677	3.49716044660008	-1.35938076889079	4.75784663914165	7.40340829976578	3.21853831082296	1.36730856813074	-1.4265983289749	3.96207608344899	13.0938288999829	3.16754156745784	-3.18721870193416	5.9121548729355	7.57606529205265	-2.7484213895185	4.54893763121601	97.75	1	2
135	4.59852600917691	5.18886128178299	4.96183576318821	2.30791202071937	5.57717253928732	3.9961203300749	3.34968469987972	5.16009893726454	6.05861737221791	1.87363476281328	6.49066103159173	6.55733305446674	5.21326612958614	1	3.53637543145306	1.92715569715881	5.90166664324565	2.93773993990962	2.56196709247519	1.14222350148763	4.52216948216741	4.12272970649448	1.44465889573927	4.80590038288214	4.66920359111105	9.18491699579169	3.20843999298681	6.80178254679906	-0.958450881176166	-2.57939966839873	4.77251846620992	4.90052747558728	-2.90684294256134	3.36699220971071	10.4471458566346	5.46884531400516	5.80817313480206	3.44344034584314	3.19127384614207	5.37734597298738	0.0600048329427826	4.23939663063701	0.640492448704355	1.78578746847653	1.52792420429893	6.39286794312496	85.5	1	2
136	2.31876218154475	2.20487815773475	1	3.4393823175859	5.45178545351988	2.60221187093688	1	1.5024675794119	1.12341856291518	6.77275722835716	1.64355770595052	6.17858291851759	3.48661333636858	2.96949857543254	1.63725693609851	6.67867545545695	3.76658179126905	5.53520198506198	1	1	3.33923773112697	4.32654285535387	3.96364159414372	0.644133318669463	0.54171810009883	2.06358945027427	4.41129597707819	9.636452498679	1.21823021568221	-0.954466881439343	7.11589826647085	6.46819946708745	-0.0995933130873607	4.88461615496934	3.20889108801471	4.59922890432478	-2.76967078508716	3.41273112877738	0.0302960466724903	-1.18824814218608	8.70644220881225	3.03385859846787	-0.207925076293501	1.30436473131668	3.05664212473489	7.43608558191683	91.25	1	2
137	2.99598756330952	2.91299581764729	2.44296768708579	1.00618804341021	4.84130764339713	4.23032842443427	6.44141719708138	1.19164458342535	4.03105459291783	2.87619397795584	1.82558665020444	5.19979018897971	4.23165357952667	4.70318142935223	2.0464577011484	5.41593939890436	4.1909257427598	3.95441794296914	3.98084084146412	1.07230376535295	4.69907981294693	3.19949102498728	4.93337060692692	5.78481481047865	3.22376483949007	-0.657217696303952	7.14286413211491	2.04861871327345	5.99845528782829	0.184305095639308	1.91470833965985	4.67691318902083	-2.13615541455558	3.09381441330412	2.05715324493899	0.251498115512715	4.59092458401285	0.388871065136427	-2.07885124252279	10.1993714732908	2.90402384489816	1.30238131978589	2.03422361033674	1.29123287068507	-8.84408807083142	8.19216591251534	108	1	2
138	5.62264797579159	6.85042052246955	1.51704695338153	5.60694408486786	4.44554396628528	2.1677354702418	2.33997780112999	3.38931357006772	7	7	2.82171875329285	3.67061100291034	2.42975540832093	6.55200096803646	4.98709524479	6.37496287383546	6.91553870321384	5.7648776924017	3.65190264541343	2.31912289124218	4.50899543966803	2.50865182241233	3.39349854176352	4.76048973933349	6.97644039313228	3.44369546330653	2.64814320956687	4.92938686332023	2.61371693573829	-2.14688079165196	2.09422363884233	3.83516973183502	5.08605199067968	3.12361665598695	2.68848005913258	4.43757444695892	-2.88966956524076	1.58661855007472	9.33997629236076	5.12680329241827	4.08886681418759	-1.83934250545538	5.6684066013015	-5.34630620614408	1.39337287998635	5.7425902567598	87.75	1	2
139	2.78529984925414	1	2.29262936226588	1.2942634204515	5.68313365460198	3.22864170599597	4.10590603166584	2.1128341939967	2.26867243014616	3.77724558646825	2.26727810023726	2.84836287078771	4.17135482418997	3.34101312530261	1.1567016902102	7	3.56339284636956	4.2354563918481	2.64299404290014	5.52727473313238	5.16634728046351	1.04584556622644	4.49943207295163	2.93787573105176	1.74457796485188	0.304029109047992	6.51723967298261	12.0818813271372	6.2797258947996	5.7370183163589	4.87358752384156	7.75223213280174	10.5004933743765	3.21447092632901	6.31684390886532	-0.495936015124452	3.64841515554949	2.43178112268872	9.9296354318347	5.20878158271513	7.58105045690247	4.00386872133469	2.66507690244694	8.05370612270546	-3.32559070154738	11.088240918501	79.5	1	2
140	5.65283935500875	6.17028943252451	4.12261446632513	3.08447113731125	5.82276033922542	4.88535992073578	4.30459125693048	1.00288984176925	2.39389140365429	3.05584611207589	2.58989685938185	4.61501031745475	6.31126917376807	5.47224835558569	2.84228300097603	7	4.49108351186053	2.38739213527313	1.81631651513827	7	2.78813494648081	2.92294951529001	7	0.665855893961052	6.37679068170248	10.8338820540863	2.92399617395341	7.45072000839148	5.46072024967325	-2.17490715559352	0.475515446998169	7.06592326216933	2.16008927000006	4.11899271293321	3.72294456432336	7.07722270714458	1.2992932544792	-2.37676406566564	9.2812231984553	2.08404872908144	2.52737216283368	0.0228667062907546	3.32648541113061	9.88046735619357	1.65940881176362	1.83785225427512	99.25	1	2
141	4.50094357398083	1	7	4.98593930727142	7	4.18962363270915	3.9997111800847	2.80822639604583	6.25835669785642	2.32935123029859	6.21017964606329	7	1	6.11203251279214	3.45070058887497	5.62906503845274	2.10284089881271	4.7136267281586	1	3.63505460727074	6.81978293751466	3.54879201308601	1.85087537719136	2.89355558280563	6.4105391171745	4.69652257074867	6.18372650391141	2.37909301717529	0.960362472490835	-4.09159971154542	3.60168134850805	6.73767499537818	0.116074670079445	9.68188462275274	4.38684746908101	1.89211218539928	6.90469181464574	6.38309033075041	4.22090162617574	7.70213098083571	2.83405153253626	-0.818644595926225	0.570039851470965	1.53869730330018	0.572622489783396	0.190005203402682	72	1	2
142	5.15785946995662	7	5.60832638114081	2.50450662670203	5.05599918699992	2.27054366305994	1.01837425792245	5.56959038595258	4.92054315514952	6.10931736342106	1.7137348963108	6.97835548973178	3.73545162574382	5.4159532582163	2.01589611087957	7	7	4.59218995052299	2.04854371781989	2.705563066781	6.47855569333916	7	5.00066734631266	1.79657395422698	6.07641835215142	11.1023173170334	4.04082695336639	7.9484228678055	-1.91795591623496	0.324410158776042	4.57017502888871	-4.48391389128201	1.03568972851233	5.27607917194996	4.9470472489295	5.98416957594653	-0.120210532447986	-2.77385844923798	7.18891871786878	2.23029758141116	0.260555404967186	-2.34896285067351	6.10542724214078	9.02833443552169	2.62686395237466	13.3539175320854	96.75	1	2
143	2.09117287635518	5.64385076623882	4.08562283354458	1.94217765482671	5.20834846208031	4.25841942139394	2.3080295293741	1	4.63994861466191	4.34688145711883	4.59536548446394	5.52420050404778	3.05662915079926	1.02099918818644	2.52812391038609	2.97685778438726	1.38522507384935	1	2.77524378353176	4.1854927406229	5.40423189395648	6.55805917700535	1.9735933326706	5.11690513446311	4.534903256716	6.15661890297814	6.26961994292218	2.77020265091706	3.1185509240037	0.85201303470026	-0.177697527822571	4.55623613034715	-3.34458008013831	3.27400368961248	2.70149521363355	10.7901488882263	0.300805582260206	-2.37885178453174	8.1570338106895	2.53263326949915	2.35829282327872	2.76247598564123	2.99381314141641	5.39327122970984	-3.06091513865224	4.44121191254692	87.5	1	2
144	2.48522115207984	5.78187661471964	3.53723741158358	1.56383464668756	3.38338103479714	3.57758789929669	2.59925138427391	1	3.57895639607001	3.72681131131337	5.24293546826405	5.90327187233035	6.25651738662178	1	3.88747010068115	7	1.36746818507356	1	1	1.68888736104903	4.86394564455605	6.32261830622143	3.76297414937472	4.9426566312823	4.5261089824322	5.40009841573371	7.02105876728205	3.46561737683405	3.02539533338532	-0.240782618631895	-0.0634380053636776	5.62214039977366	-2.81085501969962	4.87339195211304	3.18474393662512	6.04718656870973	0.561833437990009	3.48457732364293	7.93258811295146	12.0930586350023	2.27311946092769	-1.41810740029296	2.74391196474258	7.7069692505153	-2.87176337006149	0.746539511953594	98.25	1	2
145	1.78132935575735	1.03581824459385	1.46750007822936	2.24843953539075	4.54908692345229	7	2.42477524370494	4.4701320656232	6.19170380412432	4.71538023188197	1.86838725508671	6.63724215424216	1.70892564848924	3.01705232314082	3.68886598298302	3.53123721720565	5.80227503460172	5.74656706261258	2.25036394395111	2.48866343541427	2.62990085998667	6.75777141753071	6.53733373174539	0.35069540564913	-1.54817744054353	6.334318940935	4.52354263738752	8.27985243016642	-0.0623591827506791	1.16620679544513	5.03388155808664	1.67230267533002	-1.11059344589398	-0.20415328051268	5.12712569966512	3.26592539802112	-0.801305386503234	-4.15945654933368	6.51423474495618	7.14193735353437	1.45671171713686	-1.8999988556464	4.17145435124802	6.88773405463433	-0.554109372864129	8.95905841566176	86	1	2
146	1.7418601828258	1	1.85223442974145	1	7	1	1.16750800300337	2.94028071198752	7	7	7	5.59561879762605	5.71338845835118	3.33327746825832	3.11446724592991	5.25777961867005	2.60604303420711	2.75909418904011	1.25637638011664	2.56917323011073	6.1712443748941	7	1	-0.261005350125555	3.80317281956284	2.60019752378412	7.47525563237546	9.32690478862235	-7.37249132840714	3.53504298319991	2.83195784405499	4.30029828060784	-2.77223295071268	4.17928916885138	3.89194280467348	1.89944327898044	6.43847586577564	-4.33539130300018	4.01719210731713	8.29940371346545	2.90190012082514	8.42793384722318	3.18151026636297	14.0725715055366	-2.46477010277839	2.69825113847997	96.75	1	2
147	5.53857060802043	6.37000663862975	6.04047688990195	1	6.80070025711367	2.59322072352523	2.09467331943315	3.44668449630354	4.95666561107084	5.40405109047136	2.94396397152838	4.2130809204356	6.61080960657229	4.28535254772042	3.1556891960128	4.40103334085027	4.50362629890627	2.76286069438781	4.804892725782	5.8536922736779	4.37120308727461	6.41958152611245	6.12957769878499	8.27707542509809	7.71483773158866	6.62697684221571	6.14324505220179	3.59274984800204	-0.487693831823234	-3.69578399006676	-1.68454836280118	4.15533386440802	-0.629177366006777	4.38714752980784	4.20107825379062	3.44561220240962	5.21650096495658	1.40494614878932	5.50947831302898	7.20800631197072	4.92337594334617	-2.93118609644974	-0.163795370159083	-4.46055462004153	4.50329742709955	8.71825161340773	83.5	1	2
148	1	1.6021413435233	4.39194694649691	1.92281820835107	7	2.81542642406075	1.31784328619307	4.66301736150719	3.07423837956193	4.77519194012785	3.05104323485723	6.54372931590427	2.7579363510272	7	2.97763960102887	5.802462755239	7	3.22728684773077	5.56613440708206	3.79010487178329	3.44441513980799	4.60251930962942	4.00573515275644	0.271415663261731	-0.715306960459564	6.35981238683048	3.78356630358932	9.91315443965132	0.473940908160397	-2.4196556255845	0.0898118475608504	7.90266354645939	0.702866625682302	2.11556354060533	2.89579548527868	10.6600340353528	7.37555478181627	-4.83277766476309	3.90799045886155	2.49285829746066	8.90938742453832	1.08660754539418	4.18260194924742	1.01656386001042	-1.86441646745048	9.67172342654297	84.25	1	2
149	4.90218662355035	5.73606405393542	6.21650744442326	1.13599111270541	6.75821629615089	1.46551683761125	2.00626613395914	1	5.81750340775267	6.90965004136229	2.54618558462222	3.44019543907245	6.33415188345813	5.13607499759607	2.93364058248695	6.70331195096681	4.88481742057405	1.69860931087179	1	6.13930498844094	6.15747684122611	5.78482080119354	6.29010345528009	8.189827117754	6.85505374910414	7.27527218721561	6.04367004083363	3.74855032873844	11.4216546993864	8.56232587718517	10.3632089342759	4.64066183686738	0.738154319077183	4.18085863480418	5.63666119447173	-0.232887860897354	-0.899505748989304	1.22225479373388	0.35863697207871	7.04549386208288	1.97160438757761	6.8415031444121	0.452766871775815	14.6616195399342	4.7458126299461	7.89163110176252	80	1	2
150	2.11406901436015	2.99132570006404	1.73209447194077	2.37050681740582	2.16394128978232	3.99840824066273	2.15284712735097	4.49852200199466	5.39501161000609	6.16425827003104	1.59450294715118	5.40943162356015	3.21434357608424	3.27983278664726	3.55171765250974	7	6.22418272737791	3.67439044791983	2.20185212398934	1	3.48839252831966	4.8856612287709	1.19511724912147	1.99663648141363	-1.41354452353982	4.61808002035594	3.52659413345078	8.81731337265793	1.24999124054825	-0.151174729072427	2.22178630344214	6.34461750523402	2.9417733625658	1.20516902473216	2.48402688417289	8.8827849491225	6.57696039861886	6.01424016957034	5.66689883854578	0.631385455455144	4.06672866741638	-3.80818832412035	3.93551984808313	7.03850970067055	3.58506299998871	6.16660359936122	80.75	1	2
151	7	5.04304478054106	1.90587253861162	1.17050565922788	6.45824047282318	2.95436970663445	3.87178416879509	5.82906081557138	4.46635798667022	4.98561257120109	2.267857358857	7	5.23290814665541	3.34341757509482	2.81807306128121	5.63339857238164	2.19498910837262	6.4527223583926	3.65471759888555	2.98817654711881	7	4.27735833247439	2.02747835845142	6.93183087605571	4.45416681439317	8.5439289902607	3.80981533426092	1.02255331813034	4.60476105344335	-2.08691107404812	0.334281188401409	7.96397959757119	0.202714759785306	3.59015905755559	3.31841038022573	9.5749288199691	6.086567554759	-3.97743731135231	9.49026914737236	4.33970070798673	1.35763581361076	4.83710854244608	13.0779912275709	6.60934286667792	5.43628966297393	3.76694891261351	79.5	1	2
152	4.13776214440653	6.42087319046288	4.34125297116358	3.43022694804735	6.09860629744871	4.11629210789231	4.85069804601645	6.42914851083195	2.08618531353827	1.18289019876677	2.42655953960959	6.06017129904274	3.72220676296106	6.08486546821956	5.50137185206893	5.29100001441868	7	2.6463372013998	2.13140444014004	6.01097321766035	5.78579093433583	6.22496163932523	5.69775359587202	7.26361053058193	6.04435380728358	11.5596867313897	4.34843066728725	7.07739648711116	7.22187187303031	1.18480981080484	0.459108522134048	8.8097562297385	5.60340227321847	2.64254388896973	5.79399582666417	6.64841257306282	-1.17147355134927	6.18405406700782	4.20504938971363	3.44236429331446	5.7543224901817	-3.071267669775	5.33465796855281	0.920741898115915	4.2319477840406	6.11408711771336	78.25	1	2
153	1.33140156301526	1.24624654306757	3.99443963892631	2.44257792656724	6.70184488231957	2.4272457007241	1.36574906634938	1.77357032654117	5.41402517848988	2.25835850165502	3.2418522743717	5.79277029870364	6.27493785384409	6.74904695171834	2.22561156151374	5.58023050484585	7	3.9578598335523	4.76682037007138	3.69463253709283	2.95640855690085	6.26523095443977	4.69685231543937	2.17457173723337	0.212201157284892	1.94750104358667	7.17760192941956	8.81372458673955	6.67884062777602	4.6041780991548	-1.669856090109	6.95417919044758	2.75586907419652	3.64831648540823	2.15278945529057	2.19495687358085	7.7677352885336	6.88824172496129	8.69623025557981	2.26935921917047	5.48461420542121	8.79159732317564	4.9491992370176	10.2422358438831	8.98155485099448	10.2885232425649	82	1	2
154	3.17089160943331	3.40675524098682	2.49843421923759	1.72014940040548	2.83220181521872	6.16884843892933	3.65110430796309	6.45376961643172	1.2413235353879	6.38614163862559	4.41803292508119	6.74064059496876	1.49567689069089	1.8126778408816	2.55614091611378	4.51989110528166	6.95526330724314	4.47583529832724	4.64320510499435	1.87320600526328	6.17016079550099	6.29265741114494	1	2.3959346684112	3.45455237011663	-1.6770605590716	12.4492671857638	0.864177601832394	1.27280369485076	-2.87934007314465	7.20263782924017	8.16920900629314	9.72929397687951	7.59722357112953	4.25361514485158	3.06244144241305	-1.97322298027413	5.78477428055816	4.2861501031715	2.53885877688842	4.9427076733098	6.40276870426673	4.98773903453012	10.1814529150735	4.88374140006194	0.965427817657318	96.75	1	2
155	3.54733283693307	1.25178473552608	1.35070334035678	1.48094219164943	2.68930971112902	2.1469455955531	1.30581789632167	3.97319112308476	2.01605193346875	7	6.95469990828817	6.65927546005144	2.41894111710917	1.84658482361615	4.23991941809021	1.32780964508033	2.16693479482066	5.09695892771248	1.07818882097013	1	3.28844618198646	7	1	2.712543380471	-1.10521022986474	6.86731092504745	4.17609065564045	11.4582007667174	7.62958379667393	8.14941465057297	5.00020861370581	8.22758932086316	4.5445990635829	2.90354703226046	0.0352072413569192	3.01775242594818	4.41005533494824	-1.77013896464414	9.40799640452654	2.11917767794708	3.81306462916198	2.86390673923974	1.66026185095356	-3.30602564193681	3.93372506031289	2.53397436193553	87.5	1	2
156	1	1.71761676150417	1.23425452003136	5.23361619948654	6.04217420864681	4.65549442945413	5.46514651046204	5.29356972639496	6.00363518138433	5.36874966213845	2.02568080891067	5.74878386771233	5.36043614230944	4.92953982261394	1.55319177085071	5.43473428958813	5.64296123022802	1.67078678759899	4.94989697694088	3.5559650685289	2.56641207246811	7	1	3.76324242325138	6.26321125869659	5.20931482652249	4.89086463879126	2.75504103561783	0.333180729670182	2.36931963056569	2.61486684638874	0.174499496223783	1.28538387612421	4.26939921471829	5.40129375429322	7.06522434799275	0.493890087275799	3.62893591484812	10.4618137753181	6.66314098545908	3.47100805394876	-0.484820722713754	5.20889805874425	6.55326032033545	-1.17437169649231	7.36928714202831	78.25	1	2
157	1.43046137486347	1.53821584143686	2.76702580853308	1.13453119626252	6.52511415976963	6.94155821819864	5.62987875635568	5.68290791499844	6.37770446428144	7	2.51713256113631	6.54554159295255	3.73777482041477	7	2.99609039511299	5.18161576545963	3.57931578896011	1	3.45523412006638	1	4.57452543180718	5.39611676559391	1.85814705280924	-0.675772258636484	-0.396730388028627	6.0495834020385	4.47906548748207	9.81765808943296	0.646012190650372	-2.26829048686696	0.879110887500362	8.10292255021774	1.18973895829974	1.90089903385069	1.97224811124091	2.4754447961734	6.94460048793709	4.73115563434073	5.29093338678594	1.84312307943444	8.09308764318556	2.13680693903139	4.02537492580743	10.242140703864	-0.45924952223157	7.86443078886175	75	1	2
158	4.20546856109599	6.01075191236204	5.16167906374048	2.06877106981291	5.89771430080315	4.47122256338285	4.52152953518517	6.89200517931844	2.22853596385511	1.19896934467334	2.38345822161095	6.24126304393739	5.99422421950359	4.77700891043411	1.30282597373541	3.85062852569303	5.15343535635292	1.079085650916	3.29962281387147	5.95518909507705	3.57967026380503	5.07770994311372	1.36836478389136	6.97213555763925	4.81743480799399	11.1648466581474	5.41004060714994	6.89609312223341	1.56559766904074	5.07579339140344	0.313797721594167	3.26984245680949	3.98784799861455	3.62535411217321	4.86331796509255	7.14266542426852	5.41344502100142	6.45842526181763	3.71889728466377	3.04637761222879	6.59067747348531	-2.97218985979026	5.97236151217838	9.85423313665905	4.94475312740669	6.33942844485679	79.75	1	2
159	1.34946152865557	2.375574556326	4.07490998206778	3.23577047582635	6.40974919978399	1.06424994700209	1	2.60988690337994	1	4.3501466929821	5.31437912316017	5.59739281985268	1.74302239557449	2.6567104333543	5.67958206143468	2.17352198487362	3.30131161834085	1.70248441636376	2.88016540410179	7	4.30941806640905	6.15699683744905	5.50505161657936	1.25793965462983	-0.388419068337361	5.1553039755075	5.76172334870879	9.93728598344852	-3.25646094610965	2.43041751339681	1.81928927062191	6.89559209006488	3.24643580421705	-0.387558250380887	3.28313291261302	-1.48651045735452	1.43903536313984	8.49103240696006	0.178663760251147	5.78343854878076	5.85844282996849	4.18420921856062	7.30209064888403	6.48601968937892	6.91488669219005	8.80191718892208	79.5	1	2
160	2.92113476792324	1.50856733047369	1.66582573337902	1	2.02539712112405	3.31844232075682	5.34405217780663	5.42415058202739	3.0912353206915	4.88506673832599	2.08122963741537	2.91907117397992	5.3252214663338	4.73070965775016	2.09860900287115	4.2070411708745	4.60333953409805	4.2399515643746	3.19320615107227	3.60240041600829	1.25721148204244	6.59969895965828	3.16228041179857	5.50997529368892	3.32700588239187	-0.812829889753331	6.61992919624955	3.53478922030101	1.58742506955597	-0.520760621400476	6.4133556615314	4.82597355777354	-0.811328453226178	4.96179207089509	6.50829909977558	4.51692147962846	0.960446288865779	-1.1093085253545	3.72942488143707	10.6865505047937	2.31350630279763	-3.3905273627992	1.85240548507832	0.833911827185831	3.39093689052017	6.09470740230311	85.25	1	2
161	3.84902379979165	4.76358653040149	3.9668599615742	2.00210050103429	3.9723253000524	3.39744163893379	2.10904483765477	5.81497459621485	5.37131269594413	5.70755130969508	6.51949075387775	4.48054683444797	5.50987130698869	1.40960728577183	2.98239167453195	4.21050039175372	2.05699228863774	6.47143973275642	3.75298938237868	1.36551547858094	5.03278361429297	1.99634644858452	4.32096852677659	5.33282137167513	3.1620888270496	6.3167037154314	8.38987462396621	2.24357547078867	3.6178276487967	-4.14217794201421	5.16145767209332	-1.10472743127741	-1.27912806245517	-1.31563982970035	4.02812390116494	1.03616356902956	2.47095349623947	0.222328262789586	9.20914644863347	6.86602871883658	3.00453230183077	-1.48326467380605	1.96484220142209	0.124783483562842	-0.32249292898567	-0.144958023967441	87	1	2
162	5.59833467605494	5.56064945492032	5.08873480354118	1.97027143879166	5.75846180571644	2.97374097787468	6.36584701794074	5.07455401343452	6.47922877019992	6.58577771705399	1.97209826257223	6.15461333039665	4.70638154150312	3.29155055608626	4.8491155662037	4.19105087362749	7	1	4.85109969404813	5.2271498400458	3.92582623515542	6.37612165441052	5.19662135721539	0.926946086238764	6.06043579033302	9.28828304138362	4.1582900586592	7.98832196144278	7.93268233008507	1.26769959304271	7.33917637689803	3.16416671211719	-2.18471022768398	4.65996838647173	5.711898241405	6.41806446675708	-0.283784746761354	4.11548488918934	6.79476912800863	7.77923290195857	3.31540372640391	0.809374568435399	7.91957257687285	8.89179533229671	1.3561209441716	0.0633181140180743	81.75	1	2
163	1.40817417577484	3.11298906903256	1.35820237158603	1.38537752914975	5.09727253757851	4.02621229141002	4.15982660061768	1	1.83062635016176	3.80444354637063	6.678230404088	3.37301545134028	1.74502524479065	6.40740704282883	4.90509285978065	4.04729697475877	3.79949008029846	3.94478492455294	5.02283322830986	3.40964424995594	5.27328761275156	3.96418499891982	2.68289947855326	2.21771967550567	-1.51873408466365	5.33197020070183	4.49350401365887	7.77303763172836	-1.11396438153223	-3.79780567587642	4.79648606452793	-7.96717909981698	3.74418214202472	8.08874817047901	6.73465859632811	14.0760871925019	2.38786615172695	9.02626627920566	4.70417820478393	9.10371474881651	6.00525803414997	-3.63125448537835	1.80087189202525	11.0222056071986	-4.86390916947084	7.73749278014809	76.5	1	2
164	1.81352324611624	2.75564637107516	4.41529619702256	1.65219693815866	5.97717320824993	4.65752289786892	1	5.60637386564408	1.95645178233865	7	4.81802178727423	4.38704803294516	3.23357386396891	1	3.67224009281389	6.50974456690208	4.25982699078065	1	1	1.48906028028799	6.03789253404096	3.35413843603314	5.5621657108967	2.83499664490749	1.20390906693114	2.79809554797105	5.94340791762099	10.6971193995829	-3.36309842186507	6.6342124460726	9.76657339484787	7.8990309613436	1.6398388298185	10.9379009758021	2.06953876906891	2.74357779932541	-1.86000739490649	7.62721021627255	2.66708645177387	6.78439299641411	5.78991134411324	7.42750149121452	6.82541893202198	6.51323643411713	-2.26044378823058	9.43814962364094	82.25	1	2
165	1.99436773602022	2.12144863114358	2.08882168526366	1	2.82100454936837	4.03277071230062	1.59529058818728	2.05776348516096	1.76413066850696	4.18876511539403	1.59340789455145	4.81909140826164	6.67391199164121	4.87639946791287	2.04059393661582	6.03647148075194	4.32006327114956	5.37841677646536	2.84246301734997	4.81781599018642	4.80846580865099	7	3.41176376060686	4.7883108017903	3.4281936174813	-1.00660035372226	7.2718656132911	2.14854107673132	3.10027835608894	-0.189941157912642	-0.506136978321473	4.26111927059971	-1.05019275876265	3.41062401981406	5.24551330364141	3.45142682722177	1.52789674010427	-1.3907898110064	5.05466338194716	13.4050141493947	2.47872598149136	-2.67850744261041	7.01680727400315	0.715139150399659	-2.81576673083255	4.93345648030562	93	1	2
166	5.41319486049991	4.15421458352652	2.39971960510148	1.86338366786254	5.2767500301278	2.4075647602003	1.33859736311638	7	1.55869539445844	4.88071859477441	1	7	6.44979946585252	2.63776949748934	1.74044069422886	5.89260838455756	2.15560155961743	6.24766993787499	4.30412502230975	1.6013278219307	5.89661699924958	4.11594900989977	2.86724321712556	7.74452788032721	4.581521943709	7.99364362908658	4.5933988832892	1.17679571324599	10.7540515251932	-3.74914905298551	-0.58260727956454	5.10036893508908	3.80228348000649	6.69362925181606	3.10332255361916	9.85022847192733	6.13953550959594	-0.889936898956135	4.61542317808139	8.73074166805762	6.62573662496233	4.65599527024863	-1.0026303954229	9.86308818882426	1.00570746451394	4.90739665078143	91.75	1	2
167	4.31231179415475	5.37774742470168	2.14761835030941	6.41295621405746	7	1.45670892892765	2.04615459822454	1.83159367005254	3.19922621690006	1	3.08332991187171	3.38137761827525	3.60645409901051	6.41128798441654	3.69710223588336	7	6.3842736416647	6.29911660898797	3.99387148922155	5.91860014282055	5.19306032087616	3.6700287876381	3.48059117986837	5.4430013559471	7.21257608564662	5.12640954818541	4.96226347906013	4.60186849769468	2.6456075861948	8.78784018003992	2.4062931962054	6.20542851458179	4.45266502003897	1.34563851694599	4.1638866749706	6.99376355200968	4.50246637582313	6.6333431637948	1.73799124690943	10.904000754959	4.75610837687947	1.46605398456403	0.221762168169236	2.42069281461752	0.889637496245512	-3.10907304580321	63.5	1	2
168	2.64190683377858	1.07589713107363	2.29560638396412	1.73402441471273	4.99361640470193	4.45529483964711	2.5049630415562	5.83212376044131	1.18894780377136	6.58682027228405	6.39326038950898	4.33687934866344	6.05138466110796	4.74313691476158	1.03978386079392	3.04159350835994	5.2988583407554	3.95844652094775	3.38733588185522	5.3332822943493	2.18661532566496	1.95672650227893	2.16567536962812	4.01091217679773	-2.74313326431264	5.48727994364277	5.38036169611692	8.72120820573398	3.26614448595144	3.76607011663176	5.99123265050273	5.19395745471505	1.99587620493926	2.35543581050511	3.95672537902621	3.15624777711883	2.7546877960012	1.77483972693542	-0.772933378288332	7.0947028950717	2.79104035260006	-2.36237358802735	5.41616337094082	9.5236741316161	-0.314385260030077	4.53711441979057	78.25	1	2
169	2.18616934369537	1	3.22938579065232	1.68255719257614	5.66042131793427	5.48342572647681	3.32797458521329	2.83257853381146	2.32692537440094	5.19703440201795	6.82986287847826	2.88641231894754	5.28149200751269	4.73988665179397	4.37561374905192	4.14589886592029	3.67120189043228	2.13963161082967	2.99004856760864	3.25172603630608	6.55105407972044	4.10434476315523	2.64697111049777	2.32427299184261	1.91600432537259	1.77923394491094	5.40586561736244	7.83322489528992	5.78686469628758	-3.18155559169346	1.7387202778894	1.86710852636779	3.35237792180801	3.35680193622272	2.27677038538533	12.9367414210918	3.61083834072492	1.79366774212742	6.71640076707177	8.81460518816387	3.11089111161154	7.8142327535746	3.83812325338959	11.1581924812551	10.2180508446975	6.66508519300684	76	1	2
170	4.79878590187957	6.63340060467293	7	3.07987196769064	6.79482980434747	2.57391456789995	3.35890104264571	2.89169157347808	5.28657362971577	2.67461725919501	6.79165230959309	1	4.83834867737924	1.53190714798104	3.69215752074652	5.51296929471799	2.91028729885738	3.89870598909634	2.58016724056148	2.43856082362809	4.96445278505244	4.98879298623773	5.64415298456537	6.40631336855582	5.77355218703283	11.431757464581	5.32815248789629	6.56682374824277	9.04366862713698	-6.92838860757374	8.20905064307522	-3.48858872078473	8.85048310900102	7.15151503702448	3.89445244315784	3.50562935291622	-2.36091672889913	5.28274469445848	6.84826157300313	1.33356563969594	3.03935426117666	2.0667611562323	8.86072468125871	0.589153359128605	5.98785329133634	1.7366427133236	74.75	1	2
171	4.18080426004706	1.35907481074245	2.94336015217447	6.13716030786191	6.18335102359662	1.67438755731689	2.51382102795006	6.52280826159673	6.44013440366254	1.93487214523155	2.68225387054441	2.02388973908592	4.77050452032705	3.06232035898628	5.71148512141785	3.80143553103862	6.26880851986243	4.68505393718978	1	2.88607778156822	3.92154919327038	3.22617213525403	5.77917776409226	1.14496282974974	6.11644330904706	3.34744367530446	5.71794656814461	3.04782020568003	-2.3485172252767	2.48631744285368	6.50463908278176	7.21372887056423	-0.278726881687145	5.10174963550378	2.99076513511903	7.45246225614228	4.92555994869505	-3.45156153816823	0.942618708684011	5.91654993992736	4.38084540737604	3.34655144725339	1.02153876929587	6.86911838782987	-7.67914463012047	-0.992661857327298	66.5	1	2
172	2.84685424835209	2.67114841249651	2.34746948224941	1.91504658196196	2.28506980015539	3.88222615856449	4.37586345309739	1.12012775645312	2.55787357352209	5.59283276697632	2.60194091022146	5.43667456960289	5.35908878809661	3.15016285665838	2.10405469211598	5.67319302082423	5.42013478868679	5.34855018800093	1.65889393946845	1	1.80451011709955	6.96083998781474	5.17244457264946	5.98743831706555	2.31134631525471	-1.33398455631076	6.83505656953638	3.8693247906337	2.36118604361732	0.0513457895793431	7.31444727406316	2.87397760215511	4.2586590941573	5.38697556719702	5.48192652599737	0.984115363294529	-1.93274667459863	-0.683994757402284	9.61377362908077	11.2089947114604	3.31598514873838	1.75258507205986	5.08346105136306	1.0574058200309	-2.37764367825453	5.5003056731104	81.25	1	2
173	5.83297653659048	5.32589391289715	5.41820307407945	1.49020062621079	7	1.16519709907398	2.80888493745975	4.47028917930113	2.10553714739485	6.30214937352739	5.80055416799906	7	1.94021756783185	5.05546484450091	4.19363376301055	2.44776722047758	4.21429281877346	1	4.52714416534275	5.61659075426576	6.33015070168688	3.08535715490329	4.03664258578363	6.48503143072269	7.3381389913408	7.20549118754755	5.99568631946893	5.6867829282075	10.6831130882661	3.65540158529428	0.53139988223661	0.19212831176044	-1.54142996667314	5.22735800711075	4.41979599161287	5.67537336017563	6.21033421027661	0.795861216840277	4.95476403410094	11.8663631761509	2.71473771842889	-4.54157034306892	6.03907313132314	7.5618327250179	3.10650088602196	6.78136606502699	77	1	2
174	1.08129139042315	1.46969696354848	1.81564237085986	2.30307022286375	4.13827760176534	3.28322108171823	5.08581607156011	7	5.65998317244501	7	1.70063900277494	3.75013819137249	4.83442036066942	7	6.94963293831324	1	4.76964927637729	1.4120169260806	3.19001602656389	1.96739641698045	7	6.00189102301409	2.04394503399587	1.71157012683206	-1.25606337791715	6.46891083837435	4.25893853971121	7.15054214186828	-0.492737375189488	3.50693635128389	5.7911606011645	5.80547497063858	-1.29391796536536	8.21898516558284	-0.00681081033692589	11.041440024822	3.15817047254918	-0.497167522826346	0.728209857071302	11.1681815604345	3.78705687316051	-0.843982090091893	2.72393413548203	8.09842449494416	8.7315379973578	6.99305548906576	61.75	1	2
175	6.24478470416743	6.30126328484593	5.67287761326513	3.00718907454433	5.83856833461597	4.17955409152776	4.67691134069424	5.4115170008045	1.83286182661867	7	1	6.96245620110888	5.18937910482184	6.22328394072099	6.19528156725244	6.32037464265349	7	1.13214421376331	3.4603448614936	4.27918375339248	6.15360085144143	1.1385871205758	5.10281916671498	0.910820797443341	5.98033318914701	9.56738353959522	4.02727423324306	6.98098303589676	7.52164421997212	0.932687130798537	7.51616480959255	-4.24357756964151	-2.30556504985889	6.00693215353166	6.36483646107099	6.01704242337329	0.834730356122334	4.80307669814772	5.78726364752699	4.07942980636395	3.35500919479295	0.837305999524987	1.97342207008372	10.1644896295696	-5.33795536925918	0.0768431136010231	65.5	1	2
176	2.31100611264463	2.505064974796	2.35647797475986	6.30502568811151	6.1626770063802	4.71688746252659	3.13124411350259	6.4773768254552	4.21970813695129	2.07123225898664	1.5124164266111	4.01615498053407	6.5216142721231	4.35633653033973	6.33453660828209	4.37225930711584	1.40552678915994	3.94179022216521	3.78710948890657	5.26377044582548	6.06520023085833	7	6.11421758561421	6.88122784377893	7.79240381472605	7.11920730080425	6.23768042353577	5.29061144967759	2.1106349140427	-0.0175978169973594	7.10457281076631	5.43988547246589	0.294818915897385	3.63921091830376	3.06169594967361	1.72824155296254	7.41557542735616	0.424540004394611	7.36237309049241	4.82960372433699	7.04070618594406	2.14503319138927	2.16071060250615	9.8218118853637	2.70219321688397	9.41712845936616	72.25	1	2
177	1	1	4.67357575111441	1.94111862178299	6.23066431782923	3.13382348889374	2.98718148235944	5.60841022278899	6.30335432547155	1.60581364915447	2.78603121700394	4.19946302914286	5.57965552777192	1.76932456887203	7	5.83908923552375	1.98967897998709	4.74797624759914	5.49462750488171	5.40078310919622	5.62636258064737	3.51572716769168	5.13196345781438	3.11849061474667	2.02491837925302	0.227490468683518	4.07073054141587	11.2185875288437	0.442861067191506	0.9231017651332	6.48603121936468	2.69064814283344	5.11340008675356	5.47764785706793	0.759638608943164	11.6456353033103	7.33703110289606	6.89475680228876	1.19774982065789	5.95230680018211	5.31111833547287	-2.1634206494578	2.26417896812347	3.56083221132662	3.98407260313381	2.28261583870248	73	1	2
178	1	2.83550463243755	2.17670649000053	1.52561006275923	7	4.33563857455183	1.6668333532382	5.96618863158357	6.86483853295707	3.2037538737785	5.07783759394715	5.79507694496051	7	1.75412810466923	1.48866364967642	7	6.1316399862256	3.43983232219351	3.86150491990043	4.73611208594664	6.29558028233321	7	7	-0.260471272667821	-0.411138686582002	6.82125942838592	6.02040882197755	10.4689508318989	1.2816306440319	1.24811403715125	5.39800472085482	5.97832081184391	3.65979383373849	5.87596935393411	-0.353188569730185	1.8836108144741	2.17577650526963	-4.95184595605559	4.09480282155963	7.10155517509909	5.65042157752723	2.05003848696608	3.14913994717771	8.121911263019	0.369225543537889	7.06622289138811	86.75	1	2
179	5.18839420916529	7	3.10241114928495	4.22057120066416	7	2.63205706680502	2.44305583384103	2.38819543831962	3.67472514410323	6.45951737211073	6.32289888864018	4.00606971560741	2.67844433711172	2.74023838719936	5.21904710570591	3.67087372224418	5.19234221054743	2.37366950624251	3.29169269675554	5.33978380929407	2.8832642494282	4.75346288444953	4.70108655356192	8.80805131059687	7.73386250203072	11.7162837568153	5.54899648331793	3.39083254028451	7.35205476339625	-0.0321794023584082	0.894388051526177	4.73375315538513	9.31929497763408	5.60358141728459	3.77875325445244	2.7098256506857	3.52936720661094	5.01767358041975	-0.121980413514251	0.732661397745538	4.2072867210309	6.47963197608531	4.70574628014345	7.08117994215832	1.10612403023953	5.93503938179738	61.5	1	2
180	2.09827546371103	2.74897476747025	1.37238965626	3.51730180257599	6.88206192948553	3.56021797078161	1.6212690042613	2.30961193965	1.73640488395658	7	3.61081820867926	5.82976116369189	3.22383575703075	2.62890399280647	2.56987154577351	5.60340629279273	4.40938675949849	4.77752504893859	3.56617868061239	1.5855383779196	3.00611291528706	5.5269222101135	4.36448369430148	1.56312904697351	0.775462714293025	2.24693002592415	4.14432513399337	11.458739095438	1.92893282321415	-0.767446541570062	6.67953460847868	6.6905253129835	-3.11807713523301	1.83299215873408	3.20910419702674	5.48474481190843	0.657734009841432	-6.71864724875385	1.63765270173384	4.23153168833341	8.34596568438198	1.26276579766093	6.74711871782372	2.88096612613645	3.07859748565644	7.17410901331401	74.25	1	2
181	1.02664614558809	1.36714218855388	1.95180664297373	1.09951137769669	5.62546313771468	2.77017546782333	1	4.87422700960301	5.73793275886135	1.91194169005017	5.91546910362644	7	3.50754344113681	5.62224651119086	4.39338823856079	4.19732944709036	7	6.76387156784832	3.52975478357476	5.08333325740637	4.21836591602704	3.37376170152849	3.46192126771393	0.184110592347397	-0.0826647652499967	6.94736115690979	5.20358295778319	10.002328699598	6.71312203589445	5.89441306678337	3.80779391627256	5.58882978370624	-1.29094821234734	4.95808570660596	3.58471601129547	6.29607105741248	1.81718015978991	4.82799330100025	4.20193205589912	6.79474160720034	5.36308816726967	-0.423184255034374	6.16959666829254	6.78595011383885	2.51399025095423	11.4327132155819	83	1	2
182	5.15818397517681	4.6427989818319	3.80838945577203	1.51535802666766	4.39392889456331	7	3.17376980435486	3.05344518238287	4.56653409655488	4.77375686647111	2.38479717755737	5.32885885585513	5.4327552524053	4.40758145106572	3.53691398759241	5.59367404244497	5.75088410719005	3.27881114165623	1.36333570207953	5.30751842576904	3.61449025074684	5.39123191160154	3.56860749033525	5.83917253434329	4.41332261526712	8.32338435643246	9.17892835865991	3.97553313336456	1.15050807693681	-0.399795240275777	2.4759106772249	-1.41705739921058	8.48755202285779	4.51183114293931	5.32265582384012	4.32733792829866	-2.05534129499174	3.44197015418558	8.93945980558825	9.72628010739739	1.63574373369791	-1.08255776183735	7.41113126019947	8.03018135337051	3.13446187113312	3.82074339324847	63.75	1	2
183	5.92593261292427	7	1.88630750102278	2.32659763783033	6.0871664379187	3.2517648870192	2.20615601632213	1.75203803444166	3.03160532084684	1	4.98622775081339	4.09340688686764	1.17406955474271	5.75249119590186	1.51434370778467	6.91665027503968	2.57008582911083	5.23945052222858	3.66585891681596	4.12259561384568	5.30706330695921	6.40905493648428	2.28162193400772	9.89175378125844	10.0717410434045	10.8626558594186	4.14098555275128	4.48306907674999	-1.23474337086153	0.469614690311256	5.75339703768373	0.226383310325011	-3.96964262678017	4.4174076379908	6.72043967928884	12.328320617042	1.98555583661915	3.76902574174261	4.37455205792537	4.03405482414926	9.56441198162658	-3.80980329893311	8.95297223748644	2.51112584681428	-0.74275701408673	3.90179776025194	67.5	1	2
184	1.13318951372973	1.36116839808936	2.53588644042165	4.96909630776134	5.00967208863487	1.64026517594977	1.07493578854983	3.13605168851317	6.80870065607913	2.7121758135266	3.39427311116066	6.24606551215634	7	1.19259383940067	2.95889394424534	5.47173812196803	3.64611357958819	4.79121673758969	1	6.04293556805644	4.60306532023377	5.1553651439984	4.24585591336551	6.84379099015181	6.64631809375962	8.45752859535129	4.47671649965994	5.75033430496907	-1.4751768666769	3.23331997762888	4.6013273749691	3.17280934872964	2.03789145310129	3.86454378141865	2.22360738256615	6.14080201150565	0.898512985980842	7.41270705760462	4.25360144830183	2.7203568911807	4.54919057757443	0.724629067945969	0.678821056400011	8.06768889899037	-0.153129209275197	10.9056663815208	84.25	1	2
185	1.45217813291825	1	4.39146676420624	1.47809757882247	6.54828456757421	6.01802724747113	4.40365909061926	1.0301903723404	6.68351086993729	3.44238236274779	1.30488591433499	4.0181607115653	6.66079673619705	1.58183775285265	1.37384969763003	6.99887909918452	2.3747723390679	3.84004112204362	1	4.59386913779652	5.64555481750871	4.17578592545246	4.81224921549581	3.12940245577128	0.518208413074419	1.45176923421535	3.17437757462914	11.0551744234289	0.856486118412758	-0.149059147992314	6.41341554962318	-5.90090263491704	5.85865927392485	3.3028403480144	1.02634656819958	6.60198256942682	7.15096552000415	2.64014724097697	1.7409221139556	5.59005768924854	3.37181101455932	1.31285272862071	8.7716612457696	3.48922578778063	2.38428444057824	2.54630201817169	66	1	2
186	1.384350702786	2.15333161773116	3.60712266660659	3.18951915391905	7	1.39418609168955	4.1361652763332	3.07282260379864	1	6.88266033648371	3.95657646583153	5.81737537919776	1.8107768991295	5.41350148455923	4.86541607674064	5.6883594278544	4.2117529014266	2.30784175127801	3.33587127625135	2.13743505707379	5.43478085065748	6.22286113816527	4.1849686966247	1.39966212688928	0.230321384841227	5.57230719472623	6.42178424205337	9.83828143898771	-2.95297986430246	2.58384796055757	7.77456896381871	7.00274445049623	3.31892151190434	2.45019510261821	3.21841341406789	3.97214525851669	0.82742954960051	1.244391207588	6.56600629744877	10.7717938265728	4.45705451397944	3.69462540701779	2.11646946663171	6.34089305813557	5.17157909169229	8.77734290518518	76.75	1	2
187	5.77678207694039	5.46362405346731	4.2461051246501	1.57858577189642	6.53532094759322	1	1.03656261089068	4.01909774243197	5.22251271879462	7	6.20719082278124	4.95574069923098	6.02935189278957	5.47512734966868	3.89259502905395	6.9340949162903	4.09885647950836	1.34341454821442	1.38458418696063	2.60524556037203	2.65965364617554	1	2.78187200681349	9.07455184968367	6.95996961861656	7.1721201840795	6.04121851412386	3.32008563308697	-0.610035646155014	-4.31519653909028	0.133647749265748	9.16968495185776	-1.59444200517348	6.32493971191698	3.69619566427626	0.992573767125552	-0.0383257158075824	1.29664248919935	5.3148009235804	6.57869580408038	4.76256298013892	-2.68038274642711	1.2139166892126	-5.68952005239947	4.03147384428349	7.23631182452028	71.5	1	2
188	1.36810863251451	2.11340221398707	2.92889418944346	4.95861621529119	5.51987264606844	1.11616792721002	6.59002878096688	5.72374798979356	1	3.18826366820023	3.27953865580546	5.01029651826551	6.81934242676006	1.85337896483798	2.02704907672851	4.9362768189628	6.29762285581717	3.11932703499458	1.21577885307494	6.90314726894447	4.04613508573488	3.83022597516075	4.50642056996733	7.8375775314549	5.6777059560282	7.66034829678946	5.40115277039956	5.04385139746554	1.2244897444434	0.331830368653558	0.366283448467063	2.8022802830174	2.57665803149063	4.94736881877653	1.31497102176369	7.40676407585982	0.803415800646973	4.86079390929704	5.11719226736142	2.42877748462336	6.83828486954357	-4.10275540969098	6.0000950577641	0.26868249135103	-0.51099241388248	10.4747520212606	70.25	1	2
189	2.00171803013243	3.2966010347949	2.32194834597286	2.19347170115038	6.05963215745812	4.29778239804982	1.73594560763328	2.98290326687731	3.06302462654149	6.32223150663641	1.86806955969049	1.07199289635594	1.6855291308362	6.45202781657909	4.28057812251944	2.94932980493077	2.00034982272642	5.83412226433133	3.28072643331153	5.12470062449435	3.40313890208281	3.82422726658155	1	3.04045582762935	-3.21718810188015	6.95247654965225	4.84354030359854	7.13911194104909	0.815080095066411	3.13890527504945	1.83589393549209	3.02392785858301	-2.6173965404036	7.07855266185915	6.44839720621191	5.87595255671731	4.02557153354453	10.4102797832932	9.91208440055741	7.05115389071411	4.34090089478735	-4.21991650240296	6.39938227650125	-2.78735160355094	-4.90565042283229	4.94708786560769	60	1	2
190	4.61689235473474	4.98974611486415	1.70900257431357	4.46764247826817	4.87395218232398	3.3655866331417	1	3.26004520985848	2.50683502248067	5.42876296335953	6.5444789630914	3.81485694392936	4.37090515693694	3.38568467250203	5.28358566668667	5.57179431071252	4.42537541813007	5.10529498405324	2.62042623793978	1.29201767152563	5.91005885557759	3.90784376671097	2.80657788104973	6.20693242232461	4.80680294605184	6.13213814212446	3.68048584952032	7.28203493612089	11.1758740615984	-2.29136158685451	2.67309312191346	4.19845644231074	8.12423435223816	5.80052194461661	5.96600360954216	10.8596435602906	0.821783523353054	-0.48636991420085	8.20972897147729	7.37304572504301	4.63187263072358	9.33923667588317	7.89812267429972	8.27530172744473	-3.49423995970335	7.77304509324117	62.75	1	2
191	1.90610091375506	2.11245220007019	2.56947759849894	1	2.66809642170014	5.27701837431842	1.02220987078716	3.3985267001497	5.21616203431015	4.01335792220046	2.570186971952	4.38842547388018	3.80420580628188	1	5.37856538008401	5.59681076862363	5.67582993106414	6.06492537792149	2.08537979396386	2.18726943401217	7	7	5.85024490532017	2.5754112025542	0.0592678248207267	1.96038488977365	4.00404623785698	7.67382110740859	3.17378870163314	-4.13833245586208	1.60502865765752	10.4956165315826	2.48155032241802	2.75379297160791	1.12676510867926	7.4447554034344	0.324130885252896	4.01735373563951	-0.301182970264094	8.75422212955568	3.27060508859654	3.10325647794014	7.15736814573888	13.2679167793482	-5.84560138034473	-0.387324015619377	71.5	1	2
192	2.30923312647195	3.08129735529879	3.95883414605234	1	5.68580707271113	1	1	4.14179016294578	4.28035375445069	6.96793642786968	2.13500211282136	5.93271542224538	3.04092468047662	7	1.54141499291243	6.87065614672119	5.64609685305114	4.90882717330888	1.90214075277994	3.04058881723306	6.52170005620985	1.65891316642955	3.46741330261587	1.64403145143558	10.0916444704776	6.53111992773523	4.64037418173777	2.46627142467981	11.1269967278443	-0.900433306516989	1.2997891497985	5.61763910895687	0.879145821537711	3.79433384856593	4.2883695590893	4.49608349040873	2.8410741330527	1.74705987065585	8.49427740244877	4.08557944193471	4.16551211719128	5.38699702830225	-1.75309671533575	3.60249178663899	5.13845329169336	-1.33552026207908	62.25	1	2
193	4.08407510362373	5.30252077407459	3.88705365544088	1.81845816564866	5.92718286125413	1.760474763879	2.47743420932321	3.22727900168096	4.28221111352085	5.88483327428864	5.84109861320237	5.6648749710292	4.61027674348633	7	3.60966914677772	5.6427533429654	4.46401969777243	2.49407760248248	3.2289361649989	6.14295123704073	6.3984623082944	3.29387894318685	3.42174624816288	6.55034543088934	4.19793232946244	7.27592181195946	7.95685473736479	3.64208333594595	-0.343552198600507	-2.88007392138563	4.45476141442443	4.9610180830875	5.84040273884011	5.13819602128036	4.56944028740662	1.09477755491816	6.51206751225868	2.83081279904641	4.61654705865308	9.64944958934993	6.9870475324396	1.46351284578685	5.91707281727189	3.38540377435537	8.42586210927878	8.26294009676565	64	1	2
194	7	7	1	1.9142618791559	7	4.5180967959222	4.72367752725071	2.10866605710583	2.55322437559367	1	3.183132292491	3.40618268944136	5.789462402349	2.28173058462018	1.99237968246203	5.71709679577467	2.78287390050006	4.00201745973356	7	1.33084853395043	6.20824280892407	3.50886221911383	1	8.88488097622743	9.10663318773039	10.4079271469307	5.27924556118325	5.21402006594	-2.33219285386961	-2.41714893503814	5.88702080904101	7.17307987063705	1.04394206035806	2.96393155529099	7.54468284813123	3.16208973821692	0.345273778282119	3.62289337418212	4.81648936534993	3.75825645536205	5.30379625040525	-1.26754908678347	2.6072456074543	7.5628004113525	-1.45432861681649	14.7668187789616	67.75	1	2
195	2.83561317899486	1.09717840612176	2.64567589494331	2.61042885271458	4.86731665647612	4.46974633875925	1.42737574607114	3.42740861549485	1.59169641680259	4.70740508218478	4.64284177573125	7	3.26771181774568	4.01983430931323	3.62825628422664	4.01302054523078	3.24737110633582	6.18568105033404	2.49643919211303	3.93447406087513	1.52550300816509	7	5.88834198485585	2.69961160564419	0.507778964161852	5.90024243049834	2.76149059310771	6.58086433177025	0.64191798016838	-0.416571833705735	6.5499146065451	5.13955167711276	-1.34213717466991	7.21100608531297	5.76599283037861	2.82968200693923	-2.36283680387323	1.82961622326749	3.62324672914176	13.999759405333	-0.371627306857551	-0.466559087494922	8.05294967109272	1.66241738708926	1.90715017028001	8.88637147196581	82.5	1	2
196	6.06165049471397	6.53959310680297	5.61029846824384	1.06421258090347	4.0641657870127	6.24547275855681	1	4.71982244049753	3.90674029768103	5.22112708040105	1.67594414753039	6.04145099378019	5.14402322731467	5.96410045773444	5.35065033394726	6.32310137320835	6.6445176772212	1.35559806647143	1.75956637009765	2.9504165320172	6.18884994361503	7	1.16228215583604	1.4714170516163	5.30889646608874	10.4132581335595	4.41977047380805	7.35469653219303	-2.78060764403695	-1.45904585811133	3.52321193673598	-4.54363304829415	-3.75868565781256	6.23283516693231	4.77784763129247	9.4030663421789	-0.71575602975464	-2.30108299303155	7.22699038345015	9.45389973212309	0.0479761790865898	-2.90923430003236	1.60015316086922	4.68550499692046	2.14947666128937	3.83381060006652	71.25	1	2
197	7	6.92579243503311	1.53223937244726	1.73842053174651	6.02715302318717	2.96871861449008	1	3.15833357696517	2.8697056793166	1	2.78965957416503	2.41977118510683	5.05679351623919	2.32563163367024	2.1933036880854	4.83640449924495	3.58949002911426	3.57005237808999	3.08842977396949	1	7	3.02058871642704	5.60324449429125	8.39418635319824	8.21357086333696	10.8292346773991	4.6062171101193	5.65234996965012	-1.75082784276045	-2.58757613112125	2.92966492515625	-5.39431509619508	0.647728047111705	2.93836194019429	7.45324258043418	12.4255674628771	6.14688704329281	6.09560043202563	3.67053999275271	7.35375593599598	7.63884049938576	-0.652133752860504	-2.28773801608676	7.21407628384901	-2.43082850659247	14.6417054737164	73	1	2
198	1	2.48746822870682	1.20822241292804	1.72415117809065	5.84977867592266	3.58528147269135	1.481841563042	6.11763938733812	2.23621430718486	4.31436908218041	5.82267217566111	4.07851384381217	7	3.41685467036774	4.14934136706038	7	3.2055356448407	1.53984165892091	2.97496305112096	4.25354222475995	3.71800692399318	7	7	-0.21230304446961	0.327425259500094	6.00023888844119	6.74355718166468	11.3772516911881	1.50560427597706	3.16454077067052	4.0718744488552	6.22082254972764	-0.384326018021914	5.43813559970334	0.622514513466637	1.2443400415529	-3.89357130583853	-5.1468477458859	4.35194474295086	8.16908892433825	8.21317883671964	4.95021310452062	2.60974700234956	7.76132958222447	-0.776320659323352	6.45933882895489	78.75	1	2
199	1.69116368827032	3.62758476755558	2.89028255109828	1	5.02593773931485	4.5897350558449	4.21253311776069	7	1	5.01812797934306	5.52225661552386	3.0788286568282	7	5.4230833925052	3.36536173842506	6.63012968974412	1	2.82926129682703	3.5392170916287	4.36488881598517	1.34946470518983	3.89091732727458	1	2.42102223929122	-1.54278607403474	7.5518595854708	4.83368295935192	7.18873398562331	6.79514399118028	-3.94334087878916	2.69722991642291	-6.54796773420257	-0.66567682188092	5.75525911997066	0.209287075372897	3.71191614470798	3.0080868788982	1.84755439542057	3.36263336952181	9.31892603260097	3.87067833392586	3.70633476183681	5.99280554680753	7.9704954771102	-1.21332112427906	10.8845089575816	70.5	1	2
200	3.96668117730717	2.19502256107701	1	1.32532585443296	4.21063980362596	1.32788386579147	1.19575811366107	2.27810458472164	3.55137585667674	4.03064813591453	2.86629038632007	7	2.55527801485034	1.77014988213261	4.82355538787355	6.21710610201616	2.94915924418777	3.98217608688787	3.07127135993685	1.54782691116908	4.82528005998318	6.93518298038274	2.09869964230499	1.46812862113967	0.045890324160841	4.12851300820566	3.70989205264404	10.02498926871	3.4789025253231	-4.94534251449026	4.77899694547136	2.12169818057277	-0.344669794373661	0.867546717645007	1.42861474419494	4.66833137247555	8.48846665599226	4.45927513891258	-1.68103515660314	10.0969181450735	5.45077445661813	2.45443432679836	1.95519425066309	3.26640233105276	-7.98468974284622	0.490893299616734	81.25	1	2
[truncated: 5 more columns]
