# Supplementary material for: How Are Mate Preferences Linked with Actual Mate Selection? Tests of Mate Preference Integration Algorithms Using Computer Simulations and Actual Mating Couples
Source: PLoS One. 2016 Jun 8;11(6):e0156078. doi: 10.1371/journal.pone.0156078 (PMC4898694; doi:10.1371/journal.pone.0156078)
Supplement: S3 Data — Long-term couple and agent-based model data analyzed in Study 4. (ZIP) [file pone.0156078.s003.zip › S11/Aspiration Model Data/Aspiration Couple Population 01162016 072221.csv]

	trait1	trait2	trait3	trait4	trait5	trait6	trait7	trait8	trait9	trait10	trait11	trait12	trait13	trait14	trait15	trait16	trait17	trait18	trait19	trait20	trait21	trait22	trait23	preference1	preference2	preference3	preference4	preference5	preference6	preference7	preference8	preference9	preference10	preference11	preference12	preference13	preference14	preference15	preference16	preference17	preference18	preference19	preference20	preference21	preference22	preference23	fitpoints	sex	algorithm
1	1.81123289319134	1.32187180776028	7	1.7836542201661	4.19642238674672	3.72221060670057	5.53159646757327	3.78669155324362	1.74315690578247	1.83430637238078	5.03630412844187	1.05845000763192	2.65399787694391	5.32619532378576	2.70119999460557	4.04597223385896	4.65608079626589	5.10865052428262	4.05489409953134	2.22010321995297	3.47083031588319	6.00889310443445	1.78687955010694	3.79470295701449	3.89106860852754	-0.522045907459898	-0.0631533397595483	2.27213720030675	5.92223139056518	3.3705136550362	5.68227343503754	-1.23591240791977	0.0772725027454349	0.21856011236846	2.92359792839523	6.72077261381681	6.62499114712406	3.76347002401731	6.54881110854766	1.75609066802671	2.45107208155702	7.60218943800949	3.8867833483254	2.60995246007252	5.9120745133981	9.05747714534595	101	0	2
2	1	1.27025547506904	7	1.05917466136958	6.34679835358891	1.36420067525818	4.14175947801917	6.46024873662626	1	5.63193520484819	2.62381677663368	1.79091272783942	2.08973776366473	1.62627116286695	2.83338986499087	6.44366066372876	1.58383357850482	2.36222479293726	5.58313545435715	2.1389646262146	5.18013789238501	4.91129256977563	1.12412361081301	0.72050150049177	4.62288503569668	6.42295283038487	-4.15291392941012	-0.407984524264044	-3.41904977621644	0.996136962868946	2.02868066131921	1.29484873918608	-1.33232783276584	0.317504456134992	3.9611180377271	8.63447101455894	4.65721653554712	6.06428857548902	6.24947292526766	3.59663176743567	0.0111320740552913	4.29877001698733	0.993964442349171	3.94020824514972	8.285403946495	-5.86902453924934	101.75	0	2
3	3.24260008702149	1	2.540322898475	2.5212902365546	2.60677542896777	6.37076345086482	1.11354455210508	4.69105630069601	2.80537940920372	5.65133372404994	2.77929262863665	4.99044074347143	1.20257440029359	3.528939736118	3.57564045568872	5.60058313552773	4.22682427514932	3.14194100317734	5.78512038894935	3.40898168112765	5.96213947111	6.72880521824133	6.39812880509901	1.28241835928368	5.53730402442548	1.69715857979325	-4.92474653393742	-0.7898239589318	6.70771913532232	1.86014297644057	6.43967938285254	3.34671133719915	0.778193382411168	-2.57409151449919	5.03471369883212	0.701906555888247	1.47007392929655	0.624500035834504	5.50756934236533	7.17847356791878	3.88493283094599	-0.137526429922623	1.76852383346081	8.33919234402558	9.3343578867499	8.12555289210061	114.5	0	2
4	1.38690466509467	1.299213441616	4.63156113716525	2.04120074485948	2.99533636016395	1	1.6363355150029	1.94032335796385	1.03272321550323	3.58162887902415	3.49175907379797	2.33856721703258	1	3.41889905500841	2.14390734257675	1	3.91299993164251	5.29931188353205	1	5.92992991697359	4.86168576909304	5.14528208346942	4.63189871719239	-3.88274142428147	8.73153648142039	4.55925266896305	-8.44439909056676	-2.8625887448365	0.79826740781618	1.97793620329081	5.65237039356216	3.84183635568261	-0.549937961613487	-4.9349413028779	4.42806253172584	8.1694657224317	4.85877583875422	-0.679855686699479	4.88096557072427	-2.7764842237812	-1.18470233806761	-1.23124133465818	0.864034414539262	-1.21238992222236	7.1531834625112	8.19930853085531	100.25	0	2
5	2.16245943763539	4.25750212119585	5.93314257902458	1.77125271636255	5.29740017262045	4.20738075161227	1	5.24356609722078	2.48039310761301	1.75494231969082	7	6.63424406979031	3.69548211557945	5.54799957540187	2.54334454672242	5.8007025349446	6.75636368330091	2.17090612808664	7	1	6.09289125597845	6.9158821330344	6.09036031179845	1.38309730392819	1.96842805643357	4.49671057690235	-0.722822362854427	-2.91714375389275	3.75015442721003	1.04565648987706	5.20056678016596	0.137075637039559	-2.74594302646383	1.65140113139147	9.591392938187	5.52514984891285	2.64968562244352	4.95072217161	6.77097465059213	0.10505429083552	-0.182312969683769	0.804235425530683	0.64721890855341	3.49533574247996	11.5537120527162	11.5112594459322	102	0	2
6	1.53121729249989	2.34052787723318	5.73487563660594	1.34512701048255	3.12723583371897	4.65861413787869	4.14175744860884	1.65251930487823	3.54110359932921	2.15672930787552	5.74623534082156	3.75196658643799	4.25568538074538	1.68002769089789	1	5.22819897444488	4.27672626004029	1.35078633292137	3.12513489608354	1.64631712908731	3.42992359239633	7	1	3.63358828978531	3.53326425065586	0.0107240962608003	-1.98399064677799	0.811624205109325	6.7899306147041	3.12606917222734	8.80483311080909	-0.116259821073679	-3.64224662535201	1.20236609490788	10.8795900764995	9.17344451747665	7.77329131993924	-0.658681316313338	4.25748024932678	7.25250411302052	2.28371166716023	7.98535417398136	5.30138877204061	-1.89553896755827	7.3331107629136	5.68637275092599	101.75	0	2
7	3.49467248790498	1	3.88660243265484	3.94015626568809	2.92149313740806	3.36684745654478	6.70845583955097	5.34652132389201	1.80069331761026	2.66729828318202	2.57790766720129	4.63837624568997	1	5.01082466108781	7	6.96613105813864	2.93476765928632	5.05537242470971	2.1703243236484	2.94900797847009	7	5.64595670536789	2.20522979328617	6.94489558091096	6.58692355979636	3.40973141877192	-4.84676265295477	-3.80872958918973	1.74683128240751	0.209244692567676	4.45302467741701	8.66220928350129	-2.05993969802864	1.50012130567147	8.98809333566239	5.36716952596455	4.72418192676071	4.01786830142602	7.72557434350941	3.91591941488447	3.41674797950385	7.21391960231682	6.24447999272876	11.0032077747414	9.41437489857387	2.28613223102392	115.5	0	2
8	1.14006705137618	3.45301142012171	6.91828333025897	3.37402897122316	3.77892425587131	7	5.46064326128487	4.14431150286807	2.4581509003527	1.03585812627215	6.4781697635757	6.44468953031483	3.16243577305963	3.17603354660235	4.26604034100086	4.70984875348078	2.9242595392234	1	3.19871889302313	1.59191413950933	4.1710412397133	2.97667390299666	5.13736290880876	5.19762532805536	0.465037805910939	10.6325921016559	-1.4452867487868	-1.09419907327958	7.31587375702815	3.54618043448046	10.7293621681115	4.62846697223418	0.900770471709813	-4.47958645452549	3.12229114548445	5.88168288293805	1.12914551841905	7.80930793033447	6.03127843478022	7.19495635393028	2.06477402405144	1.17131824405118	5.15143172579933	7.76039882712214	7.3777865690481	8.4601197969671	93.25	0	2
9	1.53822104477352	1	6.10393796788519	3.98887987630683	3.08183225905434	6.6058770467776	1.37497020186398	5.00709525100207	1.6538052793645	2.54390860800141	3.34841362942909	2.35871542556362	6.88939222782727	6.49152159330962	2.65794947095987	6.46515853375311	2.14708995826022	3.32348152921419	2.64378488258091	1.85998264940719	5.74410968375102	1	1.19993710358513	-0.719439112390889	3.04645321396968	6.88191426637505	-2.39377826517705	-0.392615911693464	7.0580844012918	5.7642019481943	-0.323599112263697	1.33724119672867	-0.706806047038016	3.62512892238489	2.0829664781037	-1.74745185953687	1.127948426722	-3.05078305829777	2.10839330931215	5.56768506842945	5.0787417482489	1.06783264394994	5.57761715902885	1.95468779368272	6.76732548995898	5.80684131347829	109	0	2
10	1.03137084244503	4.18334712749537	4.56747412443413	3.93283625782505	2.78476062299925	4.43915281182957	3.96732850689562	5.70779731255035	1	5.95088617075523	5.05112888921432	5.99633500626432	3.53126486818722	6.14154820334282	1	5.23136175507297	1.46555660688642	3.17183413701628	3.16477008735801	1	3.01986163469256	2.72601320524654	7	-4.98670085443178	-1.69054970470215	2.80782700744091	-2.48243604991933	-4.82203906909864	14.4023468885391	5.30223321900787	9.31635190191256	7.83423718766648	2.70947847413188	0.509883731636392	6.61978863964918	5.66517857253382	3.00151239445351	3.69102969088226	3.09128205379829	2.18908515095083	0.178825634376033	8.60990530012857	0.0473826773454105	7.45508383739475	0.347120293105103	5.79828927751413	92.75	0	2
11	1.89958831480621	2.54686357105454	7	4.0303073029094	6.06102027318037	5.11758633683992	2.45088414115931	7	2.90314369127827	6.36967227042379	4.50017958037682	1	2.52023753646049	6.60118861011876	2.20951541058186	5.1731706146678	6.06487074293333	7	3.28017243571302	1.68256015746473	1	5.81040003565585	1.24528551467157	1.49019206783434	1.58376065456639	6.54436336444457	1.57918456136449	-0.908523919754054	9.45302845352431	1.83254435123057	2.45148023346263	4.09096600678123	-0.890444266034217	-1.35028043325738	9.74874821702685	0.411884763937796	3.75883753974243	1.47085179193634	2.83506706882616	9.06972870976854	1.08585115608535	0.609281288910336	5.91260224843159	5.4319432619309	4.85042617441834	-6.39581848822453	98.5	0	2
12	4.58898558258676	1.04094764289235	1	2.74811412890994	2.90442334930969	3.13122335248593	3.66259151420294	2.70122102080864	5.04217380113955	1.73464937522907	3.54345241578328	3.71606319099756	2.43539789710478	5.86205510690382	5.2020971836738	6.76642472486168	3.54156614919423	4.59453371687582	3.91079343983146	5.5033907370174	6.91149271456131	2.72842332296121	6.39911021904496	3.13348133942242	6.67102760703559	-4.06725906040006	-6.41044609410389	0.406155664865189	1.71931671655651	5.85221612876996	8.60450711740741	6.67225161951819	-0.62043177456174	4.89440030388899	2.12336788713309	4.83489858656697	4.11974296262338	3.3483125601365	-0.502044194272131	11.1313739967328	5.00049810701438	3.67025607605731	-0.279121379492265	10.037476390138	1.20483505423972	-0.940047399257686	104.25	0	2
13	5.36208535383515	2.13290825045038	1	2.72866191104981	4.76110462790588	7	3.18857157107638	3.31115309328275	3.88474600954933	3.55558977437108	1.91442472253418	1.36738537331904	5.29379994028021	6.97690273860218	6.94917275487347	1.46435164335657	6.32279103524968	1	4.89218529972918	2.71776901030067	3.65976120794021	1	1	3.59086114557113	6.55730329777456	-4.48993028917337	-6.08398970943002	2.4545562622372	-0.41724771829509	3.02407076697712	4.86742850078814	0.402539669080504	0.115155220771488	2.3979963797458	7.32909207877077	5.1719041210876	6.7655682795942	2.40914722742311	10.4489581309458	2.38024999578043	7.79873830124598	0.462371802219665	-0.363088619128322	2.4014705410637	4.56816527924176	-3.73987921553565	92	0	2
14	1.10963716562015	3.03292003866704	6.10418200750208	2.84291970425149	4.72330980015828	6.5561530663458	5.51568951486147	1.1654780236248	1	1.52816544037248	1	3.64721452489552	1.60261446575597	1	2.43020260621517	3.59511957771545	4.32052927311022	4.32943701884207	4.87701819777337	5.33125602806798	3.73104230292871	1	1.04264021704928	2.18500779494402	2.00976475081267	5.09564200521079	0.102743506354269	-0.200619451450239	9.53522238412567	1.88378497949764	5.41049984239326	1.1658226605326	2.97751216882628	3.78893633387283	5.26186114867806	3.39633594323423	1.57381633742636	4.6575996199172	7.42028486436182	6.93778485300435	9.9938726911589	5.20409866473891	2.52925107877088	-0.0820236996744114	7.88032864750133	4.12871949352366	89.75	0	2
15	2.45696451058954	2.87542685205648	4.45049353361188	2.06941871990502	3.17200604907236	1.32226635072756	3.54524312941383	2.07396700767874	1.34820347647101	4.04922881787457	1.2326361330954	7	5.88721589542073	3.46507328434182	1.8334381257975	4.47138042200045	3.57710789512326	5.08091990942991	6.7820764002222	6.05429494418071	7	1.72317232817918	4.45218871787276	-0.131230271368896	6.14889494550697	1.2132007792077	-7.27477315321996	-4.07137695222851	1.90023151212807	3.7489427919872	9.03070083841047	2.43558586882341	-5.70548290874811	0.840336829565563	9.01532537489193	6.66520171093655	6.67418676241519	6.28081706427874	2.78976361335336	3.24948176227991	0.437779852080482	2.40955912014518	0.136503268731067	6.00352586124541	6.0127717903059	7.17931200919642	100.5	0	2
16	4.38520267766311	1	4.37785980726607	3.52826596789619	1.68237243219411	1	2.63247343668686	5.66247982588873	4.1902445942855	1.66403599650046	3.54484875320279	5.30538636310721	1.49924323128977	5.13888514565262	3.7626853137692	5.1441923438014	6.78799579253922	6.55189126233111	2.98268318573797	1.1684259075479	4.38442258287781	2.13144699496408	4.96475132401729	2.90251224209476	3.24445295096779	-0.0218946970178977	0.523089768580661	-2.70681645991374	-0.333175208574849	2.01451729484671	7.03143869682703	5.45630504982842	3.417474981677	-5.24073835975407	9.75181742514336	2.79816227586598	3.22219220386756	2.49478682598966	1.77208782187286	7.23336268839159	7.25301373868837	4.72109889295387	1.02459328298824	8.70419302524863	7.40981054259496	4.87534996553843	100.25	0	2
17	4.08526617674074	3.08481188625077	5.59262961078583	3.25406682602177	1	2.51742124539224	4.06953171038972	4.58940573608807	1.64378976262946	5.64780805164447	1.04697921556704	3.53928700071397	5.49555370665879	4.08395739545219	1.42949830078883	6.29124369857938	5.96341040485963	4.54358595342488	2.00269488042792	3.63280720677922	5.28691394038273	3.37480579744529	1.73815439992013	6.12642895146304	8.14286570636497	1.04972232631704	-4.11887147379783	1.02157134552573	7.41930277991747	6.44998578316142	4.31869173942898	5.78088850806867	-0.211805766191213	4.78483699828168	2.82548544258543	3.54521700021857	7.43741824393592	1.73878136881798	1.56105923066612	5.10171707036457	4.82959133964263	4.65587735813689	1.60600137208849	-0.367157945598741	7.6654492888363	0.654542378930959	90	0	2
18	3.02728535833385	1.03861647844159	1.81961610965458	2.25177252479449	3.97076094723341	3.91321662217034	2.4998516735683	3.73718555826262	5.12444175716307	7	3.1102338974496	4.94158695720923	3.90978901062747	2.8574709514718	4.59086170635191	1.28723880405912	6.46641919141003	1.25574209291827	2.77864107065584	2.37581212198995	1.13282235606535	3.576018082083	2.71694708561291	4.9278888228242	7.56601338473624	-5.21736349263724	-5.95317136110443	1.22241434479323	0.882032281942817	-0.35788114772029	5.37774345983437	0.874442652422432	1.08277873906648	3.91349094666156	10.4111152297671	-5.40390788964104	5.12486304104966	-3.94603907221493	5.25763893513242	0.673738761850637	2.77636020394934	3.22102503430364	-1.47440900198493	4.64631610860355	4.08604570349424	4.84384764835916	84.75	0	2
19	4.45175438439452	1	3.48245197803275	3.8157685742541	1.15546706973603	1.64018082824575	3.44181959259504	6.28019978738196	2.04047711901475	2.42683796090364	3.47205867918932	7	3.34524296947641	2.12878636755674	4.43568470413601	4.02010864999421	6.5971002962082	6.65306109957906	1.172968167576	5.14537887684402	2.22201816501627	3.8970196417323	3.01134373437979	1.4080940876945	3.91199163245215	-1.02651781208853	-0.650710595166918	-3.16044269956933	-2.43186684149627	-0.526146895919537	5.8209575822151	8.75805330016714	-2.44570621573211	1.49111757650892	3.18996604863247	4.6979975218734	8.8104044456523	-2.87636280364585	5.17845812840944	6.5844205203671	3.14576982533272	1.81106957987147	6.10485649282733	10.455224088284	7.16602131154338	-0.139623446767685	102.5	0	2
20	3.71556511360467	2.22560786551641	4.78464008145755	3.27340647553844	1	3.26612813198205	2.06305725502258	6.57121030528728	3.79803185528095	1.00234514492774	1	6.3746588775844	5.17358344150446	4.12119721184293	6.93729016799708	3.69620405258223	7	3.97339569992491	5.38200039299407	2.38774180360082	5.7292829996257	3.7257825817559	5.50716974126665	0.0643146159929303	3.42862520880369	-1.07592306898826	3.6012258695923	2.86875209060865	0.704366249105105	7.6399111940716	4.09111667911553	0.228405386524881	-2.13784200826265	5.62482268195023	7.11299382870169	7.2010053282855	5.19586212587728	1.54968680401216	3.96401428621403	6.57747342098272	6.00300106875654	3.37519404586473	5.82282607934136	9.15128446343165	9.97113486901978	-2.14660771823954	87.25	0	2
21	2.09046422967279	1	5.51527325561209	1.85048608922768	3.6029618512337	2.81548347667513	5.34968946506413	4.52643350410633	3.99552817426273	1.96012225057639	5.24317977543452	1.35812675570216	3.27769110269857	4.2157089791696	2.89987459128942	2.86396498715982	5.752555675274	5.86720233268915	1.13625707265716	1.9345051534012	4.17146329450305	4.37875195759271	6.40889419314266	2.43789832347085	3.62891896702663	-0.590944778011007	-0.170516118514859	1.45381987736811	6.09591920876576	3.06164328345346	5.75087043354007	-1.05067145413679	0.105648047984912	2.4313013608686	2.26993421415626	5.88596168246788	6.13946234417506	4.36187920384747	1.80353966599068	2.37098781956511	5.11693670256402	4.75821568390038	3.17245336753874	-0.382744525055081	6.93493709978573	-0.0647860768767809	97	0	2
22	1.96702938558691	2.9066775865113	4.16561115375609	1.8098460485463	3.80029219806577	1	2.20238756013714	2.16785655721094	1.33969167483984	5.92433764262307	2.65545058062649	3.97673315275362	1	5.14949521194531	2.25955405859726	2.79681113613605	1.46911313317354	3.955058399795	1.57580759550515	6.47061863103414	7	3.94999113628557	2.67682204455357	-2.23741878235384	8.58997735501483	4.91085525920974	-7.06033528257602	-4.40601146300478	2.31023369298958	2.43110686609371	6.49484546791951	6.18253836603128	5.3687530977376	2.5475901612138	9.05168726905571	5.4559014111664	4.60856865843695	2.26043436663192	8.12096689419572	5.63813313057182	4.44601733480157	5.62279901480316	6.48704731845993	6.7844762405407	0.0416229040527449	1.86799749140695	94.75	0	2
23	2.7387781936163	1.10420731608445	3.55792960790469	2.50163714597149	2.94892673111175	3.78461592813512	3.55195115658671	5.19762530579805	5.5185962420611	4.47519794261372	2.71036377458354	5.23223355494652	1.56413849545721	6.29407071738902	1	6.18194437241215	1.60501927561098	3.70141578660387	4.65067259102525	3.22175675578232	5.16194243035239	7	6.45288707346814	2.87834691309225	5.46900197732167	1.0042587768731	-4.43828227990224	-1.08519210108443	9.19974158519896	6.78425048705354	8.84988427409281	4.92759253908641	-2.71312885562767	8.38826586852357	5.40147895798173	4.36406077850084	1.32433824061698	4.64789418740479	4.8614310002347	6.47559839828914	3.78160888486303	1.5398979590658	4.71036852932582	7.33363630826268	10.3479109805219	7.78177981181196	97.5	0	2
24	1.54565016909995	1	4.64562777547115	3.49148881456445	5.34433647011964	1	4.56281797082982	3.5220361718911	1	3.44033588944638	1.07412253871528	2.88824287760505	4.85956849610038	3.26549592188606	2.34789249767398	4.93003699925452	1.96242275143781	7	1	6.3986451053377	6.72344438021306	5.84859768071389	4.37390415353363	0.466502420582545	1.92825830921928	7.28592746995353	-0.566658077572874	-0.71380881576219	8.86012023792252	5.52918669010929	7.82418074198748	4.30128451569079	-0.138501316648569	0.311164622710828	10.237562006306	4.516955738961	8.56562146343362	-1.45554466869919	-3.38853088916228	7.31499186969305	4.96793205557311	9.50476829683613	1.95368909080348	0.29592051763816	6.30936898097815	0.939669330919247	78.25	0	2
25	4.78029806990109	1.12011219025437	2.68800204156252	3.47869763803037	1	2.20230941900723	2.80252011305932	7	1.51544565016193	2.11897627978435	2.53790382837626	6.51867243878018	7	4.09766611417832	4.71266202471631	5.59788819290004	3.3187193968683	2.25544100933797	3.05358479655184	2.1802641520638	5.91084544510516	4.97270157679705	1	1.41228301319184	3.27807279849502	-2.17441851455538	-0.936116277964882	-3.83572536370409	-1.36179205514093	-0.00757312416980564	6.8652342943639	9.2563230411847	-0.221834600669096	1.38783150219486	7.78165149028491	1.38538193193836	9.31614177140867	4.02149947902707	6.35122649985887	1.24665910423556	4.94320071823334	6.85698491080118	4.30345855799299	-2.28740751560272	8.41049857017061	-0.18077866512531	115	0	2
26	1.42054770969966	1.12224159498505	6.01713561928747	1.40883958633962	5.01376036886868	6.43405807358048	5.11278557175854	2.38444967460605	3.6136401934045	6.15614916479382	2.41984094432645	6.51868631272448	2.30998594504888	5.19252570396802	3.88783956940791	1.13185114356173	6.70923122660117	2.22163026948258	1	3.62639274929877	5.23416616930796	6.21735718847089	5.86439264520554	-3.38595281498002	9.31987204424414	5.94394258553707	-7.48763219482186	-6.79333755462992	4.44069879398667	8.33641700861785	3.64648720549253	6.3819933103622	2.70927205250344	0.727049605597278	2.09654463742472	-5.38819655243928	5.03792438392919	3.88038695231782	1.4706567793253	-0.134920527091557	6.63299187790096	2.63336535649447	7.16193497802714	8.36050408135467	5.2488438524487	-2.92875849711088	86.75	0	2
27	3.59513191363276	3.96921857806839	7	3.58795178526551	6.64306809772225	2.9497519926083	2.16590176844988	5.90079342736868	4.3662388817689	5.52087909022629	3.56636438243536	2.26146296891644	1.58033871605218	5.73232801080927	2.24401797859919	5.56840909445073	1	6.28278159226269	2.84793128584219	2.01468059860958	3.22923566725176	3.54223716685862	5.83025138808199	2.03197477976189	0.530537233315749	4.89783554617618	1.21861293769229	0.936665918389806	-1.201672955182	5.17895815871704	5.78493771977583	4.29749762004661	-0.67617088088374	-4.19559470681439	2.72376214358139	5.7524081901537	11.2614505597358	2.89719350989107	1.70067267079505	6.88561407922361	5.66052923211995	3.81315129158934	3.95631856130968	9.63698004094499	6.97820199466024	3.77248803959695	80.5	0	2
28	1.24717870798822	1.46502309895244	6.22259990396178	1	3.63025003681097	5.5845825110003	5.54665439941114	4.21023222044836	2.23471611849447	7	5.55294351861749	6.93019139774596	3.48837922187885	7	3.42262248477506	6.53761116822885	4.4753521997468	6.86585952746572	1.77562371596214	3.91642216552475	5.27871065227361	1	6.4963133824122	-3.95715022799047	9.17625324068385	5.89031129364991	-8.96414320544629	-4.58590787640402	5.54147901165606	8.09119807049067	3.51231278697922	6.32417461788585	-0.433198667832488	-3.76341920663208	1.63333520578227	-4.38539900569283	5.46205082011558	-1.04323448703545	1.92872228035494	7.2248509712558	6.86242730714561	3.26919104002534	6.44251007308284	6.95173500894621	6.10854904334949	1.93709981629175	89.25	0	2
29	2.9457926430937	2.11820869182927	3.39036148268697	3.02530620675697	2.16576646220293	4.80688220828968	5.42349808403195	5.12643912617941	4.69600479670904	1.42275752858901	4.37858792954404	2.39867739047667	4.57736783422699	6.14584938014608	1	5.34051464836872	2.19731219001449	5.98877923880325	1.51195623045027	4.33589782598152	5.29526678181971	1	4.32490998492497	0.961118792621806	6.87752628893111	1.5160889582237	-6.13703815437645	-3.49558659936	7.99350659233204	2.34573935271926	3.66067539581453	4.51519220681185	-2.57779781249759	0.463556026953513	9.20579245130235	6.1734296898777	3.77518157431916	-2.56836924177771	5.80525725472264	5.86727227858007	4.69425987310501	1.48513531889273	-2.22112613796259	2.48809104856671	6.58133786904495	-1.42966744669073	79	0	2
30	3.03434365154361	3.84693235832784	7	4.50075921632878	6.62495228224696	3.65776659961246	4.64142916064406	1.84315483400741	2.95522353657884	5.03391088226427	4.60042727952352	1.26891254479159	1.5039872500942	4.93289231276236	3.04099999667618	5.63684574664158	7	6.53397389709813	5.87376596472213	1.63606286505027	3.82309427600756	6.74033859257399	1.11180926161557	2.066991090377	0.101731356328651	5.31794230484766	1.05938723256124	0.329281095394334	2.18578388678136	1.96331350119259	6.03753875279385	5.31916981268064	3.05269949141423	-5.25388174195348	3.92801486633854	10.7982337680646	6.48031627046382	2.37263739746026	5.87317871305172	5.77345243206268	-0.0977317961898744	3.05542054192223	3.09403238179458	4.97594049705375	7.60788926261776	0.635692503072647	84.75	0	2
31	5.41602516250052	4.29958657720568	2.02212012999748	1.1194351862174	2.39800629884671	5.1825987384802	5.16485233877118	1	2.20060851499583	7	3.88596366769699	5.96971015415295	1	3.88974736911971	1	6.03657830032129	4.61852347837305	4.43084901238396	6.22905464979881	1.84847096587838	6.19810303817661	2.42221506430255	1.91124062476543	1.08342876115128	3.37308534073471	4.043807698014	-6.73328976087268	1.38576314520398	-2.51982995482264	5.25719746713923	9.45216680005822	5.12869774278725	-3.6703355771425	-0.297898746091303	10.2507825508361	4.67632931346259	2.01504080761638	-0.0258568844528528	5.11936816942587	5.96152990438649	2.28542644808178	4.58110126369297	1.45020802786174	5.12109692502208	-3.43367655209155	6.37112549746796	84.5	0	2
32	2.59895082032904	1.43170444409143	2.9550566600885	1.84341988439926	2.75727624852615	7	1.86627489369186	3.17643804888641	1	4.07999579357666	3.85994921173417	5.59758497192788	2.50505034822441	6.48523884724056	2.59589683365145	1.88822962493537	1.95668115995665	4.4364786949563	1.39227960824282	1.92762229142077	6.96372836525572	6.44076521987266	4.58706974296171	4.04601353493856	7.33469907022461	0.885704012508838	-3.58316621670895	0.018216211334685	7.75410432585219	8.69390887052695	7.38673456988056	4.38061340620172	3.1682046129084	5.42527267142525	11.0767816052449	1.51562991584587	5.84898841545899	4.33183602663992	0.54177861143628	5.26127540216848	1.44734816886264	3.41563735235873	1.06818549667507	8.33376344847543	1.68042776451319	5.29703614728771	105.25	0	2
33	1	3.34171032425718	6.00142631827055	1.54269069367896	6.22163658705646	3.38824624850118	2.60169683402937	4.81452049455581	4.57321818262388	6.847756725018	1	3.74029334673802	2.43649819785778	1	3.62383383342033	5.99593620204837	5.07887433288354	4.94047742214998	5.79687901239061	1.18238198473023	2.11063079641138	3.85126379831288	4.2168870114349	3.02758324957066	1.63087578424684	6.00628869109157	1.43595989560832	-2.03752474549854	5.50317704971449	-0.360320753961773	8.29410175620708	1.51457715468103	-0.924175252249516	9.07183535605447	7.82798936541594	9.99197915651741	9.43891152028897	2.581481431436	5.44588920909342	5.87911735340603	6.48395943161914	4.41790217681039	3.35442655406419	7.40753042235309	1.72138565567106	4.10008581043815	94	0	2
34	2.81300880901038	4.42943596294118	6.16426732089494	4.9947364779524	6.23078982408837	4.15462171694258	2.76173838088586	1.91964085182667	4.93383128194954	4.34210726991384	4.42955090904928	1.59918848879713	2.2748056130399	5.43419636313153	2.83577383234751	6.72572997802478	2.02987350239588	6.26653340903428	5.12624132160253	1.57975890478881	6.41853436722793	3.70650981387909	5.93697884735078	1.61908570791456	2.0956862473715	4.97243600612198	0.980438671088737	-0.335676687923986	1.75633804595786	5.35446929990977	6.75078401288081	4.54941166682461	2.8845444552079	-4.74015456648499	0.798662152615003	5.22462567381196	7.06267490686057	2.30374651498496	0.851476014726283	7.01732956163065	4.23400044694929	3.5630310559592	3.97362091484445	11.2788316235805	7.61459153526746	-1.25349896652057	91.75	0	2
35	3.63658122483363	1.45730649532379	2.48243247948537	1.88061824743151	2.59134118527588	6.14972798521834	3.38290986395582	3.04587646768348	1.63399666140211	1.38168953687872	2.65503036328552	7	1.32280984796764	4.38477672600124	5.28337398366671	6.32166233375022	7	4.75746176151337	2.97093761624739	2.50347626568677	2.29899502778012	4.3466914394546	6.27023182302176	4.31796973832759	5.23347773310032	-5.19330204337712	-5.29215796622859	0.626691908596745	1.28799994458248	2.8065741199894	4.4354045952979	4.35572941079358	-1.20323642061613	1.5879018678775	7.35383070247663	5.02776736530853	4.0087526700289	-0.950429181445886	3.38185817984252	5.81090645390941	12.412601613097	2.54701155947121	-0.379030521409116	8.60163787010231	2.28553971042623	0.609985321306328	93.5	0	2
36	5.11520048371207	1	4.32868275829851	4.81697737230807	1	2.54392802792324	1	5.28486558356033	1.72333858254231	5.46878586635948	3.42034344306689	3.59506501209542	2.38297640032612	5.98188194558331	1.36142983572858	6.79957797488376	2.07760233487099	1.92192387615803	1.74789917163635	4.61248500183694	4.28853577680639	2.33468024115508	1.59568101217142	3.76166524566757	3.43453770882766	1.14700180660761	-0.557723661273924	-1.91156784226352	1.89893852509243	6.95624935934118	5.7174115381857	8.01656146090465	-2.48005947885951	-2.26740768127784	6.13787770614319	7.38039021613006	10.0841234997674	2.99145095659472	1.99692235784614	12.1702357148726	1.28802900092304	2.56291213349596	6.01528240196355	2.80999790488014	-3.22430718127561	-4.51407252702227	104.25	0	2
37	2.91548486306592	3.95848210699831	4.09421727364892	2.55660258117701	6.55214025960041	2.22143675787594	7	6.4401061910055	3.01926019975715	4.03210361946781	4.73962599934512	5.32974107391282	3.84746633656591	3.52539442477417	1.13681474399948	2.12376151593614	6.80450987420221	5.72832695296925	1.49188714321003	5.37150033048513	5.85289769402292	4.56361012996403	6.47988344582625	6.42412536055281	8.77620627142707	1.70889408207503	-7.49092112252453	1.24134351836605	2.5165130483726	0.354377621155706	-0.178099062343007	1.19458215350298	2.24293085418782	2.19323643974795	1.74177339276241	8.16402663266028	10.8436341671743	-1.71184700780708	4.89477881867526	6.76374451197694	-1.38655428916579	3.03350251605441	5.17505053156866	7.14789528731156	8.69228734062775	4.40884169724629	97	0	2
38	1.77364200414019	1	5.06302858736889	4.47462154513193	4.7510792093227	3.38279296176283	4.97288016337091	6.20156285886174	1	2.71920149428323	1.49025989819387	2.65121028480682	3.96178694606802	3.91369215443049	6.25788934360332	6.37775431371977	1.01072609618416	6.54986240418847	4.62172555928134	5.12154663050739	5.75524770779706	5.35499506888114	5.14088058033983	0.517083819292306	1.80761989243544	7.26690090460047	-0.99336006638027	-0.782884771055589	6.75745152173039	3.69497671233534	6.28193608008392	11.4435307519226	1.25152008167676	0.0311359611947773	9.64404083132731	6.12099902081339	4.49248645644167	5.49437686699057	6.34047873382449	6.83952797006741	1.85607827229321	9.73834867548882	-1.11773480105021	0.642725133541024	4.67022451211271	1.01014612273482	82.75	0	2
39	5.80517353169394	4.27746383642986	1.50500868875332	2.81421647300933	2.03298542018217	5.1448928068234	4.71658560271115	3.67338799376632	1.4477504657709	7	2.56310967090311	5.91603141449652	1.05409452600022	1	1	5.61875931043323	3.76584429851837	6.86976245785476	4.83560022792502	1.78408455995719	3.99006238625527	2.20437605596234	2.81842954722361	1.80305344319807	3.87837490725523	4.92486811974102	-7.60509024080839	2.61299327116399	2.80375009760359	5.69043347500271	8.4667681086957	2.21857122984901	-3.96424059214492	0.384054249809683	7.44412718143191	5.10797123289305	2.74069201401738	0.120256150859484	0.596843693426845	5.08142798874717	4.39235733489876	4.16079065860106	2.10597501834893	5.83531162869574	-2.79921265474221	-4.7046940476481	74.5	0	2
40	1.89194521081881	1	4.70215585167267	1	3.47983810644178	1.27277534012526	1	1.8970473890324	3.60491734157712	1.53468788480874	3.4030982767187	5.91149597052206	1	4.93326662275033	3.64092946222217	2.08722343339559	7	1.05493680003147	1.88633863462564	4.07490133577572	2.23940846226329	3.33676345558173	4.95252090370969	-2.09695860353831	10.3414784263572	4.00571004394774	-7.11384412843449	-4.86091010544736	1.46958038379659	7.7117215690679	3.42828774447057	4.1744197339825	-3.31186951962525	-2.56307553754713	9.33543861294356	3.06857508486799	-3.30296202429713	-3.99537095332444	3.78157796990626	3.6676988161777	0.596022878589994	11.1549968550599	7.31254685176481	0.722164114234823	9.97799943815062	4.38979314369579	86.25	0	2
41	3.40758536215329	1.10096531356853	4.98227059964083	1.00468053640661	1.79061268730806	5.05357041016521	2.79368279842417	4.17946551700651	2.27978879488815	6.66819458634537	5.43611864820699	4.9992165327381	2.17644250539692	2.05135069936971	2.46335368557472	6.50580786387481	6.9777045743727	2.3824211978521	2.04343719446671	2.0808472385776	5.84164393958721	4.6129295022937	5.47172709542397	-3.52032699105477	3.80413642657079	-4.04702345368701	-4.631185406626	-1.64758856065621	10.0827622518548	5.44298475128455	9.19071324444162	1.08166995882192	-1.34157673534195	10.959038025836	3.13379532168332	8.1566293219241	6.05330359590511	2.68684492561693	1.13957082292257	6.62760622549156	4.33713782255306	6.73827275488768	4.77573773331968	9.27813332488618	4.04119342303984	0.969444698397902	99	0	2
42	3.84364480551601	3.71517696892223	6.44483994433641	2.78168292869377	4.72583725388772	4.12142821217159	2.40519861561995	7	5.18549881055614	4.59519220018282	3.04757636629235	2.98347005958165	1.29761296912883	3.65398694213496	5.90427305691967	6.51533569923286	2.08815914710362	6.73809520419506	1.08910165387161	1	4.56270205871427	2.90825318432438	3.03123522470517	2.07569145610884	1.76886974360233	5.69485678094524	1.6100125712369	-0.193762288939113	8.3694876386218	3.06423601895395	8.19216920419594	3.12122377986114	3.2736681747835	-4.59514448222811	6.23984455236204	9.1539660417156	1.94198584003912	5.91760676009541	2.91354107284651	6.5332307028773	-0.549078169136966	2.40476822860758	5.91557915362853	2.35859930910292	5.78032374181781	-0.638184974270962	75.75	0	2
43	1	3.42811155427013	6.32007649509571	4.1799474582712	3.29791951104994	5.83088721252185	3.45811467076167	2.9212759931936	1.65202481543543	1	7	5.70040915463493	3.75112472206031	2.64028533523891	5.79926757080431	4.35768299625439	3.37266685436856	1.34784834519381	2.32131677511668	4.44867123995732	7	3.25081369673306	1	3.06042384660741	1.71869615953659	9.35826629355444	-1.0573306758423	-1.03241705582472	7.23219023402363	6.63308524202509	1.05496993336791	3.76453385352929	0.312150097617168	-4.61577676134082	2.59849804140185	1.43317231604022	1.91631002902047	5.95573624978176	8.04578493303006	6.65469563052263	3.67126617959959	0.678161442820165	0.279904594565893	8.74078840287572	6.69403930847859	9.80058387530209	81.5	0	2
44	1.23944574786647	3.18948725098619	7	1.92448629409563	2.42941189727699	4.10251512871038	4.17936894579535	4.94013802519711	2.05041302827653	1.19680143198204	7	1.04504033834943	1	5.95073523894702	1	5.91672468310977	4.79718843812172	7	1.67864146211702	1	1	1.83306704190346	1.46974703809582	3.90968077778156	0.752826889915462	7.73249343693835	-1.82811667678795	-0.387431007800752	8.18555066004037	3.59282482155614	9.25586097798656	-1.37712126569071	-2.1878301602612	10.6606234811468	9.06074255236454	7.32847305357163	-0.332201586536788	5.54471722708969	6.83496078122051	2.81502228759169	7.4386639374472	4.56561793854912	5.62754400234036	5.86644440299745	5.00605626851075	-5.0856240423725	91.25	0	2
45	2.1070019331398	5.13600436591187	6.04777555614013	1.3465035983265	5.80085652495479	4.50300411219991	6.33719031831748	5.41139074815407	1.88384117407286	7	1	1	2.67116698306049	7	2.73734267345091	5.2875061736463	6.34543581275157	1	7	3.69761999744886	5.03756192834332	7	5.71458566935703	2.06025191155646	2.36996943484502	4.58212866611348	-0.848440206722304	-2.40605854127999	-1.44956461445615	2.13002866208053	9.00208248734342	0.803227683967733	-3.02271852659059	2.68930394186128	10.0895966746651	9.35940049301103	3.37399009333487	4.35400596160827	3.66404130261713	-0.3875487496621	0.00049628494737447	2.11579282497868	4.63607582584599	2.70471872058074	9.77599518174239	11.1054207667023	91	0	2
46	6.28241088182819	4.21301112140728	2.67518160468769	2.7077520409724	2.4350407199418	2.92139931794968	3.45127592094073	5.00451505298502	4.10802705191305	2.98065619896635	4.78314710014184	2.43835240093791	2.21585412286011	6.28325742265138	4.55051562353286	5.31753266718962	2.02345897404493	2.02966984457199	1	2.64914083832582	2.58674253003257	1.44273685919636	5.08603511375934	1.69512044860608	2.73417361056673	2.74417626169062	-7.09944034258447	3.08530194551036	15.7655879296664	5.3779918648675	8.56833860667818	7.81620778839425	-1.05160373653454	-5.79772997006021	7.0837841198715	4.13399326697478	0.0415665693376072	-3.3260480558094	2.7827587042863	4.71316614699237	0.119602998227705	2.2961657523863	3.309159010021	4.55173129663496	6.62399806142729	6.19349690835513	86.75	0	2
47	4.09424260418392	1	6.03212872229318	3.19419329049706	2.01579041524028	4.40003721977577	2.93121260745089	6.41247359555664	2.475638519635	1.59782594974068	2.30952177710453	5.56880269197538	1	5.02708304523393	2.61397508836731	4.70588098064839	5.83226142835804	7	2.4602495406525	2.77647363231522	6.31794167465388	1.62936915934916	4.43150803180501	1.42666955306333	3.58237557870685	0.846153453587078	1.46059050155857	-4.03931357839915	5.93482607603151	3.44774033098678	5.89794967974337	6.39230691989789	4.8890535270858	3.31675446608732	3.60149167057116	5.56325361309219	2.14007401147736	3.01004027163335	1.21504682657769	7.89014211937863	5.98826219260402	4.38264901337797	1.6029197938598	3.13666981739312	8.66910547375416	-2.20460318421368	82.5	0	2
48	1.33858783805554	1.30489814992589	5.58184263434255	1.11820315643152	2.45608524309524	7	1.27645549600256	6.12665462998544	2.3756934459026	3.01648815629485	2.1620498179983	6.62488857506008	1.37857908243088	2.77741705483053	4.37851219643696	2.86951711233648	7	1.68081713394516	2.51427624454089	2.2446212614292	6.54582733097612	7	7	2.08990676521781	3.21538936286875	0.780360550647967	-0.953041653039405	0.292534180570777	4.26099409579822	1.93797473979386	0.708371418176174	5.52384101117296	0.674060832033924	0.884182908094541	9.39131970484319	1.82740305333946	4.32526107038205	4.54012763482939	5.57708259835288	3.76298908511529	2.08225747008225	3.40090084606759	8.36383674998987	7.02968739393163	5.59695404752636	4.47164906287913	90.25	0	2
49	1.89741208582314	3.06730319433186	5.63886147859062	2.72607559740415	6.91134865199253	5.93205629285359	3.0408548429541	6.57442801870648	3.01445162132542	6.32804585528677	2.82276917781691	6.43643679516513	4.48503362986741	1.13366771963682	4.46277629480332	4.48906531643296	3.28037857894922	6.03478418169863	3.44882695393602	2.09673430873656	7	4.27332765112427	7	3.5353574033236	1.88362178311802	3.63926600749695	-0.28527756461652	-0.973500602355449	1.6581381143664	-1.2093027926838	2.9580356271937	0.737030464216581	-0.232642757108096	0.225842015437227	8.88769773033309	9.66640492293406	9.38103724936158	4.21529914527324	4.14210615217305	-0.924767271441932	0.421815228556573	0.802972912753045	1.22101657165134	9.25198034475615	6.68082720439194	2.43792888567896	92	0	2
50	3.43189747756095	3.26893596446305	3.25758118208094	1.58476067030862	3.7631088419206	1	4.81721108148763	3.51602238893835	1.51631950202462	7	2.05883018584404	3.40328127492609	4.54501931051625	1.51484890204384	2.12112214933411	5.2234290195642	2.28747722684621	2.96203279788238	4.65344316079097	4.14988009798479	5.46690134910995	1.10757407304774	1.21364408496723	1.48274783204425	7.20727273978696	0.107117974107285	-7.29029683971708	-3.74894913565932	9.26618332957	1.7899599380747	6.53014592889372	2.68764163044281	0.583626329027785	1.92274069296475	9.24898867363196	8.67591256563515	4.84864308912335	0.417770435772757	4.88818946639008	8.05799245433274	6.15165107882621	-0.555325297917085	0.877076619223842	7.83549132314006	9.20757753662969	1.7892046627145	73.75	0	2
51	2.66596268763977	4.66325930593125	4.88010964699837	1.99316776986544	1.96944012479088	7	4.15190507322282	5.27828052225965	1.67605152038463	2.82544305314978	2.56719390418201	2.54552190867914	3.61999028530892	4.95153853723396	6.11428974957927	4.14103531854381	4.84652580524385	1.6505853802975	5.73465553399272	2.66862662822812	6.45215195498553	2.04423872006597	3.30658088287158	1.32620190576808	3.71091962560821	0.930869320578924	-5.98989629451481	-4.18334476200321	3.81891472660458	6.58041745733734	7.54113728450699	6.38689080234242	-2.3881137146415	3.22009306393218	3.58742267719745	5.71225958154344	4.55426918765153	-2.04281029580864	6.25662957513979	5.0008532140857	4.4763677329095	4.91495453967243	3.07177287217138	2.03438665272366	6.40130498801881	3.40489202743456	94.5	0	2
52	2.35715318139748	3.33267532709605	2.08924251645668	1.58651339802751	1.58305559360968	4.46076373635619	2.18679784768173	7	3.14506643171287	5.58907732514584	1.61051146545702	7	2.46998794959958	1.21035671923108	6.98217232260639	6.01883475225489	4.49572728454732	6.7582989388049	7	4.36689703858315	5.92647564562622	7	7	-0.211771528750214	2.39108911189399	-1.21529202651202	-0.227574210067616	-1.05343326722713	3.70102976297653	6.87249912950622	8.09025008142067	2.6330879753518	2.55890747814732	3.12272253136818	6.40403738622433	3.49865573739317	5.21152721558975	0.0417378126085688	7.34255384110262	7.67148622321641	6.23260003032897	8.11760986924108	0.889230137761539	5.78169061100243	7.7970050882758	9.34513635820399	82.25	0	2
53	6.10356768021445	2.58395753983994	3.30207496196178	1.23639269521473	1.5627160313538	7	3.01437593629451	2.31209906586399	2.96151458676935	3.11159994572771	5.30156407761646	3.03855614948649	6.34402977348443	5.95679864513414	1.62229715516561	6.79065818094909	6.51701621810118	6.72725122615558	2.01233993736134	1	1	5.55184796556711	6.90322148340383	3.49460791828159	1.67267764876553	0.719523855961499	-7.93534115548023	1.72994123386457	5.44113558707984	1.03180895605157	3.40715390056028	7.14456709977195	-1.03627795551841	7.80199665689538	3.25482412070462	6.65656553055731	5.68068040680816	1.0620594598556	4.78232819281829	4.04947808842206	2.71255892341123	7.0678754918382	9.35012953924086	0.625906932298077	2.11953167707406	4.24036994372371	88	0	2
54	1.54749950072492	4.33192398231605	3.4811301640083	2.07339212072007	1.9605853985735	6.97198540225912	3.89989464071715	2.46376659920206	2.03636688753358	2.64196534296404	3.11680269215142	5.82309045790931	3.14660751572439	1.74283937014453	4.93021806576415	2.61660523540142	1.65377113100727	7	2.58115474316855	1.8808317277349	5.74670583122404	1.54816446145154	2.90036165440588	1.05856255486261	4.88554907318002	0.249267430567659	-5.8481946954907	-3.77314366629502	10.2367156933861	1.68352807382492	3.84740404221883	3.69435989517432	-1.56660058781678	-1.82162185308946	10.686233044173	1.54903938583493	1.28839022467237	-2.84002735787319	5.65398109479535	2.47402432680155	5.02427336485792	5.12873343503502	0.781929355987595	7.51124456715423	5.69410770026506	-3.20183834996517	90.75	0	2
55	7	4.64016490984444	5.68894456463369	1	1.23520681448393	5.71741209009232	4.03974537964453	4.04527783074887	1	2.09839780599096	2.32805598681559	6.63710236427806	1.38064823547844	6.16659652407561	1.84134281965583	1.46741708375951	2.73288443314859	5.3338615551503	4.46597287626213	3.78132171992786	5.2278972380721	1.17849787839679	6.40262468567432	3.45919213068498	2.5518829644938	2.71578429862435	-5.22341934590223	2.24903527917392	1.44139245844321	3.27575562517948	7.91578171224778	6.85053358383626	1.51647860459708	-3.1585536641658	3.57254777048227	7.78875044173595	0.783060107924678	-2.98412588665562	0.256159313428759	4.21561039865726	1.92695916537196	1.73300149443723	0.846788737432035	0.341284058969095	6.46799267660851	5.20334754387679	73.5	0	2
56	4.54679290476121	1.37627631632533	7	1.94694569893713	1.68391971554046	6.20989801417162	1.65382393868281	2.20020803198173	2.06165550416856	5.50462187949832	5.55158986601381	5.72888519668927	4.19523879492608	1.8993316390697	2.36045450408396	1	1.52783110822829	6.74050311757717	5.13854907565384	4.64950059085785	2.15650286612731	6.52108261933564	3.66421330164018	2.69847924978785	-0.0156673715940847	3.55313235918805	3.08230661039522	-2.17814730562126	3.02174909718853	5.21530214572075	4.93532184294699	8.05000449957451	0.348153205322556	0.824518330525342	3.86222383585399	5.78213737441907	9.06588573727742	-1.44656842004274	1.77501784424294	12.7388014276989	1.79037808576552	2.75759114128001	5.64915586543616	1.9093246690843	8.27142370037818	3.88837050682444	81.25	0	2
57	2.35072461835912	3.76629494676459	5.95443701665904	2.67995653339731	6.55478413604668	4.3171271985997	3.90366113405589	5.43408634283273	3.92618275986365	5.94412898047666	2.9117568341891	3.76059814472734	4.8834668370061	1.0313834067293	3.76904103012015	3.88085283423502	2.91649975094793	6.04520758601836	2.27638325908199	2.48379699099963	6.23506113653103	4.34938912571347	6.56773286619522	4.24496894439137	1.96718636459632	4.07816169710783	0.537385549724171	-0.945302547091298	11.1661033189727	7.59314568754591	8.53387946507083	1.92872040310092	-1.19617628396729	1.60254832795842	9.15496792765672	9.31333123488968	9.19970049070326	6.05490340484133	4.44543777658946	0.400494719214299	0.926150004221865	1.21238667819238	1.23357615666024	9.72862823960219	7.20695568565223	2.3265307545365	83	0	2
58	4.81895751644337	1	2.72825659716993	3.84728449885669	1	2.75281818510554	3.15601504280606	6.55564102297301	2.36573255656631	1.74436719543605	2.94363230370061	6.90497850107067	2.57135721919904	2.61069908150901	4.75971223689755	5.62068972312613	7	2.66287402829392	2.59596185679895	2.52455147949003	6.20266685331692	2.16794024025477	1	2.35121482468146	3.84645797496065	-1.72156321798744	-1.10148068979377	-3.24708797076656	2.72286223886677	0.0402174118254083	7.01641117595867	2.35597113311692	0.685159983995668	2.19206216072295	3.83734082989208	1.97824444986473	6.45928738961904	4.58234113620984	1.40629148032169	7.75531940335619	3.57603915108458	6.51611091432887	3.4393221640614	-2.4560269526079	7.55413542088787	0.410497941091901	97.75	0	2
59	5.64670445529503	2.29965891213157	1	2.02652287592837	3.3813053377238	1	4.49771778153289	6.66224442712376	2.04630180417305	2.14577153372798	2.99235490661333	4.51990044017493	6.58414846973627	1.5929111582096	1.81692472236241	5.49092076819684	5.02055407020599	4.26837087496689	1.09640073787196	1	4.39248629891088	1	5.27648455352589	3.20872381167903	9.08954568467443	-7.47185180776066	-3.74706891808771	-1.29113559149791	10.0792903880527	-0.614651783064	4.50685539766916	7.00360863910039	-1.05863183694759	11.276083759824	3.93639733318324	6.46963798611798	0.227270757266332	3.81760009327044	2.27311256897489	10.8271125297593	11.1350082455468	4.92167254525962	0.7336093406037	9.07462079889543	2.48634655959234	0.988621725846065	73.5	0	2
60	1	1.78845804531235	7	4.69940242564509	5.930309523028	6.38716066457501	2.80403557266377	3.87791732581961	3.52046589121553	4.82533885775043	2.12399432910862	4.02422139328921	5.0321974811733	6.82863045222457	3.01216475044061	5.00731928678132	4.374586218736	1.68540781234769	1.57554756970572	1.9569533905768	2.39832611167168	6.88270252753783	1.66153511388808	3.36571719570772	1.51238156018234	9.87800902523743	-0.0964836132078615	0.745280350342161	5.73354713498186	1.47900478223246	6.77778548010846	3.78448042578713	1.53565805819259	10.6262814975157	0.818747620351292	3.19842439282583	3.11513185710471	5.47930377911662	2.48720382015371	9.45157829206588	7.79839133006707	1.27547273432492	2.51919224238741	8.00660060028121	6.28641759588255	-6.90220847911416	81.25	0	2
61	5.62341471545681	2.06780013783226	4.24458804547651	5.00828990555404	1.72791836727157	5.33693125093318	2.02221677557931	4.4192599846036	6.24403581612254	1.38735936280085	2.75961951724796	7	1.97790387373529	5.7870470675883	2.58743946094232	6.57316756675537	4.30726439688573	6.77354124834162	1.95416023042067	5.56089903930765	3.87079993309478	5.16075740359446	2.91176050937909	4.03430300122394	2.83728672955772	1.28949769369856	-1.00511930304768	-2.87872973993348	11.6398816169737	5.71067907229123	6.02431525399288	8.99480439453422	-2.00802413848358	1.20120243834536	3.29309780490421	6.72408214462235	4.67288148918458	2.39351206156955	1.96670164613847	12.1344604062666	4.58088243106123	1.88277222639632	6.31853438711315	3.0966202513479	6.09275631416991	4.21511144807637	92	0	2
62	1	2.16495382867502	7	4.90120676810139	3.53427255334212	6.42551811541477	1.77708528189047	1.41464979815404	2.21510190623546	1.96392136189426	1.84422927648997	3.11921209394195	7	1	6.9247966830572	1	1.80927020666019	2.63924647203276	1.19639990621869	5.20177111344776	1.12740390672349	1.60935380379446	2.36879143514162	-0.239069285325358	2.12975249607962	7.32964606071571	-0.496338555545854	0.0727850306848909	2.94772398941045	5.69976654794658	0.557354878741543	0.685157756891549	-0.0655121970056656	3.83692355023481	2.56728685099689	10.5548973761322	1.75101069478667	-3.20775829187318	1.91448851891893	4.88117302808745	2.83564783090708	-0.402503866576138	-3.35336695300628	2.54743690461777	6.80381798696934	5.94626434295942	66.75	0	2
63	2.45916235324263	4.04900409115858	1.02732877609449	2.31715486544764	4.57056165982692	6.49907272334711	1.63983833554244	2.30992492866793	6.91709255189707	2.25793367842582	1	7	3.58571492298186	6.29900563104152	3.94938230001841	4.14471241773165	4.69301307358944	3.41897850728712	3.84153797760542	2.29379727684027	1	6.19400726493812	1	4.71687229246927	7.89484047397572	-4.44336638142883	-7.39549974084424	-0.577557398919366	8.34196641659218	-0.282844474502557	0.169805974251899	4.66503255215047	-0.558611592429858	8.32415930660486	3.76424323815091	5.00654172535251	-1.59610748456881	3.08472036708591	5.46948460557611	2.92070808445036	5.13896886524924	0.0628615785478504	-1.56472570530922	1.58362346327166	10.5077336358117	-4.57182218534835	83.5	0	2
64	2.406893858647	1	5.96685589553375	2.36950851475115	1.80285854973967	3.98561409009536	3.58182512345605	4.93584105732096	1.85590926590331	3.49307772313473	3.76585274688643	7	2.50436401523145	5.36391181172115	7	5.8318782274188	3.99190790072383	3.82181624214893	3.20802758027116	1.15189497003245	5.21575738793667	4.98442492673546	7	-4.55057108483446	4.39825030968453	-3.87450080636421	-5.11279110566789	-0.0973687791444239	0.994612137601985	3.27771863353887	5.5467795134927	-2.59659687181042	2.9016578867893	-2.03002281447055	8.89176104543786	7.47599874956872	6.0748759927252	4.5761155458042	-1.2658898480642	3.51121878169835	4.92446510909024	5.55665206405776	0.600334901600268	0.875747319512443	4.20669844320725	6.22997003026014	92.25	0	2
65	2.30986284041406	2.77071780107903	7	3.29049039540635	4.91936682097963	5.08854559375522	1.12165280745524	7	2.14953646538898	4.50204448758196	2.49050491711001	1	1	5.14337860739138	2.23861186439748	6.45138449259945	5.28682726643613	5.4357034504813	1	2.69978321912092	4.40879671504284	1.62373672333169	1	1.7784289180955	0.0439464762600774	6.06865064450015	-0.681454463396308	0.00257251808293413	0.515699020113357	0.163958195827808	2.63836518890397	3.30485748466392	1.44835365074062	-0.193358309079979	8.35874008736013	1.27265947394781	8.29216228875889	-3.54700901585288	4.37252267757357	6.3429914459622	0.726113964373899	6.45430934081871	-2.86515509471047	0.735012028002167	1.74778316259592	7.21347394708117	82	0	2
66	4.20266136515376	1	2.3957879534141	1.65447167591887	1.29422588209519	7	2.28307555789642	1.85318158143558	1.0990756192996	6.12175345778256	6.00995371009192	4.34894585459788	3.64604503922831	3.55820954469636	3.50283398853854	6.02655155995102	3.06219898727633	6.41741147489159	1	1.34079592088256	2.62399415335605	5.17900590749267	3.01582035121628	-4.06110578569399	6.85965511742574	-1.35658586195261	-6.33182137771352	-0.664819794474223	2.60504989810109	5.40293375568989	7.58502670567977	-0.268140013948902	-0.132242732408249	-0.922879468466557	10.067448591355	0.520445757210815	3.12042622729618	2.92078917417189	9.12866363458506	4.4795485759878	5.07809141352634	1.06414449359254	6.2202328817305	4.91296940751749	8.29818828439645	4.11176349422737	94.75	0	2
67	2.86199489794299	4.11700197032036	7	1.87759627437532	6.97798751687852	6.30365149451527	2.82282982386236	2.40441356770602	1.40139279630705	4.16257633600058	5.85480175088409	2.69922616685381	3.57272306492898	6.56011531883068	5.05790705377783	6.59934603988267	2.66244519269685	6.79751762084013	3.75133322602761	1.54787781107738	1.0400199736512	1	1.58002901749823	4.55385481422899	3.36321841669783	-2.71549222921677	-7.23347798643177	-2.58507886569933	-0.911372026692818	7.04797795202164	0.975090249913374	2.53153529478324	1.51352388332201	-1.54381559386099	-0.178649774671972	6.35476930075462	10.198222933342	4.2779076645916	2.0854758288459	4.18051947190944	10.6061146130094	7.45970162033764	3.56359150218227	0.707597773332904	6.07871913334989	1.18287967044301	92.5	0	2
68	1.27731775548011	3.38805476440382	6.20431429541534	1	6.2776940475975	6.70995425582576	4.54080048771663	1	3.2119173750698	3.70726255428018	2.10529308430789	3.42945291779106	3.9268548141113	1.45871389678666	3.9802812972373	1.69173094051846	6.84980891695967	7	2.19283425332532	4.3401140459586	6.62210495224955	2.82110429781903	1	1.76071718936099	3.90810836264127	3.37423300646172	-0.4177616290301	-2.02560303655293	2.78853851597129	1.41504424324063	0.860064487128748	0.833664192861046	-0.92353372747742	2.7307801551523	9.15046492959419	7.10481213467317	8.12249257563118	4.04743360908637	5.52190624258795	3.70149737052474	1.57441441851048	-0.286779253454491	4.11082256156468	5.2357973112838	7.84071098687063	-0.964042402067725	78.25	0	2
69	2.77985169975614	1	5.10347424672056	1.55844544275162	3.75227124055629	1.13368065952565	1	1.62752489103516	2.18330291552687	3.52846758327958	2.38829535357062	7	1.11841710298863	4.01400388056856	4.37473608240112	6.84416559305247	4.68754978714631	5.8647697490393	1	7	5.11387031910962	1.48149883957731	5.75622503003842	-3.48623903488939	9.37055219703388	5.1455416628965	-8.22831882339191	-4.1878842793245	-0.088664290260977	1.14069673536936	5.18390013881627	9.54253450349409	0.193321943021772	4.04298272405399	5.66026442990796	7.59991194820648	4.01730154646989	-0.615104378721514	4.07072019715158	7.48715392399333	-2.32228572183743	8.05989773444015	-3.57250201873951	-1.88000017805103	6.68102735727579	5.72438206666381	81	0	2
70	1	3.46073193799975	5.9876414977502	1	5.96691640588028	1.04613045461471	4.57586775618946	4.48974113464844	4.53101092635764	7	1.2854208900564	3.9259162214472	1.21032191132455	5.26409661231558	4.75102799880322	6.17682697278093	5.50335826262033	5.85071229995813	4.84066877231649	2.39852479722609	2.02475528004667	2.84503194668184	6.36480768120038	4.01417615402748	1.74929104450113	5.22351926879236	0.231902185947184	-2.36418432761047	5.55558347798143	8.04433897409056	8.40114969640697	1.10372226525804	-1.49956360267602	0.673928591030977	7.85036274893714	4.58543412524899	5.73701460267111	1.6684288981535	4.75520136577947	5.36171794382673	6.43198805374978	3.89715012964602	0.967806383529375	7.07094073566167	7.76345796501509	2.18832615581771	69.75	0	2
71	2.47232948240218	1.84151843053285	5.65512006774504	2.31555617587171	3.67647955200824	3.10959237010588	4.03137353861899	4.29119455274854	4.14526493319806	2.81188155282051	6.94178420954874	1.07507723174605	3.19074369247105	4.78486798146778	1.23036344325651	6.12458541162308	6.08539144256355	5.88894442024527	1.57349616917465	2.41485498189837	3.32000183926261	6.23923790710334	1.75581952602695	3.18627766220401	4.2336644645803	-0.693165525211726	-0.725380602480811	0.76212567694679	3.60432322714235	1.51167347921007	5.98611856378436	-1.34233158691898	0.0529999270827297	0.340335560568102	2.9671762770275	6.76240802870493	3.44513612559328	3.53175659029548	2.06441187013858	1.04543747934227	3.06896381656938	6.29613000629456	3.4270905746349	3.27562754660461	6.15747306529903	9.73936967561882	68.5	0	2
72	3.40035437693414	4.91799034567758	1	1.94470033567735	3.30067843937438	6.94879960692777	4.21381062968291	3.40435638714219	1	4.05505728269604	2.96696172485126	1.77299318045641	1.26312578512361	6.69443295915279	3.54702273686557	3.98121340827069	4.49806600364534	1.2677596669401	2.40334063882006	1.47792638978742	1.72344562005476	1.36156658817049	6.76920993004561	3.16542931645112	8.08674868428451	-3.93343699503755	-5.70189924621714	1.10049970101306	8.47825326306809	-1.59885107548308	8.87781556923539	2.51889817740326	2.15876843366576	2.05868583606516	4.58503885044723	3.34310991846841	2.30317915342567	3.22095816284495	3.87740521084887	6.93994538025669	3.67572336102018	8.06154487612278	6.9367732399254	8.80633708108087	-0.594053467165441	5.87392681983419	76.25	0	2
73	1.64360580969776	2.11789448998029	7	1.53860163498725	3.95770941453937	3.77458924918232	4.32670780256958	2.80510989692007	1.84386477268203	3.89130547212352	1	4.99177866549365	1.71171455392838	7	7	2.32504707073472	5.88102327215077	4.04095880984294	2.69711261067813	5.21796354653394	2.03179315928942	1.99019208990051	3.12344984915673	2.89222904282587	2.47283000198669	7.27653016547779	3.02199846738821	0.418799604894669	0.581481555169869	0.946032600811814	4.01461814975601	2.04298394099665	2.26558600636188	0.378753625260974	9.28472761251276	3.43137057556938	1.97509764114043	2.41248709414328	6.1730618880163	3.66594868599849	0.341159024246588	4.26431410725816	6.49206423367207	4.90575336301585	5.77686030276968	5.70488664948506	88	0	2
74	2.85518462661087	3.71373644942564	5.79681600093892	3.58676734801168	5.4458615921312	5.85429984039571	3.14528786346014	6.30319980484006	5.19714915895998	4.53732466028591	3.2991838416085	3.60295892807832	1.47810976893834	4.78078932478281	4.7476567167939	6.45167831295922	6.65467141858199	2.11994948703121	1	1	4.67335839108297	1	3.19843526687284	1.6354304836035	1.17787089154694	5.02132281042535	1.14681515663318	-0.106677636204413	9.14199022895597	3.56116453158591	8.13302436351308	4.47111028364359	-1.65540966156938	2.90027592115766	6.08125898927057	5.57442922200107	1.58455272970942	3.94197862160286	1.63522769965546	6.91587196099692	6.52820164170545	3.28612331646124	5.56540517710627	1.7788895381129	7.44158902777663	-0.963533484121091	68.75	0	2
75	1.83270080093078	3.46607398717949	1.96831507991681	2.36171948007436	2.78248089787285	5.58326676704175	3.35251070144243	6.03857793353695	3.81036644216404	4.50560991972987	6.74073400490185	7	2.32547199363438	2.4791009195629	7	2.77724034520637	4.69838846642642	3.530062782123	6.35810487543572	1	6.92351604411584	1.83255814661369	1.0048077429866	0.11968280078955	2.39572742732829	-1.32790186554382	1.27396273492594	-0.187184179900948	5.66263183484157	3.56622723559805	7.09040954374043	1.63815525748988	-0.0540975108588304	3.59473530809233	9.77061426306335	4.03472813469051	6.07754791097704	4.61976832594618	5.71469348434965	7.85863183565398	7.27548157015519	5.27490645756451	2.71155666023796	8.05730089233756	6.77023110033819	8.85919709468473	79.5	0	2
76	1.29229340960066	3.68067342624258	6.79533384051545	1	5.33695018750476	3.49109385277367	4.51561060363005	4.62288308760977	5.59851505800516	6.8746734013912	1	6.84235328380226	3.37384228222877	1.61921475023834	4.81037541896236	4.32281284087705	4.82334578447452	5.10527560423099	3.99026452635603	1.98401666692195	1.43006348971003	2.83194819406043	6.63298610687122	2.85526526541347	1.97793547828729	5.93052070856705	0.728059372753238	-2.29286229988928	2.43756438377248	8.01931166846223	7.76804708155933	1.76728147967165	-0.557176776849838	0.983014631261262	8.61888611960798	10.6774056812346	9.6377317601322	2.484966431698	5.35680101269265	5.22050656201403	6.81069924218315	3.75235392115704	1.52293144034835	7.34306392711753	1.10661327432613	-3.68099713065939	66.25	0	2
77	1.72586898111826	1	6.01266275952272	1.45026161282777	6.75702615442224	4.04174412873486	5.57887792225418	5.60392753906974	4.1960432909628	3.91432637470393	3.37530353018867	5.84538502184523	2.87373385368247	5.66695918392749	2.08562625275988	6.2056091665771	4.61561114742426	6.16686660446467	3.0948549094033	4.34011136163665	6.83377389930437	1	6.11788573522682	2.74566463563275	4.60236913142092	4.45634794978403	-2.18118161345204	-0.995242577130488	-1.11548503539671	4.34059360644812	3.46130023787468	4.19402886376361	-0.686878055163944	3.68172390633264	3.51814827172472	6.22528298333076	1.2215922594541	9.192835442996	3.59006791550947	4.71813261908649	4.41082862630401	3.67022981589699	-0.0909431662190152	5.17954066248144	7.50307820753069	-4.80970373195673	80	0	2
78	1.65887312612877	4.73722276154618	6.04958380622401	1	7	4.65937041467214	2.93028628503921	3.28505447881102	2.58844151927264	3.50890629919584	3.90725042935501	3.88548965464964	5.48257006900391	4.89905874726004	2.27991693949954	2.54008128429151	1.79320420377893	5.9598464073102	4.2779275754276	5.60163228243364	7	1.43122176513582	6.14510842167466	3.75025449205858	0.626053805183217	4.62572191843644	-0.487125422093606	-2.03832556533977	-6.00828729241924	2.25255276743409	9.50769881394428	5.18942647199301	0.197221824475414	1.25873508567948	9.46944708104108	6.69122473398315	5.80553940848419	1.54197268218157	5.96686097468388	1.6715781722005	0.0439843287471719	2.68357549764788	0.871207631629875	8.60548288072548	7.22689129755741	5.43249743501229	82.75	0	2
79	1.45384389450341	2.05217123209196	6.84583287249259	1.64951950465096	6.27577414303775	5.08774225035099	6.1534678957965	3.96256262956193	3.74443616334941	2.2189290984923	3.81985553571442	5.32051925521897	2.77718138150231	3.70244533586775	5.85299612202496	3.45343684611508	4.05809543409865	4.42569917352528	2.52880709792692	5.2865805306327	6.41638747579976	3.58209911211299	6.91413681311493	1.8935312332801	4.39700451757539	5.25295056366747	-2.60248294292693	-0.324944495659289	-1.66789154163375	5.34314693003916	2.59878769498084	2.24023317079795	0.259946587231017	3.1195683103473	3.22850545014132	5.62142969864891	3.59957633389361	-3.04125155758988	6.65472040685654	6.01578600295879	5.22435979549323	4.45627899466052	-0.626707400803274	6.08791532849536	7.66298978917427	3.1211813319029	76.5	0	2
80	1	1	6.98027356009011	3.20825952827334	1.36654828144944	3.41924803040006	1	2.87381115886241	2.34729817208986	7	2.39797378296538	3.05613567659553	4.18704193066962	3.59297096338414	4.93110842026769	1.75581115271112	1.2513946815245	2.2975320788797	2.78255324204451	1.45248805609499	5.78521811340367	1.58507894184291	6.36825430663309	2.01355271908032	3.29808478060084	-1.91195636640901	0.739119932056064	-0.328370505839204	10.9912573454554	7.30155234590847	0.748910409659731	3.46031947173198	-0.934644194844856	3.53315215725724	5.00358137017757	3.77273108134949	-0.0517734685974323	-1.04427314937961	3.50946975319812	12.3030664796702	3.17413920828159	2.62792434115082	1.56449348332222	10.2063878552892	-1.61067646767304	4.98757554186875	88.25	0	2
81	1.65882345240638	3.49252321623187	6.72980648721226	1.26169627597878	6.3964058218804	4.37316146819333	3.51070224243207	5.18083761644703	5.01677185002207	7	2.15418986316179	2.46788217319553	3.10234219047394	1.68834984214622	2.87713656563077	5.34877213503149	5.37267249145853	5.32613477140278	4.16429605951227	2.44537435848352	7	6.28743635361649	4.53435554204097	4.06853318280917	1.13199285231112	5.84692598782671	1.34679347619753	-1.96059468752141	2.1657848933405	7.13824263595741	9.24118971575847	5.80767904759075	-0.694998545962384	0.869382133291368	7.96636490839713	10.3892912432869	6.15518880373091	2.08212100000308	4.46562727300444	5.3605515565453	6.8089840037306	4.40107895579482	0.96834798460658	7.17879620099101	2.62606311585902	-2.73475565277516	75	0	2
82	4.40712006971695	1	4.4135203122101	5.35248020725807	1.32264448181747	2.48603690780926	1	5.29828757806053	5.76367281662009	6.025220774173	3.35194939156292	2.33091178905985	1	5.54067134970874	4.49161676345964	7	1.96995819603748	7	1.99898330258405	5.41819312305584	3.14108101070977	5.1014747466089	3.01276943270121	3.3483800864782	2.58216522581847	0.267305072169409	-0.66970209876416	-2.26438725298607	1.28528742464518	2.59805963000263	3.99849120412738	8.19109972557793	-2.60295163971037	-1.31166143139392	8.47756539796963	6.61739986294792	8.6724323186267	2.99017508635663	6.091968952686	12.6140648145184	3.66060629929044	3.20700539463027	7.13569536487379	12.0791068000515	-3.14656277925395	-3.16701441918556	75.75	0	2
83	2.23864023083335	1.61500586808975	4.86333281920916	1.5245236274741	2.33508592966722	2.13514117910587	5.25189641924952	4.44218021999704	1.46842732798354	1.10831895906492	3.80560130390604	5.54350449956242	5.8868810828745	1	2.20268680082132	6.29490560334999	2.92491127795877	5.66054407665227	4.54322683616845	1	1.48069586017367	4.05698687315907	7	3.63485656784104	3.75111740604394	0.136991012143992	-1.71642419502405	0.962608207958079	-0.250474359501294	0.443023249776518	4.31092916251746	-0.783071336672592	-0.380721965373868	-2.82538953878559	1.7508238403718	7.54597434634131	7.84379699297433	4.10585567721297	3.00571378600926	2.71170866205543	2.36062118773561	2.54691660755138	-3.35175429898074	7.06024861940614	1.34990292975085	7.90390057623269	76.5	0	2
84	1	1.36969903252618	6.77778514038619	1.57859418871514	5.38745418772661	6.32999740413039	3.29549492893154	7	7	6.67391279770009	3.07242535331367	2.34348107868496	1.22133483080777	2.12296590999218	6.84953787404368	4.04134983643453	1.84678696945277	1.71575440879841	5.17858679060919	1.00180922554755	1.90439939180451	3.33155245813161	7	1.88630598598339	3.69979476032947	6.56184322685742	-4.941066627315	0.3642765058276	-0.189175278799586	-0.209143447082174	2.39938821166023	1.76498481146023	-0.972595196952818	9.62117329017283	9.5039919308767	4.50074564271804	4.01837474217439	3.80202729027965	5.78734196055325	3.35237414415752	3.27427634947525	2.17101118859677	0.416274423568078	5.82879875249267	-0.630106757866612	-4.57278346873846	73.25	0	2
85	1.08050407247567	1.01725028614092	5.21331521513321	1.02559587917602	3.47061629081868	1	1	5.45316127782816	3.6887738306716	2.11019745046961	3.21278319716	6.46524668829933	1	5.24230588095589	2.21470187174725	2.83789480915561	3.89593481306667	1.77281255551693	1.60713626923894	6.53445512981689	5.20259477396926	2.5964186418591	6.38676714901295	-2.92497307417966	10.2285994829119	3.51783056910664	-7.51118629959958	-5.57666121343153	3.82456754193385	7.7318635796932	3.70051182074092	3.40596720862759	1.03874037239997	-3.02341190899035	9.24598092414704	1.61367366272045	1.39076198950721	-0.427879174276089	3.19388988798043	3.8691510926686	1.38807515115962	10.4820441675101	0.308840833836965	10.0076482796632	10.1073295810325	3.12239665767671	66	0	2
86	5.06114377967965	3.38128831367526	5.67969031289201	1.9619587560766	3.4750142727506	3.61552309829382	6.54075660547597	6.54888754487712	3.68423254823807	4.70644602867401	3.22892129933276	3.8114608805053	5.25734049529954	5.47607612171202	4.46518952830465	1.14952685981932	2.21081050620909	4.54623896711228	3.25285170098594	6.22723856353273	5.09982421401509	3.7177571491885	5.89309269832343	6.1017411790027	8.2145371306714	-2.23068629499606	-5.70821922056643	-3.90197055455048	5.58362206038184	7.83141374590002	6.21665217833197	7.64675323442415	-3.54209132275799	-3.48039905223378	1.48551123239922	7.30902162186671	5.05504686095793	2.85407134044918	-4.42892609019044	1.5440765393503	15.0134191508101	1.98408381054589	2.21138864300034	8.10404341052384	1.28572455071856	3.304462587981	83.75	0	2
87	1.47439701606167	1.52341934711457	6.87457927842571	4.66409779495885	5.57687237238878	7	4.45315155073376	3.92015701441641	1	1	5.7557372958351	3.57452453373159	4.44524505872873	7	2.67684487234183	4.50068417960264	5.33492845183613	6.23907047431226	2.70816400590719	2.40076415301393	7	6.79859924414296	1	3.70948614031471	1.57036302791479	10.7554625287144	-0.253763818796596	0.457058059471011	5.67533835939969	1.65867670315131	7.95397783788996	3.24816505593526	0.669229159879686	10.382070444453	0.895463382554154	2.43233434379403	-1.59870166740552	-0.713898809335477	1.76292813022331	10.4518042753506	7.01986876128871	1.42664194805303	1.89396388076507	7.52632531403622	6.55721492945025	-7.98174485661647	82.5	0	2
88	1.64372051751141	3.29564873258612	3.57769963021042	2.46680895309181	3.41316939622879	6.68179709803346	1.87083231382928	2.86129342787917	1.6767640049292	4.92591972400724	2.82732468714237	2.36349556428109	1.85367752310723	4.1080043116268	3.17106200435465	6.26128975503182	2.85996695071523	7	5.71537192536033	2.95609777738753	7	6.63020965668344	6.06180626443838	0.64366429027064	6.7540697400979	1.26627412731935	-6.35979291657389	-2.71160121992498	9.96281794826619	4.64820266177308	3.18217241134553	4.01801798334887	-5.61885481111761	0.301529815412453	7.04169389884713	6.0518123200085	4.53051161814337	6.59229579745719	2.41959005764562	7.44874880610654	0.272932085376327	3.66554629854608	-0.157774243801971	6.96012118891879	7.17359719820289	8.21575336644367	96.25	0	2
89	2.21854410725939	3.58049220188752	3.94214082946775	2.06406000052436	2.32374458853828	4.21325793278709	3.53374857300138	2.73032418770756	2.02836338227379	2.65376017014193	2.02059082979401	4.91170107376011	7	1.37520068324261	6.7351700324937	2.66842899910194	4.47281295365654	6.86084666312458	2.99899001074659	4.45056836564367	2.24838224298904	1.59562400737856	2.96905636186706	0.539396349691433	5.20227482591374	0.481184274942118	-6.25708451134087	-3.11722438359075	10.5453900754813	2.11253514171894	3.78531246828918	1.71260923118282	-1.3715008974782	-1.36602527537356	11.5380193917373	2.73531743727462	-4.17255259450898	-1.69038568872554	5.50836046893891	2.01203696367349	1.81471882414808	4.3684287784149	0.469078847974775	6.9813185084394	11.0791589743898	-4.83469502621969	80	0	2
90	1.5583226066376	1	5.47251594107852	2.15711759703155	3.29347772308074	7	1	2.14391489245063	1.71398586930648	6.88274287039226	2.4902183936265	3.32374480917146	1.08427972965941	4.03721704569116	3.19739146345741	6.63176555820108	4.78451455529902	6.33039745567319	1	7	6.57708429941701	5.70945671454315	6.17176408547078	-4.68742319227281	9.06698117273307	4.92557235723913	-8.85959295421937	-2.62402934754139	0.728305456019775	1.9414990015112	7.57389445103054	8.63604274679652	0.654190868680019	-3.64445368834798	1.7097169520562	-4.5961073926328	5.07691082696263	5.54166495644923	-0.389486508166631	7.8569644424886	7.04965582411193	7.85928054848852	-2.67879944996849	1.76406460732327	6.82510115608658	8.85222774083806	87.75	0	2
91	2.64385487934922	5.09334518425025	1.42713837921852	2.91209442438868	3.3603009968396	1.38000845097377	5.26285836893797	6.168126894908	5.6607958837219	4.06888211967872	2.66917228995955	7	1	5.47156567870201	6.49496427407067	1.69122424106202	3.66667568375487	3.49064930867919	1.92551334533768	1.10676718643955	5.67247845067723	1	6.13807801342957	3.76333641217051	7.05995265996592	-3.99018601419158	-6.71307599368479	-0.714918103582718	9.98424262242608	-1.26127488104809	9.43849796751229	2.37497908846599	-1.68161492907021	4.55654750592942	9.12359034013109	4.20033914629044	4.42954672305896	4.54856572474736	4.23070640530445	6.04021508008105	5.68728810445476	9.44097128407945	8.85920283910706	7.78463086477087	8.15183534840188	1.86726652616752	73.5	0	2
92	5.31630860135569	1	4.4634698596501	1	2.58394648071192	7	1	2.23858108147537	1.13854294944658	6.62239435460616	2.74660835396223	5.01494421040015	1.02163083609874	4.27111263068577	6.86653894290756	3.27085789135053	4.49171272197922	1.50842555213992	2.98891660510406	5.22705915904163	3.87812112764878	2.40063519916868	2.40048121169897	6.17951532661624	7.35888001327721	2.18338632498612	-6.1863232393128	-3.62646885814776	7.65857328673846	7.7898367451103	8.5267856650939	1.86412614245778	0.334711547151939	-2.71868270803714	4.60977229890308	5.58346743787352	4.07421008392431	4.90670443900417	7.43970115313878	2.7987266811103	12.5094622404803	7.25536975957635	0.242282917346341	7.38553967137349	1.31853911829033	-8.63379902990656	102.25	0	2
93	1.25485298630228	1	5.16052816541047	1.71344424508321	5.87535050136529	6.69243567287202	4.00410024792517	6.73606156183825	1.13711306428858	3.5754616426079	4.48374085185476	5.194950098889	5.44635426541678	2.05589087182644	3.58625368963534	3.91862679651326	5.04433879423777	5.57957552386993	2.6913496720388	2.71641785147953	3.24407187138765	1.43621053529343	5.04695222381196	4.11420696811167	2.32297123014347	8.85606981894506	-1.24890842108462	-2.38204539718874	5.57567219401836	5.43099229211331	5.63683807383394	5.01681853383258	-0.916048848562689	9.07235673967885	5.68198166400013	7.50271013012856	-3.15355046087877	2.600140936873	8.51004992846778	12.0947330367599	2.4575241257973	2.09083739647838	3.528616847332	3.13451235460603	0.0535991633630911	3.45086924045295	86	0	2
94	7	4.20352553995121	4.01975633064339	4.20918572158671	2.45864854396999	2.40320696804981	2.12912578763563	1.78620038384781	1	2.45581426816788	4.0992608965698	3.45816749829461	7	5.7958381558959	2.41175087336788	7	4.01414300448043	6.74765770685623	1.77507278068927	4.04917249349827	1.17368299299514	4.66710697078123	6.45087017483322	6.91531546011621	9.16551571760385	-3.11528045403524	-7.94964208274442	-5.70963644908504	2.60269607509637	0.798474786489733	5.54940057675453	7.21188687811671	1.28025207581906	2.54641857063333	2.23038703945862	1.06565384527269	8.65321310881736	-4.10848283327784	5.10692918914315	3.41829701796834	11.3685228863601	-0.802220668174946	1.12963956003151	1.47411319394916	10.6001149003244	1.29157276000976	80.75	0	2
95	5.67091969871169	4.28209690236932	3.61579381466932	2.62449635041362	2.46748114921571	6.49617454303201	3.9351324997937	2.36224841899209	1.42588575666426	2.69277832675265	1.85319882012219	5.13817622451076	2.67125816533593	2.51078359242755	6.65315140463682	2.00672745595562	6.65930862312938	4.5027290318174	5.39663639670442	2.23416480543576	1.27280972151112	2.31776189356193	4.55619793112784	1.70104785550462	2.6824672656901	3.27730857989424	-7.94648775239587	2.84525917115044	14.8942539221887	3.41340211020717	3.00888708256357	1.11207414709699	-0.225026749660014	0.142785765773476	5.55883781744616	3.05698989566988	8.52533650587318	4.33381214002698	3.04108290320953	3.22143216311811	9.20395347083318	4.24579198835525	-2.17377563897296	1.10224953538056	8.07722008301941	4.65882751626065	75.5	0	2
96	1	2.29399806714246	5.21195533658215	1.81718986487723	5.58312128996554	5.73041254692789	4.22396522072757	2.68189926159245	3.36505823154332	4.38788758975955	5.01387003060889	5.76239230515468	7	1.98512126355144	3.28933507240142	6.0231384214589	4.48644645807274	6.71961382172255	3.05103376070924	2.03564908109721	4.3587640987891	1	5.76546814348124	3.14126882276916	3.06027874465526	8.26774216391795	-0.990060499811188	-2.89238238976778	6.09784718450956	0.304677888929809	5.07358388215525	6.93275670353841	-0.252955859357094	-0.237370685635804	2.50890019223061	7.5849694367103	-0.368747192732985	1.70616937441786	-1.23669779237982	6.98954713904177	5.51679216690773	2.47971853696879	3.94282613529553	4.09130139001006	-0.00807321817864334	3.03699098894224	62.25	0	2
97	1.37016915627352	1.67341902590237	4.25483573327781	2.87162455280197	5.06247098692332	7	5.40678337012011	6.78447668919915	1.65344550606954	7	6.81864099070708	1.57585455661305	7	3.92507630681554	1.31904221844704	3.78939770275856	6.788407120644	4.18983755330203	1	2.27810475108687	2.71389508350899	4.87590076051996	6.94936402614011	2.96808643443857	2.57284866312158	7.57311114532819	-2.33058615874296	-1.86702861765287	8.15674675389803	4.69468603112217	4.77077529381675	6.62493982157755	-1.33382866295191	9.29601674840037	8.76887827920866	7.53011628670675	9.00068890808471	-0.0544482488205783	9.20623295675865	2.09302024513337	1.15816367783508	1.23140096302351	-5.23490892198353	7.41547987716312	6.70613427931047	7.44690997353944	64	0	2
98	3.52197885261586	4.97234796162285	5.81235548340598	2.41644908403022	7	1.99777972839581	4.03857113513051	1.27784106671317	2.05645506222446	3.55405590535903	3.01104514758949	6.28295426863182	1.68998182643629	1.99176338212334	1.37073448225626	3.29627791164998	3.54259030800027	5.78030291944263	1.47592199053966	7	7	4.5329133378659	4.19881459118881	2.98153919648469	2.59635014116131	-4.84587284737179	-6.26832614791376	-3.78267667099811	4.59040677452489	2.20438538481334	0.100576084404922	5.785230523434	0.462961713772702	4.43228765224264	2.77881799385199	8.31794129865398	2.41260178262101	-0.978613921629511	0.209161392723587	-0.76785250949759	-0.894407339107774	1.75409434587321	8.75749191174252	9.3047181480651	3.08437690680172	-3.4785729038108	72.75	0	2
99	3.61981019275773	2.05398749723629	1.20103091715995	4.34244544826248	5.09123352422322	3.21563364394366	6.61893547593349	4.8909635925871	2.69812288807764	3.4362958875215	1.05048776536259	1	2.92080276569263	7	4.53427307232849	2.89954046447959	6.42006477095448	1	4.91519167315342	6.44136048812082	6.98584381459387	3.63871637017177	5.54690313232684	4.38513659370393	6.57642391385784	-5.7999656291066	-5.51022384815163	-0.75033039672968	1.90567992235806	0.877169650113216	9.98386966146275	7.30285812285581	0.0808579579730127	-4.01179704939095	2.15297989591864	0.427813625466517	-4.59623145184238	3.55083896707436	1.96199927120312	5.19057724520063	0.399087171488382	5.33536038901928	7.03171388409106	8.83556997650588	10.9543136012588	-7.10962678206964	63.5	0	2
100	3.63122286096324	1	6.48929588736646	1.54168967654869	5.34615809922973	2.84033976704184	1.92208421430168	5.58886020493698	1	3.41714411092244	6.06408329509369	2.44350024954478	1.43421203362449	6.80514869648634	2.70050611381497	6.44789790497821	6.23486367561476	4.81901532454962	2.79685900339973	3.97436580198694	1.73397691549854	5.57303034783675	5.94989388159041	4.21336001310183	3.83836230261687	-6.00631251142462	-6.37914458936878	1.18927785247822	5.90864713755648	6.0293102377168	7.96213330006515	-0.0318565264997296	5.18757728655175	-1.1188147310453	3.30881720096731	6.73555046174129	-2.37930296909666	-0.379147712669252	7.83902297125108	7.39173156628496	4.29400356866934	0.290421028043592	3.86245903287913	3.87663482456492	0.69120033187129	-3.22724549873936	103	1	2
101	1.42131422802291	1.04322069390104	6.79570092430348	2.49884304359271	6.04643051772736	7	3.68151222877024	1.6859173804589	4.99353143399857	3.15617373021597	2.52367940704011	5.96603672476479	2.17135929265231	4.55463878951233	3.76522677180591	7	6.26357293089517	7	3.64630010690726	1.82793381343652	7	1.02636160717995	1.7452985251054	6.46360466470535	0.945816683506999	-1.01698079841467	-6.87414284001767	-0.728950657341409	-0.4070864102618	5.40766666742616	8.59218325981305	3.70652059593683	0.340752749048808	0.857553498708716	8.85224703999138	9.90840034119446	5.38778242852717	3.62006089126525	5.09548852635271	5.75421317238965	4.81259813696671	8.27551202105792	-2.81849987344733	4.74201845864188	6.312192660777	8.28670533595269	117.75	1	2
102	2.94634517645572	6.58792397814615	5.49495200013898	1	6.30323759806686	6.54760572490614	4.29119204525078	6.2010372680987	1.36141241477919	6.69402649489834	3.43026996224333	7	4.82483417180024	4.86770050402464	5.91159615685367	6.33915066448174	5.85029106420396	2.53367447662718	5.79920321785745	2.65742106557161	4.23922423443331	2.68614795197045	7	3.15714075468607	2.32018437657712	-2.64457532798768	-6.02325227651355	-3.44770993720983	-1.65983828935678	4.74697528015823	4.77872231182079	5.17687142071882	0.354198235521238	0.905839603679935	6.91403637997505	5.70592146462294	6.67748556994089	-0.518995395245145	4.83139797474966	3.80673791879224	4.66889554198325	1.38117698025811	5.40922882066152	2.24100371497707	3.79118317624042	-3.03759524666656	95.5	1	2
103	2.14132621083305	7	6.28070726557735	2.80811658348483	6.0219829323747	7	1.02723318158136	2.37836276408341	1.24196729453537	6.33425940971377	2.54854402193801	6.1357914791375	1	4.34503861324424	2.5114227453166	2.2184075423446	2.98224855732561	6.35899046702737	5.03661740230618	3.20227566908446	6.72215182366324	3.94361791661551	2.27984024980824	3.27714851178649	0.526713736900077	-3.298519335011	-3.60749748730789	-1.96158504728329	2.96106142556322	6.45361255077118	3.88380225367412	3.93692527567147	-0.605757969218992	4.54401684019358	8.73395939577113	3.01295536945459	3.60943303928483	-1.05670036740987	8.08457872568416	6.88069918065088	3.84449789870367	2.81769078862722	3.66654073575041	8.21118619322642	-0.167562324144784	8.41300803695878	116.25	1	2
104	4.12474584382494	5.66111788308266	6.03325632068719	4.50487041531584	3.15613020857144	5.33877949839126	5.7558522634634	6.39583949631526	1.5967632259752	4.02968739781979	1.77649457364536	1.38036097868839	1	7	1.43138371313605	6.61611116983853	2.05207930336322	3.14969464911634	1.86478659695139	4.96485584424203	3.24574431069178	1	1.20182732121877	-0.984915365733629	1.77268258829304	-4.59341735353092	6.07392436308155	-1.45706984875329	2.51728039529931	4.62285452353092	7.50024491867676	6.92125763602292	-2.5409095330351	0.647115978293092	7.53224927737254	8.48283935462223	0.338293502113901	1.99251934686166	7.09807706812291	3.90264822501837	1.84751080491278	7.64122559560988	1.721827701571	5.36591758356938	7.15556714499196	5.37632184059159	90	1	2
105	1.39604160784111	7	5.91320688889912	1.19127852262498	6.30183420449138	3.40509640203607	1.17735543795226	6.35843244917629	2.47182673923511	3.97190696817993	3.75357133514617	3.33187502311865	1.77584323444961	5.94586994303848	3.08913326360117	6.37075905895676	2.05624844224313	5.53391314715486	1.74290887446096	5.89156327315791	1.98672218840524	4.83716144141284	6.97443856475714	6.25056568803204	1.89462536218521	-3.76642554950877	-6.96800384768831	-0.324335176537649	1.10987657523618	3.69023453074667	2.99857190259873	5.9478477757458	0.621658920399811	7.54928962493226	1.36037765021154	1.69940030814754	2.95785924003424	-4.31169462171375	5.65061671891454	4.99904463052628	11.7459362821026	4.74507884298484	-0.598669044802262	1.51791067178523	5.97249309534745	1.10714400500606	116.75	1	2
106	5.18908428554226	6.07497648256916	7	3.9692656943041	3.88968705245064	4.42211918059473	1.03491246339035	1.43941051187462	2.3801477247909	1	2.00359735161215	1	2.93223920970043	7	1.63316796253505	6.55924734596612	6.38171256004565	3.12221370613534	4.08440929461747	2.10997424886211	2.92253200429927	2.78225969776186	1.06373787544004	-1.26609394757628	2.41251265893863	-4.35572022342963	5.6454462729325	-2.17801070972324	3.31965071068991	7.48336111118077	2.77841035155843	0.655035425329947	1.36780789407651	4.08174504735249	8.8864432922699	3.92781649237025	10.0177300915553	-2.48174422887846	7.22086367082097	7.35870852174056	9.76036718284173	4.73463911188061	2.15219906033024	5.33762425906459	7.58214225690746	3.02447135046369	102.5	1	2
107	1.56087933507457	1.7496063272469	5.58317755709046	1.0038315237441	5.22992285635206	6.38385393727265	2.89472106757353	5.63950987245694	3.4659978809594	5.37421549378548	2.62362455329917	2.35406501662474	1	7	2.35952298164325	6.14444188657568	6.08574249121853	1	3.88194340481639	1.71379935481358	2.87294186590218	2.31682585050227	1.32085619375044	6.39682113288109	0.298116390825325	-1.33849278374802	-5.24673869297735	-0.17648263878106	-2.11833574360189	3.0383412125086	9.34052998120594	3.832582160381	2.98607960841021	-0.483174126914016	8.71769184584346	6.41054205940747	5.79361829693407	6.31200564611646	4.04620388599343	4.28545895541262	4.44498481488431	2.19330718179858	4.26025011946572	5.18757989029783	6.79341102423128	6.57482125478616	85.25	1	2
108	4.19683682286543	1.50378363977219	3.82933560815191	7	5.59445060396897	7	1	3.05835460752551	1.8031959254284	2.8016267274449	4.0940619416713	6.63761118215167	4.34852730036675	5.95822970300788	2.49598013544823	3.57761782775289	5.61981219081	6.982347901958	2.75387853072917	4.5567353131416	4.51604063296406	1.23766985152792	3.33523229675981	4.49555878721009	4.36765511722707	-1.97705050707325	0.495362967833993	3.4816174884747	1.71197364829715	3.25324690189958	2.78319415317921	9.67266308356118	-3.68051527118834	1.98100613465685	4.18672081652641	5.64463881699202	8.7418146751988	-2.08176053505848	4.0777629002295	3.31324076821257	1.96370373546676	3.22971427334912	5.13983015035102	3.29148391290986	7.96896005308317	-5.30841248646996	97	1	2
109	1.89185746320327	6.54561389089635	3.67651601810296	5.18539073128678	1.34086294639677	4.6343331728032	4.53268830622918	6.40098575504081	1	3.41819877814419	5.44164870072085	3.86509962021239	3.91550882807426	2.79129353696412	1	6.62751774303218	4.82959050111092	1	1.52853933231423	1.44229163404601	1	5.42735814390261	2.80589384687336	6.63678615662417	3.10578418359924	-3.59580362909056	3.05900597249271	2.83738345866757	-0.645136369438776	4.21642343987199	4.95693874296253	-0.39767681274798	-0.356887881327859	-2.69538579191528	1.68228847798257	4.29614646774364	8.30736005353783	3.61099495962497	2.07473997741645	2.79899833716191	3.10703287105167	2.12765151675619	4.46354316036554	7.35374144888993	0.851889552390169	7.63662511612993	84.75	1	2
110	5.04747585480925	3.28137375800148	6.18081622916104	1.20570318078421	7	6.74590299473748	2.74758884260617	5.33873375303662	1.15018886296346	1.39569039838317	1	2.98939536353297	3.6996359371228	7	2.23635706012986	3.54937380334559	4.60927653331511	6.70844896951282	1.71444536849133	3.25155020708952	6.93379870390377	6.37302928073903	1.34266684876553	-2.83109194513762	-4.99756369540154	-1.93440265655319	-0.237547332750049	0.332333601670696	10.5303312514802	2.05367329878976	8.25569381425988	2.31551097073162	0.784946308000033	10.4194076533668	1.68054227772515	1.73163418007732	-1.16522039785464	0.0807877540736605	1.67013891528226	9.88268191589132	6.51378806270663	0.608973712568852	2.30254366604389	7.08889895333131	6.4332174871521	4.35371312063932	98.5	1	2
111	5.25790435332912	3.91433146972206	6.99422280128067	1	3.48890803733544	6.82378132574253	4.3953381426502	2.47282685102838	2.54849713652757	4.22285694775879	6.86246019030585	3.36406348686819	4.9468704756016	5.32885380612147	5.07544353641275	7	3.54947351936522	1	5.86059713085293	2.28774365743358	6.21042749547407	2.83217837216011	1.51323299033577	1.53459319536431	-5.23171984797369	-5.93178892340467	-0.257609581025776	1.43874174437613	3.55194279067869	1.44303199454642	1.52263543769274	5.64138340379423	-0.341031273258684	-1.24917654687514	4.11401200229924	1.40363222245794	3.92776493401375	-2.37168715220705	1.79645990869786	3.04333332084631	3.17418690304086	3.91017247026503	2.52438605008043	7.5473666747184	5.33321175473836	0.0510766772602829	90.25	1	2
112	4.9034821817244	1.54076677666761	3.23928845058686	6.99618264466488	6.24442042725426	2.95998123310453	3.48111863209154	6.14650377211402	1.60387669827796	1.42622922363861	4.63546590561119	6.82001009305982	2.46109010835868	2.19499801624879	1.59150287291134	4.94024998814307	3.50555032706303	2.38449015221639	2.60718830701685	6.03250822046388	2.205111277434	4.65798571764524	1.22584658155788	4.56491516076822	4.72410501473836	-1.13241780362129	0.182756496131363	3.60080360155318	3.27450418649562	3.46526893476097	5.89893470356497	9.4576591225676	0.932051148357367	1.70530349877573	2.96559229882671	4.5290750793427	10.0840380180774	-3.75593143162202	5.55742486491175	0.918676694396937	3.90588923917486	5.81221091769915	7.07757495003951	-1.75079198687142	7.91452710939712	0.394979687663321	113	1	2
113	4.20308453633969	1.08894378357373	3.94022416360835	6.37652586624014	5.78942546563146	6.77358680058362	1.20282162194612	3.12355421344827	1	1.97274960463306	5.14440070955263	7	5.04366948853335	1.73858607951462	1.63884358044408	2.99410242199811	5.9981626785943	6.74196936574994	2.69714392858853	4.63653662212435	4.23270260328633	1.03584418083666	2.75474180166456	4.62945279023162	4.17262923798997	-0.570875053386021	0.850213189576581	3.11302371435497	1.40609635436631	2.24142136553999	2.49192380326841	9.90486259765047	0.636489984143981	1.5919264960977	8.07342519711624	8.00013877314856	8.49250113736705	-1.96236251729793	1.20032477070789	12.3994452070106	1.85329773483969	2.55372254827946	5.37265219387441	2.5514983141516	8.13590933010824	-5.73086130097802	80.75	1	2
114	7	2.50415011130057	4.34253604301595	2.03074397379018	5.10522773139941	5.85134522964817	4.693417118631	5.96435764831381	1.09798486797348	1.05563890803563	2.90014551348607	4.31387675367816	3.29295122502752	1.17609463439822	2.05226041834819	4.52834659880754	3.22472129301118	6.90062736488631	4.43436498970046	4.10569394937292	6.308943161478	1.07989437005681	6.00988404709635	3.23007187312568	-7.62886148883024	-0.081355732899093	-1.16700446750608	1.62092655338541	0.988145263435943	2.09505393379655	7.32118230255044	-0.0975290264735454	3.51296439227544	0.482921092626007	10.1624497983833	6.39154911491824	5.18669456236973	2.86381432365665	7.36887895976759	7.09547874702641	4.83311648059688	-0.10583490670515	-2.64615936117094	7.79253122327565	9.77656701525189	1.49483809068213	93.5	1	2
115	3.04357512549352	6.50465559542272	2.57607891889058	4.25077843016071	1.05745966569714	4.90019796760802	3.74289868487829	3.56934718883365	6.1387547643848	6.02890892259069	4.69333534810775	6.76687621140778	3.41621137465544	6.942573426827	1	2.05032963277638	1	1	2.92536911846148	1.26803218324262	7	2.91019769490742	6.69541827398792	6.96052950811588	3.10346353909224	-2.94608108819551	2.8415874714453	2.48111847552309	13.1569417890987	5.9669730721251	6.35757746403627	6.42686968841798	2.48641336963028	-3.79358803733941	7.2196421493484	5.1708756898199	-1.2443493989459	5.39098495288265	2.96095450195331	12.9784654824315	-0.277270741710301	1.05294932264587	1.176625386901	4.66111161254822	0.61759273338567	4.64186281586361	85.25	1	2
116	5.10278678496469	6.87533632025963	5.44047259193357	4.00290719597355	4.67944236294249	5.12442054484286	2.73684112458566	5.1927607869091	3.9491765839942	6.61167551570457	1.36300184167853	5.03610272961595	1.8839457794154	1.58607660318301	1	3.72124088641481	5.81631545633059	3.51926150049031	5.69872726575938	4.03641549001291	6.48461973867976	1	6.11660114015202	-1.72596581953707	2.26753025234595	-4.97077632160778	5.20017280311989	-1.13494231820223	3.40678482434318	5.39500178216823	4.87323629457289	2.01309239503771	-0.459921285711565	1.18575839582602	9.34040453002141	-4.07235741218312	9.13426343339036	4.4689065864662	6.88508305704518	7.03417669363364	7.7553677989809	8.00089093594461	1.58660817679729	4.20401518442316	2.87001600342288	4.16004335639512	105	1	2
117	4.17664178964297	7	7	1	6.19744686587172	7	2.54704039126507	6.91499021645234	3.96233710942121	4.35989032035663	2.56555600673572	6.40073791339162	3.9859672736849	6.92465685165792	2.1437751240437	3.87767493614709	2.1174937641704	3.1132064187007	5.65905332028022	2.53489707071175	5.19800674048555	6.16455324134487	5.68327139284951	3.65953959412869	4.49068058744839	-4.98210191336088	-6.25128355906617	-3.43741953461295	8.4806706784132	1.37342807916257	7.60966143488729	3.38735703155327	-1.57445402696378	3.27084529635112	2.81649530126566	2.30539647174596	5.8687232917105	5.03924065800685	-0.249903613392207	7.88071033526596	14.1613298838321	8.09587641507733	5.7256706769314	7.16534860026477	0.465882511572368	4.46041983840067	98.75	1	2
118	2.97670756204611	2.4345279155665	7	1	6.28434949442786	5.07622697171115	3.74282032525062	3.89070519683371	1.38033815793074	3.39075660903037	4.53935452894956	4.70088435211727	2.9778835517846	6.08051139758422	3.49887207607842	5.65358196377131	5.81034072548692	4.97130213662453	3.7230360649407	2.56307207558606	5.15658995927657	3.6113010914941	5.98126856113106	4.20156934245361	3.20372306366355	-5.78460319337308	-7.35444716941588	3.05350160600563	3.78575488044499	4.0969462694442	6.1686418474312	-2.2626321534159	3.98386504888424	0.612092626380193	6.40568007920538	8.69587490464845	6.3024038904227	4.53172812303509	-1.13490135371833	4.38706244546249	5.19023590785157	5.54171359401366	0.0304656943966309	0.591638226677202	7.65916840821258	6.40718423640536	100.5	1	2
119	3.29958316458514	1.3848620378057	6.67602923610471	1.12718678227883	6.20701818586183	3.9947575593023	1.3787237202428	6.06275984755429	1.2828267233938	1.92766208138021	5.06799963512079	1.93099877103271	2.6021803720278	1.23428957938068	1	6.98240779598667	3.69203455970818	6.27750598097667	2.76749211539674	1.75919673906116	2.23160475123863	5.14548261345226	6.47531674969019	4.96297707957906	2.24193706217153	-6.31743271286691	-5.84884572257532	2.77656329773189	1.66078855731484	3.74488224288358	8.66149156241261	-0.573538965921019	5.38235263595404	4.80642731560558	3.31847635764453	8.31727051171365	-3.2951190750966	3.95607540205604	4.64819737980168	7.34703964035153	4.95538176530667	0.149064101742264	4.03612785660575	4.51229172622937	5.40319166654064	6.74716500759521	102.25	1	2
120	4.88916767383586	1	5.69929230409427	3.66045761970921	7	2.75380436269455	1.82431153562545	4.23687938416577	4.63494021115174	3.5223417120951	6.52047283799125	6.98334384555061	3.53641790210563	5.30661219601828	1.73899384483888	6.57492149895434	7	5.05705794110954	1	1.53164510119569	2.38055797135288	5.2027862450811	6.75859976758716	0.2028540410573	-1.93044332013135	-2.57383269958614	-0.301250816638349	0.743642073794089	8.23819167982393	3.65871416775013	8.50425975800787	6.90085218052592	-3.2948604690648	8.52538613191107	5.70003440091329	8.85979904511763	-0.182186631991735	4.00892706950949	5.98980690142188	6.21384834017851	10.4825319563375	-0.407177043940188	-0.972606493603974	7.47458449097802	6.62182977188075	2.72878764687678	91	1	2
121	5.04444463453618	3.28304162738422	2.63241265568329	4.99138118031881	4.90896147849941	3.24509357930008	1	4.21925286518062	2.17452171245819	6.80276527027981	1.56972998912325	3.2997897057074	4.74455380723783	4.83688855329032	6.15986955292934	5.95633096686571	2.35879702593844	2.53765232795061	2.39595083188702	1.41733512032377	6.03045305657171	1	6.13134829158456	2.5125745154724	4.47719032850446	1.4536525078827	0.00677863976349349	3.47446351869544	6.30944368739681	7.99797354612852	1.78152033486944	3.89102417367786	-4.36285360368541	7.04628802822197	3.30398151180692	3.41201005645679	3.9607014821529	-2.31365384970208	4.04742097121735	12.3308447267145	-3.13018550605361	2.2552041895454	1.89248739785403	10.8302411614628	-1.36752320637633	-2.53008479846917	80.75	1	2
122	7	2.18465961482513	4.56206469875309	4.27249821572871	6.88768751104525	6.24394061878654	2.86165216657011	6.19580848517611	3.11453498314168	5.67848133417064	3.29924269498873	6.8434535851715	3.52816733793813	1	4.75913881117818	3.24358888157266	3.12491051909134	6.69108154613562	3.69021006756888	2.80140369868629	5.65607140606859	4.31427176945583	6.82350427954999	3.41034228470658	4.56853225165281	-1.99867116078348	0.870449487302399	3.02476179068984	1.9727852888132	-1.28861861839801	8.56901494462733	2.94527090907208	-1.62764347524786	1.06274480989114	9.2319722697881	9.72006465537037	9.32654197457252	4.43358801762055	5.10281169800176	0.226494621536475	0.51334430103727	0.179256499241341	2.10826546817291	8.2921265603447	7.00158828602217	1.3537584976919	81.5	1	2
123	3.32035265570697	1.16708480446068	4.5708451842553	4.25827073401368	5.62705705719795	7	2.60210465588482	2.21232893576504	2.98144766325086	3.6976381054227	5.15855121638675	4.6580113409024	5.63362360933793	5.52536559180005	6.62626536792598	4.99694793119253	5.3587961472288	5.95098199000842	2.92335649439526	3.03995974866011	7	1	6.13707962339878	2.42397391883275	7.18593181663312	-2.27392317118885	2.59603139136206	4.02128704704532	2.83714107622594	7.5971508707475	6.43561974012898	5.45694879611399	-1.76370696591755	6.05980041127483	9.36110283094985	6.6874300856886	5.64396438086568	-2.73306609298166	6.89608862501344	3.70770059675283	4.74688950430442	4.98564294814171	-0.987305403310979	7.87547430015306	7.36658166020873	5.35149612481849	108.25	1	2
124	5.54273925048492	1.71854771252743	3.99123086790263	5.46551865761616	5.28392604850514	2.73187638225583	2.79102597575951	6.24955122501256	2.60241392670851	6.06341041020613	3.35988547862834	5.84488100526982	3.69052392237681	5.33783027777733	2.12900444939748	1.16059894218805	1	3.55383447713043	5.33541190666146	5.02182614023175	2.36931529996494	1	6.19858913200959	3.36575695354262	7.07979828862712	-2.61895051452983	1.76633102625817	3.51490826161531	-5.90386187272633	-0.47616543541182	3.62788200176279	1.80465285753605	0.0730969766719486	-3.20529491085352	10.1520704101412	4.16993198952982	6.27581274198286	2.030199481883	6.24853354703387	2.2416657805128	1.37912155572003	2.21736881302188	1.61506778260332	8.10687375936139	6.31102053169671	1.74492906895117	80	1	2
125	2.23649609435375	5.91172142822979	4.2939405778671	3.21682529131286	3.99077589430026	6.37979357261017	7	1.54231457447113	1.95711400241438	1	1.95455685296559	4.62681122318398	2.25238814977001	4.89923651191871	5.84754363122592	1.21819450174532	6.7713925173548	6.64674576258971	6.76325383829639	2.56906902860704	2.9367892797983	1.71611846904881	4.431372879754	8.39415891283149	-0.0667546618623536	-3.16715684396971	6.16045508789598	2.99126962101465	15.4028692514338	0.0986420588887145	9.81021000174731	0.722260198335109	-2.32788309878477	-5.30524076576606	4.91717461423471	2.46211180261996	3.25915881715107	4.73342588484859	2.10660696817887	6.07136066990164	11.089799618733	3.24850226307311	-1.657432146368	-0.246494458816907	5.70539334797593	-2.75174688878362	85.75	1	2
126	4.31979356427075	6.11608499746357	1.14450149554133	2.95294530969709	3.85697771413794	3.56692411646403	2.7670318035347	3.45851978613857	4.02262103998966	1.92571885851508	2.15841101031492	4.39175413870881	1.89318640628486	5.08449167919796	5.46437807633914	6.5660682746476	3.67536498809622	4.57002805603576	3.4230778461899	5.92282066158599	7	2.29436392433929	6.60422501037802	6.19757322734891	1.73287744928782	-3.21822586127851	6.68341903789785	2.93066144395995	-0.112722605371384	-0.20476228337699	8.35268842266899	8.11869263918631	0.242073079127901	2.74288983145324	1.29741286685145	6.1479706135059	3.66383321622093	1.81333516570845	4.52376963455561	11.8027800178552	12.79724496994	3.62386210191578	-0.382457761490547	10.3675858301463	0.793825630385073	-1.99986634199692	95.5	1	2
127	1.76357892114452	6.09152837932436	6.40348268709736	1	7	1.40454049790683	3.33636239857586	2.57905739865198	2.39391218386421	2.31711147071672	3.8556622532275	5.51607015570304	2.79383983309194	6.15820702213687	7	5.12621239216862	4.21906580607452	2.35955175172712	3.30354837808527	2.58109409120255	6.73314438315633	4.46547905777209	4.28535727424616	5.95913683901439	1.67846752149011	-3.89742214604054	-2.61839235038471	1.3244238550667	9.90036583633531	2.79514131778056	-2.82586816643541	2.60346463919251	-1.04278390672009	4.39492533997486	10.4471744230775	4.87229814770624	5.83060583214005	3.75243734260787	1.4728020299766	7.14958389156387	9.70547746136976	0.52110103598619	2.24029503002208	8.47123337736251	7.19773223573588	4.65636450794304	99.25	1	2
128	6.26102835419972	2.49381337854853	6.3423784366102	2.38405451672488	3.20042208901826	3.94466200259661	2.33620469577062	1.14945319949241	1.89505582155761	4.45007912354261	2.05685650988736	1.92779828047815	5.53819446119057	1.48881093967254	3.38026359113597	2.09162494811245	3.8540170298523	7	2.44597609284459	4.46379007112296	2.34692730970212	2.30358059412703	1.10952672423383	1.77119910088238	-4.81684751705223	-4.69106313434917	-1.41868441366751	-0.229855151683736	11.5441585765216	0.619162207157475	2.21946163245952	1.72981054078674	1.56805972354183	7.57313967399926	10.7033002043003	4.82702941875326	5.4615362784963	3.48358566541349	4.61502142286225	2.16909399856851	1.56951591198516	-0.844921483379342	1.20506193728198	9.56151606622186	6.72418525401169	-1.30033863346124	93	1	2
129	1.95105028535956	4.56671867767902	3.29267063474495	3.18047223362358	3.6591850669553	4.69578877402707	1.64356489528028	6.36538500417975	1.32069631292993	1.56233417845221	3.25460539541434	1.47011815099716	5.51789426272313	7	6.06489715704	7	3.66187753707408	1	1	2.1703461212079	7	2.78010964170651	1.71062092944445	5.8045961470954	-0.310322995584369	-1.09923733811457	2.0949871297649	0.0725210898911662	2.58716115164391	1.70981334483107	10.6108766029117	3.37410498311956	-1.65182799736838	-2.51391440325053	10.3262904747659	0.920923266478417	4.6168214122971	2.30843619573889	2.802039404649	5.74778624951125	1.15945987851195	1.29393487375101	7.09780126046384	8.26688501681116	4.81644261692214	-5.02985278316564	85.75	1	2
130	5.53833612706264	2.14182735919436	7	1.51580661818376	5.84919222733506	1	4.58779214327054	6.65136786460064	1	4.37483366979976	2.26935702501594	2.07589838917283	3.93386225846598	5.09232300914769	2.1622384688598	6.60595197381564	5.50421565405617	1.67858376121753	4.11597994502521	1.86946478921609	5.75526055830902	2.64646061402723	1	2.43997895761572	-5.98578920209064	-5.60016024861233	-3.91730286027018	2.8133237937281	-1.83427193401281	0.0503678099838459	2.98733655351372	1.18702166467502	-0.333717814623746	-0.737261669183735	8.82447965608982	8.40783373276661	8.58933498307576	3.50401891206202	8.78845967720425	8.61625956704514	2.2311983830751	2.30825188339172	1.22840535830084	6.55945768806139	-0.419493849606538	-5.30397669053359	89.5	1	2
131	2.90699772859804	6.57353670364775	6.0834156507105	1	5.60739642412033	6.76518982692609	4.34409339638384	4.12400343176816	1.93132733629581	1.55297739960288	1.25122168453625	6.66536991054037	2.91746662585877	3.92738108894552	4.35907361950924	6.68958688701998	4.90238140373496	1.24589315510185	4.17926829315287	2.27297779140147	4.0084685822751	7	5.01373960804804	2.40717746678951	3.28862277559954	-3.9417445952625	-6.7358159999921	-1.52841021885615	-0.878858927426089	-0.970568084443694	4.35875147249295	-0.928030806149196	-2.0860285245177	3.03390963850959	0.995959582892117	6.20094927751359	1.63583514505288	-0.931539638874064	4.82502012615849	6.886307610498	15.1562331426857	1.68454968089552	5.76650515644866	3.15579831927449	6.98560031264675	-2.86974679448373	97.25	1	2
132	4.10483603683206	1.60284332287685	3.87236869406446	7	5.54807611189809	1.85166522179874	2.91497975188999	4.41935450358543	2.19422052551232	6.12121889808642	2.48740358509971	4.24232309887318	6.61242094126212	3.71406605725089	3.62477063966152	3.20774311621569	1.0357646156653	4.60827519079246	4.19364654702445	2.54333893606354	5.46017278680929	5.31295069149122	2.75552021293544	6.42205406140166	4.09524772421794	-0.668381774080613	0.384110941571287	3.40090343995106	7.64754404631211	7.79846409768473	5.93024842974306	1.25270260416608	-2.75962392041216	7.65367958299831	4.61312170771286	2.69786713370306	-0.900770728949141	-1.4487592132467	4.01376402531978	5.01877957519389	4.45046300461003	2.63830673492817	-0.287905545894123	10.4510246581901	8.69122389680219	-4.78413701154695	98	1	2
133	6.36070776509904	1.43917723449145	5.92026521341937	4.0190519885644	7	6.77214619204648	1	3.52756586087096	2.71494888848513	3.41501398754252	3.27871964471881	6.21240897852843	6.57714570066811	5.80275837495793	2.64696756801112	6.8698796131639	5.48351595861634	5.08729749500629	2.75747849159441	1.11813879789586	3.56272675550373	5.17100230707008	2.10219698107924	0.50396842522136	-1.68753793328619	-2.46844839133064	0.358375521169009	-0.156903686232695	7.98772511829678	3.47301158136563	8.29457705863881	6.37050628927204	-3.24943217152462	0.274916260996428	6.85042033516891	8.71526815610452	0.0782341891715986	3.5214782247201	3.67795754686301	11.6607546246485	0.9921729451554	-0.661546300955462	0.681841703551581	7.35285814165228	7.44181028982435	6.39423124290493	98.75	1	2
134	1.81026559542614	7	7	2.11735225072972	7	6.45950746271335	1.00155252598546	6.67657150161725	2.80193905116594	4.64355342381048	3.63595381283759	1.63777071613171	6.3998564130766	5.48604999799265	2.06617220016928	5.87210990677237	5.93585408191892	6.13682457465924	1	3.34558645141281	4.69559106578579	6.92734439630218	1.50569338026281	6.18748351739323	1.95085231947231	-3.63062620981321	-6.92334190318824	-1.81636927242263	2.62360205344179	-0.609543914274885	2.3033738862536	3.19145794277368	0.585512684838856	4.24410471706885	3.41481572931817	1.12701366983257	2.66134613140281	1.31034186767194	5.4411936790568	8.25618459708596	0.661253533394704	7.203309498859	-2.27198774472119	-0.585102112110254	0.809997549530434	7.29523738889831	83.5	1	2
135	3.48612044235179	1.85061062083719	2.34089384343968	1.47849520534316	4.65761010705599	1	4.36107033897744	6.41669383908817	1.47317236640596	1.29647311665713	1	3.37199526433309	2.77014198003441	3.50582679153238	2.49646798650842	3.75417886518997	1.28305819835878	3.86300202629853	1.07710667141813	6.04635331985277	5.93566141240419	1.56249686272342	4.01997224582965	4.77243036095911	-2.59772210126434	0.354239172057625	-1.86151165335538	-1.05318934194763	7.31372589815209	0.938260503064561	8.03748924937475	10.9409872533704	-0.00608545654762571	-3.74815268289853	10.4345575251803	6.05221548061523	8.01850276043066	-1.46552757523141	6.16857469299089	7.08606373467326	2.98297389445679	3.26202276485797	-1.43609855859221	0.223770666063028	5.44011352033618	-1.00983927718241	94.25	1	2
136	1.18616619475076	6.91255727372565	3.71011992737506	4.36201580767066	3.9746663478053	6.9917108669672	6.18883383572878	6.62153841712678	3.17475072192051	1.09363649845636	2.78724165146322	4.72210875482206	1	6.39974822729021	1	6.8123968999089	6.05648966736535	5.26229187445631	1	2.64327689236599	3.0270541861243	3.82315134535372	6.45788922192701	7.02384966237617	1.71549537511553	-3.39234521165742	6.91141066425191	3.06646973247457	2.11602435560592	-0.405039331116182	3.76256367275187	0.219733533995895	-1.73523807252719	1.56224184956267	3.29044847335556	9.270717300812	0.263593608341531	-0.110433138942692	2.52449029234971	5.83564415925695	4.57682179023786	9.28849185976616	-1.40367242811726	4.09192906882969	2.22159762053203	0.361656148253458	104	1	2
137	1.50972280218373	4.91589403505554	2.84828407655446	1	4.23885694654836	4.46525326838869	4.78431501608764	5.4531501369216	4.82453201166507	3.62308713833986	2.81159347062263	6.03026024646831	1.92064811843662	3.03095759604266	1.18021804051967	3.37416260584884	4.78983649838314	5.48687360946443	3.33845349495992	4.55324980599887	5.69713033831145	1	7	-0.480528287724395	4.60908051051125	-5.97110938430381	-4.47918354284324	-1.14247179621564	-0.280707906550107	4.88998586864558	6.89409033939129	2.45636734730974	0.61759794826538	-1.10462489542858	4.07191245563297	6.27930605228472	0.1164350568855	-2.19628328418087	4.31188595873286	5.21282300966579	3.83486561841068	3.35867801622705	-0.21691049404941	5.97457757593281	6.55203226948013	3.79017699504338	74.75	1	2
138	3.29596095818859	3.22085227869955	2.17111619703204	2.53902408080494	3.26687917388941	2.660182171611	4.68514642434752	1	2.07966868714628	3.82268282185382	4.53283083658542	2.59809239854529	4.36494309118254	4.83908843705335	5.25353074354553	4.32323953176848	4.21610851836955	5.17987737040966	6.22691065809241	2.67280823576029	5.3497538199881	4.12536507044483	3.07911577676216	-0.329490099443372	4.21105984986171	-5.65310245193738	-4.03787397351264	0.625739145150477	9.61990789205963	9.34975461838919	7.65623479425801	4.00891036689022	-0.232241483359128	5.40919141408502	1.83313025638117	4.18239501867731	5.12693813432557	-1.7539534660067	5.83306491002807	4.90171099487737	2.12181174149796	4.89688453546967	2.84584862895224	7.98227502816981	4.80203380326793	1.62573210139069	74.5	1	2
139	6.15325761138667	5.27201155871845	2.5773194502905	1.35140242548039	6.87137938640052	3.84927423565819	1.20848839227131	1.44378152828475	2.92812990549712	4.02845299811116	2.33337389609023	2.80416624886061	5.91213727978153	5.44965214402745	1	6.96482381095633	6.38446458771642	5.20035222320922	3.61987471250123	5.97575726799632	1	2.0553479874091	1.19903405279121	3.81288345378929	-6.88357925939691	0.125027356331264	-3.2859392493342	-1.1695404434285	1.06222363514152	0.627222949184978	2.09950832785939	1.76281079157239	1.06802419946466	0.706344379041284	7.43216653010151	1.99771615748414	4.3564897368715	2.78266101315157	8.05889005271427	0.301827531889625	3.48720201651492	8.81816437851571	6.24737022830814	9.31858861966571	7.57256046715456	7.13819931514987	89.25	1	2
140	2.45248796717909	3.22552438660987	2.22163656690996	4.97215262039452	3.71518887786569	5.77717253335327	4.62674867472722	2.48485667669449	3.75942378657062	5.58515781216156	5.51137719820964	5.24770058205236	3.2153619421428	6.19735773311904	3.42030779946173	6.40944130305988	4.77325509926411	7	1.85667818713624	4.60542616211077	5.63961229570121	1.07942160682059	4.39860157786476	2.58044108163585	-3.7912339135825	-2.72478627205258	-1.78484049398142	0.248983538253186	5.89737442835594	7.63608033700894	4.18522154504896	5.05005358658319	3.32661924875092	-3.53122435705144	1.73163961282218	-4.99431935272669	1.78364926966643	4.07694156688927	4.8423784587773	7.88671672371832	6.83444847631995	4.52699108991568	4.86903645738246	0.456295415292714	6.84513489959777	-3.39084627876631	77	1	2
141	1.99427931989353	7	2.76711317850942	3.50922710763012	1.28744838737509	1.20030594142392	3.24192764505662	1.12281244072779	1.52837519511296	5.44236890465268	6.20152794374351	4.63975560530762	5.63080538340972	7	1	6.57180421957381	6.35586264627265	6.4470963171367	3.49446530373676	1.76951398699886	6.20748329627462	6.24288084353436	5.15096482314683	6.12990623338943	1.61724201165583	-3.24903175643507	3.50733609818355	3.5574544124434	3.75989860530929	-0.623712876774004	8.95023974475523	1.1290016058622	-0.116380567468283	-4.44067464321411	9.95967264264653	3.41446075412097	9.56493542612925	0.711377905015539	3.72250666145024	2.46326854638203	-0.625001451540849	8.03942100003091	-2.28901565512011	9.80613702180389	2.66446572397618	4.52204384292983	91.75	1	2
142	2.89827727315837	4.75022695791303	6.26055348097645	2.40261332906903	5.80108717267301	3.18273104015455	2.99002428005907	2.50140216629306	3.57713263849804	1.13218186479918	1.47070015458596	7	2.77145015171805	1	5.18326800292591	5.79218437381135	4.64812647038517	6.45103861935985	7	1.39559476552264	1	2.01228128826603	6.59011615247684	3.53088244452819	2.10538754101986	-1.58349824899869	-5.43366672561952	-1.16898885842348	12.4959328770631	7.23089775526158	8.00695036193854	4.69136523315006	-0.0745344547475928	1.83406296889674	6.44382155902493	4.0300559768076	3.2907993490284	5.96205342015083	6.40188949169921	8.01861539817996	7.62366342627931	1.49556122239638	7.02318924106262	9.28085956176113	8.48744580599811	-4.44583250973851	82.5	1	2
143	4.5032159998447	1.9586327941308	3.20303842724098	6.69676537307384	7	2.19118121467157	2.79090662860629	5.4702549338781	2.08110762458478	1	5.05413630575561	6.39766258784615	2.75145786719887	3.34361892213433	4.3744202195546	2.67609683490356	3.32843802751046	6.5698846232328	2.17472803573966	2.13044497015597	5.28527430835913	4.62976796334094	1	5.21885341515048	4.37545042617943	-1.53745905723822	0.54661597767718	3.56051868584484	-1.7839371629179	0.642625798723072	6.97692606921635	1.35815752013785	-0.693215530954325	1.83286896126008	9.13430343060274	2.44085971703573	8.73317053409363	4.27640968440967	1.79878290022094	1.6698739304834	3.95213983591518	0.127771505294335	4.03913112360947	-0.638318928320654	8.25144888819624	5.70039901957025	93.25	1	2
144	4.75065260189634	7	6.34318511851169	4.24954301556415	4.94441052041996	3.60993579069132	3.53724093758429	6.98911261945319	2.97077565485711	5.60852332634061	1.62426496097537	5.82755284867773	1.48063190577866	1.85176014612262	1.55484041627027	3.30287767000394	4.40708120212146	7	5.36712663423316	4.39827721344943	1.44749001936098	6.53708469041372	1.50671445944527	-1.63455639002394	1.93567927959877	-4.55982371305647	5.34625956835191	-1.55088624564268	5.65426980356387	3.84784652561455	6.90152918109216	2.9706342973623	1.80062212053029	3.4491007382854	10.1253351351557	-2.76887318525979	9.27711015770888	-0.825477570301461	6.67845415162865	7.82466062278404	6.17096247349986	7.90018503527813	1.06644863553699	5.20539966552688	7.71593639810676	9.28380432881707	86	1	2
145	4.3079934744799	1	2.68763992834318	3.08064215815713	4.63270724493378	3.52849690014298	4.77829657049895	3.84803651000953	1.40647751090468	2.51376664887316	5.38213629611874	2.66111587157478	3.02013648626312	2.79168671414074	3.61308633025466	5.94931696684169	3.68273744136312	6.69652206213364	3.95941944844164	1.86039004083879	5.62408292957065	5.05182759761005	2.40694165729591	4.90529025537135	-2.49750198052199	0.23017910962509	-1.12835686487751	-0.947201427436868	7.41433254750949	3.55313556164321	4.47454568194961	-0.699808782347905	-0.595509509723301	2.30836920895831	10.1749426163926	1.20610497633069	7.65473628859392	0.387928889908781	3.70822269832233	0.553889303341465	4.77274447544386	6.27366093692189	4.7051366966294	9.78166762407316	6.78128912044592	-2.21623608864868	84.75	1	2
146	6.1940109841489	6.81093110633896	6.66418854616564	3.36429977059157	3.83250823238069	3.70144861370259	5.57907474938903	1.01136200406335	1	4.8664098425088	5.30261331638569	5.42070823705834	4.49273553749368	3.48830026814618	6.06463245719534	6.11819487829183	5.98166941572348	6.91990302267237	3.1926831366612	4.81081695813138	3.51492252303081	5.95357671551888	1.31598443064398	0.747569672694466	5.83415124494444	-3.18858757244894	5.37705574859535	-0.139722303021786	4.97632720325673	9.15259110737488	5.05775512942934	7.86003868664948	4.36503567195551	8.10572367414904	6.32094416549732	8.6536537475692	9.39386328052402	6.54601942512569	1.75819474637984	5.47646149532458	3.15275346127727	3.09043612385375	6.55072159070908	1.5649207354541	5.76258108420888	3.05370846060571	78.5	1	2
147	1.59937997403652	5.92801758531665	6.93251213257351	3.82590311842832	7	6.03126467172581	2.86930358854179	3.88344426161448	4.1107956998968	2.34720538037016	1.9832179149961	2.1399292009128	2.89829586070141	7	3.53842206452604	2.45312043726097	4.11205890937454	6.22515412622142	4.37374739371289	2.78442630670064	5.89930705002158	4.43772512543355	4.22732843610723	2.90854716197439	-0.326929119088102	-5.26673864950678	-3.83295213796565	5.21750699204807	14.7890241799662	6.23866545775123	8.09220165153777	6.99515656011826	-1.84776799739765	2.27727414774265	1.72249440371305	5.02612558189989	0.543062782340328	-2.12243264469078	-1.61363039643769	10.9141778602101	0.670437923199442	3.0609606224056	-0.0179668434458516	-0.521459211237487	6.62344352420711	6.74598625241026	72.25	1	2
148	4.35225181348453	1.61142607076526	3.1558911694919	1	6.41541092075418	5.87945322495252	5.30158894034324	2.17950689635681	1.96879046968493	3.24331458288216	1.94204763232659	4.16547697299152	1.26256839183137	6.0048976933064	1.79012213919452	2.4634167433695	1.40157853838484	5.35020321245324	4.79761254161917	1	3.45393703640871	5.04840272470261	3.772646396384	8.63322041593408	0.0886152821429087	-0.504113795714034	-2.53613359422291	0.95479907003079	10.8454096505594	4.67656284360451	8.97444730264297	1.3220056672794	-3.44631154464098	-2.48330844923792	10.0047555020425	8.44854262785402	9.64613758926387	4.78382065073235	6.46027923473825	4.63745439565963	0.50816117916402	-0.110181863581123	-0.145029198411432	3.09924200698792	9.04566168694137	4.40101835090989	76	1	2
149	6.49168940742914	4.1306689560432	5.18138293047487	1	5.99951079262268	4.80875157655344	2.55625586266712	5.82377647002429	1	1.56749037329017	2.62861894512727	1.01170512091457	1.03396969710646	5.49944003655244	2.59115609655767	4.83100528802881	5.73555512280943	5.31231047810432	2.81748553422747	2.66310016381869	5.64772183392608	1.38384247982954	4.83318162129845	5.44028828589895	-1.37557281608059	-5.4011853081884	0.452879279605514	3.08869761648193	6.42333016670605	1.33570861564226	5.64053523294196	6.39514700815334	2.99496795636723	-4.69356308932525	8.6664518875218	4.99151396165893	2.59749214437352	1.8069726822922	1.79474189116976	6.67285148210617	6.41947078105273	5.67799619893436	-3.22041574584599	9.14692381913797	10.5147278611155	-1.84935595323286	91.75	1	2
150	3.35128479649518	6.25583565363806	5.74131597277435	2.95273348314087	5.88441943086522	3.10834230567539	3.21267715597563	2.21169307693162	4.02423725222368	1	1.25589991102941	6.60795640104536	2.4202358717465	6.16545955183853	6.22584027626231	2.69439411484545	6.61327524942361	1.4920619726543	5.67357865373592	6.14425863008974	7	4.06321995273846	3.21647629313116	4.39424676042885	5.08350965909673	-5.5864407738937	-3.86901714231343	4.79626246651146	1.54703998117681	7.677040165167	2.78228705491168	1.36455400364376	-1.65937713809753	6.4345276616268	9.60906569308654	7.00424668368027	6.23277914032494	2.33805467799728	7.40410720889765	6.66555421387005	6.39760010678394	4.46775900384633	7.75275872475832	9.28188980866104	8.03899051495602	-2.36153810722614	94.5	1	2
151	1	2.47028630980016	5.23103069583607	3.8760852975845	6.22852676290675	5.56609231031346	1.1071491169498	7	3.66387023362783	1.89661301437164	4.24909009550638	3.12131239828978	1	2.96075104391339	4.27290774132264	6.32393320782223	6.80816403878819	3.204025594681	1.19334957125811	1	4.45616418808882	3.06175837897724	4.86902099591712	-2.07446424328012	5.13019885742569	-1.45283465384621	2.54217882621236	2.22211251004651	8.56356780244731	4.32155176143455	3.57950693564593	5.06137762367506	3.27501518328365	-3.84255772653401	2.44714012937477	9.43512476618422	2.28165259961376	4.34091105347603	1.87174380501856	6.60799325001666	6.94776198556468	2.32677003482148	5.0948663065329	4.62045761654801	7.47395676925859	-0.801438863994124	73.25	1	2
152	1	6.5070491887408	6.99272200628308	1.57412424635134	7	4.94974223112353	2.80558923679494	1.28665556607139	2.35845504409411	6.40721770935079	4.6006247970622	6.36464553901456	5.26717593283546	4.84009511586637	1.20687643842296	6.68916391418734	6.01487249454728	3.88854009621289	5.28250865536438	1	1.75713515038077	6.03729507729454	7	6.38226985199234	1.70855332118016	-2.09064150050949	-6.96540627373626	0.324741341363849	5.50383202705451	2.42940343699098	4.11212013374472	5.89710285971817	-3.0929294889293	-1.74279169763706	1.88779938372291	2.14771683872751	6.32621391207691	1.01317332691979	2.78032157861338	5.27175799303324	3.22522596844736	6.24404994741048	10.5195191498935	0.330670372855887	1.60239494974526	3.89750005800627	88	1	2
153	5.16035517495388	4.36889822947153	2.04631711030017	2.75184157465799	7	3.21534892878773	2.26556754925024	1	2.95200783984191	1	3.79684611277136	1.93196678423743	4.2969191272371	4.5222394912659	4.64387241725371	6.58236934402261	5.45856348778045	4.02102692437357	2.51384426815283	5.38411495960112	5.50705588056928	3.17155677402278	2.36095346050244	3.48293887628296	-6.57597343063085	-0.429867669326061	-4.49787869942794	-1.33553917977324	1.46074476097501	0.572227174215003	8.38818929392377	7.32087750043262	0.823988210608876	-1.95651583390506	2.77817001227493	5.58270277528348	4.73023036734682	3.31522693971965	8.6162595465351	3.51108791116893	2.92081409702	0.979516345340756	7.07812617574936	8.63888111741351	5.88379154179551	-3.90686093601246	74.75	1	2
154	3.42301763059996	6.14718446139764	2.18370824547985	4.72088801502016	1.66665166648584	4.34569228083835	5.16997956051547	4.81854458700402	1.47985777901253	2.48693503477527	2.34999858863451	4.67023722785129	3.95679957993957	4.78951221154932	1.39434134056065	6.49112699016764	3.24341801076676	5.13107747930593	3.26058309803694	1.57045854890741	1.59932784492386	4.12718109778216	6.33031380384805	5.49812731138943	4.3540482238666	-3.41075803298941	2.77107033408071	2.44762509669022	4.7245269720593	-1.2808133396501	4.88356654756427	2.67454234625587	2.95872450481216	8.42169800867802	3.85777578724706	7.52318336586511	7.42142916201188	4.25351582071516	3.15067615469039	2.29461130010617	4.1438998049074	4.3945358582061	-2.73304458232024	6.95691656905303	2.21596860243107	10.1198499982286	84.5	1	2
155	1.40102937103745	5.88130933077025	3.7732199185928	2.5355916750849	4.27996816354453	7	3.41031696336702	7	1	2.21236294542661	2.87149480020477	6.659199099862	5.35833956172925	4.81032211749109	4.67968765794779	4.94067842886475	6.2230054940718	4.22369203668196	1.85890380940473	6.05842450557344	1	1	4.9710690521811	7.00357708759982	1.22194378920067	-3.35558700333809	6.59828344648629	3.54934759102234	-0.555605316336503	-0.868295407920742	9.14994051224745	3.90069858188292	1.08375729468428	1.63181684313405	8.13607477804296	5.39297398582285	3.83308223050687	1.84042529025267	2.4051130379917	5.86922482323693	4.52892667608115	3.72161737079211	-0.696782935404158	4.08838017119533	2.29029114436743	0.939553607429402	85.25	1	2
156	6.88927609529205	2.55777900594117	4.14609272357651	5.21461330427909	5.67497685031848	3.52397230384251	1	4.95783114803388	1.64679342774664	7	6.43968368965949	1	2.72515974419183	6.1989863925116	2.7224587059641	6.80148540184642	6.80642410478781	1	7	1.63429379672332	5.82418222882987	7	2.27547174481084	3.38100526539533	6.71636172427504	-2.34681165718339	1.33400951221492	1.57693726362729	-1.27646728899163	1.97253384949497	8.71418909035755	0.585956928564046	-2.86109039215699	2.17870949267676	9.47751984408572	8.58496387135918	9.51947388113661	4.18533987313014	3.88831980407796	0.410961051626136	10.8341740562123	2.125291622377	3.81797366762047	3.44508297373708	12.4424564395058	11.5540754758959	87	1	2
157	4.81734983878594	1.90793966994699	1.33949970180748	1.67764464720789	5.72248839392445	2.1338205917108	2.79176527868617	6.71937140166212	1.69614649430966	3.90824884673657	1	2.22386576073789	2.94403983590856	3.12123169371788	3.70253034150953	7	1.74547012586619	6.66979619042294	1	4.42817723444987	4.96677996765485	5.6560623879023	3.90407990057198	4.4685892068606	-2.18613833767909	0.014346796874375	-1.20262006907024	-0.780363390510254	9.90440229198515	0.715068299191131	8.18202767316077	10.9442421803038	1.44009960915578	-0.423468083797844	9.4526880758506	5.30640676119095	8.24695505282385	-0.618895225349157	5.66180558391829	6.27508785355711	5.69687865440081	9.62193813332374	-2.05058759967835	-0.0205964589458988	5.58173000415017	-1.03331947259854	82.75	1	2
158	2.84518335189924	3.40083011756744	4.12559623585827	5.63491803249337	3.43691217358338	2.47850261454744	6.30051326305563	6.72626579830252	2.19750119724957	6.30194968895316	3.24215846932118	1.81376450811258	1	1.34044949891088	2.35244991051259	3.24465120028743	4.760956541546	3.81204056795848	1	4.21801393111288	6.39803770431664	1.55094362386868	4.95948021050961	0.410347621495456	-0.450042187996104	-5.40639114981441	7.357228309456	-0.3144554184935	9.33627081969879	8.5944804423145	2.68857140362138	6.84579326648556	-1.28991862799473	2.30408534798074	4.25911386863867	5.77089698809174	1.98585113754745	1.3919458500388	2.3705442930928	9.79059423463881	5.61476050137849	6.34717028749722	-0.177107665963556	9.27932365426959	2.16672553246182	1.07367840764098	65.5	1	2
159	5.9900191075607	1.03947608753928	6.01847983169248	1.87989072269393	6.67460671784185	7	5.51340679534259	3.06445327181273	1.39751000882912	4.58039215143403	6.11482424117253	5.94462812136967	4.72932095094011	2.06995617174332	4.09892236201386	2.99594960269588	4.78320402412366	5.39251586626331	2.84453886563286	1.10640467672471	4.16796906154476	3.39563928573565	1.77323454454932	-1.70831998337141	-2.25169300866212	-2.24383765652578	-0.537796785798248	0.673625838525742	9.81265498560628	0.32716746213634	4.07228747476851	7.35687079262606	-1.46911634351681	0.401037442849291	1.54333924406907	7.38484126028161	0.181286863234097	2.75318241504099	7.31524612493364	6.686199166246	3.89444190597546	1.82043411193148	3.1772737253198	7.29300650635361	-0.163981054742897	-5.37979288959462	77.25	1	2
160	4.95733991053312	6.67845080985129	6.82109677350159	1.50152436096528	3.95750031980947	6.49417978315134	1.59050723030851	4.38802517421844	1	5.62444790641081	5.17995143066551	5.7297886822162	2.04888937928868	1.69356536534129	1.92034435220779	2.11428825600982	2.32636210828829	3.66974496082906	1.86857560849726	6.35063432906424	6.12765961452847	3.06378479343408	2.14101314357961	1.79160318538195	5.19887674709275	-3.82732673808595	6.9022603079345	-1.61748279952691	1.8505095069953	-3.250911871882	2.08974548552395	5.26618692927698	5.89546608853823	1.56586056440031	-0.605368746349945	9.41117249637873	5.63254187884883	1.69161108303068	7.49578252612975	6.6021354601461	4.82957992127028	4.67737492663555	2.70353596880308	4.07635040608796	0.460680852874504	2.77922987451248	78	1	2
161	3.46878639845419	3.58678013959508	6.13575735108678	1.83356574561884	5.22138734987439	4.06109869850934	2.33386293034311	3.4670011066628	2.05556216843272	1	6.50906256537599	1	2.43750649292588	1.39970635745047	4.77704010358655	4.4351776294594	1.78848506316203	6.53562352443518	6.78529787477371	1.90753906344398	1.69986163063554	7	1	3.79173501628421	1.8860321472802	-1.57335824122158	-5.94270402208074	-1.21594727333521	11.9742237506159	2.98655585048359	7.74500933486453	4.52217407041539	-1.65164766904683	1.61215876303242	6.90610599288056	5.2519515097895	9.66057696437031	4.96143241206628	1.04970470592426	7.79712139024476	5.56279792634524	2.02085654456627	-1.68860591795426	9.77029479198169	7.02305552170629	10.4426851308389	87.75	1	2
162	3.11446672494585	1.06777542543556	6.41328208566652	2.11959165581525	6.95827174751205	4.24547558593223	4.95290436641304	1.60700770641549	2.85914834057127	3.69192826801477	2.34345554253638	1.01260231323012	1.49407633952	3.82107479560466	1	4.15466738867235	5.4679540411773	4.07722409048917	1.39259214546934	1	3.52097307442979	5.1761065734484	1.34099484732671	7.39969545530267	0.751591350442541	-0.584084366699447	-5.34911857422239	-0.762211893694433	16.6367429479238	6.86693971196933	2.5788348319662	4.44891287849651	-0.270002311850282	5.90335397397838	1.20770130826085	3.60044333538036	2.63067258549984	3.90809442820814	4.45592647740407	3.39431950962879	4.12529155652043	2.34828454040309	3.48362446694745	3.54747713708273	3.56011853694852	8.12492848604656	83.5	1	2
163	3.8114610792935	5.2986430765416	6.95586219988794	1.74788367771212	6.69388388747554	3.91963234881001	6.42271068712703	1.52838034066788	1.76604621136552	1.10922354854483	6.10114560417287	7	4.3065614966973	7	1.98009224294869	1	2.22335383014028	1.48138353356457	1.31519830404414	3.89324983549752	3.43758958702175	2.53869750868175	6.89233032106744	4.57551364117263	4.80389705670521	-2.83418338743211	-3.87256377242544	-1.5022560444382	9.44043741340944	5.85302191123527	10.8823545412302	2.63972025208734	-2.75938317553371	0.174283014252573	11.1161685347872	-4.47281298749715	7.10038120203154	-1.94074524913836	7.88384521122537	5.16438786237771	6.77775631424504	3.19270537811973	-5.17776452363489	-1.94907284073066	9.12196073543556	6.53334391375876	63.25	1	2
164	2.70383507885376	2.89018232816048	2.52156720389497	2.3117784650173	4.93328267562517	3.21719540053187	3.29852273539725	2.8529690992298	1.44628039339681	2.05192261125213	4.34355050873319	4.1066942541195	3.93753269112474	3.65010503182969	1.71200294424265	2.7468638686943	6.43758856804833	2.05423280013492	4.29706566730538	2.07455005490113	3.07115223220067	5.70857033570511	6.63976027247231	1.55251890724032	5.02731286171847	-4.69275052713271	-5.27822986949342	0.030099795687598	6.80282457048618	1.6111751507947	6.24998534275915	-1.95726423739268	0.385118449017812	0.918151811700983	3.55164195151604	6.74363271369169	6.84650351377359	3.55759826560276	2.20782271019228	0.993779529077575	1.84260783009634	5.6444378440243	3.44290060188309	2.63702354134858	5.05883458602743	8.50702271682162	76	1	2
165	1.00520904682389	7	5.08426871466757	1.31368794959435	6.4475582048273	7	1.63950905670701	7	4.56855344014315	2.78433927630151	3.21568814457556	1.41259909985056	7	5.92786563776992	2.89415449717519	7	4.75335554050561	6.38835345632732	1.72763615146209	3.19267883303031	1.7962188006771	5.45537170149428	1.89668742434933	6.69214837934597	1.43012479370168	-2.77977022183696	-7.06917154135243	-0.880220690001151	-0.778136011441799	0.144339130366906	3.14527233124873	7.95901924154012	-3.58362306929494	2.2063922549001	1.74442044046684	1.17021806396179	2.24004316739688	-4.37528236820087	4.56371597987744	4.3398282527602	11.0684643998806	-0.325013315747127	1.16828648217083	1.87134778984893	5.24075027054573	0.518214054115448	96.75	1	2
166	1.11530365977444	2.73761770829446	6.61527619437984	5.85401687548742	6.32896910415803	7	5.74839995471874	5.77279177825161	1.98804903484838	5.93315152671541	5.91411870258257	2.18229631136205	4.95749710103373	5.20110523932738	1.77532058035976	5.96998047258937	6.18655052673787	3.64494177442802	1	1	1.21805608479163	4.80849512800064	3.29795305461402	3.86607552016488	8.06119026876008	0.729567239031413	0.369929174779961	1.24384173833677	0.465596247705529	-0.74389019048923	7.29969184977964	4.27270406039847	-1.17468499764016	7.96408922486433	8.42102073555115	-4.31565734544281	9.49375513722903	3.6614110263778	4.7342855119177	5.47195274518432	5.36500588177911	2.55205414120445	1.1270301246197	6.11488589888427	10.6890685124058	-4.77034820944535	75.5	1	2
167	1	1	5.78198618675131	1	5.98517761521534	4.34609205008515	2.94990598126398	2.66758123336691	3.64144392265485	2.02360422164768	6.20449377107821	1.79343879835784	4.80262801496136	1.80462137151787	2.52227803708311	7	4.81442273166018	7	2.05929228636723	1	4.41972563068473	2.91685362774588	1.20883463258951	6.17087340498204	0.452774662626093	-1.37016409595336	-5.53702541676925	0.860511545406465	-2.62530895019153	3.64685565052366	7.82343469415856	9.06947914328313	1.24850119648496	0.336543818716332	10.6176285504413	5.89224106554333	3.13758510690952	4.27718660298342	5.07965903555575	6.90534842475428	14.9563149454496	1.6631054084986	-0.141715031816767	3.81206777075164	6.41766327148617	7.79957235754399	79.25	1	2
168	1.59513406176403	4.91688214072206	5.60179977023763	4.26075842475011	6.86474286088772	5.74604314280109	3.53921323997874	1.87173094999934	4.06030637603036	3.05499196759317	4.47811999725962	2.30578756026842	5.1835232607198	6.63998974390103	4.6204758605371	2.67373215448433	4.00327980456306	2.26555035378191	5.50338535007566	2.17333473470295	7	4.57668708725828	5.64246381812653	2.42337769234056	-0.60411649350539	-6.1495524762601	-4.07097609048087	5.21653125149143	15.0302735386608	6.1671788154662	8.60667745082762	7.58623741997703	-2.41085965435844	-4.89337741187309	7.3155115054011	5.18603278622767	1.05515483929154	2.7497619399871	-2.20274880166161	3.43178082538298	0.124725410816514	1.77597461208104	-0.0751404943619985	4.52371477663353	1.0029412990662	7.28561316051927	74	1	2
169	1.10339355476654	1.46051926740369	5.49475132409827	6.41503719385108	7	7	5.60600460856582	5.85436342352318	6.09811720758255	2.99659456471471	2.67389523460122	1.54425395900763	7	4.6632953820489	3.45144865864258	6.97432378036711	6.73071622001863	5.96069652579061	1	2.19890226196999	1.79120254113009	4.40168554426203	7	3.56234049713933	7.91735439216059	-0.331494351754719	-0.615687635081761	0.838874789102028	8.95154892572485	0.635464652108019	4.68146106476304	7.01700752108348	4.42907995866167	4.85578307874294	8.3275821534185	4.16579924896164	-4.75284459266642	-0.556478157683183	8.58622223089893	7.32415538376853	4.26194750757135	2.28968258545362	-4.04807010464945	1.31369286138084	5.36552266421891	7.44860344093208	66.75	1	2
170	5.09605905009447	7	5.87618436965581	1.6050046698298	4.2007371054853	1	2.43183410564568	4.04883889246629	2.29157035659345	4.79247635684275	5.93683440125963	5.30904190816204	1	1	2.61514664012977	2.83959651323791	3.61014563906381	4.86674217733013	1	6.20861945499495	6.772435016171	3.29466158756107	1.41060023640626	0.446790877489342	6.22443040321651	-3.10965308315764	6.9809303250152	-0.753392907503482	2.79920778440929	2.04805398175155	6.39216446854387	2.85695651730394	0.774763703500323	1.6287912770902	9.48332326672627	5.93609304085015	5.65665926622287	4.63430240799072	7.70259324590264	7.2700978576026	5.20074866851993	4.64241179841303	1.44047739099617	6.82548974394055	3.25276582564689	-1.74209520979852	97.5	1	2
171	2.19050005251517	1.09835309255927	2.78218808166556	4.14838014271409	6.76194887614938	5.01689503223838	3.33892096405042	2.48528374726381	5.36822641321951	3.05267900414918	2.66301639073989	1.0641538269861	1.0565065275851	3.90145446991315	7	5.99309305387415	3.08171780898867	3.18181240103526	4.681926695677	2.27557589386268	4.53042609532914	2.54852264085943	1.98579386663798	5.41581889212633	-6.64889784566155	-1.53189339480097	-0.425944030492908	1.45119456054234	0.83729486885829	6.72334034974454	9.04412302593445	2.94108434216417	-3.55064486797532	-1.48937948517721	2.7652362311093	6.72013948151048	4.78254894152415	2.00674218406704	4.78133792437103	4.12962084526912	9.03393443478384	9.73185863330032	4.25180861705095	7.37579119551715	7.07515649322854	3.03064527256259	79.25	1	2
172	7	6.56795236965621	6.18114825176853	2.65472273540492	3.55881404756723	5.02435751328446	3.81637399789409	1.0262511299251	1.08635876354491	2.27002245934048	1.96263103032715	6.53515255737098	2.97709397490117	3.74320067146794	7	1.97560984992859	5.9944475867038	4.46511661875403	4.29575668979285	3.57866517435181	2.15127050387247	1.8776835474139	1.11180927844154	2.22049939547833	5.73993819844922	-3.70423409659493	4.89127640838025	-0.358229292171486	6.16355289474848	8.99977531155347	1.09569076097732	3.92406601987687	0.255989600773834	-0.761753950249015	4.15514115619846	4.28774525955227	7.84222375070793	-2.14129633047963	1.91956591008277	0.653697294693496	9.51659851377634	2.48223051708408	5.42733305528779	0.0355326020617075	5.90391153156355	4.41828631497667	85	1	2
173	1.35332648956489	3.04216799881861	1.83576960743282	2.40896406708215	1.77116779452133	2.65973088336918	4.61989550731491	4.92377519836188	1.20320231578738	4.16423367209277	2.84349521798135	2.24267522570285	7	4.47050380935755	2.84637055724433	3.59812463686733	4.65941830843695	4.34709559325823	6.42660740030168	1	6.65556897732112	2.12230794752387	2.71291616975445	0.340524960837184	4.13662798707078	-5.3797283586309	-3.00939170126946	-0.142329873899436	3.82490704334024	7.03628431333123	7.09724350933887	5.85453645286692	-1.58304151007257	5.3800580652924	3.44637373678191	5.5397041869933	3.28195929898813	7.33479202975298	6.48967374493708	3.8690765292394	4.97516411837401	0.0287710042400244	3.14924070887484	2.56778348920836	5.44583714605935	-4.3009200832421	78.75	1	2
174	1.89311322197717	5.03068290851378	4.3806756627073	4.46270862519952	3.65347951601512	2.60411145353013	3.34520264827757	6.82509150127296	1.2287146509919	1.68159156294979	4.41765244762397	4.47680952748637	6.20550115311047	6.27613882856068	5.36547091296802	3.71955920578625	4.51118634645179	1.27244881336395	1	5.82155127885078	1	2.49652591836819	1.79378083687768	0.224776591466208	0.926177736726088	-5.08264758217414	7.7189940555769	-1.39975299319139	6.33796729936994	2.03290903336222	8.1133566144885	6.15253428640637	-0.572579730842349	1.01209119011926	1.56944333701952	-1.07276477757568	1.7294840418133	4.45226598754557	8.62187276926171	10.8521791331681	2.71977515285012	2.474198643349	-4.2610208275357	9.67530398660768	6.68124266633371	2.60405267265997	81.5	1	2
175	4.99933166764351	1.013639367293	4.22113157683514	5.92541167257596	6.35002815373148	2.50888971977257	1.61120813554473	5.61176006029023	1.88602843957218	2.13871171978939	2.45996017264487	5.64649320214511	1.22513624169336	6.80914895884748	1	5.12453183730919	4.90742134895568	5.62431066238376	4.90340404392254	1.31514128324877	3.95016547370457	1.0301227695728	6.63777245274709	2.33447643776225	5.58437313797047	-1.42801036308004	0.454085935744883	2.32036683907935	9.21763377486347	3.76112130281884	8.24968007412586	0.874446565181675	0.79905312172064	11.6062702620378	8.64011172654538	7.77226686119008	9.14446044530677	-1.71509111955551	3.97587906568287	9.65935534239479	4.95277216689024	5.91105954137735	4.15466005501422	2.41899682248621	6.81319113105881	-2.10192678080769	57.25	1	2
176	5.45850092478047	2.66786085823014	2.00239974800703	1.25556698150395	5.08480548244276	1.95758770472012	4.05490141196543	3.58852959135892	1.62084625611526	1.05005285830963	1.04643680308326	2.06627548331996	2.8754135946772	2.95739874734809	1.96020185641393	3.75041989758655	2.04705723038517	3.7139623432421	3.48529775497717	6.90942934576603	7	6.27778767404427	4.82492650501484	5.23673101355717	-3.08809515313407	0.98659256894937	-1.42592314153945	0.147714644028276	9.37768923464193	3.66176913840604	8.06657400159163	4.55821589498826	-0.822355119810255	-2.92576482697234	9.95056348695541	6.80720467640616	8.87469988821924	-1.20571145556348	6.45469549689208	-0.0474521952011428	2.67266317561998	9.42407195289642	-1.37287971362287	9.52581158686241	5.23661806159796	-0.993776081080889	74	1	2
177	2.16592718896779	4.43794441249967	3.13037223174878	4.93444896311862	3.38083737286998	2.52637509975916	1.04794746560887	4.58125282529401	3.00723243579868	6.15961832943681	5.48244629067313	1.74918923542594	1.46482674705814	2.75023325533475	2.56374902986148	2.0647332477474	6.39219795172789	6.49502891416189	3.79645096555887	7	5.29490212497622	2.86837871444356	5.52685753152859	6.79199390941115	0.376571789419456	-1.77315086727994	1.91905092514166	0.316791401844278	5.35544856887542	8.59791296874422	4.01420831747485	9.72795297025413	-3.55043040595209	2.95310961432957	4.13017561780215	1.44027371216923	2.30156450310826	-3.25024278126911	4.39175226653917	7.08473979237295	6.89278934184599	11.486475827054	6.69371174779394	8.99721882448764	10.4746542653884	3.70920057715576	55.75	1	2
178	5.77559221863312	6.17912710719215	4.25736957258012	1.46953425589832	4.40514462679721	5.74112671785295	5.63708003781005	6.93260891724507	7	3.01301457071517	1	2.04938629109011	6.31516538047072	2.08106449846643	6.57048843845736	6.62335718006434	6.2122996474293	6.51368142904798	3.65295184643557	3.49958959206294	3.48166758868314	1.73860803486706	1.60916792486071	3.75418275280567	-4.5524110162362	-3.15960677274162	1.17795503963224	4.04506063038999	0.549791508104606	1.39129773878069	4.77747697274845	-0.155861623369726	3.95618781367254	2.41956096130414	8.12205540575338	9.24509935558148	1.83393163054019	2.01553306922408	4.8596078252628	1.83072820506399	8.42413969310779	1.38052830812486	3.43307209854419	1.4252200590977	3.77825704501673	-0.816812249386951	73.5	1	2
179	2.45502816583097	3.96841170882911	4.78031857840408	4.31663640109791	6.25262084406117	4.33234136791468	6.56283649315446	5.60179833377938	1.53168387056838	7	1.50244273988457	2.01496124740956	1.01154016411815	5.2586410353365	5.97578960143703	7	5.91962123202162	1.91144657423967	2.181686276479	3.09578343053507	6.31490753276921	2.2269394093395	5.4090763122609	0.222183217691342	5.77297393614836	-2.03253573597558	3.65575510694816	2.88462882859859	9.74699124560596	-0.201015987387129	1.07718982031081	8.85505402108527	-1.77215845848761	-2.0335133277295	6.29273996210397	1.58786084887048	1.21782578288514	1.20878509945317	-0.611813558344218	3.29638069012448	4.41780269930304	4.73348010627735	4.48376438591648	5.87689267707599	11.2745475853289	8.23760749075919	71.25	1	2
180	1.75684362582076	5.37937775417091	2.52246955852725	4.77744050229501	3.484790096046	2.9695411694509	4.3211107744835	5.85718784810812	2.89490477224316	1.45926972898141	5.81846966996109	1	1	3.68372089101854	3.69824676299439	1.45408274672008	4.37961785468173	2.2573490132995	4.32385357460098	2.20539850598067	5.8395333356758	2.49758056745771	4.88467616573718	5.05499914474483	0.864441214686572	-2.09304722318582	2.17780342337322	1.45947705562786	4.36883760548397	8.71979121005301	3.74780312681595	3.97136774395341	1.26954818528926	-2.72275217414457	8.89799939308507	1.67589368770292	1.37931854901418	-2.74983982266302	4.59481972234664	7.11776597744586	1.19912910806165	11.1091163823882	1.81644141323292	8.79262149743971	11.8664174263721	9.24825386956709	71	1	2
181	7	4.5660252720089	7	3.57497364347405	5.52836468513934	7	7	3.08732579505235	2.0907011364352	6.7719915001322	3.16624195159301	4.58477992394009	1.69923696621534	1.48079168309491	6.05273268430685	4.46113043794112	6.99947705272472	1.76529619575152	3.09150401704008	5.57012538307577	3.57024143744761	4.29133854792446	2.41889937886394	5.58238476627981	5.73974915630398	-7.75493860705989	1.55232584217396	-5.91851738166176	8.53010726257574	7.61872414432053	9.91431984229341	2.53229592918062	0.420848631345205	3.38488497345191	8.89934539329183	5.24264494300013	1.12739818471522	5.05150634663945	8.09159114701256	7.0470117828759	11.5187487010129	6.77253510248861	0.283195164377079	12.595029133013	11.3658480330388	-4.90952697553767	92.75	1	2
182	1.63826880476191	6.61175442668225	6.70672212429284	2.38084261495374	5.75008390698543	5.63510818344542	1	4.95907105381109	1	3.46246754674422	5.46792473319879	7	6.1536999101929	6.98245267434586	1	6.64997549667615	5.86322754407011	5.70000836713785	4.11458254722782	1.39406396793009	1	2.79112425462462	1.72410337237282	0.391270556989751	0.641604117621559	-4.63132696633797	-3.40544558279542	6.20792507834826	1.32671871707477	6.53332035635998	7.1228159115384	7.33588763983261	0.07514220168899	1.28337640996817	11.3101642851111	5.56738947177951	0.545381992256672	0.334157589967697	-1.39152542369582	3.39525395590596	8.25327452191265	1.90536530179855	1.74379797793786	-2.90465636409255	6.07613557351764	5.18772565292067	79.5	1	2
183	3.90932257584099	2.87966850485676	6.89488090103773	1.17621921790258	6.80215016223008	5.12721225584945	1.98181925878719	5.04734502915413	1.84843134411131	3.86489384354072	4.84603601305964	5.27619391176332	2.67827072657827	5.54685962268462	3.56200173257123	5.57461009298685	3.48029825660608	5.23219082454436	5.77020654475853	1.23838146513659	3.60820370205827	4.11334599235901	7	3.48772246972754	4.02887890007858	-7.26647854273791	-6.36210258741208	3.17896637961962	3.84357920601546	3.33558992593524	6.07949255531856	-0.252766449734947	4.62801605053481	-0.800800687994226	9.04922509973496	8.38728242514281	5.81805797449952	-0.4573306253128	-1.30630456204555	4.04433363706946	5.48094091808002	6.09015239099792	-0.215710198618871	0.436953261295322	6.40587937328992	5.68557631592081	83.25	1	2
184	2.37134510174716	6.46187777178172	2.39338584636213	2.63656827857283	2.61855575752504	1.56112520293084	1	5.61000792843907	1	6.05180969158162	4.34215754924244	7	1	4.62212200411328	5.69902558962428	1.66629349946562	3.40899719476712	4.23290848028037	1.14189739826025	7	3.81155829212722	4.57700053332275	4.85877830149752	5.41089166555652	4.04281778847466	-2.45933827184215	4.30744563902859	3.99411365814221	0.595436654872893	-0.845869419935253	8.89522394214965	9.09794318532347	-0.0510451550173547	-3.8055708155568	1.47426103569026	-3.77212800636106	3.59938560983398	-1.21440824915709	-0.708671500310293	-2.12778945048089	-2.34975524085632	6.82749241980732	0.461450868062929	1.39770063857094	7.2077380585506	5.86363557625356	79	1	2
185	6.38495300575374	5.81672977090304	4.50303230738106	1.80016212918088	6.33415399050022	6.48724860556794	5.71672306704794	6.66694255570651	7	3.54008173419761	1.8432105893883	1.35593908358092	5.56029403390185	6.01867816070212	3.43344811932029	1.04597963812815	6.53050266191417	1.27088054640371	4.35373424428826	3.63267648172972	2.68036171297569	1	1.31948215525656	4.80825528640893	-4.3140168918046	-3.26384763943956	0.751723363584116	5.48545947978915	4.11310352388347	0.269546696113867	5.1008383567139	3.64369010691083	0.794018066611205	0.588921409129962	7.38840644997151	9.62071994375033	1.80874214241422	3.02906845296229	9.65723266588781	3.06036148421116	7.72478120427067	0.454802261654814	-0.112925848603821	7.66536879668241	3.99125485105371	-1.23044545218178	66.75	1	2
186	6.25067550258364	3.83070789389171	7	2.11666801145247	3.01223209416308	1.31038584729324	4.28416682900644	1.85613361761868	2.09037554117277	5.36216854741336	6.98220747809688	3.59132481802454	4.05262301342355	6.03753840331337	5.95986926461779	6.86623796094005	6.11257279654933	1.7938230625619	4.01128219316484	1	2.7781613672441	2.40998567654559	1	1.3624185902506	-4.85813429224883	-5.96566033079862	0.268300588814522	0.508434275881736	9.26853768821098	0.475899696847628	1.83235554287234	5.48534896442732	1.83344929434522	-4.24305968534711	3.98494589487641	2.73556995760971	2.67957113164897	0.186661665370039	2.35500398324969	4.21540560768394	3.5334192556399	0.849520009173969	2.5701312278865	7.32040968989424	9.64931946759179	3.90257784628359	85.5	1	2
187	6.63718176848416	7	6.49200944782821	2.57742070432694	4.67801503668295	6.21254027382162	2.08105456803666	3.50863011393035	1	2.3277810944276	2.6984046335162	3.14805390179586	6.84985051298865	1.65092088225966	5.82229447882024	1	1	2.17746757886444	1.85086169784932	4.72338677498071	6.02108141481785	6.23037449175287	1.84696421326832	1.84903870874527	3.91297992058516	-1.99242768185808	4.11493681518471	-2.60987577205621	6.29762903930944	6.86687143757299	-0.0742408179883838	0.225156702097357	-0.899884292869356	9.78310835492952	2.20027396538831	-1.69821830717697	-3.16729686957748	4.90869381380294	7.59897268387129	5.35404729807648	3.40708056461385	-1.16116162193485	-3.7369746624546	2.97905814399476	7.48732482170687	6.22030715445026	64.25	1	2
188	2.46382047404569	1.66952338740642	7	2.47848821933381	6.78635908065518	6.28058946937743	3.69372352613899	1.90986848519908	5.87202825745659	2.3867495061499	2.7580562534096	1	2.33446518954189	2.28385557381631	3.74293360312464	3.40848057093856	6.73440785456351	5.35726628025231	2.96233175765505	1.052645596541	2.63461741246754	2.01660771402048	1	7.02278225373678	1.12614289953633	-1.65268570176003	-5.93639368048706	0.434748901713726	15.4459002783589	0.211980224726311	8.67568102198158	2.30423459251871	0.606335010414622	2.40108403484814	1.44755946550571	5.7714034421675	4.50959038324912	4.16397574557265	4.65557802975384	6.16952479213622	4.59885892932048	1.67839866241826	-1.72519776931498	5.10113583159141	3.6209092127071	8.77040092370188	71	1	2
189	1.7459497798761	4.30321389395945	3.82354977117903	4.32653713915436	4.45925349789201	1.87658777991009	4.94050730273576	1.99793708941875	1.79703732727139	2.36917562482584	4.0581043625412	1.23149348862277	5.61180027923126	1.29484187975234	5.74611555599535	3.9130981101544	5.01498963208344	1	1.03737635860287	2.36632228066753	5.86301151370062	1	5.85040725039703	-0.35289085407162	-0.145831747387464	-3.63454042442202	7.75211604330353	-0.725373783634244	10.1213712834849	7.89704791719475	5.1481346235499	1.84973302791732	-2.21254265658106	11.5608308878244	4.30243704614336	5.02941111941975	-1.56275502483326	-0.237838436319648	-0.687033613331422	9.9530566863853	5.18098410107633	6.10692107369947	0.0214037151379447	9.0465002752524	8.21000039135559	0.933872697141302	71.75	1	2
190	5.95413250227197	1	5.52565714920908	3.01232596942748	7	6.91379709778956	6.03098253230794	1.86814285905977	6.56633105754555	2.55664927790674	1	6.56028426979025	3.28464150877902	7	2.6649531305073	1.16330881227742	5.25486790642326	3.48453953957875	6.02399467751534	3.21821404197765	1.63437000004084	1.06911193781826	1	-0.50163236039298	-2.08504161565173	-2.93902025091082	-0.26103166862938	1.21450854839372	3.49221653889838	0.635386450506405	9.66314684835992	4.09391244416779	-0.509000452969718	-2.07145046385305	6.39007708392569	-0.953971545085557	-0.960585816728098	2.78730595744984	5.88425747648201	4.91673051460236	4.19973357072618	6.64915732270285	-1.55691592638449	9.5698496170448	9.43929430879904	-5.51787201810837	75.5	1	2
191	1.16181235698374	7	5.85355388740344	1.90392088699627	7	5.80485701687816	2.40093691570796	7	1.90502493808065	5.76022497644151	6.44669627816411	1.98064034224291	1.18844048677868	6.03341164798875	2.83836817137908	6.82560087151139	5.10117526095374	6.81780707930503	1	3.60322454919565	1.36086575093608	2.26355971535771	1.77522156408295	7.5052266782531	1.58090110154663	-3.19879055427625	-6.44908767456306	-0.380665169373233	2.43253276565476	2.9784328484517	2.27136341178644	2.17815374828701	1.13239574920253	4.55136574570058	2.44218871562051	-0.0449363732041443	2.25852266053007	2.08977058736105	5.53788608682564	7.44092961932228	0.413072839702791	6.14834169334454	-2.67441063639325	0.835167245162105	5.71404132136504	4.38976367312931	87.25	1	2
192	2.73762510927111	5.11497796450636	4.7401796636068	5.597105379553	3.15627490057373	2.07709621513504	3.16591101433775	6.5143729061805	3.21347184992499	2.92524971617967	3.53073384994851	3.20814091500232	6.25043353997778	1	3.09753581706439	5.63152418175853	4.35291800167886	1.07007720592091	1.84915931033865	3.58778934827991	1	3.10591917169109	1.17661857687633	1.1365245295359	1.84395807031496	-5.22032512359389	8.1904606065545	-0.898773436829114	3.04229283946644	2.12998681976189	8.00076765438684	5.95658833327477	0.00599910467021336	1.76518057912484	3.17308705317985	-1.25638941542505	4.34060130061385	0.778017727063468	7.86952771063685	11.6454763926167	3.30638168500195	3.1200238097592	6.5977938547746	9.29264972893819	6.97889368189508	6.36281366633794	66	1	2
193	5.79358094429247	3.98819141729065	6.98658935841009	4.59186421301727	6.45939901337274	4.23765410128313	6.27218649495837	5.17563023814884	3.25415368827451	3.46395328148185	5.43386485081728	1.42747317363861	1	6.7495818087798	1.43825325093337	6.25502934530248	5.15248537958637	7	1	1.66886882118	1.64802701829772	3.42687608972238	1.52037221253111	7.28812522931884	3.55705043496132	-7.15819731615888	1.54551057692336	-4.07078694822513	1.98762780444314	4.34132297222234	8.48716421840993	-2.37985550711982	-0.830797699284733	0.733031273220801	9.08960715703142	7.37952229005696	1.61992707366555	5.98232508456217	1.57133315446179	2.75126658784707	10.0325748878241	4.75563787625519	1.23428952059267	6.83674988480461	1.36442512145596	-4.89469056554916	58.75	1	2
194	3.48722954882037	1.92563102743503	7	2.54779468917105	6.92767353374891	7	4.53135559557595	5.90760742230096	1	5.71350797657197	5.15868709085425	2.61037871591149	1.72728758506002	3.99485022338149	4.78942759773795	1.39963509344952	3.48184414089167	1.68972301931033	1.06057007503892	2.17198659011924	3.35370540686965	6.21321747891959	5.16836879606644	5.8252791101152	1.86078698498708	-4.58895353492491	-7.72728491336393	2.14289908026834	-2.35556463982399	6.63589797271335	10.3885161712328	0.656710340356305	3.23731575939462	7.86551177327908	9.71426287580469	4.5108105391075	2.99735622295521	2.90016958723871	7.92809151913766	5.92635447786117	0.671676290383066	2.729451924915	-3.5673236066182	9.11822917169705	-0.91833296745786	8.15691433470034	67.5	1	2
195	4.28030576488703	5.09342934574158	6.65769614850813	1	6.34585826659487	4.9084884794086	4.74154415085736	4.06042658816467	1.64602858303744	2.15902459332047	5.25313361567678	6.59507453017723	4.1251802459346	5.45371350758722	2.83820463495253	1.21881034854215	3.20396319716171	6.39189390943004	1	3.61596861391158	4.08552476744305	1.88086929873332	6.37375370247339	5.39298012052021	4.04118601326467	-1.93739472735712	-4.70347980428979	-0.497698180830548	9.65314960798315	5.4838699358267	6.4068336501027	1.83820424426898	-0.132815837897058	0.66947010063571	5.22392650165027	-4.31957243228874	5.21949607712321	-3.78862307977751	8.07139069372541	4.8277997073042	4.21768602884985	2.34300780320691	-4.81829482821161	-0.984789883938084	9.6954669573701	7.02728562704903	71.25	1	2
196	5.55472560418603	1.59797314365166	4.66185815073837	4.00099733127385	5.53910891024905	2.42313851830717	1.20262342807979	1.18089570880203	1.03349114115746	4.68008618394134	3.56818735712054	7	6.00757406617956	2.91433989290217	2.16271057598894	6.4381534858522	2.63450994115999	5.42528188069024	1	3.47231976943403	3.30659392803245	3.45486101369335	5.37266048558894	1.01116481306677	8.33227848864431	-2.79891671314827	2.33020282606665	2.75668383987195	2.10570564572661	2.25682092979617	-1.09478326985207	5.26070589726741	1.12006871848087	-4.32944342538882	3.25579515998444	8.64896755574154	5.79905626358258	-0.0595016913289867	5.02856066380787	3.41064716764043	-0.4316336654394	7.71679202142533	-3.67060547867353	9.21835298280555	2.08120629897067	-3.3705547965313	63	1	2
197	4.71439590554249	2.42986184172559	4.31770174797575	5.21950007296106	6.16730089522978	1.42741503753681	4.10423515711713	1	1	4.10284635106537	3.27910341231219	1	5.00733977869976	6.34300355994833	3.1200797349383	4.26754562589575	2.84328252337978	3.75102449890584	1.44358126858863	7	6.66738607892221	3.71499295316725	5.30453763030505	1.78202698941955	7.49033021325576	-2.41522162690298	2.6045450125259	3.11210944310185	1.383700844593	1.31325344819631	-0.207057367664116	6.03167178747209	-2.90653303768235	-3.41740928607565	1.60033456187543	8.69045401250919	5.79060601258514	-1.14107159164372	1.30740664919273	2.66251273789506	2.26381417740467	2.49723900250186	8.0018893060458	-2.01879463409092	1.80323855043906	6.19786717799487	77.75	1	2
198	1	1	5.99081563488223	6.24146390850929	6.88985862168235	6.72808255397381	4.91410147159942	5.77848186621661	1.58894142376205	2.39687007440234	2.72943205060591	1.94170627516689	2.74480216400742	2.55553312599553	1.62979726156009	6.27551150106885	7	5.38828984884832	4.93883391953434	2.24180859770368	2.51403904753168	2.94762180903312	4.8801395868196	3.52916134783329	7.75562690951665	-0.0130288619881971	-0.365508702021967	1.81094580735886	8.45373971968022	3.87700939390301	3.9613921777345	5.4822055178953	-1.65288864780897	9.58388080727978	7.05464138056101	4.74263470000371	8.33794586364021	2.61677611355525	9.0698024362686	1.67024763688948	0.600860577613339	1.22676200383111	-4.93123885894356	1.41100222161869	-0.104940897689949	7.27471967578043	55.5	1	2
[truncated: 5 more columns]
