# Supplementary material for: How Are Mate Preferences Linked with Actual Mate Selection? Tests of Mate Preference Integration Algorithms Using Computer Simulations and Actual Mating Couples
Source: PLoS One. 2016 Jun 8;11(6):e0156078. doi: 10.1371/journal.pone.0156078 (PMC4898694; doi:10.1371/journal.pone.0156078)
Supplement: S3 Data — Long-term couple and agent-based model data analyzed in Study 4. (ZIP) [file pone.0156078.s003.zip › S11/Aspiration Model Data/Aspiration Couple Population 01162016 072640.csv]

	trait1	trait2	trait3	trait4	trait5	trait6	trait7	trait8	trait9	trait10	trait11	trait12	trait13	trait14	trait15	trait16	trait17	trait18	trait19	trait20	trait21	trait22	trait23	preference1	preference2	preference3	preference4	preference5	preference6	preference7	preference8	preference9	preference10	preference11	preference12	preference13	preference14	preference15	preference16	preference17	preference18	preference19	preference20	preference21	preference22	preference23	fitpoints	sex	algorithm
1	6.4196493976842	1	4.16261313905467	4.41189092955411	3.23707046098839	2.2102304951724	3.98822074235681	3.403824504106	1.05398741702348	1.90350118604879	5.78865072685334	5.48840487160581	5.33456349879746	2.75882616330474	6.53207737848209	1	1.39909758498444	6.61340178777314	2.40716501565323	5.19003712328656	1	1	5.05758894310847	0.481508792880763	7.48583311082761	14.0347380406838	-1.22787537136111	9.23821814264453	5.45382967143518	9.07604138859952	7.00383952811473	5.6905893197831	4.99435957985782	6.49378078027011	3.86603119231102	8.83954549045527	4.01985884692829	10.1554905925494	2.72714313419361	8.60516104145542	4.28668342189895	-3.01603731174155	6.24258570451657	-0.270025352084998	5.37244868800193	-0.306213897077102	103	0	2
2	5.81493239718437	6.04893528586528	7	1	2.08181327030564	2.63615886684274	4.26868987754476	6.9796462305091	1.79352783483517	6.84551548028744	1.65134986306061	5.84448730841288	1.22505044252021	2.06126462834399	6.25350269529446	6.5645770125451	2.36732320398927	6.74575637791739	5.13277634865561	5.4682006797092	5.6159949847882	1.93549620100828	2.99117113444804	0.496434854739173	3.31473844954083	3.46134471818836	-0.761067767746354	5.05510319550575	1.81618324681751	6.1661775220999	6.26240014725688	6.37065339010157	5.73400313655011	3.75834981820212	3.56803908939626	4.69775040136765	-3.10680091077422	7.49871620065585	1.34812677814065	0.969277394111088	6.02855239157971	3.81079730450561	3.47118242584154	5.24773067556258	0.51739861147618	-1.28349785428607	93.75	0	2
3	4.69479511942885	5.37399335246545	7	3.79631348477585	3.51202600850636	2.44169121189907	4.52667495995355	2.70238037704965	2.31189300699465	3.70394225345977	3.14331259121296	5.11428071154597	1.72168701278172	3.24853004523939	6.07164580169686	1.0332284609188	3.3194871649005	5.11302909502645	1	4.75742750607855	6.27073994699442	2.20421221746581	4.11837331585281	2.13772981902599	9.06567905474214	4.02819304766658	1.95749667943076	2.31098963422236	5.97490471620428	5.37709435661329	1.43535630193917	7.96223332017413	7.40749733364207	11.7887042700696	5.08741859765758	3.32333825184279	-4.65346469582563	5.46412251721081	0.0203632335583402	3.17538476729121	7.43193449046205	-0.685867363910276	3.67426265970141	2.40430876016674	-0.65282617413355	0.971726317886833	90.5	0	2
4	4.36983605166625	5.07742251875242	6.79476381926745	1.99572417604745	1.71493820702181	3.18751306568363	1.86367688886335	3.87532166450368	4.2277138771284	2.24823569515971	7	5.47189996413317	4.34743084515736	5.25244706816649	3.96794828367413	1	2.29131535187646	3.27318271447574	3.76809341784924	6.87719142730216	2.71317355114423	5.16342003338067	2.27793800518726	0.857092514921266	10.9246434140257	-3.05364777451924	-0.443258559642118	2.87550812444768	2.90937622981692	1.48062639962752	5.73563531165042	3.15602449586346	1.97061859494564	8.28091897362083	4.34965424215859	5.86419276437328	-5.73126593171756	10.1796239529765	4.19200666689538	0.720576097932203	4.08404009294766	4.26187234020453	5.5938333571789	3.5601545827815	1.24875139698581	-0.349968620569731	94.25	0	2
5	3.29323414985673	4.60018309145356	7	2.44447345670474	2.68876842440687	1.6655758687236	3.92347543946215	3.67922764691178	2.91820635135663	6.01093469706663	3.23553854913949	1.34945328250687	5.57993821165444	7	1	2.70863493004844	7	6.43393260808679	3.93663977400182	4.78016706339899	4.0237493375016	2.29377022221306	2.49671921804865	0.781679203559051	9.56429002909206	-4.28628385624708	-0.812256573701318	1.58898098704705	-1.01888593479739	5.32408042413237	6.79221667303709	4.46982356361023	0.451393435190122	8.37276327403723	-1.61523899291451	4.17298397332731	7.49507041612418	3.80695277132141	8.7218225028941	1.04036652797237	13.0660340689902	-3.50397179924328	7.36120985695723	2.45083332498647	3.05047732327848	0.33535380898975	92	0	2
6	6.40633611743741	6.40649433464684	7	1.48211433242916	2.37167782640386	7	2.92955471389882	6.51285971268465	5.20551100647734	1.05623119634856	4.40235368671738	2.21021142326611	2.88028245473283	3.12858275960941	7	2.67739400844855	1.27029586778482	5.46188325205017	1.26244345682221	3.10364608549739	4.28667374185516	3.53503864076535	7	3.85010689720671	9.89348093775176	1.82912923340711	2.26573386230562	0.0550388628348428	-1.26661311888435	10.2240251347603	-1.23242743938829	-1.37363039033779	3.41104588761357	6.67664767691209	1.50061879092208	4.11609997499125	9.1799811764879	8.57187719176092	2.2419705502412	2.46986894116491	10.8774971831609	2.81632837810134	7.71141999362655	4.99007920490679	4.90412652016055	-0.545389170224928	102.75	0	2
7	4.20559937119653	6.36477483718604	6.84635557314388	3.1733904310696	3.03402843156387	1	2.41954810028266	1.90481372948882	2.64722778053833	1.49006948760544	6.17861327060335	5.71678701246451	3.83247062299024	4.62466635280769	5.79611108136138	5.31993616314884	5.50801706255484	1.65390271003792	1.83944350944627	6.08876074431708	3.80339534154309	4.93612909870308	1.20924275975512	3.76181715316968	8.63283063058815	-0.731071133283009	-0.616603348308838	3.02860501886618	2.94844431144319	3.78952184041193	3.93223150024082	-3.35793336297472	3.09820631590502	3.63657864624183	0.508027333974142	3.66475269538889	9.61877634831787	10.8241331546192	-3.38588283689619	3.43772702308451	8.28271883630258	0.856422354439067	1.15763126534592	4.76801790396713	4.23902352598631	0.597477984390882	104.5	0	2
8	6.07063998568128	7	4.56888270610881	3.54519125356518	1	1.01431276527956	3.78326676210078	1.52785381498069	2.99148189306595	2.91762262199051	6.48612547683372	2.31858882434329	5.949076029758	3.38696512311356	6.51896687652033	3.34715066489726	1.23182185580657	1.75099854310162	4.40026876665986	1	5.76324679288647	1.11376770658979	1.26960871410508	3.1289934818833	8.97036295043294	8.91432577338896	1.6929730050309	2.83767109743335	7.57962802828735	6.39624053492852	0.0838792003824298	6.06485988384326	-3.48153143167379	3.35552937027875	-0.0389968607984775	5.5743241432563	-3.2771784412909	1.96352139015469	-1.40918269282237	1.99182978118607	9.66192946086008	2.12671414219742	4.70068934945843	2.58434808882537	5.30114564047	6.6726335782094	101.25	0	2
9	5.65271475552642	5.35858871378711	5.07510731985863	2.62374240890935	1.96228783403864	1	5.08387531858735	4.31631961692409	6.85577659091493	1.79267994013013	3.29867780853799	2.75105945095012	5.0838128811495	6.05933872052288	3.16450329515072	1.52111725464932	2.10775075736627	5.70257333575543	3.63396991953773	1	4.42110382764528	3.9123131517579	3.58000319492992	-0.736171222653171	8.04278925835254	2.93780294369956	-0.199627094200917	-0.555549889926578	4.15137310350693	3.55036667073614	3.02456060303883	6.43229048557304	7.08258860824343	11.5653382598788	8.42076413093386	10.1453951932846	4.67667906829476	6.37667086375085	1.99100596652802	6.6855075947572	7.66819846593754	4.13003503506549	5.8593485065583	4.41036974095486	5.18466230597144	-3.04206577449167	99	0	2
10	4.33673197681675	7	3.23989705619378	1.05115106320247	2.66212199696468	1.74642978026019	2.34314708249714	2.20413601720472	4.54219816742595	2.24596599904683	1.82245151102359	5.81698698876456	5.03188908518334	3.13666810316449	5.61186315216292	3.44487810317356	2.05577243400036	1	5.08197768548991	2.08126745497117	1.7179313138269	2.9626538390133	5.97113638346407	4.11330206561265	3.90718996633003	4.50527221467654	-1.25336986588317	2.49133948624447	-2.19681712798116	7.29199803809204	5.07655240998125	4.96383729386588	5.72964334307745	12.135429183423	3.21112578573543	4.46299530331219	-3.85794177887117	4.13459599751316	1.27816260914006	2.29112208431089	7.30226301478126	5.22198247945744	6.48415646994163	4.69016873914889	5.24370812638966	0.14047232188469	91.75	0	2
11	2.89600242506478	2.21201902172552	5.92368480958343	2.45687187772108	4.87917764672008	4.43207177755502	1.26336108780664	2.14726453037922	3.81616604890162	1	3.58781783771443	5.05374519113599	3.09730818125596	3.81657338878923	6.53735307929672	3.24047025722234	4.69842413828712	4.72929460329217	3.28845352292215	6.77905547309787	3.45457741531264	3.41144030212055	3.14362986111831	2.72251934756305	12.2210048684972	4.56887347194385	4.19420870623007	6.40752376150091	3.87121819876486	1.5657539572327	7.26403533699233	4.03109661096854	3.76706172491287	2.04270976011074	0.649023903751495	6.60449156990172	-2.6674233807594	2.04452656833371	2.14646247829446	0.110772834652936	5.22959347463654	1.92243506608852	5.88291526018631	6.26565402587867	-4.53475258220921	1.05721677553337	110.5	0	2
12	5.98861239616766	4.38000111086196	5.35276655278753	2.18752940321079	2.95871644601215	5.11762994082783	5.84109519279707	6.31347241210754	1.12612275596574	1.77907485321523	5.61745993924836	3.81880505756335	1.10579237036949	1	5.46049937027123	4.24024329084314	2.48712523083375	2.81559248834307	3.58408796567899	2.43763472883679	5.0669074214768	1.91461640503272	6.30622456611522	0.63998521709306	8.48553109067591	3.33616760352186	-1.23978057124773	-1.16591381451923	0.390443395096475	6.23025901422091	5.16128833563327	6.3399703490355	4.30117729570508	9.34519824567934	-0.965959261173961	6.21245128256674	6.51725229158682	-1.18347138155666	8.9895959158306	3.5372567957008	5.24177652326194	4.50766084178538	0.74382086662106	8.62732305160792	6.49671184045483	0.352520662521918	91.25	0	2
13	2.19586252065047	1	6.34187401383096	2.95832113131236	5.9151584857641	5.41122846223034	1.37655848767275	3.22488745926617	3.9892767182025	1	5.95830149201467	1.31928636036383	2.94000232542154	4.2562339532605	2.67608699090351	2.46551692203911	2.37773237472176	4.11052969041542	2.87621951292799	7	4.193958198334	1	4.47344141842133	2.54245283498906	12.6700189027533	6.25159410268451	4.47708580167945	7.1218706665753	5.26290319129833	5.75995971842351	6.33278028340416	4.29846638041811	-5.01349502642074	1.96536021883224	1.87324159673745	7.42848245183264	4.65920663892108	-0.542628089171632	1.60772504166696	0.734726069639318	5.18141510889879	5.21047869514393	10.7844030190316	5.22424994294212	6.08423029008112	4.26337092751759	99	0	2
14	3.62487515252776	6.2689212042717	6.69645419437648	3.32112685274031	1.14352314543162	3.51850391905373	3.91447148416138	2.44851629299915	4.08317040175278	2.61595409043467	4.51369316055668	3.69085808319585	3.60336237245305	3.40072026788683	4.41930552425633	1.45717857655746	6.51924699306067	2.24508534482959	1.92307891905835	2.81469708491535	1.62402113295743	6.07278263845589	3.15916396541429	2.52047415851337	7.63346547742721	-1.26238569936301	-0.739793927764634	4.11053222914162	5.9804040415681	-1.3403208331648	4.73191220009602	2.41884810470228	4.55547306234374	11.9340888314742	4.08452468393951	4.28921465395483	-1.96246470475521	-0.815026784099115	8.04901034115951	3.59160704811197	9.63459784565118	2.48991002406243	3.33699248325211	2.27606999440329	2.94653987720146	9.10958223503247	79.75	0	2
15	3.03261577163509	6.2331327873085	6.69904799885887	3.09826036427619	1.99914605193359	3.5001613318864	3.20984311239679	4.34192117099861	2.62116430087113	4.45884342083982	4.57021834944948	3.03092675464474	3.34732021019246	3.06038410096617	4.30619397587366	1.52923593048252	3.98430253551208	2.29249817051676	2.35093860041552	3.60718389149994	2.32466669273998	4.75692645203985	2.27971714304766	3.36082178909217	8.10397616052595	-0.27788397542425	-0.481320301773612	4.64932275064796	6.15194073881934	7.93501256370187	-1.75234546176486	6.23324340526537	4.44594486938929	11.3594362556909	4.64684995501791	5.20031413259497	-1.76680702981928	0.310394819345388	4.06196089149947	3.88368878359031	8.98361240380296	-1.42380919630031	3.89229733307537	1.81826602359244	4.22865900293772	0.977748609495129	87.5	0	2
16	3.50940246341805	4.86358820295928	2.61209766511394	1.1432967264869	3.98021040348284	1.09901184480186	1.81858328151886	3.22862337133089	1.23093017915432	4.61678995457466	2.68046549241766	6.723257392405	2.7140589130576	1	5.51780243225728	3.1282534992743	3.50139868010003	2.87887880958044	3.4734032584178	6.87502762824776	3.55984620369487	1.71235637511748	1.31942174000458	5.63099430446307	6.88330744283989	5.55879351252967	-1.73430079197446	4.81012483764635	-3.35404254948287	3.91090889599236	-1.10098906888269	6.7238138377021	-1.73765769129544	4.14445502877946	4.57724008371793	9.69800867613654	-3.18456989242154	11.2546007968556	5.13066555940045	4.31826646437455	4.9563311295287	5.53665178990498	6.35413014169533	5.37816021869905	-3.30410156148302	1.89944195617307	100.25	0	2
17	5.83469303840875	6.6776125432226	4.96998036843684	3.65974431570475	1.37141923419147	4.46208075944323	5.66764248018438	1.85433808860066	3.24068175344532	2.24704455870441	7	3.77533986514265	1	3.33812514862771	4.30704218482348	2.36939673223108	2.79992925696054	5.47600399525226	2.61611853825502	2.58529154593665	4.00324282871387	3.28408280646881	6.17490676123229	2.93190484434568	9.70846537332914	8.31084491625435	0.395526131745252	3.34373127005887	-3.41214230311097	8.19620381628457	4.91399202533779	3.08537301112092	3.85639921967397	1.84001579321193	4.79014002237929	8.25058839195081	-4.07062914346898	4.12784936478183	0.818041932760549	-0.870617104087481	10.2518350855292	7.66755108147805	1.89586629501206	6.2557895038128	6.01732843714478	-4.08735353481972	86	0	2
18	6.80223965152154	2.1627709365614	7	1.50040202254143	4.03285804843882	2.53173922057139	5.47896071284628	3.88475400839267	3.91402192666986	1	6.98694104519433	4.90257725954795	2.41920032715798	3.74236141219347	1.73894516754617	2.34000211430995	1	2.84465944412532	2.48274223443181	1.70597752524653	7	7	1.22687767276484	0.352430960005051	9.47468327400926	4.91456215438853	1.87149832010603	2.06551106055861	4.26562804828298	8.97275183277043	2.95496615737043	-3.27244372702315	7.79547398895371	8.72196160230506	3.81716963515776	1.62901888473328	-2.70877225072922	8.57763652483783	3.5183983359555	1.73527527304866	8.3165548644409	-0.64984105594385	3.80334087436422	5.07748340009602	5.62583935962984	6.25478769672551	89.75	0	2
19	6.7242349239546	2.22107607074311	7	1.51849620991494	4.07206626700057	1.94302366588821	5.64344856350441	1.58341925522164	3.83083805601559	1.30895474636502	2.5947717816876	4.71527803709879	1.44705000425741	1.75100186519531	5.2484835845376	2.19838436203307	1.3189034440758	2.87781811696506	2.70537577558992	1	7	5.91193985166756	1	1.05276274845957	9.2939261528842	4.21381839365068	0.62720237684933	1.92102243201242	5.29892909010818	2.88083214138487	4.7031227819305	-2.62193779464603	8.20343467042034	7.34755382727069	3.16091120321793	10.1898800209047	-3.5358501552666	7.88555921466458	0.465859680982973	2.45619061015896	10.306260736942	4.10412040269161	3.02490093242204	2.67059077268281	0.134417785087693	3.70129129262262	84.5	0	2
20	4.21245330491636	5.20975083723843	4.54714740066616	6.68487725417462	1.22208386828365	3.0207448255779	7	5.01856949876852	3.75418764137707	3.51017180581044	4.51649673860259	6.05961017942617	1.41895472693135	3.01346513914092	2.85079410078906	3.0614671026049	2.89817307456346	6.65252488524367	2.64032873385062	2.40549220020397	1.6578414136808	7	2.53824105432076	-2.45004671461087	1.73634967482897	12.4478531447538	-2.57870397896217	9.51446278966096	5.00238971880406	5.02007508334203	10.1875514780419	6.34575055007447	1.67686808315938	9.0440473492634	-0.744072774375113	8.78813149506338	5.045062118602	8.8975158103513	2.63770650401884	6.83367029651458	4.33553886317954	-0.471879210835747	3.66320825938503	8.32212750739492	1.46241863717996	-1.22081000614297	86.25	0	2
21	3.06883923354307	6.34269080413469	4.31323250249724	4.75686582546777	1.18951239061801	2.96052003691685	6.79143683456241	1.97863082161277	4.40110973878065	3.04265680421934	4.56994607822658	6.49948146078168	5.5354288222653	1.47155053971132	3.45175617460606	3.92888758628518	1.03891282820985	1.40700891765174	6.06558669427279	2.39448226850674	5.79059223253021	6.16176817400606	5.08952779152462	-0.632924559211538	5.05339132514977	10.2920853970892	2.80417399113822	4.82255296544812	-6.56015381130669	3.16355160990092	6.78227948869119	7.21051095442342	4.24115505536785	11.836453307334	3.39244213954076	6.3598889059648	1.30388616488493	4.73725250403432	2.29855317959821	2.35137677598071	2.9623477150374	5.30421425111967	4.10131023276688	4.22709030029701	4.28441443552388	6.14224675996534	88	0	2
22	6.30887164265404	4.74119781108843	2.00434383602106	1.57698174570438	5.395167301584	4.97966453665668	5.09526763709212	5.70316752378346	3.68698564157689	3.1693554473327	1	1.1952887652129	4.95598476932326	4.08127436943943	5.30437346243089	2.83446967752502	4.55797947471584	3.1799923374614	4.70978929845809	2.01871795438503	7	4.82189328331284	5.39282521037405	5.93956926052034	3.29302455414475	5.66828008528144	-0.673737963640823	-0.515584744233815	4.62545108317025	8.18160207867401	0.304495618165866	1.68099603057738	0.0132759077985926	6.51787532825498	1.0277521493734	7.00881228655023	2.802215827219	11.1550443423397	3.27851008734214	6.49037352310022	5.32947258565182	5.35785662165227	2.31012593074986	5.36357524877821	5.62943209437737	1.28551722437221	81.75	0	2
23	2.99525589482042	6.46235290870252	4.770407296106	4.15786341323515	1.65811499708383	5.12330571180641	7	2.8624576278637	1	4.50225761747328	7	5.25543041091035	5.01220282764543	7	5.88576871273459	5.73373527430648	1.17082346331886	2.97040186181778	2.14664714321001	4.95461739551443	4.3594494610112	5.77919964479495	4.54398652011362	-2.881816793656	4.52314102995304	12.3479477118323	0.413643103924882	6.20098275029703	3.0526288197517	4.63978194572436	7.83450621581874	5.04373934798429	-2.66324362315133	9.13642031345844	4.99902461641241	9.65210456071731	4.80372724553389	3.5549130214267	-2.58757223894602	-2.2464560609784	4.28727032872911	-2.9423611262434	4.95871479497416	1.95798209466127	3.7557773990011	0.22194260266985	84.5	0	2
24	1.36330948607749	5.95786488319982	5.9771752970166	4.55507617493619	1.11744403106805	2.57633504453088	1	1.54147544302656	3.2760626751271	1.25950944832192	2.44674059496508	2.29672892548979	5.98137428251649	3.54346817459843	7	1.73202461068039	4.23491601915485	4.0381153084835	4.29100698962555	1	3.39726743478409	1.62659491021249	1.71940622677914	2.18780820602387	7.95243187264924	-1.86101168994564	0.277425830299196	2.00833246104852	-3.83658238450628	3.560716455459	3.13508656967381	6.39799882987991	-0.889836766167658	-1.4007693022269	2.68646209565829	1.00714026249683	-3.54976776839507	1.88213610388833	3.75446470024653	6.63216896305884	7.45927377158104	6.0542802368077	3.72295342389551	4.89863612069524	2.21736739675145	1.49800644315319	97.25	0	2
25	4.86508014315804	5.47198209243027	5.91259514405322	1.96393684796147	1.93285545827181	2.07583751709582	6.8475574159654	4.59168210223584	7	2.37646792166199	3.24857539153865	6.42797212625351	3.81670524871544	6.34571665408322	2.82765304744571	3.26484825669382	6.16272752679555	1	3.31680478699388	6.07713917266357	5.05953364702297	2.51091965424666	3.3023270730188	-1.24284208482523	8.15471353151015	3.35129857462406	0.127102848380521	-1.33150942184029	3.15848113813678	4.02949494414191	3.04534260283813	-3.24619883312503	3.56372392584835	11.1049390225776	1.81226666127447	9.47688113251741	-0.490362984093428	8.0134696282323	1.18281596159496	5.84608678940235	8.047849768502	3.96404847508569	4.67907572216514	1.31684015655836	5.58800583468944	-4.13528879726823	82	0	2
26	4.72784768520887	6.11227065307737	6.36603689332605	1.33566312268166	1.20135822543759	5.05750237123607	3.94988459004234	2.34015323542851	2.89070134059148	1	3.79740154519934	4.00683222581244	4.58625679023833	1.03287979657962	4.23882337133418	2.46829036106763	6.0975240314612	4.46093232551579	1.51541220343612	2.89462913984062	4.72542994428347	7	5.93419495267727	0.97416329842676	10.6859652565322	-1.5351324946311	0.934746737498178	1.57751264913468	5.69312719006692	7.25315511721684	5.25436309604491	-3.49498950090047	4.29038226392053	5.44064452195469	-0.504706271358792	8.74043098590684	3.58852137748606	4.05066909095967	-0.742604867663352	8.01629418841806	8.81003253295551	-0.967657596459522	-3.79163471915385	7.28155261555831	0.679831425874331	6.07258533930889	85.75	0	2
27	4.43324091532893	6.43320588725435	6.27046359945447	4.16633501744455	1.79719157680693	1.97980506264483	4.54484547928461	4.54231901383405	4.10905524318628	2.9478359738128	5.09035628406441	4.94416675632887	4.64296201667758	3.14819426299587	7	1.63601761614981	3.44031978827493	1.57204864953684	2.85786077882338	1	1.3817942313009	6.64440034971578	4.867657132102	2.02517377334369	9.28892304997648	1.34795280930849	-0.633382294683256	1.55684753680742	-1.41404000516856	1.54499908117427	1.90675542555727	1.69862223183252	4.45468965566355	11.7537644231496	5.68938335093869	6.838724477425	-0.0314215409328303	9.90369256073646	5.3066233060846	2.32650617958677	9.23990520265907	2.18023554509389	4.72169645367644	7.03483796806687	5.90455943856204	-2.47985770250446	79.5	0	2
28	3.79234866745001	5.43635764869512	4.50572863791146	3.04254251720622	1.98939024384075	3.32479962387566	1.57176598106819	5.38545139324361	1	1.87852037281514	3.56515042831675	5.81351022322366	1.48980055064747	2.0502946993796	2.53155262230428	3.87900945449006	1.51957985456118	2.83667999001232	2.22891584374038	1.71082495676028	5.56588372304213	1.39616046475314	2.80908979800184	2.23784409914789	10.0470126822923	-4.98774823402994	-1.18233709925244	1.37380194315791	-1.47639970586933	9.7914983988097	6.08623964896304	-0.408080158177217	1.8749804594154	5.51428834100813	6.15517677081253	2.44789138605773	7.67619825102418	3.28967399794129	-0.609848977104279	0.418475987470972	6.99844093616515	6.61125412491708	4.02748962323201	5.3479926007764	7.62427725452779	1.80239459410342	88.25	0	2
29	6.38157000130618	1	2.86999885837685	4.90239009331527	2.97081591451986	2.04832362652396	1.27487470785053	4.33125184788114	4.23135079524568	3.53494012481281	2.70185549020683	5.57331401965171	3.20161764863746	3.39809096738757	7	3.21919746612735	1.19804238903258	1.51229726996743	1.94657436172623	1.7130994843728	4.16702225918518	2.08049142632138	3.27569019940459	1.10464470553213	8.56675909203339	13.2165914228495	-1.98897683965788	10.0311265029054	-1.77037731659543	7.05574498245349	1.51157464115142	4.19894753980575	-2.15176091157197	4.50960299981812	-0.581711117598629	9.24810727752055	4.47867555266156	10.6789438933602	1.4984390975705	2.26933940584113	10.4443889988983	7.96083071894873	7.68041193348568	3.52212514642416	5.98010440026669	-0.983179497508827	86	0	2
30	3.19116687418988	4.89388421624868	7	2.64990638661963	1.59491150635352	1	5.86337574512657	2.82541608585559	5.52159958683343	3.15574681787682	1.25743921105965	5.68104845059762	5.80831505817994	2.85529053758285	5.62438277366245	4.7288332540823	3.35216019218395	4.09254841218955	4.6211125444585	5.92683317892542	6.75366871310512	2.6923182279834	4.94828418730118	1.16870258800076	9.51870151966594	-2.97809761764419	-0.23600011154935	2.81302791830499	6.43256502715394	-0.0642388218628619	6.36612632377801	-3.89413669092394	10.0620483561742	7.82288402293193	9.07844421291313	5.39098315010295	3.40975268939151	1.58686565840049	0.128967228886053	-2.61830730429992	2.7612684339214	0.426526490040827	9.53900653617059	2.4349782045695	4.01217371171956	4.50773896945945	79.75	0	2
31	5.42264540373341	6.12423752232984	6.97210309321711	2.21908052824191	1.54859735134289	5.47924918216714	5.2763996141078	2.89125046109852	7	2.44107387836782	5.61656422710364	4.59693099279527	4.30460381901638	1	1.76288141827354	2.84274326762219	1.69104174744056	1.1798232043871	2.12312728180153	5.08845531882952	5.20942668627498	4.6126731725858	2.07697787193604	1.45950687550543	8.20931706593518	2.97479293223074	-0.109794534008446	-0.486173719578442	1.24689762487165	10.4325448840079	6.2321467470515	4.21394551560145	5.48617256386595	10.9904099461952	4.79979595942498	0.0469479276621363	8.36413299401721	6.70294445808334	3.26818570998632	7.01644360048473	5.83645561278792	4.88406198836837	5.27235211095006	0.612864316286214	4.10134163586994	-2.10892965419302	90.5	0	2
32	5.80149915715197	6.70400449520088	7	2.36071055055846	1.39437584298902	3.4283729647963	2.6814098354839	2.21037200845668	1.07318042569003	3.58301611107043	3.79550217855202	4.49006132129265	3.71215068841458	2.11940829731499	5.48247201971083	7	5.65751154086797	1.47137780076955	4.57687250944766	4.06992519636695	7	2.67073682831411	1.08884126406808	2.15594258709946	10.2582908716956	-1.93125928992309	0.689554437789843	-0.33200722624505	4.29315035365586	3.58872451992749	8.60282543949691	2.81663599380778	6.75232132467462	6.84054901180035	4.39622424428302	4.30578611419207	-3.8546794911172	5.46693290983927	3.01857204104394	8.58289914476834	5.89829896558975	-0.000765562442600703	9.80568760250066	4.79502042365825	3.4775362945098	1.01923309017207	87.25	0	2
33	4.78334072293771	6.47111312959962	7	2.65553310216569	1	1	4.70184180824176	1	5.16893850990773	1.87981919964418	5.16510244036129	5.1044936411648	2.42711317521821	6.89872941711842	5.34075710693438	1.63615778194783	1.36983553462213	5.24625542416689	1.36606636801247	4.01037528291593	2.27799417594571	4.73947288553951	2.36008825836196	1.8805466590092	8.72257885319076	-2.69953124402235	-1.21720868550164	1.79943975720038	0.660653327926511	9.36422013995382	7.5248866994983	5.55482256926245	1.9642364486406	1.45287938748021	0.687237033156032	4.27609901647979	10.0968299306056	6.49114542155286	3.21440618245084	3.63556094780584	10.4084373717398	2.25338006162587	0.580986841234516	3.42929592537361	3.95549728791068	8.06045108479771	94	0	2
34	3.61646373933237	3.55947374725792	6.40609479463901	2.57982996913669	2.7785806187809	5.10860589062442	1.73140785893325	4.89793443909259	2.89243000087698	1.2140410378893	2.99115384813384	2.6874066333565	4.60444628757688	1.78229273362716	2.4365886914077	3.47629623702667	5.31898286440523	6.48062438648963	1.24032784683193	1.2102222734445	4.73385895386989	5.0850153241802	3.07735613124387	0.463622767868876	9.67616934202667	2.78869731805207	-0.406099734498089	-0.771540006662496	-2.20352024823113	4.33262587480161	1.94128982699985	8.80441845009991	4.83636298002587	3.17107734453187	3.90135804760901	2.19466275964334	5.3821823657258	0.156984985178384	-0.323111172430612	10.2405144170611	7.4814309257261	-1.0928997229206	3.65436170972699	1.93180143770583	9.00261923616382	1.25906266591656	83.75	0	2
35	4.69770426827374	6.71826257767923	3.79023327992181	2.15355357565804	4.06748100806243	3.50896998352312	1	2.36471109400058	2.24316372825011	1	1.95513707841965	4.76334871785581	3.58286718771086	7	2.83875417506875	4.52244122994144	1	2.98386666489737	2.60983716543259	2.67477667804091	3.43904775980442	6.12346949535597	7	5.61792395519718	2.45912514807467	3.7504593052175	-0.42292983388188	2.72031679837034	3.34403014929535	5.62711012145686	6.13513502925073	4.18573290830705	3.93319241596736	7.93537157766149	7.67034404499864	9.85167246471152	4.71526556583928	0.477877381442859	1.93801836457427	-2.6108556475701	5.34264322445295	3.0650059835516	6.75105337076728	6.38749191928685	3.17001394424465	0.821954343201602	83.5	0	2
36	6.38940732433411	6.78011732479217	6.06394966723208	1	2.94602523205145	2.71117972631935	5.01903835995113	2.27543189622995	5.43029393408707	2.48909507186575	1.12027612374502	3.52689975455852	3.36966238614926	6.68308992003903	3.93495926924211	2.57965156422315	1.66514709894398	6.48904245179387	1.33026068304133	4.1855944664963	5.67863855447078	1	2.01294583095428	3.86653750796359	8.69854240446051	2.27282350667142	1.49543215749167	0.442958512963561	-1.97482107008783	9.11604261952788	-0.90145647235562	5.71212449234068	0.555002026013294	7.13256790497837	5.00421063366235	3.92691437019202	-1.60575180058425	9.57138683634746	0.590404682074239	2.27408964232975	10.8914911181235	-2.32675047145408	3.5646173603705	6.40310478223003	-0.348906474000677	2.35121465367849	88.25	0	2
37	6.2324608944377	6.2834004931796	4.68756352107707	3.54664563236481	2.63068186804772	5.06759741001803	6.20911014098609	5.19293404536904	1.81546190494728	1.95833694784619	6.96509141644033	4.18255645543522	4.70617182892334	4.02736247481826	7	1.3683408901816	1.28226719447733	1.53334997908242	2.79043183652041	5.90284134518281	4.55305552094592	3.03640353455031	2.44581753046739	-4.36411737702057	6.67897111821239	13.5883777326736	-3.51738972559149	6.20571683507669	3.28652689436437	2.31764071315111	7.68221012443522	3.54400172657882	3.62948602253923	6.6404260809016	0.227092521412886	2.40218079780382	4.87234809053898	10.7138928196623	3.48440843591768	2.64460396564642	6.72012859432019	-2.62240377106844	5.34896071107374	3.08910254943224	3.02581577360702	4.42303978562148	80	0	2
38	5.38968892797512	3.90534799607717	5.48853331903402	1.44023970825407	1.38091974660021	2.28350139930135	3.80542276252693	2.04871929739139	2.58648839012559	1.69817225691995	3.38321782785887	6.08674388785823	5.80977258573682	4.24293328693674	7	1	5.4132731921445	6.6091998852381	1.2891896266923	4.39913292627744	5.9084028245715	1.50985373313938	6.04699293641924	0.995597732750405	8.29703922148457	5.99575950970688	3.63255278428893	1.68420940442427	-3.28876263730933	9.89172146740607	9.19815541880067	-0.314327181910731	3.43995791695373	-2.58192169347482	5.24814460030445	4.73036950221564	2.81926458080773	11.4974691175411	-0.000249391226715162	-0.00881536280835865	4.30274515641819	-0.753178837093847	2.43115505220251	6.97603529103285	4.00912068911049	0.68412846967193	87.75	0	2
39	5.3417599214948	5.50309168572627	6.66922272264365	2.06094384923324	1.30565484878755	2.51854084309945	7	2.11424951257268	1.4653870670963	3.81525892514746	4.84902054279341	1.59465544602517	4.65986893083226	1.21848667134855	6.02321112088787	6.59108486147289	7	5.91690185914068	3.14434207583732	2.13465425184197	5.48363404971458	2.52421998890364	5.05870023272538	1.55784363190872	8.94158733980564	-2.40535671688025	0.237657330128248	-0.468012505121429	0.432699602311248	3.99363700069148	9.20248833960714	2.24862369141173	-1.11421034767612	5.57104479128803	3.38716052387685	4.80443346331774	3.45159062073912	5.16924581158173	-1.84055778044424	2.42030267396191	3.42987412833819	0.286680176355378	10.88816244461	7.82492822476092	3.6927654181108	0.852186449070383	82.5	0	2
40	4.12079777397506	6.50446534749247	4.91170533729544	3.88610049356346	1.31132083263485	6.04075539531401	2.03063239736844	1.68905768473764	1.47026184458058	1.23199364862522	5.87323541334028	3.19575659293328	5.29199374158723	1	6.98834720113731	2.66710040940676	1.24786133872391	5.28924679931885	1.78932632723056	2.10969058282855	2.97559762496541	4.15039961094114	2.91650015044221	3.42259271635147	10.2482953824834	6.19936753134413	3.21748149209291	1.86926664081241	4.82000433539052	4.65079786584567	7.06647473142663	8.8978726275898	5.78413256962389	6.11910515587151	1.11080463374669	-0.921244411438946	-3.75319584990628	5.42359254600378	6.39158922703619	1.05758008274416	8.85681946662607	4.40328988373635	0.357228029994898	2.30694549821229	-1.17120100387748	2.911021696067	102.25	0	2
41	7	5.87713237246289	7	4.51674891211685	1.86836987021012	4.31398536285371	5.29378728493107	2.60089619281633	3.9259851596595	1.14625183272297	4.78348938979521	5.21762320289185	2.81574629843326	3.25847989368509	5.70424786271436	2.89676289625911	2.68170700693605	3.55171585388109	5.76216428359696	1	5.95504190059296	2.8878222509581	1.76296078764634	1.37819928110358	10.393667631875	5.33945501526594	-0.213290161746307	0.107636377904635	-3.03127596819118	9.62252116438229	8.88933921406625	4.97368468366981	3.91543572326978	7.74861576090304	3.78408573984933	6.88414855526485	7.59151303531866	3.87346922834305	3.03060671738906	7.23165554230236	8.11007489005917	9.03335381333391	6.88773763812563	7.84115122968086	7.15901994983743	7.39345455803888	78	0	2
42	2.53189050315934	3.33720738554283	5.28703261465091	4.40947258498963	4.88013454163805	2.8828770759333	4.95033709887749	1.5224410620734	3.65768606091843	1.35844740367782	3.29090641501502	1.86578998923013	4.64933723479859	4.3372956739832	6.64475680434222	2.67762316917167	5.67607548752894	3.3242981058967	4.20659132682895	2.5160458528925	6.52813589847016	4.26494266935283	3.59361733115014	0.13876965221401	16.2064310843017	1.4519092562495	8.31101240316986	5.24056598031845	-1.47564183190214	2.81529421322509	3.77608479542588	1.40168987225596	-3.35904041741535	6.36375341134983	5.29759413722334	8.30400275482881	-3.45861416954865	9.22478009574248	-0.837716759746755	4.17339924610087	4.30382811719143	5.97275973873133	1.87912742130253	5.33099204896636	2.46747085664711	4.20778427944311	91.75	0	2
43	5.709673723317	4.015308526284	5.83826960524329	2.42614974787708	1	4.27989478914238	4.04484472268404	7	7	4.65291707868764	5.18861074040766	1.83527441626004	4.29314584682693	6.15506717969178	6.58702570233655	1.78276356595305	5.32877755480643	5.75857986243423	6.71149491348194	3.3766652563602	3.77671041696481	3.63906179023714	4.26586727412162	0.429640779219471	7.50555335764704	4.46950043402671	2.57773652706454	1.63844332110601	-3.29748755663861	3.68316605514932	4.79128725815525	-0.170863136044714	2.81766036609403	-2.99414047479829	2.81119909443973	5.07617789677512	2.84571183747887	11.7783087701327	0.366702631042227	0.250131840273083	4.37834974675809	-1.7865914876916	2.81074471496826	6.64874678928336	3.69564630017623	-0.0198662779342184	84.5	0	2
44	1	1	6.17410880073313	6.19539259755806	1.77330686434033	4.01385278320975	1.30280795679543	5.76098282872617	3.11853152661248	4.74015393188891	2.8666111906049	4.91815591015622	5.66469354539449	1.8794075673405	3.52474479147098	2.64346758060919	3.72772771559453	4.10735162456584	1.6442552836539	6.08059791381985	2.4960566013581	5.71110568304286	4.45840210382595	-0.724588597965762	17.6955801818484	8.58798719540644	-0.42675841850495	3.15251599749893	-5.39603650509353	7.29848498589032	1.08701905970643	-4.21996155044465	4.82767054446299	3.69846555535304	3.3665139406482	7.55069469431327	-3.93325071413533	8.80922228253898	4.96827969608773	3.54158270310544	6.29209086297404	4.06181503034116	6.01428201333401	8.28165601688511	7.80426829906722	1.10941724174156	70.25	0	2
45	3.19283434061542	5.46206886548246	4.6358919757475	3.13055460169737	2.52079356985072	1.66502732136259	3.21527831525876	5.11909564021617	4.46784525627267	1	3.85618310541753	4.89276093768339	4.65370535856439	1	3.52490229034689	4.6365356993342	1.51047604095912	4.90869986848526	1.91089633219191	2.53830066451237	5.12191136832703	2.20384086531917	2.47887520556523	2.45004602464398	9.86526485923031	-5.18957571219088	-0.343028879084258	0.891191469214729	-1.10129350431999	10.2620800025991	5.04652808936754	3.68903975082306	2.78797101451373	5.20642716272256	0.0131573175860294	6.37531056155444	-3.35056798415348	3.74728906131824	0.415463376123894	0.624691764878551	6.50043443940163	7.00435578104385	5.87087141669388	5.57255717395745	4.77586883136558	2.05934642060874	95	0	2
46	3.3824681471911	4.81754514951896	6.57556924334264	3.36663527376721	2.8729858465513	4.11872227502698	4.99065212539442	3.75363579170294	4.05316319666658	2.90953634595412	3.03524748614009	4.05607480205987	3.19243809767718	5.5507282748132	5.14420605913178	2.09023139961271	5.23480209267452	4.81352928665329	6.16334920085704	5.773645192164	2.00701438334283	2.89510713141023	3.14107122456262	2.69877088556822	9.6251246672432	-0.304008861950921	0.141692203118912	0.98825804099019	-7.29145604588938	10.5404398206644	5.01286855709285	8.10498193449337	7.6458766625869	6.66655840268477	1.84267870468388	5.59244524860108	-8.09550959087267	-1.46268784130533	6.2888868577644	-2.08514747116105	8.09492887829172	-1.74700533519088	1.26295851460884	6.48041295253874	1.94766901783978	0.918435304901637	96.75	0	2
47	3.45803775954343	5.52851665796413	3.48518783873312	2.57039268865637	1.84659272455363	3.24717220707719	1.00210270044165	3.17868231166616	1	5.60899381621447	4.83028847347333	5.34268901972527	5.64647731661559	4.48483142890223	3.38886530818406	2.23449148261555	1.27804143632477	3.84636278192567	1.22102848145703	3.7518511904086	1.76012563800101	3.23159728114072	4.23950969634221	-0.443553744186339	6.37105311586552	12.7722508497846	0.245889300389226	6.34219241834269	2.9290501259612	1.9287708285953	3.19024477367331	-5.59038402826896	6.11652175402044	10.8772033693399	0.961807827054857	10.0349581981048	1.33856366638936	1.21931943217318	10.5810861959732	5.19503456600627	7.70423066273391	-2.47976316625302	4.95635114400573	2.67962268217422	1.46635068219742	-0.855179007165837	81.5	0	2
48	3.00629568322028	6.84468503303626	3.61226509499498	2.10710135357259	3.05773307798497	1.45738455074312	2.83768088778181	1	5.98045184732344	1.1053175979836	6.08753322487525	2.62696797423053	2.45517672075886	4.56518698376292	4.68817046830704	4.38222282647619	6.05270800935694	3.82556255947712	6.31593093854727	3.32076742761189	4.50598460641058	5.27467683852468	5.99304164944409	-2.45878798945367	6.69386861529394	11.5171645648705	-1.6664042152283	8.33117987377333	5.10168340522293	6.39123612393528	-2.99149212191077	6.38342554055739	0.544353040507938	8.34449440617212	3.20928921816219	6.33644275608849	1.75744457046692	2.01766991829313	3.80327610586051	8.0251623671462	3.22614296517859	5.93694959961587	5.32267090607927	10.9431257673688	0.29818993330875	5.90722904425924	74.25	0	2
49	5.44928628816375	4.0541651637893	6.35523817667757	2.83315761757038	1.12029510068182	2.94298823762071	2.70579456207009	2.97252743054376	5.16443908818531	1	2.37116737774091	3.34452772244963	2.67086919584596	1	5.77687794892945	1.45675716035279	2.4683330864279	6.55523451363482	5.38312460884859	1	5.15783086457668	4.14951460208382	2.03893780880246	3.19922143018265	11.0213113772863	5.35032390440857	2.95129204371953	3.72859362489606	-6.16437286756635	2.4591922839003	1.56871347724172	0.77347460031355	5.78747806145305	2.22769861533731	3.82232090754415	6.44475643234389	1.67620794812999	8.83038269811486	3.27455876596923	0.488135646128373	13.4574954864403	4.69582352581766	1.56255157756385	4.79275273845398	3.15036436393854	4.43384153588703	86	0	2
50	6.36837280743841	3.27766393368814	6.86604404050811	2.80591777100486	3.54340868319973	3.16116458791877	2.40640305975783	2.17148840617265	4.97118400298707	3.32968408089443	6.32373787353825	4.91562879248683	5.47466055585593	5.55646127960648	3.89065183460805	2.8358357106999	3.90536492357367	2.88849567999132	5.31021344461083	1.3383909291326	1	3.7841783555149	1.92612683224455	-0.661372322972869	10.2150702753427	2.94801413389597	-0.0319819587909728	3.5746969991737	4.53351034879397	5.88663693787492	0.730747384365822	8.64576941672527	6.32346652561074	5.93759165440478	-1.08445915593463	-1.56266149071974	4.32336970271274	4.70056018120249	3.7179453705336	2.09495058248614	8.04960971395836	0.230364440520546	3.21925793052998	1.32155053477302	1.58157474279235	2.1185935851454	86.75	0	2
51	1.93628958117094	1.58848030933836	7	3.80372609239027	1.58566830540492	2.00787459777403	6.97106015041947	3.8178213296261	4.83693552291408	1	2.13483178689514	6.51742642491526	3.53385462017914	6.81135107388875	4.3786215905883	1.78609722627187	3.1081103126358	3.29350839987514	4.13095283213787	5.73092782424727	4.97119449131633	3.409208476144	3.76880104759864	0.481074978491841	13.4721812146985	2.04414603992538	5.08202990022814	4.50238988368752	2.98019519024766	11.0022333294279	7.14435499971294	5.49856664537382	-0.465620685707832	2.95114350232472	1.88917205816929	1.2421321153262	6.08140871490645	9.72396500821554	-2.12181941220619	8.27335711183259	4.47155527386207	3.71997577977234	2.58534536608868	-1.97829383432772	4.80204859592779	4.97827818397255	74.5	0	2
52	6.658188753574	5.07687555677897	6.0557959541651	2.241281104868	1.67653115797149	1.92350317086663	7	4.28597233261321	1	5.65696057541792	3.03812964791511	7	4.85375450347228	1	3.69835025821092	3.56922145012115	5.4257395260721	1.78758133444488	3.3098580256425	6.97482433712771	3.80829552845441	2.36749516236843	3.41174707536286	-0.395907192810978	8.05536182531658	3.29007049616321	1.14752402516844	-1.00841119473607	-1.30184956322231	7.43657311545321	2.20124898983687	-2.73907907001773	6.70197280097002	9.79681141323088	7.88535358577228	10.1797833073723	4.33593276698478	5.49250243078829	-2.79015308403758	6.2952353038824	8.04531248547498	3.2837250729582	0.211979419759029	4.71473238220094	5.83829310722591	2.06451994373533	75.25	0	2
53	5.09131035585487	3.76209178520374	4.2277993760052	1.0096621918886	1.15567981356381	2.76682878400928	3.4771380474564	3.56296432836714	3.31481384848628	3.07361069409572	3.49253764211448	2.03094699338922	6.00376885077839	3.0705732131619	7	1	2.76074028895249	7	4.51122807503316	7	7	3.6301752554301	2.26967737657845	-0.541766807999961	8.02249534459867	2.86605036698375	-0.275350875124952	0.667743141120879	5.49827292028415	5.47713013643744	6.65122440115288	7.82872074418463	3.09512744226977	5.52333940957006	8.76009073479514	4.33501748890501	6.0319172005378	6.11064591204202	1.23667293235719	0.807249314974323	11.9540787187175	-1.09393079824261	-2.3489459106966	2.48761447370193	6.9308715840526	-2.54620318484921	85	0	2
54	5.2728326010023	6.82347201150171	6.73314376195104	3.82562075434486	2.43852316238341	2.01723485771951	1.47447464527741	4.38872853058774	3.57419727701315	3.16238134626124	5.48018279818218	5.64063698148052	3.78915563374271	1.02421971073833	3.99514434183223	5.80830668112808	1.22679001026273	2.76755866798021	2.51131675011973	6.18101940722864	5.74122178262993	7	3.67982387751236	1.81359031070669	7.66234875467999	-0.752442550707198	0.276159638653247	1.56466900042978	-2.23604880133867	4.48287816269854	2.99713584929891	3.31216080404003	2.88944844886155	5.197332931784	1.14628150156655	7.65266510855812	2.97972201093577	-1.18004299195975	2.12650949206378	-1.55159582835664	3.03997671253525	3.46462510003915	7.06973018753534	2.61509892083797	-0.870430222134532	0.205792586410299	74.75	0	2
55	6.23886670443293	3.00292146266851	7	2.72625022842054	2.74204916209687	3.28869221004445	3.08149182097967	3.36317396228272	2.09708680355443	3.44444165683338	6.63981704826139	5.05648833889706	1	2.00391577200341	5.73616577633686	3.01955441898723	3.78366804752477	3.21495820062715	6.30281150853299	1	1.40510450119023	3.19207008064524	5.40498634169275	-0.804237028247901	11.0270461322503	3.27529887333569	-0.0107455016133677	3.19974349129839	4.33462242568479	4.96501640096278	-0.0687004671114722	7.96704322607055	4.58339895730068	2.98782639128053	1.10422745113554	-0.917123537495699	6.41433557748928	4.96364415324809	4.82810930111711	6.08251239694361	7.26684109181794	-1.15022897428608	3.91172921567088	2.0109272114612	4.51042531011341	6.62442804836944	82.5	0	2
56	6.77686592603637	4.44806489809633	5.86809007729587	3.26801835824782	1	1.36627982281287	6.15928754752965	5.18429053192965	4.46062025947925	7	4.32471030199357	3.27225560605148	2.44498240881325	6.5561583922822	7	1	3.60234590529738	1.46542046653919	3.6918693827292	4.24602614888991	2.08317740573223	1.41272057230567	3.72387359973884	-0.366832371825451	7.81426700627117	3.94679646867879	-0.72775920660988	-0.277758430259942	-0.109166488420869	5.36689257923427	1.78880434078168	7.0998195018834	1.23867593224744	8.51541027203505	1.38619430018304	10.4125918006831	6.1877779852868	6.73165586990412	9.25456485161849	-3.19576687418975	6.1320293289516	1.05307756539169	1.68638312048382	3.00655421875273	5.24725749461474	1.67953651379751	73.25	0	2
57	1.10937064106201	6.04535654474347	6.19332387120969	4.51730030700439	1.95033737301163	3.31539374985547	1.10812303143244	1	3.31968821375465	1.77041639846134	1.56507774868295	4.62896897615329	3.40040167879508	2.18471470163756	6.75809040300679	2.38812351245293	4.02410497939592	3.1239804220073	1.9091718352325	1.45407242889104	2.43052472314997	1.1366340984224	1	2.74066175202951	7.65268787441245	-2.14865038187228	-0.298264746640954	1.93621978251656	-1.38039614744939	2.26040633913895	0.550245975226094	7.03993823869435	3.56412234364485	4.34535720648301	3.43729935154703	2.68642129049296	-3.95339651520229	10.4856108900533	3.32340051645679	3.81403301615552	8.85590981224967	4.33341000648712	2.9522326972745	4.88551996584469	2.77271634850992	1.182399730362	91	0	2
58	6.16241316295226	6.83373846631775	7	5.01403329635913	1.57576957710901	3.92127762739906	5.52749941659788	7	5.81561066151187	2.15494427683586	3.3156254019141	5.93146463657328	3.17545675474329	4.20090876018776	5.65401924535003	1.45391069344292	1.23126798383132	4.56352475660438	5.6963279426532	1	5.60727710636519	3.67807558449402	6.1485802353849	1.7259174849555	9.64936648486075	5.29051407188915	1.78518121706234	0.0843630922360112	-3.65997379358426	10.3525022708237	2.07524419559832	3.7990317048865	3.4167984332851	7.65880298613724	2.99404800011302	6.80926986502002	8.55158861332162	9.24479532491884	3.81610185512002	7.99955368465917	5.94157436707125	-2.20593698086409	5.19532533629516	7.83115874063578	3.44619429207888	7.93761541481421	92.75	0	2
59	2.89240800049625	4.01686286384854	6.5727736654841	4.99762607375034	1.42807678312495	5.63673686485867	4.92536951867264	4.2555199626212	1.99978704397536	1	6.86141802378989	5.69126173391923	5.35657049316003	3.99800363714402	7	2.98908720346299	5.86444969544512	3.04018522107385	1.52634990247051	4.2511658626022	2.55781725927364	5.80395465372769	4.16798989042022	2.00920001756665	7.94823661679078	-2.43084637075611	0.262666887841152	1.70385111827817	2.61968026579982	7.3991316380308	11.1188618325079	4.98680241087415	2.46004686897415	2.01205501769748	-1.4320032692214	1.56932703878135	0.42204529489818	5.80915861030592	3.41608224178774	5.4961424449711	8.21058069274476	-0.219077640996396	4.43487218059387	5.18705170120113	2.80278621867629	2.74014502386477	96.5	0	2
60	3.18273445797985	7	3.6561127790014	5.25219582174358	1.16524264047947	3.18755279981393	1.07013886812805	4.2953112428547	4.19052690447124	2.0003700027676	2.87590679587466	6.60723859102615	5.07247406444225	3.92247759477793	3.77787783352742	1.88956819979375	1.25805307936047	1.32823839080021	6.2509857691429	2.83622574465645	5.25323570095503	1.95318002183243	4.48658877046374	1.14568982962162	6.03461895579786	11.6542106868581	3.18813247232145	4.82221733043749	-7.59416191395519	3.87601902829937	6.83748590330634	6.34493370349849	0.738743690470572	12.4529752595459	3.97072238397907	5.51042836839556	0.578912141312031	5.90890624805024	0.906075905368194	2.28799236239041	7.61103191374338	-0.442237743261728	5.33959236782843	5.66601099961038	3.46127984072651	0.227742432645071	90.25	0	2
61	2.92845257705169	6.96753077699783	3.25806331448327	1.86110386251682	3.84766732010659	2.14154927865388	4.126392556278	3.37294715863458	1.29283436873665	1	1.87762806475335	2.90403547532185	3.52489260222871	3.46233122068549	5.58302640619371	1.2464949818259	6.14750055943414	4.01217016777845	6.324347426131	3.66202942795992	4.33433060974368	1.85241939833313	7	-1.25375540512935	7.06745615209114	11.59872165551	-1.75710237373092	7.88779793571829	5.18995722228896	8.43046028334635	-1.96426153188577	-3.59983767590683	1.10825769514554	7.09824165654629	5.383685404053	5.64674414952572	1.44412094497229	7.99146520226219	4.56873903159396	1.39987732271647	3.69481529549301	7.96417589914075	4.06064567983024	11.0666706537703	-0.229021432428828	5.59323581623185	70	0	2
62	6.19981794756583	5.37999457843051	4.52786798634333	1.39845058694001	1.33194534749593	3.76607137139633	3.65743577650492	3.6639742834494	1	7	1.30336968214497	3.36306102412913	1.29610353011645	4.09945065443289	6.33487202796898	4.90283272222833	2.82460878712324	3.48016610376616	5.18688950311052	6.69126216741922	6.43933344244983	4.38175766486272	1.92235572990965	0.246618452632477	6.57563427027856	3.79591428282408	0.296843502814631	-1.15850971799461	5.39625181896466	8.01065361850198	7.60223984809308	6.53072624475631	1.49052989501317	10.9234039929173	7.57821398822472	3.99932353534081	5.29905107562953	7.08469189009732	-0.46621168714722	7.57309871182722	8.08086855166854	2.12623560914388	3.42792880340526	2.7484945828296	4.46179688540675	4.83338470219661	85.75	0	2
63	1	2.92759652055797	5.91378819236909	5.05892054540934	2.36147695940812	1.86863376948218	7	2.01860936269757	4.67963996593558	4.1917088845683	7	2.64035019114452	4.70903839842287	3.21130488283767	4.0285116757662	5.63997183720565	6.46390024183527	4.73011297597605	7	1.32601336995492	4.84175695035562	5.1270588567309	4.77099511464122	1.48333561290555	19.4130931536058	11.0988534031567	-1.34511123828397	3.30763115734435	7.57463354072518	6.3072989893372	-0.744612763210823	6.49569330150101	4.68001369179309	5.36489962135708	4.53216303605921	1.40683162278458	3.47195253006755	9.43292094162891	-0.439489029969272	2.90820839613243	9.07148715950137	6.68097735231036	3.45319167057385	3.40864966791685	-2.11091158716068	0.177697861308486	75.5	0	2
64	4.6257155685067	6.95406654486857	7	2.36924580818481	1	7	4.93642781051299	5.91241521874791	4.7009760404169	5.55955293434841	4.81979223461734	6.90320065692438	2.06302910791584	3.9600368994177	5.9815810739918	1	3.16039212939198	5.76044301646458	5.5953734162247	3.39501964210009	2.97853677781257	1.9617625215195	2.15449543479616	2.02598149284026	9.40151371233761	-3.08343904140585	-0.610609892309197	1.67449755650149	3.63228271676231	9.61043805820876	8.390586083994	6.02443926212953	2.37914107103967	6.15191964374547	-0.988024799461031	7.13092812042554	1.28241535280214	6.26098244269372	8.21041600509302	3.91911212731876	9.76838304717399	-1.04452349384921	1.70382455638477	2.63957075351168	7.70119881190551	8.307248421116	72.25	0	2
65	2.38151698555427	4.73909837928173	6.74937359331969	2.19670441104647	1.22823477732786	3.45028560799627	1.15804715858767	2.21524590372205	1.14207904401924	5.29147330115173	1.2876398695798	4.27502994684937	2.46437043170296	5.08459765500454	6.6287577053114	2.57325725505346	1.48459434295585	3.48163545210954	1.79786384574717	1.6825796932999	6.8954228606838	4.2139029471221	2.69450538758373	1.26094421475394	10.0225685438659	-2.94637052057476	-0.449707045578335	1.05958973215204	7.18041684765228	5.09136103619755	3.22521676636585	8.5740436871311	5.01110913824806	6.64555777308807	2.32101239634832	8.05728027057319	2.77234878535272	2.20619688199808	6.05079448313959	-3.0188974862726	9.11329369974181	2.19231546776671	-2.76382437340512	1.74081581236903	1.74721430157347	2.59245150986348	71	0	2
66	7	6.17204617239658	4.68818770125581	3.88240783565386	2.83400104881157	2.09782184086033	3.2857989024554	4.0583205630828	3.36807697334556	1.42490093372184	2.29077325818053	5.10385842053944	5.87531406608329	3.05804467089514	4.48598662663559	6.10341828854276	1.54480969787838	4.10393970410104	1.3559743241424	5.6092600074143	1	1.24681969897612	3.10313499413407	0.702667716544932	8.95919911922175	3.39781527045778	-0.0621977866433309	1.38626410177139	2.86836246295452	11.8219074697259	6.36325819747824	3.21768807631281	3.00567860346354	4.94416262541022	2.31461531467191	3.01106339978896	1.67913681741475	4.46141457857797	2.05474187689001	3.18445117790922	11.2971272438552	-2.39146486624967	8.19092330953268	-0.416591971385051	2.55482821136524	7.77117189824326	69.75	0	2
67	5.45804689273293	7	6.82966706918425	3.91511731908871	2.7780360318489	1.0703901956459	1	1.98405101139315	1	4.20438282939889	3.88650176964553	6.03506544293771	6.15470823495805	5.53118286178175	2.8928260548879	1	2.6167462921582	7	1.24855619437755	4.05798545411569	4.62267999002344	5.72303361008004	4.03357436774477	1.86691973985984	8.22147951525317	0.368510365096354	0.470680211038874	1.43574580358968	-0.887930575329608	4.91617037998154	4.27170263040016	3.10872579321004	4.31124448239064	2.32857384733531	1.28056307128266	11.4130426702924	2.45740642814008	9.83678190638402	2.50195658620589	2.2263134737185	3.51147906128748	3.70799693835106	4.31735123818956	5.28761709186841	0.330024500214622	3.04866578296704	58.5	0	2
68	3.45420701491636	6.3525855240832	7	3.38407932867053	1.04214271836191	4.9391716231014	5.09578869930315	2.03302812928643	2.93795344791135	1.56503882219574	4.4140349395581	5.90375733798737	4.4443340414035	2.17291424419969	5.12155844410275	5.82311860736733	1.52064824827114	1	5.51696106365144	3.15651901412555	1.60078374758842	5.68927850314985	3.2808846287926	1.47396363730048	9.41762522847929	-3.15820031498867	-0.148225088417965	2.0360084554281	5.00829724838466	5.74945869226535	3.492867654721	-2.47745943185382	4.35197862018609	10.1382142025032	7.63323693494625	6.72676523075823	1.77161340961739	-0.442538349168843	-1.48026513140675	6.35929843666898	7.70938104421682	6.12323455868095	0.068316467841113	2.58305341275727	5.67084142681306	3.30299055400258	79.25	0	2
69	3.40054168906408	4.55572760615636	7	2.61896230877349	4.17260372477555	3.56021089477308	5.14245427096633	1	3.30879343441489	2.16567531186431	4.1633096766573	4.47024047598758	2.78934871973116	6.24872845303191	4.91774605337098	2.50107680217661	5.39651155153583	4.78407797319833	5.78526385201831	7	3.81472343546645	1.80462985992755	1.76678925997299	2.75563860125277	9.56617211274845	-0.967765416898998	-0.450380526759933	1.19417790342732	-6.81638564526381	2.57251392278809	5.68886883447832	9.52739106683335	5.9201130763211	7.21393444866693	-0.396533049750542	5.43635732878206	9.09700453378547	-0.4899522061127	2.17760821319265	0.450423208064332	9.06111872134131	-0.985754120463925	0.948880557036309	2.26856653775898	6.29748667199759	6.54649021191863	85	0	2
70	5.7614516240068	6.69297623297559	7	2.66456246332833	1	4.13029301164549	2.05330947746185	1	1.89069557631119	3.26735976791947	4.84197050133043	1.81636756975053	1.90139958787416	1.22903923998467	6.04083055570986	1.71914679200569	2.16114753664035	6.2321582973626	2.48033708516911	3.73170703679186	7	4.30160111061673	1.61130143633711	2.85846056935979	7.64395715056706	8.48477485206605	2.23471175433472	3.16475125630436	-5.57213717590764	8.59300866546928	1.50788729701363	2.86310720236831	11.5507343824281	10.332520399176	3.3231298973258	1.58408662222629	-6.48129008724087	4.49294177891908	3.38614385874225	0.385622722080357	11.4910526420104	-1.92324925965122	5.15467095267211	11.5726255356565	-0.732353609539243	3.41573448853701	81.75	0	2
71	2.47258570336855	1.41141763146221	7	4.14335394134273	1.20082451366626	5.85235206985701	6.72685080049527	2.89523944770058	4.72381811618187	2.45582075351186	5.61341833669082	4.80929440092787	3.93898450917855	6.035844245514	7	1.78909073369494	6.19774432009221	5.19238544751407	2.37401210849009	1.11779707178661	1	5.71107985653946	7	1.52996711212163	13.185365776433	2.6557154232821	4.27619147838093	5.7143959065168	-2.71632396042029	2.00192925895002	6.83157234885333	-5.66773554465982	9.84380285821359	9.60116675877286	7.71508559035312	6.40069648504272	6.93712089570363	2.67509318433492	1.38037248557141	-1.90529677723662	8.19132813878464	-0.91795068285389	4.97234032063592	0.686574357272983	3.70770410529709	0.392879818408033	86.5	0	2
72	4.92792324968621	3.11635650730679	4.93888753246114	1.39559991495929	1.32475031350275	3.34252435240983	2.99745902474893	3.89038300927504	3.29486685757435	2.88922752245416	3.8238366793061	2.07110437368074	5.09235982469535	1.82708291951732	6.77253180246716	1.24112078147571	3.14751248615447	7	3.25879150206982	7	5.86203743772491	3.94838694134317	1.80407275674438	0.35603863211714	8.1488903094584	2.84532610518321	0.685125548963535	0.647814750586535	5.37957033880137	10.1769591906725	6.62403963090654	8.17072587467565	3.0946295613328	5.688222592484	7.92981580200858	3.8702062489612	2.30487113678801	6.42114061831254	1.12164067662605	-0.160420085538147	9.30587423351074	-1.05676617599831	6.48610192431634	2.93444567401374	6.29733341175688	-1.76103278375468	93.25	0	2
73	5.83229077744218	1	2.80581028990094	4.21084941623629	2.65550077391322	4.46742807946212	1.70986151598079	3.56877374741854	4.59047801021274	1.864186665884	1.78821618413503	4.38395637260528	3.89748834528514	3.64544822359165	6.56667110309801	3.51953767568041	1.07580440257818	1.53082452568328	5.79136986587856	2.24202360891744	2.204144787313	6.8326485360949	3.02119410810555	1.02649209969145	8.49193052352685	13.2151710670133	-2.22147349855232	10.6784360774023	-2.13910156680243	8.15560277712797	1.02167336859321	8.25113600637515	-1.82520952147076	4.09660810773225	1.84389574399033	3.01045016548457	4.09203102187235	12.2497406222927	1.73512849854215	4.48444862780039	10.3170171244354	6.92197947612217	7.9253841096008	3.27858418496881	4.94641951084531	5.003610844079	75	0	2
74	5.39791519575849	4.65852903150893	6.97382807919682	4.36360995029135	3.39532106167612	4.00774274540082	2.80640653377524	4.97690578319671	1.4476634408504	3.0777832011112	5.64346238082351	7	4.73487203031179	4.29939767447409	6.84209655526562	3.44035116921904	3.12565485703029	4.33783661738321	2.76346229895054	4.06560671001679	3.32684669903352	1.32053479319899	4.14429132409675	2.66534832202402	9.23247092661697	2.43980687929978	2.24814149559949	1.90941140074933	1.36205612163945	2.54238927492668	1.94785034869246	9.93911946701103	2.72238741371817	-2.48042927070653	0.967927307486313	3.81677225925428	-3.58645246858328	-2.26963821136456	-1.72630962642752	3.52218399874461	6.75180057898526	0.0712007826431148	3.54565289664156	1.94699352561542	6.21258375447525	5.66699840539463	89.75	0	2
75	6.65474605447574	4.79468817326895	6.7709773083789	3.74523647504099	2.9026336311273	1.73205826799462	4.20065146423839	2.38524258339253	6.56137359184731	4.98787833650418	1.47382340403497	1	2.19809701916761	3.47993170018606	4.7767072702472	2.68133945531787	5.73798167594713	5.96748452922174	7	3.65360718295977	3.8574705320151	1.68431263290835	6.70891924524495	0.7167409283515	9.34226807132601	4.22198520110066	0.124510343616629	1.34968595086843	2.8025489598457	2.98153223720973	9.95664253734558	5.61900639057448	5.75956118480897	4.59577743272294	3.17883197147488	7.27617624771473	5.39652942514831	4.2933368707359	3.674406403034	2.45296725915441	12.1136065892984	-1.96720359766717	10.2305791746888	5.22525700608038	5.63168663608182	0.314347479627389	65.5	0	2
76	6.89721909505801	5.00853865446275	4.76233406484439	2.14277687975412	1.02514377335563	3.170506995439	1.35186805269999	5.16065451553027	3.19669170270532	3.08030199762896	2.95341008467389	1	3.31297368048654	3.92660894715673	6.69635397178008	5.38950579728667	5.8332764669858	3.7114456393338	2.46644006059835	2.75251119207103	3.79220050138212	2.27914494718934	4.83802493256972	1.85517817035426	9.61978663337612	1.5797068991438	0.498019268680945	-2.19254827199999	4.76013365684625	10.4346613896868	-2.30161917381423	3.59378399796341	-1.0516212259718	7.24248885286081	1.87969814951966	7.15525309708178	-4.51626246722445	7.81660753432385	2.35165216754413	1.69243997693122	5.7911862996171	5.48080683746149	1.4824548840031	4.50579061342857	2.23917597055427	1.89022838829543	86.25	0	2
77	4.84633191008436	5.0788862328876	7	1.79178619382652	2.39482434128572	2.38489408738643	7	2.65061641846878	1.48286317506488	4.45692089685894	4.94787329370918	1.25210772612785	4.7447512507798	2.33826540952555	5.18120191485462	5.4518059442559	7	1.9899966965992	2.16542847981812	3.35441841137719	6.89141916775686	5.70087875950927	5.0846113062168	1.78101340551589	9.48481307262313	-2.02761083281288	0.425103370666154	-0.135201377658887	2.77847944777777	3.83282281505934	8.90064234487273	2.88938269342034	-0.124801166483958	4.78869004365817	2.87045366381206	3.18461405818818	4.75481713898347	6.19901992484482	-2.38566050554441	2.43848342537969	4.3129014769133	2.4114699363481	0.812678199326483	6.96248625459475	4.72239748414839	0.41236012589525	67	0	2
78	6.30208159449485	7	6.56551779295014	1	1.83187975838934	3.38889825725812	3.68523631405996	7	1	5.80331686719777	2.57118122579535	5.01648273726514	2.69255234590317	3.2015164033192	6.67434194957876	6.55901650006005	2.48807937497153	4.29088442539987	3.72452982967267	5.44763074466151	3.6597658538705	1.49272490750736	2.8176196572263	0.33603835029271	3.20190724985028	3.75410586634817	-0.629329295363355	4.40859673011476	2.1662659905143	10.4752484266724	6.06928090514228	5.71592317056286	6.70710907306817	3.67218797617042	6.55758818490649	5.75540425348267	3.39886646690828	6.9408368985803	-0.144138706783336	1.3670931574024	7.13323354724391	2.02489737853361	8.66851957731591	0.457628766190693	6.31872770577765	2.28890121183365	79.75	0	2
79	3.59511187220754	6.00959151391918	3.99313061048568	1.46743425504642	2.89054261204447	3.6363378326856	4.34943836991162	3.12087699533908	2.03305384373228	1.28914867012346	6.78877497056972	1	4.00715487516976	7	3.28080335870996	5.63914425772851	3.3632970716436	3.49499662656354	1.01576052839759	1.14610268161469	4.59562241765725	4.73163866307931	6.51885487718827	5.2749199621365	4.29031809376688	3.85439768699203	-0.360898527303819	2.99189440582214	3.62045406062115	4.27092306365926	5.17836579582424	4.79360864285878	4.46222492754467	7.43639288065799	2.11323694358316	7.31081382023962	4.91402752044716	1.12346846744384	2.05479262522233	-3.31684604666063	5.25671559146487	5.92496556260342	6.30569124971231	6.09004558127252	5.06516736605596	0.467723178239006	53.5	0	2
80	5.92118071381545	3.42094683538348	5.83868092333165	2.0332464845985	1	4.56103310424744	4.04921987232677	2.15099862191679	3.28387811670365	4.2734083379559	3.71986043560295	5.7590157744308	7	3.16358341469374	5.6237430881827	1.57875609745565	5.42965943115207	1	5.95683905675279	2.55930146143561	4.298094568225	3.64504456684261	5.90891639394682	0.562116341627728	8.70249156038461	5.04087799456249	3.21127268542239	2.84552773602683	-2.20108832724852	10.065853670282	4.45873064929582	-0.206770885354026	1.61347087396139	-3.4851720371453	5.11837661510437	6.47843702616552	3.21233800633902	11.0394132477953	0.659340613460113	0.454105082784401	7.68471315172088	-1.6377731995043	10.6801753799542	6.47263814929678	1.83976947585903	0.657699882654411	80.25	0	2
81	2.36806931366523	7	2.4688165131837	3.36087531392208	4.53809447094374	2.17554700007729	3.92784252424792	2.91556416391531	1.55554237032916	1	4.88666639427012	2.84511292655927	4.13428414934537	5.02705000829104	4.95947798699335	5.30647380063217	1	2.44457104146758	7	5.06432512188146	5.07506417010255	4.00031627307271	1	-1.66562096420483	7.12926166734594	11.9733581163703	-2.45813966320335	9.19233778375519	-6.67059845956303	7.48329072089771	6.08467682057984	-3.81391273116908	-1.89508284961142	7.05853798193976	4.84168458405697	3.96313600341789	7.70100083920906	2.14276823501001	3.01417634274258	1.28945922623957	3.70514301293632	6.08885953764897	1.95336114539997	10.1997711132123	-0.0491714165286534	6.51081713814656	69	0	2
82	4.21636433825978	2.48336982774819	6.81940133195712	4.77255414390416	1	2.87074254891081	2.3403955235042	1	1.36202686086256	2.3498760178147	5.58705153454629	2.85288428065329	1	1.8501318742747	6.02996683485351	5.63791140832408	3.18737556859286	6.73149404826547	6.50076626574408	7	4.07508211787317	5.67740295672968	1.03463133871321	-2.89678907312823	7.526175293628	16.3457290448443	-1.75409011919345	6.82729678549125	6.28859500257145	3.16435601758578	0.157257262673547	3.9431640436356	-0.479897559534423	3.55050373799309	-1.14084707138905	0.473971282582938	1.40968879901574	12.0850979775839	0.41447562006448	8.88921137712821	7.80566738893733	-2.12613762165374	-4.06045193971277	5.85294179878494	-1.93103691702581	1.93585797483806	84.75	0	2
83	1	1.6299831560465	7	5.5904569675232	2.29646298608306	3.3008933228766	1.61548984984763	6.09963210746362	4.71928685245261	3.87778169685421	1.7217279027275	6.41497005224129	5.99169736140834	1.41353467184387	5.74682683182485	4.24003780441677	5.2666051604715	4.39573539368307	2.17997283559254	5.55079045194471	5.18947923227652	2.0580220626059	4.49657699928158	-0.527794772301786	17.9815043638678	9.6337310862853	-0.873283595574491	2.69418156990423	-5.95445649739189	7.21928819598394	1.27014730089532	-4.49029549942459	4.64202212567611	1.9111265698679	2.63947293086442	10.1024675171225	-2.61113195181842	8.01435888193433	2.37012296402291	1.68647434886372	5.35232381879087	2.96386645089358	6.61370000356829	5.477543298369	-2.26513331498289	2.45558166073809	74.5	0	2
84	5.67701310850796	4.91620862802251	4.48727118873749	1.87050218405592	1.29318280637092	4.82502763525058	2.4781281257259	3.98492042818403	2.8508610364792	3.43492812104065	3.36720983654178	1.86153291452237	5.59217218217123	3.7235077174232	6.16980853936776	6.33802159932067	1	1	2.77950964412668	2.71899455693953	4.6059324231717	3.68328655815805	3.70642823857792	0.43568023437539	8.35437718758006	2.18984079393278	0.937738328914013	-1.2194608813137	4.94375835170378	7.92277604618582	-2.31564514483859	3.98160509921959	-1.58551724840899	5.382272570564	2.41721581955442	7.87241215334042	-4.43351193632327	5.04306842932414	2.88811483625461	6.68451043764245	4.3206907870995	5.63419408305335	1.42631270382871	4.69027572720805	1.94743822737597	1.90636394160253	97.25	0	2
85	7	2.63755893436685	5.69670691710716	2.00591507794628	3.41090119865425	4.67482917624608	3.40768988803	1.17612075471711	2.22894321605572	6.0236822607601	3.75697660051656	6.58841980327231	7	5.90522718957624	5.41999559886659	3.7162777549196	4.83739813908402	5.03754893581715	7	5.52291714302125	2.41535932933281	3.72918286955662	4.0421676748618	-1.71196809429142	11.75524971024	4.27168307201866	0.093644600856405	2.70126215200458	5.0105287946626	2.24105234194411	1.69409296873145	3.19991755568576	8.31160216529455	1.59283630252208	6.59632351100192	3.22329462867841	6.80284904001702	-0.380104631555309	-1.81451902481019	3.60665099889887	6.25492150881987	1.80489735526411	5.96776833829856	1.06266655063315	2.80233629613095	-0.0948432801778678	70	0	2
86	6.1028014949541	6.32529521831756	1.08958546656454	1.93825874771858	5.09806858492938	6.02165532988148	4.71364211884702	5.35551731492262	2.73935212909129	2.24166999534442	1.48906764689881	2.10982215838833	4.93703583464852	4.19625198548799	5.92032108902937	3.53255254324494	5.63658711366764	4.20774894298537	3.4974810147499	2.12236083542031	6.96474143385718	4.00662444033234	4.64392577475022	5.83738846627365	3.45178463443968	6.57935161601216	1.1721552755504	-1.13289722076313	4.06096125958793	3.50432782648853	-1.53347785100612	1.63967491646364	8.07164645850375	6.4945363078578	2.41439404162428	5.81047270457253	3.54472809305076	10.733992284321	3.27964114568654	6.97037496347612	10.1659337082419	5.45349371476886	3.30680666282816	5.63724474436656	6.14747071240492	2.79629366707318	74.75	0	2
87	2.7442216679955	3.29694688225529	7	3.9192040476475	5.19313342320284	2.89764944915846	5.19155820540864	1.10333019937027	2.65674969718429	1.2565468668414	3.71996389301856	1.59586039342051	2.77749274607439	4.98171217806332	5.43552539708527	3.30296561170328	5.07852552982833	2.7641281860926	3.68558513505542	2.53584686160181	4.04417886693035	2.45151294745314	3.6143526180008	0.293729192926261	15.2365130627409	1.20172330482099	8.92852452050492	5.69451444006786	-1.86568619502167	2.38757429715238	-3.85937399122268	4.48551521262399	-4.35567358537	7.45969009536568	0.401641293035961	7.65438483373122	-3.12518468448893	0.546594762859302	3.16257350345104	3.32998279201441	5.76077405320511	-1.75598471732062	3.16579221652764	3.68647248322865	-0.0419805585199151	3.64785937565903	76.5	0	2
88	2.32291224187578	4.58011982309478	6.29533630364362	3.2309457214669	2.49469507424873	3.03930270574229	3.22662034471577	5.82802597423278	4.89796675437303	2.8047365668896	7	5.02006394482631	1.25266384724369	4.3205719678396	3.12222645919839	1	4.41970796133927	4.62041819452264	4.98649721755948	2.67704470965543	3.61569293474363	5.35630201312993	1.7293009752713	1.69518819056442	10.6028622051186	2.97287742900547	0.203676910599667	-0.232022798193512	3.11484574648969	8.60441255659896	2.85267089036148	3.74387437588776	4.72586756542391	8.60364054769795	4.75260326870475	3.86321217526114	-6.0853603664842	0.297756889884464	5.85926072961226	5.10962987150482	0.728807312029603	-1.03276207883888	3.75132345253287	5.38840270132782	7.30871116337616	2.51824302912509	72.25	0	2
89	3.49537415102988	4.55538763431601	4.59117480988855	7	1.44150100902372	2.01446968507847	5.61988609963334	5.22079993276319	2.83069540984844	3.11364658806361	5.26549885427871	4.76086978886315	1.24563207830177	2.35785446643075	3.48015428355461	1.59143109719667	3.33752656382296	1	3.56152737495096	2.32778157803932	1	6.86916874012405	4.78398809383537	-1.69507254515435	2.59375287101217	13.4114315891143	-2.77714819256088	8.63602860582776	4.73470722659299	10.0959963639671	9.52729558874677	5.99169986086286	1.04747272768801	8.00014929014172	1.1796353109158	8.0834734335173	-3.79353059026988	7.74532017863636	2.69700732986085	6.659459136461	3.89746564462238	-1.48090073414414	4.09407404292176	3.21339211808656	0.7754703454068	-1.44313696997351	68	0	2
90	3.82339223575144	1.1057531141168	2.57494158107715	7	3.07814877595673	1.61048327065838	6.0439192185239	1.35464476038144	3.8865664684211	3.22241509172934	4.62620862819129	4.60499080830382	3.48579610496088	5.56029054125225	4.62555097227672	1.53342860089042	5.13007175203341	7	5.13246487288104	1.84485859427679	1.82323936657285	6.52120186502761	2.18434689721096	3.63521764734634	0.84763039716311	3.70887359967667	-0.175478093499903	-0.408655726701414	1.03011685432303	10.2497337541987	5.99369549211439	7.9880261411682	1.93240985164521	6.97989779140444	1.30753909091648	4.37060654734146	-7.47459656661485	5.09124482076503	2.26859379366192	0.910342598378893	2.46484038481422	-2.12276484730427	2.20811729730969	2.47126566455131	0.717467898883146	0.937854884663631	79	1	2
91	5.95232713137001	2.97262518185183	6.34341071634191	2.13996953948121	5.60666690774987	3.23829661575515	3.70698759379809	1.71356750183612	1	2.8430248076334	5.22695568381828	1.05922802375174	1.49509430789502	5.08534047662182	2.91672768469766	3.06946743849121	1.31517044939991	3.62845972929703	1.17525734837532	2.54437468747852	3.81547273822437	6.50916061104957	5.88414122379686	1.13201690656209	-6.27927325246682	3.15226257253696	-2.8256519780524	0.712474544408443	4.09490007297799	6.76266290311196	5.73921808978339	-3.8245712600741	5.58747373442647	2.80736749190391	6.94033566781017	2.66397852214271	-1.21652389543305	1.81462378358655	1.35029319588932	5.30338977669881	8.98154261745867	1.62948651221638	1.4930463337791	4.18556598444784	2.38235399201588	0.489025627284613	88.75	1	2
92	7	2.55793124618931	2.87326951641663	4.39661823259744	4.07735308209664	4.08655000952834	4.76934656573008	4.03520641430858	1.14007295148397	2.66642967087954	5.3298510696847	5.33804345301556	5.00648249401852	5.82482752229995	1	5.53346657467687	4.26627444603555	3.98691071097099	1.13559482230027	1.07264001025932	6.39978225809075	5.73630618064583	6.87489745997289	0.732231459845131	-3.82666630281331	3.77967779199645	3.91091406862359	-2.99397790460486	2.41774154627464	6.65964265095498	7.4334431690013	2.84649885838321	5.13775133344256	8.17006899250198	5.39523416923583	9.31767597021969	-3.55976547713819	1.95853740024357	-0.166021210812535	4.87235377983311	8.29932099818855	1.39537559149497	9.83199765073602	3.1822374088527	1.47303445777808	2.37757308161082	93.5	1	2
93	6.32666604074386	2.62426054134749	4.05779933245292	2.06007485830153	4.72066793255393	1.43447024667979	2.54541005700712	4.64643487555161	3.95742455915344	2.23875613622015	4.19820247016137	5.57309256801701	4.12927793450449	1.36097860236729	4.6232031221917	3.71016356030248	4.11869911206663	1.00589331415527	1.78797459558737	1	5.15583392638021	2.68340387627138	5.2540718634498	0.226165101152412	2.74886223291417	6.35106969288316	-2.60763266668041	-3.47323716596824	-1.31832759454099	5.87076157449152	-0.922169235137174	-2.29306499253195	5.533104356212	6.71650547913869	5.57040704225537	6.54156902075193	0.130819526031377	3.3864431526421	1.23612348063106	2.5371297012994	9.34262686691759	2.95855687481458	5.47725230889602	6.71368072236212	6.44150176711227	-1.42385277101239	86.25	1	2
94	5.74398798247644	1.42492863460379	5.99618494423818	1.96273797205164	6.16968574149792	5.84603911011564	6.03421845311022	3.73464714375214	1	3.02654013598418	3.99219872736601	6.47475150777076	1.52674300830439	6.25972163573728	5.45603491770419	1.20717193966249	4.42939984175959	2.815771014509	3.15641088389664	6.76880852361431	3.68204283834086	6.17225190307649	1.96527757540325	1.00093715383899	-5.93413119151823	8.19635659867571	3.92254162888572	-1.18299513402956	-7.62684355665653	6.61104570566905	5.97893928999167	-2.91071624614301	-2.95018685700399	10.4637868737481	-1.51132824072356	1.59150305030628	0.262729826737796	0.775504598573852	-1.26016961494628	2.77679178657259	11.8374697814603	3.14233353024689	9.54485667154236	2.0947127663548	5.64261034734762	1.98844038138511	90	1	2
95	5.79044562146743	1	6.1418487998737	3.40393961103428	6.15116620504273	2.53724122713805	5.48639602036048	6.32073950465398	2.1431902829804	5.46727475053645	6.17690173379766	4.80088607497089	1.57619813511031	1.48708768993134	5.64949944732767	1	1.13854471786886	4.0589899928962	6.78911548228493	2.47563936995688	1.75522127915214	1.52862917814944	6.34856818643364	4.07497790381873	-4.05172464165483	8.04298329206183	4.60706005931559	-2.48827576646246	4.66416047112347	3.65454031750475	4.46798116265595	3.17126424760277	-1.02668665555602	2.85313752937048	0.718821164505994	6.36841930913712	4.22038794812151	9.51499707981626	1.93707498144752	2.26949712098635	8.30675280181605	1.15660603996963	2.77244658696824	3.06047500652188	1.88278424568717	0.585715471630823	95.75	1	2
96	6.13517273021117	3.05129864367757	5.63473469158922	3.34120999574108	5.59877193465086	4.20263834341437	3.76021163103683	1.13914688367526	1.25056016807024	6.05587018276533	4.19194530816533	1.97484634509006	1.24229095403912	4.76441461562033	6.51718215363626	2.7894695118182	1.31552524235902	5.46779302772561	1.44146914187778	3.31077101628226	4.01225371454042	6.60331020964066	4.9498024021281	0.817743273440911	-6.40854189411854	3.96232105449443	-3.08017077914639	-0.441467694969492	-1.67713025907045	7.92907634887553	6.03600139132101	-3.84022538170779	4.99953573276357	2.2454747905221	6.18888453494775	5.52000063447367	1.94385132541731	1.71050968039743	0.340369295506499	2.72517492205116	2.560016494816	1.44760883780835	6.19935505155082	6.83351088299107	2.74766692827169	2.04083457300991	88.5	1	2
97	3.97180328118498	1	2.80687525185492	1.96396447932151	4.66831188782087	4.12793282109993	1	1.69604759313163	1.55088300780412	1.32047688333092	3.21554785467946	1	2.71825138467791	5.02186292346579	6.45979070620683	1	6.83296856578055	2.7314754629202	3.56622122575529	1.68850943346473	3.68895930668118	4.98534184090983	3.31607909494143	0.547357838725066	0.0269143302801411	8.92053471420444	0.795523957055233	-5.11051959025488	-2.69568314028604	2.25638672051054	-3.06929768537813	4.61316557753118	1.67174692307593	6.25899430208044	5.72840395594079	8.4703493134102	3.75180040691499	0.658896837148039	2.85743950549475	4.09442926354353	5.80853620012668	5.93718614161241	1.88377730655876	5.29788165479111	0.102192638949225	4.85065912875754	80.25	1	2
98	5.22265146117625	1	6.50486286786473	5.10716072245589	5.95575851563303	4.47600469967162	4.47134408484515	6.8722246050919	1.47816954883416	3.6079198983686	5.39627222187601	5.6431941135947	3.53540104130965	3.04949100569424	7	7	1	2.69882121345744	5.7614843379106	3.71933492750567	2.15865000512399	2.36038168690705	1.07980894971942	5.34904715507644	-5.20858476165939	7.65981381541263	4.88099293731479	0.221561710722558	0.866611769230897	4.86151510227053	1.50434419746089	6.2003213320497	2.79261056811219	-1.42244208189228	0.10826422971581	5.50076853712432	0.212722048597855	5.75275607717521	-1.89030506199364	2.6715170047763	5.40008472350534	-0.276482549888056	3.90046866833161	2.88041727635	5.809971390754	2.15361230103927	102	1	2
99	4.33108399304443	3.97302428255563	5.05696456429967	2.44688405799502	7	5.7823287854965	3.43756983466298	1.47505372120911	2.73945296063086	3.20601068496168	5.47755452634709	5.59694798719317	3.70811196198836	3.93916415046928	5.49508372957673	2.20078993621627	2.41798717253822	1.23862480654487	4.68345868218756	1	4.90495675479951	2.63470708685635	3.48455501157651	-0.287246457774619	-3.65568098742302	4.70571754221241	-1.40661014971766	0.611697513102598	-1.57891637159212	0.487167455389424	-0.472633940081848	5.12815904555906	-1.86342137148959	12.210806849285	2.70728848704323	10.2507771576737	-3.52770506398254	3.68073431884129	4.74534636886552	2.7611171748723	7.06352620031389	5.3998497256766	6.63229023285525	3.6569260125139	5.52427158102549	-0.797978709472661	93.75	1	2
100	2.66168344184457	6.22562128103538	6.68581989184667	6.59412834314963	3.44612328935706	2.51276032955266	5.10640672012389	2.18058931854098	3.80936710486776	3.55781547505267	6.90525025663062	4.84554854589306	1.06516501859108	3.49190426243839	5.96562173927456	6.45270994687337	2.01057658749451	3.36632094227921	1.96211629566058	6.74779825989806	4.16655329169348	1	1.8106300084325	3.02089659568543	-5.44888317310733	6.59209276206716	-4.19531023610281	0.402046662229467	1.97552789461261	10.5611379277438	5.44063529215202	8.36574412509557	2.6372258152902	5.84424266450051	2.58100465509805	6.60742765441788	8.03567019795054	4.11738641466031	0.773328463193416	2.71204434381392	11.2832833995216	-2.02855062717223	8.04007069071007	1.1862507225318	6.44105178641166	4.67921607859803	92.5	1	2
101	6.20314465715324	3.22859643452753	6.23314964449422	1.91451198748936	5.3560675702705	5.08222528996452	5.22700768753871	6.44631002854027	2.26165808468841	4.42115649175614	5.02562057775296	3.81342262035029	3.13928964911935	4.09763347159265	6.34555024538891	5.15395711104695	1.96490005915486	7	5.17625480876837	3.04838250097687	4.96319432174916	1	6.38343784437167	2.41339831673152	-1.45408149360676	0.0153153398235687	0.774640357650834	3.67557144913676	-5.65249775602035	4.61296343150119	7.56098529996717	6.27311732514119	4.35017808050494	10.5475899146619	0.023068401212768	1.84489198075671	7.24290217271738	-0.55540626095387	0.185945861202784	3.85190667176297	4.89202972942641	4.86492644268038	1.72959520619439	4.2017621448464	5.19316753137889	3.51641473418448	93.25	1	2
102	6.13655407961865	1.74147667846942	4.57167568040087	3.07572049218873	5.55674244182944	2.28181000187171	4.46779712675442	6.57582603040203	1	2.05680688963971	4.54307531665719	4.73913304884881	1.66983741474689	2.79120122769495	6.14943780838361	3.30587696776253	2.79105990889436	5.62308705142538	4.48978461159048	5.38022057677008	6.35340055630727	2.25329587894251	2.65650255409828	0.169867112298392	-4.76036884727593	6.47229481705825	2.203475650338	-1.62152173849562	2.99690790185537	8.06570548443503	5.64363894509101	5.67924037831367	6.50853648473098	3.90946454363983	7.41929081491592	5.88673361353756	-3.65865830347547	7.31031406621082	2.04222947312863	0.469012580794498	8.36287891662785	-1.48074091297928	8.33811824780695	4.95001782690958	7.15860410787017	-1.31705863383096	98	1	2
103	5.59192183569476	4.20454997390325	1	3.34082580368717	4.30118955325804	5.48895150877309	1	1.81018339350314	1.62125791715499	1.3572457165184	3.16339539663562	6.03805730339102	3.51968391831281	5.47859704133065	4.03517030928237	1.83324876990473	3.09994450439981	3.1195468672468	2.03098201563202	6.63594720933796	7	1.97202903100375	2.49879163268617	1.80889893321648	-5.90097201071816	7.51668034861381	4.90199333141522	-1.12785047157455	3.35541704187828	2.08589023154601	1.93438267680928	5.30734037693985	1.42668570197397	8.94070938871042	3.372204605363	5.17378249628875	-3.06537562940384	-0.152653190032365	4.82329021340931	0.430410213154783	5.80436216638026	5.57317333190124	4.35256502436376	4.26457366819753	1.31113389337662	-1.20128071389914	73.75	1	2
104	7	7	3.49071154578259	6.35631331112685	3.75666983746056	3.29578660979006	3.74965091701372	3.58056649144403	2.56866495881148	2.69566345319096	4.37764662770016	2.70348245380485	2.18907953827257	3.96011820494904	5.73844083203413	1.99680295273855	2.90148171459035	3.2605558708768	5.19300302259242	5.95958628410917	6.30276772387516	1.42666027075897	1.59335049234367	3.1204146118829	-7.29284828822956	5.33964559583895	-6.21416115400519	3.3206442709822	1.91861610265037	8.96180609487852	4.3695135319759	5.64336356498133	6.51756609313128	10.3525328581188	5.94403643075291	9.77780683316977	5.13619287181564	6.13366074444662	-2.12485583332962	8.6798909232295	11.7419266284531	1.92383313813198	4.41856590692249	2.65949194259485	3.68611157083173	2.77583174152025	89.5	1	2
105	6.29397048014604	7	3.29024329591372	6.29037335503247	4.97303418072724	2.02363506558227	4.3068146210231	7	5.09645399657197	1	1	5.80701623318173	3.13381997890359	6.05184649510407	5.69753110172532	2.5689151046076	1.42406065795676	5.17003490857418	1.14174103953453	3.71346896473091	1.4554438410046	5.47824566925167	2.74179299175041	5.70913387069121	-7.32632614467947	4.780354585962	-5.57434434357117	0.247525011716095	3.02370763371716	4.38321748617906	5.55634039016666	7.16759336560301	1.50429349102975	6.37219202644359	-0.645154918090424	3.56247804785126	1.56911269505843	8.06105281251341	2.79814130815322	1.81681211688806	6.68144154429083	6.86361443115205	3.63946297916594	0.416468472839473	-0.303386275722129	-1.70603605061677	95.25	1	2
106	2.43197723385742	1.91363554104238	5.18591211601265	3.32459130467942	1.68435089435362	6.31577657051311	4.56498224349638	4.40775546380787	2.61288503128761	4.00715299912602	5.19991529464008	5.59465912335028	5.66584231023276	3.75859632212177	5.54419713983731	6.76386505659022	6.1368246756493	1	6.7714780621551	7	2.667526878077	5.28943161486124	5.2116101684716	-2.77793954149074	-3.80991471385442	4.59010923263113	5.17610009166156	-1.3911396812968	2.88897422405499	6.65685685742966	3.37819857510686	2.63504776986216	0.338117348467665	5.38185419237654	0.114838504817456	3.43837241653199	4.95316841428326	10.5832330837069	-1.92791485164661	6.1242761719927	11.2128992415099	1.40885780000388	7.3296642575223	2.25174644827503	0.899915126602012	5.79446581351296	112	1	2
107	2.63857872909682	3.07442245141114	6.08494579405667	3.16072714744512	2.53587898667054	3.35104599002939	4.93801368577192	3.50178405388105	5.117861192264	2.53933650730523	2.19102744569244	4.02922081283656	1.75954154715508	6.43273021614311	1.59532298208271	4.34618195475221	1.72137023482878	2.99074933392491	2.41796745821606	2.4328665992278	4.55373094731571	1.07629307204435	2.04990780784369	6.78022804623593	-2.12662293677627	-3.351113691484	6.9800455692463	-0.634012296396893	0.401900800361617	8.93377330785357	-0.125420157110974	2.10457012773282	-1.89666467228802	7.24322377904927	5.13695566217352	0.211247228954932	7.89574923679893	3.7569730258623	-0.163824505217669	-2.42146723412034	6.89733425164621	8.19148028733552	3.26163039713712	5.34647830583841	-0.0267135817041195	-0.64127097056368	90.75	1	2
108	6.05724468782824	2.00300620815207	5.08726086375381	3.79763020915433	6.13432689273067	2.96027010426092	2.06023613158582	1.13736547266175	1.67463962017244	2.2901721985294	5.43405694944436	3.7991037782824	2.2519573373245	3.24640975051102	6.62478289133303	2.61348869861377	6.5224559689119	7	6.72874357578336	6.39914180067588	6.77533952020366	4.71114367292048	3.05140201593848	-0.497519458138696	-5.59464499792742	4.62915727064471	1.02069279900917	-2.24082543296572	-2.19482518497805	6.718011737981	9.44735478620741	2.16310444733426	10.9973040139932	10.6474673237071	3.22536373222213	2.2741732275734	-1.69244719130105	3.42716345636033	-0.0696636951352473	7.64909402913951	12.0273525227453	-2.90511517751169	7.64443105021912	3.73236721184091	6.58279226823529	3.43747544787128	103.5	1	2
109	7	2.5968348338548	6.91518378901382	1.08607214142678	5.26400668803915	4.94900602962437	4.94882464596326	6.83312615122229	2.57561107840255	4.82120081127534	6.35610016818838	5.18637942221762	1	3.1354160287917	6.40494309733572	2.48844680008736	2.98908164229546	2.40744377198661	3.28586779133884	3.36527678698489	5.27198649591789	1.22535770299817	5.57029794106462	3.83357075507264	-1.03917420650298	0.0332384293246761	1.20993223815191	4.13456026984174	-6.17074717227186	6.77395342580102	6.02460055163928	5.89703549252718	4.32305559737912	7.23161955567889	1.12837637949483	1.16370292255226	6.79219173205037	6.53444912227552	8.28590472791869	-0.210188797851224	6.4844940854828	5.27296266304602	1.18352229681774	5.05709934203059	6.24597715143625	4.20380828762777	101.25	1	2
110	6.75858431705842	1	3.42555131615211	1	4.94900916288006	1	6.00812007271262	1.97345252989819	3.54445183228945	2.69278315833569	5.269258869746	6.01028018597015	3.41614401853951	1.61123750358196	6.9764736203021	3.97485095876778	4.15505876765592	1.6842267335391	4.08470563353509	1.41667095706233	1.66642268963292	6.47505451387475	5.77162767439303	-0.305819440140816	1.43324901932597	6.55985599484401	-3.32610356710966	-3.17481791118177	6.09061592735509	0.933654884326796	-0.683478752751299	1.9773294803828	1.60470689759783	6.49972228797069	2.31856573846841	5.10904145350946	0.856179148631594	10.2614825715149	5.19003084982223	5.72911058073471	3.73102263270008	1.82621544694151	4.66814291145912	3.01441722455309	6.68044007883216	-2.2261130442079	72	1	2
111	6.93107973167443	3.91002681302983	6.2068173182201	4.45814717748262	2.93851195619545	2.7607404683155	3.0227589051405	5.63733237699226	5.0277948660324	1.44066937576245	3.93583061787006	5.09068945338121	3.45222352974972	1	4.56048644431479	3.09382538555512	1.51922978972819	5.22542242393145	2.82349182606862	2.78142268699831	4.2170298691892	1.89708092371296	6.8160604772412	3.76010915960534	-1.89630526305937	-0.81776450017973	1.47020455322134	3.60075449135516	-0.29365564818985	9.70551045450856	6.78266536106157	3.99407513570078	3.9585820625392	5.41518812884957	-0.690410533636171	8.20034857946884	7.70708404686151	5.01651595182366	1.92532314786163	-0.69836944805395	4.01691076139797	6.8844299398428	4.74761357530281	5.33943200746012	6.58481837711064	0.721992530142365	102.75	1	2
112	4.01499954672358	1.56528846084391	4.91916206734876	2.37088507286977	2.64285439501867	2.70669103604533	1.88522834706538	2.11153517601227	1.98016189231463	1.29499299082685	6.92893642102619	3.59432214675289	5.81600231831014	2.14353960838376	6.99376473075768	2.50115788424576	1.87295655013581	4.75692549272929	3.05165787003022	2.68655658631262	2.58781811219152	6.09108197280375	2.85540742374159	-2.77065730165939	-2.57753550480478	3.75784390726818	5.82272346552035	-0.172519954726177	-2.35440581617459	3.55295267628741	6.46758500448829	9.347386241404	3.94077511215338	5.92618551931915	1.27895032763247	10.5025121406088	3.94216455725285	4.21194063197041	6.29580873228222	0.641027926580183	4.90354888732638	3.87076600778128	8.81902083961264	3.59144184090858	0.915549784679765	1.62862178578081	98.5	1	2
113	5.37287038431784	2.43136149677973	5.68269916524181	1	5.93021870976737	5.82130334840632	6.84882924286612	6.6608437827376	3.9140115766509	1.91118004103042	1.84990018933678	7	4.87922833117403	6.11099034330866	6.25109558053133	1.1786387782099	3.27950985649734	3.11644594998747	1.58961381376032	3.90272707995395	3.68073602188329	5.08734122179055	4.59607858133503	-0.0670979675531139	1.9588936832206	8.53627789182366	-2.24711307576226	-3.31895888295055	3.83529609390325	1.3838084187138	0.736391019716204	4.92889058272275	10.8189827239037	7.29914782542774	7.38788697668033	7.29352836626063	2.17896180802949	3.24197973873484	1.40927719913764	4.0301873193759	5.44075571133152	-0.493484044347908	3.80554701257974	1.16186501156548	-3.33972385048199	1.13142130584047	92.25	1	2
114	6.52396122288155	6.24988233272755	3.59490984283149	6.86245309036854	4.3634508603708	2.84762393517821	2.50075512013101	3.72690042727134	1.20155057325053	6.05425161115897	3.98788968948344	5.91704391655826	3.12981369496175	3.54080882141848	3.07836038365331	1.61977074352309	2.99033776292703	2.74661374959558	5.03849914777543	7	6.07803462962464	4.41906388996499	1.63145306366701	4.12708481543612	-7.69335738930576	5.15747263753551	-6.40584947661875	3.58981577067606	4.15924630877351	10.2087124016843	4.29368555083	6.32777064591897	1.52124594940463	10.5353910299359	4.7743121464091	9.82934498966378	4.95188705202462	6.28297639238755	-0.36378873603384	7.58525763529392	11.8343556321315	1.87811781381333	3.97230839364257	2.19642241395723	3.08369515169592	3.10970222158647	87	1	2
115	4.6697381661268	3.6811931260522	3.92003967976165	3.22436787996381	5.8992919470545	2.59702214047552	7	2.09619297189675	1	3.78068186041562	6.30218710028278	5.40788286950768	4.90229357389178	4.95798870701843	2.60185880340391	4.52601683037042	1.71276881822232	3.70863819671559	1.88971398201763	4.43427407397408	4.67858744639114	5.89249104907912	5.15148535266286	-0.54395827562135	-3.5505704076208	5.27764924238901	-0.296124147622868	0.480886300610195	3.11987238269572	4.0248740115677	8.32699396933464	1.57617460528351	-3.66441838906507	4.57001982550664	1.89678824127664	9.376008757352	6.94633167416152	2.0455944838806	8.8950937311816	-1.72525884792837	5.30340989373064	-1.32747349706347	5.75965401058603	1.87306586265518	4.47137327755633	-0.47422039663781	91.75	1	2
116	6.93769846690707	5.3718972429533	5.49492066459471	3.03563558123672	6.48577210100162	5.81813188288108	5.67027476562199	5.66712930549558	1.41449122565546	4.71252929728174	5.38747075708038	7	4.96785587984902	1.20760832668921	4.82092693235911	1.93687225474073	4.93261084470255	4.43443392963886	2.98459537707833	1.21767877665471	4.32602111351486	4.52780627453393	2.80509365300393	6.61319121253038	3.40105526058331	-4.52303959219612	5.81641423415807	-4.76277150023466	5.39621971409982	8.28411399326905	6.99087709233925	5.45252083651002	3.97510011209545	1.87543091989105	2.47571124661947	3.01397357629238	2.29018628583646	9.58561578438848	-1.09492066316877	0.268439371610971	6.88506264631693	2.2081446080015	2.82963845177112	1.48999261652629	5.39699322589125	-1.55392939510078	93.5	1	2
117	5.59318076729568	6.86762017329784	3.55178761112876	6.97845408230321	4.49946727813379	3.47175728344197	3.41094025828298	3.99650956387992	2.34909614134909	6.32197521908668	3.36767496181502	4.04625014315798	5.05950104330288	2.34642692732678	5.04517599373237	1.81088927183232	3.04166519327789	5.68312275476939	5.44766264877072	6.36521786041036	7	4.32072576024573	2.77210622931374	3.75476245629778	-8.04380664520584	3.7680098616025	-6.05023937501449	3.50641637084546	5.88527532057014	9.74997452646847	6.60054600203217	7.1039879328472	3.66592017383625	4.87286685212144	5.03688657174281	3.08799604193795	5.92471199854677	5.44377135099608	2.99410354798027	0.602444641668543	11.946833035758	-1.69225115993367	6.78163996142238	3.64274876392612	5.98828901194209	3.92385488450139	75.25	1	2
118	7	6.9154404754612	3.20982300902597	7	4.33988928937628	2.52781493915779	3.90087887295225	3.4647857603403	1.50929484870148	6.58386282678987	1	5.55294424733617	3.15159221042922	3.7351412876872	3.48703078559759	2.8622444126896	2.70134913556708	3.853348393884	2.79677104932067	6.74596187524393	5.82350504311826	1.08791078566127	2.76659336536991	3.36696190250872	-7.91787665446912	4.99131839009557	-5.830742069879	3.61521656481844	4.97743698991283	9.46130858586033	4.1886425405145	5.58201618160372	2.4808531944798	9.50377798785916	7.47691303573898	11.1995117603263	4.33368959160827	6.78654471592454	2.67570516258212	6.73005868667723	11.7600336723809	-0.95686533127225	3.69797658090561	7.52109297936321	3.8432194435214	4.80217484428075	78	1	2
119	6.10233009126638	4.11898602615096	5.2759765484735	3.37679152155322	5.73375447374904	4.19946275729509	1.38223066707636	4.73628699857757	6.15736385705635	3.01529704977848	3.16672765292905	4.40233929442112	1.6408706714891	6.60174459922595	5.41543121463331	1.69590356376415	2.86986978142131	3.11438920851746	5.6990823704177	1.8237773102253	5.59668322191144	4.18950262552144	1.91220592845761	3.66041957871204	-0.70470665203895	0.0930118852852076	0.882962936639082	3.37465003221631	0.748877927719276	5.35138233469155	0.0337066465887492	11.678299683173	5.80303734761441	3.70893911764851	9.13783986830687	3.19401379850065	0.784137499106067	9.32449228678535	0.558602838667771	1.42235478307867	2.91640025396244	3.78302399924581	-0.789685674473526	6.49703539879476	6.11739044126255	3.16024112923292	79.75	1	2
120	5.50140632426284	1.98082549636521	3.29002269316592	5.98691798914103	5.89601122197428	4.19439465907488	6.26060443591508	1.60094902384838	1.9595199013621	1.80640275536429	5.33020145344728	5.76520377359467	1	3.97880964468195	6.47397396794963	7	1.42777232504397	3.91113264590042	6.35923725317351	3.03345215995498	5.69877096110542	6.50047018118729	6.82855410171238	1.58267543443155	-1.00675133168334	2.87241798702482	4.00106700275093	-0.490246720203352	5.08240282593138	5.69897598353564	4.03107987098498	-4.07096902264703	4.20816666699614	11.1516520759591	6.52495538072248	2.11306329799019	1.40407783434102	9.78202924167709	-1.57994947450513	6.10916882403447	7.52192541213907	5.92322271859085	4.86881279689878	7.49730986717696	3.99142986013938	5.94662237353101	74.5	1	2
121	6.32052564985658	3.13371585511658	6.96938972396832	5.1532378570794	5.54129112105071	5.11296534979278	3.88945241948691	4.65559997101346	2.26311497628505	1.17373006996758	6.89836180162417	3.57345611237829	2.44242001519292	4.73862639486355	5.79608488030432	1.12223826444673	6.58574521682119	2.66972986088511	6.59836341221311	1.05242855272413	4.9852199265537	2.22592188571415	6.96811526306967	4.38134715278136	-2.24724164464366	-1.95640446321897	0.460385159581963	3.46509250909728	0.787237824393113	7.67237694632702	4.3039237697382	6.30439290298443	5.19081200956454	-1.09853706065796	6.37817609045401	4.9566642697395	2.00897297462269	-1.74061130415775	9.68487388228436	3.42360536720804	2.45101682718309	1.55792496551878	2.18109251478902	10.5475841249859	3.853860830069	-1.045246197651	84.25	1	2
122	7	6.33823055387788	5.77394765547988	2.84599369979367	5.90990729577308	5.98251614625915	5.45581401771098	4.92301917881833	1	3.37096126265224	6.16106731665919	3.79463977122684	5.20661539828618	3.79223728857055	6.87741606385487	1	2.79718134856284	4.95364639192955	2.90222606162848	1	5.12916835424815	3.91374069262303	1.96531092484505	7.41765050838037	2.57406594345727	-3.61864002518669	6.39424781917259	-4.44881869934345	4.92972303606959	8.79107173647976	6.49142186405826	4.56620085217623	3.03427726618239	3.57787629794162	3.33151093307757	2.21350166138595	2.63258741093704	9.16996305079615	7.61691096561572	-0.461619061496287	8.09213586898474	2.17768892546161	3.05110092874924	0.14723021023058	3.8085970068743	-2.30909859175743	102	1	2
123	5.78411262421661	4.50392036395125	7	3.00210910029974	2.71528952714633	2.27406750685898	6.54268193416779	4.21005267737756	3.67686549037624	2.55868095871508	4.55129339866849	4.62041768105513	3.72454604415709	3.99087066741388	4.88238067137584	5.27591175007628	5.17251207760759	4.37883107513693	4.06097255248132	1.81638950839665	4.36135333914981	1.46828756517749	2.89472116495584	3.68548458625678	-1.9339498789768	0.587839906906406	2.56672192176002	3.38055630203904	-0.971881816877545	3.35929174791153	7.62086757347091	2.49616436514865	6.98712308213051	9.65584816036868	3.29433561472491	0.539766396803833	8.87189088142073	-1.75015328525056	-1.6662214178605	7.16069580362401	2.10442246324809	0.619558012321032	-0.680206275740752	2.97726534840548	3.17178915320032	-0.762646675570409	88.75	1	2
124	1.98482744061306	3.53532266678326	6.43134555169099	7	1	3.30169451818252	6.62017845415493	1.82287695667922	4.18991140997076	2.79327081534644	5.17857999025149	6.62730101828047	3.57670383775128	1.41068059622842	7	4.55304966222884	1.18058490031423	4.6517936150995	6.27711002604218	2.62283150227605	5.12383097961818	6.58072796225324	4.99292581969795	9.27850292688488	0.271185169058627	-2.66797605286519	6.69113778630305	-4.04415961179435	3.87083139262758	4.36662435221972	3.02109982890458	6.55322435103503	0.72295982431664	12.5527735874414	5.04864355450586	9.18830293981185	-0.29720717040674	5.55954815820069	2.72818134619222	0.494911942033486	2.66399981955292	-1.03594939025933	5.14032108205666	5.34232326625615	3.32376628920671	6.82423237531377	87.5	1	2
125	2.37968699486131	1	5.36447919550222	4.1110560004811	3.26821278194519	5.46739384830911	5.4024550484998	4.78627827999283	2.45801207085644	3.83917961540631	3.36945589680739	5.77338347259478	2.45317027120315	2.16969706120907	5.46133203154543	1.08127654842847	2.17566957612128	4.1729366170763	1.23551351779939	5.29153642121631	5.05141234843002	1.23898384481058	4.13739226091873	8.21816312064192	-0.511446130880437	-2.00647144457864	3.83933167712781	-0.946640803112785	5.77149919525055	4.10856185763071	0.729470192176733	4.46758718330428	6.7237407347447	6.65923263129816	5.55687324367287	3.11697691616024	1.44815737800021	4.89258235011224	-1.0242344266353	3.33853118827058	4.01862397972745	-2.54827582621831	-4.5151101979677	0.790911663449332	2.17232561959055	-0.700725307038001	72.25	1	2
126	3.0225980334664	1.35790560956311	3.23032979254672	1.2154105850882	7	5.26511689693426	4.52948777305103	2.58163359788159	2.15572025446517	1	6.51922979541598	5.19908255423881	5.31857645488195	1.87035105522263	3.34707873109181	2.51216316899622	7	5.61733166792632	1.03022743845335	2.27899925562048	1.58145307450421	2.93853871859872	3.8604749368068	-2.22748407649471	2.31916215904474	5.36467355906358	-3.36299522601624	-0.931576305109479	5.55099373192391	9.35935469013073	3.13641711759154	-5.39513744147538	-3.69234665528096	10.5532452367309	1.17203432516969	10.4281053902161	1.42854928728295	-4.22855686992296e-05	-1.44134357984116	5.51422260426115	0.374097457706749	-2.26103431767651	3.03994273896763	3.76590176687213	3.40934067929044	-0.352436662705599	74	1	2
127	6.51045022576831	5.24475942424383	6.00283565775007	2.84779178869718	4.92459485797631	3.15479969801565	3.72198161608766	5.76618547702043	1.31815509363497	1	3.61960208233126	7	5.12356986516997	1.21872007903554	4.79031737547962	1.56904173532694	2.49315705661777	4.72202258860696	1	2.25564981316319	3.02741974400711	7	5.22319513702296	3.32110312686189	-0.869068067182409	-0.248424513773255	-0.40902318086193	2.5838440098924	6.24950851753565	5.97673052718738	5.11197563275562	-5.08082887219708	3.86393865704748	7.1472505406773	4.62898720145353	7.92777887624787	7.97390931855544	7.88135475223118	7.06620670713417	6.22490389654992	7.06910942608938	-0.275815794192544	9.03024845793543	7.80212266922213	1.30504507900347	5.12969914338368	92.75	1	2
128	4.01334854343698	4.33408316518685	4.87005589927234	1.98888479657982	7	4.53116596196799	2.51131582944618	2.55536953824402	3.14955621883217	3.12701996156152	4.59068734920358	4.62169915775722	3.80437646711938	1	5.34018261529989	2.29886168667944	1.83357867088615	1.50952044593315	5.61168330708381	1.57042481081972	1	2.70766522948932	4.38862284203484	-0.393664072215452	-4.50719780028069	4.64953441428407	-1.71674078162093	-0.292414336917387	5.17409843711596	-0.142603676559502	-0.974592351048329	-2.30093995381586	5.72258165865639	12.0171545718049	0.892501789016182	10.3289514224207	-4.07041107786141	4.46810922355105	0.829529262271958	2.14165696790261	9.0670177059989	5.76486943035399	6.21809889899831	1.57193163013678	4.90769383738035	-0.738875171909274	91.5	1	2
129	5.78651545782291	1	5.1926492427238	1	5.42892976603976	2.48248321651456	4.95146835412853	1.58554255979722	1.14741590842694	5.41904132523769	4.86598692234424	5.22625560469606	2.92350572451064	1	6.42978590454625	1.47898583344877	4.93567468386277	6.14818983340108	2.2213270330311	1.17783777274377	2.09045669765644	6.05491592314201	1	-0.271951810065867	4.08525879515378	9.15147017297991	-0.475086313396701	-2.98998237021943	3.75444457879622	9.1157073065217	4.93152600630542	-1.95957464762939	4.83958157506895	10.9166572142662	4.27808316530483	6.30342454003848	4.71637121854811	2.38021590253238	3.4735504627477	8.47001789382112	5.02054229303203	-0.472828548392935	-1.72054824397586	0.678987649875396	1.05037165924695	0.616892373641597	84.25	1	2
130	6.75279653469037	1.29010101061458	5.98145484781497	1.15724647487619	5.18002283179694	1	6.31801255796469	6.30397186359901	5.44732254074533	1.59702509463102	5.07460647332722	5.29855587247867	1.76884364126583	2.63177448505155	1.07055841548934	2.1156465102005	1.36766597414796	5.05284059601134	1.45079630607948	2.64690916117078	1.79554345850007	6.7131654739087	6.46868791584402	-1.1435371129955	0.922973009719728	7.54381859466744	-1.76190086978938	-4.34821875384845	-2.57557821877407	3.34758098991052	-1.35432473823653	-1.76357991619085	9.83818002277082	4.24575224768747	-0.740864079750835	3.77928302076522	8.90128329529798	4.86023234049941	0.292978100471365	1.59867456220112	10.3506861173567	3.60323459633291	9.31042237200775	5.47339749610434	4.48125505387421	-0.546052275049742	80	1	2
131	6.29945814485921	3.34054701666725	6.4778534302404	3.77148364551793	4.41852743014104	3.79625102339946	4.20984792352528	4.24501828190495	1	3.31781337725958	7	3.23912680834753	2.0052021423331	2.55435498983964	4.37071924654516	1.6936371217691	4.78003781626471	3.88770887579508	4.01215469033212	2.05624770512255	2.63916111335773	1.88444132822464	5.49335302670407	3.91365110631563	-1.7463294299189	-1.53095880964264	1.16243569207898	2.15285170817922	5.79256785723058	7.1531923900606	7.17955798935257	3.12134401591067	7.26872181811346	8.64108085889034	2.74446142505905	3.0970145690228	-0.981862532481038	12.5945272863271	9.80571590402265	-1.73129738523882	2.89948616768448	2.68909242748618	2.27616475821408	1.98890729022306	1.49381601612062	5.26090013863296	71.75	1	2
132	7	2.00878407673145	5.08139716887428	4.71846797010037	4.49375541307466	1	1.78265480958146	4.90537045316767	6.35660629680511	2.95152923967384	7	2.91396736052046	4.05555632801632	3.28717013525883	6.24841459036927	4.74603268166775	3.30655710764901	4.73220427889419	6.6615967966166	6.5252911286324	4.45943666099012	2.25489574732883	4.23203574658308	2.47011027459466	-6.04228123651812	5.96169159264101	1.48670811867207	1.715228242965	6.01515503820133	-0.0421851322369177	6.39827803218163	1.86625986474748	10.4101968719417	7.40882798383463	9.94724956463085	6.06515589957932	2.97360412224729	2.16808278345461	5.73096786252063	1.57314865462427	3.11016151543696	5.5750622168711	0.303221141087071	4.80980570191117	2.76089446018741	-0.137408114481027	94.5	1	2
133	7	4.84109478623644	6.288285946446	2.82963733062972	6.12748898218545	7	2.24467135564505	1.2967863851974	2.05541922567641	5.75280582465185	3.49441713898201	7	6.30722882181685	4.64247768690832	4.82832088531674	1.84513094765863	1.41520691787903	2.37247993982219	2.58262848187994	4.98600032349925	1.73476590671651	1.65843630474119	4.32252845739879	7.42381191733991	2.30565185533912	-4.97316442206376	5.65879443733417	-3.72443068911281	4.18981660394652	2.32362763103875	1.62213940954792	3.31088519653887	8.85590402998548	4.80167136550313	6.52541933698966	2.76808040051896	8.59855469561695	-0.366315489174515	-2.28309073486652	0.313468498037481	6.97255324204487	6.72711545059904	2.38878002331297	4.83730372688649	3.5947088201416	-1.09909159648233	89.25	1	2
134	6.3885043876371	7	3.2225897441549	5.97691536447784	5.33586568398	3.27935960774532	6.055407430747	1.35337526910142	5.65795238777817	2.41381173807937	3.91284746173227	1.93823516182571	3.04927697069202	6.00427383307631	4.3323693321987	2.98239510613381	2.08440766792602	2.64486036382877	3.25820477572142	4.30218287300549	5.19805228249942	6.29034004476914	2.70301602335345	4.60490188714805	-8.20534952864865	4.18538750650276	-5.55427946498061	1.03145934455691	-0.749217788233301	9.61979008681917	5.21406117883773	-2.51738676048187	3.26074597117978	6.96027704040019	1.4520814339826	0.479691073611683	9.17061416539389	0.748157551369804	2.65241632399513	0.911970428251918	11.3608476721621	-1.25051743381247	8.7115769913896	2.09313440152961	-1.12476149359185	-1.97442399004255	79	1	2
135	6.86458586256879	1.73408586883418	5.69583921135243	1.15738256959688	4.90789902785406	1.65981274290607	4.12886705375074	3.66998202715493	6.56237017723721	5.9384315931036	3.32910987474596	4.5395976269125	4.92286213528484	1.6596290843426	5.60598447407557	1.64671452745118	1.74266531921644	6.88791718437531	3.00593467661087	1.2036009290085	2.27840348108607	6.23522758276979	1.11092909728582	-0.329864923914427	4.04664542584009	8.69297816411784	-0.43042194407489	-3.1809504248855	2.24901046762663	10.4889731641708	5.16400602792217	-5.68715719303536	-4.848489102456	4.39764547701936	0.602471392375378	6.87724534008158	6.86925082211949	2.54936357578584	5.73612630880082	5.72377496036443	5.39904428777326	2.88263317350986	-2.30955689129955	-0.559503887822917	5.95663593813121	7.69694408955342	88.75	1	2
136	2.5772148841795	4.7427320300452	4.84366119868105	2.71574589931594	2.44980621129695	4.89468119033302	1	5.36769328401326	3.82580646264842	3.65734707646936	4.7962019763019	7	4.78389665814839	3.34426556358568	5.90009913259676	3.1982331850667	4.09180074885817	7	1	3.20638209271078	2.32098114450934	1.07841754066595	5.55929495071755	7.78041528221464	1.22335641389538	-4.87306548695715	6.320923674695	-1.18615146712981	4.30212995243365	3.75442679322486	-1.45691533040571	9.56387893890769	-2.71911013264129	4.75574159776952	1.2869237479085	9.61430533333651	-1.25722570700376	6.87188949795525	-2.58160184157015	1.08939711747794	6.1830822050297	5.99141756774319	8.48727125714642	-0.115980642016329	0.735929550970846	1.71351446844429	80.5	1	2
137	6.75181548969678	3.72527162571786	5.66892549018255	4.18100021187516	5.26011607795278	4.66330930946106	4.08417930927051	4.15774850793679	6.27548476979329	1.41255899210158	2.87443535408473	3.66770784600969	5.16320020719562	6.22492080921395	4.56418832387079	1	2.96845063885183	5.13942693590102	3.2984741664526	1.48144241993552	5.91443430787158	3.25038948472863	1	4.33969664969214	-1.16419693501666	-0.977035346425513	0.312824462697751	2.76459561223138	0.854495856993135	6.30535318215064	0.0770632857286291	10.9251925721105	5.84033258974821	3.04693355227977	9.27296956232702	9.78338771489346	1.03590393512105	2.09326672748633	-0.604260893286409	2.01676515883512	3.40636616899073	1.83857894387048	0.139741906557589	5.62620662914977	5.6032506682508	4.09564193994992	91.25	1	2
138	6.5807643549232	1.64144672637169	4.59380879849781	1.4719666732544	6.52601951794214	6.46491014316061	3.60448337441271	6.38866343911184	5.19975350751923	2.04366599333181	2.90359369558052	6.95494257841532	7	6.05052772429621	6.84740013426225	2.78887428016861	1.12523257413847	6.19203099961209	1	3.81735636154321	2.94319448008975	3.57313118573579	6.28936435153171	-0.635292263657069	1.17122784673299	8.29138688199389	-2.07062859716119	-3.64737844373184	-1.3134920908685	8.83424975811747	-2.02052979484764	-1.47825561818616	9.7230808590001	6.07086173467648	-0.275381160553579	8.23522816137119	7.45133138165343	8.10811029840643	-0.223537717404466	2.64131150967036	7.36507739807225	3.4466997591469	7.93360773333896	1.43127159291576	5.43074612260339	0.252778183135852	88	1	2
139	5.61252289138869	3.59241741403427	2.30039569434999	4.6323383308518	3.89841449875883	2.0571816502427	1	2.1821944212057	2.56753352074635	3.38355019270571	6.09686202604969	2.36102141379037	5.7269664349633	4.13227737703913	4.22018973845036	3.38145725578409	5.61881426865431	2.54800031985937	2.85805369742652	1	2.7752058440702	2.97830120908308	1	2.1615032426413	-4.09910412107851	7.57465671220905	4.12542524789088	0.029951051825474	6.53203386953073	4.12378860061853	3.60142039498256	1.9143902601561	-3.23109123405508	10.3406320427021	-0.69060858945161	2.89600461058454	-3.7199638676311	5.40826066883045	-2.33578935236627	1.64693335523414	10.3971526953394	2.45789121264191	4.29428638943437	6.11674436724811	1.29966291152562	5.98425074033671	79.75	1	2
140	6.09352517407773	1	4.50710091708333	2.02087916481662	5.59667401459953	3.69884186023596	4.54758517736678	3.49104327103081	4.58112590036004	2.13514456839522	4.40872375509125	4.88284394548625	3.47672018219186	2.73146385938675	6.3452256411821	1.56236833725943	4.24416839078425	5.07914717537618	2.65615531328328	1.05042351905461	2.33490640418519	4.96600633933908	6.59837429631731	-2.18852880927933	2.2614497534991	8.13341323094852	-2.11547239784459	-0.605990839427378	0.992949089585677	8.28015426746182	7.40593336595122	1.52862546017755	4.30134744328096	6.63818829025471	3.51116927328671	8.42440825852221	1.30345311487206	9.12730844648606	0.264809236845621	5.29741616873456	9.92459199782639	3.86133565704518	-0.196943376797126	2.27531178840405	2.24378128968189	-2.69927111381101	100.5	1	2
141	3.84620367041792	3.65647674147717	6.33185852258489	6.57422941180008	2.34589239771642	4.85712574227442	2.47258401389301	4.97775312987735	2.5491772439203	1.88906932464389	2.98678395981418	4.97338733262682	1.31845189949164	1.85807163362186	4.95294453508343	1.46696034240753	1.34345456000044	3.17066322371989	1.58662983425861	2.47299564269416	3.71742586073223	1.23628430017476	2.6204379582145	8.38379564246235	0.219801122988437	-2.97640003422022	4.71569743939231	-0.890767186149603	-5.76869425257125	10.2423222181032	1.4175039831183	3.85683868426583	1.24346996385272	4.8233432359978	5.8413928226573	1.60349112048281	-6.27007488700811	4.79675527279488	-3.40851772558306	1.56118706583782	3.2216923010395	-1.83885744995119	6.65352801647142	10.4980371603412	3.08762757114586	5.46942021241131	76.25	1	2
142	4.54687110459301	2.29253729412236	1.15537793160293	4.45453221191178	3.21548340460281	3.43617809893387	3.54789403697327	2.85631703718242	5.81466430734351	4.77801316120112	1.68082652623012	2.34814470429421	3.89712169491769	3.75310963222418	6.00637737438264	2.16405933759447	5.22074070879606	5.72107430896769	6.33994835917595	1	4.58706245957791	1.53247286410223	3.15191339649322	5.46499166533676	-0.341800863268823	4.82597411250228	0.218178187099624	1.1583164226365	3.17136278924994	2.76462582167904	9.34432590941545	6.10955344355822	5.96781047211834	5.55919678541808	-0.0654950397286339	7.06802810211143	4.91304560245077	7.43120549942815	3.44705657628648	8.51031501880457	12.7470700532969	-2.50631873882736	10.2082454907618	4.82428034906624	5.19558389275966	0.0738142731749601	89	1	2
143	6.92532593550645	4.61918066657168	5.35212942564798	1.21533003617378	4.98771315574749	4.92667849203215	2.52790646159229	4.66816718416586	2.222868128574	1.84773391792863	3.42037541005998	7	5.07393225977251	1.04925772772444	5.2789552788484	1.71411303142358	4.02958416543392	7	6.55479439657012	2.89663326969623	4.66753009046566	3.59596199926405	4.9877415381188	3.56210303040262	-0.945905101724636	0.432921407963658	0.831989544592963	2.50892377403423	4.82508348792362	6.20618225966076	7.2437714985411	2.11636822690678	1.28351885527415	5.4015893451619	-0.151549042365929	9.42506495137397	2.90545959886313	7.58453564232384	6.68559286970896	6.2193706985094	6.53913335143811	-1.00296486494229	8.11592848252737	7.23782884618435	2.2048284569498	5.3589061922655	81.75	1	2
144	4.64674274899356	6.57820285187201	4.74206328684421	4.42754024763935	4.88560164024923	1.54317481152081	1.89246977205936	3.045258982794	5.17352643946289	5.04411051424244	2.67017761057358	5.92703709619985	5.18152035826198	5.17842684841539	7	2.3525209951937	1	7	6.79116484732848	4.4316021006965	1.77226893710139	1.12764522890571	5.68007849912262	5.98647120042448	1.74556794421684	-6.29185649860836	4.62630121823322	-2.95261763630381	-2.57239095338212	4.91141899454038	7.60774873017237	5.58124613715527	4.76381407138844	3.20731230394578	1.2767867321747	8.74145003775563	3.50900248710375	11.5180472720707	6.51296654989606	9.55640485709692	4.76412726378121	-2.35202976213759	2.03098720444279	-0.220262610641046	3.63612351706823	0.135704523939812	89.5	1	2
145	1.17210668257417	4.5549891665431	2.67634874311825	3.94291924191624	6.54972809350883	1	4.73078217200125	1.56565718446448	2.14863698021087	6.17607012562802	4.85894640088786	6.98312118943173	3.83945592765842	4.65146777975942	5.33773551712224	3.61668878919699	5.92871359107706	2.15654628133781	4.89929272162049	4.85964574464699	1	4.88447367693227	3.8280770066782	5.96629069301317	0.779504512768073	-6.38366241593714	4.79149274149779	0.0305210528142777	4.46800211420542	4.03007045543889	4.29189247875353	-3.28108839476618	3.63680805302023	5.48368969333132	1.97860963659539	3.72378161455468	-1.08990350857069	5.68254433989309	-3.36140921071644	0.632332173216738	5.16046583154404	4.29926240672031	3.26913771653508	1.16187427526984	3.92303141579968	-4.31308164728254	70.25	1	2
146	5.19763482027145	6.98769522810975	6.70676129395351	5.32545939599203	6.68974048730654	2.58297058922719	3.36466833967233	2.43706896820165	2.72255693578459	3.39863354767256	1	4.98986988131439	3.38715809974654	2.5818280411299	5.84689080707726	1.19284863056064	3.37878511716871	3.9145928891291	7	7	2.84672610865896	2.28985310121338	7	3.34176613758002	-1.01574945714624	-4.67134536445077	4.80527618530024	-3.89451799155497	4.92070508465445	6.38287597736291	-0.255197447556861	3.25460015064032	3.24235842302972	9.5100560346951	6.25447735275898	8.29623391700705	7.99571390250184	1.27483004333185	1.21340536422785	1.68682572092786	10.6895729139157	2.48914350443696	4.43125067874497	2.99762609335352	1.25318836842683	0.572992111235892	91	1	2
147	5.09513773037078	1.16448742541937	6.10477906349744	1	7	5.87491396065066	1.64895296016282	7	3.2695703329489	1.91890254893797	2.91237851113949	6.92270461404706	4.65156892321859	6.80501884763379	6.0003386848482	1	4.12958304395146	2.41496475080855	1	1.83239989853734	3.74959328158323	6.41239682518572	4.99489139742171	0.330449816770516	1.73990651730785	9.52904475526252	-1.03710183543842	-2.23078467992275	-3.37806490257372	9.60478057298781	1.19507462685307	5.20515441325993	10.5206865984066	9.77105542655452	8.30882330404513	7.04648566038465	1.33243308305148	8.04977936436943	1.90722822219663	-0.756179651217389	5.65494392980433	-1.42735491747968	2.86043468855017	1.91461904780734	-3.49799677154561	1.15917048131451	71.75	1	2
148	7	3.79052345052294	4.3221196704814	2.20945763327178	6.31214860433335	2.77098753177647	1.32976959981484	2.69593055199185	5.07228260304211	4.21233244390413	4.00064662501413	2.33916258433695	3.51589242653017	5.07195656925092	4.38164821151215	6.04584787901168	4.91883405030071	3.7402990609795	6.88850480340996	1	4.91287920460196	5.62112655514693	5.20327037798032	0.360881899486951	-5.06415329925998	6.19369641800301	3.65610622475313	-2.8874728048055	6.50931077669535	6.66129219875163	0.525456296478808	7.28115615357366	6.22309760761948	8.02367493307282	3.16698963704753	1.98903840191364	3.9025271062916	10.9790176538001	0.754397106693282	7.6468534175961	8.41298283187035	6.98660300090049	4.35137490424461	7.1874196450506	-2.97393748015866	0.271082741843122	69.5	1	2
149	7	1.23920992580405	5.80317036157704	2.9241071587705	4.158450894509	3.56846481566902	2.4415423055334	1.04652917571531	5.75177352990874	3.37000594600505	6.68831948415296	5.67815835246947	6.95275596589325	3.56192142826718	5.88449754324326	5.76229273764556	1.37395939256633	4.65776030276288	4.32737958641752	6.31088785664015	3.33906507995665	4.84959439082112	1.87957340142608	2.12959676557296	-6.6548128594092	6.10185714845067	2.06415860187395	0.963643965183087	6.48700813134364	5.30318693526673	6.70927126780902	4.85472874157355	1.81421654464739	7.27168109007215	2.12153907616101	7.59584914931244	-4.81016004308481	2.62140002747719	-0.120038552028773	0.826488558565567	2.41035445991792	0.985154765178704	-0.796398887068829	3.23501823223953	3.20020401496215	3.29067339457359	82.25	1	2
150	4.67504250273857	1.82320431568773	5.60239054060953	1.15505521167819	6.0292177924321	5.29919068096217	6.45498386854424	4.11174922382297	2.5428378024618	4.02286320708985	5.91155979155679	4.46268521879637	4.93247201169549	3.13546804023561	7	2.63783590446417	4.92448657474184	1	2.53880842366751	6.92076781285698	4.21050125765885	1	4.39895924763563	2.6182465484163	-5.38357186068095	7.25573795792379	4.28075606609047	0.370231298914192	4.16820162041808	7.26346480375354	7.3605867451697	4.13681640155715	4.08074932943279	8.17703089803457	0.136360957047348	6.60388904803985	-2.04938483534022	2.68757972272938	1.91224163535465	0.997041430494519	5.96122587669127	4.28389882430159	6.93381677219156	4.08601157506715	5.65103968462221	4.15467403441845	92	1	2
151	2.12894339056547	1.42351890534538	6.35424079482555	2.84163426870328	4.56941927330259	2.0112806667309	1.46065185652706	4.11012077453458	5.74751242695734	1	7	4.70319614029455	4.51542022730671	7	5.70858775996684	5.91018727219773	1.60835922899919	6.43887241697725	3.61339719886222	4.15461470582613	5.4406777049021	3.31920030113591	1	7.58282841921837	-1.80918248882321	-2.90435460238487	3.78658319558761	0.0220222821222935	3.38912826170713	6.80326017974054	6.10363081549106	2.90782308489408	7.54291105993016	7.16662363767824	3.67869790526128	8.56357990690763	1.71112002354949	10.3147207084063	-0.179761372034518	6.71799775759264	2.68571155005916	3.7553426844667	4.06833991861101	1.69156940705812	-6.91356595886257	3.06857148868915	83.75	1	2
152	7	5.81414401769225	6.43212453559238	4.98261293887409	6.02914863192799	2.47935231255815	1.37535275835394	2.66437821120584	2.81559847954315	2.49234610962259	1.11685282673691	1	3.11904827979768	5.82581404700143	6.19493807441804	4.32431485089903	1	6.29257444532057	6.01272369499331	6.42188941710781	1.60787768448424	2.78722856249812	3.19909978152849	4.27995294593802	-0.740988906565126	-3.85695492722681	7.0857916654232	-3.65819052961966	3.29009711879511	4.5432504168396	4.6086993048804	2.82869519534862	2.72920509503783	9.26215516775212	6.02344418431833	2.09951963567491	-6.19726766878328	9.04083039636754	4.77197856971144	2.9838890837953	11.8862606049723	4.23684084468871	2.31944525564732	3.09662307582659	1.40957700958034	1.79851293415132	81.5	1	2
153	6.98279123229632	6.63335436190074	4.05592479223701	6.05545934347529	5.11256420322923	2.8334101431215	1.33389819423014	1.73293457331549	2.48640384505017	3.20457642833655	6.89873474646142	3.20510567916163	4.5973521745816	3.73348872104595	6.14529939989879	1.78684811891533	6.4759938842255	7	1.41461819589574	1.33658115093702	3.68090326812034	5.69733019723168	2.7289119853114	3.0068403797167	-7.01011938190464	5.28063471518212	-6.0413384439789	3.26448084847566	-3.16144044709858	3.42057045848647	2.44267162073249	8.25894700004926	4.83316325428882	8.27249348403216	2.84519848241812	10.5969848094327	7.04952663999734	0.551477535223524	9.50364654804829	10.4766439535113	8.15440087980976	-1.32741323729963	7.55634454424519	0.931871995016814	8.31371720093095	0.422601484041323	75.25	1	2
154	3.07177247443948	2.05003822445426	2.72071002228069	1	6.80246634392916	4.12500152191173	1	1.63617201862189	1	5.03754779114708	5.008962968271	4.50959434622765	5.38092706214788	4.05353910122648	3.49304168884578	3.84923607529894	1.6862613976402	2.89224813999232	1.61833219282248	3.26931154474132	2.16645268588235	2.41193575802958	1	-2.07960133761407	2.09613536914899	4.83288503006886	-3.40636989115114	0.0626778125348827	4.57472141771901	3.05958140071471	4.43041270207117	-5.43340049468138	5.40109761504454	9.60903323215379	0.846711060553722	8.78418778420202	-4.79671477757407	1.85463769947633	-1.81482723446691	5.58854475578659	8.16021985691097	-1.98887924723507	3.39365992738269	3.51266322314624	2.06782015815516	-0.797401906086606	69	1	2
155	5.97758895412112	7	3.51089763492317	5.5284231366152	4.32719930153283	5.2255489695235	4.8602776080651	6.40385343111832	5.99761351651298	2.22598720165269	4.13674969903351	1.5292690639752	3.73200734621911	7	4.48431015911258	1.80696411395834	2.06150950995452	6.65465938144794	3.2111618361099	4.11933001467998	1	6.27043730406608	2.46028852184314	5.06489014247463	-8.08244471796982	4.38950676496756	-6.36608059758601	1.21929113240338	2.50980731773013	4.40884360909989	4.45501694143724	-2.30653174465074	1.93526564322365	9.2964668026634	-1.15056650485932	3.24997702120561	1.07090365800543	1.76975008934647	3.96199242546883	2.87267824239843	11.1752550767806	-0.95351097718828	8.15072556797922	0.54235436446379	-3.8650278286919	-1.7008703234314	80.75	1	2
156	6.82943814143732	7	3.40611196838568	5.35351182153345	4.70012554378494	4.72214901232403	1.90355191371481	1.24360243060957	3.1114593382538	1.93044559058107	6.35020781991255	2.16001741859034	4.16322169187052	1.2209275120956	3.09319414053146	3.0906706190623	4.83747394169319	5.60894475087957	1	5.97250954176217	1.32903142958388	5.06603995333813	2.88577759867856	2.84015821061576	-6.75416224542226	5.53372134526935	-5.68971117206716	3.23236917710105	-3.73378488401897	3.87195713412199	3.57036441535827	8.75910042939651	-0.581139062071486	7.86969674358735	3.26147519121369	10.7970319315861	6.97505739452749	2.64463532216712	-0.530881843838757	10.543946969931	10.2361015691632	-1.8596499846433	3.96449454070982	1.51505664477965	5.50706036134916	6.43584430078867	83.5	1	2
157	5.98581331295884	1.14200822827121	4.97764782848333	1	6.78298840946428	3.97452421507875	2.0074775144997	1.15594548806674	4.74091023054481	5.99633884324594	5.01824829333481	4.07776470846201	3.80171503180845	5.7484112336635	3.08204685615681	1	4.64680536903286	3.97853165361849	5.14342157485002	1.82533350247215	2.08148762030708	5.42225580896315	2.57261114661154	-1.61323362661091	0.485330931696336	8.96471366821217	-3.03692935166405	-3.04834926839509	2.709979430424	8.51927436432711	1.80565883429632	3.0172860564268	-1.60758919806454	5.34101230606632	3.47010538430435	1.36773734157316	0.343376365208702	0.213732526326189	5.68046171147348	7.91086475245054	2.54575275314662	4.08989578462629	8.17728513888521	5.48837610146275	6.84138734437331	2.01201602977501	57.25	1	2
158	7	1.66537826468356	5.41271644744174	2.05200246022927	5.71276178174761	1.36850332954561	4.3909457334507	2.92464005953274	7	5.25675485017342	4.13214324958488	6.91899967967459	2.48937121415672	1.57517390449596	5.35909684381403	4.70444341286354	1.49648436097912	6.16205070930725	2.57917972592124	2.12940895659625	2.97006567581808	3.81518297978865	3.39029997113379	-0.444787801567893	4.63351243500811	8.34552126681851	0.0168483451511324	-3.31155857427912	3.33385516238365	5.82638793845024	7.48855035284747	-5.90621244519581	-4.20564688100844	10.6734087198005	4.14868551093725	7.67355088249439	5.70899216059488	6.11586211682911	2.09658638036734	9.23639249705186	8.49082172341971	1.97057714451521	1.56035196830847	0.866877768904458	5.91067121068832	8.79163440656487	85	1	2
159	5.63888694163382	7	5.67380550704649	4.94156304711048	5.98674589716311	4.74589130203243	5.19485555946403	3.81146726529564	2.75155620847115	3.1534370118304	6.62705083277674	1.24151334104285	2.68161712231054	1.59863658936197	4.80815785541829	5.95544709572456	1	7	1.11244445633601	6.38438334648142	5.25278961994328	6.82120351560923	4.0189447423078	3.94560257474067	0.267054205349438	-2.34348453694988	6.09014614217182	-3.46734967150846	2.76307182894935	4.71438978160036	4.93298713458304	4.04069799458444	-2.13137666295315	3.59587170093639	5.16655205055151	10.2043834706092	-2.30657798160582	6.54199578481966	9.23755868008122	2.33243375156862	11.6260156512672	3.21566945174025	5.32210756908843	2.55831446286054	0.594450063698507	1.92428874017804	80.75	1	2
160	6.29908656222509	2.65234525237521	5.61457183293564	4.21899953374996	4.65546127248009	6.21722277406545	3.97776314345486	4.51487852183189	1.80748714040108	3.46483997407917	1	1.24826597234389	6.37942573734996	4.21746823118419	3.79389514101134	2.39220838508684	1	6.39721725764557	5.89741234232572	1.12394382197107	4.78025180361422	2.87293082342478	2.39483093389343	2.1219797011192	-5.95505984667582	6.53451566001085	3.81607274562179	-3.06581912718821	6.23829007004316	10.5692235635026	4.13511563850855	5.76924811385672	0.0403481091573991	9.56358454352362	-1.00271411463312	2.70669583649727	8.21381626674874	11.5860307105317	0.98236042507419	-0.0969582920102307	12.2908036046477	5.40057890468982	6.36762770888533	1.97925149658741	6.8391300474271	4.83111768580541	73.5	1	2
161	4.31285725417682	4.88455967074894	3.10015704841846	2.11274658846869	6.695617644121	1.06811103496261	1.80006091473711	3.49331387640712	4.95528900755214	1.72763371898866	1.99154191183367	5.99732114603493	3.45300048860178	4.2185449397435	3.88690408588296	3.35660088667058	2.91539172268221	1	4.64825543456998	1.58398803172001	5.11165564263537	3.15294178618944	3.20954430318876	-0.277339473146713	-4.24617478142215	5.13245898135265	-0.476488477514396	-1.64292999958152	-2.14772182491147	7.04226666908522	1.28311840642343	4.44377468773493	1.98241130434083	2.59415661720189	1.60927116710656	9.25971212899877	-5.52745893722405	10.965496644847	1.68924456813921	5.95502470260368	5.86359877270721	8.29796605438388	5.34927337242639	0.151317441851674	5.15481702436344	5.21323741136265	72.25	1	2
162	2.68665756148289	4.85055278855541	5.1534053858002	1.63747661939002	3.69331972888981	4.39608815933196	1.5424592294881	1	6.71957242005061	1.6615834194436	2.97085929514293	3.11282233708358	3.17532754276805	4.72273493127515	5.46365546121813	1.9267790522255	5.03381461749967	1	1.38878686440778	5.08004682213394	3.55206957137269	2.23976477044804	2.92691104515695	8.58210227508156	2.26847772468227	-4.06667731084161	6.22797431921722	-1.056027455045	3.32711318510185	3.83572850594265	8.05459462795472	8.87456321500005	7.90593219339363	4.9361319172911	5.37947985152474	8.48690964762024	-2.96018198172935	7.58504744821746	3.25531074279894	5.52937387567501	9.51819270352452	3.55865538064201	4.60650100109876	-2.40747601804665	6.05020472459251	3.90733752700863	69	1	2
163	6.02950438089381	6.75386434559	3.45144947881996	4.97671077715863	4.31102304903682	3.56116705318802	3.40270696076298	1.49106894691414	5.21521254544809	1	7	4.64413514163022	6.75881435776435	1.2853022077808	2.06994324502721	2.53606026307486	4.82072715676299	6.88488362504433	1	1.45282325693454	2.03995770593402	5.51881732495103	1.70044460811355	2.52538577107766	-5.90331354751615	5.33507969827722	-6.5468346266348	2.21892344928026	-1.55109217864268	3.67018006522714	6.3720277213439	6.72486065872205	5.18570986622892	7.3419192690999	1.29057135535739	9.83810690159561	6.48376387489524	-0.691835107624157	9.73904004844719	9.48608274465192	9.75450589544973	-2.21457023092472	9.03343410512356	0.729980565862513	5.68978922381519	6.40541367212965	56.75	1	2
164	4.82465583721806	6.96351433037512	3.91295192079242	3.68216682664774	4.68999784868033	1.47201645689424	2.68021198203797	4.10009484743521	5.01956447173646	2.7944315813252	2.51160229202372	1.95400530955946	5.17274342657573	2.44970453604199	6.11900884843559	2.39011331443222	5.06265932676969	7	3.04224911532401	2.63720219362567	3.90218752113181	6.57529672041969	5.92953354875358	6.24094397698888	1.46029838576154	-6.3770590001402	4.26335556302288	-2.37049131611387	-1.64884197387079	8.6977464703788	7.46330633888914	7.68352067980824	3.80800728401286	2.4198483167323	1.9669368371181	9.67374001938587	4.78337714004283	10.5787926910843	2.08330317412373	4.72101916775531	-0.740917722385808	-1.96324611643335	6.34110944269956	-1.17029197295076	4.93909659677735	-0.0330924007601561	79.5	1	2
165	5.81408630863617	1.0636644035492	5.53183106181	1	6.6386149024058	4.88996870190419	6.70919139546811	2.41754328434752	4.12528813862516	1.90564304890807	4.97611350563326	6.75693848972478	4.00027865822038	6.3514995981834	4.0387094735943	1.20252028243587	6.18402216642503	6.16925616200008	4.17877473502242	4.93101884310827	1	5.32262373899224	4.85955546406716	0.169458547600804	2.15256384012684	8.67808964272876	-1.72967225775535	-3.23393702669181	-3.11688982512901	2.13174313800258	0.255058544823468	-5.63200637326744	10.4451405439547	7.04965212467326	7.53558333453243	6.67773723001199	1.96259216055133	7.84335211930888	1.3542370388738	4.02430117096857	7.84224925262682	-0.601314403162124	3.89758017548069	0.295676734831517	-2.92652369035043	0.359063037476134	62.25	1	2
166	5.42094581805302	4.06957560619942	5.61492361444768	2.25908225966098	5.91585406613311	4.632749205431	1	1.7510350752404	3.98475383764652	3.66612733009647	1	2.83724797391121	4.89264989238569	1.88116668022135	4.52718485050032	1.50205156554227	1.9931001474978	5.90829187851987	4.43637463274943	1.2080937094505	4.96556548197813	4.30199684553311	1.45039954274916	3.74079950450363	-1.32177321962966	0.606985873282522	0.436167395439744	3.89168081031442	1.78462992351036	7.07660411275189	-0.401309483733562	4.20769558987929	1.70439318572351	5.3771576866269	2.7016719144581	2.94234627412734	0.218754902286212	2.40121200794307	0.900034244149392	1.28236627553658	2.93438488536644	3.27757540883542	0.0293019031857538	10.3211126048316	6.36785289380257	1.96130822399475	61	1	2
167	3.23823461722731	6.08303787599909	6.81682644705196	6.03302945094587	2.92925992635519	5.88421555437059	6.38066200182742	3.14745297848013	6.85410008480348	2.09489552912373	5.64457356343171	1	6.05542587996766	2.890079722786	5.61537162183728	5.77672388571774	1.59108142893193	3.47942822978769	1	6.97038311709969	4.19427428698264	2.89133006612827	2.13083739608772	2.72681779688373	-4.83788373833573	7.24582120500343	-3.31116513376843	1.30114747037123	3.40965572839843	10.8717503267625	8.34329649148544	9.83554795677408	2.52105608413668	5.35775867541973	10.6987931597174	2.97798528532187	9.34711333189288	3.9268145046478	3.12548192726767	0.4280745065895	5.22182503143189	-0.278211146380977	8.27577333233582	-0.156433587651042	6.19097429959688	4.79737482110171	71.75	1	2
168	4.88089914083196	1.35900163549381	4.88367651827475	1.87476775771107	3.1417155303043	7	2.53160996535945	1.96982092389592	2.7506209778609	5.07558898182185	6.11966219669663	3.96920047482193	1	2.25876232302499	6.63777505688286	4.64101609102866	1.98192586628859	6.4878143386569	6.60916114321915	3.31607154112147	3.69197386322956	5.81080688477943	2.31596319577058	-1.52529421070795	-4.42956025197887	5.975221175896	6.02309713204319	-2.00223755357046	-0.902177742425247	9.65267064464763	0.957582422218859	7.66915167294078	8.46622494716781	3.77224275638346	-1.19340983298948	5.1189082241142	1.78048679662941	12.1779062737738	0.817539793155817	7.62622157245352	9.07771135191421	-2.32820190014913	-4.45288433724387	5.96742725320636	7.07293964175205	2.23321067425855	73.5	1	2
169	6.59887394091277	2.67406873324037	2.39857941767149	4.04934849345008	3.63544442614338	6.15497322631906	5.27105015092135	4.10371137375844	1.94018157549176	3.101135970922	5.87548895483302	5.11698768649852	1	4.5763518566547	6.54541736020177	5.19599324273657	5.00146049608296	6.02805076113415	1.25660722723124	2.21957613245833	3.98355220441995	1.73069956686324	2.84324524259169	1.18876093012486	-3.55905072822129	4.04365032720524	4.22895803274596	-2.31351881515911	2.88865577452971	6.43185242430537	4.08234253302345	3.36263936301731	-5.11367010937363	8.86427101047104	6.04274816420189	9.21738683923803	6.83250816461801	2.38230630358495	-0.126945897910349	5.76179530878214	8.94368439865939	4.8975015419613	10.3698379211643	8.10822440640184	1.42367087630252	-0.554638284479492	85.25	1	2
170	5.51151669131989	3.02054654382708	4.62015722704334	2.19240138735917	6.10682937946286	2.84838348587011	7	5.00119651038496	1.79451835288168	3.24125450168371	2.50959713824503	4.9550266721054	4.1535804278695	6.35265018853198	5.87693287475345	5.87940615428018	1.8627703275712	2.99029863625354	2.3192311139482	4.88802629034165	3.9265749278079	5.26133727970082	4.83507625658121	0.220234186331667	-3.56733300961028	6.21668638627771	-0.779713289379195	0.268221042017655	3.35338776870116	10.8684275700412	4.22327813035245	3.01081415222172	-2.28490836304506	6.03039555709523	5.93571696963356	8.72099933827851	4.9829268770216	0.203463257544933	10.1452292203929	3.37616893027338	2.26711164990122	1.24974881122284	-3.91031898974395	1.80597949067754	2.97983189235911	-1.18768532507198	82	1	2
171	4.95980600456812	1.51906899006132	5.8031624294724	3.4604583590084	5.90878523455492	1	2.28239221848077	2.39213086724834	4.47387940225914	4.89824512058857	5.05525044692863	1	1	1.124033415014	7	1.78608308296859	5.27354673227462	3.65392139682853	2.27551163534108	6.07675450215981	5.77690590238176	1.80531236782588	2.13451440355494	-0.032041543066252	-6.70977874519304	6.57006693880954	0.235372520314061	-2.69262567692118	-3.43384571415739	5.00927402692007	6.6521306246003	8.81229896688899	-4.7286567748074	8.58686703370709	3.00002669370514	5.55356214095547	3.77688637169975	4.09408842483691	-2.7041016679389	-0.505084580350991	7.05255186486111	-1.28086058651247	5.49906148762451	2.32089949317945	-4.49577489867854	4.31974761833796	74.75	1	2
172	5.08711332134486	3.23513303662871	6.47074259233998	3.51045461352301	6.022916564801	2.72707485944889	1.7196068610007	2.07675998386661	5.82331149913098	3.69446221762291	6.91184362883966	6.26066438385548	6.86893354205526	4.26680026270481	6.00971084724981	4.64674602661252	2.27893746219865	3.51929732066955	5.8622532152	1	2.75512235367665	1.53451998264549	2.83173256884028	3.42580216323199	-5.19187247213285	5.99086578182477	5.77623514493297	-0.496003226466876	6.51897353930187	2.64706724179021	0.374914337017471	9.77793488911038	1.25769609286169	-1.03808037262389	3.73686668550256	7.86578582468282	1.07203220035033	-1.93747882169373	8.67264826679421	-0.499312123522786	3.93019887993356	2.5873738420876	5.17748016289773	4.56334687694452	1.24633107104264	5.92056907980806	84.5	1	2
173	5.05698773108711	3.03353476353011	5.41612459165778	3.25216536780005	5.59765423180411	2.56418270991905	3.86693933547084	2.39786714022552	5.59020151582655	2.46793187856636	6.70231511355332	3.86644338172298	6.35122447476641	4.39051559831771	5.39359340835945	6.09427052686965	1.40568705875464	3.37417377868986	4.62525494866785	1.49568175644751	2.53054287748677	4.36269825762437	1.92386147066455	2.58661684437878	-5.25317215410213	6.64818959519442	6.03017701069659	0.139863986125266	1.14323871474373	2.82954307551381	-0.735886363818244	-4.09017178740354	2.07269616903615	-1.89910060800531	2.93098833227611	6.94512978639797	0.719050224561758	-1.49607004259153	9.06934714412937	-0.290042129815919	4.17588101922876	1.58375810290426	5.41151934528262	4.9115935331703	-3.37782125972409	-1.45573886259049	79.25	1	2
174	6.73581473727065	4.52524330834405	5.30900077924508	4.23656830906961	3.86947641873264	1.91261765643926	3.49842032376764	3.07420655491063	5.85497433808984	1.63741330361645	6.48994591524785	6.01536246756851	1.05393365074679	3.27943017064693	1.54008549711824	2.52443054236487	3.20328891405951	4.07134146382012	4.26907822215773	1.27916210938511	2.41467297042369	1.0105221185462	5.13925611269554	2.77245615830546	-5.79295816944551	5.87588993848754	4.92240978508058	-0.0954404459549465	-2.93400654062533	4.17253299972729	0.7215056679992	5.35565944467418	8.68216059444238	10.409871273573	3.71654256640167	1.60049931312982	2.99270938298478	-1.9597764834198	-0.604555093695423	9.88854291488263	10.3287707183034	4.66508324389635	10.3199099530941	1.65836866468145	-3.28531539440655	-0.40354186047853	68	1	2
175	7	1.00627799689478	3.23618883466481	3.50760573895975	3.97369828790725	6.79583961700578	1.44522095230582	2.15901877612939	2.18496037139787	3.90951899149198	4.6812240434583	4.4732821504221	4.74113504670307	5.94206555592183	7	6.90062721591122	4.48731854020543	5.77854201358494	1	2.76698297834488	7	1.43122422121286	2.17809105311513	0.554234560440394	-3.71320899530234	3.6172685733937	3.43785279241149	-2.79052680196408	1.97833404693922	3.28293751579561	7.27875314272308	3.84484962697685	6.2449811490065	9.11124383100061	2.96775595884488	9.39276689582014	-4.51533539283136	2.70936106532559	-0.214878326617114	1.95671096879305	8.74433073727183	0.610448140653092	10.6629790894624	7.16940257168443	1.71414855428442	-0.94758560696042	52.75	1	2
176	2.62672293093074	5.35696515570905	6.3357444389087	3.00090122337484	3.95686891052603	3.01418318035472	1	3.59309517966345	6.77647647520668	2.47443455683751	4.86731280779455	4.9840031038742	2.6256501740522	1	6.57008137977535	3.86218081693183	5.62858101513549	1.34863620179719	1.72345900742006	4.87065833133882	3.48569106385506	2.10936847662335	4.42460347127436	7.99455579802062	2.02438841543466	-5.35407550559455	5.3146066394052	-1.38367704956816	2.96412083572558	4.77543728527954	0.965890838110444	9.20349602278632	-1.76443143788326	4.65048400523598	-0.713487642469144	9.38157907923527	-7.12800025013843	7.19648026283853	3.14589271926889	5.3826027153415	9.68601328115307	4.33222602971002	5.62859483227154	-0.344353749716521	5.14551656109871	3.29535986928606	91.5	1	2
177	7	2.03444680048634	6.9753249698505	4.13768580495873	5.03816217255633	5.74750149933623	5.26274220985574	2.38498236555762	1.11956888183707	2.41389189365741	1	1.56670885195433	6.28182794179581	3.92038873316699	1	2.05778774030232	1	3.82762195431986	1.96736233651219	1	3.63133070902675	2.80256649594522	1.66820850473617	1.6924389829201	-5.3083031571775	5.97073536500265	2.39916268258016	-3.08148705801378	6.28514161493084	10.8436174906931	8.51444761689205	-1.592360809079	0.915924495932244	9.20929656188582	-1.04899591000703	2.44374470439492	7.86456024911679	10.7540309085126	-1.81764296582708	1.54829173416821	12.2972387635768	5.39287215943966	5.54937138268086	5.43476701307039	5.29997958955956	5.61641180253099	78.25	1	2
178	7	3.21209442227706	5.50530619876483	4.75141745635759	3.61529644581465	2.57463982197344	4.47144305317624	3.08604639337086	6.00456501053965	2.19833275599261	4.83081561735618	4.25039728568576	1	3.60417304853504	2.72945218906483	1.99902545131013	6.51306051476317	3.428074022713	4.48285638276838	1.30515056088167	2.07547433453914	5.04796161736165	1	2.3561380881857	-4.90314335349535	5.51096060300994	4.39609177911597	0.746115972153073	-1.69166668175404	7.10434348387005	2.52023485647915	-2.81327661513218	7.88709451249313	9.00443828246159	2.39233320167022	1.60695072330176	3.08314051296623	-1.12521268021678	-0.141216698312201	11.2615645410615	8.11676052606304	4.34484889956023	8.88536642723871	5.37487981613549	-3.23674456603799	0.142344930253253	89	1	2
[truncated: 5 more columns]
