# Supplementary material for: How Are Mate Preferences Linked with Actual Mate Selection? Tests of Mate Preference Integration Algorithms Using Computer Simulations and Actual Mating Couples
Source: PLoS One. 2016 Jun 8;11(6):e0156078. doi: 10.1371/journal.pone.0156078 (PMC4898694; doi:10.1371/journal.pone.0156078)
Supplement: S3 Data — Long-term couple and agent-based model data analyzed in Study 4. (ZIP) [file pone.0156078.s003.zip › S11/Aspiration Model Data/Aspiration Couple Population 01162016 073058.csv]

	trait1	trait2	trait3	trait4	trait5	trait6	trait7	trait8	trait9	trait10	trait11	trait12	trait13	trait14	trait15	trait16	trait17	trait18	trait19	trait20	trait21	trait22	trait23	preference1	preference2	preference3	preference4	preference5	preference6	preference7	preference8	preference9	preference10	preference11	preference12	preference13	preference14	preference15	preference16	preference17	preference18	preference19	preference20	preference21	preference22	preference23	fitpoints	sex	algorithm
1	5.95119622277834	5.25307445532685	5.67641977948076	1.10355303751638	4.14882352711035	6.15659229328395	2.94351091399845	2.20726758237161	2.88780527597153	3.44658677414803	5.11369063612331	6.52201649740081	4.95562993041573	3.8075145306257	4.3321295104585	3.23725511713673	3.67227960924392	4.22015347381478	5.0927176957015	1.13382793943307	5.51626474852042	3.12678999830162	4.76001405857983	3.01953051474721	1.99189269484954	-1.02037860194974	0.0210026613807076	3.58407597999497	1.48413732823115	8.65031315653277	5.98566046919087	9.32194540911399	-0.608602103470676	5.80963221144037	-1.94693158105138	12.0337909833927	0.168790917464025	4.12505524307355	1.98821296389731	-0.622420377196579	6.59067348632351	-1.43043899409855	9.90433020988463	-0.780255752823738	1.86684238763054	-0.617901248569163	97	0	2
2	4.57335260756449	5.10528600701284	2.56483895688906	4.32166117178563	1	3.43239973954332	5.34136996797883	3.47512591350777	3.46746074244763	5.11699696919463	5.05509270170152	6.30112123433855	1	6.62310461880741	1.86477940122441	1.74563216951702	2.3411899635075	5.07527749035304	3.36157553805669	3.33441768618617	6.39774745912284	5.17240231518527	4.091247885743	1.06766890440218	2.19482465946629	0.337020009042932	0.874803135660161	2.67698986609487	0.33139211678832	11.5181989399385	-2.32222361035575	7.42388685588558	0.45438846845527	5.16079310836618	0.0813535928240602	9.93251830321927	6.21156212131963	7.43192110879056	5.76575930387885	6.32430738373331	2.80044698808313	2.84235046688133	5.08038095681961	6.83857702871572	4.2333545742148	9.69832832029021	87.75	0	2
3	1.82607647001745	3.34036790592685	4.85477437153229	1	4.47302797376491	2.93612570265052	5.7924412130608	2.21517196020345	3.51009781758808	5.15840598905448	3.01763151449597	3.91710034045564	6.75675793011169	3.45104055547386	5.06678501504969	2.93812421055102	2.80814616416106	3.81393741132373	5.0086260167297	3.92817138717187	5.01347597904498	4.80733243620376	4.66379681625289	8.15988951021055	0.23224771048291	-4.76248956945491	1.12686434456298	1.45330100675697	1.26494907449742	4.30316117084308	-1.52731658857791	-0.769482789990333	8.65893841765025	0.00753211191613097	-1.23181860373406	8.22812444693986	9.12384876654477	3.68084362488551	-1.85261308464544	1.87730263305036	8.44256962812901	12.0736135271721	3.81636441125533	6.52037501972999	4.69017426903486	1.6980865872218	98.5	0	2
4	1.42328172953642	1.35527068270664	7	2.66170203120579	6.408772799203	1.66619593751811	5.52804009784792	3.10662199961461	3.05629545681391	3.25380584084207	6.86352807979296	1.27974803297189	4.8774593559335	2.01957836740986	5.37378184331541	7	5.04869839778575	4.75939032154096	3.74012838498516	5.54525747251229	7	4.19472362940578	1	3.6321559776267	1.68161831937039	-0.149881087497108	0.344631870208191	0.614959219589991	2.53854422411377	10.3435261932836	4.80983994107065	6.93628061947838	8.0867529783918	6.08391505185666	3.52478644388658	-0.551087912691764	7.22353476815897	-0.645800545574911	7.51053747692912	6.26939169418247	4.05618087219763	-0.691807151776579	4.48004596550452	6.80675849311091	2.83402146070142	4.45876494199109	100.25	0	2
5	5.3834409662966	3.23508253063456	6.64741451121256	6.80632808230569	5.49000772299688	3.77993034046982	3.55153738039001	4.26472064890925	2.52041578582064	3.55674696592003	5.35177739565635	1	2.88475987955076	1.69166400547696	2.03385230690711	4.43725513608615	2.65775655223839	4.63003016191129	3.27726163837507	2.73563786891057	4.15515637124257	4.46784790043849	5.80225983441738	-0.703967399255063	-0.447593148864134	-4.29232399371859	-1.81480684305032	-0.352886250100302	-0.169346109987849	7.20254215562464	4.51469332716684	7.28891903690728	2.38564593027012	7.00137655919505	-0.762215384090182	6.44787231782347	3.38089299958731	6.81665587597979	5.3009991396017	1.28258959630196	8.71539167503447	8.14336636382774	0.478892857500163	-2.92069461981217	1.81972931847907	5.03935879866013	89	0	2
6	5.96354188744774	6.28252760305917	5.17459282469006	1.82833904514349	2.12509445779018	2.97245009377742	5.93454488999578	2.09389167822718	4.32914295964266	4.79668418640907	1.61597165917828	2.85437559035951	2.76962433916432	1.79644353806253	1.90360359379175	6.49550746871401	2.27361927442429	1.09056646862664	6.63170995967567	1.86776205372975	7	4.42134203287928	3.89171762922367	3.34261067662363	11.0540717736441	1.45799357304714	1.48488263878186	6.32540763561065	3.05483788076678	13.2999017408123	3.03187141450176	1.8587670742076	12.0080751317686	1.42923763435343	2.64669060062661	-1.30230034038004	9.27381015494746	7.99916919298307	-1.01041487292918	5.19616545250175	3.15682342621291	13.6877103479018	5.445928008536	3.87298121297601	-1.80448404759174	2.77984985696456	111.75	0	2
7	4.60513831661458	5.60007988675567	4.1900951033643	3.28771826705483	3.31024979838467	4.32002393221938	3.29423295168827	4.46856339717472	6.15199750408321	7	5.48427114942196	2.94607710758121	2.22684098247444	7	4.42408992137068	1.94405704115362	7	2.21093040207201	5.35017180995177	1.17157784518156	7	1.98712476950561	1.38716035692611	3.74631560045364	11.4374575060045	0.758876031897268	1.52939947289371	5.73382538053356	12.0610861391567	5.42834430400673	6.9923700434902	7.60205904855707	0.453449322480326	8.2978316897992	0.921154080139306	9.0523700205346	10.001205114226	4.29694084736398	9.27166884359398	-1.24794931004096	8.83208796672212	-1.26461231097667	8.77352956264478	2.82933832267384	4.0892604793746	6.06508861238369	98.5	0	2
8	4.92720068046635	3.16952095835831	7	6.40553750580527	5.76671083032635	3.62633990533693	2.66061511492923	2.87134140495158	1.48103254182536	2.54824559269216	6.91168187661734	3.58693105449605	3.32987905649855	3.04733209219898	1.02796634464027	4.7457542931213	1.64610772545249	5.48669335206326	6.51274872191171	4.71538716175347	6.87346124464676	1.96624996379088	6.15880154758016	-1.1042164805553	0.0962093952947002	-4.54179334618344	-1.18983612318206	-0.770083527811659	-1.35347365724333	7.23604814598259	6.83265518670943	7.75867002462462	3.68627628698194	0.845367674193319	4.32671744258662	5.36852763228306	2.35793094122993	6.31895058616069	5.02791225385224	6.19938258652621	8.45572833739072	8.11679400476423	1.75318218651027	0.105585964908415	1.89169781524248	3.20522548179271	103.25	0	2
9	4.70060693149038	2.75218277316262	1.69990111065969	6.25704094563336	4.55204485602269	3.1886027148771	1.14927683365524	2.69714591623501	6.40350170840669	5.71743566950705	6.28562902865192	6.39425257747089	2.55083167240407	3.03810781756012	6.75531063166234	3.42451575500206	3.51318987384799	6.42240409201622	1	2.22173651964876	6.16482271274569	7	3.21191608937974	6.2174851718882	4.25634436589581	-8.55642827817413	6.02436925106052	6.46294117123252	11.3054002232794	3.32304742902771	5.86724720752861	-2.33575528193185	3.97952333219029	5.10497545289598	4.2759029751491	7.75641791768156	4.89016208964929	0.872310820452584	2.95727478927924	4.90568941893283	6.66266197877177	10.3080285013786	6.02088267804039	7.08188914028234	7.43571465568094	4.46473125476491	103	0	2
10	6.26137403332496	4.58013798180657	2.94240889669018	1.4157891804751	2.51271870734137	2.03830091127065	4.96085270332543	3.25010860813612	5.71478728195027	1	6.70859680684716	6.73966096090129	2.55091204689361	4.79331055438044	4.4696553421935	1.28383056764751	2.37115994309904	6.90254085661398	3.17908519270111	5.65842751232005	4.72340708702967	2.43025519383206	2.67931375839474	8.77524413257659	5.13159827646261	-1.32481996835279	-0.927027407571418	7.72266724703453	10.5928461756228	9.15071672886844	3.93972108217592	5.83430015744954	6.91273309710626	-0.62054949851301	3.35062386574706	0.475982457008199	-4.31306471272123	7.87500495107046	-0.0397955422917476	1.38130045052052	7.94875826827055	-0.298644805994582	6.09641640400391	3.44902998165288	7.98949583372309	2.44654278494348	80.75	0	2
11	2.39604933690869	6.37462964536631	2.82783827445597	4.68027618074085	5.75352820177893	4.05404297510537	4.0723237659508	3.00041416409456	4.2196422514007	2.74823798142672	1.02395095879054	2.90663402641328	2.53227762693949	1	3.53042368830428	2.73988894577847	3.22426635329193	6.74378951476813	2.69952128082049	2.77725360931863	5.40963438670437	1.73343139688737	3.8738232514266	5.78014138364612	-4.85497807108356	-2.05445830540181	1.27102148663288	0.844400779457687	11.4404545892019	6.25133044109178	2.79533486075206	-1.77566721816868	-0.399112516536482	1.48033870576811	5.71279919076787	-4.1347084922904	2.07064346499203	7.56659369281744	1.99677747540133	7.27346062435701	6.00530238771056	9.76491802148892	1.3756443300333	3.25972695829473	-1.88560481927115	9.60273315108272	88.5	0	2
12	5.3463740585381	5.92184322167943	5.94227686742963	1	2.12346753026647	1.89808722714535	1	1	6.39003669482231	1.10475045938454	2.2353446694438	4.27223610290756	4.37162946085324	2.1534805951702	5.16713192587808	4.00829950969256	3.99029697548784	1.50322608457038	5.92324014986557	2.02541400321146	4.70795922034204	1.23393252892111	3.24479621686271	3.74527983749328	8.01016369120446	1.51832743947114	2.24223584352093	4.38073256615777	12.5425881238171	4.5348174143787	7.62534491174127	4.1070361795081	3.27857218306044	-0.036336934750656	-1.16562797135815	-0.790756203346565	6.49915364849283	3.91689185424411	-2.49904270607375	-2.30624184137376	8.14783762420845	11.6235086099051	-1.24211575291269	-0.908165486493323	5.36449059922649	-0.662324067179423	92.25	0	2
13	4.59975323387201	3.17414312873539	2.99413425262715	2.58957133077367	3.87256475650607	1.20036098877556	5.98806231097566	6.75175957634268	2.53501988648227	2.90990768816332	7	6.28050130536312	5.10652270088297	3.24430343448799	1.68621403070652	3.59407625734192	2.22355332619815	1.55294246256808	6.04702752657832	5.11505966600102	4.55859021574698	1.97358985831749	4.65978630373673	5.63218947559629	6.37275271140474	-6.23692560732944	4.26665360955678	7.92528341123257	7.3741313745782	10.0481178564559	3.82984233222601	8.43667293196753	4.96078745758693	6.78410288236428	2.03289903766037	-1.50524296436309	3.25791323990298	3.15174564460782	2.92495650753425	4.18858296372523	4.76579800065166	13.1523023494528	2.48422441774062	-2.63683916107854	6.14914839669082	3.40294619288876	84	0	2
14	5.88421189014944	7	6.67176929800597	2.08014226690066	3.37909545283935	2.41461472015197	5.1289102911774	3.20916116555669	1	5.10163271058492	1.06661070015418	5.84410555310752	2.68910827402041	1	4.97476755582082	4.20793694987787	1.91607250353716	2.11442549194338	4.99796138393957	1.1461911660244	3.72088215063055	5.30515024684897	3.73305769402363	5.88146748605272	8.19202958583639	0.0878351502589758	3.48419710345476	4.44217542460624	10.8525767986737	3.81646363796215	2.57451485172012	0.821915180443126	11.5240641109513	5.29793724942555	-0.706590906524003	-0.0113165079937692	4.05907314137798	2.11123218812106	-1.79452817902056	4.37983159759623	4.83281242247034	9.51978733988785	-2.52682982172792	1.93109403365145	5.73720629273976	-0.499363835129953	76.75	0	2
15	2.79883286727555	2.67105522162274	3.89858897925658	1.4361064958261	4.62335868850823	2.13977932873559	5.83553272223343	2.04464340316804	2.47841478477596	4.74133477917905	4.93294049155356	3.67000095141475	5.23204551149307	2.30790769408861	5.11677188265265	5.18976702417514	2.26340453170798	4.0132606259236	7	3.9021045509666	5.25843565525715	2.29113920721732	5.4485128437908	6.98589125305868	0.347763237286702	-3.60283119390435	1.65748115487232	1.45905627297489	1.28041387698583	6.17713708268744	4.10067823478627	-0.179905708536666	5.33300694392271	-0.935383006991567	6.47636120920402	3.8087815196121	8.34381843924551	6.95903955839585	-2.36753019783826	1.66667703617735	8.6923596879631	12.6841642344872	-1.30883369853706	7.04491517004483	-2.27089716992802	2.62697383270421	90.5	0	2
16	3.54072196068997	5.50465843425667	4.5630343199957	1	4.07862412588198	2.71178385885291	2.75724743742196	6.08485792252124	3.93885729661156	4.90523189028521	5.73532692722956	4.73494330867932	5.9895481667395	6.64778970320915	4.8456505262899	2.89623691401115	1.27000407854967	5.07083638336464	5.91985514899631	2.30116258588857	1.87733613746988	1	2.89755521320424	4.09595498764894	8.544818702434	1.43316208425723	1.29358477349426	4.80104059280775	3.29329667858432	9.23302090953173	5.7772093531043	6.53558698411841	10.2375224036899	1.98342693026631	-0.107029376975019	6.63597387652966	7.00196847297883	6.92743033278945	0.211833765828396	6.20493052017702	9.12118336532768	3.96633482674646	-3.87688510113537	5.10413712953352	2.95108676373353	-0.54426800802295	94.25	0	2
17	6.16628587008685	6.16464069995987	5.18967337964423	1	1	4.47501018886657	5.82379269609984	4.4819456473622	1.0818793533488	2.51228550893447	1.99581804829789	2.51008285374087	3.61870763062918	6.65225680167569	1.12341901180841	2.95107929309115	4.70964581718116	3.8155275089106	6.9912787696958	6.52865212673548	6.78577902321666	1	4.73646868337876	5.10323805870994	3.26083242614012	-8.80994403849966	2.03988272303269	1.64609277029549	7.53804823788927	7.23803902640083	3.45480891947872	0.92541490049276	3.76712164450701	-2.81653546257162	8.86393850612589	8.78443136045678	5.68338701767733	7.48574760024206	9.51336102830517	6.0847931139164	6.66914896447934	11.9389829108122	-0.91309497570741	5.1462236295639	2.98742108856064	8.77218607221529	88	0	2
18	7	3.93653230372572	2.89090958418295	5.98606516153904	6.6023599363061	2.3890359921982	7	2.50031270338129	4.75598194254493	2.76526727592847	4.78086898320788	1	6.93886000928083	1.13648821165862	3.70551262304788	3.85955816833919	6.45477737301585	1.81474246710133	5.47652283635648	6.93463509948562	7	2.89568275138566	1.53606276138557	7.71216758845525	8.81159801637706	0.25846613354238	-3.03081956894805	1.89619899552803	2.64935296857764	4.39391335331664	8.15267370731695	2.46057260773457	-0.235405998767529	-3.45623941893475	3.79158766969104	8.25309033830625	2.74350245662127	-1.20089454521405	1.69025493433341	6.77208411810683	7.67204010026147	3.19924684757403	-0.20826627564577	-3.52197245516773	-7.15877211902656	4.75430814714998	68.75	0	2
19	4.37193137351626	4.12069394469708	1.85050307235166	5.75898797913854	4.45062893896559	4.18808565366494	7	5.98615032001344	2.65781507269402	4.81719479715103	4.8182597155254	1.14618993222152	4.59621065243816	2.36680007775144	2.25443094332407	2.23069779802384	4.63655976266747	3.86542545842577	2.29460452531726	1.8415235939076	4.36350503458766	2.25723277450747	4.82730698197409	5.94908004553083	5.77267216512216	-8.774905774323	3.55730723487343	6.98447555940519	-1.44556253498798	2.87085729525626	5.04041499025557	6.27248689813645	3.51149782658884	1.33537842327117	2.74633512613516	0.345625557992048	11.7259964391557	1.02391660762334	-0.31035246878734	3.0643434766076	4.18036387256122	8.85316855831105	1.32339560820586	3.15527354664231	2.33032195021181	1.31432243648283	110.5	0	2
20	7	6.49365129364522	2.95748704579716	2.12506096492512	2.03820062217616	5.65360033171393	7	5.86552821184628	3.90631035505876	4.81364573954097	4.8391477222989	4.87354602700254	7	1.98293850248185	5.80990054599875	4.45768598794964	2.55183041562413	5.71558191385895	5.97062603902037	6.39264609908018	5.04607267735192	4.08559726549765	2.83756786793097	7.76729509654751	8.05029665813109	-6.23374163820145	1.18271817196188	1.96274975733743	1.29752902771117	4.14496091939423	3.7782431421693	1.83830674669728	0.208051892967147	2.01959366694345	3.02487293789644	1.40195774594565	-1.36163088569189	4.00169339237926	-3.88772144365633	6.66404452368364	2.47901281974435	13.2663250716428	1.47051135729565	3.6587232439328	-0.680919789699223	-0.0912891019641281	83.25	0	2
21	5.6797274752257	5.58073403029514	6.83134498591405	3.26727571138548	5.55150842960332	3.65189150904616	3.62347003433067	7	6.56167952607599	3.98867974928417	5.39865016184833	4.10380120269761	5.47077299960833	2.82370079442099	3.86393918752177	3.65680927815851	6.85449036258758	2.8806310794985	1.40895451344785	5.77100565300989	6.27939737745816	3.21004810073986	2.75701945497574	1.92488792471708	4.41114111922167	1.52922118934688	-6.00544999681197	0.568943362246426	-2.1940556355132	9.89917817406286	3.02074650836009	8.90355650641301	3.16267728226352	7.23288505722283	-1.07230091992847	8.08466649212053	6.09984002424638	4.25880291052975	1.58354411969923	7.55837028173481	6.40373679240429	5.61134483550693	0.031770699099471	5.59793678179372	-2.58140440309847	5.09275575248279	72	0	2
22	6.27054437368861	7	3.78741183179436	2.97457596521641	1	2.5972608936224	4.99030324546214	4.51673726192512	3.61527994092039	1.12541955986148	1	6.80355837077241	5.98396857853379	2.16025693494193	5.90723418138004	2.89861584477242	6.6157008782356	1	6.45723333602204	7	4.88632918051325	3.09598662976822	4.75008043620934	0.331335921943071	3.46490320824088	0.968450495502513	1.91080750795844	3.76956163978983	3.50045638002022	5.97652931686632	4.06820864477651	7.95592433659416	-0.113776536192393	13.4169293578402	4.46048039059837	4.55503868245366	4.70179849010317	8.56855133543893	2.17713992282538	5.13724903557636	2.56941610761972	11.3203332627673	3.96457200239687	5.10572130670982	-0.351905967364076	3.8475282681242	89.75	0	2
23	2.58867211653451	5.31626635213159	1.5348839319719	1	2.49471440953126	1.7434909340872	5.15172807767145	3.68213806838728	2.29156909261608	1.29494063129572	6.28220531898861	4.44890226437463	3.96923075424696	3.84526418565915	6.80992093561948	3.08823257175535	2.93273794220303	1.46815573968716	3.54197219467354	2.69568717130798	3.12483428287401	5.78460479214196	1	3.8963811928648	3.20681603762126	-2.21986111366784	0.498578428516159	1.21094418905237	1.07796527856721	3.04348576631611	-3.74867998044013	8.6191055615857	9.42087366213123	3.43980060260984	-0.577226448888053	2.56370512962165	0.374068852971561	6.07792562272074	-0.496428154575343	9.37041648747097	4.12360904544335	4.22031421721811	3.16911089756488	2.28037476019266	-0.955904314965956	7.0017726349224	92.5	0	2
24	5.18634405151806	2.07499686451703	1.09920533149917	1.10968524898148	3.12805287200642	4.2121678878591	4.41823854409524	5.89906794359668	5.81073141186638	6.05939474369145	1.24664705285305	3.89518887189648	2.79416724657421	6.55549259491312	5.47318349403157	3.38296974553701	5.17584640705604	2.21173307429442	1.84013851649218	6.69473516421569	3.3210396478769	5.86866792091974	5.30771520974912	4.14967998808174	1.90024311348147	-2.33387575215718	2.36641113227137	0.356196863572023	-0.35380941092804	6.42472056977262	1.75462852255525	1.44205874552909	2.29033816318054	2.63070499103507	7.26391455609263	4.74300438367609	3.44720280647432	0.836593712557147	13.5559560770629	6.63732867066948	2.95797668273011	3.17189538734987	2.9712744625534	5.98735333874792	-0.359975835981236	-1.18047485796932	92.25	0	2
25	3.20667106176781	2.43500846521108	4.21266212498568	1.12503520872698	5.14091073161485	2.8293978405767	3.0540415235095	2.28029188209473	4.2727988327753	4.91058327418433	1	6.54591496194818	4.52863240131022	2.88411421685427	2.14414752480345	3.4182527662447	3.20921873431377	1.49372470220661	2.1255436732927	1	4.35988818914294	2.34960442549301	2.4404464886507	7.11650879030233	0.654027000421856	-3.31996989066143	1.10083160183526	1.42138823504672	7.11485235341122	14.5817364858103	-0.271367207337401	1.88770075417837	10.6537268130726	4.4726994498134	4.27981678975458	8.54057284959817	8.0210377890214	4.21633806522271	1.25641069783931	3.60773013323285	5.01840000701068	2.81172654131812	-1.51692046356901	-4.6434487651097	5.0846588455776	2.34689351245641	96	0	2
26	5.86705629940973	6.4870819977786	1.05595230004961	4.64356856343987	5.38710966525089	5.47910018504963	3.6321270569969	1.87112782849539	5.26784346275294	5.84130604526238	1	6.59778724689514	1.02278386239295	2.46264651420435	2.96863155294335	1.91783161742195	3.77159212424509	6.6260275704877	4.65678303128512	2.18895281988085	5.78079978681773	2.63594054433373	1.11775382961294	4.0518528366325	8.59927731839696	-0.204822270732762	1.50131813267464	-0.0322098507024479	1.52260104778521	10.1858609677184	3.29822838509797	2.48327140036547	9.05072662062902	-0.0614682794090111	8.65424195610872	7.77446536452964	0.429654515550753	3.85523649710605	-3.43097118608559	4.21988643121665	5.48857811056982	12.2435345816414	10.0655578390704	-3.94453653677281	1.47246620823349	3.70461387048696	70.75	0	2
27	3.52901319173584	4.99477949931029	1	4.36522061108756	4.09367247929497	1.95648590744914	4.53099530724022	4.05135570839422	1.31538748401312	6.71982608646698	6.23362649588125	3.15180876479349	4.87888961383307	2.90941036542103	3.92067679172544	5.40020845264646	4.00281305964856	5.5552146020524	2.38230175830084	1.56156569212267	4.42338838570018	2.873581728649	1.67847129972851	7.13466559817184	7.62501963796508	-3.38483445204281	3.38664500745946	9.80925364446649	7.53668823468583	7.55720220671181	1.07227374234526	8.42120482860192	8.94463958403784	7.08282572980745	1.31129038307076	3.57850904407495	0.822064612554383	-2.60505046173758	-0.819003603734621	1.37954891585629	5.10248653615384	-0.0377841547302577	8.10321048494761	-4.84666380725545	-1.75074878014193	3.51033345784724	85.5	0	2
28	3.41587711847677	6.58284249403461	3.80786034238931	6.38286991689383	1	2.60890700322341	1.25679883295154	2.92068342326891	5.06365018238906	3.51054586446118	5.61190682237657	5.19190000788226	7	2.97821148695519	5.36571417477042	5.13470095911509	6.05972040628018	2.39643267827612	2.70258440133653	6.16497638834258	2.00015262007496	6.90491783009843	4.28496727406772	1.18001072485503	3.20709742925179	0.510597090211716	2.47703756295414	3.45834682794593	2.03732278586029	8.49797749327527	2.53905774432689	-3.17967046148224	5.61942671576367	6.51626780190635	0.314532640343997	11.1575085445004	6.62280642359339	9.09160282242208	3.32792407661754	5.5335798245334	6.47759669796603	11.2989994618063	0.500348962116891	4.77679985565836	-2.25016684721684	-0.235954987868809	76.25	0	2
29	1.06568178108311	4.79784406653412	2.18146721778089	5.12937496548098	6.725708808698	2.00817082845909	2.39475259878281	1	1.613216604259	3.2546511313149	7	6.8960763207745	1.60975535146027	4.0561518146617	3.87962704595689	2.90598495377367	2.23721643319985	5.89097879883307	2.8704169196682	3.04206654580429	5.06766109197295	4.94951215901693	2.92624821690516	5.7366511551699	-3.40170583968294	-2.42435183446399	0.255046848852886	-0.969387783891905	4.19104366535957	10.513189974557	1.81275208315763	0.971509594970625	7.02623337010294	14.6977956307585	3.66022977625235	-2.20663985613769	2.26228463257732	5.60538861742308	-0.260145579014814	3.98689921164885	4.98920085197182	11.3318667842228	0.470601903097144	-0.427173161798273	4.54206393037245	5.93832797717178	94	0	2
30	1.16663690727789	1.84264253981633	6.88340625874468	1.14904642051406	3.50568554490882	2.04548187792832	5.3956413931791	1.21811768695677	3.10505210648684	1	4.08252356753371	2.80525991937505	6.91105554113985	2.78324604413713	1.10340517050977	3.16026734218162	3.39762191863017	2.14197680070551	3.83453528823866	6.49712546446526	4.24260113794983	1.08687913472601	4.27241373353916	3.89545707437563	1.2684817535045	-0.932057258061834	1.09790377219472	-1.32353700221727	1.71198727210229	5.71479079203959	-3.13959691172606	0.18430194538523	1.71298030716787	3.13128860676014	1.75542927920627	5.56000498034464	5.58888707483526	8.38570920878101	3.80836363464785	5.42545568607141	3.23176380812752	4.18374671392185	3.02997718883904	-0.0782167618652838	1.26236696251872	-0.386022966212903	94.75	0	2
31	5.3533203388655	5.32176643500999	2.63380981978372	2.43591976460665	2.15150956240509	1	4.92012618015497	4.3725424668345	4.25710696211232	3.27570734464675	6.39651467435768	3.11745039672766	5.08518300860147	3.87035492977036	7	5.74789181082323	5.11729622496788	3.42457043489889	1.68696640176316	3.12058329979888	6.18091149097385	3.8691066949122	3.51321688656303	8.30395440403449	4.95975818800135	-1.50172148295093	-1.70908699244355	6.88193929905692	4.7117862812323	9.34187141493565	6.92716943657794	-0.0799850105178697	4.13633909517627	6.23792664321201	4.77314401556297	4.68676353040852	-4.21153133380202	7.80532597452828	-1.48788512682115	5.05369750291363	7.30912873515864	0.284730514137102	2.81370526683697	5.46926732746789	4.31860014321565	3.71157350860142	85.5	0	2
32	5.51104132377525	6.50795121425312	6.82448316160632	3.73906410605021	5.3859615441521	1	4.7675073489029	2.31417960057369	4.24192742457146	2.46320458391383	6.38112634019575	1.69552838918228	2.28930520026116	2.89544093050268	7	4.59343681488599	6.59793342355961	6.00721347338626	6.72843141581984	5.92197926656973	7	2.89814261136498	1	1.8294372625192	4.06482041884321	2.54764424485281	-5.35273838541653	0.457833996568876	3.48514944447693	9.50144477332669	1.1309638085631	6.4215110340397	4.59196460426464	0.569631850401951	-0.498637429898034	3.42334191260837	5.78240531591243	3.76718480129078	-0.598653602768276	6.22713941169298	5.90169257394214	4.97105357902741	0.206060081798337	-3.46298277218217	-2.1324884227272	0.450379801150626	78.25	0	2
33	7	6.00038686438898	4.54676731251073	1.67504304978131	3.99687005050059	3.83169675282771	5.28363459493595	1.93530951383897	1.90984602582541	7	4.91161781795534	4.39473530168582	4.12732438055967	1	3.79617355935935	4.94030221359145	4.89804064484222	1	1.24029102879872	1	5.02555286361822	3.91784748511982	4.83612453588466	2.82705215671973	8.6502424437889	1.46632303358751	2.33804543171481	3.09991575020217	8.53966093692358	5.22771598929895	4.20222050294311	-2.88718501994385	10.5858874040705	3.80006195252159	-1.02955386348047	8.74116324992149	3.45792897111226	3.06994195780464	-3.50558469184654	4.51218406376052	4.27902669201129	11.1479058081515	4.10876581588425	2.99174579134585	5.95945643126902	5.35042488715003	82	0	2
34	5.02063308975029	4.95820832497275	3.19169885738114	1.84239151510211	5.19801948153341	2.71919326175683	6.34086396366878	4.1781833487368	6.71426955927732	5.60998783248961	4.57787414805574	3.26588708817573	3.63298891000114	3.13332681314646	5.61073694941794	3.79319645731165	1.18335883225761	2.80572398805048	6.09767921193404	5.55266793728408	3.6797886387799	5.6291694927622	6.38653122766964	3.52243813133937	13.0193829966339	1.12618434312553	-0.215176593190008	3.18278440264814	0.0748941157612456	6.0680184303568	8.03202691697146	4.9166796628036	-3.22003185431855	6.62225995665859	8.08224865532816	4.75589556686425	-2.33467845503649	-2.57190309451538	-0.228626265243504	0.240360505881801	3.3148179372668	2.04981751448243	0.546711787436648	0.753171400356821	-2.06439326532669	5.85500263460232	81.75	0	2
35	6.26937435057492	5.45114557681763	2.98645335149483	6.43294977426728	6.16076112814877	1	4.20316715218866	3.99887060509749	3.02426264553836	2.24117724840081	3.37486796119007	5.55270908454888	5.2967229461468	1.37179056816031	4.35579639983244	1.62597272212875	1.90119057771441	3.89005604711109	3.2133169664234	3.55702642884362	7	1.79867523335658	5.5926561651033	7.06233813996372	8.57619405159303	-0.744621545890794	-2.92629910400165	2.48951793308402	2.88446532985447	9.65978872175964	6.39522897791622	4.15640518149025	8.65349096446148	-2.65154939667733	7.18486116262718	7.69509493016178	1.85724121899676	-0.412461559518809	-1.27622756717167	3.86846923211677	2.74283836193446	-0.517623780358199	0.0859682911922045	-2.35949865516428	1.83855791895036	5.12959350994654	90.5	0	2
36	5.41553269041088	4.85036771059482	3.78580749839654	2.088869285784	3.61223601232879	6.29831902629484	5.2142218616591	5.94987116486648	6.73663370261309	4.91107073570892	3.2863324952064	5.6911046122882	6.9789432177334	5.68083778812813	4.0399578369496	5.63629414671322	1.40390594456536	2.36435603046779	5.67824304172114	1	1.6537209303853	4.55693996755413	6.27837163088093	2.32404992976564	10.6232860440207	-0.353137091002356	3.4953933676131	5.27085283516009	3.54539703612701	2.04900926566545	4.2794032285766	8.18368097385876	9.11582221568473	1.638136164576	-1.05796349129584	-0.0608549081224313	9.48920637573802	6.0015789855428	-1.07727195964482	8.25163814994738	4.01727551088553	6.87669667833546	5.59074682538222	5.52489077196383	5.46544810259933	-0.261688902659638	98.25	0	2
37	5.49143527101496	6.03128152804784	2.8443031005035	1.37708883784127	5.08763803623769	3.38738080866471	4.00986533590512	5.7415946150634	5.67147230145111	5.21771280014719	5.43970801056927	4.01481141209548	2.30696749183694	3.45709450619461	5.20796484593998	4.71902421141426	1.89015383751983	2.69922935601375	7	5.58483577204507	3.86774022584981	3.40018640028726	5.68583388395581	2.89956907366042	11.8783212554534	0.994510681673842	0.728996842304906	3.66180235185801	8.56757219634535	9.54372880602943	7.9892106645328	4.41609630587475	5.31624822237831	6.49940090021057	4.67952459802807	0.928149522256658	11.0952570260608	0.550681492718715	-0.6956138375168	-0.735035982377449	3.68706278931828	4.07313854587725	2.144440404359	3.63622948279609	0.233177528091911	6.3552577216431	74	0	2
38	5.40502668513187	4.65530311754574	2.19292721340551	2.56655203921737	2.9301402945267	2.07085039118139	5.46252700817163	5.72502454394971	5.11511589558641	1.65921360564475	6.85756063456206	6.36892291833427	1.7273561559439	6.15384380009833	4.17280503257137	1	1.74520458076871	7	2.70183693493526	1.97572014371887	4.73014863794911	2.95363560634629	1.20798214163607	8.32692901190627	4.3282674127019	-1.22517203469704	-1.13799424087859	8.54199935527745	10.0290921347817	7.27156782201012	4.24637926504344	6.7067005615615	7.41408857407768	-1.16498312201375	-1.20854882734071	-0.479498868920518	11.9974833208011	7.94952435572573	-0.63816464927001	1.27643905909306	3.11740907865998	-0.216820702863369	6.26922641344424	2.17871723399248	8.9177563603458	6.28739425541669	81.75	0	2
39	5.44661304855924	6.74970151024138	5.64420181617966	1	2.09941035233476	2.74367512271409	1.85115171808754	1	6.27392965776037	4.34435991145901	6.84364017542131	4.86894254010652	4.74708921162294	1	4.28390315060315	4.186403326358	1.44358369663994	2.31689352181385	4.78505970994935	1.48578093914924	6.04997889024617	1.49798218383452	2.70722452378299	3.55803200154974	7.16056591060885	1.00473355487231	2.24247317018486	3.03104621608397	1.93358593464695	9.06618350563898	3.01290706235595	4.32536901234798	4.06566434664009	-0.805586353704359	-1.74392799169627	2.70645380205463	6.40701271585388	3.32161286980886	-3.30300425440644	-1.61456135431673	8.22713165430489	9.59864794028624	-1.44728278694665	-2.40304982875059	6.03960633924368	-1.51246995515622	83.5	0	2
40	5.62254466714504	6.89342374209158	3.76268127993731	3.16992548027822	1	1	5.07473433266842	3.68793581498643	4.27016754924102	1.87341374430482	1	5.39524467269528	4.6111754085667	6.36431155052875	5.36965747333966	3.72730086263002	6.9319025921134	4.43655577108879	7	3.12524243777922	4.77118829420927	1.2594045551577	3.38897980987788	0.423112463254449	2.98541138237771	1.57652307700507	2.11926110086102	4.57732435806378	3.91065604443133	5.77682759134868	5.06028686289283	8.20528843578725	5.5382054148166	5.84859319849205	7.80282104352305	10.3696589134178	6.46289854645612	8.27564870041586	1.25838685284524	4.75239969387892	2.37456406002812	12.1817459972317	3.24406996865907	4.55516397724214	2.6313900734824	4.40026046697438	73.25	0	2
41	5.05179801923693	6.8312669645926	3.88513412972146	1	3.47900684701547	7	3.72639816660363	2.28934126876436	3.19392824938445	5.45617841567465	6.03365286194244	6.59769983815816	5.49752204934707	2.57597904347349	3.77238470850629	7	1.49500611627549	4.58351976811886	6.79638849030122	1	5.82361750592753	1.64331446537786	3.42422812377143	3.04841264951687	10.4718553132263	1.75440038301112	1.44563767968494	4.13729242333163	-0.626820957014075	5.98878576777314	3.53193722641557	2.84957865785018	0.702269551067449	0.845442455868766	3.52491153845967	5.34374747306666	5.75074676990589	3.84134471043701	1.1822850879933	7.56141435241619	2.04987759527504	1.90582645567961	-0.416818921394722	4.88019107571141	-4.22352005734724	-0.0305675786970057	90	0	2
42	5.65624441499353	6.90627034512523	2.52169244362914	1	2.16762471121943	3.39929618574979	5.93465325271194	5.71544219313795	1.66604115977751	6.54182587867822	1.38106892454295	6.71817208682802	2.88134119903171	2.99598205693337	6.46075186260563	5.71632664770062	6.98796568550964	3.27687686285512	4.3474842386362	2.60102606085074	7	4.63045536652947	4.23364219230299	2.55849186378681	8.59186317054092	-2.74442772033911	1.07717372420158	2.85620818284972	6.19047814232613	5.60898444366314	5.5577916582393	-2.77054517069622	1.14052182465022	1.19468538025665	2.36622913056631	1.20189556637543	-2.29373317418017	3.6632743066796	0.728015431152933	6.47776695288909	7.13042606830787	1.14445995642272	1.47933750441319	5.53990139198771	3.60638273619267	2.0990017982705	86.75	0	2
43	4.63362620015035	6.92517009065341	3.2594518303948	4.76284111196254	1	7	1.48667635074543	5.5993320823461	6.12435064670721	1.06870528799556	4.98185957161639	2.58795529338592	5.1869065883976	2.01269489733326	5.12075494254506	1.35590004467059	4.57185098878081	2.84647234197992	5.50312965400974	1	6.04661115512053	3.46447250935479	1.04197341630742	0.146603235716521	2.33582539284308	-0.182773766996849	2.12147816857658	3.14834110270683	6.74648497763475	6.27379167634352	3.07328664862715	0.755073590200264	6.28954406713255	5.72735417542051	2.21666785876305	1.27796453412814	3.59616496548292	8.26936169290554	4.38910714144138	3.51549265896077	6.49461102036137	10.7106287209656	3.06204631937427	-2.9666888608452	-1.16909359896781	6.2238877937905	78.5	0	2
44	2.91514103691889	6.93759971439486	4.17076353314808	5.86032706424865	1.43189153559328	1.58901942488923	5.7710207437208	7	4.8106939272333	1.12665904328595	6.40011839614672	6.86893213331193	6.09675575084584	1.73147009875145	3.02301237259919	4.61497784822169	5.66495669862419	2.75840263078511	6.79683169067435	7	4.21635940688158	5.71477690209057	4.8922507276063	2.22785196555948	3.99350423423196	0.415330550545275	1.58384663969263	2.59588707963597	1.92579289566304	7.56385510882705	3.84000624110784	-3.578574273057	5.57466073431302	5.55924268530615	0.316389704066232	10.6542470628126	6.54291615384474	10.0122985233705	3.05798880269143	5.0455083287278	4.15397099597861	11.9772324204554	4.10349704761897	4.25184867862754	4.19548171900045	10.8992790154591	85.25	0	2
45	5.47239317865998	5.37342360272056	5.05177595306743	1.43433644964666	4.52717218225917	1.48015865182724	5.20891990732108	5.00261914865068	1.9453629609621	4.88796987421535	2.50053991829258	5.79742324547439	5.31116320570923	1.48237353945847	4.65301829097376	5.35615400067118	5.53200086325221	1.27699770125842	2.59923355248016	1	6.14681688921825	4.05095881241276	4.67562612971074	3.27512010879418	8.15410372155516	0.497760696108067	1.52742395522748	3.23455680493838	10.8632469529127	9.11223466275672	4.75473818714803	-2.53034510671896	5.5161922277686	14.7219654789732	0.362952844640832	8.93841359526904	3.43437363546739	1.88172416631258	-4.43660439846899	4.16326737264344	9.33578859116195	11.2524145332252	2.92189244842031	2.51435919593494	6.67286242899479	2.81764199247418	71	0	2
46	6.83133878068748	1.73797604848587	6.91398494848446	6.31063174262939	3.75805489297047	2.6204241496279	7	4.68167501380399	1.36835549100211	5.28274457313713	1.63904418456936	1.50678388386417	3.16883093810989	6.78297889691338	2.43244637719339	5.64019872445518	3.78820611839448	5.29713196943452	2.89213951899203	7	3.17540878186768	3.21383602347564	4.52082674341731	-1.11246472027069	0.730432413661607	-4.34755260675319	-1.8466774692257	-1.23965227794918	1.77964853891052	5.83478690745651	6.41155656912686	8.63296657454499	6.44926558088004	2.38827943987144	3.31803219566908	5.03425830539801	-3.07383714586778	5.4189727611678	0.958806895772076	7.04818713647817	8.65193117802991	11.330362318132	-0.551075344883657	6.75002958263581	-3.44076635877472	1.64361372467273	93.75	0	2
47	1.80203933541091	5.03070343775779	2.88103344369504	5.01098746810724	6.31953662367383	2.20793637991144	6.31975424947066	7	2.72730053122831	6.26170261514301	3.78118360280249	4.67638138083242	4.91605510450044	3.48692431739493	4.25227472274079	4.17460390752534	1.43688801948344	5.60013960533094	2.07519860711241	5.79388643910873	2.94216262346698	7	5.89916253352435	8.67391226936495	-5.36868861203346	-1.90428461768754	0.988790302091003	1.4987680883258	0.182620776342456	10.6009250596545	3.98717852902473	4.52840447914409	6.36855152390451	-1.34669884031453	7.41540333920368	3.39542798786469	0.789654125210956	9.02965733312308	6.55208609262504	4.95736341620429	4.90453224535785	2.06828735692083	0.752380986890736	-2.15038405708464	1.58481186073641	6.57746892941374	93.5	0	2
48	4.47365030818999	3.22387763812542	3.77009118602928	3.74161578256894	3.12604184677821	2.3133519194772	5.56632827751611	2.45311205289361	2.57137737045223	3.14974468336983	3.87081731219951	6.57477034394126	2.89174419917245	3.2121652132085	2.09054799267803	7	1.65117424242505	1.34320915048539	6.79745867315593	3.2764335538583	5.81551824714889	3.98992252960419	2.20782261953445	6.51013623558517	5.26197445665829	-5.88505119136989	3.99822785779702	7.8342372492511	0.220690469831907	9.1332410753712	3.93817492096264	7.61347978500136	5.70883575213811	6.10938094651665	3.41561580836372	-1.61034677751156	3.50263667113263	3.36514647326724	-0.794665444829139	4.29549021706377	0.564005975935045	12.6262332465863	2.22619828830327	4.76656705973407	6.84334686973077	2.9129416339655	74.25	0	2
49	3.66904125503844	6.84391468823167	2.46709674541517	1.21091974067712	2.66452299393822	1.19040013022779	5.57375166148123	3.56745323756394	4.51707314390494	4.94710556549391	6.14015194131856	1	6.54108496250329	6.45939488425626	6.74026082090024	5.85178676262028	1.3362339743228	3.53399203285802	2.30064175084124	6.04749263208918	6.0099744545755	2.66366387611546	5.54620644786307	4.95206043740785	8.23985571739359	-1.65814034149426	1.19440493230869	3.78308253041416	1.9922319639204	7.71107105563982	0.286066417694283	7.35822423443292	-2.7702123752817	2.78201571892722	-0.188713334834527	-1.04716342107767	-0.231619324877538	4.93640990951911	0.26633744833976	-1.55439910794111	5.21678224368295	2.972729041125	2.09350665788276	7.06993441912714	-3.62347127549285	-0.472778050843131	72	0	2
50	5.51534256263404	1.98540567313817	1	1	2.84401175011118	3.31013841857496	4.21653420817354	1.72637262487127	6.88157077530997	5.47483463751702	1.42656842269524	5.55605659990954	1.98663397701164	5.10479616726532	4.61175843723737	3.44426317589029	7	1.7952365574697	2.32721422053849	2.69924474242077	5.46456094320428	1.45923255862973	6.13967635112151	3.82556231189785	2.56329934934753	-2.80537011288076	2.41584680678698	-0.0507024012337347	5.79724778989751	5.55418064333965	-2.31499234554948	7.32045537927718	2.75070902095286	3.53337295802912	5.56371184075323	11.2078977887263	12.2809485507638	7.80499577164181	7.82920454535407	5.74274426116159	2.37925408412462	5.54724589648049	2.82760252949164	5.09917475282613	5.03363719951246	3.43307586838328	68.75	0	2
51	1.26886921077559	2.03727974921897	7	1.25022377723519	4.85559282887957	4.84244135776325	4.49569455631262	6.74278247190172	1.81285572390208	5.18497009811726	2.33154882348236	6.57379417926318	4.05652408849373	4.82676313409617	2.74740869877659	4.52118882203284	2.44378638107957	1	1.76018042669281	3.66093116650476	5.66111446911973	5.53993414944842	1	3.88758855299628	1.74830617250692	-0.815345791265086	-0.27948910302356	-1.32348189790323	2.70532407003203	7.22416390290879	1.75566628801156	6.60691731353449	2.93835563878436	6.75942112271239	0.0762949922054032	1.13919894529302	6.21338015783684	9.76079841324124	0.672709145410548	-1.01887528588208	6.97155107412426	2.64241776402906	3.27252436040795	-2.6740634018119	8.51810528442552	5.23662660954135	86.5	0	2
52	4.70419553040986	5.972349819767	1.94865099959565	3.24636892107556	1.93627275213385	1	6.79631611942685	5.31735056106271	5.29977878119157	3.28121880550721	5.304132251376	2.5635652717199	6.56653964922979	4.62612560065567	1.81747109839096	2.81030867050823	4.94553352111635	4.55280162301553	1.60514460370584	5.93444516539837	4.18649092965263	4.81740028127753	6.49190422342153	8.20070962629611	4.69143398170821	-1.74520688908227	-1.4548917296731	7.88255719465784	1.82887814073147	1.77541878747228	2.45075135704346	7.52522634349866	7.32975287369668	6.35434247187801	4.39152169388422	8.71949015862949	-4.64718305259008	8.2243419456376	-1.02208099991904	4.19858426582838	5.79597934659738	-0.880064396715082	4.78590111157629	6.65053278232266	-0.916404918323148	4.60252463750063	87.25	0	2
53	4.98459747783198	5.05619200397949	3.68485561049996	3.65051565609517	2.82403366425569	6.33834004921325	7	6.91437795385817	6.991862331659	4.57917776039281	3.13235438200764	5.91597191748837	3.92698714467629	6.02741036284997	4.99433304153295	4.82154763862203	4.36113526605483	2.84468209722329	3.6379448983367	4.94665434231413	1.78985931704446	1.46943716846941	5.76064062878191	4.57431514654813	9.96863332963059	0.0594997626362875	3.02912393938163	5.3308972592663	3.03862017802611	8.6963715119736	3.10825987127482	9.10270372792956	8.57517184198705	0.905869205061315	-1.19518982980032	1.82294309473419	10.9483262583103	4.43956343428278	-1.33333221784356	8.19354860567236	3.0591232530539	7.77419416058152	9.51515425636992	5.33910137903141	-1.00714572217724	3.28492733174119	73	0	2
54	6.3519181538264	6.90995801868446	5.3295284797396	2.06616439032145	1.8403589121213	3.53466484312597	4.75135947661385	1.02377056540242	3.61607896652659	6.21564270754733	1	2.7085271119637	2.71288681367092	2.1324518455287	2.3944613252764	6.89906526405653	2.16380143689177	1	6.96981181536429	5.36864882690121	7	3.38279558110436	3.64873324293402	4.34641230515416	8.70364981870873	0.971616587855264	1.85811526971557	5.33663685683833	2.86130802970615	14.3035918898327	3.42865132136354	3.1010414993339	8.10938448621227	1.61192673441664	2.60902772619026	9.97896277090949	9.74716413338961	11.5013147482356	0.611840172926548	9.29782133501261	9.3843345700709	2.75880409665476	7.54581443893337	2.59852192957224	3.85525726547685	-0.363147594878752	101.75	0	2
55	4.25115872769833	6.98352535795072	2.74413059922808	2.35999906115456	3.81406181609502	6.73255092078791	6.69989954587883	3.94187337328542	1.11119635276975	2.48374559787868	5.98727909486612	5.94047053582566	3.56734519485722	3.33054905277253	2.35945883556738	4.57088902604542	4.2671127197837	5.50572739721806	2.75821886050839	1.38606049914609	1.76771666514128	6.60544468718414	5.21448235656021	4.04950708743063	7.84153047546139	-0.351291085307742	2.75549208561376	3.76186527781154	-2.45665103824861	3.20403334866509	7.05218077623837	0.407851974458601	-2.11106173605327	6.27104684774597	3.22103087728743	7.77344291575578	-2.20945966951572	7.55662388987498	1.80786481201947	-2.15899061045259	9.7289452344035	4.28178698185398	1.47490318515181	5.53873413157055	4.5900811163765	5.51667209978551	76.5	0	2
56	2.14819794185906	1	5.28047197202486	4.89603189088919	4.96830792775377	2.92181433839219	6.55094894768869	1.949305358025	5.04620442292525	6.98635482410715	5.51352667865092	1.80401421935248	3.04707176438247	5.99425079509533	4.82508205615516	3.47973807215048	3.96775846229345	1	6.18804619097192	6.4035852099099	4.05816357120006	5.0046519898668	4.35226062008946	2.75956838590396	0.378120322685656	-0.586702896903782	0.684099711598527	0.909632250988856	9.3202418897179	5.65391594253841	0.78298286120575	3.70505237325116	2.13408241588327	-3.83732801059364	3.76165572945524	0.433128652294671	9.79550161421266	1.75739424889531	0.73381853090905	7.54381782000763	3.92312695675994	3.03722369452412	-0.384304082931205	-0.0799370690742608	5.13558628795457	8.4242472177327	83.25	0	2
57	4.25547794727796	5.62894789853313	1.3639602270298	4.05343700592167	3.53608945984114	2.75718417442367	5.29999374922342	1.23545581188284	1.17011393486088	7	6.23810281849004	2.0489829151429	5.81415175732466	3.36646409306691	3.59563552050621	1.47118597051993	1	1	1.60756818701584	1.06356191800083	4.07462828041917	3.45738070306156	2.13658684351236	8.00762912065835	8.53916895631693	-3.70848820173511	2.40875760838097	9.65171803089888	-0.129745832988332	7.76578413436267	2.5758982403134	7.34944092506378	8.15447137504372	5.35282585194832	2.93312243259731	3.43908125167774	-0.292104115655503	3.67182984033286	-1.75142844399608	3.17003279070287	5.33461981188941	9.52549328909599	8.0545463277025	0.387865495437127	6.481215669965	3.74808300448075	73	0	2
58	2.02338097669837	3.61439626960343	4.71042415543638	1	5.12941949439325	1.73911950588711	5.61046146337843	1.37209442628548	3.65064455904424	3.81855072865602	1.02148731294549	2.89630743748477	5.80812536421481	4.2894057126876	5.97812363387356	2.72539509457302	2.87340143162558	6.11926473760805	6.99196127524072	3.91105721338	4.93413627228529	4.833637986981	2.42804590399336	7.31932221053573	0.868772276953473	-4.35628515082781	-0.0327069972517857	2.1216765744649	0.317029290326422	4.17573609066716	4.0121572281132	-1.05031255859107	9.04275869717363	5.99041534956607	0.720871473015451	3.18500776875992	8.26611937914969	8.12215737207333	1.68781344393683	5.1995819365947	7.7825776281617	0.967392616249805	0.200614697372411	6.48488108014467	4.09485617464704	2.34695242123877	94.75	0	2
59	4.5412294939235	4.33212686447215	5.56977996143469	7	4.48251800669378	2.3562732851723	6.20107111229846	6.7588196523118	3.14500473903228	4.33276650335378	6.25843807529203	3.02128855680917	1.80584492443388	1.90260899879159	3.94180756936079	4.14037438866836	2.54185184613581	4.38597035677742	5.90381451398397	1.39301343370812	5.86184267823548	7	2.80383777235186	-1.69836473385345	-0.147375381006412	-3.96687511669818	-1.94620800175589	-0.718387144130959	-2.47455230697683	7.82153782523754	0.291415744995907	1.26618817581884	-3.25452417349739	2.41920402037524	-5.11657859086892	4.98852752551508	8.16721497006837	5.75883266875342	-1.98160101754449	8.56418155644267	6.47022486156196	1.7585966688971	0.353040438950988	6.41789251422039	-4.41310990706094	0.974779163167196	95.5	0	2
60	6.55329891870077	4.8033589918228	2.49159872809552	1.29108443193239	3.78467177828555	2.82447935141635	6.0728949749464	2.79826402533263	7	5.82808522382039	5.24822495473742	5.88185134938923	5.67177538726092	3.56502134778589	5.09797167871162	3.40728931632859	1.84338915477507	1	1.05583887875518	5.13646800203131	6.75433407241979	1.32100604318739	6.00734488315748	4.47646448624091	12.9075517838472	0.100873135194775	2.8778082062752	4.32060295289258	3.22983670147046	7.7842474811048	1.07208356931556	7.69627038683686	-2.13945542161249	3.99135570415467	6.92948820918297	5.12942406699999	9.64464120433955	5.97819116477727	1.79661098240727	4.74696683566273	9.31645129820958	11.314700267754	0.0604272749402341	5.47249463809323	-3.84324411622554	3.49191226020001	91.25	0	2
61	4.08106801130746	6.49526611274987	4.91309547605499	1.18976558584329	3.44290215219524	3.65846138546079	3.00053189850927	5.05197421967403	3.37153171546612	4.32199773174799	5.5075298929837	5.46234113160605	5.41445733946876	3.46702304588738	4.75358144996373	3.19024058894465	2.03291460447284	5.78405493514496	5.41321676104043	2.18536870461948	7	1.01175650779075	2.27200858946447	5.45741656863157	8.73373267607631	1.21873082525652	1.10623154791317	3.76257440619827	11.2188189039549	8.43798882784911	5.74210969166688	6.43378423461996	10.68427076533	-0.0307121358296848	-1.19530133304184	6.65933744956416	6.48955018211112	7.3048728360764	-1.55807862863372	5.92213521013863	8.64167434132226	2.41815994228131	4.84811894896779	5.42263617304708	6.50164883849372	1.68781253367393	74	0	2
62	1	4.90918439465725	2.76626505629991	5.65434218548502	7	5.2248174860562	5.95822291686182	1.26017090394406	1.81254796837241	1.20702294418896	6.00711611420829	6.16853573827124	2.73284788866516	4.46205517162075	1	1.87676093111218	2.79150188063743	5.45041088179422	2.99999681903496	2.78579941880505	4.60448891099933	4.7041611876731	3.51024221987145	4.15720855985112	-3.00433202954254	-2.46193476813312	0.945502109401294	-1.46249744193221	2.99607352739744	9.64688452553508	1.82740837218297	3.92238386392984	-0.10340353260168	14.0961103456493	8.12741372722378	-3.40981724890555	1.76100655641329	6.88854991785134	0.38625939701218	4.86168249839536	7.41459264694874	2.99134091879255	1.50860055323234	-0.632029756011594	-1.33622110519209	4.95991004084231	92.75	0	2
63	3.15505489382189	2.90364913261303	4.51787152306464	1.20523852464629	5.33484723644178	2.91734068931741	5.21174924134723	1	4.11606795955766	4.74698091693745	7	4.43080023459258	4.05215796726901	2.88772718813507	1	2.40784184835444	2.27036003697181	3.21371375725306	6.97935286947578	1.42990044288375	4.52219485362586	1.62836164357222	4.16360380815321	6.99383083927622	0.225732651693047	-3.22061312154984	1.50817826280367	1.5484416083897	8.63054619778817	13.8817429216736	-1.51803911914237	-1.57472313528418	11.8459290226849	5.71791788369967	3.67478917046731	2.60595830812626	9.03604231046229	5.30065250773215	8.47583531934073	-0.275581293366495	6.77234939043318	2.3288156700934	-0.426415520759939	-4.17054266327919	6.40828907319939	2.23626358431931	73.5	0	2
64	4.25497497571393	6.2932069056188	1.40496185802041	3.5469868321418	5.26969589728783	1.75150233433298	5.98886729979799	5.53665813816756	4.2599410936678	4.86245238981218	5.62621117277631	1	3.92918664710748	3.35957935856368	5.43672336231356	3.56548941047788	5.60086306244855	3.34005261254941	6.67544097568491	1.57610088626807	5.36661515074994	4.30009206459752	5.32892672125398	3.30783976891282	11.7421821751806	-0.0233092708704218	1.71087641202992	-1.00229670453283	3.22505317369497	9.00850532079172	2.317690423735	8.20271041985964	2.90227656577536	1.54593095325827	7.9582735084488	-1.73910047307055	2.11552622235654	-0.921879553801423	-4.25562861660515	3.33781181628089	2.50503000402827	13.2852976959439	1.42483919855824	2.50318556078556	4.6868851333569	5.22456236264093	66.25	0	2
65	4.92008410833474	5.87266774829378	6.15852695966051	3.15969803218172	6.59665123409271	2.158071200637	5.31912588168509	1.93942339141709	3.73829297126566	1.81002653959776	5.73483612911859	1.81878195314994	5.57068636574389	1.63164882284607	7	7	6.48435915246993	5.85723135576092	6.61402608800819	5.79012939561179	6.04452321403591	1.01192660015304	1.50324852707496	1.87393652126804	3.90550633579076	0.820221236227168	-5.33366241811267	-0.759100222737455	2.77241631121054	10.1353718776045	1.87379639499946	7.19414782189115	3.93089522550599	0.702762003828494	-1.00281851890259	8.42585182322943	5.77903295959609	3.38155401788105	1.57920367577691	0.478220274988736	5.15489544177313	10.5329276729913	2.31422243142233	-2.85178321910549	3.27868607027462	1.38492446902461	68	0	2
66	6.70527939942805	6.46166578739989	2.71650879088325	1.36991285569424	1.09506381496077	1.89319937514553	6.2750031166745	6.1878768344014	3.93540335340949	4.19255977396385	5.55315803996544	6.20400838507636	5.70842858645744	2.15643225319677	6.21450372638841	3.53646058278073	1.55815738228922	1	6.05196753800552	2.3348982881776	7	5.35908091951419	2.5569330377056	8.03858653812614	7.43293872293151	-5.67452185868908	0.807879847768006	2.81566188808052	2.03839969073855	7.39031438357515	3.33721884047486	0.960284209655317	-0.236030619934566	1.95958452716268	3.64976404784072	1.56531376983676	-7.16908738808834	2.02552697290062	-3.53439436309348	2.25093992180527	4.24948400097567	0.886636715056132	1.69018172031998	1.57960890276441	5.17837986461228	0.0818915341598684	76.75	0	2
67	3.38779466288932	5.77117811750992	1.41641166863915	1.39331912822172	2.2083257321381	1.17847546861028	4.40199781116962	3.60833139164859	1	5.39660795741607	6.7408711800821	3.40866640081047	3.79867288296662	3.71078029431129	5.67077305465828	3.62364192907487	2.22550791637555	2.84737894642982	2.95549262047293	2.35287221577197	4.15525262405224	6.59868655517785	1	3.43734722338172	1.44062794175512	-3.19938094615634	0.196174824611515	2.38473995050603	0.171475174102366	3.0190422767679	3.4761840313935	10.0978350861594	-0.482797428363233	5.03189582095634	-0.45547370132399	8.19514877525955	0.162638748588339	6.9512915526544	-5.06755103564682	2.43202163347555	4.16467594392681	9.92099217514478	3.62323658170733	0.979132626335317	5.89303170631623	5.91267358153595	54.5	0	2
68	3.10361948691004	2.83818515934871	4.19874176341717	1.16766473099108	4.55456700609145	2.91384616967368	4.39243784580419	2.09760735664363	4.5213976504183	4.52190475601222	7	6.06950044950608	4.53710936434893	2.44245823840101	4.12257156185747	2.74722488268857	4.30393962641777	3.70573563342176	2.13355026121558	3.67932797347264	5.10299986959838	1.79085274998455	4.22367187632762	7.67423557973433	0.623109450828385	-3.39008991550398	1.13626651464415	0.496134129466658	8.83614229681864	15.6049915117757	-1.08443478344985	2.37957587925774	10.5915428754203	4.0515646825897	0.919146716731669	9.13656490339475	-0.194400897013201	-1.89375097759092	9.74316651609969	-0.190436137135262	7.19886739154109	7.5869052715087	-0.950562610857032	-5.11865434732357	7.1318144973064	3.0616822797442	86.25	0	2
69	1.46612450805439	6.00187867951643	5.51931075472612	3.84037158000968	6.61594531367756	7	3.21831390996902	3.37121949441922	5.00577088695235	5.01301000675888	7	1.90156038317371	5.56871800155115	2.28432322345523	4.55111650171652	3.3473940758537	2.11381927894611	3.0090955911446	5.68735772626134	3.79743209492582	7	1.34102565421695	2.90132315978593	7.02355341417286	-5.06800562275801	-1.5704213281342	0.546396363957574	-1.17969039302127	12.7091810777851	6.15924902149114	4.16952496487176	4.18864980657245	0.0947936451588807	2.82551371243236	0.931256226098223	8.76270407341617	1.03276755167727	8.06679186823608	-2.58649378437595	-1.18956305042541	5.9664786578252	10.7813386565754	-3.23844244422019	6.35042357017778	4.97509890044442	-0.891910276199456	76	0	2
70	5.42449955173744	6.60758956243947	2.32002322052869	1.71325619849438	2.20975539969985	2.19854762692201	3.50834370051976	3.56096314985753	4.05599745150742	5.83322477671334	6.24795467142364	3.60418397872912	4.03820915397941	2.8332806176243	2.92941921492444	6.4749946601401	4.39770579682063	5.16864151536594	6.54288726341803	1.59632496362063	5.20257724766854	5.71722800532129	6.93320834336831	3.6062208681189	10.1605277913847	1.31580199469049	2.95683839188622	3.90607832218313	7.72723909862008	6.1655563068756	3.99188425495054	7.57818098836215	3.18666315745277	4.66529327702494	1.98208031095525	-0.142418483162902	1.09584340085041	3.9287340660365	8.20064197237821	4.98475645181983	3.35597726588894	-1.46661093941523	-2.8654050734005	2.06321413712572	5.24505461408193	5.16072849502121	93.75	0	2
71	3.67062357354576	5.28494780517159	1	3.92116667956401	4.85431936214995	1	5.10899270078728	4.27113066047823	4.11866644795367	1.63096635668524	1	3.17162188834071	4.07896562566926	3.56600489562654	3.87722990125229	5.9573336083778	1.78428783059729	1.0412243535802	1.71590537428756	1.14674742922108	4.47630473303137	3.03090040674017	2.18405301636025	7.14642210962625	8.03277783611428	-3.639434535925	3.50247710860576	9.30171428748621	1.12041742124616	7.43622948701015	2.11032678260893	7.57011201300084	7.98853483277884	5.90808068188887	1.1569825199779	6.52295686813217	-0.131466252169378	4.92074643180893	8.59575924175276	5.00304812702413	4.8277746387071	0.0631871857286444	1.20958029491011	-0.00599958460212001	4.94439095991554	4.00666031630756	67.5	0	2
72	3.35907373110469	6.69122700348327	1.85831003663802	2.12990309301488	1.54788180284166	4.18106071537596	1.36769003596636	1	5.77490914412844	2.28468023729003	3.58304602478672	2.23474256090728	4.27610344124795	4.33030138460986	6.83838376745697	6.53581279178022	3.24624267370901	1	2.85240934749833	4.6689105939509	5.09059349551254	3.78011218332189	6.62492399461054	3.93725605810134	1.57066656655719	-2.47667104422394	1.322378201544	2.42469931219789	3.51296769768295	6.87212627419039	2.6253845419428	7.98239785893411	-0.195842196432732	15.1939052171902	4.26715199194242	-0.251664677227575	7.6447180831632	4.6862452866644	-0.00596281635003359	4.41835257791403	5.98759130167293	4.66296747684971	2.06686124603592	-3.73138089803639	-1.33439285078141	6.49005453825277	83.25	0	2
73	1.04919374480627	5.7858397140482	5.06365385951864	4.97581837643736	4.74850878872981	2.91605581442763	5.81328061411767	1.28692387276363	5.48105310728427	6.95226031020929	6.00952903815154	3.82617583329647	4.84716011149477	2.36530678414283	4.79105860284966	2.6533961462018	4.68429276121698	7	4.21837774905305	1	1.66411824267231	1	5.9673954468121	9.72738187135825	-2.59682026432782	0.584923485867365	7.92947620648132	-2.0433546094052	8.96252890285641	11.4424331919546	-3.2600715157008	6.55035124529279	8.54497921532019	13.668752697251	-0.337597219696261	-0.426618765722664	0.823862749732784	4.38181390784313	-4.69815568793003	4.40800936451439	0.0858196767119492	10.5478958892938	-1.12088267283849	4.34285789665866	6.81762312328532	9.76958705767115	85	0	2
74	7	7	5.35814713142956	1.34555002592312	2.91619083760054	2.8236448055121	5.18244559727728	6.95977574104069	3.71058803203806	2.94509316435106	1	2.18934750796707	5.24888373077846	6.70013308495073	5.02702139657632	1.67270390735814	5.9500254070137	2.24221383843811	2.49779400815534	4.41431616609871	6.74773504950899	1.90501643213419	3.14905943566597	3.34435566674623	11.7201349602787	-0.0527462976211078	3.38568706822345	6.12063279083371	1.47183957547898	5.89356496413423	6.18218461842533	8.72880852874199	-3.30750248425317	3.66190885113731	-0.0627011646927843	-3.5406593115739	3.52610405531031	6.86446136526605	-0.192773631738567	7.50786179254587	4.479794013637	8.51262188242831	0.592734192370072	4.57978031746546	-4.13935287820168	5.73292554858473	64.75	0	2
75	1.58478540603255	6.06463248362073	4.20850881870713	4.21279175774049	6.73787015350599	5.42776862088535	5.60953100976875	1	1.53172580684781	5.12545008932053	4.19393681383105	5.736601565083	2.80387591843797	3.67897156889606	5.92050433729784	4.03164390871289	7	6.36874065293406	2.94793018657774	2.75933756020184	5.33436684440225	5.52469394069124	4.34530326980822	7.01647336567338	-5.14960207332659	-1.44399125667355	1.54276254388398	0.875792014595325	-0.146851838122409	7.83202420870726	3.03404590047365	-1.96790591787	7.06578263493791	-0.928872746229539	2.21827088679332	3.85479169695182	5.99602851772524	2.82945745528694	3.32143514856026	4.39621576065042	7.27581903047606	3.87250837263601	6.56359010771526	-0.492862126268327	2.59672423948304	3.05113050796783	73.5	0	2
76	4.69918705378555	3.8188386865457	2.82215997382876	3.74394346415386	1.17073273984244	7	5.89347718282301	4.42501532845895	6.86261946801793	6.75285122148155	6.73757153984692	6.95025834204404	2.99886731632656	3.12156141804934	3.93798568092653	1.6641509068817	1	1.71626616610796	7	6.02707030064395	6.85197090179824	3.80817109009181	3.67401195852718	1.36375788269163	3.34363104091845	1.47330080505681	1.58301013662935	4.68931804042059	9.39547944361198	6.90802722813563	3.46052058386899	-0.424860014236959	3.23348736119681	6.9489721764564	1.32286447800981	3.73971156957296	7.5915502945894	5.55108302221614	-2.86305161936115	-2.04699263679307	7.89064848901293	14.5833317857179	2.73868276317274	0.53826886277564	-3.52256241478265	2.82290959850894	80.25	0	2
77	1.03222740818935	2.92402575019637	6.39799364582627	1.25880900721338	5.62280657828115	2.36293449484208	3.77809357419822	3.76688744626101	2.95778134725714	5.88523350638321	5.61809588171608	2.54299071192979	5.82481298025426	2.13460276866882	2.86485609981199	3.56702934188206	1	7	7	1.03041642030777	7	1	1.189287480405	2.61048817890892	1.5882972082427	-0.0859888480742659	-1.37019425543467	0.270937325324623	8.60175715938543	6.55568323374561	-2.38183000449597	0.406921189970751	5.96216524383342	5.20421572831652	3.12128151643813	8.68882512151557	7.10902198360166	4.52749427254622	-0.940473990492905	3.45194693013513	5.91306874899459	0.816556639027229	0.14297663187575	1.3200316645259	-3.30391553004539	-0.0117495640566946	83	0	2
78	4.76090066462878	6.84441167351099	2.37853834850775	2.76115576143783	3.19230289254152	6.10188485979211	6.12063665395452	4.32300532744062	1	2.41467168025758	6.02316884995827	4.42600586778298	2.36314953470576	2.64546293618812	1.72457094166698	4.13495175034136	5.35255680992499	2.86192870641635	6.71547976344533	2.09601922978103	1.90192251393501	3.48349164178548	7	4.38256408924621	7.59616851048298	-1.15712310217946	3.12489237381164	3.62062653081914	0.102467926782425	2.02080821670257	1.04728152455748	-0.315631607985195	12.8644163676111	6.79278892695127	3.4418837537458	1.01234730483868	4.45005424834284	6.14576671690432	-3.10412912147878	4.97786824342029	9.40733934820787	4.65856356827239	0.798835039419461	-2.87590072580725	1.9674460624307	4.6224154800225	71.75	0	2
79	5.02143799162087	6.84947163930557	3.18337425784363	1.58600402725133	1.71566388164814	4.34344687452111	4.05637566495121	2.34841440054309	3.5145220490632	3.70661040680322	1.13161282274911	3.3101754009334	2.65298470438391	2.51107110668654	7	4.38029473037252	6.44773666617177	5.55610735756064	3.32643668828943	3.13798870687274	5.99123724508042	5.50768128233442	1	0.647254637223897	8.66636584226609	-2.53136373572561	0.346460344707946	2.33960391153511	13.5304117725504	5.19253149127917	5.37959661187589	-1.88757834319115	7.65057949376376	7.15091571652242	2.85349129192594	-0.852613642003683	-3.66398356721815	5.77651302721861	1.17391265669646	6.99031306777285	7.59431567501677	1.41089591125191	3.6985827186513	-4.47485262483765	2.57623347516958	4.25081291355459	62.5	0	2
80	3.88736492309188	3.88449157320537	2.02050568502122	6.41780901496112	3.85916613459036	4.51981538335506	7	7	1.72421496681851	3.94892868957736	4.61983089103179	1.47683891458935	3.06138548273096	1.90275767185826	1.81615220526423	4.77782391768441	2.19197570096109	3.79107018171489	2.56487823965485	1.50453424257057	5.17378161651033	1.38339670254418	2.07673405195382	4.93784949038183	5.31948793329241	-9.10827900452501	4.11787519672006	6.14089188854471	-1.35601833403741	1.86280991482445	4.46178145769204	5.81264591897222	9.69913135930551	0.802450344023079	-0.239804888760821	8.51727308240473	6.35856095413801	-0.0250093835817136	0.322057404534512	3.86111740954817	3.13684491213621	9.66616476379358	1.39212758765894	2.12277474124363	2.65345839488607	1.2180803905678	80.25	0	2
81	2.72896259992426	6.46494149661821	5.97174306983844	2.49428878856209	6.35132980218723	4.50699127339408	6.47659961318833	1.08369826256665	4.68622484696005	6.22237939278606	5.06227606504372	4.14577348720184	1	3.3098669596239	4.90629044285646	4.41064251364575	2.08016963122937	4.27699057044166	2.81551661798343	1.25135410414037	2.97793384714459	3.12055219549643	1.94417492950661	1.53555363559127	-0.106823386990051	4.95560849398121	-4.37576952142756	5.96307387079432	9.85403441536006	11.3015039426971	4.770145158372	1.11466209411544	-2.77104854687319	5.60006235379704	-0.882248455370193	2.82068994116151	1.93191687967755	3.10583906677725	6.53743644911282	1.80124229419522	5.46779944807621	2.21910256743888	2.62314136841048	-4.84165803053756	3.87156924520935	4.35885073207484	67	0	2
82	6.83232693519135	5.4419948822724	3.08357108108133	2.85944239375551	2.73750203113398	6.6608105034941	6.29609804985797	5.52342189627539	2.53979520024439	5.5235932220243	4.33815350690151	7	6.37596127653596	3.70027063903118	1	3.47597275934261	3.87332858460247	2.07027037863519	1.6993337920248	1.61943562608277	3.5191692151108	1.53594692352381	1.20581429078313	2.4974115996669	9.11716454881453	-0.975119518421474	2.95672629874785	3.51219334222593	10.5855195814799	11.4820697936499	6.85167977181334	0.137437074246724	7.91752270235158	3.01177278149955	3.10810750006138	10.03868370016	-1.94388228899751	4.22548755242684	-0.879692618764855	7.06818935171472	5.96892885528535	0.750482513669505	2.68900716710029	-6.1842122362853	-1.81984056446222	6.55667484030491	75.75	0	2
83	2.82028545284982	6.00438273977129	3.99047546969281	5.00398954556421	5.97002131447048	2.05502751977895	6.71310749698109	2.80676924022575	3.90285779346355	5.46808321670854	4.89742139943802	6.00131498350927	5.16591531196866	2.41660856204593	7	3.83763751998628	4.3039319740749	7	1.81944149135512	1.93361101759251	1.10824935098743	1	6.97139708153318	9.52507324935845	-0.907547832275558	-0.164963017340115	7.17036788057492	-1.35101850336565	9.00450957690853	11.7997494174026	6.9053681968365	0.0108220551919024	6.65896501930133	14.5382336470151	6.83909511817944	7.62876233384769	-1.90936838757988	3.52016097136019	-0.990470473900219	4.13687330503414	1.2857684641085	9.98617572516007	4.22402255383326	-0.0564910131155079	6.97939886137807	10.9529758875887	69.5	0	2
84	6.96596377454585	6.16881823675047	5.07954751865408	2.40266988974962	3.48534001052896	2.15928480052371	5.82139578825396	3.93785692449756	2.9100738609252	2.81925732094183	1.33908871003265	1.83875452494089	5.17534185289631	3.27720804986319	5.67394850974782	6.34101225126868	5.55367136532966	4.98580032244795	7	1.50576609390315	6.75472058033401	1.69842059484128	7	2.07901543682837	11.7104357869066	0.643982388036791	3.60589083058747	5.47980862432506	8.38066784757376	12.5833284379901	1.01444362129091	9.44224716934674	-2.31890787906972	2.98015814309663	-0.526738208222643	-2.79380196407195	3.7377159863811	6.71579948828096	-0.319771050190633	7.96502338488039	5.257971689898	8.27215124384674	0.537740646167003	2.53022954987732	-3.60045510502775	-1.54951472416392	69.25	0	2
85	4.27058190557806	4.63496908722364	2.8525924694925	4.5533126680585	1.41194759688192	7	6.46717954850737	5.33010722224153	1.37621982159557	7	4.13219044247056	5.93055202484774	3.3975030834251	2.55298928675659	4.59549709811284	2.92996022836881	1.82894868588576	1.60084714443307	1.43283907053822	4.98701397290175	6.5290597551344	4.94475843500614	5.58046685368549	0.782982920598611	1.49323231516898	0.569979873792819	2.9719046629753	4.75358269052689	8.66166441290761	1.30234418681199	5.6366394828107	-0.939376140569943	4.21649316359616	6.53313671658983	0.781451001221658	3.53107989503593	1.9508828142143	2.06189382786371	-2.34390123958082	4.46866185403938	7.37875364421106	14.8205238954931	3.34224516008458	6.02616970644021	-3.33516374222546	3.00288335553628	73	0	2
86	4.78573611994661	6.16691703331425	4.57441529166404	1.60938871376653	1.58458830422865	4.89611201527684	7	4.87413516649074	4.75850980683515	4.81228840038866	2.03074802844244	2.62773962976175	3.11740318827296	5.14978989061909	1	4.33493724009881	3.7461902890144	1.86102149664876	7	6.40649103051358	6.59075765720244	1.35690523388685	5.05909522444547	5.53643344348297	4.16747893571901	-8.36341965852376	2.00018176122929	1.05262590156989	7.56872731312453	6.88939098175855	2.8085691500649	0.490029776590422	5.26374845825382	3.2581255398968	8.45754394240489	2.04409484652491	5.36673668693969	18.8072876946164	-0.00295096236806758	6.22449476258049	8.33457603897297	12.7701649207652	6.19674254916179	3.02153508998684	2.60656125089066	4.48857953886237	86.75	0	2
87	4.7385887884701	6.34384184303971	2.15949463328214	2.67777486930961	4.88797376931697	4.00978778754981	5.47443717968134	3.03361942459577	3.1219643808267	5.92469236776026	1.43475453222312	2.50582465524945	3.51473833071236	3.85747858823497	5.06150941405754	1	5.00079790430212	4.25663359316034	1.6012347025681	6.37448218251507	6.47500023476606	5.32059877351783	4.39393580262069	4.23011035062502	5.8758232887228	-2.15859726477756	0.635042994787249	1.96136399281824	2.12065719916833	4.28699962010803	6.36610444502689	3.85551614995461	0.622212207823641	-0.791434213759984	1.89980812943401	-1.75252226985675	4.64134047437083	0.978700736254843	1.11541317989567	5.44912843363973	7.06826014755601	6.97979248024483	5.78069495717718	3.04602617729412	2.95082786275927	1.27296609995216	75.5	0	2
88	7	3.43376433857627	4.90640038493124	6.34057078809929	6.84998065219063	1	5.11232532940713	3.41257432877762	2.73868836907907	5.12819915458372	3.12336494936033	7	5.89324524025924	4.63040547242423	1.16650215428371	5.48997952617524	4.20313555654079	7	2.76782960102193	5.55727344637507	2.48323003447298	4.51679883997737	2.50916068179133	6.80005720412024	7.8688737564707	-1.70136221528873	-4.9847883189357	3.25130664136714	1.16420214628151	5.36716735262934	3.83914238085721	-0.969747016793488	5.87275786910406	6.00285533031404	2.8649082655766	8.3353847418228	0.908879864471167	3.90397035738088	-4.60848640803259	4.46032001409793	7.96417827597011	0.15049653486321	3.07728150117417	-1.14578637170477	7.66052642003774	4.85382553041029	55.25	0	2
89	6.81700994096166	6.8920314700553	4.96948180125939	2.61601770096105	3.32343398907359	5.72558689446706	5.26156038554927	1.1326345621368	3.94887150148038	2.24259881111918	6.69900223369111	6.04911733221601	6.72656654153449	2.74680399721043	1.66287420713771	4.34692654805858	2.26578522341917	1.25096222575425	1	1.91471958171689	3.25658765685216	3.73183908882636	5.02232388288894	2.65175096427718	9.01623071248161	-1.61279391939487	3.0970898940703	3.2729236334765	10.7776324589451	11.1588629673919	2.0640154698153	0.405189437504234	0.905376075753319	14.8646468794029	-1.92066062661022	12.5112620417079	4.47858900877095	4.95989414276718	7.89047456226628	-0.0965761517723066	3.0706781368113	12.148777436827	0.743245694635948	-0.0282287940389537	-2.58102998089075	0.22954866998871	74	0	2
90	4.36291506281435	7	1.82998914456325	3.55550947500737	3.51971903219904	2.38455217073012	6.82955117242443	5.88571843178619	4.49199148311082	3.44162242088193	4.30464583522738	2.83195823229471	1.52419072691819	4.35462793917597	3.12807505199625	6.50058470888623	5.79087574684749	5.38864827701701	4.04011874834446	2.88753550185633	5.45256502218612	3.84475212158371	1.57612216069545	5.43272204357729	6.94661035555541	-2.39309146082916	0.663089282624172	2.62178384828743	-1.70487901497372	8.82297446275299	6.19312395448745	0.95929129612219	0.38808899675816	7.28693977253909	3.80948146670619	0.00784123408006199	11.9520313084182	5.32134231690128	9.65463813551892	1.68145159309394	8.09855442499803	4.90909673685421	2.0048574366634	-2.11720003905797	5.81260933342199	3.72658025313987	81.75	0	2
91	4.98345474168568	6.16399736408826	5.49796776145418	1	2.69445233783731	4.57287618999658	6.53770900248048	6.17021601573033	1	5.10139600292961	1.9908861083224	3.49806481712666	4.87478426569098	5.7608080023791	1.36504286620299	4.23066099989816	7	4.28410256585638	3.89106116385306	2.81092319527585	6.83944959789013	1	3.14677580805524	5.0354443340413	3.61118586414152	-10.0950780278701	1.46142892796073	2.72250604640575	-0.0112793952129161	4.73375330592804	1.79917587289644	0.772768097719279	3.39667052253884	3.94170189196492	8.35652780844412	1.52690508516293	-0.703527509404967	18.0668248970396	-0.0247154059522872	5.91450768570234	9.61672520647489	1.10658706961949	6.80461019072024	3.98528459466659	3.26509216389254	3.75954244403437	76.5	0	2
92	7	2.87514290839049	4.50167366338826	6.25278036322334	6.92318348466222	1.40225940510706	1.66148548851043	6.43550091256735	3.06780581013039	4.4575511290104	5.40025191711097	7	2.18491444820321	4.47961961716288	1.45696799924248	5.67849263068934	4.61969432019323	6.73374634348119	5.46581852016891	5.38985561259836	6.73423927203789	4.96825789647294	2.71696927033653	7.4634661288604	8.71721657800375	-1.15394115390315	-4.7700008752808	2.50150403886873	1.70769736608245	4.5173179102863	2.52824058347914	-1.53300183665421	5.83088419223906	-0.800807270438197	2.71242428347829	8.79057161205542	1.41647609693557	4.28373825428735	0.680820419163431	0.345615906429065	0.794305101038119	0.137103642292249	2.79917189213686	-1.8038744874512	-1.16488227513639	5.33224614685592	61.25	0	2
93	2.3408525656588	1.13154202623254	6.73719480624097	4.54976459396416	5.09683202867143	3.65877955446611	1.58640899099563	2.96287147932626	2.09515430138806	6.36677680276784	5.19485678385804	2.59529965643719	3.69333887404727	4.50438602880735	3.43626493429351	3.55303223624252	3.67048006730561	1.58678643043933	6.45045835743125	2.55934764113884	4.39042622077951	2.98506647069539	6.73789139942695	3.77283485884259	0.0806005176245784	-0.835436351276895	0.346778908885847	0.427141610359143	10.1163178520027	6.40761224752035	5.29571886521627	4.6388222065374	1.40926127749188	-4.40810048125584	-1.11100209988067	-1.87163765879038	10.3881987283452	1.90282414136426	0.457107861989695	8.30036950485382	1.56625767129762	10.9551658570001	-0.598995215597233	1.16365727945022	5.45916109440216	8.01723827901313	58	0	2
94	5.15758814516771	7	4.15775235189479	4.16256522587772	3.55982511594827	2.40269294138162	5.92237776091778	1	5.38646058114485	1.84434992615053	5.39927829193879	6.7228909332389	7	3.79759211871614	5.41489502338363	2.63685687557724	1.5689273990939	3.59061863771146	5.82153583611922	1.94372440434416	6.23968806888048	3.50825984831897	1.98655732869282	3.26667994191845	8.34440982541799	-1.59115553092534	2.49854251998836	4.93005710270087	3.26996742305391	8.65415910743752	3.23477963070933	-1.78176947006713	0.518726422110037	6.6253079367637	2.77972698899686	11.409030565849	4.6301317884858	6.0640805108688	-2.78253056867388	0.688945286796932	3.23293515134993	-0.34283808018558	0.811614647439621	-0.776203403055144	-2.55778350794725	0.269731925991857	75.75	0	2
95	5.65438692322936	6.98848774677343	6.03568521914216	1	3.2938518649993	4.34258034603786	5.17009912846942	2.60250594878058	1	3.22928928414848	5.27822546480886	3.45944910550315	4.82473073908012	1.98503533648678	3.60278303276335	2.26481528407685	1.33220894780785	2.44738140379495	5.89344033987396	2.13736349293637	6.09344629849952	5.06485288658338	1.69234485560725	5.50070429698625	7.57766139627902	1.8587712769246	3.51358947564572	5.65614619044358	0.18474225824042	2.68049949733754	2.32495343835792	-0.741756167275771	11.0273470226113	5.27746120522686	3.91006754124417	-1.96026495906959	3.39239015055495	2.05249069238597	-5.86786477730713	4.81693402787276	5.91309606009543	2.60324931242935	-4.37325868754073	-2.44583021136056	4.76665404049156	0.259233578424541	71.5	0	2
96	6.65327096157178	6.67828107445412	5.66550598998253	1.22896379211778	3.7361179636436	3.03594414037746	1	3.02381456854594	5.34811829848478	7	6.75400552825494	3.09838174224986	5.46653138325019	3.06516416896041	7	1.51687362638395	6.99685994069068	4.13540596435043	2.72746354847152	2.84847692206937	6.78830949302397	1.38411026702602	3.24460640398735	4.77826849587021	12.351763474876	-1.69061575397745	1.89099996915839	5.23783543418088	8.96268772306372	7.94307892684143	-0.571339931085426	9.69105129863559	6.39400741407742	-3.89844756792823	1.43150126996242	-1.54329074485296	4.68582642975433	0.760254373816173	9.28479572656071	4.61654755225779	6.76663231702945	6.95763022056664	4.38205369499634	3.93502728548405	2.97839825584877	0.573737458717616	71.25	0	2
97	6.57649195368604	3.23247121255649	3.85608888334527	5.14704928096242	7	5.80310385511644	3.26829745853086	2.42838983556315	3.62951083419863	2.94733705505585	4.17583181235465	1	5.37570812491226	2.14384625751266	3.07706746793424	1.85445827687358	7	1.29720227824475	5.26700044236588	3.68466028588105	6.74218966073714	3.84549109626349	1.16452817440047	6.09713263540555	8.7935097224122	-0.930467594326108	-3.62185549327941	2.71519142448398	1.33266707907965	5.55292901308558	7.32755029138352	3.01453320685376	-0.0941735396002878	3.28272627825068	7.98530708514035	7.7368707350666	2.62634618759838	4.7827437804901	1.79763717430812	4.16520669214564	2.3026692874762	11.7510943305954	6.34349808636652	-0.547832118991012	-6.85257162816573	5.47776995144289	69	0	2
98	5.24778282698322	4.18011504854607	1.8095731326988	3.87183355676054	3.90439251651677	5.74099877978314	5.70641057513891	1.76041423471341	1.84285994596833	1	2.64980135112312	3.3686828286642	5.67179463724808	1.76208406447467	6.10071052964271	3.10312900448016	1.96107417870928	3.79785802714878	2.85950629945828	1.91719887058482	6.29015414234299	2.5725085679604	7	2.66627240794544	4.51239327998479	1.59265422191624	8.05063737672126	-0.480877441635307	11.1950548672213	8.1543006561358	7.691170822157	-2.6088670373808	0.883878156897488	1.19146363428015	-0.84494928118332	7.30654880847766	4.10537709892078	1.09685146955565	8.52542726315016	-1.78061478512326	6.34578949706585	-0.526887913751399	-5.65802013380453	3.12485436092661	6.58701580262284	2.88469845187929	96	1	2
99	4.85729356141028	1.42671869337103	3.24315862088123	3.25665894215061	4.19671750851682	2.23533461810714	5.36742896567119	6.52184203545958	1	1	7	5.4155448609429	5.69145214270437	7	2.76725044189051	5.12482668671125	6.91367450786521	7	1.36116920418439	4.97863966753528	6.00299899435202	3.305080324362	3.84030854214127	-1.41687786808087	8.84515030498704	-1.29052831291476	4.80032752091221	8.8452089096357	2.15628686707399	13.6257331886179	3.84453727188054	7.43230551801157	0.751884579616607	2.72411288112936	-1.1505912396835	7.01626554449416	8.10243560206317	2.32990024061352	0.294074740959971	6.31153092574566	0.912845474634864	5.78495356172883	3.29245915064782	-1.11493072061921	-1.80904475565238	0.497693756157593	89.75	1	2
100	6.26610757948498	2.56959858580513	1	2.81233092959412	7	4.17680050364089	5.60782958970415	2.456954318471	5.16405211468194	5.66813220836971	1.18879374222018	3.83528631158596	3.61140423895314	2.09196324264763	3.09112012102114	3.47729433031905	2.55982178524236	1.06310105826579	7	1.61525583433096	6.38630612432553	3.63679423871944	4.68951246829478	-2.00831114360297	3.45909739299914	0.401244552125699	8.71223801606387	0.526409213051853	1.74091785258905	5.95168859830802	2.7969007349418	3.89772618899852	12.1189295107894	12.5703384308067	2.32935336594737	10.4444869114865	9.71329955870162	11.8722950239741	1.00336944428675	8.85607902786873	8.72917090306751	13.3909769930653	-0.319802262679539	3.82770635349802	-2.43334823370616	2.83678971232254	104.5	1	2
101	2.37158233500081	4.94297246640758	2.2759950112401	1	2.94859789875164	1.76533955439803	5.51551444063063	3.78783686946215	2.68542739267607	3.76727886775344	5.01651032995179	1	4.75884905968674	1.58917320701108	5.27263073780904	5.18757660211681	3.62862611342192	5.19318274667366	2.71436180555109	4.30626086487066	6.93914395934635	4.39331206515031	2.02424449038751	3.60862330975285	4.71949506385419	1.68615739866099	-3.74977339931162	3.69436626287413	3.17232686383124	7.80711078032022	4.32735601032304	1.98416765439702	8.90003437643447	0.218753195523902	7.02283309293554	9.86883256024297	5.96282439845149	0.237069975130046	7.29696104768473	5.76381459318826	4.4477956776386	2.91622213595339	3.10671640848991	6.09205235432767	1.79753885351285	3.32594970905694	92.25	1	2
102	1.53555825857311	6.99641319423407	2.85401723827407	1.12215865992306	1	4.14262915928431	4.90153181536797	7	4.39486969580726	1	3.81581963435274	5.69799073578133	2.63729714947481	4.5190396778832	3.22287929423664	3.9320776707522	2.45618726650069	6.36698151180228	1.19181836048949	5.7725956872268	5.01698440298962	1.88164576334408	5.7967572508167	0.172651995084206	8.70978765717699	1.60338534758521	-4.46020973298554	5.24852147371138	2.36118382429851	4.46683836616614	7.21900718439582	1.66262030780067	8.66677509462042	2.6368873340686	0.955132317632864	-0.583907507806474	8.97104002855062	6.60142864059435	0.823507734932013	7.48790557641696	4.5181986005341	3.02484477628246	6.90690667667933	-3.58372944720277	3.24336791790711	4.99755102886765	105	1	2
103	6.48296879834086	3.75446867064437	2.75542451165584	2.55489676748518	3.47092527226465	2.8852300158476	7	2.16108597849281	2.28160362125167	5.7085630424685	4.79201097295485	2.15516794350389	6.86585768247202	3.54660679061241	4.04587520672002	3.64512292076269	2.42519585925174	3.0392041821057	2.89737990462336	2.40045327089914	4.2106173150253	1.87847059759379	4.56140721401211	2.16593563899697	7.68199566553696	-1.26258764154397	16.5232910665515	4.61388299973575	2.07319665977336	4.70080580704686	5.22411622391313	1.25782343106593	2.62908056803707	5.46353871060975	2.07080565964151	5.67704109810038	0.886493162647971	2.13951699436221	1.51558548973785	6.88708744566952	2.64472497853963	1.81329320784047	4.58540586843657	1.66232275099869	9.56877047525348	-0.952716381627613	85.75	1	2
104	5.67433416813614	5.62750196515836	1.69083257739531	3.45837449472021	3.77872862633615	2.8863721678167	1.79746641221918	5.98916003188992	3.29169764002712	5.91099291137712	2.26525634065349	3.19981547148644	2.00524961417935	1.60854223249766	4.06739557416998	4.85978710832468	1.56443970061793	2.69076738653024	2.57811406065083	5.31547713001771	3.91983178233473	6.31077271359821	1	-0.642213942443742	8.26805878465459	5.70918583082398	6.33260804515024	4.76155335854238	6.33480581668094	8.81502702580716	7.27633580696704	4.19943304526262	-1.95457424484448	1.8564138517388	-0.0554131625773182	8.70904124101181	-0.825010378903586	4.77842484974448	5.91369890093712	3.26009822053879	8.29834491971766	4.50465391555986	-3.15193062259996	-2.37913207771716	-1.17392184529068	6.61382936530774	104.5	1	2
105	1	5.47531884095401	1	1.36595967860634	4.48978183991775	4.06723700171973	2.8675935500725	4.41648254334529	4.37479754790811	5.70625586379	6.84411277785854	2.55784301918329	3.61409632901125	1	4.8938486838819	2.67574028516299	3.0391024754811	5.96211769233091	6.61940942490434	6.60062862164282	6.23971121233424	2.08301114179365	4.64952680505625	3.39585711360683	2.51450583507405	-1.04886366464523	-3.52139580049828	1.11016082126443	11.4337595325078	4.56296690286011	-2.68239538703614	-1.51999655532331	0.156727801390747	1.90399119038694	4.58582317214767	-3.02164482833461	7.62523122472976	5.82138370147631	0.93282472687855	6.53604660650623	4.87759193620467	9.12965642310756	1.52316729374575	3.0603966939429	-0.640110133955996	10.0822113516184	108.25	1	2
106	6.51916248690268	6.44338370783856	2.51983775411534	3.13731329586243	4.13184596407332	3.37154881310667	5.04898086462529	3.03692587924655	2.11562888310476	2.29153395691065	7	4.77873118635777	5.31702485314263	4.99769106751065	5.8436830918489	5.99809108609925	5.626424479205	1	5.7302947789109	5.22790621259788	4.93607857773019	4.39210926011412	6.31461672950864	1.34397807432233	3.46985663815426	-1.18005032670762	7.12949828416805	-0.448412584460526	2.58286466597254	5.27204870104217	9.47019678641907	0.456200731877916	6.03673585334068	5.24489129938816	-0.796735693333831	3.31394986916994	3.82190437587467	7.25324593305906	6.21892073893918	4.16007426762563	3.09843809196005	11.4598352159237	4.5575207974553	8.23057619704097	6.99551090896714	2.46544557666191	93	1	2
107	1.28316076117923	6.70176260317753	1	2.39803998416098	5.01607036041053	6.43571423860137	4.45614692941079	6.56672128931727	6.54406091305467	2.50267623117413	7	5.0491702398994	1	3.88874601820711	3.76794640400484	2.5595670885964	7	4.52533066925091	5.10383466261179	6.0936091975865	6.38079700385835	4.01545426839673	5.26047484341314	2.51260508115468	3.36640034632614	0.444025536641126	-3.74557228129779	0.963762520374916	6.15336902123733	7.32605249992618	4.69789890368064	0.00137161668029625	-1.14961318089526	0.398906297388383	0.800401450202142	9.00772165557252	6.13564710026045	2.2915481325866	1.19134929842988	6.44564702790976	6.64876362020836	3.32020491400797	2.54968662966564	-1.93148675727653	-4.14858636445481	3.47851240229201	80.75	1	2
108	4.7290352667274	6.09192477896465	1	1.34607168781539	4.1349031038265	2.36976092197974	5.08074604985415	2.34489774100358	2.81915294988734	6.16675884753037	7	1.61616726293495	2.25828771663442	2.80773111692374	1	3.63471201312799	3.74931722069564	3.5372140899975	6.0413634387164	2.65831434853015	5.62306817850075	3.5249288476598	6.30874403479585	-1.31326030544255	4.08050384016184	1.82588188233752	9.79621455754543	3.45257546551582	10.5711425771366	11.9712222903864	5.01113513323912	5.79462995435634	8.03789358719326	5.6085744509388	-0.492975346534694	9.57926048544673	0.896820570285136	2.84000236734312	-3.68011129385771	0.437003826666513	4.16898451793154	4.6508622825261	0.276838892887361	0.520095358001961	8.32364872889985	-1.71169560915001	94.5	1	2
109	3.95490661351281	6.86649994989984	1.14030265084036	2.24264026370849	1.69976467034832	3.83778232563731	4.52776362325363	6.60442282200566	2.57422758082619	6.46830293157281	4.28521673736117	4.84731672990216	5.81810165573031	3.05881185518706	2.91595415895387	5.6356984501472	1.9830171191433	4.83111190680279	1.81439132697044	6.64160452425416	1	6.15849547045747	4.32223788662975	0.47418219374991	3.46494944076634	3.4371277517717	-4.13383994842678	1.16752597422935	6.61358625246475	7.67655699221357	8.60992588751529	6.03146390970239	1.24532919247881	-2.67084973843418	-0.920437166503383	4.48143972519567	-3.95697969170767	6.31647775099746	6.11481415135846	1.09537835454408	3.95624551466645	3.24588633864377	1.4021441672783	3.82902718182983	-2.19641790913582	3.30131091723892	89.25	1	2
110	1.63126889980827	6.98658962306771	1.2661851974875	2.00228979603949	6.0643189111372	1.60238915269994	3.66149371307016	1.53708009240271	1.80733401164172	2.17271039809683	2.15059270698662	2.81898615050059	5.71405139174431	3.27163612320319	3.9010429044292	1	3.42067957827155	4.57125588755245	6.10231928112549	1	6.80559988259503	1.51234266534847	4.17375513579878	1.49948703616186	4.75904625055952	1.8873502273028	-4.80865824237005	5.03297328644312	3.13169663778559	12.2832409728052	6.40001902650554	1.83494624340345	8.41482820098215	6.7398622117584	1.93210502863226	2.65248687211465	5.95389443784743	4.39013632677955	1.01793516154676	3.19819507182984	4.44134208010423	0.131749454454219	8.12640003910725	5.21865333365646	4.1714664411124	-0.312827867379609	93	1	2
111	1	7	1	2.99235919191774	6.57620650733004	3.89567539670034	5.69852501496045	6.15633448354349	2.39840731248028	6.62285747148854	3.20540810288806	3.73776328966669	3.04668351065389	2.33261785280505	2.51660754932515	4.38084105862972	6.78199558941825	5.77250333644003	1.38359021591098	3.41287623726032	3.96562769129915	1.42767888979157	1.48924291646005	2.32526701351822	4.19265978872419	1.95673131634305	-5.41072583362723	4.26291295420222	6.35490643523089	12.0037916099977	8.47546327663347	-2.41471188388988	1.3479338518113	7.08537438873658	3.81677725099413	-0.217606973512909	-4.03471242973161	5.70698870626833	1.5143762917296	2.462971037331	4.74462289845155	0.434373437423418	1.29860446153957	-4.28563606951039	2.59352021428502	1.35525233303509	93.75	1	2
112	5.08129268677239	6.25123307133354	1	3.8530528748328	3.40850873960187	2.01950946630484	4.56328873384259	7	3.56440079061391	5.32503261014786	5.22225078949391	3.93746625540548	5.15992284236735	1.78070511172465	7	4.53886607567414	1	7	1.55877378983773	1	2.82601922550166	1.21169094079656	6.41472278385235	-3.42670608223606	3.37527176948248	3.30557865264405	11.61099540766	3.40218414920584	-2.02772431932702	7.13737917527287	-1.75483746323799	4.13038841310642	3.71210311194669	5.94181435485532	-4.60053746566164	9.11722022030299	-2.69652281651555	3.63942211906245	-0.703938405221773	5.22772675567892	1.35358870081354	9.96430454158351	1.34907156340433	1.39458531993015	5.67415016667197	6.09482957070222	100.5	1	2
113	1.76175395808904	2.86909191990634	2.08057921751285	6.94376226522642	1.53508453337441	5.60694204602788	6.65831319213967	3.61798355993914	1	2.59779473283178	6.03594727312131	6.64862040946009	4.82711661062496	3.67735308418542	6.3320521192519	5.57470082824732	1	3.62418616534399	7	1.6380219800019	1.94183465759424	2.9272878628768	6.94139352412361	1.42310912127646	3.4030902326488	-1.27712928856722	7.99294726905079	6.98004906352295	1.83838240074389	3.1459478221694	8.12401988837197	-0.312360140440406	12.7221477400043	6.41894712947486	2.96399837882107	7.35807996040406	-2.09517895705261	-0.272373506325215	2.18877652323585	4.62109566984043	8.99485422006964	4.10603430622402	1.37268829341259	-3.42346642421861	4.25347378332446	5.81418885859097	92.25	1	2
114	4.42154954749752	1	1.14967594357625	4.94266480207889	4.71304078954373	4.38661948876079	5.71684405302687	2.02098051449194	3.92308091537096	6.33387113123405	4.59345384444257	3.63990956834984	3.30600738536458	5.38141865532092	4.71039748371451	5.78229875997081	7	3.63824287100117	4.9563156309942	1	1.68318029276846	2.71426747059521	1	-0.844918703367729	9.30730846681934	0.38078091983673	7.35569174165861	5.75543318188146	3.72375042029117	8.44064636230653	7.3398649587002	8.33986687212004	-0.416978867097749	7.23247753842739	-0.242285106328456	8.19882398088493	10.7442991414614	5.44702857107566	6.23208162719544	7.03083466249717	2.85393975790954	1.70049849613277	4.96083274183191	-0.159322170376497	3.56163456506569	4.18378508016086	86	1	2
115	4.73487832646698	7	1	2.50377816681622	2.86619647819635	3.43869631934916	4.15865389830957	6.95279147283117	3.29160061822981	5.34939123941497	4.97774532553719	1	5.65208569031761	3.5946362833497	7	2.56361102668533	3.81316491024615	6.99840367413468	6.95640654130449	1	6.69659215192009	1.34656519152164	2.9553547179252	-3.699884251822	3.89170632299792	3.03801135049779	10.3203780713807	2.78036913182095	-1.96402048656607	7.18804323972967	1.09317022861616	4.63612928146348	5.85734071120122	6.13316364191113	-5.05053240287502	8.78738002337099	7.75032963692259	3.09584967544739	-0.535458964230461	3.82767679844638	5.88672856787526	0.731737360141765	0.102733581203231	6.01480508420402	-3.36420705713796	-1.38095491056235	86.75	1	2
116	3.81525625607701	6.40045859956813	1.49507861820742	2.20585979424577	2.65690256496565	1.72655473496842	3.23371419753531	7	6.60232648475717	4.71855157517733	4.03896489681461	4.85282677326195	5.84508240246742	2.59613620450867	4.99426357461619	6.03162554866946	3.26659754336974	3.82208199387226	1.48204167341369	6.50080939170316	3.69913969895442	5.79711890609767	4.74993645385455	1.29410463220403	3.63349424819185	3.93569144957488	-5.43852433739507	3.15611973094557	-0.287071780558908	7.62141721389492	8.69054005682761	5.6918903731798	4.90025998875311	-2.54877447641203	-1.44406305827543	4.53319901156273	-3.14918303962784	2.45400952279388	5.80163637578322	1.58986545097072	9.67303380182986	2.80126519716728	1.38990577549539	3.27833233032316	-2.97931968470247	2.13008574155067	82.5	1	2
117	2.02297825845672	4.88150261846039	1.3408515799629	2.40751911020384	4.85356179585825	3.15092889343342	6.17011526749023	5.4238207734414	1	6.68748171680372	4.74711521085231	4.81650920603454	7	2.81381174194128	4.18015380907952	1.38350668241958	3.53159390273767	2.28725888402908	1.14930814105155	2.49423339670451	4.12533433056542	3.11688690181521	4.41745349243424	4.31160676984722	3.22000833142611	0.125721881925678	-4.66109528663058	1.95105568415232	2.05127752663165	7.30328699074175	3.718940613924	2.67805255262922	3.69814877264818	7.08593227043963	1.13072847328887	10.3311628993589	3.52414154840138	3.67513746495257	-3.74444914626436	5.87698342231354	5.9358616578746	-0.631167153522664	3.06417688747038	0.301826311105854	-3.73414572883777	3.8201108758911	76.25	1	2
118	2.96718415551566	5.86717530408214	1.52841726530135	1.84891982299544	5.71307174467822	3.45680862076158	1.44721916222703	3.6476215189842	2.10615938769298	5.15850741305831	5.39457962323219	6.31541411581098	3.58444971819974	5.03242676087268	2.49344761211945	3.15762060016223	3.57156173155402	1.13619593400051	7	6.14305473246079	6.65888544660464	2.2914740905669	6.50362988361051	1.74931168555461	5.12890963407016	0.797426166725313	-4.20416085554644	2.3130507306021	0.477238041783082	1.50878308859356	4.02818013452154	4.61097170381753	1.5520246892942	-1.4521590305437	3.36266989654624	0.37991518924378	11.1978186454874	1.12322522488943	0.525725501786668	7.51996363742675	1.11403583470087	11.3421087361937	-1.19958100494167	0.761199053474229	5.70987887659877	5.27052418123626	94	1	2
119	4.17296456830876	1.23712638156476	2.94220970050917	3.32338551699438	3.39926386492469	2.77503324178331	5.60797823055461	5.3775826360825	1.60849678941835	1.23994089875866	6.56258508350303	6.824174722228	1.58111969892275	6.51294900392097	2.70741095576583	4.65148305823634	4.81519754079289	5.84538776717829	7	6.92830085141096	4.65077092079088	2.17936352142382	3.14164188586076	-1.43776129389101	9.31492339975547	-1.19942890145166	4.19964144606891	9.14256085530851	4.63172701683084	0.874104084570222	6.10494463291093	7.59295361886021	-2.55363879155279	3.28721281268602	-0.709402002917234	7.86039819803004	0.904473484681891	1.1417143503788	0.0518292658723087	5.74830594127605	1.48223883536281	5.48826044485599	3.38892438217461	-0.10091603988788	-1.62469445661973	1.47379407098918	94.75	1	2
120	5.91681154714637	5.60890946584863	2.87494849266019	1	5.81609794551087	2.46551106110545	2.72534129150462	2.03292638676876	4.21056379407701	5.90786415859103	7	1	5.3107947867405	2.5469177947625	5.18244105924661	4.03150288660655	2.70425100551837	5.25229464770382	5.71505918876445	4.64591776979951	6.87713413020528	3.42922608920361	3.04899031694657	-2.26446681254492	4.10658994414962	2.97511737101025	9.91003274438581	3.62753636281742	6.47736606895333	4.37493537807811	2.06289556758424	7.7801361803602	6.67983882614302	1.58684192562222	2.76686995501318	9.54714329276794	0.776371367832449	7.08607742756139	-2.07341798285367	1.07053770365276	6.75505625112954	10.0357963631297	-0.0497375727503908	-3.72180949450776	-1.58196975319205	10.706382366976	88.5	1	2
121	6.06004807719776	6.16598663181195	1.86723651396016	3.90865930256921	5.40692193038216	3.50851410173176	3.64187772587688	3.22534675657411	3.48353804500868	4.34466619262764	5.85104302088101	3.72134967674299	4.72554193180759	3.74190679488852	6.78786586175125	6.18368990992979	5.01375529892168	6.22031927017609	7	5.07905248106079	5.15533488999382	4.68253851373129	3.6197540885526	2.45261652387001	3.4529944538819	-0.67372070858631	6.81681536103815	-0.445662724720766	2.94194042019746	5.96981923543019	4.82659662588255	-1.36203587514247	9.41040761054487	4.74002138800236	7.41500969730898	2.50242814742177	3.08002309392535	7.14027891874221	7.7392996796525	5.03815436499245	6.20422295843723	11.494415193975	4.000792886135	5.68060176480975	2.01292292062922	2.74026937083087	92.25	1	2
122	1.38021961998596	5.58763259457447	1	2.35148615021457	4.6939841754063	3.09062428195339	3.04939576127485	7	3.22261347557307	2.51779583249753	1	4.7694180478653	1.53033128523735	3.8722316537919	3.90942323213937	3.04730861572278	6.78227259311695	4.85497835703858	5.00131240102667	4.04660070617109	2.24188618748172	4.45105827362288	4.30702190088463	2.50086155634166	4.12083009601197	0.578542261856955	-4.28289606828616	0.765362727817099	3.99863198195697	8.09840636427058	4.52016583398839	0.123480607967419	-0.213642029045477	1.30119341533405	2.18759400924134	-2.04157852012279	5.63356866656888	2.20568042319131	1.36361373728912	4.65970431886886	4.53195648887603	5.14234061707012	2.17297489135137	4.20806268652719	-2.30907424660698	4.52702340261171	86	1	2
123	2.69212923285545	7	1.22999961910394	1.16019012829712	3.04491126052607	5.93949874602201	6.72086248447316	7	3.38798816305491	5.54450584512643	6.74283563609703	4.78267306701314	5.19357085097609	2.62891592228453	5.83237692862574	4.22822277096682	1.06028198183911	4.27316476538742	2.73535177963099	3.93732428886022	4.03696004221738	2.53323348580527	2.82872613451303	3.5488391786453	4.79137968485627	-3.55601690162817	5.62953541234795	12.3921963641488	6.86554460168055	4.0714972764219	4.9622646616494	3.02631882441929	-1.94699266442811	6.5950255555676	3.59481494368874	3.21457390860503	2.32836775148627	7.5893277579494	-3.62097408269921	-0.122527883611721	3.33964772668808	3.2487293821039	2.75114803530449	-2.72902311671697	-3.01586874437981	9.99685442069574	90.75	1	2
124	3.15510058724844	5.58521514809041	1.19357503121783	1.72927142585857	5.48282323446412	2.31205072701245	5.09709993256943	4.46207704470399	3.74574683552345	2.37182937670034	6.24245113246531	2.55458416434087	4.68086210615468	2.88442787831707	3.24871714253396	4.87311252947971	3.36714633760662	1.22471534050424	3.71081486741384	1.4291871049208	4.64453034975225	1.64010914468081	1.89855762615387	0.195904135144619	4.69713702026803	2.70262751270444	-3.73507932253947	2.80059754202973	7.03437244965326	6.62351860523176	5.11723527361305	7.17851477626889	8.73475058990452	1.97925453315516	3.25227235266155	6.5214507452419	7.29701491645138	5.43642789601854	9.66146575583262	4.59681560217684	5.41680754952027	9.56644989788857	8.67343769662054	-0.808730354151257	-1.93809916113862	3.57070341288602	95.5	1	2
125	6.75262251281081	7	1.86865859158378	4.46025453891881	4.63945269811236	4.06357498472031	4.72984349289965	1	2.538973509769	1.71190125541784	4.5788060115772	4.97582572545211	5.18419398489881	5.96451690751701	6.06007949502641	4.81119191972079	5.22170861820417	7	6.08343501458905	5.28983054215764	4.67180121202318	4.04396635166253	6.20366080656269	2.1888777732096	3.52561403947008	-2.23661542235668	7.05184688318205	-0.859201625732184	2.600154587818	5.26582008618792	9.27782421158876	0.010461595360916	5.35339629743918	4.69746781231463	-0.413515362531604	9.54960695044244	3.09609492980541	6.52905701973909	7.40314733627755	3.96486871789328	3.53597932768198	7.20654650194657	4.14063405771149	4.56124415323527	1.6043161219593	2.97209007490353	83.25	1	2
126	5.73917691133876	5.83835146464499	1.86684240242567	2.33249758289686	1.83011136872785	2.99915970183765	3.67977897736639	1	3.05643225794053	4.14441636226549	7	2.24408952797078	4.16474090356741	3.4949683851304	3.14791393400804	2.86310393317295	2.55237839816882	2.2046129036302	4.06242895399887	5.16095742329469	5.8197442907893	2.82629806521453	3.25569943745033	-0.470508695573094	6.91413599256281	1.4646259351687	9.7714710895183	7.06622739034173	0.420325753266291	9.35464984151995	4.42057777571555	5.65427371896209	-0.479970331185636	2.30911655177903	6.91655485493385	3.52976509541096	0.732540645909861	4.5151929777584	0.626093640429899	6.49247309405894	7.30670464515836	-0.804160534756278	1.66571647618481	5.84370927930637	-2.01157083642069	4.77171442146359	74	1	2
127	6.24344255021347	4.35409362359556	1.7512838476296	2.47584245399339	4.05613053441884	2.13177502692587	4.39141086412803	7	2.74442868858511	5.71228890717926	3.00031643662227	3.30297687635435	6.60802284423693	2.75590481431464	1.32435389042188	3.5282291117983	2.40295649985508	1.27690420479746	4.99992131781259	7	5.01271928930772	1.20466649371493	5.33239442335205	1.39192885501159	6.50462098559064	-0.362287327278019	16.8122850345173	5.08114438649018	2.65868624783104	3.33713731619639	-1.9196009303376	2.38462025706825	6.76300504213593	2.6781222025998	2.29382322062937	2.68421858053754	5.74844102153902	8.95838869996154	1.2506766787687	4.71325004593724	2.88796658355304	2.28327284958121	4.07348568280439	-0.194678421325365	0.456136406431247	-0.575339030548133	76.75	1	2
128	1	7	1.71939165519966	1.83390867134676	6.66592261310576	2.38343091059811	5.79905567934838	1.66336506334875	4.76717153236314	2.98908141345978	2.76255058324619	4.88814439283607	1.14711958679321	3.38447204303215	4.65123662874358	1.28564248981048	4.00289294014302	4.96616771447883	7	1.18079842506038	6.93867243080367	4.76972053428413	2.66450596282772	1.79026212375822	4.07146381251846	2.05352344546318	-6.10494719783578	4.75405726629028	3.72688542603558	13.7581376499439	-1.63318601414122	2.75475280975593	1.5226091196779	7.64111281494076	1.78404100229197	2.46731955663246	4.31596313697432	7.43777970018289	1.01787561771993	6.19563181278359	6.45783133069473	1.68494277029168	8.51612700715413	6.00581619900016	2.71421474472711	0.265003683857132	72.5	1	2
129	4.70889237181499	7	1.01438364730262	1.40710108718502	3.81566340088045	2.68733332333103	1	1.52937754979908	1.51232417813942	3.04261091220509	7	5.62377015834349	6.29280297117136	2.09553534660025	6.99543428867109	3.43548319807608	2.8730806919227	3.52882355223137	6.26433687506247	3.1702185513677	4.74133600521014	3.30460590352	6.5726389876802	-1.06151258516398	4.27418540713702	3.27936541275302	10.8729693826685	4.01065179359626	10.2190012019587	12.1550583491737	5.77632588609619	-0.400520436366367	8.25518947550482	5.95781454993947	-0.260836188687291	0.0174115847572878	9.99146074556167	2.56975405923701	-3.15068854826347	1.15959075636258	4.08041612685775	2.89184226120591	0.484778159701405	0.555676581239871	6.3836849503274	0.743032506321784	95.25	1	2
130	7	7	2.05659883003859	1.69823587023977	3.69404752143468	7	6.26675622945351	6.11702195486332	3.2890190496218	7	6.30741058224722	2.05742444514847	3.29894923437743	2.85647373662588	4.38499567971963	2.08701506956819	6.15020453251344	4.2709109342692	2.13625225405178	1.62447925214514	7	1	4.00593240533591	-0.856765658737092	2.7691725548409	-1.45694480730119	8.66157939519807	5.61601022509738	-0.662242191780478	9.43997050976876	-2.91915966912405	4.18000093261818	1.15385490940548	3.66025075130227	1.14644138537045	5.63770405259446	-3.60470476007608	7.53669864501448	-2.40478067737879	1.3196127099938	8.64046369993169	0.621679611521292	-0.581012051320469	-1.22874700480156	3.33978966318815	0.117595531413905	95	1	2
131	1.98000582442286	3.40824024176325	2.14645615827374	6.52492676474686	1.7527551720855	4.06026774750546	5.51655414242382	3.72465831344836	2.98703148079627	2.93081785965888	1.79696982389976	6.0364827123934	3.32129760478686	1.63770881452505	3.41723323791909	3.93101686485252	1	3.8269892941571	5.9370248703316	3.90746684437684	4.28167978233544	5.7547363823083	4.89979260716938	3.75831480523918	3.73307685112523	0.353535397653737	6.26286076948528	7.4212777359441	1.27270719256902	2.74083933274446	3.51181092639847	0.759808900864195	11.3954498045687	5.11902114638437	3.74314541441945	1.70429001926758	10.3913857733685	2.02670432379811	-2.49279571963256	1.35358274020753	5.054826155752	2.15394045993159	-3.75674232793825	-2.54353803905832	4.63726651024747	4.69241447953726	92.75	1	2
132	5.72245765133479	3.52662581956206	1.58254665409542	3.44517638367809	2.658246584453	5.15943477849761	4.97904623206185	6.92475764059365	6.80630235572905	4.99279843752051	3.13349963959111	1	7	3.05032693772067	3.88675794444638	6.13838974494115	2.19925649955589	4.55954294985216	3.11948905630145	2.1882948877083	5.55629252980161	2.98130810236156	1.02505520762504	-0.0190340540831183	5.94564272452617	-0.223675022467354	8.93659108559062	5.58572065755559	0.330800095068034	4.62822011612785	2.00471183634706	2.11528982574514	-0.262304693355958	1.38651404008073	2.38612029003752	0.78149528144578	5.01086370351099	2.13289702725933	-1.08530888229153	1.18533254329987	3.07528045218768	2.38363431758508	0.808337294859151	3.13187968437135	-1.11219577460427	-0.673886024728204	70.5	1	2
133	7	7	1.47797483235776	1.43173838260048	5.08649487551864	5.18570707350592	1	1.16066351703693	3.6258335105791	5.54329229118172	5.19540826620124	4.3828756127525	5.4480891120754	3.6850064332864	3.98013879980449	4.82144967028343	2.98192035748862	6.88769570620954	5.43143424121832	1.41676935521424	5.94398128721897	1.79483169807685	2.51026677514479	-0.567750284421472	2.43212020861544	-2.44483394799389	9.13420273491151	5.18340563167941	2.6709306051925	9.20570086871563	-1.57637105980281	6.30249262019693	7.80965914601201	2.0765741863649	1.98291515787784	5.81464924373379	6.86727634248212	6.55484147420122	-2.701716510847	0.637625525818708	8.2848960599675	4.27177656603097	4.41558658178081	4.62182682369463	6.71783931146087	0.947145168922879	101.25	1	2
134	5.76114454598292	1.72115951220775	1	4.77367519737421	1.98865722907087	2.43118292106699	5.02593738522001	1	6.08825727637542	5.30540410466236	6.56898842114801	2.95423609989555	4.40861209500223	6.17583874848892	2.12788095943492	4.40308043940511	2.50631900772595	1.92225349906548	4.05394864048359	1.20194250463187	6.31747929371781	5.88916753771989	6.51809938424747	-1.71578200536178	6.62769227187894	1.20600259361505	12.2495209455504	5.35519042545693	4.1840780985988	2.33862344387963	8.63222082614349	4.85175003945018	8.72888194980196	6.87162232975256	2.74751574442059	5.8510719967243	4.65472948017061	5.71112351705943	6.62682589284024	-0.818542704613615	1.71056528962273	10.5762119177932	-5.41161345233616	-0.381942709165397	6.08342890946623	0.918972803059849	86	1	2
135	1	6.45636634191211	1	1	3.82408823810418	3.77288893097552	7	5.05169084566773	6.01477096937122	5.17311511238433	6.21684668090352	6.86583576847997	7	6.28347416150033	4.98457445580547	4.30291417892503	1.0541008788959	5.62490810236608	4.99563767863759	2.92651294820838	2.61487315358879	4.21299826655742	3.74485239374545	2.2570446571189	6.36040846163866	5.22855315381218	-1.40421390216759	4.21097156236769	2.30499273047745	6.51528913926228	5.159487659601	0.933621915179072	1.44600463881148	6.76952320591797	0.109779201230905	-1.02766159180062	9.42616570835767	4.28494890848997	6.23749338995112	5.0223873753542	5.83444322362808	10.6268953020525	7.34416668017285	-3.51584309726436	-2.35635967780884	3.32173177571113	90.75	1	2
136	5.24776510475592	6.12250603099491	3.03085252954872	1.11242031237074	5.5386544308675	2.13918476034125	6.58874442942612	1.9220333921515	5.66886429598926	3.0827795786175	6.27325481508762	1	4.02377209366603	3.76920131456358	6.356788374261	3.3260695638299	1	4.82682383051822	1.30985256954797	3.69433321234085	5.20022977525305	2.89350823085601	3.70067072836365	-2.12709987337256	4.62636756483277	2.54041660178365	8.99214870140676	3.28789260091957	11.7601439731	4.56149270420072	2.47414522977884	3.34018308987204	0.198024261271273	1.44960554027619	2.80232203238834	10.3246427064533	-0.0808341958219607	6.74199670233512	-0.682227403092307	-1.39082734353865	7.97614388142837	10.1221598293424	-2.89318088019493	5.35978555419636	-2.32264986072107	-1.71362205935304	91.5	1	2
137	2.15224773951215	5.61039712042791	3.92330912700618	1	4.43139072606225	2.65851861677356	6.51415938521883	6.08907016446808	2.99264210040917	4.56404419566111	4.90659536495089	5.78522517750882	5.89666555705752	2.82472059660725	4.20898523158262	3.91952474665625	1.76888449079937	1	5.59015105204166	3.41816734215365	7	5.66182757798059	1.47182501594537	1.79700723209477	4.17205766277471	-0.846633263929777	-3.3442950910592	0.492240061100307	1.75129676418187	4.98872731739843	3.07600392546186	1.08853635287518	-0.0830625455797154	5.66371948766921	3.14801647044776	2.28718881973166	-1.51679094176708	1.01645830017144	-3.94281031839738	7.08628336903802	4.93544581459877	13.5723269075564	1.41217684245261	3.36977481352206	5.4699257495733	7.24720021464072	89.25	1	2
138	6.97741122922043	6.792575345256	3.16422164897304	1.64824965188094	5.41064302654112	3.66244793856126	5.721445886819	4.30882562794407	5.2712252056562	1	3.96565767109412	5.42739846728895	5.0425769889705	5.66169240617945	5.73233086594463	4.61219403646791	4.01868120116575	4.66186220354269	6.9842880018011	5.83208500827424	3.43428288149116	4.66004695486115	5.62125517604065	1.74372688289429	2.47298079035168	2.4558613970118	6.94237784111903	1.47377131086685	10.4881241517434	7.71550644790498	6.95714784568089	-1.02927426160208	5.5831434044581	-2.69648011218218	7.48619330137992	2.56256154009148	1.86242076733608	-0.599307430470304	9.14393300546314	3.67147903783895	8.80534703206833	1.92270555044326	2.20318953163567	3.02137355125012	6.85820028650356	4.05514809171758	97	1	2
139	2.25422441032669	4.47462556372892	1	1.0801421136948	4.57801822276623	6.22532236129571	2.75950297114621	2.89944489020164	5.98680013018198	2.46882362722108	5.99477275416384	6.50322747936463	1	4.66850021799407	3.92021731076032	2.58141824822047	6.55387024874389	4.97153085650286	7	4.92726306435528	1.33893362812093	2.94308549019556	3.23561085895683	2.7270093690654	3.02193316275275	0.445268227120748	-4.54233333689474	1.73480690554891	3.95401389267478	8.67058719722293	3.60935306073221	9.56421362953665	8.67835378885685	-0.275509568075601	1.46684729334458	9.63313456994148	5.34515586886096	1.40387249926323	0.977294065505942	6.2722831939267	6.96067168635373	3.09411668638253	0.732493025928098	5.03745394650865	-2.27004043588076	4.01933633595448	78.75	1	2
140	1.26183515286241	5.50083939519806	2.43525391901496	1	5.36206967638559	4.25636270468713	5.66615149591212	2.46446537550297	1.55556185991781	6.0156400679962	4.57530328681302	4.3622620355465	6.31188804008484	2.68252698020154	3.93177701491063	5.19750310182396	1	1	1.89939684875548	1.78887536884996	5.2212807640509	4.1939679568223	6.28663722473957	2.82380800777079	4.07247470392755	0.56168603475499	-4.93608079375279	0.120955208827629	10.9294922764482	8.3126973950098	-0.960210000802622	-2.83342461543283	5.93732318612558	15.1143744563989	1.29098130601911	3.62556788082076	3.53383441432786	2.64832380259807	-3.74110095896564	3.85085233426677	5.25529065224457	10.6902660027729	-3.90610310167664	2.15362692013219	6.26558961757272	2.51623694185169	86.5	1	2
141	3.24799792978293	6.40508040750226	1.36851872945946	3.25862905532744	3.12819317601808	1.95904051589958	6.57974734481506	6.98861166742871	3.23909719749098	3.88222801427856	5.81567605665737	1.1701065442174	3.66205653888458	5.01384874064846	3.73162453172862	3.79655761374231	3.3767165930942	3.16392795461801	1	2.74187549237499	7	1.44856598358567	6.17512847075778	-1.46667039456871	3.0918556388277	2.89804742026121	10.1783056216935	3.97808337192209	11.9482512061266	6.94542846584876	3.78331585161953	-2.75127059990737	9.27689188172326	0.715170140074516	2.09198061185502	6.19324155079905	-0.808856970609495	-0.443219691646487	5.14498191061381	6.44092297186653	5.60292393386933	4.12605608754279	2.87914633882555	1.10502662243536	0.74563707476566	4.84365340521111	88.25	1	2
142	3.32486279396659	4.0154109363982	1.33593131307012	4.14303442253537	1.49935166994973	2.39860357480329	4.59093862714138	1.12202931781992	3.10956166829751	6.70353697518694	6.10103210520615	2.79241341787557	2.10197518107529	1.37709806784912	5.71732984832775	3.49546817076679	1	4.15842098478865	5.6524464721059	2.88060334755886	4.59432371002583	7	6.23419826073829	0.00298762043646578	7.34901401367939	1.37924921920903	9.72359811324488	4.47907005301823	10.2998985662244	3.00533882852821	3.04576686837588	-3.06746629705066	2.41507244908219	1.15753844772344	8.56949110163334	7.92673689568968	2.36999167565943	-1.80412552869889	-3.85378753522671	3.028292766898	1.48008134119768	13.3373093332455	1.11835986649126	2.12816568945396	5.17715751978281	5.35407206172987	99	1	2
143	4.93806258499694	2.89107286718909	1.65420825033822	5.28518460039651	2.94658497802892	4.16572042878609	6.44254409587803	4.56302473886573	1.42870945398917	6.12120611379696	1.65307286462828	4.64825223758772	2.5376848896454	3.77586154217765	7	4.51329455500065	6.22603085156622	7	5.55224983506179	2.87180112891554	5.26626178020381	6.27074521252738	5.82330575910272	-2.76122005913199	-1.57956861381142	-1.33394776716514	5.15097414557129	8.94784039062411	0.0856009789712069	6.42957066424702	3.38597909725757	-0.754334169181111	6.47797820124522	-1.15212384163766	3.90470606697459	2.73955367469897	-3.03376752225795	2.46470300671925	2.98636564516554	5.76214384086002	5.09063526566232	-2.19843091997207	7.19716477521376	-0.636417237634134	1.55186640755973	4.01301692996707	83.75	1	2
144	1.1802610101354	7	2.38244960495425	1.25133504539358	2.29359026405865	2.54796415102037	4.31598267855094	6.64959243802935	6.51675970912423	4.73602986374509	4.11166944042817	5.35591500013859	3.19985726941207	3.94438497235016	1.62822250798325	2.7639924103597	3.30749521882424	2.85246389405761	1.32002452660612	7	1.3625329872434	1	5.17831142087378	-0.762573684284613	9.96147969550034	1.92872237278513	-4.16739956237921	5.27628299474382	8.4221923691477	15.9550424680755	1.85185254486334	0.448452962790712	6.68107435813878	2.06408129721957	1.36014450077297	2.31199494990093	8.60468121544951	-0.758102368157692	0.707096788873022	-2.03802066995693	4.66824062769878	7.22819760013668	5.57062567919145	-3.9165897491243	6.02715227145242	8.36839988081489	72.5	1	2
145	4.93618505242297	2.16041873950503	1.24792802986846	6.17364867778145	2.84308998160967	5.16893166026488	5.11106526343679	4.23124867525645	6.97153896246586	3.20062945225591	2.89095748944264	4.56697852814385	4.54106874079224	4.14431875369041	4.46061883531749	3.29509272811188	1.31355630958002	6.52684066977112	6.63197682263744	6.80986426380195	5.48650044884342	1	3.06153851416785	-1.74515357286098	0.350199552637346	-1.14490986685903	5.36637339456386	8.33525142149821	-0.723189005967873	9.21344642453899	-0.29819104049873	3.83600589686068	0.000867598379408953	8.58832409890477	2.90499366639881	2.05481869228526	-1.87316461832952	4.12349245314427	2.23285277997522	3.02273725983377	3.77738059744944	10.9170345102856	3.0797911016742	5.70767560967983	0.414235469097033	1.35750087423787	87.25	1	2
146	4.87965556490456	2.73257766699242	1	3.98361545340512	5.84749835945782	2.96048927074704	1	4.32284241232251	2.95796167748304	1.29076850190107	6.47321419361686	6.78056925192014	3.6404948318186	2.81768560069208	6.1471911723695	3.75254686505581	2.39219772830204	7	1.25237376308423	6.29769084929883	4.93675560494437	2.82352609885579	3.16146259363595	-2.96897621685154	5.10291633230283	1.19010923024683	6.86656596106512	0.902920307840446	3.34990959894987	3.18859019359695	5.34445737271226	-2.50423519221766	1.00556807339872	4.38114121695069	4.09522766398727	0.0417846199068391	6.08389701607058	1.11162344343038	7.81577266442558	4.11832737950173	7.71875652992503	-0.176197886367675	-4.70305703787953	2.01890294123488	6.99940336816958	4.59148466798005	76	1	2
147	3.44404903044042	6.40203915512386	2.18478779942478	3.49734623835412	5.75457251993778	3.70036617983283	7	5.53002731113072	4.29347241520507	2.81389677603299	1	2.38082145878165	5.13418612887067	5.90272321541442	6.66459116693563	4.63469398044881	4.26827122969044	2.51120466996365	3.61654315519476	2.99555668787999	6.31771044429526	4.32500574958432	2.9894741590091	2.48127663056789	1.43779299019458	-1.11528619300361	7.9811317380323	-0.67708262719414	-0.819734884652281	5.44172535979273	3.74717134491998	8.08770404706599	2.76051263432873	2.91223082019865	5.72914770865251	1.8334849007282	-0.480802950289442	7.67999241824723	10.1445798947733	5.20718078968349	7.4997570875633	12.2027268341097	0.644022556766792	3.18546857859508	8.26946245586355	8.99642629281984	73.75	1	2
148	5.72971159816751	5.71006671357692	2.6264924201494	3.25105500392577	1.16715843116383	3.59361902366448	3.11957809877389	4.1331396095448	4.11777190338274	2.43427604806525	5.99500773469441	1.11123160952575	1	6.37863040378169	3.86565729734148	6.56615631113085	1.57062639470414	1.90552190152774	4.54091013006853	5.33943176395915	5.18242314135815	3.33077724132097	6.13443785859403	-0.658206804009346	7.04412030253819	1.36839395352168	10.2961949973435	6.58522637388888	0.902385353097508	9.98107798130513	2.89824346557809	4.75618483973478	-0.529057361267607	7.81580260388676	6.91979314772906	8.99814693619982	5.31428761677612	5.09671153323226	6.23241903601791	6.6109884381641	6.63659617235032	6.35057325188565	2.23308547587503	7.31063667282394	-3.98335984991731	4.32797914064816	82.5	1	2
149	3.90215656830983	4.6626314543517	2.84436300081109	4.06542269890465	7	3.23697683271706	4.28992417416853	4.12608604673641	2.94738320688165	2.66934873334692	5.75034289219102	2.90132517032814	3.25685056465544	1.51415481799516	2.90554214415646	4.04048686474307	1.5693616530695	4.31725888836869	3.00517043382809	5.45119525610389	4.44652028721221	1.99166416714679	6.9523949986882	-0.96958737072201	7.08492640296766	-0.0525543416373733	10.2261876790961	0.243085131517972	-1.06345218844475	7.14097570828393	5.71236260696339	7.56211091333537	3.94275318568279	1.52045859959152	-0.489127961807378	5.9485113147411	1.7649712207525	7.1125649555804	5.32785019883745	1.51171466863352	7.71058962678094	1.92738026166631	-2.67439410193011	-2.7706286438494	2.12066187711068	4.32444079817236	79.25	1	2
150	3.03165926768221	6.14763057083257	1.37406035810553	2.72825661470994	4.90402263358184	4.67972460556801	5.14421032457278	1.86770794663103	3.53366603069535	5.84643123887618	6.77943205780277	5.5478584350092	4.84128606265641	4.62743817469156	2.57732930978484	6.41577494608663	3.22715226675582	5.68650767624983	1.22847055291412	1.70969739294878	6.82316133114424	4.89354723563173	2.62378271531797	3.10372460385443	4.38489570724954	0.697350865192919	-3.68781083382101	0.568514587388001	1.38443960368679	6.27913686558279	9.19655832086888	4.58269237330504	7.14014317320186	2.34558693727562	2.61519930744634	4.85429877824054	2.87689848005278	7.70795054206887	-2.7266775027018	3.31616799368311	4.43849021433795	-0.660431618845607	3.60888347290869	1.26525590774551	-1.67800132198256	6.65704981497071	98	1	2
151	6.74311080393476	4.82076198536167	2.11886828157143	2.79560821532438	2.61672057847988	4.06904883156522	5.65862564472816	1.73121006432789	3.50765194012759	1.0536812375963	3.78017829173514	3.00817444420832	6.10871111905518	2.45040146258458	1.62559174220013	4.07739442167721	2.46051786754094	2.21761130991611	3.77213233138284	2.09527772376535	4.88078855524078	1	5.08148263563071	1.62879996175868	6.94788140131767	-0.915234180491997	16.7301443716313	4.93491942765614	2.0567136142154	3.7225935527998	4.56538062776687	0.129084965467505	6.86967154475474	4.54801033264423	1.75838720767365	5.44963815757946	6.64797128138233	8.14477706036863	4.71782629845456	6.23206238785567	2.43418905937989	4.12098540052307	3.47592856653866	2.28656263053493	9.00130831820022	6.91592988497185	90.75	1	2
152	6.06173324399936	5.01989608289896	2.39294481077622	5.31507621419487	4.30229142795114	2.33114043641374	6.73304838639145	6.56669774084845	6.66847084808048	2.35014838465479	3.7098992568659	3.18207540594406	4.1480672373174	3.3358042770965	2.4078326196038	2.98082015070568	1.71259495674149	2.00309466366615	5.77373229584815	4.38289586181892	5.0116329425866	3.5956105638983	2.3247254952949	-0.180440035892063	-1.63126859180365	-4.68423359722519	3.09167696597003	6.24187871594033	1.83544314622251	9.8239301479241	4.7746666602314	7.76006645774182	0.161076124980238	2.87147422006744	-0.0685038283728624	-0.465963693679268	3.10728744001159	2.4488766406197	3.05926398193601	6.3983777393205	5.5723856371062	3.30930224160785	1.88966328815101	4.18908075185324	6.43903285004926	6.48931924964405	77.5	1	2
153	5.73036026332871	2.35619728518952	2.11493603671955	5.15228855439148	1.56470911001041	4.02833436951615	6.65540070558349	1.55368651027383	1	5.97132044395727	2.20270455222946	3.83334292825271	3.37454006793435	2.98756270448114	4.99088791973268	2.69332312100543	6.57086485754691	6.45542507336683	6.95532286600396	2.88183738416234	5.92476317137421	5.40781303699399	2.87147210304903	-2.36005416822172	-2.31505292192078	-1.12552030177428	5.02714482261071	9.40778539770076	0.419183495551214	6.59097887926494	2.97279022743993	3.99992459901447	7.20821851251969	3.34378225966469	2.22409660870955	2.51458672828212	-3.08601495844785	3.23531666908694	3.59800285188178	4.90950861025098	5.01059981303181	3.88954260883246	6.54225890159239	-0.861911703769598	1.06699305239715	3.00736625825604	85.25	1	2
154	3.81918207671949	5.92192998372817	3.61275229163548	1.07827455342041	4.58629132994714	1.90235313020725	6.09466301163147	3.84193807891894	1.86732537744491	1.8342155431427	3.04501112561015	4.4639063023805	3.82653567022334	4.76972461018728	2.56688257865977	3.05727472197043	4.56939766444078	1.9042007686536	3.00751468475668	2.88156372780634	4.77189791723549	6.38935983559773	1	1.88361426567571	2.96162133141395	1.2283805559245	7.44588411533033	-0.719149693385642	1.94806912730509	6.58940158798386	4.05900200505859	9.640688915014	9.04454290193706	4.23314604202855	-1.21651649031527	8.54488430262953	0.821984495699759	6.58259970752237	-5.70637781792603	2.55965635016393	4.87607688344637	8.9814475496137	0.271003094434805	3.08539113563581	7.27085989366077	7.00679063861883	65	1	2
155	5.40667892967691	1.88556028336916	3.03457639622048	4.37006691426108	4.49907958563254	2.82175803219838	4.10019406422951	6.38501414319986	3.13125564774103	3.47885442422026	1.3716753069674	1.29066503949107	5.64017327058733	3.35239085661343	5.96499376456674	5.75391787512776	1.13413321037541	5.57697808266403	2.43757024097539	3.7812412664367	7	1.05975831000542	5.14930455141376	-0.927066137098839	7.65053991958014	-1.37964664943017	5.05740287125435	10.5326390853312	8.66925945038643	13.1005249217155	7.2466643804023	-2.23965948593469	0.310550871325885	4.66975548124961	-1.07859277155096	-3.10757459799419	0.163197673787958	1.30471690139901	0.553674191959718	4.3871451280961	3.78475387661926	8.17493602101444	5.81604078068468	3.61702271493588	-2.77285686151697	-2.17402877945763	85.75	1	2
156	3.45175805357383	2.00479932382347	1.73901773240671	6.50549328042073	1.69535680182938	6.33228195013264	7	3.13795524694147	1	2.10865136298031	1	6.40569000086778	4.84319200960949	3.25205038618748	5.92255345732888	4.4877209107837	1.07079193304708	5.71750844816931	6.79578680935006	1.53381522350329	2.37788745257674	5.3263983183561	2.55162744612675	1.90008157464694	3.80473171088514	-0.0745407340574899	7.50346404150308	6.50127752567741	0.865974394150201	3.13560737108409	7.19121476688543	4.14438454745059	-1.02765486697616	6.28342943505298	4.11620381313107	7.90973601387121	-1.69489235509766	6.80781078585343	-3.48934650870377	-1.09450634334755	5.0895580074364	4.9817601558367	1.70903225722351	5.87323188315831	4.76834397314027	6.0836913167421	78.5	1	2
157	5.95680775728751	5.71136579499514	1	1	1.08232557175159	2.84275081171164	3.87600194801286	3.47544832392907	6.17591278814609	5.84049671232659	5.06319405936278	4.31498254106592	4.56715606843631	2.96485386370642	3.67553874711161	4.57439458520113	1.03239226550346	4.4485091724451	6.76332591825114	1	5.22825822348647	1.98099784623449	2.88550147153411	0.92099955652716	6.74810146756515	-2.14918041880629	10.565689331047	3.65180369190977	-0.298149181049506	8.33565910919743	-0.343609182148036	5.00917026748964	0.254479161669475	1.73129675031652	1.84833563811487	0.996678560615314	5.91381398739313	3.44899670947425	1.23661775407268	-0.889687603100325	2.69182129873857	5.07376711408916	-0.724256949783923	-1.65634514266568	-5.05563057211888	9.14156327546273	96.25	1	2
158	1.87242338847078	6.54957064968265	1.80422608357423	1.29575365005649	4.13460878217941	6.44081152395488	5.23710809895101	5.65491058572672	6.31417098214441	6.35779128823539	4.95939976155452	4.23700127836996	5.10213824289457	2.55886330580119	6.53562490008949	1.76577234802408	1	5.53221623056046	1.94320354816958	5.62931343020857	3.83805356421889	4.11409499034792	1.0492125379553	3.49514234869997	4.26542656764325	-0.0404190111951129	-3.39257434725219	-0.282116349702554	-2.94188322047763	6.46476866260974	3.57849466617067	5.89723756807278	7.37775143777482	11.8484825928086	1.52774423149781	1.26955755325656	3.8031441228777	7.57040055453153	4.61011316263702	5.43703258639056	6.40166245890026	12.4036506457684	1.99525191770416	0.454359977759757	-1.93507350529079	7.39058501738876	78	1	2
159	2.49780496129197	5.82774220877783	1.55731697705664	2.61907260997306	2.3069656945445	7	6.61662771566173	6.70480962535821	3.14501288952114	5.66006147377469	6.74794059469155	2.41364365613933	5.84651746123143	2.27771981531283	1.74886168452657	1.66226696459317	2.36063981361904	5.36234056740243	1.26182397846989	4.71300552212126	5.17711711973434	2.63976086775837	3.01042685590911	2.84616431963724	3.67759135340581	-3.16279989650513	4.50483985298195	12.5907112541748	7.17719848134153	3.28441906881869	5.18809051205816	9.80649238803649	-0.130828529698127	8.01032143233436	2.48776307163103	8.80662945605646	6.64626475119294	0.680154697936495	-4.18510132521386	1.13119365615658	3.61906612079772	3.48261308701217	-1.43352219602692	-2.76979675715733	-3.53365295907518	-0.635226813739304	74.75	1	2
160	2.67357044531778	1.00316758509785	2.7551499796385	4.80704808713617	1	3.8792628988245	4.45802579297229	6.6454084656569	2.18496534943383	5.47336727044176	2.61880161959272	5.61915320899303	5.55149852137186	3.5816224371108	3.87225638582798	4.6251247440909	3.39114502066077	1	3.64496150822393	3.58122434920161	6.3554299465272	4.31248552152847	2.88538796456848	-2.01677840119588	1.28111200479838	-0.0920864180126462	3.51084057703353	11.2107678492633	6.28092876902715	-4.84833507498033	1.84364258987954	8.27301700340358	2.16498124188477	2.76779023953688	-1.92641024794206	1.50126147080321	6.00680800759817	9.9062369400677	4.29713684556609	-1.80221271998378	6.71949389880336	2.00315552958428	3.04965547033928	-2.14383659109588	9.08068485724667	7.07714055904872	77.5	1	2
161	3.10452390166506	1.49360783288071	1.28612896478115	3.52652347398998	6.23816155060483	2.35745066116933	1.44448899708694	3.21516639241064	2.3687999160573	5.85344201701555	5.31391951942194	5.64084603339605	6.94986995196342	1.99255679694713	5.34246626326487	3.13757260925171	1.69655659355586	6.61165304147675	3.52011073079618	7	1.63714257064094	6.78490516559403	2.00429592501337	-2.31743519240519	5.91067416476703	0.177473190683888	10.4494386817813	-1.09416175893807	0.386257016572135	7.25574365532602	1.70561915337743	9.85585408521788	10.7401516208911	3.25412947316975	4.19134009907373	0.958487565218014	9.06257553683416	6.05030872300746	3.07036112443019	6.02822657018728	5.05180973364477	2.37020417432667	7.78276332186411	2.99578199344943	-0.04959863543857	4.21090219158304	73.25	1	2
162	6.87728205693938	5.29438255923125	2.30991179408423	1.56423169302168	1.55560770525225	1	4.88177060002047	6.46379483442717	1	3.41201791107597	4.8231644772292	1.29026702032959	5.35419489147371	6.53167032479514	4.99069294397945	3.86405126618677	1.83475673218688	4.36833445405746	2.3815839773312	5.6055327289416	6.76826058472172	4.47844256332458	2.83746613745515	-2.01851235886961	7.55784588076451	-0.110886976397718	14.6977619304913	4.1530164989535	5.52578561321099	7.04600306080314	1.69609373538847	-2.21651569810099	3.22695262886032	2.20048351881175	2.64402361062642	3.11277047913986	9.93062633055233	4.04409980299099	4.18271269919329	4.65502871395031	7.54054387142135	3.07575761622454	0.71063509311937	4.70677862894121	4.0868560653064	2.35488819347131	65	1	2
163	1.90310654536535	1.94466305676146	2.85793515027477	4.87159239161698	1.69711720706438	2.64524722398924	3.96689126815402	6.62082021623432	4.72181464398051	4.86217484542235	4.90126031202594	3.36484673585825	1.55435873206358	4.12286144783081	5.28320430942589	4.3190800831795	2.9125190656528	2.04353093197176	4.24653189721321	6.40590490140834	2.04663140205845	2.79769037686454	5.9032262386629	-3.33994294489739	2.34015057170303	-1.25239225385124	3.35062490404752	10.5049298315018	8.26385756363817	9.65572703340385	1.80206227724153	5.07412809668412	-3.7751409886172	6.748350104611	6.71500638468973	1.37073910143241	10.3583328954342	0.564947010571321	-1.40906683207874	-0.378018955194698	4.03483920049614	2.43125139688132	3.22747078937355	0.453269914916835	-0.507198190306338	4.49962119201659	62.75	1	2
164	2.4492289707664	5.94969350964419	2.37653263412192	2.11701072879646	4.57861837643304	5.76157388873682	6.3874302312606	1.47047110618074	2.22143068183274	4.3278689463357	1.07103398000863	4.76525149180267	4.34045399349105	4.01788981826909	4.89084746062406	5.22357251194584	2.17241824921966	5.70555237531095	6.613609780745	4.16232379950943	5.03224821622299	1.85730255296593	5.17006043070349	0.722459557576428	5.87226730873907	2.15471974915897	-3.70085498089179	1.7371587924554	0.842624377006045	4.90158385167112	-1.27276134146747	6.8426446508727	5.68360275219006	0.468731275277009	0.385803573990705	3.55350571529018	8.66366613041372	7.54019693690901	-1.44105756016236	2.35714657091979	8.85435546620359	12.4937725983092	4.64503306859661	3.02356630917173	5.23367768161684	2.45242106100908	74.5	1	2
165	3.84978375706313	4.62647478602033	1.28948866209911	3.53356841873179	2.57829174649102	5.84111189485931	5.41439131342724	2.20794704675509	6.72726963643848	5.00214252150516	1.62026983701267	1	7	3.17908825340267	3.81143586924609	4.95340106902481	1.98304149614082	5.94769650820225	1.75395317458597	6.93405384166154	6.12683489822231	5.06734046987683	4.29086710289651	0.660122547785985	5.85468618690272	-0.510131131964029	7.35368461132228	5.86241440898636	0.221397090571705	4.1526386649716	2.63996158572834	0.94638459051334	11.3443129039642	1.86459631185981	-4.40035444046712	1.97101925697564	4.00159477663947	2.16168557092606	-1.14913529784109	5.92700489398895	8.51075864363242	2.76402412663975	3.44184455482065	2.3026069049519	5.47332922368797	-0.590819400333495	72.25	1	2
166	3.43452805594267	1.41012004688133	1	3.06287202935875	5.74622931957006	3.11929588870497	3.38257865283396	4.11410608441467	4.20418447531962	5.55424530521031	6.3589827393041	6.34350962995562	6.95429842925768	2.19060887134373	5.99233622217477	3.33175263721725	1.92667573960635	6.33848723902563	2.99050502236228	6.29206311852259	1.03955958397584	7	4.58266774245423	-2.22390798521363	5.94550355006113	0.704969205234082	10.9573440716688	0.0170756222665344	-0.268579233460003	9.89259375155	1.90957991526567	10.5631324952791	2.38201293178908	6.72470165271997	4.24108628259186	1.24540058768152	1.31801427307764	2.57739156348001	-0.219595205228473	7.02826373432356	5.03959858435788	14.2101972632144	2.82762455471149	7.46313861698254	5.05145256559769	5.41531269383363	80	1	2
167	4.2914131863101	1	1.83567745993618	1.09909482816241	1.3035793733941	4.54603147087172	7	1.72203564643893	7	1.62333434794085	1.79250683681225	1.8492099353396	4.36847698163199	4.56812657716247	2.05079239423519	4.74733865670426	3.79046823662935	2.03306532102987	3.25752021843519	4.70959278129959	5.32193508586247	3.54173770611992	4.15266784840424	-0.660401556566028	6.14921212236434	-4.36520838236297	5.4141750503844	10.3142681046149	6.36252478866397	5.97360260553566	2.99137207648073	9.06020640400693	0.0402735796626931	3.29101532783245	3.19341996124496	1.02462437481908	7.20912716981245	6.70687550559881	0.0504471642566442	5.64789286379849	6.45439801326875	3.4693069232505	0.686788742274701	-2.58919800082621	8.89557666577557	6.44353380161221	67.75	1	2
168	5.15997787809134	6.41810727734584	1	1.95004512295194	2.77775496419036	1.22236769861242	4.45553423122479	3.6148530670254	2.73857126491905	5.35813134838325	5.15703008909835	2.73691942205652	6.01326661828641	2.54525209510387	7	2.96051017878721	1.17247947524352	6.34917948673315	1	1.20579958573294	2.33066988727878	6.98410410009984	7	-2.584418399679	4.53347438190115	3.60856952350731	11.3876292661895	2.45588416029678	9.98597630728352	7.14726039814696	0.46051753771206	3.91661248989395	3.08330185258096	6.13104006845966	-5.75347641109497	9.51470275786465	-2.45694777292222	4.70062277577611	-1.71805443202124	4.40956788760166	6.08919469571386	0.381309825432518	0.568078789336311	1.34163827080827	5.72893948660167	-1.28158588548631	76.5	1	2
169	2.91499162773073	6.05205804468446	1.37746715681522	1	5.93948623649281	4.19600432781522	6.38906953909255	5.92951814593918	6.74597143512555	4.28927980294892	3.79679389305757	5.30661585457428	5.63468489952161	3.39456947007774	3.99403028575189	4.22206275132299	4.66003926007792	1.93818711894957	1.52502398436728	6.53327443038687	3.42017045296345	1.86060048830032	5.2001860037472	1.62274171215483	5.50141179642784	3.67947898525498	-3.82830108878697	3.33632075507482	8.51016397154822	4.43304408604572	-3.07377158002135	5.89614788504261	8.05626559186381	6.17232956210249	1.63473932878629	4.67459311534992	11.2542200259176	10.8722458177912	1.07804599853704	7.52503051288711	4.49352494254215	6.850121458968	5.01851051908402	1.24877508605626	-1.9079845988499	8.47097368821402	77.25	1	2
170	4.20083563535416	6.74561916067436	1.03477832665544	2.38608416729984	3.53799303315526	3.1977788442336	6.1468599099733	2.19436878114272	4.4882089096038	3.89552480078072	6.43722250207724	1.22565538722724	6.70023336047347	3.70094811280239	4.85571487376578	2.20040517629003	2.88595302708538	2.39020197759095	1.37378818013778	4.93795445665724	5.87728857430618	1.97933720341479	6.29955450321132	-2.70143012272905	4.49436298295978	3.00495121477654	9.54134703060779	5.25897487891365	11.3481509183966	6.91654429550216	4.36947663423329	4.20250830966437	10.5413566943543	0.727937727377531	2.42880324683793	10.0687437716387	6.46570534807951	4.75859604785278	-3.40742434252643	3.10193672250782	5.56513328966982	9.5919669441241	2.78771718922915	-0.0786383804273327	2.56023640898485	1.72059457112957	82	1	2
171	6.20097087698947	1.45936882298229	6.59416935626144	6.90216875882252	7	1	4.4798118332713	6.98048860058731	1	2.61994402218797	3.56221560877825	5.48009784509561	5.92515433539617	2.11898383348042	2.3045417907047	1.21353936206464	1.70850121499775	4.2299803985473	1.19420006110334	3.98354757742955	3.15702393891386	1.53202423552379	4.6881686473602	3.25287081502098	5.46742174698965	1.07637605859173	7.31562054300761	7.38204038991144	9.66447767820183	9.6388318584221	5.21567298356952	-1.08478542688082	8.74446985504286	12.5518739817268	4.2764004144923	9.46040208535913	7.61467961558117	-1.39658731453999	1.481374349776	5.21931226971271	4.37872752128332	4.38993629572853	0.774465794780187	2.39514956245918	4.7866059506841	5.71129712152717	72.75	1	2
172	4.83765533307827	6.31200724066884	1	1.96818800657724	2.78211846874881	2.65179174493742	2.9200856559906	2.91536652474591	2.29160311427683	6.48701632799727	6.18850145213753	5.68905745270511	1.83374898154985	1	4.34262153928394	4.19275065984511	2.45580515207872	4.3669923461796	1.80673801645797	2.08008143182084	6.23985414488482	6.35167513088648	3.63676629180301	-1.86301509104791	6.90682765620967	0.798978293644844	11.0421826167056	5.40390545628951	-0.718366377793561	6.50677824250529	0.742433121472792	-0.386057149262642	-3.80563764342435	1.21430634340266	-5.24570765954623	4.69122723607618	5.75513104499622	0.980290990653235	-0.770671490953009	8.65625785119609	6.3952638182322	1.97839495649279	0.753097564808895	-2.19861828667351	-2.06741223084726	1.17562056806233	86.5	1	2
173	7	6.77494861677661	1.58926602383905	2.33037798666561	3.46608264126772	6.62480843179723	6.83430579794393	6.17646522088488	2.99182205366971	3.67851461859068	5.82745771338571	2.76542601715335	3.10639649531838	4.96065579060357	3.41595245899283	1.58477748200862	2.81935812877222	6.40300000424032	1.17332069132312	1	6.71630612903938	2.30132508618829	3.06242845362516	-2.34191529856711	3.58694104400403	-1.54419648799983	9.71360061754451	4.69485455234542	1.03018693887775	9.01143328259396	-1.99033752834579	-1.50805744233423	1.80835540402205	2.65733731185128	5.36601301840411	6.04041433640764	6.07966228134013	7.60900103496773	0.347830791839503	4.97950442079274	6.00347775665969	13.146870452138	6.86425593508311	-0.101939652119268	3.42451320912862	5.21137318057576	91.25	1	2
174	6.31139757076898	6.91461032672116	1.06518727202249	1.0742260320051	4.29947394715695	3.99210949309652	1.23010242163027	1	3.34509168150208	3.42666157434842	5.77145327382236	5.13908324429142	1	2.72409590783134	1.74512300136879	3.69881416722132	4.39842851313555	3.25337103047752	5.10949367951207	2.61995428486385	7	3.35257670793648	6.79510899484509	-2.32334730282209	1.83629811191489	1.39928494204199	8.51462203526368	-1.43372994900362	9.97723467311997	3.2214984748209	6.13242522441938	-0.647012025400788	2.48166683605477	4.47426312757315	-0.719846889397129	1.01250326010217	7.62148546264666	4.09742564178979	-1.97816268836858	3.83385565509574	9.18261295781289	2.45445165760576	-2.94359970723846	-0.653876229362473	-1.85409670387212	-1.24179083596502	78	1	2
175	6.37154567716328	1.76757511646811	6.37398025712676	6.6752387752944	2.66631763145272	1	5.01077291317934	3.72918541584107	1.52043183366502	3.83507193042614	6.51171964249984	5.68991331654319	5.61294096856361	1.53292692468419	4.34216408338823	5.7334516503691	2.61141752770422	4.81105987103583	4.29065573971694	4.7966021487528	3.97897801907833	2.22566850396476	3.67084751980436	3.39683311015467	3.46742799511058	4.49228119655985	3.66665650965454	7.57459682285989	0.316678697522918	6.43251660980304	-0.404051084119284	-1.65094689620944	3.88007961185428	6.95749575526677	6.41583176866775	-0.187505506929078	8.30657739086763	-2.85533280162977	-1.18444955175097	5.13001877611192	4.42090617571798	3.46113848972405	-0.456778912200699	-5.6273257345224	-0.923601308918643	2.396945038864	79.75	1	2
176	1.50237410892049	6.80394472015044	1.62044216447436	1	5.50038958627855	4.62187664932857	7	1.82470584251793	6.08335588783316	4.42008484131225	3.29846494711781	1.42462789456651	5.51103930090129	2.99094757420738	4.65814192072052	1.79525682040282	4.30199524130782	2.51889384495761	1.69944895196322	1.63585550452271	3.12639554713768	2.0563304137352	5.64258568612783	2.88063091805101	5.76834993228629	2.75381019751003	-4.42967723304407	2.53832669243106	2.65090696315891	1.48884287942582	-4.1436978841767	5.40054166096052	8.06768922271027	4.76801539891989	-0.695513813769085	4.03311580675405	10.6525940072038	10.435687559262	-1.69717529793663	8.11207781100593	6.75063508282084	1.16524637337634	5.01196014964555	0.978798304836519	-0.171263215069179	-0.77869992766798	78.5	1	2
177	4.98423289720267	2.22575930069122	2.83777055775857	3.41666660132792	3.72240545070924	2.47973383249005	4.44486986650676	5.33323927468832	6.42566491884687	3.3883783591807	6.81441817149882	6.79699810624066	6.22491939833681	7	2.77817761605499	6.17732323902667	6.13840205886658	6.577365140268	7	7	6.98306601509778	2.59481401614788	2.03335449579309	-1.24232793252969	8.35719861892453	-2.41839238086318	5.19767859128643	9.79705184462367	2.4152332412331	2.48234098029032	6.58246534224432	8.32555608955529	-1.88354556593298	3.96457766417221	-1.53118326815639	7.11514985749575	5.82396068795108	1.80365009640567	-0.0567780094837848	7.19673842361719	10.5831467558205	5.15254015762728	2.70797833706095	-0.200240048034435	-1.52389138787204	-1.81618485820016	68.25	1	2
178	2.01208255872434	6.18337279674301	1.67544511382303	1	5.48514251626655	2.97530729188296	6.9519333033367	2.13346117903946	6.69121062141385	4.45513982663392	3.64045806184115	1	4.39317717651535	2.88795719152777	3.8834553861659	2.00888841650355	4.77837493608665	3.92261349263659	2.06447639536211	3.01807906044691	1	2.28889707085051	5.96738071506921	2.6349130812068	5.46821656505183	3.79834247135061	-3.17448584536935	3.39298903106285	9.14986552634659	3.35084943674102	7.00488374482122	5.7682063797501	5.74580449508581	5.33343529691246	1.80863790794968	-1.10649296733147	10.9643829497751	10.7033533726231	-0.988457324941455	9.67894575814627	6.10514989231408	7.01301260403092	5.3743578689358	1.22614352794647	-2.56222267061453	-0.87966094212866	62	1	2
179	5.08240829139591	4.98688073259644	3.73034168046586	2.14770528877528	5.41569463945597	1	1.28890696600393	7	2.64868917751524	5.91201689208463	3.38795384582662	6.57777854618852	2.50933094738039	3.92568726390515	4.95163048765633	2.88902446177443	3.95994382708306	7	2.55675225394825	5.78444067362046	3.28122702091854	6.47595891203416	2.76254241296196	0.981365784460471	2.5189130045288	2.44615906283887	8.62822940305259	-0.440237293733954	0.682057646575731	5.04444386489631	1.89361545323332	-1.51431970799189	5.03860259068858	-1.63828580006343	2.01902975368739	9.67755205562734	7.74365754341893	3.81128823903975	0.602996022548658	0.44967211917268	7.99498221049263	1.1656827745289	8.47689334334541	-2.48120925333525	-1.69582165377803	5.74411780819754	69.75	1	2
180	5.30527086237948	3.04860445817725	1	4.94064107847444	1.63494448774909	5.65605127850943	1	1	2.82260113957801	7	6.8244563293059	2.8587473083	6.74597741939595	6.47562180760118	6.26435863457577	4.01052317373973	2.9874434235668	1.59270735696321	4.39475389752444	1.60150787788066	7	3.47918800054931	6.41720788360769	-0.992877034347417	6.35351404762975	0.371688212212114	11.6063379455525	6.03360447422142	3.03608164642977	1.95130909122711	8.7397701904529	5.76833840902957	8.00461455930854	6.081906148832	2.38516160831689	0.736232112050305	4.18933867461423	4.81664322092611	-0.655271808328584	-1.18486827522402	9.25604604919281	9.62192633988055	0.185205883518115	-0.670521722502315	-4.1794736453336	1.24866162358659	83.5	1	2
181	7	7	1.34177933829081	1.9824418960511	3.98512378479953	6.05438869763554	2.47051358815992	5.51827709926797	3.24679529146701	3.93317757545427	5.49251262915531	5.77180821710004	5.198329467166	5.46908991270203	3.85683967021824	1.72949206937171	6.34786492031445	7	1.36848183647509	2.19276507537201	7	2.76677184827587	4.26369629461323	-1.28365220354601	4.00473453546379	-0.208533713608037	9.39765738575083	5.59900554733058	0.648654642829094	7.848367016052	-2.39413465634905	-2.34984826780784	2.67640147671314	1.18559609117704	2.95830671383465	6.0910832730981	-2.58066001510951	6.63076925683377	-2.17320902007256	4.16170416283054	5.69048185625153	13.1559654493991	7.03700870420314	-0.742365933849029	3.08644442662486	4.7412383555086	79.25	1	2
182	1	6.61226113811189	1.85199552914285	1.06502310286431	3.26737277686197	1.50710922072221	7	4.74401701913899	4.63507247125146	1.65794177689367	3.80073691910518	3.09024880127793	7	6.46323257725348	3.9093597765542	5.79321881106469	1	5.58117542999449	1.23756524667897	6.74670412302305	6.64946159204988	4.62931318826679	5.83801684189851	2.17334693133823	5.8442738639647	4.68207415781239	-1.83817703548105	3.23600203342345	8.00773524549719	6.81584531452726	6.71986342195505	1.29194950016627	8.04517246438887	7.34788093187848	-0.719751683118422	0.316205649836224	12.5715847194108	4.89916826787571	-3.95743523971125	5.30367991719466	6.00153075059852	9.50633101402099	6.84610991524289	-4.3075255268702	-0.277438864661277	-1.37156329806057	91	1	2
183	3.86916604159499	3.18718248842667	1.99251057127646	2.839512295271	1.5816087216466	7	4.9342115969108	1.18811890800492	1	4.83357657706331	4.87068066556858	5.57149251183335	4.01044702079344	3.58965036850797	6.35076012023092	4.31739391603376	1.23183249511273	6.53259457155597	7	7	3.6185030894586	6.5169034528056	5.21110519622957	-0.335596107531699	7.39145632474323	-0.17954474866355	10.7583034403892	5.06625738998644	-0.634638281951553	3.73660014019054	2.38974344163231	4.42122941372216	-3.50698940562075	5.36289664819597	7.269406854438	3.31990593047607	3.02994926766487	9.44512831116315	1.74774234471382	6.47722934224055	1.83545322059834	-0.532506015210615	1.4463047717545	3.88936425308046	0.959806603276338	5.53320928841564	51.75	1	2
184	5.56906768217982	5.55819470926414	1.92802427456154	2.08658500084753	3.98268348913283	1.37860652733435	3.02835756203315	3.86756654429305	5.49990267631976	1.79455259963891	3.87298510652694	7	6.03094143993722	6.4926767830083	4.85149232788713	3.07914469507567	1.17970325412422	3.86316838160048	4.03217390722388	1	4.34563031119472	2.66041968955493	4.04429735631624	0.957558004220969	7.99707478832059	-0.832033113393163	15.2837482031878	3.98988376305459	2.25198432235534	10.0064149291876	7.59395753281391	8.56167721067796	4.13039079950449	7.52126829709428	-1.58853414695189	9.82102087276996	-4.33394581124576	4.74105289364502	1.68249251880374	2.34376784963521	6.74943998131446	-1.51376394680052	9.81170090784826	-0.914467163668114	-2.11592025337563	5.17221360526172	72.5	1	2
185	5.20882173223861	4.76965892141355	1	2.64861177740613	1.46828227681746	1.65289408580536	7	3.29298820716168	1.15498549068059	4.32333364434388	6.33912915394193	3.88974114039053	1.65655680202568	3.05533371579779	2.86118455425854	4.98886111318565	1.70567917723847	5.97321129045462	2.21991280080128	7	2.31184810431366	1.61072405259806	5.516582525295	-0.0585389776883066	7.19907404865812	0.843160387957795	9.2176881484173	7.02422129397718	3.03852769762765	5.88934726041455	3.45048369241106	5.68670584486573	6.81502145180145	4.84756951276572	3.54737495277664	-4.13491415545998	13.9257176896611	4.872936611495	1.10780128684677	7.32968579473989	8.75434378888346	11.138442293308	0.0828402783818551	6.41435591724626	-3.94151540428375	7.39549683522789	80.25	1	2
186	4.23231108496789	3.84905700178515	2.90928356878668	2.14568666721598	3.25807057305108	6.86628779687245	7	6.14068954044227	3.01555202323363	5.84871432170771	3.91224716973301	6.77596365232647	4.90783287495894	2.36264741931123	7	2.52161625171408	6.34187481493175	3.31341716359715	1.84461738859006	2.71764061398755	3.88848739027693	1.17627330067738	1	-0.875189476803267	9.05378772841699	-2.16381975628124	3.75473468038548	10.5015021505564	0.0162453841395031	10.1978051675203	7.02807130824228	2.95592291880543	4.45110373894605	6.31085634664953	2.91086193687145	8.5168599664804	-2.46232250007502	5.08381089477876	-1.37876880235491	0.326586601321602	3.57178448320979	4.64416752246253	1.17350409223516	-5.66748205825378	-0.922116069504711	7.35994334999305	76	1	2
187	3.69561097385685	2.56097778197096	3.55333974999423	1	1.06482408004358	6.94113163790809	3.15793279661083	4.83981798686696	4.98414715001744	6.42012111628156	4.86395900754852	1.18762893402612	2.45588259078167	2.78691994390439	1.61849519000126	6.03941140008926	3.35267274239345	5.41230977785302	4.77618829215021	4.47784879975083	3.22345184869212	4.58968624660994	2.21315394936113	-1.9274704666665	5.75614530549418	-3.54545603510883	5.49513286401234	9.57685159355732	-2.33485647826968	8.50659490408301	6.59196636908203	0.189653555246548	3.88422917871145	3.02326613614877	3.99141057987007	-1.07015793053752	5.97745006122216	5.36460830497137	9.87479495102521	5.2486506484182	6.87406061561508	4.45495196615154	-0.808351317983748	3.16229867273994	4.0681909520417	4.10288998214134	75.75	1	2
188	3.31959799257609	7	1.3920564401242	1.60667149685449	5.87264260102139	3.04918218665453	5.85949556497349	3.84836920142892	4.76058560992687	6.02739540915091	5.82015890326904	1.68903419314154	3.23768579344767	5.58421037347273	3.71876451428035	4.09384016488599	2.84292405343107	1.41661206323232	6.05514622438295	3.47673052309309	7	5.93954931248701	5.77625486449646	1.7935987113434	5.74186215192612	-0.187795139418756	-4.04952316287135	1.94856904545888	8.76887101748199	6.9117016150757	-0.61520814119274	-2.78158006414214	4.03735954467459	-4.21992300552627	-1.50651025866086	-1.38554488235943	10.2710217020314	0.963177322532315	0.356784207533524	8.01353565100878	1.74160189949038	10.8722230779321	-0.594182123816317	-1.16289842810073	6.02588913106949	6.25786971744221	84.5	1	2
189	2.69050534064546	4.33622435602948	2.4617831024605	5.31967855623492	1.17560618240109	7	5.42678913259976	4.41103674964926	3.20601359744717	6.89856128310836	6.87352932418899	1.19020625284527	4.42680005690082	2.95594188928901	4.2953549667299	3.59251152483389	2.57978058831779	5.93143337488853	2.56811927454293	6.64668177833621	3.17768436826921	5.73487456064719	3.0525986102528	-0.944215095428068	8.05076274786006	-3.37912669020048	10.9417274624584	9.12312411418209	-0.165970736807079	7.41241969786817	5.40938929878813	6.00629847100198	6.23985083121816	3.77682043701509	0.160011228468919	2.72342434648163	3.83235074358876	5.29843577300582	1.51044331084845	2.41243766653986	2.10679637519947	0.913453143511119	1.0431949081428	-5.10166660566786	3.10454714525085	5.94027431984186	61.25	1	2
190	4.89008744620621	5.01508829704095	1	4.56678563868546	1	1.45492510291975	1.19679528631726	2.2131499454156	3.52287783104616	2.44833917859125	6.46678184807937	6.54672581523544	1.26194657907612	5.11910372012142	5.24628260058282	4.59184671081776	6.17689004253541	6.02315552208475	6.44879172844566	7	6.7440666850473	6.60697640905149	2.03239549207592	-1.92249471429124	9.07893622270214	-2.57506157064779	11.8797329667841	9.61995278891657	11.6258070131833	7.95895300235491	2.47187110156995	3.24357479552111	5.70063253753386	-0.0584641438025963	0.94567303927395	2.6315074897846	5.85031938850019	3.8903015924024	0.993277586548734	4.88267019174802	9.77538994893427	0.5241202810771	6.67046784512562	-3.05757022135165	2.10025753448149	6.29007287253674	69	1	2
191	3.28504482408714	4.05799334875997	2.09477289263374	2.59393218929291	7	5.49313744971102	4.29348425430791	1.08661583553828	2.76054857532274	2.80837328067077	6.89352420522253	2.99358585402384	6.79298559326022	4.91069036305527	4.42521560337263	4.99816309929001	1	1	1.10901292536666	3.04883229454221	6.06191437915287	3.87017656736395	4.42237128836511	-1.45272503278525	5.08256145410389	0.925509353583221	10.115512648888	-1.87091870169026	10.2368858571063	5.25178434566103	-0.2051092460652	-0.880963815162428	6.79231118863372	5.53660890126179	2.97521563408531	2.66125317199487	2.91252175087366	16.8084801192758	0.383231288280783	4.45090951452435	8.03864249416892	7.65348279256585	3.31716388829224	-0.0543389903256276	7.33065334180989	3.16459590269648	74.75	1	2
192	5.70979316781195	6.78217872744316	1.40337902770996	3.49998387698436	3.9270882275645	5.04899296604188	1.00180223264266	1	2.89810609803628	7	6.89157578972511	7	1	4.15361274946832	5.36402989615809	2.96688259119764	1.98990544680269	6.54728303568051	4.03605047529798	7	5.90343950880647	4.60487284103357	7	-1.40146541862285	1.70153384778266	3.00268215968624	8.07259685720947	-1.19282304511178	10.1512459699829	4.46061327558462	3.33951621368956	4.06906097516528	9.5026500498404	4.26618723552946	-0.230287110184359	-0.0600123132486292	7.36944887228266	4.77067412862174	5.55903458675157	3.35406714054786	6.03030102953007	2.62123811250474	1.51887951409056	-0.678847295239127	-1.1443700639442	4.00973596465054	87.5	1	2
193	2.80631231575944	3.20022808031719	1.37251780256761	3.42073639118596	1.5022534791969	2.16179560836769	6.63483177034341	6.80778791696173	3.3779383303444	6.33506843619425	5.58973098384383	2.91648971081895	4.43849978088657	1.9232234587098	5.93170526243193	2.71093737820141	1.05344659710003	2.92666295474397	1	2.78096804231711	5.29944573739202	5.37605366988682	4.49986117484964	0.0349988329970014	6.72149780411351	1.54882535305465	9.16387290130979	4.33986036872433	10.0994567817634	3.26680850933049	2.39717704145885	-2.21615633096297	-2.85149904593777	1.66995391426377	0.657528725615314	-1.38708182633764	2.17838004248252	-1.68630764753009	2.59986439480673	3.72658460116697	7.10124656160057	0.39004663669734	2.150394714256	-4.75030852871536	4.75064747167322	4.81555269311472	80.25	1	2
194	1.83000809486712	6.44357485824487	1.63249922089022	1.16598267487653	3.2366393318785	2.00834873282322	1.81603688075631	4.38531485950302	5.09022882606004	4.8744972693889	2.61619190013187	3.47163601216198	5.52094180740491	6.09941185488794	4.09475149351248	4.01879050241152	1.19596758475515	5.93477414971582	1.96414985187065	7	6.42855319484929	1.59623002682823	2.44363601366692	2.37673251375496	5.19807892928078	5.23591814361008	-2.11329663284778	4.55374215515372	7.8130179614971	13.95573385776	6.43256802211929	6.75924168827343	7.89607160912496	4.68043144721841	-0.303557487406744	5.66967326388453	10.7213576674068	5.09678266104771	-4.0221910306588	4.40643488691976	8.58308108844472	8.93253776573866	7.04719564484968	-5.39220404559481	-3.55886125068668	3.18899170795357	66	1	2
[truncated: 5 more columns]
