# Supplementary material for: How Are Mate Preferences Linked with Actual Mate Selection? Tests of Mate Preference Integration Algorithms Using Computer Simulations and Actual Mating Couples
Source: PLoS One. 2016 Jun 8;11(6):e0156078. doi: 10.1371/journal.pone.0156078 (PMC4898694; doi:10.1371/journal.pone.0156078)
Supplement: S3 Data — Long-term couple and agent-based model data analyzed in Study 4. (ZIP) [file pone.0156078.s003.zip › S11/Aspiration Model Data/Aspiration Couple Population 01162016 073518.csv]

	trait1	trait2	trait3	trait4	trait5	trait6	trait7	trait8	trait9	trait10	trait11	trait12	trait13	trait14	trait15	trait16	trait17	trait18	trait19	trait20	trait21	trait22	trait23	preference1	preference2	preference3	preference4	preference5	preference6	preference7	preference8	preference9	preference10	preference11	preference12	preference13	preference14	preference15	preference16	preference17	preference18	preference19	preference20	preference21	preference22	preference23	fitpoints	sex	algorithm
1	5.57319048422303	2.15686177467716	1	1.95622368750026	3.51740739121979	1.96533616129572	1.29374841513728	1.93505805024318	3.55889918125711	3.12028992877455	2.74288465661878	2.28201167287136	6.3688982300198	7	5.26374930185192	2.70043784584176	4.9568938321883	3.64961482542142	4.66769982648852	2.79905126190672	6.08240046792084	1.26465910459502	3.95260604954915	-1.18500732885169	4.54852799741741	6.22056652455102	0.0649403896825941	2.57005543026062	-1.61296997073821	4.03073536977603	0.789990430759258	10.0090349532941	2.97700186052944	1.02265460591945	3.04198712801132	3.07268210825612	7.43274556294414	-1.76115132138995	7.52677323468648	-0.152143732007908	-1.30523231102274	8.79992338557238	5.95471639754464	0.0126588765324065	10.3340421171766	6.96543340160036	77	0	2
2	4.83843447253909	4.26055606075912	3.4112509361044	2.51459493949874	3.38020382188502	5.27695293074453	6.32172193420639	6.18040241674297	6.23972375733105	1.8432923286494	1.38925117481049	2.89023559887943	4.16014168849638	5.90034481851025	2.00816628414319	1.56465510757519	1.09157281925245	1	5.83034984525835	5.86531478304567	3.97570046538154	2.69109860345274	4.21611782771866	-1.86021290101233	6.61006542555977	7.25763497107449	0.43920421661555	2.33058339736056	2.538226244386	6.80523491542554	4.71487408677262	9.41920695864725	7.43147941987755	-1.13768351252956	0.619350913730514	4.98093121255449	8.17529537264664	-4.2266012318182	0.0299133408704109	1.88861156604264	7.54496002815347	3.04023457768072	6.47018720007095	1.20643531354955	0.675434722158271	1.97471512970061	117.75	0	2
3	2.75223399664037	6.35552321984315	2.53308509276259	2.93529488655571	2.78708937905056	6.36919719193267	2.53966640363922	5.06937405351905	2.26665958741025	1.15151218754636	5.53670756949657	1	1.68088165579285	4.5792224567402	3.62337639806776	4.44756092896659	5.9541634717056	1	7	3.48140881286815	3.11027072427968	1	1	-1.86064677361047	-3.55866603015304	2.24723655052885	9.63643550322664	12.6631461076988	5.84051337035518	5.83351199328354	1.75036657618892	10.9876708450288	2.47909035487941	1.7633547073247	13.2745625171569	7.05466920057888	5.07819864622197	7.34296959203744	5.04310330376283	7.57440675085917	3.39233429022757	6.67475990920651	-1.1958447396834	1.56672049368941	3.8813362637362	7.80027839089581	112.5	0	2
4	4.82220625002967	5.11069232265302	5.54404514826006	3.07874261454243	7	3.86636344540585	6.57005166796363	2.46032983858147	5.33482535322343	3.69298133615369	1	2.88194383724449	6.83812292110141	1.21144191576679	5.90990437431386	2.9868480637606	7	4.76205357611193	4.36205572338788	2.41728392218225	5.10221525163987	6.48203156259436	5.30820379279425	-4.32083425443105	5.84295573984928	1.22952285075532	2.51152003735266	7.95643335573991	-3.23928717626981	4.06408217541226	-1.2402188227973	9.53743476797622	5.56415145807764	6.16802169036537	5.93143821371659	2.48245419561631	2.44966767115444	6.13216931107932	1.21947296434273	-2.33966635150592	-0.893598896625088	2.5523196366774	1.18352594487716	6.53822639693599	2.17845964648758	4.00700517464112	95.25	0	2
5	6.70904514155321	6.03352505862052	1.88076451121283	3.7402555824108	7	2.45327880640982	2.12046485076614	4.4687063573011	6.75545838460858	3.39517349422019	5.98592871574232	1.11452191461537	2.81713762954247	5.46052063794908	1	5.40474021941599	1.94489747643804	3.75473559290023	6.73767254305293	3.73853966226695	4.38423282900753	1	2.48315508773041	-2.56102051486979	4.05203987452384	3.43393082811344	5.3273532119756	1.63238656274707	0.20417317028524	3.53433981507767	3.20646931573456	9.35377311952901	-3.58607008669077	4.50480128075714	12.5861010980471	2.64556202496253	3.16015708126579	1.28618514239867	6.02565073125874	4.90016471643535	3.86416121589267	5.0739057871715	6.41051972568176	5.48307880888462	4.85606489401263	1.49890230281995	90	0	2
6	5.41122804157457	3.1728102553882	1.44403215017109	1	1.05053937562807	4.825854411719	4.44416240101771	1.62578068781251	2.83782246919689	5.81246443493417	7	1	4.74226079362257	3.14527746680592	4.65251038710361	1.68525183550044	1.64450574563025	1.70465535791916	5.98937216332498	4.19833229166474	4.49923193684273	1.6623240201467	3.96964923709847	-1.20314632148329	7.11048914062463	7.04113428622812	4.65457403584279	4.30855739395657	2.87673109541783	2.9959883244418	3.1616516800913	5.12818799085497	0.409501456354062	-3.97606446447221	13.5351149611204	3.22416992477575	12.9854159313777	2.84040466209087	1.173315865752	3.06942303320402	1.63080811709902	8.89555035866885	-1.41690778985857	5.57751679917796	-4.15800350233879	6.84421472649684	106.75	0	2
7	3.68972648375344	5.83817416715383	2.12447138787906	2.99765495166278	6.48128991448168	5.75208181647845	4.75324985275377	1	6.36289829953321	1.76238024744554	6.11345341601937	1.15183335651803	5.34965636907066	2.96630581313649	3.95317337594043	3.08354195899464	6.8258352195779	5.158778412166	5.15759611684435	4.89133880890684	6.27429813720318	1.34849452640208	2.78132122580373	-1.56549581723806	4.49522319379408	2.07491456638659	5.18978971334448	4.219319833263	9.69374844426506	4.80809717597305	1.40973628622358	2.00143729378294	7.67862822972124	5.3300486848885	4.74413600924148	5.68081001213184	3.5117936694754	7.53365184862695	4.49991898048774	3.01141339613399	6.54999489542521	9.02066503755404	2.95202851707564	4.94170198126578	2.58683396234107	8.87777373652817	87.5	0	2
8	3.42204013418038	6.28812697156692	6.16521198144424	5.16192214166248	5.93624867154185	6.2828697349019	5.65923339609371	1.96701512609052	6.14814821458554	2.9159566670325	3.21398704111253	1.95882463809604	2.96863743542204	7	4.8419247218139	4.16501546862542	5.34153927136048	2.09544806832418	1.00846535192472	5.82814032800008	6.45300183862037	1	3.00724153614743	0.195055444462157	-5.09214438252812	1.53303634445107	6.77978296841874	11.8100790517217	2.39845214603356	1.5167380262064	2.10600531123984	6.81037166934424	4.12585950247882	3.34083258312759	6.9609469463381	2.00993528420008	3.24282962380498	7.43049018799719	9.57064975215027	4.42680717458626	2.51358394781582	5.25239330649138	3.72413466640622	0.161379509120001	4.80751155330594	3.92768063713221	86.25	0	2
9	2.11464457041204	1.64133534746687	1.93543194846921	2.30099311282463	1.08461776045671	3.24459339001052	6.33759520706144	4.27160523154382	3.03910879079587	5.97264522598835	5.20227588549239	4.0695804780213	6.91500625979707	4.02868306006233	3.59803483007876	4.52198431273357	3.81040623720664	6.1492608964241	5.41604505062023	4.38598104835906	7	1.43261424216637	1.78733025583485	-1.80777175162044	7.36789019949295	6.79233923660091	1.97219491592338	1.44431667571341	4.39899737407644	-0.702051480433981	4.17754467567971	7.21433416888771	2.89476669867069	-0.320100989583687	9.23468630720282	-0.924712080652333	10.2822446725064	8.95942316712426	1.47690122117975	-0.294641154600691	1.67430312969845	5.86235506006843	5.44973252852526	7.4617905981481	8.31598204259874	-1.85216486947481	83	0	2
10	6.55208776949626	2.16666505234835	1.49006455127487	2.49308472470894	1.53108322923324	1.6975550667361	5.54107593379413	5.61031980533281	6.06385415360832	1.37557156762714	1.04855023410683	3.73265789322193	3.00488560486808	3.80197342435089	3.20369891941747	2.04958910482751	5.8841482009955	3.62797677314679	2.47926291406799	3.52406291048717	6.52230905929244	1	2.16690439415676	4.54370017524447	2.27756458525775	1.43568013995545	7.25233893321972	6.11495168496296	2.79778524315804	5.94953877785428	1.69247975982195	6.56380897207158	6.62239700986721	2.30503878750581	5.39834860101238	1.55280596259591	-0.863078774642186	-2.55527047790863	2.2452239560696	-2.30421686768259	3.03707752654417	8.14956913076437	0.875966621693828	7.99698917929559	-0.838296107456605	7.89763455498813	104.75	0	2
11	3.05714128934943	5.72339713538702	4.96811617256908	1.50628644874677	3.36274116396073	1.93052849454548	1	4.5191554655801	5.93665390255332	4.6596275379339	2.562440261834	5.82546832935143	6.57306849219957	6.75099702217606	2.93432863083936	1.83397537608162	4.61741898363738	2.4436737724831	1.02140559953259	1.86950877209489	1.07329412316656	2.2690663062137	4.67294581129695	0.375294264927877	-2.16994650563942	6.68894351397318	5.1453558704666	7.30239073739832	7.70646222338684	3.74194915194063	5.80910489643362	-2.39698298635807	3.57869492275686	5.68391199414366	9.48474007415804	-1.49582626546471	9.11380629177119	4.06555625188648	-0.936329758133195	2.17370082702953	2.99877187214014	8.33374539059971	3.51915227591122	-2.48104331164915	6.24322629051299	4.82055912383136	96.5	0	2
12	5.06711003157804	3.30392246348128	5.47075007102455	5.23800270794346	5.07663553391824	2.65249463978428	4.7831693843406	5.28714841501589	6.39539280093477	1.82186558487706	1.85862008414349	6.55409730235412	5.3351596582809	1	1.21755899080635	4.78550571518274	5.16763446999371	1.55813724412064	4.82097301532372	2.13190294117624	4.18072818952022	6.21616187564328	2.14526438652853	3.96339078784645	-3.97735045992881	5.36761830897234	9.10770737432192	8.73357520420009	6.34406901580469	3.68954407931648	6.91135306799258	4.81259177066056	3.17962758534285	5.19156753345281	-1.06132161564512	2.23821237642423	7.96235316208397	4.87556543454048	6.0173594296091	0.413671130201497	3.2727992816751	7.32298088330403	-0.339181648472744	-0.998965944764753	5.11764586052428	-0.398805230214706	101.25	0	2
13	7	6.5604780397949	2.79523332611434	1.22176077946734	1	1.73009685062179	2.6657738835599	6.92162812691135	6.03841925425253	1	6.68690396622212	2.66099154440615	1.58038946989264	4.72259355831308	3.013334235943	1.68365569432375	5.61793230152105	2.23927593339459	6.69706254042393	3.12933990342275	1	4.8746980172555	1.12569271654962	3.34630274277616	4.28824162408406	1.31069469081247	8.35234231280217	9.26258617527479	0.368747138462873	7.71934282800258	4.06136467599108	8.00763916113122	7.89261467908123	2.94995467048751	11.4635575818398	2.55435687965678	5.61608348232639	1.55354980962636	0.96293980752157	0.706522212105559	1.66916051407155	6.46081825826576	2.17282097785178	4.44903965649771	0.933583959369285	7.68207672074227	106	0	2
14	5.81440555641396	2.93824964165669	1.57104229500371	3.50852053666516	3.35710075021881	2.04229656116693	4.02782716329122	4.36965751226192	7	1.43740934011169	1.3410069600611	2.71343726462787	5.18730845233466	1.48236419939063	5.55258392307282	1.16335500953594	4.95195562753114	6.80667501194208	5.70151407201207	6.58686338452233	3.96096447248289	4.27792180019358	4.05302759988479	-0.235366515198789	6.41443939309954	5.75304374734493	0.708202876391683	3.50982411598083	6.26812366935874	2.73335726527745	5.11662837113286	0.227574261149086	3.65720720743671	-0.201946386751473	3.73092288033109	0.0566010367731825	4.20708665829791	6.22228768381153	4.53913356374552	-0.600864079017664	4.82903648034277	5.47886719713414	7.18828391538079	4.07220772058914	5.55663668797023	6.84499423942996	99.75	0	2
15	5.44660205860296	5.75759796863997	3.80545094562805	3.54875568251102	6.08008426834141	4.36273562574097	3.78195882774782	1.02443633766638	6.43942993611057	4.87057966772258	1.17765792013318	4.24537123878011	1.45336704473726	6.51182093297732	1	5.82521804438967	3.68004647610468	2.62964762633352	7	2.48145910441889	5.82200026312252	3.83599711868127	2.57412854544212	-4.56463848823286	4.28406367782902	2.12026866919539	3.44552750211991	3.930753034598	5.116720864749	6.35603290424296	1.57228228730123	8.78743750508903	5.75499997715336	2.20865398027555	2.88414558099532	-0.580432986848258	5.6608010257828	7.72111937269746	7.2135163746873	7.35597258687482	5.14714513358097	7.04046356594577	2.64921230277244	2.71299452679471	2.37725367669593	2.72644538436266	106.5	0	2
16	3.02768094333758	6.98199888416144	3.37784064053616	2.82964995555629	3.83024405495719	2.85297622110468	6.32714245052464	4.47239420490601	4.80027442398603	4.96378651381325	1.72419987925466	3.0388660557226	1	7	4.63476923014086	1.5443693430044	3.54351197648171	6.39023255892077	1.54681952210656	4.22427316484785	5.1802256215528	6.85789564155103	1	-0.556346970170169	-2.87315654809488	2.63161716452568	10.7765590002034	13.9289853193033	0.0583923026130626	5.51838126908839	2.29346835822942	7.45511317435081	4.97731514419837	1.19379739180107	-3.93029547704871	-1.54011840740648	12.455911302558	4.824667913221	6.44902420981152	0.524855698265916	-0.420094469504473	4.62904853170667	8.07770413292336	0.881615762367886	1.01267036628931	7.43815335689743	103.25	0	2
17	2.97249752263699	5.86285816779417	3.61378060160002	3.826596704724	3.94569578288681	3.7112909953312	5.57934963734602	5.30134730086109	3.95511457873617	2.01433482699557	2.35218297654502	3.48694121273983	2.087149389947	2.0068975041117	3.60826128233488	4.36181825252465	1	3.66173119335164	3.27405784842231	1.80407666010177	6.98350430622713	1.92853385130775	1.44566708938291	3.33464456811395	-5.61109397412382	5.75302675731729	7.03541627525677	7.20727511104733	4.00062485777782	7.05504948065489	7.95938906465824	8.4749510641483	10.111977836181	5.42845576579387	6.22592811028739	2.25427800315596	10.1321215681047	-1.84471190901966	4.84557260616288	-1.3966593675077	1.71568924853657	13.1652477111582	4.36114025115848	-0.283004748145886	3.97518836938369	4.745108439583	102	0	2
18	5.84328758924863	4.43049824280934	5.02571223678743	1.12391866403764	6.29315942491961	5.69204698236772	4.98678834976873	3.26974259278795	4.89978679795871	1	3.16245202173914	1	1.54681118030613	6.71420628748551	1.20354928413509	2.90044964201326	1	2.08476576859051	5.39009847652463	2.84396782674678	7	7	1.26007415942025	8.29937573070634	-2.52055311264623	6.05818791781531	7.22430708497911	7.0216070209266	2.23372677314375	5.56170375454923	4.72940389638335	7.24002271437098	4.94073555959854	-4.49992663737064	5.66892871855634	1.8698800692609	12.1381775785341	2.65151245724655	0.565318956266285	5.02515951048657	-0.81184186597524	4.94521540310518	2.76202224377139	6.2058129801343	7.86372423213554	4.08463433781136	86.75	0	2
19	4.18069629224902	5.66050926161618	6.86306325983406	4.46912734633704	6.2499212608106	3.23540002430849	3.67067929964831	2.75814352587571	1	5.80086095636349	5.56531141079833	6.94713648193725	6.1362312815006	6.35490799373785	1.75081152339297	3.34058880060783	2.77148299926021	4.04253642576318	4.51762786929628	2.90801073507432	1.66242814697623	3.69145155563333	5.19320851780066	0.526961181699422	-5.38392329016999	0.41870934321151	7.43313616154954	11.5327280837854	8.51539006625926	6.09917389970975	2.50944602403743	9.58933043041115	0.940201302122906	-0.234722871322083	-0.683860256839478	1.81276239911377	3.52918168704679	4.94141053780507	0.304154564581455	-2.46069584816714	1.84752640573302	3.5803866014034	6.01948757404545	1.51846018165942	0.524845291115905	2.8926174990236	74.5	0	2
20	3.62834325007737	6.23758269343331	4.48037980056047	3.93456702675548	2.58712577627342	6.1454081750731	2.13397443259863	1.60226959314717	6.83440352030398	2.17160423524381	1.02711231548556	1	6.55361645217733	3.87349966694491	2.97448579369953	1.08120804312002	1	6.97244649332208	6.78178956737966	1.46985439956247	2.9049484802347	4.63532893887205	3.15611704044448	5.01033456713731	-0.858174384925531	3.89954848422919	8.57009082126304	10.1318146135418	-0.354889085585916	6.62655428090119	0.59586969741563	7.49989966494825	11.3899116384679	0.234877426165179	4.99795548239385	1.65014795189845	8.33736164533629	7.24586902631292	6.61523914688706	1.38050347640156	6.10250021892965	8.4457255919778	-2.55026112453788	5.39646215868344	-5.68078165451235	5.37088860030487	85.25	0	2
21	4.50062104408263	4.89613388723664	5.94836351317738	2.48557345836872	6.82411102984419	3.38583985151013	6.29942728515863	5.04378286738478	1.83451927455336	3.67292605172013	2.45424801560742	2.76573210374538	6.24961436569892	1.26549567117226	5.87904712266627	1.08178782550261	6.21852327344743	2.62706855248973	4.42837553093515	4.18146368218613	4.73184057273288	2.27750699584856	5.14364230894611	-4.07070313043463	5.48312419603548	2.18970609333454	2.56974691040936	9.10752295291401	-3.14773575132701	4.54876324108388	2.94283124631552	9.99002054031371	3.49687796583536	6.7638151957906	6.99599485353886	1.05363748424129	2.89696281755393	11.1311450096547	3.56792385165921	7.68865574126249	4.38824514144259	2.37077749103026	0.0179201145366744	2.3321312373383	-0.580990238729041	5.34677462603322	103	0	2
22	2.78426156867747	6.10580912373721	2.09780261635446	4.18914500514594	4.56613734704398	4.67915937588205	5.44121635341516	5.11106460193766	1.49319924929988	5.52105892355984	2.4895184853848	3.11827834544602	3.14715500788878	2.31769143791595	3.74062411004101	1.66419834998421	1.62650784211354	3.84165351363964	6.02466426078456	1.26874964629011	2.83092448115613	1	1.78742470985156	3.52823414687094	-5.2689518105112	6.3713511309373	6.2909513423357	7.545669732334	-1.40305262646309	6.54261189182332	1.71500578702892	-1.19167186752863	10.1311924012905	-1.1792391300408	6.70125652188232	5.05622597135802	12.7698286072647	4.54206136655597	5.59893237354521	0.139694789584078	0.757121365487491	12.0488394422333	5.24884749440506	-0.657990664279257	-3.10819157367489	2.4764434863738	93.75	0	2
23	4.72817220705831	5.97680256537447	1.52390846227448	1.79354274759411	6.30990238035507	5.14205612444006	5.56244493797134	3.26527358820347	6.96981048679292	1.95820197309228	5.40785431271843	6.05934214134913	5.02488688639117	1.5888539403031	2.0278630660102	2.17865710253349	6.66889559043672	5.75212341114925	7	4.51565910114649	2.67020365507127	1.38058062427326	1.34992324193993	-2.00921555115566	4.52209377785108	2.51777377441522	4.74123123881176	5.71665914089021	2.86244838440365	4.77287300443288	1.29500382381907	0.745726781263939	7.43539627708805	5.71103054077445	5.46580856457434	5.61641211961544	9.60578291270763	7.65176568695785	0.337824558362973	-4.52688045101625	4.02489283314469	7.65895186965403	6.7836904265751	1.52420710100423	2.63205665811262	4.95234515007633	110.5	0	2
24	5.48362290199858	2.71438643049228	3.08566986269035	3.0479086485884	4.43672724835999	2.02187043875163	1.66018236457546	4.29812114320418	7	1.29623623720454	4.47522084694451	1.24274552379584	7	3.68801885196813	4.09884930515194	3.6669244363302	7	1.60908212445327	5.66796816688107	4.79863965623139	7	1	1.72427943588968	8.56721466313878	1.16153391573317	1.27406858182579	7.04094313332076	8.63388228810503	-2.38797334350411	6.46812339669158	-0.3591661955103	3.63471423546123	4.41945648510006	4.65942330303414	5.89809381589103	1.32952089346296	2.46440120114743	2.28013426917354	0.896753314979151	6.49549892039558	2.32670148749553	6.23112975533954	0.0743710199219256	1.41735421532979	6.54765052869595	10.2399719656918	102.25	0	2
25	4.69991737385317	5.90818514013142	2.79670494976447	2.4913190739088	4.93290796031177	3.8333902029719	4.64374726943638	1.10446050634958	3.96433012314824	3.40364535683613	6.29495208075028	7	1.16291075262083	7	1.74166781125954	2.77459779334467	7	3.12624278957452	6.44835497991843	2.7255706179548	4.43543386181217	6.17540764013894	1.77721081482888	-5.51738027143099	3.66195711753697	1.70289464031214	6.49094104157479	3.33996401411676	0.163509404436965	5.79355076490376	-0.889028571977982	6.55786507728537	5.62001176787945	7.83717431135508	6.83895818291823	2.13683036073562	12.8108798490617	-4.17856103588306	-0.266865323087345	0.212711419239022	0.423051963773472	3.86924689795458	1.64285464203297	4.15348245871052	3.87686837173355	7.9347042730707	109	0	2
26	6.90639159005275	5.69237534548463	3.41211038844064	4.42552072101213	2.90852655070882	5.7352196395924	7	4.3148713628755	3.34324201493319	4.24413630792983	2.49893019967676	3.5487330817192	4.15070072866135	7	2.41828341648229	1	1	6.19024196110099	1.03165538935344	4.15336472322207	1.34655519963944	3.53392652311831	2.79223772365519	5.82726180945699	6.79622110327417	4.13169574612005	6.57910461075964	3.29996004080342	2.8372408862777	7.61804995570289	-0.564612326810857	3.52402647700021	1.95329424741957	8.17517810320479	4.99538208420835	1.30008569341814	3.43330982257127	3.32761664239128	1.76565255471401	-3.44307561842766	1.21946863627587	6.25028659720752	-0.849845691678326	1.41233523711364	-1.08812069510131	1.43964557284375	87.75	0	2
27	2.6532621457813	5.32636632272298	6.40291792852114	4.18810747883337	2.5255337145372	1.16994565950835	3.0481457889474	2.93838215423846	2.8131573446751	1.63406437354456	2.97566885715399	3.00052354889288	5.5870800286163	6.29441974792915	3.36945918478005	2.21279856228718	6.17853053139313	1	5.43189064004352	2.81992581224501	1.60184698111588	5.23474548178473	3.53189365165005	7.50441980373695	0.095533895510857	3.65672851588375	9.52185107493075	9.78692210988656	2.50125259742078	6.94557939020234	-0.32893467082184	6.38690181400917	1.49358885878173	2.51479121534314	-1.64825101942314	3.85426900692918	10.5156006498917	2.83229656919389	3.60077644080408	7.72129019472153	8.53241773153962	5.07675691991443	4.19109357956732	3.77283865781658	4.23162793996148	3.65786876083985	92.5	0	2
28	3.79964611659814	3.11772797284182	4.67020777312504	5.3162024684556	2.27622901239498	3.44073557163093	5.84903789992603	1.99761139633442	6.14656680359037	1.88837834269824	5.83804174483269	7	1	6.94914733438829	3.09137566975829	2.02920403169549	1	3.65446163461766	6.9277385266124	4.67111993830805	5.60556409611308	2.11538510173158	3.23272331574777	2.31425108573001	-3.48529616274228	5.71879248905122	8.18723777269575	8.79633643680637	6.49293757839456	6.69597773483463	4.97687984597682	8.23118720226942	1.35088231010547	5.71649814702199	0.530457462570703	1.52481369889319	5.35921842657346	5.43722998717658	4.38390307293097	1.12521416650028	-0.272062066159643	5.14321522955606	0.328254357892402	1.10169081961086	3.56147466326451	3.77851069407595	88.25	0	2
29	3.71159747586401	3.94996973504034	1.32800309129656	3.17423689510308	4.46580182908959	3.71773635156712	1.43650581927943	2.31738560496526	5.85006523530581	3.03458206950158	1.05589990614595	6.46490906592741	5.99162797772196	6.30252580304626	2.22922199244548	1	5.77471901977941	1	3.84244581902048	5.2469584893988	3.88370196020518	2.61594825829138	2.10402823483245	-2.03939440842074	5.12347704026174	7.54306172357798	1.84727488662588	1.30645371507265	5.76090053841349	1.78128765415911	3.40077483980225	4.11536139436347	6.47116498823921	4.20016419816284	0.152169662405617	3.5448981010284	4.7484915469672	5.48061353882275	6.62587548131642	2.50661867239178	-2.31486095443651	7.61723324226886	-1.21800749484891	1.17495408293847	0.835293822340469	8.6936993350467	86	0	2
30	5.04727134762027	7	1	3.35019684410447	6.42994563635608	1.46868952320257	5.28649280554013	4.88950217870002	6.70895562152363	7	5.41342941657762	3.89406435149371	4.63733857796072	3.22049070079052	1	1.78057270813071	2.31285591966148	2.64329298478633	3.08094509168663	4.0374965639245	7	4.29104702689398	3.23835461482656	-3.7986685943676	3.20584771893779	2.65931871823478	5.02660793400697	1.62173532286572	-0.883235893734619	6.33044021460033	1.17873886953137	8.24215794927173	3.41970944583006	0.362970374238296	7.66783210764513	2.44202022628133	2.82104382802132	4.02931641662046	2.53756707689353	-0.790879007661785	4.99010477740118	10.4541307571311	6.99297690874153	6.47691418745187	-0.463508918385084	1.56921842726193	92.75	0	2
31	4.09617257265166	7	2.06347593845869	2.14258083361964	7	5.42524087928832	3.90364654579032	4.30795662513813	1.46598703338618	5.3113414426214	1	2.0949230537518	1.09822016859442	6.88974733886069	4.21167949309005	6.22435746401296	2.6285996008425	3.47014583945452	4.95096818884413	6.7989528628029	2.48269400611187	1	3.08400346025179	-2.79491222438728	4.67216540557224	4.47549120230449	4.99348978871059	3.58160312696751	4.8669866022482	6.64590768400847	1.51196357153583	0.208002381454442	7.81221002964717	5.48085044884067	11.539360355357	2.52510172416512	5.14472138375122	-1.60898850464642	-1.89738753787676	0.0322953366739147	5.03404013485919	4.68373556027186	-0.447864401091188	1.2556094870292	-6.32868482150959	5.32336280299422	95.5	0	2
32	4.95513807389512	4.03685870297606	2.39518767730786	2.34749178911423	4.75844793445769	6.26586875381057	1.76058036858243	3.98458543901776	2.68475369675619	4.24167040609069	3.33283553318914	1.80104403355649	6.73703990689607	1.58219695784462	1.17975327625422	1	6.93497679560828	2.02038287639656	2.60148402851343	3.07690046283656	7	2.62525627685571	3.26557290457265	8.74006266280005	0.459814120702094	1.31731263962848	8.78985127603774	9.30776546879661	3.03725665860822	3.24983487469469	6.231906070836	10.8293935843825	8.30887037140186	2.8405177116449	5.59402532449653	5.15006811713843	13.2171474194548	8.93416794102304	2.99442778633165	8.64924614721539	-0.810897998058387	8.18215493259824	-0.402306726154419	3.20120583623936	6.21215684982966	4.20576655695976	76.25	0	2
33	4.07348648341945	1	1.50287792249228	2.00971811181973	1.81966908240377	4.81055137209614	4.47543502131192	3.89253821676808	5.40906809842135	1.11348149847724	4.73228177363577	3.69330685485867	1	4.34227889686373	4.32936663741482	2.11575653398153	3.20564278705459	1.10920241786776	7	2.55775996179042	1	3.34654630545695	1.84348854177944	-1.53459744238977	8.39173981923232	7.94503807798667	4.48969312245996	2.79229836373108	2.41934327185853	5.7610156233983	4.08619059615591	3.25114447580714	1.12798285331252	2.39037547094402	8.32533340891023	3.46233750545506	6.23246194171264	-1.62461169754651	2.2725041946594	-1.43628954471571	8.62186942437845	4.83117272209074	4.67333720928586	-4.11782840116042	3.62940324921822	3.97503959460611	95	0	2
34	6.77466466625294	4.97314597085968	4.37017587090701	4.79013522260967	2.77387652408776	3.49371262653965	6.35559236875978	4.25975645130226	6.36753805624475	4.38053582931888	2.35394032082014	1.03389265080889	5.72287670220742	4.0730270394401	1.62139908302937	1.99148435374267	1	7	1.04118234246458	1	6.26207997179834	4.78534335773859	4.73824785008011	5.85814922874278	7.44938705652604	5.36630979489672	5.33819858224423	3.8674854103414	5.31682496318482	6.77554208029224	-0.635734708134439	3.6195350667552	0.906591368010831	4.93309154478623	4.18487575240071	1.15083291749752	5.2870581399964	4.02967021732815	1.8464514646855	-2.68060480011443	1.73750731134487	6.01941038052973	-1.04280178871789	1.53583754344582	3.81327366942512	1.01132950283214	86.75	0	2
35	5.23322332120097	1.54726981038112	1.72156404008041	3.08889868944649	3.615867861835	1	5.40322917575244	3.69357474907555	4.36131527166096	1	2.46542264348743	3.51429075919453	5.25102917052377	5.84213800895074	1.90139470813019	1.42201666402099	4.93815469816496	6.30585663014384	5.78605349923458	4.48555482137317	2.4524321304449	2.63854228090169	3.12394674037	0.545749190109591	6.24581358900581	6.97043457779429	0.256021238630599	3.25859917366138	6.3570208304973	4.87742918614108	5.47287104317143	9.34755374597955	4.22919260438475	0.166450499489026	1.53408999380117	-0.0232184146067842	-0.849600555624725	6.49570112229149	4.66531901244569	0.646565498165918	4.99717183474448	5.96033648023364	6.44782076810397	-0.307902339707932	10.8297443290819	6.5799724281218	89.5	0	2
36	6.03556474729488	5.60115743792851	1.74092859791286	1.74257334203809	1.13325586053206	2.78852574313523	1.26373927877197	3.27314891951971	1.70848723920247	4.16619902499579	2.83790753338782	1	1	3.56631452065269	2.1055389369948	2.38520958208659	4.76927314817986	3.7130671341665	4.79274659529076	4.52572354302891	1.36464971083908	2.14241432740659	2.27993980707894	5.01518887961007	1.4252209470832	1.64737283386663	9.91502061977478	6.27006032395108	1.9744175289586	9.19106650869133	0.496311144489201	6.14182771853835	0.682139240794283	3.44065836621787	3.33991461323509	-0.35936234739144	10.7899076212197	2.8406333855275	-2.45111585620969	1.7481452755833	1.06981127425592	7.50070802498959	5.55127584309103	2.04362307411067	0.852963737500257	4.79962078040862	81.25	0	2
37	6.3725219122216	5.87573567714154	3.38265798229262	1	1.57822022326494	1.66874982200697	2.94911303336572	5.1534213623779	5.88511720032949	2.15846033882013	6.57437491430912	1.83006079390744	1.35617558357139	4.24504877709167	2.23393743760986	1.13485508911347	6.36560976682298	1.53698293550289	6.24286968851821	7	1	4.51082217434645	2.71600348831072	3.90184122109615	4.01369110586643	1.05135915440516	9.82092982579943	8.25342699033516	0.732570811899243	5.35470601688113	1.41088693604307	7.76287175217639	7.87440697702465	2.57929428299241	11.6269374600011	2.63404179063015	5.88247777946472	6.16638846597075	-0.171899709772987	1.67763841165317	2.71150346262647	7.16907727911302	1.93891934671221	1.08832018694606	0.00934904356944425	7.65197445987891	98	0	2
38	3.4187235607165	6.30248122038797	6.40070950956722	3.25354959782713	5.60897739563979	3.56693258859651	3.38672295914461	4.04390355886897	2.39520304766392	3.37055709841502	5.56654461679958	5.69955913062844	6.64253020795167	5.52801348879063	2.17479945826225	1.05756677251463	1.61148261961676	3.90731110445031	4.71806446330887	4.14802711099943	1.96652216425976	2.75030358258898	5.81032868869488	0.85789791994531	-4.99128782908914	0.702999385108569	6.7140295963168	11.5884273822647	0.0406515097752812	6.29651639286919	3.60460767503749	9.42609821790916	4.08436635235725	7.74483524889732	2.4959084282452	3.70551070044469	3.91588225888477	1.48724203070581	0.323008588723026	-2.79250848853087	4.95423106640219	2.92761662723403	4.86711105763629	3.01503895062572	0.34835930909584	3.45214879309718	74.75	0	2
39	3.99206225019248	6.668440021265	6.13567556929704	4.6171458671509	6.30423854461938	5.81197715010541	6.09372440382786	5.78368992610905	6.22536491599539	3.06024765360992	2.54120066735196	1	1.80790084546082	3.90205544036841	1	5.126752540098	4.98253040956887	1.90243284993023	1.0195127775457	5.32020715321814	4.75550578347428	1	2.8627270156163	0.812782811611228	-4.6507870425954	-0.327997506404251	5.96719586444519	12.6214826161716	2.96270179284043	5.88655051585875	5.34352502460381	7.51002972632693	3.35049618005072	-2.02077110625131	7.85085051850811	1.12138336126934	5.61414727480817	7.45351632625187	9.99110833895847	8.74396501134743	1.61040467453014	6.64549860582199	3.07566527170258	0.360109433901641	4.44553046224305	4.11208140921193	82.5	0	2
40	7	7	3.29467117794962	1.12084220336812	2.53357332267308	4.89872014086757	1.48497923517386	1	2.3916292075389	1.95716010397183	1	3.78524836896565	4.53631430988486	5.28746981301121	2.52070794454466	2.8103196848938	1.52558165838062	4.26380822727039	6.6434789920349	5.66117506282438	6.46669828484673	1	4.80441968394756	4.36039541532138	2.7487681268503	-1.04028152635765	7.82219683162122	7.9726398408899	6.41583680852805	6.79063286536831	2.08468220148695	7.56865152391704	6.52713237444857	6.90638940715535	1.67434785199612	1.10325810759093	9.01734685135858	6.37006882759447	0.379121257128935	2.46898912313423	1.08361311447923	6.59436799456373	3.99275021231098	0.0848802925515312	-4.31044675621165	5.4247966278509	88.25	0	2
41	5.22291401711875	7	4.10213160977187	3.26765787656014	2.25509703966839	1.08323259536833	3.94330626577957	2.62547027824603	2.16966227266841	6.11322304402439	5.00895588517339	2.90006608876806	5.63051945404746	4.51662620089519	3.20511991233199	2.59729500970187	6.35214127817369	1	1.73331929146363	5.63808530294264	1.8560924436266	6.6098311640909	2.0720181251159	3.6109384065136	3.28212954420662	-0.0811653663756267	7.9901481438107	6.94038619905846	-2.38689633874285	5.90152770602651	3.08024643598312	-4.59403630756032	2.34961579825851	0.695433854732038	6.55150099191971	2.72324511378222	7.49678332028456	4.77494295755503	-0.316702377940655	2.74460375877529	2.80657970743505	7.22150002462518	2.80669940480195	0.320352936252435	7.10341206951799	4.21656062252634	76	0	2
42	6.02615400979928	6.08104388113977	1.32582101243713	1.57478149007985	1	2.4247374814226	5.71257759377213	3.75330054363787	2.60068453158458	5.76839088742035	2.12612851672035	3.11387490181817	4.83247912898838	6.37304094574884	1.79851111504601	6.65902040913376	2.55964446482948	4.8141768074256	5.92789152716792	2.6851282014303	5.92740275991663	3.55684514031836	3.94676176254975	4.39388651696676	3.45233884018579	1.12721087539043	10.035404463505	7.96579407740435	2.16513386999117	9.10863344578358	4.02443800516892	4.11514579041243	-0.316231253100528	-1.20496372942113	7.50126048452753	-0.698912164468845	11.7674031179673	10.2878690572018	-2.51532247474173	-1.23230029259439	2.6149535649031	5.60502889181992	8.02436113389697	4.12516254372493	-1.43796500443224	4.21256825235766	95.75	0	2
43	7	6.0575659679247	3.53661772612352	1	2.32745148668912	6.90170758036902	6.38852609114919	1.85394846520479	3.32811760731822	4.73269907229453	2.47647949660789	6.46472358648325	7	2.03076387819023	6.54729754584692	1	1.42562149769028	2.75946876556292	4.25144335939303	4.5639837167559	6.34225994680702	5.4110336134382	1.45703409590794	3.8261781813859	1.66396573799403	2.11572234825222	6.84281037462746	6.88007042289233	1.68628961876051	1.0502644755231	-1.10768839735162	-5.13605967061793	2.39064590865238	-1.78445248393011	6.85962996432928	4.33452334281217	6.00263849318149	7.49084335331552	2.96701046081161	0.489131637911273	2.92989702571717	7.28346723336939	7.29076746367031	-1.37254929163022	5.6577578145147	8.7727317106148	80.5	0	2
44	4.6146278491775	2.67347400807107	2.43096002232697	1.36344625140311	3.37511098284564	6.71207216807692	5.10880224640548	5.86561232666805	2.96326054404518	4.65532241032701	1	1	6.00106691435925	5.82640308018431	2.36647008982202	4.66461639991234	4.21162229997714	1.01532240339851	5.41443051654108	2.88814968383635	5.30746445471511	2.823959104335	3.25987287548739	-2.03362935910077	5.35506464938245	5.65296337130268	-1.03327801761845	2.99458775498624	-3.20692066425627	8.32353231939683	2.65677160938196	1.17738926239826	-3.52541351211894	-2.35173708933187	6.57334858529385	0.217422578631426	0.886928994821689	-0.8812312003749	-0.472380914967067	1.51860367074984	4.36831424322502	6.77245453026959	3.67319325533226	2.83129501145885	0.830101095221932	8.81155862142067	82.25	0	2
45	7	6.12166928661664	3.36158966768269	1.12615366989556	1	2.31343778395854	2.3578474295723	5.97241191783581	5.36190035169645	1.08573098128889	1.30493243756204	2.23569130351623	1.33349436521691	1.10340786882323	1.20784913282248	3.15289415216863	6.58412677291994	1.21729546066659	5.2764807893011	7	6.67461895717689	4.65877662320756	2.53664596530538	3.1945437200109	3.690927599951	0.573292548439138	8.38781932878573	8.63871070606914	1.02596656277437	5.94959972108729	4.68012526420664	5.95965205623676	7.9020627285963	6.3610459597914	11.6791313812866	3.40106672986554	0.774852954365999	2.87773134467221	-0.872039507597137	0.832563076237688	1.90343709659029	9.27378819540915	1.30716793698262	4.94470604580372	-0.618259712431864	7.00525325097201	97	0	2
46	5.54187544615525	3.28733960240697	4.85908274765617	3.79371397492332	4.28079909583679	4.90036044347911	3.70938914947829	4.53630403100962	1.25386650667801	3.15759384230325	4.9326398045267	2.86547573220238	1	3.95037079765352	3.70565768332306	2.05107737012779	6.01893541900418	5.79818340495384	6.98549117927624	1.13667079008239	2.45201023595326	3.34106454572173	3.20862657859844	2.90079009549664	-3.71731038292954	7.36715729445118	9.67705005652401	7.28503175204428	7.33100369499323	4.47651396916412	6.98231769410177	-2.23507441452733	4.72923725940058	-1.01064808081864	7.82696779850537	-4.06475283438468	6.53409620143992	10.8460280757053	-0.382760085635077	4.34789280950224	2.77731636918198	8.42688488745127	-1.41036599785044	-0.362533544845002	-6.26064224697372	1.40151318017047	78.75	0	2
47	2.69766493711535	1	2.08008337286428	1.43376497714275	1.18258195659367	6.10871686988085	6.63465036421464	5.19599173879396	6.29428760169	5.03009767166162	4.43317427916646	4.85952894426227	6.04890485898573	3.65967254696372	4.66077002795005	3.88112330884204	1	6.28992349599534	5.57142174718243	3.56444494534162	4.16633434892642	1.60609971713886	2.1573299149248	-1.79213604130813	7.26585646541688	5.95036088639926	2.43407957752632	2.22099680421907	0.69831110874997	3.26319755228846	4.06868311207247	5.90292547983468	3.05884178518305	-0.526226561254275	8.05483156419609	4.19167211356646	8.86257670403553	8.43993765513327	1.25462168909775	0.507960354141381	4.5173123688691	8.37931941109372	4.45315605789086	8.66501733635083	7.67930802279335	6.25827641584771	87.5	0	2
48	4.94494785326492	3.85412453550397	4.8187677944847	4.89782194840793	5.30144047076238	5.43944522998216	3.3096959427769	4.37850108696829	1	3.7549830992738	3.57764527310686	3.17017181418844	1.86308599076891	4.98048592496365	4.21760141170651	1.27225155804926	5.61320581129415	1.79107694902357	4.84342238309266	5.0338401928513	1	5.72039477677671	2.71481764322152	2.56837323360424	-3.85597719864433	7.4613287019673	9.72070049092857	7.12835049507206	2.7907349049015	8.64113247460979	6.95322037027446	6.66702188255785	3.88289676198213	3.89229666739077	3.45745023148156	-4.48298903799525	9.06248594406548	9.83275536118903	-1.31760137345859	3.30547032677378	-2.54318784639258	8.20117259388226	-1.16328870158898	3.92890512408951	4.74977337735841	2.71801566038377	80.25	0	2
49	3.61071110973881	1.54426881155031	5.23969727202765	5.27116102007474	2.19789594823822	1	2.65750587818608	5.09350014345025	2.03658298414822	2.59516708400859	5.21428953933297	3.87071234856058	5.5901670139443	6.81482563285758	3.50884964920414	1.31734510616198	6.88916654515376	1.8294227824857	6.23484938486946	1.34154133596825	5.40498900606197	3.59190536006792	2.35865244786757	3.02818570495102	-4.4594257040915	4.92546662498685	7.25094702360725	7.59628120080943	-0.237489419390882	3.43861901711749	3.99972125467221	5.86576817241484	4.03133507297493	11.9913234024663	-0.310231660226149	-3.28694334768596	8.08702700963933	1.68215238853932	-1.7278372594815	3.46115571992938	2.466776559599	7.19540972957911	-0.174105253981268	3.27453157470415	2.49309118315622	3.30625440473818	79	0	2
50	4.81221895533971	5.88952096237437	6.33202391655482	4.28625790647183	5.71972550865327	3.17971087544465	3.5409260380914	4.14253541520873	1.35587608498557	5.42355849408102	1.5411817181174	5.38916691882037	6.82516951196661	6.38086436308472	3.33058832491349	3.01783961291001	1.47702574767408	1	4.83702616185117	5.23375648974098	5.32407197669195	1.10307535050982	5.9288751410879	0.373178413820379	-5.63746076291226	0.669085423571608	6.96889995890148	10.1822688621902	-0.17100171394787	7.29699172964032	2.69619710148258	9.62536279829981	3.90539004911669	-0.923704699981063	1.93954232384206	3.96267769491554	3.39322485224903	1.47531586598086	-0.402387437033045	0.414471947273632	3.09339871390395	4.46063365912224	5.27205118101498	0.847302614675846	1.32749019048579	3.10484349863563	81.75	0	2
51	3.37897997853921	2.84576130571564	5.40936242916354	5.98262489973506	1.9745377801168	3.78930223691942	5.68283847441389	2.46474760849277	6.17948846027523	1	6.38847695887015	6.75597289633748	1.82045529961035	7	2.80770496418231	3.22447922952963	1	1.01034712104871	7	5.81929210817838	1	3.8356092484243	3.06220028040835	3.52753721551719	-3.44183380037951	5.67941801809109	7.89970797305666	8.09643954179013	8.77372262630876	5.76584750846919	4.47965542589131	-5.43872180199651	0.996774831350754	-0.454472247327395	-0.086381046718998	-0.0473301663460404	5.36313959006744	5.48601478701789	0.846809398527639	1.75619374328529	2.00024466514778	5.50843847131647	7.7554336473793	1.02849702892364	5.00547253245383	3.5516435921166	82.5	0	2
52	5.97295224703836	1.43372516806785	4.1484564850391	2.75191316931849	4.83039924901311	2.4077648328063	2.09148906803146	5.03168550418971	5.69685231035882	2.13025623935644	4.24346216124704	1	3.31701389416294	1	4.40796260325713	1.53782546056222	3.75123345805692	1.86678577164201	7	4.29769591896569	4.02152480030768	2.86090482166254	1.70908342644837	7.30780744617014	1.70119805109696	1.11999315246717	7.71560324764424	9.02619197299218	1.7466520502078	7.24642622910173	1.27471339364313	6.81971186966592	7.20080887955748	-1.39342357154478	9.9994075536367	6.34879142767382	2.52000268065614	2.75220848178418	-0.134399382329888	7.05533213905706	3.99911959698856	7.05917508965527	-1.01986366218115	8.45139917921157	2.2089274507859	3.6368992707561	90.25	0	2
53	3.1137937319879	3.96780823760239	4.65273494220933	6.36202734683641	2.30693493348575	1.75220708290873	4.66031344795334	2.37370344285177	6.50523335281464	3.85733731922985	6.55913544824382	6.7632101630181	1.88244296216094	5.46077170078876	2.12835304687453	2.77186325971223	1.15942387272672	3.32427440007554	6.19177459040958	3.75438724956928	2.2316210742799	1.43149137039871	1.2956825957242	3.54320009345091	-3.38657249628022	3.87210898254587	7.55058119095462	9.6722229274358	8.0327919716195	5.86351481148898	6.53794914248553	8.04564983358172	4.50975055685652	1.01031146880589	13.0730455370607	1.85010914006158	5.44401830750232	5.22810446389795	0.307965252196262	-0.676764735472778	2.42445241865573	8.96820269516349	9.20714235829556	1.27264956603624	3.12685925489197	4.32220557128483	71	0	2
54	3.71351051282635	4.31761421015705	5.82961882892958	6.38499504073079	4.14919691434023	2.14838483670742	2.34315631962191	4.48195260071905	2.30641512141277	4.5301793637268	4.7221187224403	7	1.89170190560187	5.52098546981489	6.03703540681779	1	1	3.40732443773724	5.94339260129873	4.09208785566712	3.80180761705252	6.31138819045663	1.70399504517387	5.1713602359921	-3.44687838255266	5.56103653686359	5.88177495062747	6.26950477192221	3.98284201375958	4.47689462415635	5.33789635348233	2.28800069766502	9.00680765171667	9.71917872128925	3.6415013364574	4.9070074741195	7.34387810015717	1.46039422524527	-0.420278830802497	3.84147023830344	3.27032298189296	3.21741042037738	4.91107655475455	-0.969494274422623	1.75192990565451	5.95845716062448	78.75	0	2
55	3.97996766001089	5.7312004133419	5.68589145708343	4.51661244705187	5.43744610389481	2.31391420897184	6.92227605003941	2.13424769789518	6.56633585363999	2.7529621485347	1.17156224490894	1.20315214939426	2.99296716578596	5.34339334795801	1	4.99895017305213	5.30755241749798	1	1.78749547570989	4.8912484200045	5.07582971501142	3.8448664198443	2.93168658363343	-0.112077686660441	-4.94128346795881	-0.893406771454298	6.93725868694926	12.2751377382112	2.5551341007266	1.4241527366733	1.77503971918883	6.87909927217748	4.16604635402246	2.46965068893147	6.81848041180968	6.15692605347023	3.40336105633384	7.46322483466597	8.56948975115151	7.55695692346068	2.23922789827247	6.58877541716862	3.30923922387062	1.18183118190704	5.16723913786812	5.32888026414032	84.5	0	2
56	3.47364287343241	5.7358325284427	5.20820397377787	4.74938285836407	5.33267140877826	5.9819264869713	3.64857720182562	4.54631307426542	3.56084255875358	1.38459390828116	1.53705392918451	2.31234049996677	4.44860152816808	4.45870994391483	3.86072838183026	3.90466417012422	4.20381351927061	1.31331240019232	5.93936953781186	1.31269208606106	6.74694312829038	1.16127553143564	2.75044473718783	4.51972295184367	-3.71412477544037	0.585399186029801	6.89769228168008	15.678749735813	-3.68792743462914	11.1657355877062	4.39219198267592	7.59231092362034	0.750103576975562	5.46300027975004	3.975762127105	2.4597599176691	3.57349386454131	1.8157534749796	0.50816881907482	2.68421406381378	4.3235426974206	4.48659407147459	3.43603616715706	1.92175921194923	-1.9468276244316	3.57873515016553	95.25	0	2
57	1.93381345150858	3.95883315164499	3.87999778321072	1	4.16590474479155	1.72271572793564	2.56385598199216	3.71934523068366	4.23003054411809	6.04626166935594	1	5.87235880000425	7	7	2.56422392789974	1	1.92792076213345	3.17839383802433	5.91923393127617	2.00772059043992	5.17072638980946	1	6.46498018997006	4.96020262006813	-3.81708214255136	5.77702461158134	8.36597436517455	10.1321291506263	6.08562869583717	6.15662615914554	1.59297614178439	3.33054495393845	7.17888379881821	4.20346246670896	-0.092872322925955	3.83726718482113	2.01540209393441	6.09822738972225	-0.866998419149348	0.636063748466449	2.35996051716568	6.9723496049612	2.77180248756315	3.83593762126545	-5.58054781978521	-1.34227875154696	78	0	2
58	3.58683460829233	6.06949811051587	1	4.4858729949642	6.66890088976537	4.77103287796801	5.32778310596177	4.72195376510302	4.99684459809991	5.11351906337991	7	3.36096667452731	6.72214609463523	7	6.46161600181133	1.00736040936244	4.1077600793182	3.93099819340934	6.79834051626774	3.46569343707163	3.26733253931567	4.20739370177077	1.30594232554429	-5.06874780350364	3.63264393105352	3.76745053090661	6.73043491145805	3.03495615774698	11.1444586968071	3.81145030873676	0.741485866185261	9.5019425807945	8.4170643125441	6.00060150132721	7.25893167522361	2.21323537499545	3.94627655281951	10.5591221024009	6.43360787755955	4.61099381294076	-3.45705661902519	10.2348576496218	0.175013301769051	3.73639279819312	-2.90292791991229	9.43568494378531	95.75	0	2
59	4.41955013103007	3.71817040327543	5.00366026458028	7	4.08283456693556	1.43672535358055	7	6.58249176878385	3.94463710855753	1.13038205182711	3.42835040776796	1.47892566903634	4.74119759590291	2.95277619603688	2.71423229241154	2.77563473114179	1.63814039156338	1	4.68923304630037	7	2.11914800986906	3.39188998721003	2.88320370950348	4.83841877717751	-4.97474266409002	7.34514278718586	8.46044218791522	8.38612731411929	3.81694611156298	5.41423208465522	0.850530298563163	0.476735965440799	3.60965977174676	9.66805179564919	13.5659545479345	3.33328037644514	5.22313047642667	6.45377468971913	-1.40699241072751	2.74903596850472	2.45396278360811	9.11290531327975	-0.374536094406084	5.3989525086664	-2.85766925052503	0.952510672667698	62.5	0	2
60	3.01109214845448	6.50792837980586	3.19047282208478	2.44013791836836	3.73141748377728	2.87194597309647	5.71112870632617	1.96215865414625	3.25049991497041	4.84208727127917	1.97583914180845	5.74962299492364	2.91350177351097	2.9727746654966	3.51298890752669	1.26010968425554	1	1.07770596913341	6.11285808593837	2.03396219391172	4.59456568570631	2.15230427288434	1.28024709049874	-0.0907278582272283	-3.52702774452916	2.86893820962142	10.5468001654787	13.8579230413042	6.16640665166862	8.0119712593329	2.25333344270023	7.85153130655061	4.58077172437016	1.57959928126923	-4.94993888681111	-1.0105256623758	5.61352960898232	5.2651530019586	6.37209660571228	0.963678039218603	0.0669539144207156	5.19917344434707	8.74066240747806	4.53903150819095	1.23987733874471	4.33015554136935	94.25	0	2
61	6.91543914462099	6.05752476142064	3.37764030997669	1.62458045632994	1.97992879375881	4.73120031470413	6.68870774791074	3.10797851555485	3.16129050341805	2.04430746398001	1.33074957588677	4.3867266319393	4.55421361645442	5.46277668904328	5.49145132144622	1.74023685910286	4.08096996556361	3.07059090215274	7	4.03406146420935	1.56099357561917	4.02735665873983	2.94553101667129	4.58194934256737	3.84547099386896	-1.07982817080994	7.6904886976278	8.86072112535834	6.98006252949652	5.59816335685172	-0.319506666428609	7.63251032972457	4.80995964266082	6.67994832772365	8.66874233045256	1.12604358074974	11.0943525498194	7.03392170178203	6.60156659644746	1.18624182040224	-1.29861386577638	8.46012684175564	3.54134866735339	-0.936535203346335	-1.09862562264538	5.21587138265293	94	0	2
62	2.53706103213751	5.88415145040059	3.49040671566004	3.34367048949847	3.00229997793965	6.86978617560042	4.04752159198375	1.42362080390405	3.32185226929569	4.31480684415335	1	1.12234884150614	1	3.05217983348926	4.08342658829595	1.12372254491849	5.61738999373814	1.10548186213627	6.56125893693883	3.48109048789596	1.79455590756138	4.67824254796276	1	-1.89682854645635	-3.37762703315595	1.92333280386425	8.68671616895386	13.1552255032555	2.88569874645856	4.25186398676562	3.44954520594662	10.8807516593318	1.94469369302981	1.63337974398082	12.7147412238197	1.19020058090306	4.56457412116217	5.8584699718699	4.83897293775736	7.17585212713862	3.41868849541271	6.72742676612998	0.699994578020967	1.58216562535757	4.97446963548211	7.96648474982284	94.75	0	2
63	2.35164974952112	4.93582078565399	5.92492362465962	6.15776234098225	4.18409224084058	4.46863047333527	4.2312904962571	3.18822874613606	3.59053095133535	2.7671034681936	5.57884455497977	2.14430245517268	7	1.62704823132934	2.88118628512168	1.98976664221219	1.37051359364335	2.73858139839184	7	3.99194895426912	5.13255115243728	2.07786491542009	4.00945224755164	4.12457798185494	-2.66697818097065	3.46322726559071	8.94186701116473	9.34068476280763	3.80122162030629	3.89452450174598	3.70656486277214	7.99744542931567	3.87511555520339	5.18374900614258	4.16918810763023	0.330906475613729	12.6702748177394	7.97579114581968	-1.29941444081133	5.65100151144396	1.85886868980278	4.63795949383272	1.20177054660041	0.938504666670297	6.49670605539354	1.75786238261761	76.5	0	2
64	5.750468614246	1.96408725486696	2.2685925035188	1.67894149199872	3.07806241010677	2.13101903370965	4.25427931758548	1	1.81688490839504	4.57984070743292	4.19967719591269	6.87794045684456	5.30986416364579	2.28985241340868	4.84077774347239	1	4.82030556516404	2.59106315455133	5.45148762535406	5.01154544549159	3.74329114281518	6.392163391431	1.15772547667247	-1.61618460878214	8.28767214515122	5.56393942831872	5.40334981564654	2.55740631896524	2.55276135709988	4.2711016128827	-0.128607764147202	0.641968180984011	2.58539474924706	6.43284302467141	-0.537927942959531	2.27491545560256	5.40159355046427	6.68573421508668	1.57156266411762	-1.08625500586293	5.04184838734851	3.86055996238539	-1.16419428932394	0.368068666832676	-3.69816877721379	6.43080239431863	81.25	0	2
65	6.34517813115017	4.75606085740182	4.72075237815998	1	5.11235274791235	1.43832688689823	6.20889608070417	6.31219438927492	3.610254476939	1.52549236410337	5.32960792418691	1.46804275201326	5.80489015723956	3.66948463713692	3.49330656029363	1	1.92475501459125	2.34711511297857	3.29451261105698	4.60665703499734	4.16072223688473	5.23212807422886	1	7.57534355094155	-3.22189923467552	6.77254235969998	5.65369308466047	7.31561347180168	6.94827204551995	4.3473503467415	1.73218479098624	0.450600439758904	9.84111154655193	-1.41313315939026	6.71319213714206	1.51628239089061	6.46068248640531	-2.24785034246796	2.08652099465978	2.21758222970561	2.8603574818964	8.2504350620761	-2.39153629283274	4.40768793055844	2.94123703637828	2.25114253195858	90	0	2
66	4.91399572550873	6.38578948293331	5.41133012842893	4.27926149136214	5.15543006745711	2.89235012795867	1.93393091665471	4.32978655873629	2.08201741827221	5.01267917043199	6.81130108657183	2.25158828803668	4.31564562779545	7	1	1	2.81322441437197	1.84284084168193	1.20564982123136	4.63063359133575	6.43220466107394	5.56877477732996	3.6013151352083	0.749941307866504	-3.72479190059568	1.95053419766361	6.03071249573979	12.1438069948474	0.549358794853011	6.78132941418889	5.19478558852937	8.52194245773238	-0.267094491179626	10.7544005856939	4.10336931945458	0.347237052079407	11.8865325773254	2.00867980574359	-0.610406003002232	3.12002808966263	5.84415426446322	6.78950745373351	5.10370789092151	2.70733268085404	5.60291349010884	4.10143930830971	72.75	0	2
67	2.54129759527208	6.82010594054174	4.17782936986801	1.56135335763825	3.70089685443832	1.69482753587356	6.57059821359285	1.26465135725758	1.75360906864784	1.7374657803814	1.04268632261839	1.61413862414315	7	3.00340830821887	4.24366354654442	1	1.81856768065102	1.33376139113301	1	5.44023779372989	2.00441992157713	1	3.04364829056757	-0.424719516820197	-3.31672115058208	0.491418488026101	9.47246731902251	12.0903708307506	-0.00904685883025569	5.67944140140615	-1.60452158349724	0.544332777133205	3.79561995344767	2.52563482360955	3.83653239713016	4.96122770664737	12.6010529269638	-4.05913077640877	1.1128506951801	4.91028203542077	1.2348114606962	4.92056512615977	-0.786534377870229	1.28987374042863	3.9233088330739	7.07452061189427	68.5	0	2
68	6.26207795335494	6.86604195403732	1	1.75574448659077	5.19276120623169	1.43083099384713	1	2.99905866953563	2.65139151196317	5.37392704597863	4.87545891852825	1.07256907169863	5.32356596170154	1	5.48556955036989	4.21703491180507	2.62542415704448	5.24613430164278	6.70736054324478	5.62698652438301	1.39476645327136	3.74637121379963	3.5543661073801	-2.85316641255774	4.03596765704708	2.83081303898981	5.4637959881222	0.764480172806532	0.742205610692363	5.30574583483763	-0.815187776284478	7.63194602437644	-3.66619859792279	2.0500382713752	4.53295947060505	3.21910038129832	1.23104969879857	-3.33437656549061	4.1601964573125	3.18013965070251	1.82721840649816	6.34719343171694	-1.42388690504209	-2.7568081469694	4.47463799457987	6.91872775875006	79.25	0	2
69	5.63787344528819	6.00538298296915	5.43685645736566	3.97262529925859	5.75365838779055	6.39917059012796	7	5.03372339874658	2.97108595469642	1.24705384573926	2.93069823219555	5.68000626039641	7	4.42973071457107	3.54261599403538	2.60478506226177	4.71252563293181	1.07581853430787	5.22955754348394	3.99622353971605	5.41626012472294	4.55462279524194	1	5.49065201706758	-6.49400042182273	-1.28061062596282	10.4599138392957	8.03935849177512	4.68295285436846	9.97889260793274	3.29030446371686	-1.53690935463193	0.53789261731396	-0.336802233162942	3.80025003356845	1.28132298301915	7.08831782380855	2.98860298151487	5.430568878915	4.74766545272304	3.5951348604076	5.62754266310203	9.05922895447253	7.29239209328042	-1.4154244942417	6.90102068125786	67	0	2
70	3.43884134236079	1.94927219034012	1.87125877744447	2.25069782049156	1.46430017772118	4.6965649214136	5.21501643246955	3.38481824881806	1.45248772763477	1.64226079015385	1.13411850383185	3.04471592147339	1.32566507322988	4.93199639765519	5.80618206245044	1	6.33133067443489	4.8347358336463	6.82785050789894	3.17441704779076	2.20625713713037	2.09861670286981	1.03387822684007	-2.15848476303719	7.69536290362883	8.31335019867832	4.00764734782912	2.69676624596315	2.86921148631787	2.16682940040271	0.921602386733787	5.19228822792761	2.93670012243017	3.22527645586457	9.15650342184326	0.0553061424311397	11.1697397353387	-0.581352008686417	2.07843185462718	3.34765772276412	7.33120782798038	4.49868064184637	4.47477200639615	4.85849352666045	4.47561182451396	-1.8612860020702	88.75	0	2
71	6.69040312862992	4.3866173421848	2.22384154957367	2.99815872787913	1.57200377509994	2.81172074765986	2.78779900049435	1.69444176173443	3.69911568779103	2.21606292766936	2.75363194081418	2.16494269930097	1.93624373447151	6.26717382971399	3.70111297306988	1.92415425269434	5.35758036245867	1	6.86665186557264	2.87720076657881	7	1	1.91563770175072	4.98818545558035	1.72665798259993	1.97502902217246	7.44794013322995	6.96391347348584	2.04930866283533	7.17610693181027	0.256631996280947	5.82031239818827	7.89491037718708	4.41262574798271	0.153140157751661	-0.0485032301253938	7.23530565729619	2.33331227872945	0.0667829859781899	0.830838080082014	4.21964885862508	7.81128582949453	3.27269736704761	1.35537223813351	5.85808854525885	4.33156221906204	84.5	0	2
72	3.48380313999727	5.57947300547502	6.7834955426226	3.42824946392944	3.72681772134496	6.23829958513464	2.47856450986211	1.1380853243822	6.34854527127758	1.15995032623569	1.69701926238124	4.15577055652061	3.037173894601	5.77784477653429	3.29677896019534	2.30632975680007	5.79360999436482	3.35377669798493	6.88519082968276	2.52972876901653	6.62952286270748	2.95139088089393	1	6.85462324581843	0.384332009851375	3.38913299650077	8.85699136127114	9.02672319056863	7.71599099125965	4.87205467281271	5.97084074455391	2.03764053356711	1.74966626553546	5.94095678867293	-4.56990520626866	0.977801040606269	9.67113527863968	6.94955155268427	9.33576835861976	-0.700100826106086	7.33426707127574	3.70615093184558	3.71983591459914	1.61743085175382	1.82931622047494	3.03768124074487	92.25	0	2
73	3.15196253938483	6.87285798473053	5.87188402150707	7	5.73593379923847	1.32591798361322	2.39061263298521	2.27017372552466	2.51402083435161	5.82206812743259	1	7	6.39912548618032	6.68003510661865	2.30020664056324	6.7982134657034	5.2691042490577	2.33957508380954	5.88551880259231	4.10232127922107	5.80177741501531	2.96952481237337	4.09222825410725	0.282953154475053	-2.98900292371184	8.69309537503455	6.69651089198637	5.7356681409468	1.85691805574658	3.71509971698755	3.98554481672206	-2.69765996655731	8.2796037209342	-1.24661713919326	4.96916314640853	0.150279518607861	11.5714291578792	2.99353024960356	2.88361942492977	0.401003714312465	1.20968825869175	5.02170965087683	3.66448424226546	3.42974210352965	0.850571717992138	8.8945074967042	71	0	2
74	3.85726538065928	4.64182751510892	6.40697479398549	6.61060739353902	3.61076836453781	2.66519913030865	5.25519450292359	4.39116115215675	6.63302727799637	1.68359541823033	7	4.85291923760818	3.38813295893585	1	6.70297174057144	4.38233959536865	1.70704386917681	5.89686611751175	4.44082268536339	1.38398082647582	6.9894966121526	4.51565252610622	3.21743006633057	-0.764381816263761	-4.70084257241991	3.51036638207729	7.8520768900537	15.0120852247682	3.20246663864708	2.16656606010381	3.57124033924448	1.97838883077352	5.47047355605802	3.48990567930574	5.7102944369242	6.97566070618916	0.0258157516036045	10.3609211548166	3.33098391990056	1.73540374726187	2.73287517339635	4.12330746601504	6.66051407531957	0.0515846144204096	12.5875505415541	6.18876458640772	55.75	0	2
75	3.20412608120479	5.98767869719947	3.13354620774912	4.55498194417577	4.44285922903371	5.41237055427595	6.76554799223181	6.02623488410036	1.45451158408645	5.94334628133913	5.86518930988127	7	3.45872542742699	2.04306239231543	3.41172497130556	5.31071990257576	1	2.0827211214341	6.87970290284443	3.11039435272009	2.5251193740526	1.13570559181148	3.48853997660527	2.95679505031795	-6.43274915906325	6.35448613695657	6.94383748372677	8.00599915169188	-0.854930184010195	3.87039907784719	7.44966471013626	-0.428412579708081	10.271406488231	-0.555914496125544	8.98251879830095	5.14892496497897	12.7118126710181	5.01790154295092	4.39745426844457	-0.533954717807434	-3.52518082884665	9.95919612572801	3.40824971373139	-0.0800421789663947	2.37387428491427	4.69107345528494	78.5	0	2
76	4.85871837778602	6.33439880681973	5.44990500954751	3.25979467781772	5.14541985849688	2.59352396623708	2.661147050814	3.76631968651794	1.48671417808196	5.57152290909211	5.44476280891909	3.41733774743362	1.78470768459998	7	2.95176523261692	1.70848028425762	2.49693948323984	1.05865958341994	4.10437878512333	6.00775043613859	3.96870548576777	5.26051827331216	1.2364133000805	0.555262352573275	-3.67939451613753	1.16514433967768	6.26924251253687	11.610808482561	0.823126568030386	6.20427564431601	6.43739477972867	9.14744674749314	-0.67015343506535	11.6785076381107	3.47518966300036	0.611932386522946	5.62341242035934	2.77022567744386	4.31619031724592	-0.74747691565482	5.73238449314228	6.23523617177066	1.50291331085756	2.95637836288842	5.64509226945842	5.80178623950566	85.25	0	2
77	5.05735882010512	6.62852435972484	2.88628696995083	3.33263555470446	5.59872574650176	4.08159557661589	6.02898881867817	1	4.05429950164791	2.81369573931683	6.51189238899352	3.4208013563137	2.76216526559966	7	2.20136836644065	1.2717423041555	6.4129591879186	6.76666145466885	4.9493698935778	3.07392630089067	7	5.31574264290343	1.97537360051042	-5.11393879475806	3.33897446149902	1.62938956043911	6.09962693939491	2.71392905544181	0.642021173746484	6.62131732589878	-2.21854244456771	2.76504614378482	5.32758482686649	-2.77966704339643	6.38843246924604	3.40015237757021	12.3933716279841	-4.03653458053715	5.55030048826542	0.383980506122771	0.693183199623432	6.05481757320355	0.543771336348726	5.68826667882233	5.17848922482736	9.41878095522579	99	0	2
78	4.52646451047993	6.04202787614501	5.74630104773883	6.61435584799848	4.11305584104529	3.28036358391336	5.90467288655932	3.5134499982077	3.93228659113377	5.72499145334109	5.14960188236261	1.53706485516986	6.41645564793924	6.13035268123608	1	3.23350294236055	4.36309894741868	2.63753443041674	3.86360309589668	3.18408431799396	2.0228689376995	1	1.27641680202312	1.26545011681201	-1.72105558590555	8.72799625392823	6.70669030416799	3.04407661755442	-4.71696193538673	11.3058366297583	4.45659316565794	5.51050107460409	4.15028783982515	3.69477446140956	7.05560775792429	6.92479130433567	10.3734756744645	0.424456927800127	8.46567999906531	6.79201070762269	5.17564794020728	4.31925748448074	7.53941517543069	3.0051966576373	-2.5686083590685	1.16527009670994	75.75	0	2
79	5.13816996907521	4.80762434875672	6.48280742224498	4.57193111284658	3.68711098796849	1.91222943165572	6.18650908554372	6.09273945762858	1.57994209312099	6.89101698502274	1.40145524776167	2.51084809817937	5.00789490943788	7	1.91550681138703	1	3.7708706085169	3.53726095923406	2.1450176431351	4.46608196428174	2.77809528641716	5.75139087205956	2.11053218827617	4.28767979260742	-2.08421093473363	7.18850408376777	6.22542816976916	8.42175133429927	-3.8443101495185	2.08844446348333	-0.978733096692285	-2.31391853534394	7.27546507299854	-2.51938532318478	7.55530348999347	5.06019672725308	7.13153199088184	8.9429404263131	2.4809066168049	0.246147001661814	3.22597328943416	5.02568898839906	5.9471276020535	-4.44048287708576	-3.69669208999693	5.35139974358991	94.5	0	2
80	3.69172407264822	7	4.30305140042863	5.7942374715975	4.77443823950125	7	4.89979601952801	2.20102718210559	3.54343320861461	1.39196370687476	2.78159843108323	3.22684801925221	6.38716639439555	6.86384373023536	2.17673828301409	1.65775638152165	3.30671282312453	2.0436101101468	2.19796063501257	6.95512033973615	5.14306328551042	1.8107822765383	3.22453483735194	5.19220933781254	-0.935168808440887	3.54223183010559	9.11977360681842	9.15843464407427	-4.27803552770427	6.67135272426148	2.74078580079889	3.55810268251035	3.80470514986411	10.9420131379297	5.05005405655904	1.04369818268332	9.33676649168923	8.90074216156339	2.1461652591007	3.66862435095872	1.75817583791239	6.27921673396578	-0.351957517685398	2.05279090529852	3.75137712462154	5.42865882052126	72.25	0	2
81	4.5535398032685	6.56668384131511	4.38295842644575	6.15197269005683	6.87854430276518	1.99807679237307	2.77690907118569	3.08727503249538	4.18628776072528	2.26097907646757	1.66158329119666	1	6.14855821275214	3.91524314316788	4.65606535160708	2.33081499011644	1.53471163190307	2.12088783796386	3.86369098238567	1.56508384076618	3.27013415365188	2.36379650553445	1.42640247646146	0.916812751276442	-2.98801699494784	9.65633881365253	6.5497903770311	4.37270483337058	0.46099890774724	4.71617884579048	-1.26552512123162	1.33642379557351	6.28237937844129	2.77858825436995	5.3137529469189	0.618248705157192	10.9361228057214	-3.30265241540355	2.88131836107179	-0.595167261052518	8.23458081684041	9.05731376413692	2.11980929829434	0.773012958921491	-3.92577863105446	6.05114803986027	93	0	2
82	6.10763080966753	3.63774972265302	5.78686733554744	1.16147970091117	6.94565749416877	3.5882244170054	4.53345963854371	1	1.46567105063659	1.35183938996049	3.1871287204322	2.06060756065987	5.55606269976863	6.62264050102527	1	3.49663739206996	3.66266209115221	1.83050381073877	6.11715733020899	2.81089417462857	2.6138217095829	7	3.99620162754146	7.6922693491103	-2.28760264077309	7.23800074965636	7.48778105759304	7.6621203415774	2.51563235460519	6.16148539173387	4.50394250122175	7.78529013808131	3.61454899393913	-4.26671978941654	5.95685819474288	-0.339100249838634	5.7210387722502	7.60896483330225	3.83822954429368	5.18370719775614	-0.854023531268087	5.44560701800098	3.44260390418746	2.40188400912694	4.73274408414045	4.25611552466363	66.75	0	2
83	3.49945532178792	4.52566727040179	7	6.33499735134017	3.65947318754277	1	6.79197833504436	2.37315895422257	6.86417549736081	3.67717042176923	5.98621544211763	4.37667691704656	2.15938165158906	1	5.92515276728557	4.84965232290716	1.49987033176026	6.04872948649214	4.65709143127297	1.49635546650554	5.49986944709136	4.85336588825736	2.72414761878004	0.588156814970918	-5.08942714664136	2.7165485747978	8.67433047148113	15.642385262336	-0.404382844143123	8.5356734240818	3.13582464475643	1.61421271044151	5.6428952716297	2.42631917542723	4.69965122931081	6.62538369061944	3.95909638060701	10.1308854055202	3.37406477320543	0.021632833192912	1.60993417083422	7.9990700916005	4.00207966731293	0.989985144627506	4.78262727467325	6.32045651663547	54.5	0	2
84	3.56468835676148	4.77279690673213	4.52029328713315	2.45403242481245	3.14035468467084	1	1	4.01523726706898	4.78356984763587	4.85161080274861	3.0168586464002	4.76516712242987	6.45782255827544	6.62189161037354	3.54890099715404	2.27537324143607	4.80916157587742	4.35818686584072	5.37396630999125	2.5693063754212	2.40665971670596	3.31982051541188	5.04549460911241	1.25058232572991	-3.40243632534373	7.01840335889765	5.49977525171526	7.58110568787129	5.98046959277928	8.34595449922026	1.27324892681776	-0.664025447637107	7.16345437563241	-1.38123718787576	8.46940848679142	3.18154684025686	9.30316987173904	6.52593324684301	-4.11990344548245	-1.36181808663009	3.30038612908212	1.11302313850359	-0.231804028307565	2.51468591081711	6.51612900380554	4.54716743215606	67.25	0	2
85	4.7194164876273	3.83181034991154	6.8324556736996	5.71888582521594	2.97990576119683	2.119438970548	7	3.52000215772152	5.40837270419371	3.45432959516424	1.38819189784884	2.20947383664163	6.59572306484707	2.67487780376422	1.01340042624495	1.4894568131773	1.25282119950122	3.58976376375924	1.23463319059805	1.70661199981725	1.9999546215269	5.88776292991716	3.19926434205201	2.93778827591467	-2.69688641612172	6.48960588508826	6.56111663068763	7.53685022372801	4.71681125729652	8.48518684342806	0.602489504539424	-2.3875862005709	3.481553975059	2.80968290030787	7.28877328922629	1.26796648842205	5.05690482129636	-0.39673096634543	-0.74419090397045	7.13083819849007	3.88814849439242	5.49624882342616	-0.515122082940203	-2.44404217147405	-2.48497010299465	-5.95857995949406	57	0	2
86	6.49046130445443	2.67647122083199	4.64905016144782	2.35706737937426	4.51666627806238	4.55416509593662	7	1.61280132710824	1	4.77825490388631	6.07896729183738	6.75096636511548	3.9429529107032	5.31044864157	1.60816295231687	3.65841066398588	6.41323444085097	3.84537483244557	6.22871525551033	1.63393780055628	7	1	5.95260815216109	7.33313608499912	1.36142864317005	1.93315638866325	7.08390472350006	8.82094554630577	5.75638385645155	9.55406178531606	-0.474240105292606	2.63702133827461	2.01572496021541	4.28345668477077	8.72783487628181	0.62619519010286	5.81860401510773	2.81893146215038	1.35520314450823	0.581679984025192	3.61584510874198	8.28605542693562	4.81562474150985	4.14218144627365	4.5162122407949	5.91290951349337	94.75	0	2
87	5.41380495807274	4.21381950037882	4.81420797663383	6.57970109743977	3.36641620636705	3.47538289182168	1.36888552854639	4.3174228378088	2.54810252308132	1.78333598690674	4.34991013638069	2.17911255691143	4.4163475002141	7	2.66137197299411	4.72884875432012	2.65887646744573	4.20709365349739	6.56413003284557	7	1.20779001919703	3.9937718042781	3.70156916597535	5.12673893992674	-3.8964509270333	7.9173253081225	8.07342778671645	8.06572345713141	0.305808109400884	5.08483554576155	0.720528356874557	0.401055169867925	3.36973983390665	0.424707744689033	12.9406320398709	2.87741731985166	5.565010170725	8.21033460760941	-1.58196999911797	2.77914814852527	4.47374206618684	7.9874511278756	-2.82541262283906	1.51151548771772	4.66920746964284	0.417772973297885	64.5	0	2
88	4.52330183999507	1.75387392596478	1.17877330721532	2.79086000651596	1.92075816805879	4.60162920869763	1.84704904021496	2.81194128243942	5.39654394024636	1.32503842325734	2.84547867965707	3.4514778555611	6.92256977912049	5.02785811756693	1	2.99171770017683	6.32173080340096	5.31571220701481	5.34665935436052	6.93342568872746	1	1.47366027091746	3.70784911448848	-1.75892062679658	8.35120105342827	7.52036104165997	2.93430835328472	3.69815297774876	4.53299618693119	3.61153373775939	3.79031553478077	7.96366757863571	1.36336521834165	0.596916866203342	9.02556340368734	-1.61257473567647	10.9008654550954	4.08424880289228	-2.78708006188922	-1.6609941681846	6.94452318442388	5.67926709216267	6.05059486169932	2.0955694093207	-5.26653027555122	4.76849142608456	67.25	0	2
89	5.77663286590279	1	1.92939813527366	3.49066664468634	1.17919722347982	1.58848802955668	3.37018613990774	4.32382902119225	6.55291006807717	2.01768626188943	5.95742232605825	1.16016108510007	3.74940210702789	5.8498486134226	3.0622826973672	2.3673964407254	2.06524343310587	2.80968237583831	7	4.76421466509195	3.4823105448538	2.58520153980066	1.76341368691158	-2.68760796076823	8.11825734452072	7.45085296060951	3.48036410264376	3.95892678307389	1.21464780274512	2.78020757747487	2.50354358694064	-1.12204900865486	2.55876113144907	4.55036991005121	8.72010866879106	1.03261932731669	7.70912759935473	3.79880638929085	0.148860830161247	7.65950528869833	1.07768581236662	4.91695305392763	-5.61045286451523	-5.10277442879524	-5.45403035611903	-0.315275938495991	78	0	2
90	7	6.53211754894914	2.83608245304339	1	1	1	3.71715994872747	1.06389313219908	5.93783925809394	1	5.62073371394728	2.29098674585161	1.25733904778766	3.7422829972055	3.22259615814364	1.55958422742708	3.80976578025405	1.37749788031563	6.15994879986257	5.68039321995628	5.75951785017531	1	1	3.94984725866945	2.66888922147299	0.831103523948003	9.09578687455649	7.74467908301308	1.33027290180271	2.73209454557144	2.22872747427793	4.08057138393305	1.56276157444814	11.7590503546864	4.30185196873951	-0.474276981091628	11.5636593410306	3.29116367144233	4.84059888254074	4.46381558200925	3.75850242970687	5.16832553583038	-0.283830544210505	-2.64194527360174	-0.0889862482667851	5.24537004294309	85.75	0	2
91	2.5788990710357	5.84850491968065	1.02156393548177	5.04403674732231	7	1.65787515463454	5.25613638603992	5.7791297998796	4.57103756794369	4.9431261602079	7	4.37906466277418	5.91165339486902	5.7944804271146	2.98468289512596	1.77450008090103	2.7599318635822	1.15733151901382	6.73159800114926	4.10322766836428	1.94518803757606	3.71025640326253	3.21410071806032	-4.5347531696896	3.94702122232471	3.42109282462736	5.47825790260904	3.17993350478649	15.2946856722609	3.07860460926154	-0.951799161520403	9.04893637058445	3.90476804787571	6.13819449566611	12.5967807129879	2.39895686758401	4.39557391419738	10.8226088265627	3.08313581539437	8.74509210943813	-0.143204407431408	10.829092870913	4.65257712473797	4.28767457796606	0.245138985711463	6.62935530395547	86.5	0	2
92	5.43197404466256	4.59955266056217	6.18326674294402	4.60593498154261	6.48975820465637	6.18212994442268	6.15440998387844	1	6.97047777674532	2.41256414394321	3.37634665614125	1.489310107275	6.91066635792453	2.021772907376	4.40903591944209	1.74280290237354	6.69376669811521	4.06737570537741	3.72370102085628	5.83070711632373	6.69796272839208	1.74296456694211	3.76750113731896	-0.067526752707937	-5.32216308901085	1.91996044489046	5.96255078861729	11.1240294639244	5.32663618413916	7.11388312789074	4.68764827104802	-4.98009753772283	10.5213240021199	6.0327960831363	-2.3464198681347	1.90485717774936	5.9804227676091	7.30189662398789	2.23788512320033	-0.0965796444757197	5.31308824169475	5.73997732182774	-2.07067601040772	11.7625637501064	-4.22369904966137	6.53037447393408	84.25	0	2
93	4.14392145342803	5.63149878441139	5.73219035128262	4.66106355156154	3.79579061381785	2.618826014512	2.09902963363833	2.70532503080954	1	1	7	2.71580917918929	5.51573275341629	2.20549593486567	5.73594253209267	5.56563587465156	6.90772418120527	1	5.39080390668806	3.43605398950055	6.84243183117994	1.06194713255864	5.18063218281267	1.94205626535813	-3.90166168903617	0.914754359088657	5.46869223860726	12.9322108753954	-3.8692157394875	0.735757432446972	-0.29183573511156	6.82455332728025	10.0495966602615	8.10504987530664	11.6618321216401	3.40269986880164	1.2002748127679	7.31804312828924	-0.676556588835098	0.660305178397549	-2.26844827839463	6.215679978975	4.35946549527583	0.637325462007599	0.46161260797191	8.15315905073901	74	0	2
94	3.02598833977914	4.70080897530738	6.88518800813493	4.21915436569278	6.16716931173032	6.20634655514676	6.22457788844017	5.74284712145532	1.23382658690275	1.04439557100443	2.21466917934185	6.31967214720839	6.83763292177335	7	3.75789335743426	3.83400237362564	3.78195135370712	3.99605667690805	5.43209792187493	3.92534256795932	6.04720277607826	1	1.55243089319363	3.44013445956368	-1.51305027832053	3.11295124508053	10.2418700416635	11.3469933932515	6.49800253074566	5.20346675163649	3.8899656802125	-3.65176623888406	2.4050120883267	5.37481983749657	0.0442852518567248	2.21574863726183	0.7053580957646	11.8493152301345	0.999111183760829	-0.0428255490453731	2.87714902690806	7.47067324483175	7.4161079798861	1.56504374140366	-1.39348368053152	5.77339078795562	71.75	0	2
95	5.42076552140859	7	4.92677522029814	6.97695357812814	3.37021527288814	3.77356941457677	6.96357820082079	2.28301818600912	3.31635444901843	4.0391702897934	2.84568992398429	5.43770773156706	4.95157361685819	1.40786749390162	3.62616266645588	3.6105977377491	3.60720922634378	1.70153053548203	7	2.94303233397268	5.37408974795273	4.95404644485979	2.95767748203326	-0.472234645712605	-2.33907396948536	9.9324638330312	6.44614309716653	4.72820025978868	12.9749695899251	8.51189289955648	1.31767076497216	-6.77428529076188	5.45501724018519	11.3789886011177	4.76121598521515	-0.0379878443211698	13.563189328376	2.3879335698709	0.968758934063824	8.65131835699028	1.76108491332823	4.52757281492342	3.10206297209955	3.60111066998904	-3.34504168335961	6.77464433221431	59.5	0	2
96	5.51263370036577	3.36404358480877	6.08251906037111	5.68860581999868	5.05568782792938	7	5.0056188858335	5.84838540241044	3.2463249246436	1	1.99529179803491	4.63632526125201	5.80223372545517	1.02906040440695	1	1.21393908148941	1.77639186732081	1	4.77256505331379	2.07992006319988	5.8073945493503	6.02950368293371	3.46689251982448	4.43038346079889	-3.11350087958057	4.82346523275923	9.8226763127705	7.85876777622172	1.67014550988375	4.07586580604343	2.73540272548419	5.72339928987564	1.5809656584334	6.68282067621901	-0.832381074233436	2.30401391645933	2.19947708061821	5.40285008780211	-2.06610562751268	-6.83722547527506	4.38502185879457	3.24684420886357	0.0179728071851199	-0.92383689201556	1.82268355089642	-0.546107321082527	61.25	0	2
97	5.93119543689306	5.85461714773878	2.40537017658238	2.35411002036483	4.76516648923116	4.62749088941086	4.03709348309736	4.33228580527625	3.49717055352949	3.79830779606944	7	3.6047325875804	6.72894621914516	5.27070648126284	1	5.39046375897759	5.37633011935893	1	5.46861331711396	5.52357607465618	6.99161561990984	3.98271720010825	3.75475789565195	1.94071520176364	-1.72498821822612	6.42279747204722	10.1796875676534	10.4876149230447	13.0984073373927	12.2291391429035	-3.48244986477484	1.17583074368269	1.30604421156839	7.37240863911955	7.66047451104135	5.43367615282827	6.26017772708265	4.78711974787612	0.428575692811136	7.58959162664331	1.32624478475605	7.39174440289044	3.9671175978633	0.0433884671514861	-3.1414362574142	3.5815866463563	76	0	2
98	5.71813569544245	6.0591058643828	5.43268626766744	3.57666572285887	3.05393446586076	2.94303908775543	2.62695309072858	3.03899143086966	4.6357207550213	6.68278226824209	4.29296404213989	5.13117395754001	4.23290180836106	1.9484554717127	2.0156682056067	4.05711106876916	3.79436302704397	1	7	4.19317060074564	2.8526785749901	1	1.66418619668609	-2.05801885294623	8.11525374401137	2.06696135529211	4.23734724409629	4.90056189980674	0.642076031544904	7.07862891199873	-0.953996875701633	6.88168887579194	7.41041125030714	-1.30958199757939	6.63875558027943	1.13646364236223	5.49930901511739	8.35920711049586	2.01546035994924	7.10212679153976	4.27208272809615	7.2630926892834	0.1632677851602	8.39235249298163	5.47429686598466	9.82095022871212	109	1	2
99	1.62679387322419	1.41835373503654	1.67465150507166	3.37851753418342	2.52293803921594	4.47852138001567	5.59646379102062	1.27429332286442	3.04522134504329	6.16670813209491	5.27494528706762	1.05660076491814	6.29803186579124	3.59843817672692	4.15156770671004	2.3642088334772	1.12756179410531	1.02492755721728	6.0988625381462	2.30091172285411	3.27160046950236	3.59237338835415	4.86868535423145	-1.03894548598532	3.49498655952027	3.78341787507051	3.5499177859518	9.13403432206724	3.13012821541259	4.46952133318023	-0.425661277694796	5.14883030712826	6.80535702287395	7.60538423972896	13.6432529755828	1.76465166679495	5.42120683421	0.670438811927908	0.730227827241017	3.4385057809744	1.49110781857533	8.78149897409481	-0.694704999290204	4.33599791169041	-0.490202203237863	7.39698772227864	100.75	1	2
100	1	4.34544254978525	1.01897146065131	3.72368655213734	6.74062471165806	4.48142667547758	3.95681873303683	1	3.77328419986219	1.16492193472048	5.85926601405195	1.04821114934142	5.27230760349395	3.42889849764591	1.3991470262773	3.40936245580119	5.69137805468595	2.85443391011176	7	2.39656643705584	6.89125769719107	3.92407335078649	5.73932519881638	0.287893960521186	9.77303611463333	1.98850381526665	9.21014472025104	1.95079453650686	6.01849190311215	10.5473951752045	-0.37115015578312	2.78374937079426	2.79755334061123	6.11348344720438	7.72619471830692	3.9843426597387	-0.254536129882277	-3.7918507772524	1.52781689147426	6.00652590727444	-2.45901110787372	7.65071650916793	-1.78013142555945	2.3703676964759	4.84161651081613	9.4031194167108	129.5	1	2
101	2.11204750123147	5.05365834440326	2.92100154093786	3.57460995170307	4.95245075355321	6.48802646046291	5.19118152458836	5.09510100503884	1	4.70335610607958	1	2.30871734915883	5.94633142503123	5.27294653103041	4.06808965361748	4.96562418500728	2.41173757228892	3.30609587441073	3.75384011821056	6.32994762370127	4.4515829738362	2.00898570382102	3.86683045032265	-1.57494227567605	11.6594964949088	0.0312413606306328	6.09850508936932	2.61351857568726	4.22778396958897	6.97799732662328	2.16485557422825	0.692012387588753	8.43882172204787	5.86594226688857	12.2670290567232	-0.60449683896952	6.04613325318209	-1.55895037897748	-2.99863672104371	-1.59417577533298	3.0773843466044	7.18052343048043	4.42991202992509	10.6289842065985	-2.14647566946127	4.60756575651506	86.25	1	2
102	6.44357868109981	5.67704913650042	4.07842397500572	3.74704534141561	5.12911733616747	3.69508503466732	7	5.42770899663857	3.05908283068983	6.14580495173728	6.58317580617727	2.73807511989938	6.43175991888826	1	3.84489268383291	1.25453921573837	5.16770964931336	3.0589590154492	6.56690550623675	4.70856017749047	6.95492736760455	1	1.80669715559297	-3.82083088640083	11.480436346636	-1.74066014005679	3.69708219905078	5.78700493605064	1.64386836466892	4.53656315027035	5.23821824718386	10.6889576428092	8.50268414887791	7.67127610442656	3.43667310524364	1.55950609817942	-0.721709904687612	7.94419123001178	5.73720701342971	3.59095315855521	1.2460362122141	6.96680065444845	0.0327112846717014	1.12736217707707	-0.902843343429531	6.83597995797535	101	1	2
103	1.3375188550991	3.01971588063375	2.60491634750957	2.58526845218304	4.04436334900361	7	4.71397630041998	3.43040081549441	3.63493613950347	1.54782200801444	2.2697609494689	1	6.16540458519381	2.92597099394567	3.58535562669311	7	7	2.34638336386789	5.53544507438843	3.88436826940499	6.08094965610425	1.48918366502098	2.54466541753345	-4.0776101853536	2.67396943448265	8.1977522014083	5.74100390852888	5.52723986844766	9.73926698510096	5.50556717589928	1.18730904153474	6.12839769758759	7.34053835959208	3.43280531738996	5.40505883583701	-0.49916998714282	8.35077905764308	-4.01029757175583	0.932619528096444	-4.43422398421627	7.76100721283051	9.35289100078425	7.32544628985478	5.08460929939042	6.16737493304376	8.5060393855811	94.75	1	2
104	3.30902943674162	3.85485076261312	4.41502185248601	5.28505526094865	4.54030327611387	6.05562464680673	3.14592594074311	2.33284113473294	3.04889004702137	4.14440202798106	5.83017162706564	1	6.65046689545538	4.15811018698424	4.13809963324375	1	3.56261298782137	1	7	6.07580360049184	2.74598878087431	1	3.34683821625051	-3.65751380642165	9.0424997843391	-1.03177498899447	-1.34683568160522	7.4924372054033	5.7252574310304	7.21619563295668	2.21662040824676	10.7970909398183	2.77556665504234	1.97097688177644	13.1680719190168	6.14573322521348	13.6210818938308	4.96201415125192	4.94739330890594	-2.77796834480538	6.40755406113459	6.40874795436393	0.890409276582897	1.6665558322447	4.91242515479143	7.52985475266735	93.5	1	2
105	2.64007192682956	2.17805722930386	5.29756097867673	3.23219604352096	3.0352551210733	3.48317040701528	4.72892862214049	2.45926999039723	4.504640688973	2.14161971535456	4.78236584289474	3.12079597607445	2.07785053797051	1.72406173398074	1.69601127524824	3.3352956000894	6.38655666772934	1.42483061125773	6.04575956299312	2.18784882931103	1.71775679758596	1.80835800827489	1	-0.250212842154194	1.29885651589456	8.8257903014857	8.24448753807228	3.22539078717921	1.00642892873878	6.73304373139148	4.02112359609671	5.72874884807159	2.87474763320772	11.09854213179	10.7011805325233	2.49429828754487	4.84120803323897	8.0583117398858	6.90546373566527	5.7112426186892	1.94383370917594	4.40595357777391	7.34306560275947	1.00440597873496	-1.58043351818039	3.16512320014494	89.25	1	2
106	2.0763133259582	1	1.97178838288777	4.74359161640308	2.69751236613123	4.68964510905332	1.17722475122688	1.88240488960789	2.26748256848038	3.43428582713999	7	7	5.59800097973398	1.58767931241366	6.33879571742017	1.48738270818192	4.31591751826383	4.31172576671195	3.97753143116054	5.28303046881938	4.85926565233095	6.47309880840295	2.28574425900084	-3.5475266437692	3.11257602208022	7.67545168388162	4.51264985733606	6.20682720291525	2.78327597421088	1.53862116698978	-1.00995122552458	1.24266078902589	0.0476957662292933	7.64553161935406	1.3329258006793	-0.223143837467135	4.90477547129604	6.59639389983798	0.989939743439233	0.172016139136374	7.23878186731741	5.25266909403476	-1.47671895179654	2.23310098304461	0.521003750650612	-1.93679303166183	77	1	2
107	2.30129420264841	3.29191521339761	1	4.70540453509081	7	6.66823104351642	2.68685989886394	1.81080842451028	4.39755278378324	2.12826262380399	2.59848006933221	3.27349781406292	2.67225456884012	5.27210545072233	4.0272330494351	1.87216600877716	3.44935107688936	3.3895838964539	6.7429816414549	5.22893392009438	6.98539454977276	6.90063440598346	1.16342240963592	-5.62840837545586	2.47554285741094	7.32041006268283	4.87762507527155	3.94743540371039	4.86536386098039	5.94604801195421	1.42088427053987	-5.06617449306404	1.83331597754141	-1.8331938372637	8.31980121015418	4.04221501563647	9.87766686419253	4.77521168086995	8.72094903060896	3.88362963499935	0.612375218988244	0.512383210580802	5.07727085026555	0.770705430035524	0.687106041612159	5.86257651862361	105.75	1	2
108	6.20663655235205	6.04707430675073	2.3637996039295	3.69778639635096	4.3782955363564	4.7810450873132	4.81828799834814	1	4.10558393157182	4.45949229194511	6.58052478461033	1	4.9595681685071	4.26730687009823	1.82740780377288	1	1.30521861855487	3.11980363023031	3.51433175667638	2.32303331461602	1.09064327710215	5.73667629405388	4.54817810149284	-4.77868106504681	11.2274661730659	-0.55976782261976	2.88518597993946	4.37808515305579	3.99241321011032	3.91582170305318	2.89734734329931	3.02455826898674	4.35473977524279	5.55706834880947	3.73254391416096	0.39588657950548	9.75840063230707	8.7495895913168	-0.0746026391689438	1.87747297122652	1.64022233589221	5.15072841982864	0.752270765296248	3.21056388715824	7.06836923523979	7.10311839278795	105.5	1	2
109	1.32476706606161	6.1408518497347	2.15558158047343	6.22453172977483	7	2.79618544890285	6.79232432618714	6.49326548027901	2.44012623461435	1.16518444726323	6.76221879004894	2.17685352234036	3.3337289576987	2.55884514626043	3.40428915060239	5.44564477607755	3.19247631840435	1	6.35268389178083	2.82892957593107	1	5.76416372099842	3.60995850086183	-4.16069996110693	8.92997948890216	0.092282771372499	5.20876920559965	3.47542557342438	3.24241468642348	5.00079001560959	0.584107920550792	4.83106238199146	3.25256470314941	9.93502062066132	12.2885263693357	2.95110101192553	4.32537293018088	5.93993808924703	-0.516560563985508	2.16836292957883	3.74042670981654	9.1578503003167	-0.597146095011216	0.602648098408962	-3.2523368676832	0.29693580367931	78.25	1	2
110	5.7917693184009	5.75047377458632	2.18908801027339	3.43220786032321	7	2.31156540832927	3.07485705445303	4.81804256143127	5.20033329746439	6.95931945086085	6.79461041777608	5.73486496147167	7	6.12542752589502	2.90123839590372	2.24263549936334	2.01955615960621	1	3.93587619703582	4.17851078071418	5.57213434007853	2.27983373786764	1	-3.8576555369423	9.98649510548044	-3.75381888032276	3.15185486577585	6.6691593543849	5.49449342805825	3.94868147335512	3.22262387740518	9.5656849478341	5.66225498450728	6.97093417495509	1.05245881361382	3.62666584656849	4.59886026462304	6.51189636223114	-2.91827389024427	6.70083490883982	4.72167572878362	-2.37272800057148	2.56073819052676	-2.22023231950339	2.11751740598224	8.18111158241515	97	1	2
111	1.50750538614089	1.07810112250352	1.64888602099609	4.25324150995562	3.51433154802987	4.49895793425994	3.71618242278056	3.78263487368251	1.47337359295113	4.12977233203041	6.33672895998772	7	1.02144106461266	4.66156305131862	5.32665051523739	2.97266780192749	3.38199257728372	4.54119191898869	3.43794339468782	6.05048908086405	3.5244714149896	6.66021281546669	2.28226224165167	-3.69622637461508	1.2740927266748	7.40815978101366	3.40303345819212	6.92776607020888	2.59230137080234	8.3927930099861	-1.45526862331935	1.78074022386204	3.01077927933837	6.79314445132547	3.01230053355502	-0.840135878518383	2.7751245118274	6.61742105719786	1.35936385045761	-0.294935850430355	7.5618661532242	6.07693492408974	4.94823051094208	0.78207129086599	-2.03626298978195	-1.85738810045883	70.75	1	2
112	1	1.83142328209263	1.84893848397304	5.89248348301369	1	3.20391183610846	4.85794919317266	6.61246914116327	6.00257042716287	5.70589455392834	4.39498021419033	2.5238968331978	7	6.01921290305481	2.56086083266269	2.05983544968998	6.50535599290342	1	2.12675506724063	4.54757018382214	7	3.01672964508752	1	-5.60979521752838	7.60828873888727	6.55927907541921	6.17375848530164	-3.28326377482061	0.781471939444343	6.17693270798615	6.1016696835543	4.74338389481564	6.101279806499	3.61645059601252	3.91265576995054	-1.78212457273888	7.36849222754778	2.62556223420674	6.83168171033885	0.531782507588375	2.4862412623482	-1.63676409104997	2.79511796617073	5.7853397394206	6.94846678487909	8.2160106211128	83.5	1	2
113	1.47903020900564	5.74927322965888	1.63018779266174	3.49835356689129	7	2.89709229640043	1.59643379480567	3.01598719683378	6.38272933183079	4.97877570352535	6.10195676827642	1.39952405467379	3.90390040845384	6.6155619903661	1	1	3.05240560227823	6.03618602822654	1.29451560173971	1	2.27595269542253	4.37588420033068	3.41078283835266	-0.0455178460339892	12.1639378860434	-0.677388813562567	6.27349621822876	1.05846565080883	1.36107086123788	6.23098824164757	4.4821536373859	8.46311107162594	8.93625232052504	1.46214111729694	4.09378198668021	2.39935132175601	2.40709627218897	7.60141410605108	4.55603564811986	1.2432006534259	1.45492030462561	7.17192024322976	-0.715903798577122	-0.416862514038343	3.87728901226024	1.21054896281206	90.25	1	2
114	1.07866932665843	6.19559742796322	1	4.26953830538164	6.56538867841649	2.48811400480719	1.41567443926025	4.46753033471455	3.55296509973779	1.29860742586567	3.70956429587465	1.40053469516011	6.53052493478978	5.43452612797115	1.90698155386353	1	6.46369171581754	1.35780158150517	3.78158499989024	3.52629164802334	1	4.2624581433887	2.188009794989	-0.463674102170655	12.9048547134016	-1.10985343008882	5.64499993148615	3.48937257903941	6.43803953941287	4.85221989867525	5.48674772337435	1.10309102584125	3.67859383302202	0.75338510228691	4.29227303167259	7.1728534579661	1.77470052119508	6.62498720118198	0.690088455579157	4.68564475564565	2.56284067932042	4.12075134343687	1.83058681314075	2.21455829491139	4.33094743541669	7.36016735005991	119	1	2
115	7	1.46572828260873	4.56889467493152	6.24686579520277	2.05973675309879	7	4.35600048447176	3.85353351018384	6.60585108243748	1	1.32792255378261	4.67725850140031	4.66055244009531	1.61612728091736	1	6.25033076978549	2.03994142414859	1.74842748545092	6.41421387792051	2.71087916335732	5.07649148452649	5.5338541484309	2.24317053523336	-2.25781707177971	6.77366685153631	5.75672146376209	11.8345896289243	-2.20243740068727	7.70427149016703	4.79658309868188	7.59224986701972	6.4039610786	3.48928575812671	5.84498185133732	8.8395231802356	2.58767163125905	2.48021648000114	3.83792933440222	-2.84652563316679	-6.43386569281942	4.3042258479085	6.6699410689025	-0.957038795058317	1.63228413657686	4.3109392649503	0.293266169011319	81.75	1	2
116	6.95185419297753	3.3369139026995	4.9469849681717	2.17492042791754	5.70047748477035	5.80774362123519	4.83378130690842	3.95434237830439	5.54306141526641	3.23764612180735	5.38908120370108	3.86792665374672	2.50958821308947	5.99120688236042	1.01019795734247	2.30024527882277	3.23493256813015	3.0276864714598	2.99012561922348	1	5.74596989486966	1.85585057242112	3.92385637015871	-2.55603003452435	10.1183547172921	0.81188673413222	5.3936156279223	5.73732231554698	-0.73792939816513	7.83316054416528	5.41884614513322	6.60720870871059	2.0031144037804	9.40516596470405	5.22857448274428	7.73703402117511	7.24231250001604	4.82036930608292	5.1575016770747	1.24405936328314	2.08457708365342	5.95590816976397	2.65996194372764	2.34417272124015	-0.118451860850396	2.96711256860439	88.5	1	2
117	1.80927696830716	5.80434844970523	2.02992954578879	6.15839537677966	5.60907156286679	4.50693592426408	3.773923211915	1.61141000247152	1	1	3.41536204480148	2.80505327275081	6.7991886203201	4.30869226187374	2.99566596013033	5.56919558025937	1.79760435197007	3.78750658954907	5.77920330150311	2.38334621937819	1.70462205775846	3.18209423181214	2.41239380706102	-4.046008969631	10.5940265570383	0.506888730712755	6.12738720617684	5.49171012928289	5.77298981730255	4.99013375477947	0.351593077113503	2.18098126059237	9.94330092098824	-1.43023096661796	10.0462249379605	-0.216851643198236	5.31227085533243	3.31848261871957	-2.67122763004056	3.02181408245081	0.574391063139811	7.91835849294507	-0.250849181231584	2.17823314994998	4.28561203940948	1.99570122578947	86.25	1	2
118	1.14723158805202	5.58152653466632	1.13619695545602	2.45132912458176	4.81560435149253	1	3.49317537514997	1	2.39633845715446	1.20201671212959	6.4151634228595	2.01431472534424	4.59116808788071	5.83550983630788	5.90699933219466	3.65660093304582	3.04622432486153	5.27595787747707	5.19341947481452	3.6239950056249	4.43205722668387	4.71165199289074	1	-1.07016170365209	7.05949038571104	1.14693534885039	7.75602012302284	3.17035876528072	2.42549941993598	5.25847423899466	3.82954966905684	6.46408837610916	2.69477335126959	2.21084052269617	8.45096691133616	1.88886850765129	6.58559952807088	1.96309322504416	-2.50633771518234	3.25456192795603	6.66722715822236	4.94813994556631	7.12746508407177	3.10845588513418	3.72023194324786	-3.88024171047577	97	1	2
119	4.87072388055312	6.18971154180263	6.60439118206686	4.6146028571046	2.79471625794605	4.60402594289069	1	5.72348808281255	1.71890863798139	4.99129796183537	2.20661582936812	3.21098834280036	1	4.36893560874287	4.68625144097198	5.18436490319218	7	4.52326217398265	4.64327707182264	4.94794982871627	5.32122646352008	1	1.73543642894421	-2.10671861771007	10.0610292473859	-0.573344515297921	4.66055911504288	4.98173960253401	6.31378549880053	5.87150035543616	1.59590245174098	-3.73006512093056	6.47360073257008	5.98218731812983	-0.805268622039261	2.38788871223847	8.18151467377214	7.08078329880738	0.919345154870884	-0.791622055978883	3.71514366272597	7.90930402642585	3.59267399773952	2.02212209080321	-1.35889443057865	5.42046784486917	94.75	1	2
120	1.60841255298823	3.15388313668299	1	3.8370287013318	5.88884386906597	4.42561812931661	2.01711571691137	2.73822851999639	4.96136094677988	1.05764393705971	2.19209293462037	4.56926714745818	2.76766496849715	2.68634215194065	2.31941779140287	2.22557599748958	4.99731945543773	3.1398378001336	6.64893092444346	2.73255040643087	3.53455488557369	2.13429099417353	3.38194203803887	-5.11610546014525	3.701469110927	8.08456260091184	5.28300426209282	3.12176008362911	1.50907541433811	5.54314238490504	1.00090047858837	1.76151420441584	5.54730176058249	-0.884569157461345	8.29143206574501	0.261127682350591	0.831324697662802	9.38017502487352	10.8413436051062	4.05027055140236	5.77312343000524	3.13330199112307	4.89038868888735	3.29741291289463	1.21906691563389	3.12600287348345	102.5	1	2
121	1	5.08446270046374	2.72473704342833	3.54359103586086	3.51565642597869	7	5.20720432745476	1.54909021760984	6.86241442319436	3.84258597747427	6.36936782762473	2.11031224737021	1.36574675688685	6.65894255322268	1.47216387593643	2.78091423796839	2.55240239082112	1	4.77763965655972	2.29653416110759	1	2.1560278514443	3.94618508372628	0.963551967753658	8.61178118837302	1.64485322392623	6.82220736499454	2.1952364407727	4.94530675918936	6.01094699516059	-1.33677020587387	-5.92120393426821	2.67759330073928	5.42324812848912	11.3396068014664	1.83321057935034	8.92584680804478	6.03107488431968	4.68383040688201	3.06719146520593	3.18117004912797	6.23245806789555	4.71075312173444	1.69832861588785	-6.69556644848528	8.27580942579954	73.25	1	2
122	2.50479641550031	3.14051088430544	3.0755289094705	5.10817048290597	5.99117713058411	6.89406133755887	1.06714215061651	4.86850257202288	5.26935816787074	3.5154840846238	3.63347992682662	3.66341862764379	7	4.01818272370237	6.20573349030519	4.79526485008894	5.26067545296871	3.60221931179204	5.96071857519807	2.23283442147763	6.5574007071726	1.58995959240325	5.23662429190906	-3.18065798514571	8.52433864033041	-1.79516005459876	7.73000436055454	4.1436027912553	13.6989657180857	5.91672956754712	4.98626087499679	9.96805245404902	7.53560976170829	4.14305705071893	12.3137782053798	6.00072076628929	4.7989884865257	0.0773762908064097	1.38607147798314	0.162502284059159	6.72448547370159	5.41227896172878	2.94411181778066	5.4546284146479	6.08668087093016	3.33112705607626	88	1	2
123	1	1.01336300743995	3.28060572455239	5.89407279180783	3.8006663682134	3.5174859085934	2.87675790086273	4.86806743207434	3.71434354581464	1.25296083309375	1.81797002666484	3.10318422187101	4.30357850784981	7	2.59855362382486	1.56974522387511	1.708483487391	3.70119657186031	6.14112724472422	2.40193631363371	2.15637265076767	4.88781686114543	3.6514326941286	-6.30762937351765	0.609741562607579	8.63705912142892	5.58929291482933	10.4353481819741	2.39229710944509	4.14465919233004	0.663311118533681	6.48414924907595	9.75603703400375	1.29485107359486	-2.93368274220213	4.48119516523758	10.6367147673207	3.37660224471858	4.08289159844441	7.13783120233645	8.73760520796071	7.40208681117934	-3.9752084559488	3.25080687973165	3.15357841409916	5.79606917704936	94.75	1	2
124	1.97502498641331	2.80929434386642	1.63725618876651	4.70610526966148	2.49906332259233	1.90000235435166	5.19685331023107	3.1887746443958	1.93505957229068	6.09217098091005	5.72143638233682	3.69760734315334	4.30932001605062	5.10939709913914	7	3.59601180014952	7	5.80166123417641	7	4.05419594172376	6.96893888196165	2.03294170747698	1.18535420997539	-6.11243285320626	8.31728013545358	6.37624309740877	6.73720770234428	-3.94539371197895	7.09497587396189	6.11882674992097	4.72930563604159	-0.339708918297724	5.76353545582531	7.54935765535769	6.01877467321024	0.129418978979069	11.5039032754712	5.49478477089225	1.27997120036096	0.905905985288928	1.61104666772456	-1.57567562518888	3.65518700898684	3.66159043685005	3.92453346897651	2.09896456945519	86.5	1	2
125	5.92109862898022	5.63763181953123	3.66112189056755	4.32806555798454	4.29302091564955	5.61001980454792	5.73208975190989	2.88106140323584	6.36451869564862	6.31500182511614	3.56952983589114	4.00221654888142	6.74361180877526	2.55495610071225	1	1.71326874262326	1.59617215465153	2.68462304684605	4.44927345229112	3.62192425973357	6.28587969360625	3.51401287613683	3.23194833077245	-4.57297959098518	8.67239080704849	-1.95192672526878	2.97282123845557	5.61651516949089	4.44394500931832	2.6197318752134	3.07995879495999	8.72157056531196	5.71993505094536	4.00462074537031	-0.992260308916428	1.93197652129717	3.7514528164218	3.98902299751065	2.54016295188005	2.87307558638198	3.46819008720414	4.79932722099759	3.83131008641164	2.69922328506112	-0.134955662079129	9.96908832456886	95.25	1	2
126	1	2.86510893143932	1.02314365836935	3.81407772123271	1.03351084938389	5.6554168914936	6.85158420892994	1.71485600476993	4.53806520412645	4.13063100367335	7	7	6.82832304737903	4.94708347967597	1.32530431690434	1.53730466078177	4.99618563434919	3.24204384560202	6.98646834917563	4.12573715256289	5.65008509728708	5.39888697389767	1.44718330474115	-6.11601675392698	7.34886161283107	5.92370089956901	7.09927478572753	-3.7038122335628	-2.46048465295567	11.5225053302537	-1.64255352662266	2.3654691452449	5.71639918962417	7.46446700215551	7.25883903225261	3.69582007886856	12.6747476048723	7.16385550220667	4.54373557577789	2.41930081956852	0.578514868869613	6.18109588099178	4.66052454918353	5.97380448288733	4.61451878806116	8.95102631876527	99	1	2
127	3.18266541770736	4.95407586312724	3.56030732409028	4.45789590993459	5.25747403392868	5.82020586580458	3.45387610914202	4.01013105176883	1.71489492709231	4.07944041169843	1.26148064441957	1.3415608522754	5.81505238030657	7	5.3720616540154	5.56711068682045	2.42600781306135	3.07526215221309	3.50275549583119	2.46165726007864	5.42009408199697	1.58071233454155	3.40642638813926	-0.765875669252836	11.2318505071863	-0.130005899258297	6.48528086748606	1.69355107429783	4.59757919794394	6.5504606616606	1.62803974045031	4.31072962442781	8.00149917630802	6.8188974771646	6.44575416852225	0.986656236005391	5.40424653979242	6.57310470879059	-2.47832758088185	1.04089906956873	4.40940992674179	7.06203496696605	3.99373863665039	9.4725017260364	-0.77404513954761	4.48885100826331	80.75	1	2
128	5.48357991094415	4.65399088911694	1.95896243548492	2.88235027846371	7	2.37685969509128	3.31725826815061	1.72439901394253	5.48407892238137	7	2.40469656138656	4.83953664215528	4.34899138235905	6.17928409967582	1.99508576564441	1	1.92661609357823	2.6473516598815	7	7	5.12003776703649	3.01766273629378	1.43039406649114	-3.76945824435751	10.3306691035419	-3.3951201717319	3.35969847059654	6.13657897582731	6.62338656267145	3.96642832366513	2.86529312566684	8.73459429689061	5.69460216439473	7.15235548736673	8.16491574935513	2.93883064644875	5.39456468412097	4.20384557961173	7.31360669751079	2.65020607032826	4.74558471197473	7.75352369381457	-0.33282259676525	-2.21278579794868	1.19794269196646	4.40139969957563	93.5	1	2
129	4.26826682695096	6.79825026139031	6.0632894008425	4.11433272572927	1.71277771666161	5.76410677914101	1	2.79357615531785	6.83941804532496	1.47407742852848	6.98452005251873	5.51393563529604	6.48241424784078	1.09140864477288	2.73910555080779	3.31498372621099	6.47969500394329	1.55756896246819	4.86471602568092	4.94111353611209	4.10122790844879	1.72108333948874	1.89760302341331	-2.41912002109121	8.02201056009507	1.10801820441134	4.29994496402684	4.69105969670399	0.119452638892163	7.15021438096945	-1.10986592399931	6.92329673894477	7.43750549049845	-2.32432572270879	9.96436688201104	1.33371345263882	2.26678584908438	1.45837424660482	2.05352801766356	0.680758295159849	3.31407890827353	8.47819016067735	-0.930465287376829	8.84096183200718	2.73012048118441	3.60545098676768	84.25	1	2
130	4.4403658696439	2.26394238931	5.16150023572412	5.47935513251061	3.05907809622454	4.87128578503468	2.79109042487869	4.38881335109775	4.47078713263163	3.66880247920112	3.14732366961268	1.06888994754006	5.84304218892028	1	4.96687570828088	5.17982994127534	6.99861161719073	5.76809023515283	6.75869399373973	1	7	2.28215666781033	3.21073067357403	0.89727761842238	5.85426708244645	6.04568627981882	4.14346701633193	13.3921985524491	4.09779771934827	2.80046314183733	3.7265091892642	8.74798716433014	4.55845981710613	2.37167343727181	3.57316932023478	1.89827404590487	4.87782520003075	5.6007417342091	-0.464452871269791	-3.02916602408773	-1.2313577704244	7.16387521859027	3.85474058326478	0.998831938557436	0.627227389088629	2.72115478534737	83	1	2
131	2.37994018772403	3.15187795744777	3.4998905484931	5.1081961276624	1.91599994444466	4.35230155116879	2.85857049270878	4.48349665365381	4.04287051806778	6.57823010480635	1.37913197266429	5.62765991554543	6.03434822854426	5.68002715871937	2.52276545968344	1.46468121168952	1.08106890144657	4.56272090625887	5.74633269597541	2.748194982803	5.53920658124371	1.49827457079654	1.95682228487686	-2.75199522465207	4.36244608092555	9.1351449955475	4.14705434228928	7.15254082263588	10.4165972905817	6.21795010510041	0.328684923052621	1.84500083841588	2.79168471347812	3.60430669793018	3.61854224824222	2.41039803647354	6.43793494307553	11.9136651469813	7.60257795119079	-0.0346568976062524	2.48758476391189	3.44779713366447	5.13682828638076	3.03024042203072	2.83486971746851	4.84507723018897	84.75	1	2
132	1.1915378821497	5.61830403079372	3.20471737067309	3.50506912807499	1.74292488445434	1.04954315259265	5.26390623715159	5.0559784150092	6.44069690553669	1.49040072996861	3.61576394051315	2.75017515973758	4.88128794040531	5.70206523183532	1.73566946767606	1.86728699108974	4.3593537139552	4.04895696793396	5.62159526896594	5.72880771139444	3.03551939285579	2.63992408760053	2.64831675562271	-6.77676702787949	0.0240745095399474	3.96418229979086	8.66193162301612	8.05602730080099	1.77968003743251	3.62322739361383	2.13883065196606	8.62491920069148	3.8119025996363	-0.468878792925214	3.02106354635956	-0.764380074862477	4.05372640761805	6.52036496602231	5.3939812980043	0.608684463087613	4.07517821491784	3.99068389222901	3.70194367425686	0.532182763997255	11.1516129987012	7.00476101214986	96.5	1	2
133	3.52894565730324	3.80053486465964	7	6.16920008623178	5.30628988555574	1.72872828481304	4.45410609726051	4.7705221169906	2.17881528903254	1.92507175784074	1.65547621290148	3.35459159391515	4.18916168720166	5.20242464594799	2.66478537985655	1	3.0897953724635	7	6.01535433372266	4.82649444171206	4.89213846789659	5.15875217566879	3.47784995067472	-2.85436220995165	9.60172999619334	1.04119467942665	-2.4409349880927	6.93159364921763	1.92976823129161	4.10735085463767	2.90918100447243	7.08605765444416	-2.44327846909472	-3.5456285056575	5.50660488473758	0.117747326745819	1.04033428416048	7.41192727886336	-1.29904775835048	-0.691497299890588	5.20950132443915	7.21642559726172	2.69120546109524	3.87506614048879	-0.418964388370534	9.01654599128927	92.25	1	2
134	1	4.94737300455757	1	2.51453806684412	6.51309544272045	3.17450763879347	3.13171869217482	5.17008569453869	2.2835741768679	1	4.51656946735963	1.2981913861575	4.3820444293383	5.44998694565788	4.82039035361279	2.27620035539894	3.7926185780333	1	1.88106553878419	4.91786980918846	5.56379908514666	1	2.37174757995921	-2.10493318792667	9.66951923236691	1.5302096858322	9.41202923983433	3.42520697079142	0.529955679308898	3.58227081677128	-0.309678795651155	6.45381814650487	3.43523366613533	5.9745580717488	3.20491721939054	-0.176450772978777	2.89041074732806	-4.12202707185713	1.24498986941997	2.15635879607209	5.69373154114399	5.42885706333283	1.42360374377832	2.34615564446971	-2.74895509646883	7.54491803511733	92	1	2
135	2.87243773708405	4.30728067251326	5.78612707175431	4.74400528935293	1.66627790609444	1.42205800184012	1.11731615677854	5.73890728414889	3.6845002592453	5.37792455108708	3.82266675246145	5.84714755372325	5.67045258734325	1.35632959796212	1.22870206930459	3.48500981751608	4.00309358704195	6.03825979705814	4.6715311687948	2.53389652877678	3.97939246951322	6.84198841149235	1.62952217013127	-1.89153559860446	-0.35929380179561	6.88877001614438	8.44207083797179	1.55722117155743	-2.18383597675916	4.53239749093987	2.17396226601779	4.22416093177593	3.7547547879084	4.84667092257982	7.09488173584098	5.83417325177245	10.7838283491124	4.61346745830404	8.25931178829979	6.6685476750204	5.03014274541469	5.64131161477506	4.72181191017826	2.83412583156023	-1.97870777259226	2.92188251834346	81.75	1	2
136	3.73172489441161	4.75303929774179	3.93300984887311	4.6530109666561	6.28472300130582	4.43098044976213	3.04278487868008	4.539822405896	1	3.79908348612212	3.09173582359426	3.05674266157579	6.02271885346597	3.97657200790466	1	2.4824685932662	6.33174912314782	6.57901572008838	5.2872246544789	1	6.17158185262356	5.53066023840346	3.88162199526114	-2.85811669819901	3.93960446394308	5.98433973477927	7.73856501480765	-0.968046418147282	6.95520581357348	5.76266006248981	6.35228028491243	6.18596261681451	5.09338107156895	-1.81893771696391	2.74817415137639	-3.40345725123326	6.67117269230825	4.51925713662829	5.4972440369112	3.45205819699693	3.76771228037223	7.75043766852741	-4.72948243258869	3.19876647297324	-6.18179575992332	1.76190116703075	84.5	1	2
137	3.6962646922956	5.54723086965691	3.23917967312487	5.00143519149402	4.27891239975681	2.29741927183491	3.33892218332737	4.69058231442134	3.59561907048289	1.74806001721702	2.62968270557289	1.79531724588983	4.10008028438388	5.37481409498484	2.87281296309784	2.73435625350875	7	1	4.72238222477882	5.53462382729313	5.88410532707141	1	3.2969911163748	-3.53474145627908	5.09704007097163	6.25739830863752	6.87061664071969	3.88592883501307	-2.55740785992868	9.94327105532086	-2.67863485002821	1.10878538808076	8.34376637207821	5.28325176220524	8.44518895706447	2.24631865629168	5.66314685136913	1.92620168379121	-2.06452446335354	1.12848928522096	-1.63358711031676	4.82779756218537	3.55147925040264	2.32752448063036	3.29494209044963	3.38595977612969	85.25	1	2
138	7	2.54024704199219	1.26266806912751	1.09934322766863	6.80425442937078	3.69957432477612	2.67271670653537	2.87245014073296	7	1	5.38959998734569	2.50935067622436	1.2583132198554	7	3.69629832498146	3.20204124763192	5.37902702689773	1	1	5.15755226375854	5.10789574276099	6.1128973947516	1.4568034532512	-3.34804816689947	6.88671711548549	7.14676262980037	9.71876765813534	0.33288544985756	1.65576460516406	5.42531567172515	4.2942744759687	9.83453146502845	1.25041526606538	10.2670612050842	4.35329179899376	0.961220304249937	10.8051341740679	2.29944833958799	5.33093907845811	-1.31280034448492	4.52846602846976	7.15225545836656	5.91996119406264	1.87472106497284	-1.77756527431159	5.90069417373481	90	1	2
139	2.1014038411684	2.34960384010458	2.5009461976542	6.06819699392744	2.00805627584254	3.53651683588993	4.58858021970498	6.39587053090071	5.89250637911937	3.88267997534937	6.98000844577601	2.29945798047982	5.37451618431688	5.42727430522791	2.52088695445359	1.4331129855273	4.04934995022151	1.31424119266817	2.75664931313889	5.37660211532709	4.63047768576537	2.3821828545658	1.87866289217982	-5.00022907697768	6.76025808139079	5.7489030300524	5.01597560607442	-3.72899521737152	0.637973770286492	5.33293157860984	6.62059738090962	5.74797606707431	6.39918216922091	7.83418488128385	4.72323210234903	-1.07732270171743	3.71977101109658	1.63182161985946	6.78947601136273	0.31759186344916	2.77322564838509	-2.08293185616839	3.9452884991844	1.65666976721182	4.71586328285373	7.90478860297218	78.75	1	2
140	4.54181047383835	7	4.05047700055276	3.74501140548262	4.01557561888373	5.15673720976091	6.70627455259181	5.6094143546583	4.23776224262607	1.07865956078793	5.04383715817914	3.9344684845674	6.50938469682793	2.9752573831968	4.59375672223427	3.98170572084768	1	5.97165671138229	4.72674135310923	3.41550194676065	4.63521993959785	1.66662630142353	1.78988507039588	-2.62082488340361	9.01690245427691	2.19316588891605	3.9091244822081	4.14945036478157	0.853903007894125	3.83220690975105	3.12962776184861	8.27086312404723	2.53458694058003	-0.830472497875897	10.0492291419236	-1.31129311664464	6.5135973725855	9.29601892850594	2.35697697386601	1.03371845599132	5.12115524013259	7.99975450049327	5.85253813190234	7.18799382776753	7.92739266492844	-0.862110967730292	81.5	1	2
141	1.32442403146845	3.56522995388823	6.91483696542631	5.52771615216656	5.28477863838903	2.61743800522794	4.7321622096784	5.2359528956844	2.93443588176935	2.0251533387786	1.74541663750265	1	7	6.23046553443726	1.51519947568147	5.35600085208329	3.77266606679775	6.27079813693798	5.20808141410567	2.61618426204825	5.23634098113703	2.83225296413368	6.69061774479462	-3.12902010658278	8.70221967022814	0.964461305325432	-3.24415097977453	7.05607907195129	-3.29083830403777	3.90819253147379	3.30370329340949	8.00965760518858	-2.17573726946198	5.36464910196274	7.40977853402411	5.03084371132299	4.56152731542075	-1.92646340910614	-0.279698399991117	-0.219500314407164	4.30199641542294	3.84006455391039	2.58931870448679	4.01056023046801	0.24083883299767	8.15071004031832	76.25	1	2
142	5.60241606443785	6.24284922292676	6.81267262599803	5.59810114534492	2.91010797823219	7	1.31753973449549	5.9458489837809	1.95133200618673	1	2.46294606062389	6.90845643596577	1.84522407097343	3.40431421487865	4.74139944381858	1.2787058456768	6.96456608094481	4.56381303676316	4.59200359319157	3.9427800800903	3.26580674409313	1.7336186885483	1.34713304589947	-1.72643671764772	8.62628590505429	-0.477403862395801	4.99343316184807	4.36844832272941	7.30468631136239	5.90531349466646	4.10403818060451	-3.77091998557638	6.43721310395251	4.69723603604242	0.606460463798049	2.14041123589624	7.85435276777506	6.80080808534811	1.01806149662949	3.61041617196493	3.75618316614614	8.00108839949022	3.4349586952432	7.26041118735534	-1.25216228912024	-2.86508074709703	81	1	2
143	4.98817806813123	2.13089708202679	4.95190804911712	4.74216862713859	3.00116201753239	5.72772038901554	2.38092022236847	4.64563197529521	4.40972388210876	2.94967573925068	2.54139312452101	1.60285935490291	5.73169577571586	2.16002746002401	5.13582434586636	2.08423279473255	5.64662853061155	2.89628574340796	4.37703959543882	3.9309106547611	2.87776203464865	1.96314622445804	2.20249083080604	-0.359953397668932	6.22702654666757	7.15279690845641	4.17110769127395	14.6768954572664	3.91179713945618	2.69631770549759	2.1674041127746	9.5882658180224	4.96515102754902	3.33840414438191	7.4866889332665	-0.283302018277493	4.23483977019094	5.1272956764643	-0.327379297457905	-0.438909678603582	-1.45011975800067	6.50475143871283	3.55857494813351	1.72276463525345	1.15904455174315	2.83509443682032	81.75	1	2
144	1.49676587746119	2.94980273254465	4.64291275016864	3.69238782213903	4.81631735297056	7	5.48034496245904	1.03868827090949	2.61459073117077	1	1	1	1	4.483268129363	4.47206315172026	5.60584017310057	2.24896197018376	3.4617802393632	2.63667701110594	5.43199626734628	1.65325837377719	1.71723111095729	1.31134837822051	-3.68510955164437	9.58968431293771	-1.58081115840253	-2.68679631682592	8.20109967125588	3.50586803283162	4.34870034128404	2.36352908643142	10.6881854741282	1.5336372030484	-1.29514488497718	12.9990838693392	6.11805626899819	5.43378612112237	5.21366451982969	3.63917859519522	-3.3344612257311	6.08181244771955	6.91411141622688	-0.395652807824919	0.979330608370366	-2.67464074231814	5.37284826207925	86.5	1	2
145	1.0662224834874	4.9063076587628	1.16086960077316	2.02713234916372	6.16523538421143	1	6.45071867410562	3.40132920133198	1.33717921922587	1.36275039120033	4.95502696500226	5.77943288209236	2.43516137399999	4.39085780932936	3.02565046414423	2.32188305274551	3.56154234006294	1.31178451075986	6.39784955149172	3.7947550498041	4.62300244454559	6.92020441989647	2.49925801536614	-1.03923987521421	9.03749134616789	1.87742058429111	8.88339777447471	2.75832818556562	1.92087825929282	4.66420631778568	0.571491247315958	6.15877853801731	5.01988307378567	3.06919073263019	3.82981596199306	-0.6760199429329	3.45476854692191	-4.27496440797911	0.867075400792781	8.00663829445688	-1.06547276673007	4.30929737269228	1.93046059791559	2.15214055461034	-2.48990698188305	3.06671135024943	98.25	1	2
146	5.51046309422091	4.78629166391965	4.54700279613774	3.67857911214058	4.67245992742602	6.13466762348821	7	1.62820067853054	5.93828744479854	1.34562601911417	5.80847398896156	3.65160708504599	4.39905894902797	3.94989985410892	3.23275351909175	1.61733645229532	3.20518696048918	1.81516688231203	3.24480296083635	3.25624355942272	6.30773903842343	3.2112389336247	1.70568902618748	-4.92474175036514	8.07551261702462	-2.96818190259137	4.15997992008213	4.97212812730564	4.51257071411278	3.01741530386705	1.81068880183966	9.02434600810314	5.02155025433489	6.6052297318	-0.368697341783679	2.28818340117073	6.45436212488097	4.52061026844709	2.75382685599106	-0.030181212935684	3.09502518952808	4.71162299426141	-5.01852939121814	2.72658262917102	0.694816568556867	9.12572203719196	86	1	2
147	1.15085628272736	4.22544400507474	1	4.44826727143065	7	5.91132010277301	3.01039475803114	1	6.45793716607756	2.3193346274587	1.93768524979365	3.44200479208108	6.56829359382193	6.32449916397576	6.80447038144744	2.12457665430579	5.28168894899152	1	7	6.52992404851785	5.94756660279716	2.61874807646558	1.5676584707613	-5.23073639826276	1.93579950896636	7.08075787713855	3.98140794957571	2.86120975039309	5.06724196678114	5.52050080483258	5.4036570461416	-3.96060909940769	7.90523179016998	5.5835131823684	8.28113061463292	0.972597471940496	9.71757641457372	6.41576529156787	9.75061707470329	0.330192452548125	0.166993666826962	3.40611711845302	2.84357252191857	1.39109894385831	1.06270185402902	6.04107099077691	106.75	1	2
148	3.64216271086319	4.53887960484886	2.01598680259426	6.55696714870414	1.83932513617487	6.08635439753451	2.16385067132904	1.9448179334969	3.02272849604619	4.31227139735046	2.02642621555067	2.3089525191242	5.21736387299191	1.47789447170953	4.6759558778178	6.06699293957189	3.8757394399617	3.95290063381365	4.97206903201	1.73498255734364	5.87787257021273	1	2.6535565064746	-4.67596148122774	4.47276276493786	5.98794362003063	3.73496060510644	7.03590800349072	-1.53417596039407	5.13561761181634	1.52981484599086	-5.39438577394424	4.9284263708004	2.86156359127009	3.18288522575042	0.851427238547235	6.79113171724859	-2.50459185815469	7.82237210967301	-0.875184761284662	-0.0987816270237677	4.81003385780714	7.66844725532481	-0.141632671611891	-2.35857103809391	4.73951447948335	63.5	1	2
149	1.57131780997883	4.32019743708691	3.23920586885364	5.81818946949447	1.10689740595485	1.68204011097854	1.46663615185244	5.15875366439682	2.79039364623954	5.90453198066099	4.55569013043434	6.64828609108303	1	4.72470192141571	2.9345746147764	3.76915474978699	5.54852631605187	3.15163060711902	5.75790914581397	5.76223977857667	4.80647447827388	1.98735299082101	1.97737889425681	-6.52396649829054	-1.12544789703156	6.32001943595493	3.78121125266251	5.18258402643382	2.99323549779337	4.32412456034681	4.98899764197392	1.84777740022428	3.15984393253618	6.38572540277979	9.9726361653611	2.68206357419884	7.1776094920094	2.34517007367074	-1.15091569923391	4.22179198516057	4.15649601249763	8.01496648527838	5.09826348971389	-0.754166165800021	2.67219008385735	3.04358781487796	73.25	1	2
150	1.59453459717132	6.3201348427317	3.18829413261301	5.86400280625169	2.33005882204478	1.29601762877843	5.33901595529677	5.8396482460377	6.5555958998579	3.24558941276392	5.6340220881817	7	1.7501823109542	4.99165287658623	3.94373782687683	3.27300067144851	1.08632832926416	3.79951475174564	6.19363227655503	5.08759707571867	1.21487802182977	1.7561913234896	1.70100886337987	-3.40349058932803	4.75411828979948	7.22974778526526	2.7822372935961	3.5625800870389	8.19401173391464	11.2148445227764	6.3675910799085	-4.38625014753603	1.05469017958341	5.61986053624824	2.47508218843215	1.1774235042665	9.82205322361868	6.02573034126329	5.65041928689491	1.92056450155225	-0.0486242800143251	8.13555912086652	8.20110464060552	1.44367345228741	3.65777687891204	4.44077455107343	72	1	2
151	1.06584173259668	1.48989257074243	1.65107562915329	4.44390847098601	3.11566799203999	4.54176362067404	1.84063798868078	2.00313917482768	1.29143189226648	3.79722369993523	6.35742993220591	5.9693980317356	3.01156981480059	1	3.32593361802436	2.08669424599963	4.0769097933598	2.48361226601576	3.91584452890578	1.48084630170557	6.12287649650844	1.76258950861414	3.39360740097592	-3.29380643295185	1.60214978761818	6.41703890040681	3.40459273813936	6.64013505227878	7.08524171009081	7.81495917503862	-1.01829071065469	10.846439417907	3.10919969966401	7.31648478963957	2.16706542021078	-1.25841162329724	3.92074932838349	4.90620416044197	0.634102770011428	-0.300908890469226	8.1060635529098	4.23998087503123	0.357638641174616	3.35753915469398	-2.08756004617742	-0.903265708628617	66.75	1	2
152	5.96431078716842	3.737614723621	4.46835480341852	2.34358350938147	3.87025689615764	5.97320791801812	5.65435813783888	3.03755014678214	2.60167094561342	2.38870685438899	5.10859189807394	5.37419611092206	3.65470087448574	4.14005093642931	1	3.90014821121673	7	4.16217873506024	3.07814271589533	1	6.06847492427577	1.62678933210211	4.95921105402724	-2.0013110777052	9.5807075180777	0.413460524034133	6.52094672951072	5.74533242716952	-3.33937047805992	4.84634933825234	2.79997972358747	3.65342941912299	4.66060680247872	8.84280410513092	11.0599947687969	7.45660321876344	8.49753650459085	3.9127158090928	3.86485561835544	1.73344436945596	3.31391263812906	5.59228694467231	2.95842540928106	2.36080530853413	3.75153029298695	4.78796907881315	75.5	1	2
153	1.02384854604842	3.96977872681348	3.10793776597481	2.22736034260151	3.85871104537005	5.92358475151793	5.06717773036953	3.90472256715075	7	1.27129360978675	5.61837349006653	6.17058882698689	5.81317248891925	3.78861198258998	4.16233167337541	2.31391916895425	5.72326073042358	5.00355338441227	6.75614613091584	5.57138974891456	5.54352572341593	1.04457026503881	2.60801684606816	-4.21648379778354	3.09177866706029	7.24674842599279	5.81620361787915	5.24584329301155	10.6977516989828	4.11280503469636	0.649182385391563	1.36433009287091	7.74396941132742	6.48225202379587	5.63968300389989	5.63267584167389	8.82540013750964	-3.98365747560842	4.42941046712009	-3.88556009523663	7.25958063834322	8.14719490427547	7.17722933569076	4.32041761186644	2.10980423685815	9.10215947769694	71.25	1	2
154	1.97057052352428	4.18381705207248	3.19131542034457	6.2015353722105	6.83075014180512	6.50358229336278	4.73918404374463	3.63816720041525	5.14617256330761	1.39550190008076	6.92484458279992	3.44942577450388	6.85351140865973	1.29196780246677	4.56678816299639	5.14538271045821	3.50029719219357	1	5.74098740243322	5.92779314709001	3.37818338586091	1.44295959878067	5.33695121846805	-2.81852460089849	8.09923231667001	-1.2200863645087	5.92694090486203	3.72405461946753	5.2029082320662	5.30418944461627	7.07714693064858	5.21723688936416	6.9924336475632	-0.428676314269711	11.7564123314087	5.86694627843536	5.21167197203407	-0.0485881541331418	0.0308705233697274	0.0763087142191532	6.97187094646671	6.24370169399622	7.87480616369057	5.54792003463021	11.0448523491733	1.22330899917717	74	1	2
155	1.00692475573637	3.34792428860482	1.32438604394692	5.34264882801481	2.62176452797808	3.47752244158199	2.47320655326348	3.25311998172717	2.33871983448416	3.16036716622596	2.56902284307575	4.5152628213101	4.43396003401927	2.9197678572506	4.3945441323971	3.2871916178896	6.92197093882538	1.66734819980806	6.78953540224437	3.92444819319121	6.94503099999171	5.77389387486324	1.31461444285463	-4.74976142329131	8.71254885787353	6.86245687363931	7.31606212116383	-4.37441715708997	11.3305420690101	11.6731182536514	-1.09022130934609	4.68616884695448	6.90931038206154	8.49599145694848	12.3389707181612	2.70843622057208	7.3104743896253	7.54946295500974	1.69004080281139	-1.11600019539435	1.11981488283331	5.78943410927643	4.68378445190489	3.15076499916404	3.62872054689767	3.15818581712355	81.75	1	2
156	3.04015378476208	4.21316128412123	2.81652026704909	5.56174319639495	2.23444068420448	4.4074934440612	2.02509186812771	2.28622451285085	1.07108804008174	5.75403808584566	4.82930483324209	2.88134094605721	7	5.33559302543152	5.46611848935218	1.24912653218754	1	1	5.36769206630994	1	6.51619567607248	6.34662167918843	2.39114870556198	-1.79848320238141	3.68451304775287	8.62234175195539	5.36216126002345	6.56308696669219	0.962624572942219	4.75992689664542	0.289684518498136	0.0136094701799078	8.45347313452334	-0.129495517824783	3.99971064485864	0.49241434985752	11.3968358657045	7.8679194137538	0.649409376969266	5.69351252392003	7.81873111866767	8.15263000177904	0.4843555068515	-2.02144378448707	4.56158907998371	5.07412831874669	68.5	1	2
157	5.85062058838107	5.15365098787097	4.38829607120992	2.98547139819841	3.99638102933268	2.13944186380125	6.11795728333596	3.69781115544415	6.29828529196021	1	5.32522483611673	2.15992806062076	4.13906556478758	2.17362149737893	1.12290181768156	5.41858925272924	4.57730250817304	1.01807462725297	3.44183851440717	4.4949061251604	5.46638320106007	4.2567912770534	2.04165735447904	-5.6091313104208	9.36497605523929	-0.791008775663434	2.50823178714238	5.08768946014163	-0.793762399945025	6.73485902882625	5.22648767830632	6.28171505520995	3.38520725701706	1.06005750737293	-2.73147798785107	2.40747265054087	0.621006896975522	4.42284014936392	2.27862817375266	-0.987928891984676	2.55791942253289	9.78919875592743	7.22106360217394	6.63353579101043	-0.338717326088487	7.75547177029701	81.25	1	2
158	2.49382994584618	1.14861466657094	4.96010588672633	5.41571681604431	4.35943873710997	7	1.52327390895563	1.75623131266523	2.8460777215257	2.94877723505891	3.50745131525364	1.72874298364172	7	1	1.24426856844653	3.69541072354018	4.88000630870739	1.78302416507354	3.24293083240239	3.32565265604908	2.23805953993554	1.26167092820253	5.37184421747774	-2.1940520504342	8.73727361213899	-1.20156178746983	-1.62375827871035	6.55531894616733	-2.97373945159129	10.7394563319692	4.58147137251821	11.2221213286405	7.87999760763276	2.59967059803388	6.65819260844443	-0.549331589147049	14.0224525936024	8.15797796349521	3.09001377749871	-1.46348006047152	-0.888589957745931	3.69217439852616	-4.68729220519733	1.18202319382606	7.63476708707706	4.49796170034078	65	1	2
159	7	4.89451766921961	3.48681040054528	6.07063373330296	4.01668714145741	4.36388384310859	2.33351619360785	3.06316516300462	1	2.34172652985202	5.66641952164018	1.16028222201233	6.16666780772288	5.80865418849659	3.403705198042	1.83976630753289	3.45932480464456	1.56149168975885	5.92977603702571	2.60850195190375	7	4.3939175290534	5.0530206715545	-1.6516917519489	10.6864178000477	0.11427641039045	3.30393416001331	5.7888060463922	10.7629180530807	5.24044984991003	7.85467121984752	-6.08290205417742	2.44806490945113	7.1624585020523	10.3303964414264	0.995761160168057	4.84413789985946	3.74560958982102	-0.39962635060184	1.22377510633624	-1.85556686357262	5.9001379432757	5.69463894810546	2.62823749937697	5.82861811957396	4.3755960103541	82.75	1	2
160	2.43869432694404	2.3296190651084	5.12321569245675	2.69801742769491	2.51520454320909	3.09610805120293	4.14007963329345	2.61662744668553	1	4.02703334949944	6.07529715037379	3.59569200871142	1.1118378414026	6.82580585220036	1.51586609992441	5.86704527658864	1.44941527813253	1.65277094426099	6.08829325611488	2.76350863517515	1.67355497653156	1.58367706540869	3.32917341846256	-1.19423947815	1.91442633231137	7.37137055832638	9.18764700809399	3.35924164057151	8.70022852853327	6.95390293894589	7.41799560306993	-5.15662563948807	3.89369389737523	0.589085169160725	9.89795560174526	1.81834272295114	4.06942208903998	3.2902910461688	6.43922827558145	6.47455365606341	3.49699840937141	7.86198207576939	-3.86833691903075	3.28904937077022	-0.680571458293989	4.6045904915379	76.5	1	2
161	2.22596938946165	3.32259097636486	6.53633406292863	5.43122940875684	1.40712330330539	1.84051418907893	1	3.3573850501512	3.92055336966623	3.24595160532821	4.33525457354489	2.36967312319423	6.17322977093672	1.12108874081992	1.95254280087559	3.06112564310066	4.24483629374587	7	4.95910395128042	2.11300816860489	3.46517660274059	7	1.03117490709729	-2.00108170899619	-0.474356639136613	7.43942097263628	9.15082794397447	2.81726952682953	-4.57259253347987	3.86503209127171	3.4731346332166	5.34751625059044	1.5064270849496	4.33339394881639	8.26821180880863	3.51750419863612	10.0679247461945	5.12609107775304	2.61155425111408	0.530561144711914	5.78619203639154	5.22286451112336	4.97280372178683	2.11402053955944	-4.75946272035884	0.866378849587803	77.25	1	2
162	3.23147863384315	4.69278834872792	3.12605987625239	6.63496701500984	1.22554842044389	6.69537454478752	2.82795040600567	3.46722238601322	3.38158131148592	3.14158829712207	2.2092024155677	2.26856923341724	6.08499597749492	1.92466272380595	5.26025122840115	1.75519372205699	6.0088086962985	1	6.81865158282137	1	5.34236043986346	1.35442068678394	4.44979572608649	-4.78160683812055	4.25103474784292	6.07374952635601	5.20901610196842	6.65463599534509	-1.91891979375085	6.11795490065842	4.91116004171712	-5.82758997394954	5.004586455571	4.13995412830538	3.40029346401369	2.47468988784341	7.18294894282932	12.4634346121685	8.1149025919608	5.90686696898455	-0.0427421059311842	4.35846289470947	7.4998915658045	0.166765223286545	11.0742239425937	5.04915417528402	65	1	2
163	1	3.49601316155358	6.44595776861102	5.9191139445629	6.6779808184555	4.53431364807058	6.77139141027652	7	1.98902789442839	6.0521452962487	7	1.73126864004005	5.45617271244385	3.17973269447719	1	1	2.53801705429685	1.92910810690444	1.62221673375521	2.11292061242369	4.62451987121465	4.80903875858773	2.43443612102438	-0.354515188901064	4.0271701227856	6.62274663148461	3.74302970832269	12.7652756594235	3.38715071905761	4.79672443554943	5.2775600930494	6.39952568011921	7.19527471764473	-1.17410134291392	10.5321837899117	3.28456005947507	7.21380997228554	-2.5810222489519	0.662995232627816	5.34648230945951	4.60847681448305	4.63538148735454	4.15859718118601	3.31213709097738	2.57837412690753	-0.36641647704888	82.75	1	2
164	3.94961246327846	3.39307882867585	3.19194958111884	4.93391564230097	1.97450820927187	4.72652645068947	1.65765752053088	5.80947279867323	6.67041232131451	4.30631112647023	4.50699585412955	1	7	5.40737768962867	3.19312997758275	1.67128101780547	1.79290561346166	1	5.91083247843678	3.74161593092256	6.69372729759667	6.68205357224662	2.06078507374848	-2.04100053471872	3.68006772847993	7.85063601995998	3.88585112165461	6.98433663974177	1.24823604262286	3.96237497750482	0.876125762479398	0.520385732471283	8.18399653132292	3.29752380460869	9.47107599475357	3.8967943297422	11.2847071052031	8.3499722595438	7.32532439685417	3.82452791033237	3.49518435456868	7.61205047357967	0.56420815718558	2.40307351353872	4.45139527096127	4.6847882351018	83.5	1	2
165	4.69251397738875	7	1.60863806761823	1.57369875131211	5.42663399624902	4.60133607297867	2.83149032331284	4.58559365531713	2.47818787532869	4.46179132153242	4.85414617195403	2.89871284009389	4.5410202063527	4.2693434581229	2.36830816168917	1.99890442427891	7	1	5.97302546601798	5.05349923545804	1	1.22375153107126	2.51721462575635	-3.75630436230557	7.06195925692891	2.38542111038344	-1.14937934839725	6.87315443918835	-0.148070454839487	0.702175191316568	1.95800380329557	6.182475669897	4.79697729983339	6.53362354756094	6.8662357011831	1.41794263322744	4.93110321992558	4.79856816910564	3.18643285412481	3.83271129740252	2.43676363308162	6.1183611227511	2.71217068952116	1.63443480772076	5.51487328113076	-4.7187864178628	79.25	1	2
166	1	1.65676830008485	1.86248389356862	5.76114156600621	1	4.02085813493559	3.23109825459493	1.01205866196131	6.00114402704619	4.06483992644459	6.61999136202145	1.7687816033866	6.94055241297127	6.5639012063727	4.42712564704001	2.93412678832533	4.57131823772566	5.78198854335794	2.90433285524115	5.17501890575241	4.10771608397426	3.53294609778093	1.54119787877022	-4.50494487111823	7.08285387186813	5.92735444655008	4.8576839483215	-3.84664384010666	13.6725142536144	6.25451026491231	5.43348864478434	3.8576353992546	6.13485698890825	7.83239328560742	5.8729912422915	-1.07899541916876	7.9195036082403	2.45069763806512	6.09846619644539	0.835221586947685	1.46597125944018	-1.78759913272513	1.80954214904822	1.53617501981853	4.07235589914287	6.85813380296819	73	1	2
167	3.2127567084873	2.83259497842914	1.20979737773235	6.26688817321871	2.4631590826977	1.98108452373302	1.61227595739704	2.36927306131253	6.44582358675797	2.49697614571187	1	5.78066443717828	3.14034378723924	6.659475745787	4.12146547875206	2.97229907172865	6.26159133776868	3.03635145224324	3.1353628609222	5.15505804019748	6.84001260642283	1.15660229878594	1.94028737735971	-0.770320232457747	-0.254378443382367	4.3939861936897	4.54435851425035	6.89679079447791	2.50845623041818	5.42749596075621	2.08517075567776	11.2220615461152	1.75664448159756	0.805395922765007	4.55968530262258	0.554115667266738	2.14801821299353	7.67087039902278	0.504608134034418	-2.38215541124997	5.74538225054922	6.36626002464783	1.18341670667905	8.19606800342228	-1.34579552304955	5.59831750360356	88.75	1	2
168	5.04850753459293	6.31366800438231	2.91322959610094	2.25112847560223	6.46285472195813	6.54218827425917	6.04561092947278	4.2234379378137	2.48535225813858	1.70505328720375	7	3.6486071115015	3.62209623569665	4.60651157418677	6.16373328201508	1.52222176903912	6.42051105699635	1.53020060378257	1.52452403224066	5.59430530241652	3.28033191746959	1.95514301902194	2.68995160341759	-2.91089030912361	10.6008584783765	-2.86068345496535	3.02299757915763	5.37325481557549	4.52215077786463	8.94598383872458	1.18211131247475	7.03938797140936	5.50191652158462	7.55040708468968	5.07992855025094	0.71192949697621	3.79748070632029	5.56069383343771	7.56161260800881	2.65216305495863	2.90940053863106	5.05241385039358	3.48853383551116	2.17935488117575	2.70426245435851	10.258539957482	80.5	1	2
169	3.60479310146451	6.63145867431125	3.04455405907609	6.63578057180986	7	4.70405766357258	1	1.60630981788646	1.99874409706753	2.02284147582989	6.94420581043987	2.58026366935969	4.57740722975641	4.52342481979983	4.43054193093508	1.2324852252985	4.83055619607814	3.60237164992141	6.95039010896786	4.06999821721209	1.59079532473587	1.2957022324841	4.88370349411887	-4.96433055696168	10.7031778782314	-2.83487933790017	5.39979747516251	4.11951312038518	6.00513407260686	6.25394480346048	-0.259701499094731	8.04605528147634	5.75047001971333	7.48009690033812	9.08491408947545	0.850738519398824	9.7535187614723	9.58534998895314	0.314371633844759	1.28426303445092	0.899372022384887	8.92479617792061	4.28535531433022	0.0570212361537626	-1.96450631878232	5.20594012378825	88.25	1	2
170	2.34784915143537	2.87194413867516	3.24218933976114	5.54015339745493	1.58412999685028	1.21433494977893	1.6861210731287	1.85925710290291	2.80491510976267	6.82569847939533	1.24478709571039	6.84142747975977	6.16337088467381	6.71006067500086	1.75511276905623	1.47703627414898	1	6.56216105910428	6.33836601381298	3.1929780691843	3.52477605207875	1.83498496359832	1.59644314262905	-2.28401259232728	5.30236088213018	9.5624062614951	4.04508719618237	6.70927389577063	5.17616883831539	7.4888653993409	4.61170958003382	3.13260283562424	2.26506263650201	3.45738469812236	3.32377450930436	3.73477422387155	6.71619537732375	11.1199748275582	-0.624888417935737	-2.38354493576508	3.73262696463392	6.50757044820458	4.9392129957397	-0.768995853546276	1.47384865264669	4.50447616180671	78	1	2
171	3.7699353714167	6.82115092512275	3.18867267527438	7	6.83640360363211	4.54211536317444	1.1196810785422	1	3.51597475644465	1.14351141436081	6.7640178532666	2.3020966684855	7	4.77050213620188	3.02302332785332	2.8988189459148	4.11555952893483	3.41853765539233	6.67505337580444	3.51211462794794	2.13000741980119	3.86812959548854	2.52490238357337	-4.25659133466651	10.9124624932633	-3.13274400192678	5.99560819306245	4.15168109382688	3.91986609924169	6.18874096292339	-0.760374272441198	6.77398772055409	4.94604845243436	5.9596213450021	8.49281067228187	0.485475637520846	11.4311617672508	7.25247959676787	6.89998615604084	0.715938845245585	2.14741610941219	5.99162704857685	4.12770727531016	0.964693052838966	-1.71171414703716	5.54894786222311	82.75	1	2
172	1	5.06276134247234	4.65872759607683	6.26498767771735	4.0783458442423	5.29178316338944	1.53324787661122	5.45256495982928	3.34990325575842	5.46053653914646	3.44742471008427	1.28932720556864	2.44051978044945	1.29118286572457	3.86454449921743	2.46626821544792	6.1681994466619	1.64259079735711	4.95098760466096	3.77421975073649	4.40440801179119	5.6809331105954	1	0.187680409022844	3.23921773791435	4.75292877955289	4.48188016249581	13.6800440883769	0.811429388802583	6.33154908518126	3.69392176612253	-5.48585949537567	11.115932604428	0.527451944598414	4.60918459237517	0.150868045481355	3.61566796420581	3.30320834147218	3.02124047077116	4.57039346877854	5.9229727642059	1.54607460075723	3.94927307163203	3.21052285858007	4.89732405601686	-0.863371950307781	83.5	1	2
173	7	1	1.98794008421331	1.75155768561205	7	4.15869629040716	2.93001061356785	2.50440561442042	6.70018076641067	1.24164894557223	7	1.16238844370381	5.81107242570667	5.5010973418066	3.57760662527934	1	3.9430735058915	1	5.94361038258587	6.01246938950805	5.48602091096433	1.26602176799206	1.81579536115485	-4.59840468393011	7.46862390924639	7.76050317339682	8.68159295287577	1.33053845046978	0.863835802861665	2.58938459905458	2.74545867357377	3.72744924480036	1.49619212396631	12.0391226756496	4.12688155848664	-1.37369316397969	11.1065438168749	3.4921793017243	2.44714559721351	0.926673937020596	4.27320256005201	9.67906742174655	-2.08957613867737	-4.42613291323748	-0.460775873042954	6.16725811184754	80.25	1	2
174	1.23821716586743	2.47128270925455	2.18958685776922	4.32738626734236	1.11002997537761	4.16648909796569	5.37019337212176	2.34759244330803	4.9614998045113	4.83701006123487	5.36781119261326	3.99014103014037	5.74602745650566	7	5.23094656758957	1	2.73803461263558	4.23458841420419	6.46810074717868	3.27853111961939	2.44530732805418	7	2.50104542414267	-5.39860072361461	8.14686222045919	6.33740412268788	5.81974626120092	-4.66570889872001	11.7143527137294	10.6753204841125	-0.531156513871915	8.39408778148527	9.3888050758619	6.8586284326713	12.1422794830492	1.20909677698838	5.00634637670573	10.6304905226351	6.4111987388437	7.8983340554659	0.178577807793739	10.7129443901508	4.65651159137264	4.41130463395415	0.559038282003472	9.56936624993541	58	1	2
175	1.32258354222648	2.01731546806033	1.37218498417756	4.54958813379084	1	4.0658155816724	4.13768138432445	1.73561852976807	3.45453906929247	4.65608033174746	7	2.84917543560523	6.09544625969094	6.37813681020255	5.60850019428965	1.44445163604613	7	1	5.83615588929958	4.12915044763669	3.03177481902977	7	2.34083797407694	-5.0247203867857	8.87607601565526	6.5632566622345	5.48102754311746	-5.27206967540793	12.1317869813561	10.0009764557408	0.217864352497268	9.38681054282931	8.45632145826536	5.57892180901565	11.6153849105333	-0.385391810062697	4.79615589996351	10.5744308395059	2.92336464918571	8.86557730442724	0.246565035581814	11.3328414051841	0.688445929417566	1.44363619973471	0.443080488362337	6.13541856133054	87.75	1	2
176	1	5.96245275316951	2.2261026465184	2.23439881663639	7	1.22517012472529	6.93846131345505	3.44899346932064	3.18192830781566	4.86490135464332	4.66167160283388	1.76245085858536	3.37713480152125	4.32493433378808	2.36409680555764	7	2.15903617336519	2.30395372749285	7	3.38097234729992	3.91416871772637	2.98370429721925	2.06861576714338	-1.0929020220479	8.49834953920392	2.79372792651836	8.02476753049504	3.55784577369163	-4.13828087913881	5.68545711536267	4.9166514560577	4.52287596900075	10.052503874332	-2.61264946888652	8.17478617459341	3.42822117276292	4.8384560571988	10.2397357239235	5.82012871322168	3.59927241172611	2.71127147248378	4.62042020546099	1.72440416968856	4.83609584586842	3.47173178125795	2.30844660080657	81.5	1	2
177	6.23899724479107	6.15147891843533	4.11004622792399	3.39790522195825	6.26178212775089	4.56401565260649	1.20946856188664	4.37508049792213	3.49353138446124	2.36509379542903	5.17881896725038	5.99301892051778	5.83613067616464	6.44152905301343	3.76268254300654	1.76745773790771	5.5803858036734	2.22833695167925	6.9144301762189	3.55854374002315	5.36328634662657	1	1.02828336308733	-4.6090771868621	11.0942243834595	-2.80331907138409	3.27601660372436	6.55120784333513	2.38560141344718	6.22577340959513	2.619721268824	10.0985546358274	2.66246807343646	6.86838865611094	2.66721486848503	1.16041932382569	4.81013104447307	2.88219586307155	7.45210172438554	1.77398009212785	1.47250143757544	5.99990081771405	6.8164388851745	-0.267516588669919	10.0317913860778	6.28048493890155	86.25	1	2
178	3.86182094909839	3.59877273262841	6.70558464180209	4.45360383300942	1.77978173049334	1.90118930079057	1	2.87524827036947	2.86230085734527	6.09283585935533	4.32066712285991	6.18517764378524	5.45939015855221	1	1.19727912697523	2.14283337324472	5.10797626382263	3.01102041982801	4.3423916755305	2.95680883546909	2.12852239633928	7	2.8915313812295	-1.32642331599247	0.193009753445937	7.62953270748917	8.8656445751638	1.49147782607077	-2.15561919701333	10.9469620936217	3.65467546738536	6.81120974931146	1.40216725276689	3.71657152466934	7.59253329956983	2.90383530349528	10.3755764502924	0.727755626537171	3.47407466568725	7.0060452291993	2.98821077819065	5.00724972454357	6.97222747672118	1.13927927366467	-4.19203719495868	2.19562520232699	81	1	2
179	1.99154395712346	2.48785191427178	3.72134896016156	4.4965130542675	1	4.34990563060323	5.55182395584195	2.06820345048992	3.39703252109886	2.54236913647052	1	1.2449189816614	7	4.18699212540344	3.640136437415	1.74276527989711	4.69852917680262	2.60790529543119	7	7	3.54004307816189	2.21892204311253	3.171821227427	-2.88808616518746	4.33918751149846	8.87758726889918	3.60302596696566	7.06337265848846	1.9586325318672	7.13532146494373	-1.94261560193254	-2.46631739252141	3.12776785823199	2.01664931996253	5.55462313692111	0.559479672932696	11.5678855929111	7.45500654992431	2.86144965475807	0.69014170161862	8.7127581109182	8.16297410162954	0.867063405833417	-1.28507192225228	-5.42644182783111	5.09826791985493	77.75	1	2
180	1.54482343118543	3.68901871590239	3.15352647743495	6.66029743129312	1	2.09137287585899	2.2575782977529	3.61292519645197	1.74757929038409	5.0525881650956	6.40999397919528	6.7435067838311	6.18184654221771	5.85746789349937	5.44559273528571	2.05240385004852	6.34582504269223	3.28070289728223	4.47260009039758	4.8039249071198	4.39291922169839	6.17902798094694	1	-5.91522578061124	-0.143980515695372	5.9284071356316	3.64321273067247	5.23086686061664	3.3898779734508	3.73157183286207	0.837438344998892	1.7976865465849	10.2593647392712	10.8129559543597	3.212951328684	4.58057283035575	5.89674664942084	10.7407901206445	0.134666410362027	4.84556764026667	4.47926531601151	3.36681270473229	-0.630661129832375	3.22574964871541	2.88207768583484	6.05107600844993	65.5	1	2
181	6.59923478690136	1.40588530686275	1.84932654896904	2.8548382351662	6.59381743126244	2.65016353902697	3.7112677445451	1	7	5.50413802989524	6.44745150810776	1.61901894114504	1.75232111777653	5.31381708651987	2.6162786480442	1.40032062901314	5.62070581680537	1	5.78353417004737	7	5.64196104332262	1.97395664845459	2.68789293882479	-3.96538522797186	7.14443378281673	7.63094933423961	9.04299963253017	2.12932535716248	1.64128965710324	3.71741038465197	1.54767033370327	5.05161115747423	2.24465389454797	2.9648058063098	4.19446800897147	-1.19187974153072	12.2280720250517	3.24488945491627	2.18876542395458	4.4868538373466	1.77708141855562	4.9815917206228	-0.561336562478431	-3.12249425255899	4.19312631699893	5.32139433837358	69.25	1	2
182	5.72983803380053	6.8172624930087	1.46788644016689	1.8259300975525	5.2434453491102	3.02067066492049	2.83171071555798	3.28715287765742	1.91267894538684	2.26214950608134	2.6157745805098	1.90868113338636	7	3.33724777403167	4.34094114233887	3.12010144778327	6.93984375021025	1.93523812534867	3.21192858969482	3.27489182419115	7	7	2.56867048130156	-3.78406842446098	6.20623260604207	1.31157174849095	-2.25529952298924	8.24374180210882	2.40597493391991	5.83846497905741	0.789527140459808	4.59759293976555	4.60589101875989	5.41103150140726	0.0902132584056615	1.72513422148265	0.408018681864494	1.7749328495034	0.87881941576805	-1.01465791046529	3.53147656524454	8.63736215365052	3.15734763039889	1.27084434353213	5.54672900424759	9.1257726396702	68	1	2
183	1	1	3.22782961707099	6.84758197066761	4.13066447047741	7	5.81429076824402	7	3.91642439521982	4.47603819794431	5.98496512534137	3.74949278157015	6.88317025537095	3.6705464267686	1.6005685941185	2.82421949575057	6.04514169658038	1.7545004320783	5.38768613126011	6.52453126825638	3.89235333795427	2.54773903211843	3.98578827448214	-6.82309640028203	-1.19081536147546	8.87452017582481	4.97683273097329	9.83413796251155	2.40301627418183	6.59155115918301	4.37198387657562	9.70063491539628	6.83050361077604	-0.368056889356544	6.13373904046701	4.38793086971618	6.17458552799084	2.53779541114267	0.834429235937725	5.11331683874705	6.92147119074959	3.54516542740597	-4.97851394290984	0.851948572671675	3.56239760932406	2.30282780248791	61.75	1	2
184	2.51265589357219	1.59551731511919	1.83208816764676	5.16463247072638	1.52173720143192	1.69771756931617	6.92530654322291	5.60891819587746	1.41927142866253	7	2.20127500747996	1.86014441972965	5.49974692387994	6.54087097182113	4.15744342076715	1.29814046920303	4.11489336404095	3.9153173177568	3.14582105694548	4.5513621148068	2.35641157886625	5.19599371191738	2.92645516594751	-2.36390479797901	2.53321430432149	6.98193377718809	3.50320207780139	8.2771613560484	-3.98781588431801	1.56063527151472	-0.254373026377084	-0.475025529571494	7.34309627397817	3.95468879786116	7.10685482133999	2.06786932850531	12.4126446790223	8.98198628013967	2.71150660288171	-1.91153053755679	3.21125697650059	5.26911273747181	6.45536953732118	0.543334844780784	-3.34993837652752	-5.31407801472736	71.5	1	2
185	1.73921611493318	4.00862904299035	1.18020895011941	6.82970370158285	1.53333403105171	2.44978261322299	2.48589874872722	1.73533277352148	3.19032491127535	5.54237297851842	5.78134345093541	3.01543651862035	3.6482919730205	3.57760282829062	4.3558439114156	1.58205764133856	7	1.01849042821938	6.30015199482836	2.66066314513482	5.54530142863987	6.78023847572843	1	-5.83206823399626	-0.266115566402306	6.5644466643279	3.49707990213319	5.91890193543411	0.0215004431518458	2.80976768227028	4.13364726632848	-5.10743490062257	3.29530944250423	11.7795626044737	9.29841941753609	2.11394983065855	7.9120768946971	2.46300580093528	-0.647476404245795	2.94042251476064	2.45900789488103	6.79413774355713	-0.244365614613958	3.1368388405536	3.00236449537472	3.6246265832253	74.25	1	2
186	5.85708419944872	6.86460264847211	3.33265326553101	3.17242762874692	6.39864899354849	4.4356749766034	7	5.79267791631254	2.94072368926721	3.08809376412374	4.28532763560784	6.71048093654891	6.24356010098694	1	3.72062002846759	1.48946958178012	1.7895325414582	1.64948583575692	5.88229524085662	4.23887337853341	6.03194757724754	1	3.38160362743519	-3.80719132167237	11.2233645143937	-2.61217443112527	3.74453814537214	5.78752155881001	5.44448365473818	6.09862601547666	1.9492701220533	10.6748346898888	9.19970247560922	6.80380028391391	2.00653303048179	2.81051741197352	4.4889254929476	7.13158376162852	5.67254075265121	-0.467455981880285	1.13660630551485	6.74737780645587	6.53559565741211	0.968668547431741	-0.737801425159782	6.74205530613274	65	1	2
187	1	5.30629439179135	1	2.5925350639532	6.19371014649654	7	6.64607954658575	5.18183508228274	2.53695284513391	1	1.44071124804185	1.20219697766869	2.16157684738939	5.52355708727467	1	1	4.9469154681213	1	6.31852317877005	1.13372218488665	2.81428795137322	2.07530050802159	1.0333680512653	0.0403054074718094	9.40577508602558	3.02949233564701	8.90971641449425	3.23031085408076	3.29966537699762	5.79349853870684	-1.44369440022138	6.67868391033999	5.40761806911162	3.69414256211363	5.69526116621644	1.57899049359745	3.3454634322724	11.6571894094441	6.31495776155926	-0.189405102879409	0.889470891243779	4.96135232161895	4.57595184346005	3.31387789772903	5.47764651480665	-6.85944949752459	83.75	1	2
188	1.88419463761859	4.89170272394991	2.96140317291672	4.554532740195	4.86956736933165	1	1.26266287575008	2.3684059045241	1.26897628299597	3.97867590715799	6.4080365400915	2.9510081860824	5.57605100644474	2.22394679347709	4.03832276390911	4.49903280689978	7	1.419685999355	4.76734400815245	3.27194607853095	6.73657484317845	1	5.99643846668129	-2.94284012744494	2.29585107706673	0.869148478249825	7.76236971936176	6.98420084011222	-4.49927011273892	10.0523743970686	5.13886847208065	-4.37614001600196	2.02778208743777	8.0657721130089	12.5681354773392	2.13951736642823	6.66916610544894	6.7411073821447	0.160671798983912	0.702096351403632	1.46466800667561	5.36749947881798	5.85365230900167	0.495944502529564	7.23608278502834	2.59269113902155	73.5	1	2
189	1	4.59903765697326	1	2.83264245491828	6.48864407824413	4.50273662702563	5.9421223511816	1	3.64330280961489	5.10653284375238	6.73254439413751	1.99050050334553	5.1276279288253	4.37422329011258	4.81098158725592	2.07467459310026	6.97238765754505	3.62913984321322	3.35594223627425	2.71902239173867	5.98920638601494	1.60157104595106	5.87557876107058	0.179002893674015	10.9689628722965	2.40254758543258	7.97014624443051	0.724643932432352	-1.73889988153082	9.39784132875109	2.47553707166106	2.18620036102018	1.06887995286219	6.70257832026342	6.2998549410058	-0.839097262632942	5.15143426205881	-3.29469336411478	0.721657614711285	4.84671915307698	4.51062620009736	8.57649430246413	5.21845338127858	1.98636139233416	4.05356688708162	5.93563495766373	100.25	1	2
190	1	1.53149039869017	2.03263010433603	3.99104418471586	1.26339832817629	5.13925763010494	6.64061306925342	4.90896798581185	7	5.54278912565915	3.12969498777291	3.23027908568148	5.9558728727059	7	4.72703577286936	3.35383020221815	5.63760407181285	3.42864551997421	5.8217503763018	2.4203217475435	2.61929516721048	3.37090256513447	1.96118973946608	-4.73210715539577	7.70859283936244	6.16458976881019	5.22040193865029	-5.48634230935151	-2.50661474348017	4.71289163233668	1.88653741308044	2.0769049333326	2.78771010256225	6.09156224734886	7.76205938353771	3.11337441825751	4.74353541467547	11.3690166016339	3.6922971947166	6.48548099200948	-0.305525868161735	1.50572305806751	5.94622837688115	4.14731853508503	-0.551925143933918	5.17435303373859	70	1	2
191	6.74925053179332	6.46312485907107	3.50412225728471	4.17720359766286	4.74121355561163	4.43089915832841	4.81520786956743	1.78382383629111	4.8132261888373	1.49487893979506	2.94572400072604	3.10541156435966	5.56454958003608	7	5.94758510402088	2.61493589806729	2.36620298147182	1	3.24966595381834	6.41267872010476	6.95012577430342	3.44316619897984	3.34140642344463	-6.00899982589898	10.7442141938852	-1.45222566240142	3.82535897417028	2.477048374121	14.6254980178072	7.65055540583549	4.29160180090241	8.43513483896934	6.93542698684683	5.81207886345252	6.19863693881553	1.3227826052374	9.08988294626719	2.24020367585978	2.82734322905172	2.61273891193949	1.44932458193882	5.42075052450175	3.39640149758131	2.18931441748792	4.00320919599609	2.92356390344837	66.75	1	2
192	7	5.92796869559524	4.47769790242825	7	3.93239934640819	5.50341025861772	3.12020188805194	1.09178291032573	1	5.71755093923624	3.29264662345121	2.33345438105177	6.95020317606688	2.46498578631199	1.51919373885819	3.21311269421006	1.39292907989051	2.12348444738829	1.4696948742905	5.25672333836114	6.9517805743881	5.19991456218436	1.91067991241865	-5.96692746617031	11.4008040430933	0.0103504189614124	3.44060858478075	6.98784906193377	-2.53818293817348	3.59991493314443	5.15945889610169	-4.79813451448465	11.4481305672951	2.90710734275459	5.53110384765212	1.97760101346491	3.50880314283427	8.21201299554987	1.57318689931601	0.849113507388289	5.93631689512769	4.52171087489254	2.32483945900668	13.0563537297368	2.25600998580754	-6.4294117628744	65.5	1	2
193	2.46590216383922	3.67707861883124	7	5.75851272991911	6.19507203000385	5.58455285461507	1.40363022143741	5.76161157500908	1	3.09252842970642	5.91338591580322	3.2366656878747	6.75150358294563	5.62006275044403	1.01604553059936	1	6.8331794430852	4.43991803965329	4.81887691872364	2.24227704508772	3.92542601347387	1.84601706462107	3.12596834621357	0.984780220312579	3.86648771257555	7.17118416422536	3.5272240375576	13.0387594688685	12.1763340683634	5.38651664541152	-0.438318759193929	8.32612781971338	7.95214105308985	0.62691293652674	-3.45262118250148	0.924216468821453	4.69187656913317	7.67475025212248	5.07742951011114	5.03323575653956	6.59711458037034	4.66387873680969	4.2398765771263	3.48845002768939	5.07782879197889	1.01637256882299	74.25	1	2
194	2.23912026639045	3.16530619634944	6.13414509561612	5.86741109925098	5.99133692035964	5.05021319999366	1.53541628125303	1.84276025537786	1.81146607149993	6.30171806286172	5.91509075517736	1.58968301129743	6.87899574130646	4.42935566281714	1	1	3.04436540319266	4.6748479134893	4.85373710390184	3.1268700498567	6.10094988663108	5.95223585900978	2.88920436882427	-0.257103367958806	4.55090021689767	7.09286914810471	3.53976902973257	14.7038954620959	10.7174743808149	4.60491320917661	0.0695138471134697	7.50165710321612	2.46047628189231	-1.22247034239103	-3.82175226766133	0.614341839022965	6.0434301661	8.00608163054286	3.92631045661243	5.30331618407112	3.72308717232461	4.92095219476928	0.524804447419517	3.59578693728773	4.72495802932727	-0.0664769409111856	53	1	2
[truncated: 5 more columns]
