# Supplementary material for: How Are Mate Preferences Linked with Actual Mate Selection? Tests of Mate Preference Integration Algorithms Using Computer Simulations and Actual Mating Couples
Source: PLoS One. 2016 Jun 8;11(6):e0156078. doi: 10.1371/journal.pone.0156078 (PMC4898694; doi:10.1371/journal.pone.0156078)
Supplement: S3 Data — Long-term couple and agent-based model data analyzed in Study 4. (ZIP) [file pone.0156078.s003.zip › S11/Aspiration Model Data/Aspiration Couple Population 01162016 073937.csv]

	trait1	trait2	trait3	trait4	trait5	trait6	trait7	trait8	trait9	trait10	trait11	trait12	trait13	trait14	trait15	trait16	trait17	trait18	trait19	trait20	trait21	trait22	trait23	preference1	preference2	preference3	preference4	preference5	preference6	preference7	preference8	preference9	preference10	preference11	preference12	preference13	preference14	preference15	preference16	preference17	preference18	preference19	preference20	preference21	preference22	preference23	fitpoints	sex	algorithm
1	3.89613430007912	3.82241085739446	5.78276638214403	1	1.49124251340854	2.89757835307152	1.78997431195794	6.02255666999066	5.00223772555536	1	6.04168295867525	2.55636431258059	4.59029926446155	3.00910213395439	1	4.03589920093964	7	5.3076430542252	1.56334814292294	6.74832354191103	4.66039418366893	5.0851755080224	4.40299966372907	2.44781575216781	0.257395473117974	11.5423175307376	-4.42018587945409	9.58051549896538	8.66069521726389	3.93988443857668	8.16948631139764	9.35079831376751	2.56914942233249	1.76090553081036	7.73558923014737	5.51598733666691	-0.251983427154602	12.2722171675074	-5.98995635937106	2.44053945329225	2.33683410401183	7.9379200137032	4.74852089880131	6.12363082881954	1.29844459476472	3.89330689204841	103	0	2
2	6.17465863717133	3.21669510518214	3.39564890909101	1	3.98994056090292	5.0081433525059	5.2626978694427	1.02718823837499	1	2.38777397902886	3.73324024469111	6.73377745600122	2.32973930289324	6.3558261500786	2.31395150535873	3.01065521997142	1.93449243001334	2.34507536671586	2.55866687431036	6.49991568257517	2.96430296548022	6.19392784094924	3.14848596466691	2.34368226652038	-2.39785817716214	10.7917416542268	-1.00526647975216	7.07242723281237	12.5258425577578	5.64261147327443	2.65457815882229	9.81780304726672	1.55145126102976	1.69354355698245	3.68416888588571	8.5652572182378	4.81583735129295	3.28698465143539	-1.17041856402559	1.48941105848451	1.62761007594118	7.14388946931304	11.6817574961595	0.84212752108733	8.86668102093665	2.28713344583391	70.75	0	2
3	4.46681856378717	5.77752108766499	5.40282513082356	2.91642128123603	2.7167495421832	3.56962465370312	5.34470354584865	5.29457967182856	5.69149284468372	2.31747851483681	3.06389854059059	3.98311493096065	1.25247350500837	4.21625046934232	4.74880919675386	2.31668555750099	7	1	4.25442923397671	1	7	3.03223238891474	1	2.40191094495619	-0.390905420828027	6.87374212252826	-0.661636194968705	7.79773225670776	8.09171646464239	5.06118009201309	4.15223679586825	9.49034385270791	7.07671656351416	6.59672513166354	3.05708009561865	0.133530048565233	0.645017136606873	3.46619063159514	-6.38341503610229	-1.51505428111436	-2.28753815656902	0.241293966229609	-0.23115909338547	0.866095048814496	-3.35810362528928	-1.68566779476611	105.5	0	2
4	5.15212066950757	1.17676506099342	2.05474500632443	6.77640347158108	1.71028673297989	6.16045682217296	6.60323133080964	5.05287174905621	6.78538711846632	2.02832664567246	4.02372323021089	6.36829876604856	1	5.69024042468947	1.84270963378595	2.69332885810842	7	1.97161120643679	5.58480313599384	4.87204988927352	3.5302592142394	1.67627400270936	1.1524284193327	6.33465530897056	1.27626409585738	8.36256006343546	5.04322987046209	4.91474732071574	3.19258615201227	6.11171470365203	3.67386053916985	7.65147114453061	3.96398580719137	4.63517909235687	4.67525711000655	2.74513210101683	0.83908216245414	-1.13099808504949	-4.55811031703211	2.88083611947134	5.00240848729352	12.978434107548	2.51650033845536	-1.20909577948601	1.77147208728889	6.27619567299152	84.25	0	2
5	6.30518137104139	7	7	6.82562276093257	6.84438284387639	2.08059639280663	1.44023281451578	3.93949374040149	2.85181944391324	1.65690326743073	4.85759419481647	6.15325947496747	6.83599263693582	1.98984709377837	3.45504588854369	2.87879387177098	2.79170332196611	4.30098778543586	6.62801164785282	7	2.45780260427393	1.22683448565785	3.43988350981349	2.24706094709341	6.6636383529298	2.70892986522142	3.70316236830852	4.67246247392494	9.87303603694938	1.99678296733949	1.27087975136456	1.11368199311668	3.72893580791826	3.37945264089613	5.45163471437223	4.34774534999886	-1.88417928985185	4.13345326215031	0.770701098553613	1.71751327249125	4.0202864543888	7.69704524474836	3.84864580669736	7.75964618672598	4.81897871767118	-0.197547641576999	74	0	2
6	7	2.32292281773929	2.96174907539733	3.57911290888651	2.88606235035702	2.058478707205	2.48847792275077	5.55957872979877	1.97455613640126	5.44975412233337	6.36384568458469	4.71462273718991	2.33518990200758	1.19963167573423	4.04574315758344	2.02117374488719	2.34368740546316	5.02313731141608	2.80706005026894	3.15729538783585	1	1.80067374376121	3.73779777352169	0.175792443941206	-0.963008888776925	8.21508877162035	-0.181922451275695	4.77526766126917	10.131290455833	6.09799721524749	5.33020023426628	6.11157585783438	1.01019971299711	0.553106504399887	4.27121100309598	3.56844132885574	5.45393214182567	6.37902758297544	2.4296288535839	10.6349482644006	-2.79674384747262	8.07803435887589	5.94752107208552	2.88016989742394	5.67390975135179	1.97761962744942	81.75	0	2
7	4.47549826348001	7	2.39573858635438	2.25135179234424	1	5.59390603106038	5.14018181959992	4.76833663442222	2.8366760288355	4.32590122544268	7	4.67836102880097	5.28874707267596	5.99592501983975	7	2.36596257100583	4.51185818180869	6.18190010584396	7	2.5512171454837	3.24421325669752	4.14592511790376	5.88090153308667	2.34625896221411	1.72495772484708	8.26989874738792	1.38422467060717	4.14357965181166	-2.09345380176381	4.28901355974035	9.35227433929021	8.01268961475048	0.771663751050505	8.98993220424953	4.13825008188788	5.764167795038	-1.92167662577687	5.46811605095332	1.99325372659091	6.02890719889266	5.39331555207884	5.79622775941615	2.17677293461757	9.90494225501966	8.51151219164255	0.281594726365038	76.5	0	2
8	5.56414209474487	1.65792565127105	3.97176548948414	7	3.14246533253941	3.52693952663314	6.73079447193593	5.51776446526232	1.14943349487039	2.49479947541335	6.33881198711139	7	1.71525370704958	3.93848361505774	5.63104559966489	5.93546431032614	1	4.12466174290202	7	3.07032064400306	5.76907164328613	6.627616971932	5.01640376753661	8.20428169484195	0.622086632086932	6.26705363447181	5.96630165480769	4.82458725302044	5.20720931463533	10.0968176420471	5.98528423913504	5.21883470540947	1.25440763261917	1.78807379984778	5.2749236958293	2.88197970469989	0.763173834485328	5.18101644029848	6.62365964400062	2.1640776447495	0.602972529356316	5.06126370586415	1.03768441411338	-1.74468644466174	-0.271442563465152	2.23810967028648	87.25	0	2
9	4.36213963544272	5.24071076474437	2.24455722269409	2.80605136703052	2.86790011353329	2.20849553205854	6.54784178087031	5.5530309499386	1	2.02026148406954	3.96316058087071	2.477887969515	4.06327812143202	3.57435300808078	1.63273079107329	1.54522770212367	5.47735072132392	2.06170159408824	5.45516851162644	5.81629547964455	4.68508840711043	5.89543171594371	3.65255180208416	1.21317568275655	0.65908834548469	10.0819053655992	-2.8289442035977	3.56840143011659	-1.48003541773765	5.47995811354074	8.93696473207691	9.83588365025646	8.53193099134804	6.4236765491846	9.02122598822501	5.67523461715473	1.95442981112875	-2.38236685014984	1.24396532358373	2.60992445751904	7.06567526585775	9.55510384158932	5.77565345899399	4.84349518589359	0.934364895297386	0.254301532037215	92	0	2
10	3.92240853364984	6.20809431304128	3.62797270021646	1.69804434438774	1.14811374008238	2.38305043329555	5.00563281494477	4.47024823928045	2.99450187537144	2.56946471437839	7	5.0219766489505	4.56530454985598	4.21064601394781	6.50939335676427	1.83396078213966	5.2518849681261	1.27594594937093	3.37386406118175	6.90496516566352	2.78332108915179	3.69182297564991	4.91824008223625	1.87315007982261	0.801656400147519	10.1827393746628	1.09437601397215	5.1853729490768	-1.72286105118282	4.1618941179922	9.56856162075778	7.62179667000058	0.846255662569225	-0.315185944162771	4.4016658102926	8.81951898223493	2.37841676579941	5.937810064528	7.20939806325477	-0.0157951236448808	4.30150596662272	6.87762812874946	8.2681740922902	6.73346219866569	0.921027183312528	5.90044974284326	78.75	0	2
11	7	1.91138962736716	7	3.55495753108391	2.09549902708608	3.36809027916228	6.40699572475523	6.99478761044686	2.68042846938878	4.34837463099432	3.09002206605661	5.42003898614301	4.4243404950435	1	5.36303872322013	4.77360838135075	6.55089010878154	4.47463720788149	5.44943706971602	6.55561646524987	1.80685791552872	5.48891495654011	3.25639603877742	4.20315174560038	-0.777925638986683	8.85311320592608	1.2450784211668	7.44366879604072	2.73872649170136	0.610550667221796	9.16072898960707	8.18190779450256	0.401481427472994	5.2660621700826	1.46969823134191	10.229036850362	4.81848303775119	9.47531416263292	-0.855339632197443	5.03321843701905	5.23185766308195	1.11532325106932	4.45525271162831	6.98644390364154	1.35370843809267	0.660860706633123	106.5	0	2
12	6.38329889248663	6.62218427977048	5.79117810622759	4.32469222920576	2.20135490873253	4.0093633673141	1.69719468944696	5.34260389138516	3.3089416940249	1	6.37186348019898	6.4987253691382	5.23375076837169	5.34930738681208	2.9649972995108	1.17374900637593	1	5.02596004681808	6.38835190111	7	3.01825162477571	7	3.49020677401169	0.996375119956715	0.355478667148844	9.97069774271296	-1.347703814985	7.43608948173814	12.5310106599469	-0.0713817793355007	7.08636166237038	5.46622685691876	1.25669339300173	2.91085099794834	1.79635911922718	8.91715440277525	4.60127502690803	8.05843162551609	2.78828272961629	-0.552775291745308	-0.0866436158001221	2.37508434017517	4.82125255685157	0.998519934794465	5.13857785703688	1.63699918832377	92.25	0	2
13	4.1702709263739	1.90623809203742	1	3.84658709790971	1	1.09870517361999	4.82114506329102	4.66674294603275	4.30177275111001	6.22206567072451	6.62910995824446	7	1.24605788150494	1.50712204765988	2.1535810162387	1.59584487199572	5.4108967297982	5.89130222741372	3.44275019416625	6.52057988038175	3.54844618299991	3.19591067629067	1.98138779479555	1.80402033106432	-4.76621369996959	6.60313251743582	3.25985656509269	5.97847399828948	5.91298604178732	-4.29499755274867	7.14922792043718	7.95949881486448	7.4100135407049	4.55208138826315	6.10972230502742	11.3044127940613	7.67685485246529	3.29565920636044	1.51415426187229	5.65764825387025	5.20924876608245	4.23334791417547	6.64079194072436	4.75450857271107	5.46318259898892	-2.11203978463185	82	0	2
14	6.14752966870174	4.57977277669511	4.09388643716334	2.77000415352968	1.96498596669197	4.7037716940894	1.00729718892768	2.40433616342659	4.2135018069468	4.11498957277405	6.12862954223777	7	1	5.24545371808258	3.66738629535903	1	3.61111330022357	5.3384056172575	3.41789022897815	1.05033085320127	2.76376647920444	5.86033005906116	3.8297715758073	-1.98357956402029	1.4711208971075	11.0454842564417	0.991110086593681	5.145840578408	15.3240728700843	4.80689494045615	1.53206711611461	8.18595523424241	4.50769136345786	5.45282826030494	2.89406932250329	6.36027181814842	2.36451005290672	4.78120326573691	1.21477760624231	3.11806509350312	2.00912736820298	8.74980564150202	-0.706126861386471	5.23347217985171	7.17057276011344	-1.6400220033509	86.75	0	2
15	3.9418571325994	6.5874872445221	2.9765058065262	3.03279615129604	1.53000484969267	4.3991024923909	6.14110527955083	4.34509856596718	3.25472155484853	5.735936339947	5.31586528312386	5.36111876113206	6.37737755554789	4.30910363710412	6.09636352683214	1	4.39281113119034	2.27996809822603	2.33065013801571	6.27758587989006	3.84081694974808	7	2.55141378210603	0.890108884519645	0.153300726249244	8.52917981468903	-2.00940246578371	4.54949872179684	6.70077587011088	3.56860579316017	6.97077136186837	7.75086831386975	1.02880711206611	4.58466376001781	1.82798774065946	7.08903699482101	0.209952435137931	1.24282803887199	-1.84028791492561	7.46784449892617	0.0406100835620388	5.14200924227531	3.82589711494505	8.54339855385952	3.48065911775031	-0.892511774470315	83.5	0	2
16	6.02505803507459	2.78620450887036	3.10919476303755	2.85722076893478	1.73150218435062	3.68623515922442	6.91710685388142	5.84039830927899	1.78482465324015	2.47762954198167	5.67632001156241	3.13163018978279	4.43206484447459	3.13143152975181	2.11448063025116	1.4390426546872	4.47400580489361	4.03695316833847	2.26822192623019	7	1.48453161145079	3.38859791616433	5.61797620645716	-0.335860618812363	-0.387857395908438	8.6497965811732	-0.0420966512719149	2.84949188985071	5.06693801807291	-2.62708270587628	8.48699293846026	6.92431613331068	8.37599423492001	1.08456884678652	0.280650025027838	5.25629700761062	-1.24214099016117	5.99718546383443	3.21930686800654	7.07315820149	10.5109255973753	1.23267854664725	7.33454098488718	2.7927499524794	5.13614644322054	5.7077256006397	89.25	0	2
17	5.39313030384753	7	1.81079458922207	2.60742849798063	3.18718385967583	6.46217367776173	5.03132166269993	6.53262042431755	1.37360551062183	1.42929048273131	3.31813593877574	7	4.33668827331224	2.31714248072112	4.37003638636073	1.17546743889228	5.44728559627682	2.58901155912858	6.44878773471147	5.34579177220045	3.00425054741289	6.02487130616544	2.26464021797808	0.0289201034671689	2.20696464703793	10.035059561544	-1.22563809747126	6.44012066829853	15.1952640717743	-0.572641170966135	2.17749565106	11.7030410705496	2.31229226897967	-0.255471460495211	4.6522675034575	8.76774379176262	-1.70933652349567	3.07345212280055	-1.19010375402458	2.46753444098401	-2.54372961083052	5.80240899829193	1.31751195392338	0.595198045409255	9.03198388025706	0.531598915781219	88	0	2
18	5.34116492235881	1.9891776904844	1.37848398584409	2.12024482133094	1.04931499201535	4.01930842896113	6.66388796144436	6.89584908597147	4.89056988458391	3.32693455010058	1.24107445708828	3.63879532933454	5.21754259124453	1.5565388869006	2.41900851485762	1	3.61390342574546	4.44410184556967	1.33747819805792	6.59993738247718	5.4977502416804	7	4.65213501427072	1.88880273018003	-4.48518708990573	7.93442914999129	4.80840879212601	3.56429618586871	0.999498221774403	10.3164964239367	8.82199793573525	10.9172421645028	2.69571056074512	9.0537920740552	2.69812356782239	3.83041484665641	2.6863652112943	0.388516122522093	4.20948180217579	9.77895097046399	8.56600617461459	5.1506594874863	4.80315819972414	3.59511919080734	7.5554919205394	5.12550505699816	96.75	0	2
19	5.50023316117567	4.32763100309462	4.13539617372946	4.80418176245166	1.42198464553111	2.0683219347458	7	3.1399692789077	1	2.07205648076269	4.98920185820501	7	7	1.63870625683904	2.85355991277785	1	2.01495808366528	5.07512531470707	5.02339909204093	5.55043025676071	1.51028179609372	1.01832149825897	1.81761959876391	1.348263091277	7.79891870499087	-0.867953500018939	6.30974349424446	7.11601769473855	3.69210921603612	1.25769129222976	8.77269826911444	6.39422344703169	7.37290107085317	2.57764925525237	4.19566554916084	-0.244638050529866	0.933403634692102	2.1890563402445	4.4421648450768	2.63256828979355	1.32395791576361	4.42850325133843	4.70530978980629	2.3760614583089	2.13959302104774	0.485423041247448	85.5	0	2
20	4.19674899381236	4.56693538061433	5.61359521672347	1	1.26957222761459	6.83365491367032	2.12248391129026	7	2.20536518255712	5.60679803440101	5.53340214190062	1.98334065104036	3.4588886275103	2.64814355580684	1	2.67161067458692	6.89927036703598	5.06409112984399	5.36066251121607	6.50233925341751	7	1.46127320809395	4.53934835328734	2.579694135363	-0.458470056136461	10.3664282187764	-4.45158924859674	10.7928453867102	7.88929383238284	3.74142698868504	-1.19861247618127	6.63682741473101	3.63581951140681	0.816099520642231	0.920030308662714	5.42881559919318	-0.417916998328661	1.23497297938982	4.35227290561958	2.46129155661904	3.08796698173728	5.89080623085474	4.57815017324897	6.36149710594276	0.492898110648371	3.48709628908395	89.25	0	2
21	6.83111774702944	3.68989127697079	3.65455153015261	3.38860763346947	3.87548137287369	7	1	5.79381629903175	1	4.6851690563805	1.70595120541094	4.94812670005649	6.91189928816084	7	6.46141313304143	4.46403046852203	1.46311497711308	3.89050522243586	6.32604658325076	5.57440657169769	1.39590614454185	5.28169774659196	4.28457974088577	3.73976714832496	-2.09431735917662	11.0086353525424	-1.03479117067916	7.16861437469911	15.0486115242807	5.20551529880439	5.88510399612679	10.7866052833878	-0.170564970711102	4.60512130878185	10.5991864962458	3.83462317011989	0.786655805914356	4.47100873243769	4.42942960382467	2.00661308437139	5.7725139015948	2.60153463004236	1.82610201829366	-0.771220986620241	0.192942847214699	5.3786618227342	88	0	2
22	5.04547769543377	5.82840448824843	2.12268490151438	1.64211565395993	3.26331522139374	6.12537179546758	5.311703194538	4.91011927782782	1.63895114668286	1.32081159363678	4.4502410896789	6.74103027748014	6.73650733083834	2.52036470263561	4.61545296326765	1.2896975157762	6.16915169440145	1.06603991534842	3.3395656424042	4.72420271477736	2.44657561396565	2.6042503638608	3.85303538416405	0.670887467546978	2.1460578955545	10.0778340100062	-0.426651713818747	6.25798756863333	14.8548485937966	-1.09644401193299	2.53130154006679	10.0504161051646	1.70348606070518	6.75682266230519	4.18376802371889	0.49734521245468	4.74459418035017	5.27602286021654	-1.64781523999569	9.80635726285095	1.36398033089932	5.31525996961811	1.53762889622612	1.5585657126412	8.86737192946485	1.39179094032377	99.75	0	2
23	5.68041835204323	2.60580443575858	1.64523534757926	4.14739706021808	1.64256966617961	6.10195625240058	5.81654159407545	7	2.63675322886679	1	6.59165219893048	6.56009856046211	6.60960909802176	1.84675294176105	3.60548244337942	5.3574356145888	6.85922353924438	3.5143721513711	3.92246081866993	2.19853994119867	2.8742620675306	1.24578237873046	3.12375589977335	2.45401350319972	-3.87337896985055	7.38113923022737	2.40452368477478	5.45833188965542	17.0359685371995	4.99167993493441	5.36945106039963	2.53994556849105	0.569783702111123	4.64790803211665	1.75231522680939	10.1655852904493	4.55300798411217	4.20529671699251	1.8397369106048	5.32244801759827	0.732944965742788	5.86698948024641	7.2217324773675	4.48620603695369	0.691200556200204	3.03118370628681	98.5	0	2
24	7	1.89904850909901	7	2.76246969673136	2.37844231284976	3.31120366229509	6.92069006071268	4.80395581207007	2.73450895574312	5.11984683381823	7	6.13656691348597	3.5435501635863	5.9983609809806	1.04477473872019	4.32238786345523	6.55687314984187	3.9279374733457	4.67354160385611	6.2188922642858	6.98366016495622	1	3.56225464763299	5.61022325859279	-1.40889505831091	8.61701555274718	3.14963259753334	7.14969537005261	1.67046097934799	8.80279080463287	3.4080943430436	11.3384439065054	1.22602700411147	-0.483312271834209	3.57723176957451	11.9155376390282	5.97223976178308	7.41432783183413	1.00071197181066	11.2503828694916	-2.68135605745694	7.34082632937349	4.54982664720954	6.49350448360036	-0.0802375798551271	3.24350698941542	89.25	0	2
25	5.36786766974178	4.42350798096743	3.43920797401397	2.67951381488813	3.88768504339264	4.80766860164484	1	7	4.27159587038752	3.23390254502209	4.48985828103584	2.59405575202113	1.21810504230032	5.59881002901062	5.47467225859723	2.1378927535521	6.20186014654004	1.67158481873376	4.83213149227091	5.33842368565205	5.27762336578545	5.78432410374914	1.68672282315734	-1.07319555637553	1.91690058548113	9.82377925758878	1.43305505328177	5.39454868119094	1.42923296550253	4.9524195815793	9.30285254939765	7.75213054387612	5.37503714325132	2.94093608942923	1.24857158013086	1.66623889127804	3.58425258117872	4.95836776194468	4.86553762628504	-0.892602546935748	4.11895187220568	1.92854007993035	6.89033873337819	6.93437272633456	4.99751446431306	1.91516726902988	87	0	2
26	4.46222490807563	7	1.96498931583956	2.97976465244815	2.57630550600679	1.74080913935462	4.57917597951543	3.02756434379845	5.52243599048023	1.22703242257139	5.85606476499501	6.95255751481577	5.58876505153316	2.73093404392819	2.12729278954944	3.37907690650654	7	2.01797589744392	3.90440768893009	4.44763400459547	7	5.35939966836169	1.68392862187322	0.757531587674365	0.514431462395609	9.69180719724889	-2.29882236457727	5.11564163814648	5.04781837500563	9.75319468650025	9.64402324675091	12.5610520812193	5.41183598781325	1.65979484910888	8.96509544647617	0.264442091537153	-1.64121433082406	12.540988663151	-2.65804678471399	9.21746177054221	9.40870655016636	7.5734658783894	7.5325471874666	7.51185853713387	2.0155201122474	1.8661519252118	82.75	0	2
27	6.44585288202894	6.6985719360868	6.56973297306261	6.20814208937392	6.0873458038347	2.84397049025327	5.93797398951263	3.49825468615349	3.12505406255465	1.07745459562738	6.12251841542699	6.89915290750761	6.36415516316982	4.06598748619396	3.72004842054769	3.31387841057249	6.11950779817775	6.56709775050466	6.04060653220999	4.62889277505124	1.24038747937608	7	3.24637393996967	1.09724791814875	6.23007964643012	2.83213463716116	4.3201232070114	5.24907638274587	-1.77046820916593	4.46879829460577	9.43470229530362	0.952834712778882	3.76525513414173	6.54479593045291	4.97026356983799	4.39380342200748	-2.33493904074582	4.76750250429487	0.232575048712345	1.04042587550885	-2.29448932737746	7.97174756959977	6.15715048851039	5.54840213700874	3.38320561972676	-1.0152706405937	85.5	0	2
28	5.04002769767405	3.79111612952776	5.50220577223715	2.15724627985841	1.07353795793251	4.15445003118347	5.65042209590407	5.38337731341281	4.13092771920241	2.48391123527663	5.15500573255794	1.26975280628655	6.6177948002428	1.87918718493415	4.35389358312407	2.31435622653734	3.84745792744531	6.93079436701374	3.1418187454177	4.11274312151781	5.4986944683483	6.88312032287437	3.24750141061884	3.15133062168296	-0.527066547948174	9.21153791734375	-4.28293971399936	9.0742350817671	7.05050585424108	3.27320742937511	9.78846936606979	10.8641349556216	4.31637823846442	2.30640817762996	3.96358909770514	6.72796831624263	0.0465854039333252	4.5240170288066	2.93281385512214	8.31379513532488	2.43433967001998	5.83619323523313	3.88710294575861	10.0413253167668	1.0491947744494	2.21356853733033	101.25	0	2
29	6.78469761303274	1	6.25139505423612	2.3614172588394	4.02164642226401	6.88513562133713	2.42952732924556	4.65604448844946	3.315012877801	6.9260229640499	6.83962212106822	5.49261161658138	4.1515010310252	1	5.42134838790229	2.335695229679	4.79346942651781	4.18443845351552	4.07419764467069	1.4601949365424	2.23110095747833	4.00961850779966	4.43277816125283	5.46529835958478	-2.05470269974515	9.03426493555756	-0.519724638396247	4.8943683939201	7.11012932959774	6.94406357681778	0.540386203931609	7.14772095610657	5.0028720041164	1.6984818224722	8.5875368967865	1.8040546605263	-2.27068982644387	13.4486351375585	0.0495244597948496	10.0333791708255	6.54509578340747	3.6248624719165	2.54013484180336	7.10819334519732	-0.510479480299673	2.58152621443221	104	0	2
30	6.21036947047364	5.81746178690191	4.89631232014427	5.01487176105688	3.26999193726651	1.27595211426373	5.73611485176293	4.65536887065722	2.78493995359065	4.17385249183231	6.47481719403509	4.22077888140479	2.47544980599801	1.3130118598141	2.90580296086642	1.70290234824906	4.27946336799238	1.45434364106166	2.1400326753298	6.29007056401852	2.03101746734837	2.53139716850666	1.83799737170338	2.85822212275469	8.86516641131677	-0.10024465068029	5.73208460012714	5.94513519044567	-2.1830763249261	6.54210740425305	7.48948906124038	8.32489208470645	7.60635850695551	-1.0298719640647	5.5432719870548	0.843885576013219	7.70743626096148	-1.99686715779004	8.04466331189746	4.86376537410248	1.37404667593533	6.38776272782887	2.21619820000628	8.58675546704743	1.28705968745211	1.49866480186122	105.75	0	2
31	6.00055415564422	6.79128017704915	1.91826888832309	3.97423730738541	3.68204148427886	6.9346904929033	7	1.08883180114913	2.44694554104365	1	5.59217998615378	2.48566815340907	4.71807714506817	3.12321838960937	6.9761055800031	2.28214826448521	5.44784657616424	3.94320508377661	6.06927751056067	7	3.48564795036219	6.58733961709405	4.72578749459837	-1.66949136146018	-4.32517376914376	7.84633912719977	-0.391830880732219	7.04636798269421	4.80749294373111	0.106254660802095	-0.18854802113079	5.80918961912379	5.04818843262101	4.51495442904158	4.20000155645369	7.27260865126164	2.94119542969971	0.109647656096337	0.524604526761558	3.21682423447711	1.85830178891055	5.78242873682135	2.20974146023407	9.27576411440718	6.65469521438032	-1.41546690166796	88.5	0	2
32	6.92675549678277	1	6.38909143873616	6.09494204934826	2.2204834460456	1.30558385546395	5.94643643281463	1	5.39184493658139	2.22161437176646	6.15946998370332	3.27336008764446	6.91188955480873	7	5.36228877779381	1.02365370320695	2.80262510504442	3.65628196209292	4.5951759841183	2.69578884013627	3.10947985932087	6.94967178911716	4.919303804117	4.93683449346896	-2.00176857892003	8.75932197860329	1.75079711141695	5.37605462506381	9.03747169015148	11.9581177998599	8.89515297981742	9.80574250645307	2.14797005442648	7.1493036119085	5.01317227339836	3.95086299476484	-3.53543533346809	-0.722478426027296	-3.89021761766796	-1.70329866782549	3.34385603059912	0.817415012873907	5.62400110691429	5.12451402879111	5.80004408114964	5.95017863152595	92.25	0	2
33	6.57030924551784	2.70384922765103	3.09754178827766	4.63267759993244	2.28203140483038	2.30338202703074	1	6.43537937598475	1.06213108647778	1.84308058751346	4.55533482515727	7	5.26505493577694	4.7977186547027	1.07393775008382	1.72568224104732	7	4.99231872848776	1.43448588746218	2.46183522721837	1	4.86908295884447	4.20347523977273	1.2491349558514	-0.715169635102738	7.36686552169071	-0.192511641195744	3.15701555707684	-0.162222533458474	5.02101736739814	8.10098979039432	1.32613580267081	1.156286042242	1.53703205038168	1.5928803848194	5.71326719025281	2.1941775631057	12.7803720206265	1.48897226115181	10.8111973901449	-1.73272499284497	1.13764447558174	8.28813940843695	0.679388267829847	3.09091950509604	-0.464059122470063	81	0	2
34	4.65478816298116	5.70330772476019	6.22199384315204	3.83380196584083	2.14290508611512	4.52464075898047	1.79481237821925	7	2.67352980811413	1.21660304505512	7	6.58738687316134	6.64723687525482	4.15662789034612	3.72578422077183	4.15603492249554	5.55624097758861	1.03387727046157	5.693612217171	2.63276757684301	1.1202690810895	2.39115979977075	1	-0.887335422047699	8.36840670702226	0.421018665966811	7.03314925938265	6.74947941401378	6.54224203255245	1.92964005412043	7.78265264220719	7.49344673529519	1.43186366307621	10.4739616935583	2.61605693817361	0.691491545236456	5.32047687882312	5.11451577536957	3.83827777014196	1.35385290399983	0.209493626091156	5.27188474459342	11.0889644284386	1.84076652165613	1.24582776891591	5.18628464135235	74.75	0	2
35	1.45217258617426	5.02967764436884	1.73737362126298	6.0832518432072	4.81145111545592	1	3.39266295719067	6.97289317707431	3.61218236677534	1.6193650380984	5.68731805809627	1.86938448369138	3.7363350548931	5.6667531738644	1.7947082267529	5.82774128045203	3.94825508173157	2.83242667733151	6.87951436803947	4.76945920103512	4.62008214420624	4.55393095117711	5.53688215592411	0.0497501632565353	-3.12519867500261	-4.25330712341682	6.92970965024261	4.09092762534323	9.87119634260026	7.72300165610812	8.88344066335045	6.64129233373715	0.686897691339793	-0.0170427717400482	5.72901244825291	5.33359410939852	4.99888794118482	-0.763215296367891	-5.1347153583809	4.06176390071716	0.565966025409104	3.24050255515499	0.248076576393252	6.62014117978618	-1.60693026553352	5.2549104279592	95.5	0	2
36	5.66617839085399	1.18058669872602	2.76050264544617	3.87948913505161	1.0629873516608	3.55496615973794	6.0210497184342	7	5.64282052831035	2.62972400473621	6.24970566355434	5.47640555922584	2.25436286155923	1	1.87617684333569	5.24867867415864	2.38269291463295	3.5272248835557	7	2.53095412613026	1.92721984195584	4.13295352599712	2.87991830599621	2.21865799415799	-3.52766317473559	6.83263524134254	1.16803519583351	4.79833355733478	-9.31661132163439	8.06426877842514	5.12497616658826	5.06758467165124	1.10625158803647	9.917522909166	4.72041395582618	4.20671603996493	4.19619677405178	3.69483143225073	2.40364598681436	-0.902667821822761	1.12588134591174	5.83500995232112	1.06398235376035	4.72347468707753	9.51810638051535	0.317082500241329	92.25	0	2
37	4.71294902627224	2.29346259712064	2.22599235832235	5.43272831778196	1.0757284602419	3.88577420368071	3.3133249020112	5.79325632134482	2.08237573846034	2.09198759567102	4.88063525416361	5.03959750887778	5.38230182431605	2.96401118913774	2.39391445559822	5.23754191667114	5.73382787273276	3.39752490242298	3.2051205322091	1	5.29961564535359	3.51655547043375	4.39088475939278	2.41076810369476	-4.87613721280337	6.77252357624541	2.04785254094233	5.2179637550362	1.68280855411943	1.31536689668121	2.12140865209497	10.4991198301729	2.08713455475464	1.77325770890475	7.23324016360574	1.41813624486703	0.72123668583687	3.33720747079701	-1.55291254191578	3.63631171616051	0.166869844629686	7.36432212296943	3.27666773853746	1.73779245364654	7.29014709506093	-0.36661291309808	91	0	2
38	2.70857034858793	6.33509707378501	2.90360581442709	1.61221676866655	1.77163752313287	7	1.46628257314703	3.312254920611	2.11280810846891	6.20782543187448	6.69236329320399	5.50586180410057	4.10161355366754	3.20675910338304	2.89795203517216	1.32560265543705	4.81356251177909	4.58843335796769	4.53558768390482	6.84326379569139	6.52616077755136	5.54546312971955	4.04024537785152	-2.04084864506766	2.20951995194874	13.9149256247579	-0.427068850082934	8.84384554001082	4.14626245774804	6.41742379902108	10.1222662629564	5.9441870853718	3.59028901867893	7.73812088555707	2.69346362001803	13.1151095497093	1.41801208743821	0.670303160074321	-1.84003805622207	9.73470890484061	8.87678988757635	-4.57466282394682	1.37784154882611	9.18963991736956	3.39106987981735	4.27779568006893	76.75	0	2
39	5.97807506832191	6.73533817363297	5.15693225797617	1.38374939480441	4.59239769277588	1.8302977371557	1.63218632506255	4.28541429321188	2.54028281056834	3.50950940310389	4.07866907395417	2.31045832156607	2.93556625110281	1	1.98859439494573	4.64867000108943	4.42006940593872	2.03981222717146	4.8614649733226	3.17368121948055	1.90299228872774	2.69852897366794	2.40305839240075	-0.143012927453673	-0.271921994427941	9.27610249545473	1.76484670147244	11.7368882022672	-0.791111556526007	5.65731229957298	9.92851860659452	5.26164097344214	7.14984616608622	-1.76690711134774	2.77531669180052	3.39489435428108	7.76856458525768	2.67795687569534	-4.97690094746588	3.739412816272	6.51099853942108	2.81927916155674	-0.601437859498728	8.75811789849009	6.99850167469115	4.25757172063288	89.5	0	2
40	3.03714820533599	4.07916729521188	3.67618354914881	4.08561776404366	1.13776057950881	7	4.75451536494456	1.56574418134102	5.19084584345132	1.25029700919226	3.69934274739344	6.38544246705052	2.32535158787878	2.08115032025865	5.69266662156509	1.86306258001049	4.22901515484589	3.24117530911934	5.40838532204945	6.5950099888721	7	1	4.94424042501015	3.66507212282905	-2.66912908844838	6.24804221751882	3.76140964783479	7.96759197823739	-1.37025243551028	4.77226305586924	11.4012996344529	3.8552664094829	7.30312774338428	4.04344796275471	5.23201382710926	3.53160001184137	1.47075946193325	5.51974011322562	0.629513906387674	1.17702670016147	6.95092335481322	4.8820639687335	2.84536752043157	11.0707010793696	0.62151906599795	-1.39709972195725	100.25	0	2
41	5.15859620904345	6.25067730991517	1.77718579337516	1.60220521748441	2.07216679067648	2.49406175758832	4.90856981905933	6.39751081516458	1.60210256075519	1.80795941009373	7	6.87587706121845	7	1.88347022969812	4.88803310502796	3.62208379891843	2.14300560935557	6.67899114841606	1.46407529749321	3.7731741367708	5.34436261233338	2.66172068000435	3.87970602314896	0.491899717482843	0.735533403138199	9.80863960297598	0.994162514609435	5.75078424744282	6.73267008636661	10.5938462410506	12.4696764976534	11.2584554085692	0.510625373187909	6.40228379981397	5.02783729473329	8.14377177971811	6.46440438702107	4.50443993374084	-5.43173403001085	2.44903828528467	3.80310776075423	6.64814687930772	3.25846658739289	2.55528725366871	6.25234853811799	-2.49782219599423	79	0	2
42	6.41799639190388	4.60738012216704	4.13116187171201	1.69822060172466	1.24484974362798	6.08421141652452	3.1050207478744	5.90032120545765	2.79392186206156	2.88000331875064	1.7315284883861	3.60868950330503	3.04827969893955	3.43909660407336	1.55365364611404	4.08321566935535	6.11011570864185	1.8694407954108	5.99228209728688	4.83324749033961	1.86249133945868	5.59374256877474	3.38551194687024	-0.429073044119357	9.3307780756061	6.65073495245134	6.23082295618247	9.64050916005533	3.409769796165	2.4799831003076	5.592063343562	8.95569004632189	-0.156250252445707	5.98430647883136	1.93239376233986	7.76659851839343	-1.82365098809482	0.643676094825993	0.684332825892513	2.76766448767443	3.39719437595491	4.16262002114125	2.1244168413655	1.2441336549822	5.94679076981411	-1.93026060987012	80.75	0	2
43	5.75353750274915	5.70933952532015	3.27317595958993	5.16282152279974	5.51406859985	6.65537643826018	3.78429077424184	4.97938448309255	4.66663983085417	1	2.75261418454696	2.53032094336804	7	4.4004295835243	2.52375173323842	3.40630159085	3.15415325506753	6.50715822640171	2.41166970498119	2.06731689652028	4.93122563834657	6.51425651503167	5.83235963884931	2.03732027891526	7.83354115566842	0.0721705654817905	3.55584277082025	2.78594058907431	13.8741188413012	10.6521659229634	-1.42692999456942	5.26258521648095	2.63383387298199	2.51452195959488	8.61026426242461	2.94738405976352	-1.51115604724678	4.37186655873945	-0.64143687663671	1.48625921299625	-2.13695941039658	6.57936664227877	5.90412601864667	1.81000720790896	2.66013629321198	2.88337521700016	97.5	0	2
44	3.73728730584068	3.50836015454625	5.36894848546932	3.67219218886964	1	2.3095891468078	5.18199143427918	6.04258670201885	6.50764091566137	4.21520989966902	6.15785320838101	6.25813148900998	4.06298477210924	5.22481827414462	1	2.39487388508127	2.3534120346031	7	2.46520468710802	2.66813567934412	7	2.86603844641202	1.81778916896941	4.91849158967204	6.96062856167817	-4.40351199626283	7.40912670429046	2.64817726592243	4.62457901969505	8.07367856159417	10.6607331207139	6.51393264152469	2.52294734723382	1.69581754286068	2.67127290072874	2.16415505131856	1.56437478957162	0.491802869745847	-1.78599747629286	6.255865070864	8.73259757989941	6.14843353846437	1.85645783733711	2.2099619796331	4.95373918833929	-1.02316670429136	106.25	0	2
45	7	1.09029281319458	5.85382662460456	4.32057066063543	2.84509925299231	2.15946746561928	6.61658584598375	4.95498949085553	1.05000508748204	1.47913260838844	6.05833118522781	4.97965067189699	1	5.40485682011038	3.35083040489638	4.13477782052136	5.02786657638143	4.29332851739964	5.61245376939471	1.36067251724292	5.08589386183657	6.30036282738197	5.05775948451687	2.69103784437214	-1.53960710070364	8.81673117854162	0.738874860579255	5.93139375358627	-5.8106551946823	9.44035383438814	6.1467691994896	7.00177050573476	1.31970739660305	5.58470665109371	1.12113243669682	2.88236995053421	5.18304348556037	7.65274319572091	0.176413090793654	-0.849513669988347	1.21507638810705	-3.14254125331432	8.38319496937227	7.84158921408576	9.45536835073324	6.68028447835082	89	0	2
46	7	1	5.8182496718382	4.67478856238148	1.92783151840294	7	6.86102322387894	6.792488401507	1.91894349014256	5.454609675686	7	1.47791100420345	6.02991515239365	6.18054437693365	1.9541516037393	2.2271802768405	5.63856333112863	3.75988057731086	4.6682707662145	6.0902972353832	4.05045918104859	3.66470604753464	1	3.28425440202996	-1.30389519823449	7.61989989292134	0.287747619672824	5.06012705443986	15.3908495713497	3.47060630944715	2.96044680760224	6.51088761610302	0.854696939917291	0.332794479035593	3.33581697223838	6.32383580286525	0.641564756433672	7.50599484279028	-1.61504722845093	8.96169837301454	9.76603589105294	5.72754282548679	4.68112103552705	-2.71719853790153	5.07440051976344	5.24655378216707	78.75	0	2
47	4.60781598437295	4.22469846594839	4.82669343274116	1.91079305691115	1.45554342564163	1	2.48110579935626	4.91987582560792	6.62104316535002	2.42760729295579	6.50958600921372	3.05824872448948	7	1.8910569412708	4.77326261199548	3.85954259072443	3.89250240908263	5.85182482880403	2.55876986418501	6.0688071100602	6.44659630707556	6.28070794165652	3.28710232135581	2.5449692629947	0.524204908279244	10.1720182446138	-3.85402372278648	9.43248859215923	7.226438257353	3.74168058889648	10.117792035715	4.84926371079973	-1.18595041966872	4.06816889198468	6.05436123711331	4.47184958321392	0.805796799515061	0.0969402840708028	-5.61332200964713	7.32628612714074	2.16065221221712	6.24693056631622	4.54633855897831	1.44994445872762	1.18144670244951	1.58070075586184	95.5	0	2
48	6.88509341154123	3.09650033744373	3.89103636328718	4.31039913638399	1	3.44418040407508	1	6.42301308608246	3.13790784302646	7	5.25871201462245	7	6.47372076361176	1	4.76009912556002	1.61015807888072	2.24906759722304	4.97063148113973	1.43308047759132	2.80542241627197	3.55962273232795	3.85371838898173	3.22059194572517	0.0437344392507031	-0.992791492655931	7.03920748854543	0.00766833938880551	2.49582211113759	0.53765210068464	5.81650976718189	10.0534862285385	9.927262678967	0.876997915687727	1.11493230801767	1.616047996113	5.38860709786097	-0.0928378143013531	12.3749314166146	2.219386268217	7.12706129166356	-2.24166674505703	1.76309263120293	-0.446552637884673	1.02577202020619	4.05989671253835	3.70870655433256	81.25	0	2
49	4.37647014487	6.55998095914762	3.53297278793486	2.58977231424218	4.00966843948604	7	2.72127147859556	1	6.8286759626985	1.39999283229423	5.89728247233587	6.50913388350059	4.57452278480255	1.07930050814136	7	2.55612710254669	2.49550573721382	5.02651227182158	2.72334422181648	3.86032266253474	1.32407537935618	3.25001272648373	3.13505969081532	0.0700694571275797	-0.526447726613911	8.45564963951617	-0.314172907505307	5.96470743890258	5.12433253748428	4.01915122442812	7.0831178084974	5.66835207572145	4.92566365147402	7.44073660762458	5.82595241666476	2.36929173114697	3.90156837517093	2.98178512148293	2.95742461091431	-0.373313888176876	-1.37755886507359	4.19059842997756	9.31205039050617	8.87964901313858	2.85495413652054	-0.306149263505052	75	0	2
50	6.31308965449028	1	2.21195065152011	4.75665771341391	1	3.38524911092935	3.27710372877299	5.45189555441428	1.7200022566339	2.13073171693161	5.83601952570078	1.00116116724321	6.43017040389614	2.55208108273987	5.71394955196989	2.89031107132872	5.37300112513042	1.79788238224829	7	6.19136034887978	2.67166218856212	6.15127321475984	3.46983224522021	2.93962794681515	-5.58151849700891	7.38060125697444	4.17507488764205	3.41882615706506	1.56056661981321	2.16533565764441	1.82579623921148	10.2404392437608	2.30206051747558	0.667119947921752	0.391848511410326	9.61290736166236	5.60425726859203	0.668628171862803	2.28644331110721	2.00833585213882	-3.32949652432797	4.39419967673426	4.86446434636763	3.3611095896495	3.79548734775733	0.540938373058153	74.75	0	2
51	6.30984246444151	5.36078999763875	3.98173844253811	6.49900536659195	6.08909846912651	6.7374541805992	3.37012459000924	1.78729341355407	5.24680665062722	5.5425496024577	3.31307961162633	2.33058082701678	7	3.83712006369253	1.20181759042636	2.87566335497057	3.24675830429869	1	2.26850759184494	5.08632550294962	5.16946551145342	6.52797076860013	5.97510464159693	1.33139538746425	8.05810821471172	1.67060144283309	4.22499182243797	4.24824179709608	13.7589093731194	4.16241531200478	7.15342811670337	9.90918912823286	2.00582160035879	5.40907207457046	3.60148586365328	1.21655049326144	-3.10712821203352	0.720778349070324	4.88934728254094	7.79966719625379	-2.74261226129446	6.84826876495596	3.90792023550323	0.468214376905201	2.84437696993995	5.51295846530121	99.5	0	2
52	4.81437949443754	6.38806825413349	6.19532859625679	5.94115878192117	6.10605484096176	6.93733772686779	4.16960591936895	2.46615586485044	6.16411942030699	6.02451947674451	4.53690388322414	5.2217999845633	6.42285643614935	4.47220886312438	5.14074598685127	2.38169129823207	1	1.79504033852796	6.12221459954491	2.70880865299946	4.36555712298535	7	4.93400261678398	-0.125613361579792	6.92793350140032	2.50128973421718	4.42206175855283	5.9632388337793	9.16614231986748	4.40672266964846	5.13442960155675	6.31640215695648	3.06193229698421	8.45019702201898	3.82268366697993	3.35804278999835	0.253459493431049	6.46776123536537	2.29230624792316	4.30203226705513	-0.985697603162471	5.53910110064623	4.24926989873365	-0.18819664467748	4.28549076645563	6.58363147157535	84.25	0	2
53	6.60910299125987	5.51340769964715	4.33452605939903	1.18279981499683	2.16804453279733	6.09073912269403	2.83181537742438	6.35853036200409	4.4139565327172	3.03373056605541	3.7688367516317	3.35147166809234	4.55675073230659	3.63921232140817	1.39002703297211	2.64567283763936	4.04228026770605	2.62207945943158	6.44146386371597	5.16448528847199	1	3.66472182762634	3.25392403898959	0.401142096615005	8.35753521864243	4.97561779069367	4.86323752028483	9.46854738787657	1.95699219582804	3.27167350485428	5.09501940270819	9.06531286109659	7.75942897543636	7.32842904963633	1.39269201269416	7.49112306983049	1.94395233374149	0.791202678267556	0.172946167129499	2.93932286510003	3.7091120497325	5.84044331189155	12.4276930481907	2.90995619574802	1.5466077510453	3.68672823325827	92	0	2
54	3.3194669916704	4.71035230302904	5.52202434588067	2.81278430561631	1.73170042645916	2.87672172530457	5.41067170037364	2.81153604530932	3.3759493299943	1	4.80137891969726	7	4.83839908430331	4.91693499891155	2.58015801014846	6.23610124798301	5.97910595503497	5.83154781821808	7	3.12502102638349	4.97209031870534	7	1	5.41512928484689	-0.360102211188714	10.9390937927059	-3.49158155655539	5.38716330019432	-2.54724742293286	3.85020449119569	9.8501199034794	3.17904368804365	1.00765672763657	6.09922824334936	0.97696980775013	9.28661537977193	7.14232794839757	2.72648622926993	3.08397059384776	-0.682653630589626	7.099672008816	3.58142544684532	8.95705405473047	-1.47706487772187	2.95291642131396	4.55067211755572	68.75	0	2
55	6.32670400993573	1	3.86139106168281	6.12406344857579	2.96126198295114	6.31676910384812	5.83201308236313	4.21286426153306	1.02171480393616	1.22119708712996	7	1.23752712475985	3.56064363046851	6.05558617515857	2.33588925251632	2.24337500247707	5.69629019984056	4.63913991864321	1.60885951622764	3.97782004236722	2.53602801920277	2.31024479724251	1.8115828220521	8.36138728232999	0.403797862183782	6.21843376004764	5.87592292732541	5.82209381281056	-7.18803653328007	6.1737753544168	8.80251131141339	3.50128972615367	8.14982864605784	3.82060640833322	6.17676735671081	3.34918554558107	1.78115440518263	4.5024721301812	4.4681604444952	6.18260416016237	7.45003765677868	5.82601495579312	5.37190849588549	7.50067633967576	7.08671212577989	2.01495611897869	65.5	0	2
56	6.24806829533155	5.55497771247451	4.02729339983148	5.3414187507864	1.84023778775646	3.78622064236645	7	6.36632187143656	1.69404462674637	3.51870600299272	4.52497804932471	2.26726009910632	1.70214589468873	1.98961568581929	6.70390622118595	1.67475550624045	4.55964633987038	2.41361327235056	6.32697588357041	4.91989897741593	1.28673135395938	3.96638343382395	5.99462098932861	-1.17020810166812	8.30211706165252	-0.837887232373855	6.93399074611298	8.08660566241081	4.0701161896855	3.07281312804371	4.94891538739285	5.1154925065693	2.70264976198522	9.90670971882351	4.86050686989294	9.56691835513193	5.63691837046751	4.89313595676144	0.140906609253045	2.61022629656491	4.36386368973049	8.16457337370521	1.33053616302158	8.49547181914998	5.43680963286016	0.227830519466392	88.25	0	2
57	5.07805383739313	7	2.08896944151061	3.3805625392002	4.4456116361869	4.30800932765637	1.45774263835516	6.43590242045629	2.9573037132996	7	5.52404693868204	4.02891297122441	4.73702331788124	1.40618143067281	7	2.93712131609094	2.93485287135257	5.20188243129446	1.41810073965557	3.56833505096082	1.94706765611254	3.22064830374566	5.87895417353996	-0.477727129539312	-0.552901618251225	8.45058704469767	-1.680641775348	4.71499057447038	7.8995108963321	3.88359539591576	6.26902433488327	5.25109391722769	5.55166042636982	9.01645814520142	7.07594640892564	3.80080740429224	-3.69352360076505	9.87847118683043	2.82658956393528	1.53112880625181	-1.2974143858905	4.88391580502264	8.02812820186923	8.66394654299826	5.45536230908203	3.21245168511659	72	0	2
58	6.6336481130029	5.0977583915391	4.02409657449993	1	2.55832505749999	7	4.89815322858871	4.09958723324471	1	3.36264142539811	7	3.29127245857584	6.17553664827912	1.28386987649264	3.06447023179405	2.37093972264174	1.60647803753922	2.00879001932624	4.41288481459649	6.02990964436763	1.93943416917341	7	1.19868328719678	1.57454134799888	-2.17619661034882	11.4655041504801	-1.49158505577117	5.44590723740228	13.6404638517914	8.97952454229691	8.26602004721875	9.77982104150503	0.899033926356175	1.21077932556514	0.712517430127981	6.6000088814059	3.34183209934252	1.94001871219017	1.07264732774603	7.19235269651957	0.60716750608851	7.79676513036876	4.24722430288648	3.34045417693867	1.07702074000515	6.17926175945868	73.75	0	2
59	5.19198150591558	6.09757558931334	5.09278186686219	2.97356719827541	1.21065469081108	3.26954436141716	4.15046210954924	4.3912914806479	5.44271525807115	2.91890217615363	1.48000895012357	5.89399955980219	2.28780530981528	5.26485123863526	5.02965670418477	2.56667626664287	5.61059772580694	1.67717423808914	5.63733977673589	5.35132964120943	1.86294251456093	3.59328816550176	2.91575606404306	1.78504938191245	-0.147477330936638	8.63323808587366	-1.14551199546187	8.08146425458056	7.59012539244691	4.47546929860609	12.9344367426272	9.12846174778897	1.10449222808543	7.23632851165462	1.99896345189626	0.429334972121633	-1.54001890844148	3.19726791580084	-6.4672308114709	-0.226909184923217	7.92588487445122	-0.253258580934396	-1.37633814675105	0.823353011561839	7.53132803044735	-1.99123342624092	93.5	0	2
60	6.1022901159338	5.24445759711077	4.58918385049714	5.1279501802296	1.95481618244813	1.39145608498975	1	3.90131232402439	3.82262756273833	3.66542907221823	3.17725992624533	3.30414579532713	3.71673996505461	3.00183276942525	3.42985323272613	4.43619042198415	4.35039765920436	5.92967552510902	1.64725089099095	6.06675511630616	1	2.64514257127709	5.7349759546193	3.0454794784828	9.44009076937953	0.967180738037962	5.02718932715081	5.64527485599547	-0.984465973127039	6.43376459583588	7.11335324524821	3.97453044135269	7.58218802910607	-1.79306284653754	6.21969485936795	1.24660939511995	8.32654536099515	-2.0310463560621	-5.30449334301412	4.41100780583787	11.0361925050293	10.7071423135654	0.482828092397627	3.8928702804672	1.10766461519914	1.13442269460884	80.25	0	2
61	3.34784292218636	7	3.67778575549103	3.9603400391998	1.20664579944548	3.31028142808847	4.29623510372746	3.84345047547362	2.43189299488079	6.79261586190236	6.97282582237197	4.92095593007513	3.06851475641013	2.13737877145998	6.88739148996648	4.33076946607049	1.85177940891812	1.4466421381914	1	2.14549945781277	7	5.98870860160056	3.46981970024833	0.506841969090022	1.37702584431334	9.65471818614344	-0.406715450029039	4.99310135133839	7.72120546065635	7.0643879141103	4.11785131325865	7.99700783474263	0.823174274436763	2.91895455346473	6.11686594294803	8.25010621137425	2.04784375443602	7.70769981899609	5.09246242949843	0.531040922331509	-2.36132940029063	7.75070677448411	1.4994658925552	4.18982095336156	3.49557119577114	6.6865562809837	73	0	2
62	1.62833340476239	4.7622280269643	2.06401533873271	6.44726105126438	4.97751115379053	5.04110589352272	3.2984932181883	6.43583310632416	4.62526678516297	1.20292595327565	6.00712911408797	6.75936515365417	6.4209489702395	6.47107842336079	1.43281120803108	2.8400602459863	3.79052218005591	3.23623167985758	5.48869315823573	2.36892978693738	3.75298216638485	6.34773340130177	2.62112697571611	1.91535633477762	-3.30442176377515	-5.04216796124991	7.04131120494807	4.70789928798272	10.2694033714949	0.174713089302818	8.60094103855304	6.48630590009885	0.163611450180063	-0.345569431657603	5.35126240519295	5.91710851542601	3.93512316969256	1.89707594865961	4.73137844625544	3.4927541530557	0.844424485131432	2.45506323733969	0.326836389247794	11.4173244363271	-0.277213442865886	3.96948978670261	86.75	0	2
63	3.14927017409454	1.71023303564955	3.95952890623269	5.93167881928199	1	1.21143232697301	4.5740215183295	1.78710298378664	4.59479231152949	1	5.00677483424948	5.25338818073808	1.81417874515991	7	4.65765086487834	1.46757940919252	3.88181866815451	1.45608708870226	2.64120932582046	6.85603677251007	7	5.83162112672481	6.84070167114356	-0.648962793937395	-1.38837566623267	8.72929351583826	1.05456171042558	6.57458831060697	2.78283897457705	5.67673326178836	4.93299139581604	5.07418104528967	2.88558464439017	2.81741583170814	10.1818455605184	9.90019962943933	5.82903382571756	7.90020227615118	3.38022441234461	2.07576723290632	8.01345679462139	6.41577176268288	7.62432241771911	6.00235413751236	3.02010314986897	-0.57964743920326	78.5	0	2
64	6.00279566013082	3.63802776987631	4.01822913521168	1.34500934618832	2.17464935365354	1.61297791905441	3.29932763022679	6.3959779274997	2.25846615717384	7	4.44041703001891	4.34113206902522	2.32839547037959	1.94931887497462	5.6662415492424	1.14026913590508	5.65759395465642	6.23333123496633	4.5575439477941	6.5519394547707	1	5.25987623401579	1.08569571359734	1.57374600143528	-0.449143268767806	10.1721325777787	2.71925421828867	8.44802741652391	14.1603625203802	8.25830386417925	4.87507740148415	3.91916258840679	7.74925726708025	4.56987266427082	2.23852379286996	1.10706414183534	-0.832018707359262	2.54359331992923	-0.561477064439807	0.189728154592197	7.94047537097835	0.333157290646957	2.12723073162482	2.66914618284803	4.79766561819219	5.74574413371668	84.25	0	2
65	4.30170508124643	6.92575169923685	1.85820742403598	1.43795735637761	1	2.31479798822773	3.38172270601724	6.61907903711745	1.60435658208707	5.70855750530309	7	7	1.45401620190488	1.4420483550168	2.16278051635665	4.40623115824399	2.13600836152131	6.25055546408254	1	4.23931352049016	6.07749058716179	3.18197010539793	1.56675921038367	1.20787191103964	1.29479802250023	10.3492720738059	1.50456375505842	5.46087903178536	8.8141226972125	11.0187075331864	11.091967782687	8.81204866029759	0.873922540722453	7.77706061421733	5.07171265629923	0.242645977715214	7.03738601723683	3.32230812690849	-4.7115305538285	0.558529252661085	2.58875356890436	6.20894860339169	6.77160738225852	2.3652107800818	1.8393966284515	-2.55991451024491	58	0	2
66	6.15200673563123	5.01603504155257	3.73233004479054	5.04427864633528	1.35954564126529	5.29796265625643	6.09131475428896	2.24549324644714	1	3.07751566321304	4.25410961372225	1.98463827650868	3.04220725012536	5.38467829248137	3.04998712519251	2.05043450332474	5.11784739247898	6.05275777620634	5.71266473769765	4.95036782967299	1.72374082466814	1.92070441648924	3.92274676290712	1.07328733450916	7.3954574133952	-0.125745655549117	6.8660583476178	7.24739541722871	-8.19582462002487	0.861464874521571	7.44140814398605	7.88707650284006	2.20882823991032	1.5622651073095	4.63084914927837	0.372421683754716	1.52791345759205	4.59784115181417	2.86848789789053	5.15698991445164	2.16053743646612	4.85198840025084	4.07664155506102	2.41880108393005	1.59411451897087	0.643769579395318	85.75	0	2
67	4.1145132047545	7	2.92396748064643	2.11323902938797	1.97593420707457	5.52328347386641	5.02680995913116	6.33139112036136	2.84418160847801	3.42622386834909	7	5.98132052326501	6.83915968726774	6.28507728256231	5.05617060334225	2.01045825011429	6.68362966061306	1.38421797113058	6.44460390359866	2.67095511352598	2.93746633110863	6.55247679700177	1.45580428095778	2.90079584214346	-0.287095982447498	10.3503936168843	0.772020811925175	4.20506978585229	-2.84208166935414	-0.305636254275993	9.62674903913797	7.99018766208902	9.07295579156816	0.407499522477512	4.0560939943584	7.47602003132382	-1.08437707779511	10.6701604554886	7.69596168851084	5.60696479937684	3.80193557500174	7.38163649860706	2.93602511648659	6.03360053765308	9.16243854226673	0.976600686178348	78.5	0	2
68	3.59818934129894	2.32531964709072	1	2.66122002493377	1	2.21114644722251	6.44718661409799	5.45806643424664	1.75713563265834	2.45527616722578	4.73035636406077	1.69876165550537	1.50608117859878	2.08756755947307	4.12806415017656	4.77056016314058	5.44571672081263	3.03525171393057	3.04493237374029	4.06841836164596	6.64423593136099	6.58129215326904	3.78591862082121	3.09641511268909	-5.39990745336647	8.55677833906629	3.0828539236213	5.77173566218967	8.19683370568011	9.96606841825358	10.5302670065464	6.06194826567654	-0.77986087303518	2.22578643876295	7.21895313774672	7.04952201887517	6.35984863982361	0.335372178190644	-5.39204858836657	2.51898435938894	-0.473921569751777	1.94585250685734	0.634050273770009	2.82400434491214	3.44454179060582	-2.71228326777178	77.25	0	2
69	3.07318224604691	6.18113526041101	1.86808875695839	1.93507396879703	1.59334970312758	5.71710356522867	5.38452551713074	4.23786494717052	6.20649185369873	2.47963101467708	6.00004452305088	6.5155188212515	1	1.75477689234142	5.39049799782626	6.05072710203819	6.70405201861015	4.75442934116508	2.40140857976256	3.05847438146171	2.30358202788666	6.8121989090133	3.96939399492727	2.21704985156008	1.92235489379242	10.4589305689633	1.08929276195036	5.27300567280218	11.5438653587048	8.41812171999125	4.24946116441317	9.29779979277334	1.20368997054183	3.18478081802553	1.83094055243511	9.1092504095975	2.67595092248153	4.287313553737	2.25870716571165	1.20700976834639	-3.44957456767026	4.46191026215654	4.34001255992237	7.68236628993805	2.56294001146052	6.64406119046979	77	0	2
70	6.0782818349678	7	4.0674519479606	5.93465174278332	1.7468881497148	1.9218593122999	2.63533064898868	5.20260018054002	2.99892346453772	3.30755665385951	4.12348049633989	1.39836025329217	7	5.29572720441446	1	3.41632039166281	3.60406588257093	5.93029084406124	5.21179111770231	7	2.88699699930821	3.47157749243882	4.42137056534007	5.67380935867377	-1.08331795384736	8.14891512338991	0.981003627284766	10.294773204531	4.01596284148523	3.19932344055779	5.61662825128988	8.78631659297955	5.10404403945538	7.18330656539765	7.99254406159479	13.1687252053877	4.50657740657795	4.01163556392586	6.89409103474285	5.67138388028836	-1.16680155331282	2.78808848510783	3.0329990759622	-1.46143161112877	0.74957734376062	2.07878300090603	91.75	0	2
71	6.78151763975836	1.47803085255287	4.39842824479044	3.59017455770155	2.46758653428098	5.15477619178582	6.31370383882048	4.22503056584797	2.634997051049	3.2993290139644	5.69445191505459	6.6979767453042	1	1	2.66306268792786	2.3716216087754	4.29920397899231	5.91525100522707	1	4.89098900954691	2.30899608393744	3.29392964591589	3.56431960816686	3.6897325580257	-0.553879959522576	8.52002139757878	0.217728441418613	5.67077971518941	9.70724822207225	6.56373285161292	8.50772251494547	8.76293491415536	1.54071470322526	6.96933236762997	9.80131595086373	5.44105643235622	1.14130789473658	5.01940342036302	-3.36569300044439	5.71167898868362	-2.00556742766037	7.22291668917979	7.30759519783885	-2.1943094415547	-0.753662241241499	-0.399196357526584	83.5	0	2
72	3.56857256042845	2.03470851679165	1	3.39466090893146	1	7	5.68384678228294	5.8033052867789	2.11932636482946	2.33315335636755	5.30007924936369	1	7	1.04344418496918	3.05992723052573	3.58742255238924	1.80380479921105	1.20565723923394	2.94007382733076	6.11393787706552	6.10286263879375	6.3735567960937	1	2.86249531239005	-4.53588356162988	6.68052136613482	3.83008523477378	4.52068654629486	1.23920781797865	7.25312742824624	10.7798143345339	7.67258548463178	-1.05056028515132	2.45811971884559	6.81608045733628	7.21238035853439	6.16420478145036	-0.203471733652714	-5.51041550910835	2.07056631511968	-1.30169357252882	5.14497502774078	4.09071129595823	3.03927886541015	-1.21308578919209	-0.383206610240169	78.25	0	2
73	5.7124668368188	5.26885363763152	3.0250232245663	7	3.96017647158469	6.0364806337653	4.21422591317636	6.54534186854848	4.02783218094118	2.51856819116643	3.47969306596384	7	5.61827031768305	1.07123083121733	1	6.12650681068123	7	1.55854447184574	5.98278569694964	4.24208602913809	4.77488377767165	6.32957718444496	5.17186394492697	0.344892598666952	9.55977405543582	-0.816617354993399	5.34243683072364	6.01019233057982	2.30228321770419	11.0945984133981	7.87954952980517	5.70808907914554	7.65601451385159	7.19146263252725	4.72654982329895	6.94805733395852	-0.874337121885037	-3.62830022537983	3.96697712422036	1.10534854612638	-0.00396002577682242	10.1696566283074	4.96731081813216	6.68471968098199	0.13309832315726	-1.54156710591873	77	0	2
74	6.99670073757634	5.48152158334396	4.12074998561189	1.1044706039367	1.09855449037996	2.61748243174496	2.09510098497423	2.91520904505297	1.10145348589698	6.62325973143253	6.23586730602032	7	6.997518949307	5.64802867953615	2.19234177263168	3.58858462689533	4.9032405699545	6.46824756347549	5.54287247601713	5.77373340515957	6.34120790391251	4.79218097704789	6.62303450531992	0.885057531393086	0.698872683067503	9.88739105136009	3.31825488064446	6.25278194004092	8.18044404117106	3.81462848024392	6.89753211718032	3.48191386553953	7.42422125063648	7.86371920889594	1.77756894611727	4.00175240311153	4.96712429882002	11.3636324740467	-1.67418528936951	1.34117266593295	1.40069632931705	2.4914160570138	-0.664665301090828	0.689940875050649	-0.0617218347207126	-0.758637323896826	69.75	0	2
75	5.5157229451501	5.25288672189484	3.58810184546709	5.48457288436895	6.91238456504941	6.59357391657948	4.94552350827675	5.36885171692022	2.22752923435456	6.14471920532601	5.07261887910905	6.3378538681759	6.48945266434042	2.3122308641267	1.50151240231342	2.96792381205446	3.3466433852154	5.50067143672739	3.73939961245814	4.88363392223299	4.00202527311656	7	5.5620104106131	1.33591467094492	7.39536572074712	0.793643225406028	3.8865092653116	3.63427334392376	13.9227850922806	9.22008706558253	7.69604810769573	6.16264653676412	1.76304677357192	3.25948831156645	9.03271205452643	4.04302740797317	-1.66132035642211	0.00775246074741209	-1.07698545433234	8.37561977332949	3.2593155165169	5.52792196210672	6.71182735223153	2.14367433333072	3.53551215730613	5.31076306580149	78.5	0	2
76	4.62494893411462	6.34761430866835	3.75282690186866	3.01552618494052	1.28706381232201	4.85465248159209	7	5.34367436264898	2.82630583076044	1.50244630140857	1.35139541998503	3.95049552226278	6.32190949872326	7	3.77784934529741	4.78291745957344	2.21678271036468	7	5.14379448930815	6.03600228300745	2.03482295360805	7	6.42202510532877	2.83099082590234	2.16630482649618	9.96343029770582	1.12071517383473	4.09492939269084	6.69983951769231	6.91227779000731	8.3627076966853	11.56607136394	0.955521020229755	3.68986532196882	2.0729334643771	6.19993442753263	2.10803629505863	6.07697800419036	-2.27498968423532	3.91529476226276	4.64294101644318	0.982875444773715	5.33359628124738	10.1323740082538	2.23096472053176	3.61486252976912	73.25	0	2
77	6.02741366002727	1.64519945049889	3.91325044155516	5.71746421068235	3.67187878597271	4.58205500809777	4.7069310444923	4.42844829177932	6.13531529528481	1.566913116724	7	6.15660631906874	2.0023360448236	1.94329122403793	6.00700599237101	5.99651400502811	5.66254325164988	3.81400550915688	4.01574392124716	3.21943857136696	1	5.86254887148938	4.46262877127892	8.62716694456265	0.304114659332735	5.40829220739137	4.96506833677076	6.60214791387116	12.4203514845759	3.56520850559218	10.5851292270545	4.75998432438291	7.55892483541078	1.11642679343135	1.93237432423686	6.36260715816429	1.63334922242343	4.51194021451352	5.66111859639374	5.96514915935839	1.09129223184592	4.68737504855447	4.98763837763033	4.02401832242945	7.39983584862248	-0.0277213244272554	71	0	2
78	7	2.14037311536726	2.57114699413678	5.37272973850936	3.05805511559467	6.20292463680895	5.93880957204235	3.44959016366245	1.87169288888971	6.39227230461368	6.82832308060842	4.85751887117256	6.5046694298995	2.93402308472793	2.17577283051483	2.77350208797327	2.26003751687803	1.26039272332728	2.99218723688594	3.92250867107549	4.7965079491589	6.88734716451583	3.46527496418325	-1.00851853494084	-1.85477127408361	7.18450312257418	0.0992038462374899	5.78345911108051	8.43408605289822	0.787043520207741	8.54423325450873	11.0401917018651	-0.0444465613544855	1.67852088369316	4.65140733609761	3.94333002045973	2.07226145588535	7.88514912642276	-1.51402232794153	1.90727543987055	0.313123413683547	9.23096508206558	7.89540316928769	8.23330081811573	1.7314764851904	-1.59090732540993	68.75	0	2
79	4.92002793535088	6.35907216234526	1.65851575436094	1.513689952339	1.67451870678205	1.34186702719494	6.52353928367737	3.23044439487646	5.9583779944722	2.55667023826049	5.69301890864643	4.56065349452859	1	1.11141047101857	4.72434825954546	5.94382305297263	7	3.27203577131942	1.94593469712223	1	2.86576825091771	5.43587152250808	2.9407486488972	1.65287571905853	1.64579992316374	10.3155867612884	0.384150301199415	4.80121374673709	11.199899493483	9.05710200870924	10.4400445459331	6.81376684523036	1.30634931618546	4.24601425033005	1.94845943074408	9.24276199576161	6.0850281284459	5.14472919530671	1.79489917038238	1.81770724896724	-2.75172829835252	4.59029426417833	5.04580735854656	1.67113410936245	1.88472343015311	5.91134120199283	88.5	0	2
80	3.6233344819785	6.04885058573149	2.81430723479062	2.82934755411268	3.59764466286165	7	6.39789150845905	5.72051097243762	2.80459924217345	1.02159065747111	2.41797304496373	1	5.15520498245523	4.09509479207854	4.68289879842586	1.80302125323947	3.80064076493168	3.87083744758923	1.65792729471315	6.6896107961382	2.91660584986623	4.17380448358025	2.51372599692295	1.14630088399872	0.506695194241251	11.0036925459413	-3.96503513594727	4.94657247201163	0.294866365822225	8.21699204860995	10.5873669710992	5.71621749133066	3.11734746750051	2.92655346383112	4.64590982222897	8.00208812171705	1.28068016046519	10.7069857548591	-3.63312626368119	3.80428509388422	-0.0466099964487243	2.61571444917564	0.662642021159765	2.92943645380464	0.285488720819422	5.19807215442129	75.25	0	2
81	2.8345332355947	6.44123549360408	3.87669391507987	3.08944462911228	1.2877943959116	5.86444186030152	2.72501021651379	2.96912861217011	2.53492620750183	5.84196972203277	6.22688271973652	6.34417115074211	3.00433029607814	2.66036761794401	7	1.65586988437356	1.53118131051319	1.1874998925928	1.10726850959042	3.88654826632878	7	6.42707444930001	3.93331551557153	0.118465393817181	0.957314724147365	9.3954964400531	-0.456051371408314	3.8553626156927	7.07881018747724	6.58770942616477	4.3575379673791	7.42873159877916	1.62189732185364	1.80079614589787	4.76676676524581	4.95950149359048	1.34029259839189	7.17542776539999	0.322867869363068	4.22654449453447	-2.16661463924622	7.65550218572383	1.38297978729309	2.5766908249961	2.91533872923574	6.67375369126369	82	0	2
82	6.68446391350483	5.37182927970284	1.30084549994199	4.39960781985189	1	2.89742847864094	7	5.96624057225987	6.83066734723874	3.3478517438124	1.74992375935842	2.07656579368502	5.79781244261822	5.00977694600433	1	2.59204864457932	6.69784677242568	3.23883008806618	5.32284186698548	1.96314967314233	5.44133225918032	3.09054245313634	1	1.2315877483501	-1.00766751728173	11.0361695619213	-5.06853490868228	6.85950919286502	15.6571536220701	3.3995281982848	7.21435917099937	13.5354632024408	3.56614266598615	-1.58029705918192	3.58329266665937	6.61007510725417	-0.0126660661512582	-0.984632479315786	0.895726231066808	8.37809584275661	5.97931981935165	6.55980450095176	7.72639396865044	7.25886587153551	10.2999210160687	3.92070940497786	93.75	0	2
83	5.7829556786734	2.18371896706342	6.80948049576752	3.0487192046011	1.86551313922952	7	6.69679657193201	3.52216571760052	5.57222099586944	2.66275992776567	6.31732514505971	6.87055352113761	1.00339292579848	5.13201845370806	1.38488084853448	4.02332981921008	6.36249017180373	5.75801644158027	4.89047495293492	1	2.16203135624146	2.0144414780456	4.78890570775017	5.71785955474116	-0.632612508192782	8.14808277097218	2.02070831722374	7.70108001447639	2.22771670056004	9.25275131666165	8.79562201185962	11.0013700345525	0.842790893744407	0.255283586659224	3.37679575431016	3.50553997982436	1.52249202802129	-0.345908929489074	1.1030682061878	6.63019900243281	11.6265417767745	6.56770851224171	4.62532546890986	2.53818150081886	2.23697905217364	-1.40111450803477	73.5	0	2
84	6.48710743128765	5.67932980836982	4.28907540723902	6.46042192730693	2.04489587438745	2.76348553162213	6.50601014690096	3.37881327156356	2.45311628919331	5.36668308025158	7	4.92277594784879	6.27446061501444	4.57155917915763	2.93155577693578	7	4.85091873928864	1.73646722287567	6.82902532274666	6.54084871566772	1.08716484451458	6.48342765669233	1	2.42400958228026	10.5394474330952	-0.0906655318409443	5.78503490706276	6.01396487666481	9.23652162036582	10.1368685940733	6.50079955822582	6.16010821974014	4.94339799049907	2.02525971855046	2.17649019656635	3.00982700160121	-4.914644925506	4.18649605484228	0.251616032730081	-2.52663559369495	-1.21715573295554	10.5400771263108	5.61697182900815	6.8087964058917	3.03296479597314	3.8608598387651	52.25	0	2
85	4.21767694422276	7	2.1779514798594	2.13182136729622	1.04425240414208	2.6343908986452	4.6889183348342	5.83938778186942	2.75199671224986	4.82729283723478	7	5.23172771252589	7	3.23262306995731	3.07350191175155	2.31943793583129	1.96437712305634	4.12921774352789	1.0434116211529	4.6998348103994	6.40718055566826	3.75817345358255	1.62342445935757	1.01909173818332	1.44958751582585	9.05970020319745	2.5015664911211	5.66934467351611	9.03958104551722	10.9630953421384	12.6440943717348	10.6667854073164	0.488442655444145	8.68029041716932	4.9680140458582	0.0472630567717558	6.8223626058132	3.5760389162854	7.23853998257026	1.58280351844411	2.13538541108575	6.54413940683638	7.43540349108101	6.35443833657027	6.63212371267495	-2.90413908103676	74	0	2
86	6.93274876710528	3.82669360157561	2.56926909980133	5.3891879185831	1.46830247051068	2.8307757281243	1	5.74735430692718	2.78036890642966	1	4.41901504290106	1.53042441043321	2.91772353427837	5.51544451532443	2.73182225684984	1.81096951681565	5.75772270411496	5.7744887742266	2.30961195948071	2.84658227168254	3.88787931737493	2.31462155652965	5.77184870334455	-0.0746016808415354	-0.82393641464398	10.2797381229269	-3.45491545156389	7.75467269108762	3.60828328535182	3.41514998485584	10.0574596780662	4.78504276937627	0.249381947505175	-0.382452328098233	4.45299347932227	0.460693367731719	6.24208446682158	3.23084454673112	3.20507733324519	2.00567206078814	7.57099486235269	7.35915467775536	7.82843084501198	3.18590960989531	0.228321656730819	2.07602193382974	72.75	0	2
87	5.15975556641107	1	3.82895422291792	4.43992439602724	1	2.40851744353954	5.5276266400516	5.78010892434949	3.46860100597429	2.13983593162712	3.64514605974869	5.49039928139431	4.63170051199336	2.92740528513209	4.43675963893652	2.26914736218629	3.05485236587002	1.46237095270029	4.16571240749562	6.18119342169105	1.01747471814665	6.70539750877267	4.30027980298448	2.40892613253109	-5.74643510612426	6.90606380007878	4.15993617970525	4.15057684562922	10.2028481335993	-2.9229585050878	0.897629990099047	9.75452114352091	0.530193087679172	1.80053797237012	0.920372269899698	12.3821110098466	7.76705005117818	0.0308875756568072	-2.8371689317251	3.04563870810596	-3.19476348907588	4.74258446955133	1.57341310307208	3.46134285251176	2.78198820638075	0.87349636186321	85.5	0	2
88	6.93925662762549	5.56853543624324	3.05931579153205	3.17125360234822	1.39531511241783	4.63423058471755	7	6.88326280368508	6.65941159819735	1.54222802898471	1	3.02229444416297	5.03542569416827	4.84053854856329	1.61160522508566	3.61890318103943	4.82621569335703	6.06650932908193	3.13870002456304	2.42088241186561	4.98006993271671	6.87018964236636	1.16292192853595	1.39812572617734	-0.577416826814002	10.8121108927735	-5.28180484556285	7.7120894955614	15.062206782769	3.55875161667658	9.32514549629941	12.414181685392	3.26445774920011	-2.11955904118869	2.29649556674867	1.10210619353086	-0.213833642847039	4.64223554150553	0.897123579936831	8.5817295323126	7.36889655654866	7.39405452692805	6.31442219553986	7.39633223772217	3.97787495747549	5.94862074030434	61.25	0	2
89	6.94359759484724	5.34086999458796	4.95509989230645	1.46794790709137	1	6.66105623418906	7	4.66926297396998	3.56958121270405	1.61626293901607	3.263791671	4.35986789493426	4.2086932051821	1.62760232429651	5.23675110447066	3.04999714275671	6.31147767899135	2.26333850530639	6.01080422960895	5.39866715023818	1.67988020302251	6.10622389037837	3.59657182031149	0.148993271185928	9.68709990453092	7.07368374281444	4.61723416055305	10.216233897964	0.895581159592623	3.26287124463994	12.2854669518731	8.59086025911662	-0.541102193614812	6.29766846728775	7.70960579644608	11.4934892491403	2.70475245916173	0.195987155058327	1.71852695411981	4.82409448129578	3.6404182475535	4.00858472652774	13.4023897544756	2.1387611733919	5.18458079461808	4.25967375408236	83	0	2
90	3.82217248839397	1.76911939902354	3.87542696531522	6.22293238685742	1.72629560294942	1.69812670685725	4.70893090727167	7	2.86755860589217	1.44656417832763	4.58044808992203	6.26920158585683	6.03298735798527	6.34766319025632	4.97494202860452	1.14379249763862	3.83835882000721	2.78921188611329	2.2110494044986	6.468803588371	5.89631168930864	6.61130533427836	3.61877046131904	-2.15764712535453	-2.73077676185993	7.94500348044011	0.45040507882755	6.27115645636537	9.56201311326948	5.43318260111012	4.3307177971315	5.29001394472912	5.55923960130562	0.934286772846913	9.4904081488345	8.60566264989056	-2.00827305917028	6.44972296820482	-3.15726964697028	1.63251152154282	9.66908921122713	5.50707850199036	5.28992335147261	0.977075922654683	3.14613541424042	-0.234384114010497	76.75	0	2
91	7	4.29449841642526	2.03855004839919	4.4391626017088	1.07313127809206	3.53237173059072	1	6.53265832556589	2.16584931471081	1	5.22502743886526	1	3.25811603197985	4.87778891184717	4.92261832206485	1.17234194977199	4.51593614578884	4.21261406478942	4.82819586493415	7	1	5.29821346027438	7	0.986709719474517	1.05756068665224	9.72206030461456	-3.44355761354106	8.26314163386715	4.20916056879607	7.9394470977693	5.06490915719501	5.29350197723335	7.56792582404121	-2.19375969189816	2.39977968771655	7.98265315738235	5.81501750137871	6.49130867370218	9.90390755243058	0.364805902312376	6.86520583430986	4.34987453738708	5.70791942739309	3.39244581994902	-0.290287721299569	2.07063306888692	82.5	0	2
92	2.53178347932415	4.55306404600869	5.6630188930528	2.32341314904303	1.31044497177741	4.69119180962308	5.76633091487074	6.54691694537355	6.91039056149206	1.1957680818608	4.60857222737324	7	3.45212949067938	4.41793471559174	3.32396783788614	3.36032815761262	5.01611558009453	6.10128891760939	6.31379515623756	2.89389745093439	6.45098402587545	6.45766089794702	1.33294246732508	6.23098627777097	-0.708703539768958	10.1983333123315	-2.31825686989937	6.31569112679939	10.2629980139932	2.42197247886708	7.3373543997048	10.7141088840859	0.885089328107826	6.2996351467691	7.70587475448759	10.1895580588094	6.73845311388718	2.03245493226479	1.60214629021909	-1.26677776491912	-3.06318109952671	4.534188956337	9.76436913853955	0.324527302197897	-1.70249189532475	5.05318729883252	62.25	0	2
93	1.96873431178035	1	3.54068681656013	3.12226102994308	4.1418395508101	1	1.76848438651088	3.25961384007584	2.63067403951481	1.45241994513773	3.89624403274848	4.3611758178751	3.27412001138479	2.81113944039605	1.04202256410016	2.61650252527706	6.90591484026746	5.93916313351027	3.52130285915633	6.52576400571209	5.78669141174239	6.33145066107513	4.55052990832442	1.72835337258355	8.8225551859195	5.64625062233987	-1.15572880401577	10.435837795615	-2.50730264841153	9.1879981281414	5.03872189628452	7.50772154968541	6.56209203501718	4.05137561694673	10.6677609630205	1.17636006426501	6.13098998945781	2.96184456048234	-0.395582540586243	6.19722192810678	7.7975193188145	8.48378061164977	4.77386042489796	3.47064983523714	5.40057604286416	5.35585459520691	103	1	2
94	6.67846157908254	3.42457685591836	3.26295853200358	1.82673996723716	2.742759897923	1.8797079239952	5.93870766354431	3.97677014264801	4.85470435667097	1.89332487518047	6.79537159448875	5.17080270862451	4.25238176962477	1.67103583657516	2.10871178446204	2.01721273857972	5.96869503667297	5.41290333029179	1.99629467433235	3.599268487525	2.95171748476279	5.13285246724768	1	1.32153168649952	6.56422514151651	3.80508744497838	-3.3067950701632	11.1580286877481	-0.98591888541453	8.7387628412367	4.43930626654074	8.94287727743534	0.668253315640139	3.92098005152199	8.55975540145709	9.62412227514777	6.24114385471311	4.97742374944532	6.91957185414709	2.42119222881513	-2.2805391690319	6.9689651511457	2.96301372257747	2.46676886693253	2.83753023829099	6.45999271610276	87.75	1	2
95	5.13831140790669	4.51335934355785	2.5846641766863	7	4.04051734940555	5.94085481248702	3.89271774024199	6.80093408525113	1.77894731159291	3.97180435430021	3.39466390203084	4.84870351641707	6.4619045809573	1.86198623602693	1	1.48735614465062	5.41516812522699	3.2022806480457	2.28403446136472	5.65825933910719	6.79674314577462	3.46017930741534	3.80753996715439	3.2052790656488	5.62490608980935	1.61537727033492	-0.946547376194887	3.56167217421336	0.981980727688176	3.94254177674701	6.62301734488184	8.25469386655256	1.77348003854227	8.82450710300713	4.5843313623045	0.487565056017785	3.94700844810975	-2.17309777789623	8.18492157271226	2.00764797825416	-2.92555041795021	8.99540090492039	2.31012986051841	8.76137745272912	1.71294976030238	6.88725708786908	103.5	1	2
96	5.5178364722253	5.29497432196415	6.49302164313269	3.11862499132926	1.95860715347679	6.51929049704882	3.00975778667779	4.04163268716983	3.78321637015543	2.25154189638632	4.46385796582625	5.73355677510667	5.92321502033859	6.53646582843318	1	3.41480558228687	1	4.03378901758456	1.57916650091904	4.67626478519065	5.15862117871515	3.7745846813796	1	2.36740193986481	6.72841750142165	7.2514725760534	1.28315419205776	11.1582618924908	1.28891752599121	11.3657765163182	4.96410441638331	6.47404439907309	0.83600267149418	2.1380696968308	5.8198211098446	3.68110696545987	-1.08775226728332	4.11483031689858	-1.5904837379242	0.521363491441267	3.0507668802728	5.62165203496552	5.58939965683955	2.97524359756077	4.495356807987	4.44614993569389	94.25	1	2
97	4.21270529419913	6.11582635921808	6.25667292801843	1.65064960236825	6.82057297806876	6.37013501826623	2.56559528693618	5.61936879254447	1.47498362321275	2.61221824106778	6.49501359075069	2.32313228485769	6.23272532152663	1	2.1834215409032	4.65119039694014	6.59673679549034	4.4660160381317	5.01151793752196	1.39965442441281	1.47113753815395	3.84913999668402	4.7567144531133	1.20952511060116	9.72629097317387	9.57815621402929	-0.778315766770707	8.82622344376732	2.23196107596618	3.33854597119789	10.8075222398475	12.0476923943406	2.74403249443964	6.5213464020571	0.683151514064931	9.43692651010295	4.10420304365977	2.07306303631657	-5.15281247231649	2.06204359046282	2.79654927161774	0.157429931199816	4.23273712365482	-2.5252356074466	2.63345024541343	5.78646552828585	114	1	2
98	4.43938000777231	4.73288935527396	5.50048175457775	2.60751268083003	6.37090642684766	2.36801823320656	3.48032853621025	5.82482956639361	1.25391078682608	4.90825461491055	5.98864818076777	1.68811315437006	6.43960465986544	1.11193183156715	1	4.30562667432626	6.68815954703109	3.70103488879729	1	1	1.98880258146803	3.50904506113092	4.64253365837736	0.828822528556604	10.1853353512007	9.58855634654978	-0.633110732259636	8.94143995163898	9.32359004223888	8.5525082821502	5.57235084106035	12.1524063886237	2.05184337110521	-0.074157705936339	1.1015786096847	5.88498886914441	0.355917446147263	1.44965299217982	5.74586919827482	0.804017407544112	-3.4150167647482	6.25214651459959	4.48886077156118	9.20140503844909	2.17757449675871	5.0630951242609	106.75	1	2
99	5.65847793164101	3.81030952167888	1	6.18381849966581	2.9714712524944	2.48601236377524	6.19079361460613	1.33893264108446	1.4919198532237	3.79541246629413	3.15525279744576	7	4.59985273909805	5.45893155200869	1	4.09813724711241	7	5.03400181417378	1.6907021310307	7	1.79302239095985	3.34211327575829	4.08730342624544	2.95487769714325	4.08397736782082	1.8608571244798	0.143600942550558	6.3881514484786	1.93198682621186	1.93422209387021	10.1716498759979	10.3538367887567	1.17010723579797	1.96672179001438	1.70995791915263	10.1271111459193	6.0943137419328	3.64538274722768	-0.929011994188896	4.82877057335374	5.28057617164859	1.30795667955759	3.8671724293055	7.10275589148748	1.73876360295543	0.537775607599274	85.5	1	2
100	4.86500458418637	4.8946534281992	4.90626483560102	2.752854182134	5.02839438559751	1.73532785835325	6.74566625885883	5.66895398481469	1	1	5.329225511579	2.27639963592348	4.64563619694304	3.69982284725491	2.12104247757389	1.10972544348725	5.58308172433632	1.68559767534762	5.04329064117443	5.96342675466259	1	6.17686393494512	3.64956390032995	2.77373512250362	8.03118977874988	4.59384627408123	-3.65697459205232	13.4488804147143	7.34512627095038	5.44071039993364	10.6540968968934	3.56699272940984	-3.51467939262601	7.46100500403035	1.63393548696825	6.23364807773956	2.27576548416691	0.695345521449238	1.83546262713871	4.41667059012084	7.09096208259443	5.18823453349431	5.77255238861512	4.72256098996661	2.80737320233575	-0.805110616658125	82.25	1	2
101	5.87352150817508	6.79217249533317	6.88839231267366	4.42894169168962	6.12230635536199	3.8248795715318	7	6.39245993479407	1.70843317767484	3.76602631744418	5.32111168420809	3.61371632246056	3.389658302871	4.28711654200837	2.68561245949373	1	4.38186515038086	5.11974757450129	3.35441092707804	2.81545588882969	2.82648098652746	3.66399843411747	6.33791573700341	5.43315488352918	6.24343801059698	11.6765402668225	-3.08143521671053	10.8341971342728	9.65553705036072	-2.04894417586819	8.98413160459729	6.22567087293333	7.04169300745454	2.01740202377843	5.62585331867237	5.76128697578966	5.25945772715502	5.66014324172359	1.22993958245222	6.23208352330935	-0.602943855164987	2.46058157173673	7.82566036018038	1.71957985865729	6.99572619646433	0.0641305350493347	89	1	2
102	3.78062882004782	4.67369448388028	4.73395428641093	1	6.55348174621532	7	2.86343639032343	4.50684759708105	1	3.77693139460917	2.33795991121301	5.85288384272568	5.09215357089882	5.29957280743236	1.57270154292548	4.58771084465494	7	7	4.80506425699525	5.624504538528	4.14540983704393	3.84459973243227	1	-0.0015701471959797	7.85593311696314	9.40018265643316	-0.209559876046279	8.58466778967152	3.33653905590426	3.53641286613649	4.47289486577648	5.47418399376587	0.860494775867236	3.2617919307721	5.57402359569603	5.57839354611353	2.69056771207354	0.296642027725995	5.30853170212581	5.59992083725159	4.72872193887964	0.703157702736391	3.40057215865682	8.22991192980654	4.78025136983317	5.50228201708138	105.75	1	2
103	3.8347203337712	5.35459831779012	6.33760237514054	1.11474952857007	3.08124666886121	6.24135278380761	7	4.58246485353394	3.40121932556978	7	4.7568799722318	1.9271120893087	5.8587168059477	1.49895118801176	4.87663307376919	3.14374095131075	4.42764459712217	3.33068187020607	3.38169449515702	5.71341588035262	6.63423653915519	6.12842988118525	4.8138063361107	3.06046777044602	7.95347277667779	13.4374013841371	-1.20290175271807	9.02813745362967	-3.11489106569485	7.21122707836585	-0.715499635895747	8.06746769871959	2.92877613101279	1.66008438383889	8.73779325256091	4.39772253895109	-1.86754832770328	9.6415048291963	0.0516545250970336	4.22851681860721	8.05407090303199	6.89687710647811	4.67220430886063	7.07465494571103	4.4025153466541	-0.367468472953664	109.5	1	2
104	5.25797611799976	3.2791680453665	3.77109988739132	1.97837164014285	6.94341670603891	7	4.65730476158306	6.55894032932842	3.2520940606421	3.21418172016271	6.54760024881811	7	5.45681292529938	1.49485236131443	3.96930968623515	5.94808288156089	6.81370503447274	3.91593184024291	2.29789847226902	5.81641662113787	5.62794053280359	5.39571878469328	5.77665373934039	6.71196474267698	5.42542058142336	4.60752849509423	-1.04631929780591	8.77182317653326	2.16517459657357	4.37570765426368	4.14765855847445	6.85807196327415	7.43402832601268	6.00442939686163	5.63281493291464	6.16664870869303	1.66097991189035	-3.45100939841771	-2.4708120015131	2.2705528498303	5.96798070271685	10.0504615846694	5.03857065262503	4.16989992805337	1.12444447020401	-3.09842529816971	93.25	1	2
105	3.82598125471845	3.69022930027787	7	3.75834983432559	7	1	3.93000900168664	5.70224266497813	2.94868507243715	2.21876208458487	6.20381228144108	7	4.35215830517592	1	1.33722970862398	5.03568616978336	5.38544182518059	6.24582071486833	5.53297733392693	4.19049872601191	3.12472887460974	3.54332392083289	2.62443393049839	3.05256340105602	5.88795302922167	7.88932736094968	2.23378529948636	15.6327370122229	10.3340846539163	5.62041805080624	11.7191490196833	8.75864640174158	5.62057431287573	4.58413845391191	4.27005074420168	1.44470975855235	-2.06474271411746	7.62551092155401	3.12336732111812	6.71322287043181	7.54586322195726	9.85223059921951	4.28581547174602	1.30112639109767	7.14939738778078	3.32192356737328	91	1	2
106	3.54803772117496	3.32472757050162	6.22729178331824	6.90171556004828	4.40283496163978	6.12559248652714	5.1121085819067	4.9579994816093	3.00798658481381	3.32246690950852	6.95841243705474	4.68254428343793	4.14714372544041	4.36528515569142	7	1.86875612908988	4.11832043703523	1.59052353479676	2.58492448624028	2.67040398594188	3.94960987343947	3.8376429957974	4.59046506131644	3.6737484729285	6.71178157349795	6.16844007279141	-1.39253405204209	8.11804870240429	5.41498611409758	4.3001078297082	9.40650395739877	7.95475549038009	7.52136292910955	1.06289043011098	4.77225746642859	5.69641820385055	-2.08141535457642	10.1773616101369	6.86627790131375	5.6297603636628	4.65744035736137	6.45194547914628	8.06914584009164	6.03239200149833	1.49948715152651	-0.0474584723316379	91.75	1	2
107	1.40076297044805	1	4.83481151610482	3.31219496418018	4.92414060978924	1.13331188704743	2.70203600200975	3.61901741783667	3.37732277346774	1	6.75085488381839	4.61277984563647	2.57224752867629	1	3.88936377344457	1.56158736605853	6.02260945377785	6.22693556886334	1.17107870811253	6.89937659955483	4.27779153151166	6.92946956793897	1	1.87160595535948	7.7623750696051	5.53280073549375	-2.30566798644741	10.6223327820088	3.1649121068524	-3.43600959976614	6.95640954061626	10.7803144019895	7.54520314974496	0.632584497046516	6.61541209364909	10.5698731259811	4.37462384747009	3.75402400843095	1.13855482583801	5.0889149224726	3.25553513017613	3.39220219288188	5.98927614597921	6.80038881752425	8.13990265709675	-2.03917572865497	84.5	1	2
108	4.10570921027055	5.42408813529272	5.17692024676224	2.39002166073794	3.60967345284925	3.8010501305258	2.10811080453788	4.80787882372416	1	4.41148739857329	4.45412331447667	2.81676985325877	4.90635956357169	4.42062952664587	2.54555462694389	2.06734675694384	1.4952410740532	6.3201903900135	3.74608980199474	1.34418199932032	2.84131215306594	1.86959051734659	1.59198993311888	2.69181888599296	8.65179686213425	14.1460668866489	1.42821747248389	9.32764545136451	4.33910225400888	6.39900955812923	4.95967132564008	5.64315894577909	7.08957800144636	5.23443953810155	1.69495071608717	0.693222971234721	1.08754578944803	13.3952682219512	3.29134368736115	1.78619329582691	-0.871176008795583	8.48724410498764	3.95287211390049	0.719473720058096	2.78520972043694	5.76934259818277	98.25	1	2
109	1.47395676925819	1.55674296994255	6.21630469011584	3.77171057928535	2.75582505678735	5.07395051182132	5.45249772080579	3.1947167274241	2.25476025047639	3.01525093052061	3.69700084240612	4.57610949429361	2.01103077148789	1	4.45673955802788	4.50118396444303	3.82930940051729	5.26782622670522	3.85753866691793	6.98917711527455	5.59146156930287	2.00221075304006	3.25176445903491	2.74956124777459	1.46337492969036	6.0995010363307	2.30472879551666	15.2311577289419	7.73794437912566	0.95851175236844	0.992222388699793	6.76271811442878	5.76383215762129	5.51596418120494	4.49182455682746	7.35578805444499	2.1631530405595	6.25279020905007	4.97003355526335	-0.819947305224008	-1.0298612223781	5.10640096123146	-2.4296166112142	9.14754048096406	2.73697881459932	-2.78766872429693	81	1	2
110	2.02873781126464	1	5.53558654730408	3.43969316886392	2.92542706510342	3.91560528555588	2.46238251515677	6.94972865106307	3.73303824889679	6.58985735134559	5.23044662145051	4.6151899304945	1.57480311081382	6.40488974067131	1.4461481896496	2.92353254958805	5.95413504326984	3.82783692248097	3.37558396673721	5.31414007040753	2.70077126370306	5.4700995901868	6.99729164536754	1.35420323660004	7.59799956943767	6.74431065121713	-2.95999307605996	8.05340141085661	3.98211802556801	4.537241587813	10.6926483495994	6.21519184428132	5.14114812379323	3.90588658482539	0.775727211368554	6.73377387637521	-0.799738406580087	4.99735900873483	10.0971554727845	-0.161331724777502	6.64226033103173	6.45539564342708	6.55923270043394	-3.35722718929486	5.10920120174548	-4.02685071280559	97.75	1	2
111	3.67362735752786	4.39981120212395	2.43571656219025	4.23777437049642	4.60798013171641	5.17711807957172	7	6.8568456439307	2.34404124009647	1.70165351230616	6.69531771903841	6.80404191607307	5.54338358375313	3.03413811802842	2.69095842709081	5.48642944473017	2.06064925619202	3.68565580123478	3.91776672264809	5.7666826618224	5.30829104655639	2.52690224755027	3.06024609524472	5.81490360131537	8.88062031143715	4.39520250478079	-1.61829556873458	9.91736350379865	16.2505761421473	4.81709714363705	4.60124225541861	2.01722259563031	2.6515633388667	5.66204732336485	5.85724128983083	10.1406582458466	4.50154401420789	3.45502742332628	-2.09265013568471	6.36834262516616	1.31167740882057	6.51072418147416	7.79748835522943	5.56265337817762	0.590024259429391	0.272190503302108	87.5	1	2
112	4.91497288708242	5.04309210476841	6.35854759035655	2.83459945871399	6.67269494966303	2.86959877222521	6.94300388399602	4.79238990979849	1	1.44051962815264	5.93900994013583	2.12973680858608	5.63110451533573	3.8279387186599	1.81706841718873	2.31889402017558	6.3566782786787	6.97489633107549	2.33425772313817	3.19102105893268	5.94771924510835	7	1	1.98293884029482	8.70870714646392	9.85223327424719	-0.169222773819331	8.61815542356684	3.46840884546046	1.03760253606594	9.54072329307906	6.56566489127833	3.27296726245544	-1.84290550372572	2.47721655533304	6.7541141660429	-0.630546171978099	-1.22414522993585	5.36098950944205	8.77382900294865	5.64191116189682	1.67135716850428	4.45858939667852	7.03759749171404	3.37044915920392	5.33670215709427	89.25	1	2
113	1.89554121926395	1	5.5537514355887	2.62102182423792	2.09207132519649	4.77485302274225	2.21538448894782	3.72366808031541	4.51733582641829	4.53125414492325	5.5268139969241	5.11941354132541	1.59492860456613	5.88372533433576	1.20282565400478	2.13722389430249	4.33003716110736	3.79394627611836	3.76905216733053	3.85397192135675	5.59542242473652	1.44535592136294	6.51913589572501	0.982513645972994	7.52792331941101	6.89825397122054	-2.12774095703107	8.90701617363733	9.35901540023863	4.63727911039651	5.02432504137381	6.03363054929243	5.16645286952485	2.00181360927465	2.83926282339698	5.93310079885383	-0.811129075294719	4.94574614815938	0.126778701656132	2.54748450590305	7.22269205196787	6.77724054247536	3.56000171147802	8.3096010514763	4.8723285984451	-3.66368002585633	84	1	2
114	2.96261701709374	3.75505399439423	5.91114153424823	1.11551238502153	4.1974505359583	3.78348740091444	4.79909154672063	4.03768875661429	1.09939991424202	1.6898664074638	5.49064505841118	7	4.27968711570657	1.36903483127419	5.33268929648656	5.7321007538008	2.44923295004493	3.49896026764185	7	6.62015452253738	1.06928535187056	6.26435140938852	3.55991870391861	5.02092957691552	6.17864707664324	4.7495390930588	-2.81986269431584	8.45963236692262	5.14302571409251	9.04404956873634	10.0676873771266	5.61263692117009	7.99611844731592	0.871805654017675	2.00050915982023	7.37257419844937	1.50951713472195	1.93721945457427	5.94261183041676	2.33437531832262	1.56637944771814	4.62302422525437	0.571304707544778	-3.15425012229855	-0.237133765616212	1.05664257133415	84.75	1	2
115	1.48163800360418	1.13905195738298	3.54202322345818	3.51503527371919	4.36031366557986	1	3.75811598257144	7	2.79108839446611	1	7	5.81672401410931	2.96048018729334	2.60307648932723	1.0052123248357	1.35517861958783	2.22909306013776	7	3.69070048488533	7	5.61525270620632	5.63958762843036	3.59213707623654	1.11232241716897	9.00492903123657	4.6716074041881	-1.74641208886028	9.797167798007	13.7538380411952	7.34289743922971	7.91023678765534	3.40003420027518	7.62935950286815	9.55010931510025	10.9922000031606	0.363608491538442	-1.7660713874423	1.36318904531931	4.36347451944558	5.11994422627137	8.44381692463887	0.726790365348354	0.89077636055191	2.48763768264878	4.90754304991205	5.86401427191037	104.5	1	2
116	1	1.24971957705186	5.57200916308984	2.86882053626184	5.17494205383849	6.95369198922487	5.81991165753439	4.51861940977439	1.10303841221697	2.78259737331049	4.65047744197678	5.66415478391648	1.97795473834317	5.21943921777811	2.34115517283807	2.700080242722	5.53105531449356	2.58018230164811	4.02982815182531	5.24977150595273	1.47530669879324	4.5209219974855	2.92647249168757	3.14858594247652	8.9759390182555	4.41495399736598	0.230663920638488	11.886154185319	13.86852287716	6.90531673820218	3.13092555806626	5.67823833568925	4.75032277115578	4.62981921714425	2.71175785788782	5.65148392822603	7.1702722680704	1.9186216716427	-0.751139511321557	0.391875078556233	4.5401248234437	3.99421896378016	-0.136196531398749	7.64280845470915	0.791793775848655	2.91795769432647	93.25	1	2
117	4.26722041519051	6.28795747734544	5.42770288035724	1.09726493672224	6.40214134927359	2.74158953011547	1.30039784453103	3.88520670738988	1.33779184897309	2.12788048822096	5.60464674592099	4.05726300734333	1	2.36064395351204	5.20889656813712	3.37793947223858	2.9647641204122	5.28887485886876	2.56886811246846	7	1.47304406052784	5.88059748396551	3.42220940389262	0.949880136232944	7.28025932034672	9.13377393589377	-0.840879529086203	8.28667465177351	9.70980424113579	1.81613837503893	1.79753664519593	7.02109103978057	4.84101977887473	6.87750996420513	5.48301933369808	4.44298638649638	1.20927019341695	4.74534566341392	6.75560609366523	1.20576472319667	3.11606604212625	8.05653547836605	3.00637452334576	6.68238814649056	4.50848471888364	-0.92104822230419	80	1	2
118	3.37103654658541	3.86696088323122	7	1	6.00001170335456	1	5.77078227784532	4.36267118225206	4.15101357742051	1.09824277959024	7	5.6839322468053	1.46368064899123	2.94156900338358	3.08045923315508	4.35797208920025	4.42656702835833	5.48628645513911	4.95456738615233	6.30776283399421	1.81934463776979	1.41760583683238	5.8355644470557	6.1583618131557	3.11268328357839	7.56255174737421	-2.11423294175517	13.9520347017952	-1.02238241482199	10.3810147239789	6.59751703423852	6.64049523541967	6.48928161692116	-1.3261294079151	5.97212153019544	2.92838879964532	0.0574446756396033	2.93519443631477	7.85598609075825	4.40613024580088	11.1086199957149	11.356657834047	2.50302483503121	4.35673304063441	5.71391455097643	1.81904158812171	86.75	1	2
119	1.91335577340837	1	5.75135334824235	3.94421627704699	3.06823612225041	2.2749670352284	1	6.5474366048442	6.25519469334775	3.17602682307254	7	7	5.9933364194411	3.6636918868708	3.21234738713491	1	4.1374124401128	2.76325895367817	3.61849560945774	6.14428533737368	3.44080879306865	4.14966495414994	5.83662126778183	1.75682300778186	3.03653425487659	5.75745879955487	1.64948468330419	14.153923090925	9.16938716425235	6.80536297688029	9.85225841909925	7.59751866503949	1.26346033191266	3.51455509239376	10.9978677982066	6.28844565332089	-0.383235986006176	6.94560728826971	1.75618693218114	3.87051166215409	10.9965716584958	0.837594355375546	5.61312258337134	6.84239117711324	1.02274788805298	-0.210129478828744	86.5	1	2
120	1	3.55727869885492	6.66913198422055	1	2.97070193065797	6.89485150878632	6.86376251631811	4.78960274807295	3.67632339455474	3.00598309423354	5.25178270366992	6.59305065362403	6.61398610968118	5.36584404686291	2.56624915233544	6.50123356343149	5.25355135960332	1.45136994762419	2.5661558273236	6.0007071031146	3.0938010000967	1.74235023955642	5.87315468417737	5.24308235257627	5.97476988059297	11.0564852941128	-2.21910135027453	13.9110205381398	2.47009990261194	9.72782333733703	7.92414242840371	6.88377137439753	4.06752098234336	3.21891211681432	4.28967803033326	3.38183416753525	0.794513205382862	-1.12582626868874	0.206130564185376	1.05420665329236	4.45098884765703	4.23839621574593	2.70219692237918	2.01540350103989	4.95795747686533	6.58273275462804	79.25	1	2
121	4.00446859261108	4.33106155222064	4.51550265435102	4.84453825498596	5.07491020700984	2.48399638340621	1.34708610970237	5.61139341614051	4.27538772883142	3.90720007450603	6.02947807825542	5.87105507911359	3.33060492157822	1	3.9163518876592	6.25933269772096	2.27662628493557	1.52839909198824	2.59165848806828	4.62533141898317	4.60051051809135	2.71077537893063	1.97616598346764	6.20484585305634	5.32761778216483	3.37946264444879	-2.33183380304407	9.04275991360718	11.1714892953418	6.55779964520278	6.89429498915102	8.28650064883916	7.7962356069649	7.82804324061173	5.54705454540396	2.50436981446163	-0.0282388529700595	4.4739059723779	2.98320427137809	6.20540072384066	-1.02177800096075	4.74488308829169	3.85538841135118	0.9562412075579	6.95719324000361	6.03821452192178	98	1	2
122	2.18693146885063	5.06358966999584	4.60875419607381	6.04763610657125	2.9304524856779	4.43484589970364	4.40396214198002	6.11144958721457	1.41927211981887	3.3779376831124	4.88894535966107	4.87287025323739	1.92047715947341	2.69197675211781	2.89086450340133	2.05567368033366	2.71235167798345	2.96684864388906	4.8341309206221	4.68345788818397	5.18787371391789	5.68355444861195	2.54549944069474	5.22129401186535	7.74826499236981	4.39799368463534	-1.74439824554707	12.3615133435841	14.8264519786408	2.61800814184467	1.24223612404023	6.19935998945962	0.477301563911282	3.0084319294318	3.54676680478991	4.55649639170012	0.916492336089488	0.266309284392201	7.1739822813317	6.54608423140275	5.30947860817617	9.09167605401296	7.65035212629852	5.28913248367536	0.300709472628347	3.96808511071369	99.75	1	2
123	5.24686212025694	4.95054539340134	7	1.9867900634947	5.89436630397695	3.84599224024183	6.65624973570412	2.06675649266173	3.38688811061201	3.87564908102597	4.9077386245337	2.58621273892905	1.70493936791275	2.01040780830404	5.3375392751147	1	5.11761668401463	4.8216744054646	3.49741940049158	6.47561479477011	4.23201475501145	3.80689771407196	4.39254474036917	6.24430878984921	4.43900537781693	7.36251239345542	0.0343205915349603	15.1411139591819	6.38412655615386	0.819089592077537	4.61399428008845	3.10071566695261	3.62146795183765	5.05408748081209	5.75619118698581	4.19920499758533	5.71698421843311	1.10284985235296	-0.92096897345721	2.44313682862409	12.0228803129979	9.1431774034762	0.694626586089198	-0.541886414718065	5.41521476200234	0.245905055083788	74.5	1	2
124	1	6.78250263722395	6.67877283348392	1.37832174912635	2.8971693900993	1.6891506650175	4.31936257071377	1.43183000548383	1.13026378236646	1	6.17100952563134	5.63361147687524	3.57866728019415	2.08768617764485	1.5935147792894	1.01801667485205	2.40377744730258	4.37469421660597	4.2452012850428	5.39648971706347	5.33645327369375	2.3626499321991	4.92534331870669	4.99396960321578	7.97434318012139	10.0792796301773	0.70722101197294	14.3042062077612	-2.79421666149864	11.3863674371901	9.04816796668334	10.9455937810734	5.2205340905933	7.78623527682222	5.85393768681985	4.80936781505552	-0.303940679317741	10.3494974324181	0.0825157420198122	4.57841235802289	4.07553265608136	4.42703066633517	6.16883368276295	7.39199946515407	4.71419313639915	6.60240551636295	104.25	1	2
125	6.35508690408005	5.22800151387777	1	5.79163471043465	1.87070339594224	4.42919529951503	6.72806344398322	7	6.16791466867867	4.83412419674988	4.52895806505339	2.10843803430312	3.03588568249101	3.99074842088682	6.58339952953893	2.50491583088006	6.78457105932171	1	7	6.29736974004989	2.72664690084057	7	4.88914789880721	4.60965799371227	6.72622617598826	3.64964449152003	-0.197303214219575	6.42630815477123	6.39711311104989	9.27835968827455	5.92531724231437	4.20934035905939	5.64886252817703	9.70289046947089	4.03245179699213	5.46201026719158	3.39801206099453	-2.64461218328539	-1.17876956874968	4.8422507386792	-0.592941446040982	3.55152613541591	2.72283095827384	0.606007034205163	-0.96462991515005	0.868665038830807	82	1	2
126	3.78018478992328	5.93494055815852	6.37027445557587	2.70280209550548	3.83872151844687	2.34313328671123	7	3.71423602551826	4.11331792398116	2.92081497359301	4.5499297563483	6.48483151389106	1	5.40764903879705	6.9743462013271	2.8747877114086	5.28583674667645	5.29975049148696	5.3140591756792	4.94346215690469	2.1276883664736	5.40659931695679	4.00093672592897	3.16020677933431	7.97177744275349	12.8575395535244	0.950583448583954	9.7356056725241	5.19184726401476	1.98238767283897	6.04554564575297	4.3210922177869	7.20824902222391	9.43639869094785	2.72152750998765	8.13568218891086	5.49538259895646	4.12320315700217	0.868590356833973	-1.42687962055812	6.12069924667475	3.34918193515066	4.76239101778568	3.12560133307596	0.762637640838102	-1.8478612504625	88.75	1	2
127	5.34327529896673	3.52440786879532	1	5.99463210562654	2.73543018740429	1.84853708767956	6.56657414020701	3.15020196393735	1.46555544863238	5.16748523117256	1.78840934657154	6.29411810090261	1.13248823131701	1.37050286484843	4.35994257302249	3.92572106932836	6.07493966928008	2.02076115051963	5.8221081372407	7	1.92574705869283	3.74608360270093	3.22004082312381	3.81817696224202	3.35227760496062	3.23421632444982	-0.873705383137391	7.09476193779313	3.59584494300018	0.48141802799741	9.97082877518123	10.9525441935412	0.437125605216073	2.24126354471231	-0.249626755463396	11.4826907283697	3.98830951850926	9.55569479222298	-1.1047698087549	6.10388253392283	5.02392231551066	1.72995030048801	4.03949155428184	5.22169850218954	0.36136003453133	2.78405083525703	62.5	1	2
128	3.99570054900112	2.68345290037241	5.6029081121084	3.89510970766351	3.62986724257988	1	4.9165805830368	1.44029973565451	1.49959858677184	1.90024719455179	5.96086671130174	6.14389113450931	4.74570836721836	1.25084022407267	7	2.99882352215617	6.92321165456285	2.65450880614138	2.10803431061603	1.27035069988363	6.17250798551434	5.60444332448113	3.23208798327509	-1.00035397282867	7.76311176361154	9.87125780529993	-0.822702846678676	12.6365189197295	4.34900328216542	9.20929633839364	1.55221344058331	11.6367244082024	5.62506442953891	1.78726827358144	7.57360139862101	1.6521980614393	2.73084853099382	5.474621067518	-2.80751562220412	1.82973506533138	10.4493901751273	6.41280001172226	7.83569510907824	6.84556107477924	1.79133245321921	2.71017567467342	94.25	1	2
129	5.81619379268228	5.50419169328216	6.82381784755425	4.03616549999866	5.88996078205785	6.06148685099386	6.89530805374068	6.10464037559938	5.49492093519739	4.04033404500829	1.6477889284665	5.39018972777617	5.01547720125238	6.59255972398485	1.18861647079969	4.7004439778918	4.36262748401108	1.8268690856982	1.24900084574247	5.16445722693682	5.94580527803342	3.63605657170232	3.91572364881364	1.35015030232408	4.63774956612735	13.0040267126458	-0.282466738954607	17.092439713258	1.3086138670988	-2.73087016236719	8.74311453782102	10.4055796698081	4.3044917725575	2.29121222178379	2.51979026718652	4.38027032240045	3.17361565362992	0.655363168242404	3.60238915363905	3.78539474900339	-2.32509476412339	4.97545031081703	5.12121721995084	5.16281255301947	1.95411644643511	6.34215598932114	91	1	2
130	5.80756809263735	3.9831491193526	3.29868140080384	2.50145090477213	6.49221977905562	6.26765615663624	4.21065383195253	6.62694612450414	3.48096999859469	5.02483471729765	2.76718745404076	1.79009870177852	5.73894776711901	1.03367530650346	4.77784330701274	6.16229761045274	4.80279201662997	1.51462511093822	6.07411844023377	6.42722439063243	4.62178468119136	5.59646398891181	5.25433709737654	6.79762828730159	5.43320077877701	3.82224766920441	-1.22259616471697	8.9349485244647	2.93643579120151	2.94384534538455	3.51145818254271	6.11125923264561	7.95346889396278	5.43796791835065	1.79629405820621	6.84921071430399	1.16287921289474	-4.03056823563429	2.99919335858816	1.13351945511646	6.24110772721947	3.24170836151934	4.79332191056431	4.22102740128003	-1.11979158133877	-1.44528290498419	85.75	1	2
131	4.51987371193197	5.87309007792081	6.53899302501371	1.99234612408671	7	5.46703316216914	3.36608221533033	6.15908104994139	6.65019974332733	2.49446757109119	5.28265613766979	1.80130513084073	6.57685540206806	6.8310208536397	1	3.88922430481667	5.96030276696701	4.02892911554114	1.70954955385041	1	2.3390964199505	2.8467839491654	4.36232061718351	1.11794698765658	9.57534085125639	10.1551243798488	-0.916930589440081	8.94589603228294	9.48234312565581	2.80355841881778	9.81100557934153	11.815168962153	3.07770227728746	-0.241784332810327	1.3494000485637	8.2040642443175	4.03443883766099	5.27595768136408	-4.5398441158736	2.05083011160041	-1.96847525033991	6.40634492771871	4.4216061607958	-1.73307314635215	2.99464411826835	2.97805605770667	93.5	1	2
132	2.84898865110188	1.1855725256148	5.62358579967115	3.29430687540089	3.07125807790091	5.44215262977533	6.57577597614488	3.74867094406369	3.97763105295972	4.4149670600868	3.41256443225263	5.30191789882977	3.74477803012555	2.6890664780081	1.21551852618129	3.22237258808092	5.48089446442665	3.92061801439171	3.15062203429542	4.67355604213364	3.15870202152673	1.22209678510116	6.90055033622971	0.778387670057642	8.73240604522462	6.60513482052184	-2.65527319811343	8.30522408387304	9.18499889203892	9.83552444841996	3.93033287072277	6.01056235428242	4.05159644917634	4.60909252859506	3.9235615669816	6.57627566016381	0.438739079864014	5.13374935553376	10.2997367977175	-1.02292607533184	-2.70026228730882	6.70987739639073	6.59601519415948	-3.1393136543943	4.9060005776715	1.50927190425281	86.25	1	2
133	1	1	5.51029605966001	2.59321106881046	3.80356016633139	1	5.29162718089173	6.76190020777622	1.33010096233249	2.85367404914787	1.44794467543507	2.76912711437227	1	2.89851696247854	3.85347301808194	2.87125829084271	4.27153773794285	2.97100680294904	3.22913308462347	5.28167220480409	1.16936000428828	6.86280136684171	2.23875920320701	1.99865231211765	8.66391557771597	4.90330033315603	0.99693062435241	11.6727230553113	13.8949626802982	4.34666088646929	2.24941053145212	9.72240164619618	2.25516765129805	3.15307647311512	2.50560056385413	5.93029363181014	5.52698045509682	3.01234447129844	-2.93123019978693	-0.313663951370786	0.208708503606454	4.42216558536366	-0.408116812212487	2.42535111760548	0.101593327398659	3.43188900734491	82	1	2
134	5.55900939101312	5.75596699957173	5.75632793170813	3.02451971562489	3.43822106962289	6.59956747099876	1.15574928667212	6.55240860473292	1.39856886360848	2.19359242781855	7	3.58899003192653	5.42058876257333	3.17888508967583	3.83705359852489	2.66084667170707	7	2.79260296354094	3.6747346436589	3.73628999630334	4.86916781441562	3.73464538291455	3.17539840381255	2.20582031152168	7.57150804306736	9.91224084912608	-0.262305553680316	8.33144382377689	1.60433605441449	6.81491281295184	1.91949284838726	5.05532886629294	-1.0915506769085	1.83843999886538	6.87249391873972	11.6736120140505	0.833805491920984	2.19154811243562	0.852490676112639	6.03971253170625	-0.883687700368011	6.06711808060791	6.5288519338005	1.16030502210871	7.5984210665112	0.0829442622247586	81.75	1	2
135	6.44020430165016	4.26629908791773	1	5.70824130629406	2.22399401100115	5.5856220544099	5.52061393537231	6.0630301497068	1.84880821716437	4.92179814780858	6.8191884818764	1.78106994304731	3.12660074300214	3.23568948343308	1.44657636535256	2.45976568662132	4.50358146813195	1	3.01886483883366	1.0575196219101	2.27303365550432	2.56612322442587	2.76054964459289	5.49316776300865	5.93322481563197	3.05230497559474	-0.496433115225429	5.98734873279308	-1.62011157870836	9.52490355402042	8.80779830220439	4.10118454939323	2.81103548349222	1.65480906862425	5.16063987930199	5.73632148376803	-1.82402111412077	4.71105802153424	-0.737786602747074	5.37519907691446	10.0361424164598	3.18875815643826	11.5980981315821	-0.797788893402171	-0.704815897245866	0.759344148884604	81.5	1	2
136	5.98717133190722	3.80795363386229	1.44722670422228	6.8364145124016	1.58597566297394	4.12624735457374	2.71661383646907	1.65102382539223	1.29571256896312	1.6926988692551	3.78225888034224	6.53447787821159	6.00266583975174	5.49413344307727	6.67315482280929	6.24250307208953	3.73698133595041	3.06935934497959	6.75265603014971	7	2.48442263844241	1	1.93686127862647	3.45609403617487	7.47800609838142	1.75417460577329	-0.611076128268518	4.27764734069887	14.8001367137576	1.36572510484011	5.08598119954344	9.63045249788216	2.22404363813528	3.66123082978452	4.412745215834	1.35817239206494	1.6629034955816	4.61750757868277	-0.00694119238382745	6.87250698831075	2.64663951980541	-0.118624398427286	3.05970316965771	3.55189737129201	3.82986923969518	5.89646213869011	75.25	1	2
137	3.92269676837587	1.0683502728143	6.85486799881522	4.47101783736765	4.98858681545206	4.56695531983814	6.26927834299511	5.43602865751506	3.47759809758117	2.05416271783894	5.07669464404685	5.46367272190132	6.52815569322458	1.55844309694695	2.92891104166	3.2621397794937	4.25416441414493	6.99950530724191	2.74338838961445	7	2.64751034425538	7	2.58960686645782	4.58728887918856	6.24281863951511	5.1823790803383	-1.51245603048483	7.13977896093485	-2.41746529652167	3.60390498318957	7.17969817291256	8.54390756535038	6.99747318991965	4.87385366364502	2.16205509031399	8.32776457851033	0.506622674666714	1.20063213082583	-1.1108891776288	7.61163590525513	-2.93551554108003	4.84674573677404	4.95245445977671	-0.0178419104042735	3.10272928316561	5.75631989321237	80	1	2
138	2.02704956335442	1.93552964370907	7	3.7593743898835	2.41381924140464	1	6.22965675965065	7	1.68658667839253	3.05919680530914	2.35795138840119	5.3757850253614	1.67662200368258	1.03894785714235	4.37484256552026	4.68267757590766	4.74260945897647	4.41013369524436	4.47948295455765	6.84126556721394	2.96495257911046	6.60362960719486	2.05700054383311	2.69864592590438	1.65867118092995	6.75660195804939	2.06836305485782	14.7681840425165	8.78866324248456	6.28988704811544	8.16709872044651	7.62970489459465	1.07090404231264	1.12053244997129	1.47012292140175	8.49338175368238	1.62799345943674	5.61255917924079	3.67238366750102	3.94837281118018	0.354361846748689	10.1037830263552	7.50966696626812	8.76197787819409	1.24171877151712	8.7240188962951	69.75	1	2
139	3.39776001050621	2.2961396500575	5.30317178773973	2.7155353106683	3.42384252937604	6.81456625547267	5.85279479331156	7	5.64854504484443	3.32312580597441	6.47569788456048	6.1498232086678	4.42079907059358	5.49819954266333	4.03868089731241	1	3.51929379298022	4.34390462551731	2.77185177348995	2.08414676835545	2.29580001519644	7	1	4.95583104296136	6.97086428842101	6.40093859116222	-0.755154928058946	7.8979028854149	3.71741102691944	9.47505364326871	8.43860852258089	7.97400780042896	1.80705065201006	8.80557881367478	0.772154168779704	2.92627707006813	5.06792803160647	6.8381270179767	-0.0696395041398282	1.7276045200973	1.36927615840447	6.68964868594148	8.68858280433163	10.8546255642066	-0.63614740700381	6.09820080756952	103.5	1	2
140	2.19845487332365	2.1464383439774	5.07522350284691	2.71295187341182	2.08231162388344	7	5.39806714259915	5.52153852116309	6.40888700691767	1.34143736792619	6.67615797724628	5.01952959530225	1.43395513361091	3.07406743144465	3.33126121610783	1.04503046767878	5.25957772329782	2.38222337242294	4.92424310369602	3.38731725897162	5.64374418547661	5.4529425600132	2.01824745652685	5.38460386064991	7.51704300467519	7.17077578037724	-1.35334836662557	8.39888763545007	2.35197287459345	8.87794795710199	5.35820252307542	12.9123545082989	0.833802598637031	10.1848208529313	0.908604130041519	7.25199918914492	3.7524368023073	8.01108417762292	-0.979313291331363	1.98996478757369	0.718362444149187	-3.68005624125392	3.91016346082548	10.3809670221556	-1.37651039173704	6.278859102075	74.25	1	2
141	5.35526668086646	7	3.81098810900776	1.16859324551203	3.34015414431838	5.98713635515025	5.56160765045367	3.6345367108834	1.44576747081467	6.63033833739078	3.73228921684264	6.71819622832262	4.99533355991737	2.91415063919541	2.3994658325508	1	5.03705307552456	1.1134474925159	3.41893460570474	5.43210795463175	3.22921042505947	2.99388852460238	4.51822282177976	2.23243010130681	8.12471868011907	12.6638010934389	-0.229846354012726	12.454990004106	3.32039828689772	10.703370625106	3.21576513260819	10.4634577067978	-0.576168109937258	6.08487133499019	4.78437962600571	1.07588691393447	5.29556642007491	5.83184366387354	-0.997969143001062	9.76930110644609	-2.53981813507394	6.32597554096754	5.88623437011332	4.26995800720537	7.82835707552105	2.42347445743601	84	1	2
142	5.10001097911304	4.75064930179605	5.80606682424999	2.54691100182165	2.12931528686599	2.15678171562137	6.97112827197548	2.6311101111483	3.96351195112567	2.13304410190961	4.41256239645445	5.84187829063032	3.944676183234	7	1	5.75497980696631	6.32432081078799	1.6846850928044	4.59242024498764	2.18475849954712	1.48053407354811	5.94166375778915	1	3.28803774418462	9.06578382044785	13.9113131469722	0.799726392518007	10.0227317550472	-6.0204797023785	1.59692885111295	0.362706610786927	8.38648889970176	10.6357355081728	1.40085453268157	7.06449770892001	8.24389989997956	-3.58079687653959	5.38281638850452	0.824398365709989	-0.39538836761536	6.130461445185	3.42091488238021	3.43576940765875	4.57741726683158	0.410820248491343	1.27830889014614	72.75	1	2
143	1.97245354663789	6.1191520233776	5.01872878083993	1	2.29028978258276	6.88042396065643	5.48589661790636	1.64926493969388	3.50260997437698	2.5157525237436	4.23247545275063	6.31682268832445	6.05887458384036	2.36861471253432	6.81068718954121	2.3529003278647	5.0984918129668	2.90094588351998	6.42943517362243	1.636759225693	6.63748886201584	6.84351656487963	1.41856551844226	2.93650849072588	7.25736923709595	9.66041509084389	-0.243249129837541	16.0566065457351	-1.71405336236555	7.15658182520929	8.66061217331885	3.40325236583726	6.62231638607811	8.44385454182562	3.10657519183146	5.28254484726363	-2.83568424687964	11.2652704470507	6.13123553784847	1.74531117977619	7.15955226644948	5.47910536066368	3.80144078660081	-0.91200071285537	-0.417027302793427	-1.30173374285154	89.5	1	2
144	3.49726929504192	4.13191457891409	7	1.55519859133148	4.6801497980866	1	1	4.22650906758715	2.60261304048372	3.93427628171515	6.82639644068464	3.52039069759746	4.61123749081184	3.32851437250226	2.70024061940784	1.6978368865778	5.1691690893801	1	1.70341305228724	5.17396230417993	1	6.67133936470724	2.24284991475683	5.9521067065499	2.88505525697519	6.67735250639289	-1.64466029876108	14.3315518974567	9.35481881908377	6.318700413896	2.17088192679267	2.87340012948164	4.71112047033448	9.22241394757298	5.19673298134713	2.48560666477867	7.44512797644378	-2.49440072228824	8.00234935013788	4.29096516450988	10.859932101131	10.9672046993099	0.369389078295749	7.45989160757053	1.76001713663651	1.90065721904275	68.25	1	2
145	3.95063396393997	1	6.353107125865	3.81277734713878	3.18972760056588	2.95205431073248	7	2.7088770535264	2.39429280040216	4.26023478976543	5.01740801956535	4.61260236504213	7	1	1.76204104498651	1.20121541527435	4.69404894985402	1.81324666216913	6.13350796423497	6.27244275652802	4.17487833944886	6.13321337498145	6.78162529481361	3.22332310802998	11.841693346486	5.6434251969015	-3.4065721084239	11.2503278960444	9.07855415278919	10.760720984483	6.9744022414309	6.77268315769169	4.1834186601422	2.34679267112286	5.34033784120345	3.93459176234144	5.79452655288643	-2.9329957714098	-0.249234724671105	-1.7844715257708	-0.521204706268862	10.464742006091	2.20666575126898	-0.323153138248872	7.69216638547473	2.8437369700127	75	1	2
146	1	6.41852825887729	6.77812045705325	1	3.83119667753344	6.93204988805571	3.69035713647761	2.24417056751709	1.68937428595162	1.86987646910516	2.87577757125519	1.27150685645229	6.53586828179277	1.37667487299107	1.87736982451793	2.19650547799479	5.36963282931534	6.50845325940775	3.26978294723465	4.31028044586952	4.64850653239629	5.31213075124014	2.02210965337598	4.77084025184957	8.8862489587783	10.7914184757886	-1.02973870028242	14.9652985123958	14.319820745154	2.65674709242405	7.79986175637262	4.94158449476187	1.15912618346683	5.99936632422886	4.04611378617985	4.61280404240906	1.32948142807567	1.37287507479075	5.25478158634005	2.96511474538651	-2.29513043433208	5.64322235886988	3.12122139412951	0.328067098658393	7.38923899342636	2.07046484763235	74.75	1	2
147	7	6.65102031457876	7	4.04723038693907	6.76277206171725	1.37845855688319	1.82283416630081	6.12784118363174	2.37571784523818	6.49875016739415	6.18620343976775	7	6.61844043382054	4.49913147437677	2.06874462834367	1	3.58812201692403	5.88152171799402	2.89770134112662	3.47317446635713	1	6.81881734434517	5.25302501393379	5.85546753555678	6.44113865097692	10.4349162782528	-3.228826968979	11.2271995641029	9.84833971879883	4.67466917786968	3.8868352155183	4.66469983559776	6.91268204262321	2.55406509154661	3.90392787044313	2.74511268086642	-0.882840359354832	7.05468180587525	1.44668075170806	5.58547177842999	-2.19404244849069	1.65996648042564	5.60747171678445	1.69987373894085	3.60375873689696	1.41608319414061	83.5	1	2
148	2.37430193494931	3.76571857406308	7	2.70107662259737	6.87925309807667	3.17396257656761	7	6.85800571955566	6.78465476560182	4.14179989349536	6.38436043152614	3.22784642265885	6.57496857097822	5.03773688974928	2.64370240821991	6.41484942702998	5.90463676251932	5.32345589685645	2.00614220507681	6.31683157863812	7	3.84892238886625	2.87318834604547	4.81670393468213	5.41460312911293	7.66026557833155	0.716344959269329	14.5932321768908	6.79439629273221	4.3622111184324	7.87170589545764	9.50181907354054	2.33071197125068	1.32141966030217	3.25645955950769	3.6059885113136	-2.32760590996557	6.41296460574396	-3.80914831668787	8.78891312554239	0.625436534219385	5.91036289636264	-0.864280462770694	-1.15943268755818	0.794130151803445	-0.757279801808212	80.25	1	2
149	1	5.21672215393649	6.08813314309032	1.25044487849977	2.63398881228332	6.12765359974328	4.72095423729403	3.9203261480055	4.83636481178136	1.92865142857726	3.63453070470561	2.64443602947324	7	3.35075439921911	5.33929761706779	3.26561071848676	4.58405870789715	3.22714992545522	4.31426123889382	7	7	1.65068147679535	1.22663397053804	3.36910048187632	6.20441361506346	10.0050802376477	-0.953810587209753	15.5163117659489	-1.02428664269486	6.41513295165733	10.6187917517514	4.02773549786217	7.05070816894246	8.54136482914975	2.43428009683874	2.00842914185325	1.61144224402917	10.7214296711918	5.66503147734864	0.801447836844244	6.88577811568416	4.36503636562069	3.67186273893078	11.4200851052627	0.0705454002761082	-1.04448820266154	78	1	2
150	6.43544435842554	4.21463247517051	6.25527166153373	2.41288318066231	2.52937019318585	2.60365656510655	3.21290925107828	3.25038883684085	2.94535884409509	2.02639250071405	5.38057757813611	3.22105708739018	1.26539971664857	4.09595528984173	1.34917260683198	2.2769476758154	6.18382297848234	4.00450526527621	6.16820203594154	4.20777459631003	4.65591151434375	3.79607722602386	5.64565730120474	1.7762693835743	6.27377211772672	7.84809099571204	1.62045867882245	10.9874324343255	3.18875809645886	10.7890721493612	2.97022727402301	9.53194601990627	0.562724268137338	1.89970280279795	5.84300609368696	7.84706747413982	2.61766754155838	5.1191010933814	-1.72200696983644	7.75301927638965	2.21482581649951	4.89899777955705	3.8047688126542	2.10335777023052	3.86481799914012	5.20464001611967	75.75	1	2
151	5.68672426413859	4.74102086288776	3.56248689173044	1.00831776537324	2.57521373139706	6.79503619514919	4.42785157735154	6.13645788581589	2.93619148208158	2.05738104706419	6.85710392010788	5.42175057171518	5.8890544723369	1.38121433214305	2.15454862360815	6.99807828475141	4.8727230140066	4.93797832807514	4.56038715953053	2.02597886358977	3.52527304901289	6.11574402426608	1	-0.487251169908623	7.76309843183913	4.80412072137771	-2.88120028659762	10.7972518228149	-3.0262249281619	4.87700532506492	6.2661116771641	3.83417862759969	6.07462303815896	1.8264455736558	3.77556182543405	9.25814254583758	5.44239387474895	5.8709786969829	1.72838176185838	2.33154341701013	-3.08287109126046	1.18993983403913	7.60969734549594	7.49902288547035	2.97299705918963	-0.475655657689546	72.5	1	2
152	4.46204074988063	5.59532353386832	5.32471649814956	1.07599006445974	3.95739910975265	6.89136858044506	2.88933861191508	3.11676352232659	2.46498814133705	6.23165942832134	5.52066332076365	2.1240908570252	5.53058818640527	2.34051294059047	6.92983334680835	3.69198634398202	5.66780747037755	3.2835391272909	4.00528105802742	1.99888461693354	6.66982480519943	4.46085231221775	4.9115296020482	2.80876455501388	8.18421031493906	13.1864613077423	-0.368946001973396	9.23501255333451	-2.82844549498959	5.72218529005276	7.35060080370369	7.03765099628214	5.25881062720723	1.82355461605178	8.49973187968473	2.16054136552474	2.35864610750455	13.0536848351575	-2.37684017929807	4.98016906945997	7.4189107518859	5.11007014933377	1.51840996298154	7.34369633533358	-1.05603182227427	0.884294324156051	100.25	1	2
153	1.41382273874067	5.78266213158331	3.63606626946761	6.4875570567365	3.32563318889572	2.64422762670327	4.26802915142408	3.9196790890812	4.14308083246529	6.74879893573967	4.24259647000556	3.23287328588135	4.39973465036254	3.28219344213522	3.1337187818001	1.23083284817172	2.43557991134999	2.55924246059421	3.07760600237383	2.73687996835929	2.35057443773316	6.66636298317053	5.73051892362272	5.60316373878275	6.88297580711433	4.72368254564802	-1.23766746991775	12.0171462475637	15.0454026157428	3.8006548267601	3.95527951185835	9.60952681573639	-0.183743182404518	-0.85972392146357	4.80721061732598	1.10651834061783	1.4361523452769	4.83222509883421	6.38894533831409	6.48661508887772	-2.80797958856672	9.17438781286848	7.60814868615347	6.41218857126098	0.869467315672641	-1.86546348030203	86	1	2
154	4.80700061249531	4.11572001165657	2.30554104158808	6.57264861784509	3.64688659909262	2.11094311752317	3.17921070584241	5.47661304872556	6.74218868756505	1	7	4.77981618734114	1.24730952696058	1.82125228991556	2.87199795736615	2.82478817507474	1.7504463461749	4.71628804318754	1	4.34447827902418	6.71800033847745	4.00669913177665	1.99683106982375	3.91312111329902	5.53785176746552	1.66051428557708	-0.683402410667392	4.9344750605258	7.92733029751082	11.6021141254406	11.7031669314041	10.3532026769513	3.37900674950315	7.69314207711431	4.64185387515091	8.76551065298261	5.40047510472053	3.8644201700558	-4.94049703486004	2.63779623145276	2.57936623842155	6.65216617449185	3.62774362400715	2.9695460890778	6.18501083100666	1.58593463335565	68.75	1	2
155	5.35053950969299	1.81195609571298	6.13833067509957	2.55456444773995	2.27643733893255	5.02787587707926	2.46446385851194	3.31234486893326	2.32880890147509	6.3510552424536	6.30056159468362	4.69679791607522	2.81361581970428	7	5.47356480415558	1.83490538794952	1.48221968692835	1.51440485065867	1.25221908046643	3.52811724605353	6.30155998753177	6.06257240744097	3.9554967398157	-0.9077154895579	9.28033280613652	5.6260389137785	1.63368922828851	11.9790261388979	6.88795238596492	6.44942288548492	4.46243066810712	7.66652764051083	1.2570076883457	-0.0303210462850638	5.90794626540043	4.46276674753822	1.52878313716828	6.93234718359666	0.0155878641689365	1.07733392212566	0.531454404750908	6.66907700781395	1.04960819257034	4.00151151095482	6.30174163090805	5.92290580794385	56.5	1	2
156	3.86562806620609	4.89836915362415	5.0115454413752	2.37297721490483	4.2731097443125	1.10696933101915	6.33717969260613	5.92797118597764	5.34612712661615	1.07344177037824	4.05565002980945	2.53735502065232	5.08576111133091	4.9071949170751	1.8801618101816	1.35333616991244	3.64636443996437	1.46648562896904	1.59171404358735	6.03044317667756	1.27943663910534	3.59112813868814	2.78985801600307	2.82987230399881	7.14816316726116	6.34810280901927	-3.28077386637411	11.4343406114509	6.66634283809179	5.15075807795119	9.91535698455467	10.6686362045197	-2.89645282892186	6.68297266861844	10.1135483870315	7.42235874750556	0.798881484038155	-4.64561663567501	2.07812670282485	4.08498658724475	8.04376610203843	4.50017199843311	2.53364363355277	7.64581237841569	2.14604012631703	-0.0544208905324758	92.25	1	2
157	6.94294351483542	3.54638145330047	2.98788348845582	3.57389961899326	5.83589815242052	4.71098473783429	4.39943742634635	4.58073650859673	1.38714967446511	4.195010702006	5.92135096691432	3.08612289272587	2.20647048993236	5.17738916336095	4.40943131191766	1.73209428469802	5.74799163035173	6.37207898071264	6.55508660100752	6.41750558698758	3.8502905921572	5.43094370751553	2.80981565093107	6.56157778042791	8.14027792895576	4.46803661177426	-1.35065841146497	8.47768718040371	6.29611483812618	2.77297707364254	7.51835206548206	2.38659262291645	6.17715091555858	7.99651594882704	0.923634675494847	6.71910516235388	-2.48061742486515	2.29936139462386	2.05142793536837	9.12157677403342	-1.56296040876908	4.21254589600606	3.52015642479266	3.06564087390234	3.09362544033994	1.83863674625303	81	1	2
158	6.96453431123505	6.15993990521609	6.97543635868084	2.78374401609104	5.61232706444004	2.58566518956627	1.52615589277724	5.79671633092249	2.26230066264273	2.94099625829289	7	7	5.82771768995122	4.00086245886278	2.19697019036906	2.72257023137122	4.7158731214885	3.71456811461494	3.94058284095674	4.97759486602919	2.71353818023133	2.85723928759014	4.71183203741919	2.98733841199012	6.83628828016963	11.206888925407	-4.11115634444395	12.1297073400911	2.9319732414534	1.33292810037352	6.70520152733193	6.3154051112416	3.84181215112182	3.16055838578184	1.27378417745653	0.810533151405068	4.9567060880677	8.10592505701809	-5.04047653928014	0.916169910856327	0.566366498549702	1.4324761095791	-0.0629424945594559	2.75895356201458	6.58159471418355	1.31205548805553	70.75	1	2
159	7	1	3.58202898961089	1.8000668979212	3.49516696169835	3.29078690441371	6.20741313241891	1.36887033422202	2.18622841985009	3.97731883399951	5.07312843674826	5.25388406553026	5.18975378109119	5.91447543469547	1	2.66692369741239	6.38498095281652	1.19226989189153	4.91517740776589	4.03480768691747	5.97645050202314	6.02369455951227	4.86126521070684	-0.469610701020887	7.53408676929089	7.59593193174796	-1.15864336331913	8.89218301774172	6.21566386894454	5.09828724586087	8.14286428442051	8.23140237412577	3.87743764005439	0.232810487494634	6.29731060874142	10.1836902671733	3.99058579177564	4.5535022260486	1.85605662639441	1.30959434187743	5.64279851109404	11.2119576396421	8.67437142275718	0.305157103442105	-0.80192915143425	5.4909761459637	82.5	1	2
160	5.82146237263334	5.61059728828369	1.18471689383376	3.7047006201331	1.96203936804096	1.08254334855125	6.15869937925212	5.18481596478693	3.51059996006085	1	3.5796920947742	1	4.40458731132075	1	4.43241415608333	1.5917055817138	5.69939687064828	2.88355440776514	2.70509916517559	6.55819756910752	1.93757619239799	4.05820449043383	5.64615475422343	2.64619915220427	7.44574978660185	5.33496916519539	1.71572195057134	8.37224307034728	1.07725936325229	8.56884903047837	2.50734834431061	6.18882444210403	3.14099646938992	2.77329968278005	1.29369571656151	6.99470841740015	-2.782596475879	11.1751064817461	-3.53417534216028	4.1550096822372	-0.269933396345421	3.54198689132416	1.15178408635786	3.1168512081241	-1.19509278576171	3.93153132051016	89.25	1	2
161	4.25321318826888	1	2.34087169689806	2.88794943483752	2.98998254014565	7	2.52411387567409	4.24091216465639	3.07241592409013	2.18630331041882	6.95484441906188	3.47457498784853	4.78402757857985	5.14773476436687	4.01791862653487	4.15508505287051	5.53664480438024	1	3.69253227112549	7	2.09764605285173	2.75068101665437	4.48252152144222	0.683204182703757	5.15884143680356	8.77925891570904	-0.180767149139618	8.27920508876245	7.59190543365551	6.35320011307022	4.98221910801892	11.9493693780454	-1.19881454798779	2.57385080032982	8.24246889326715	1.18186265035691	6.1319432149276	6.07938811466828	3.2994142492892	3.256647400101	-0.731231823758134	1.36283783059789	8.30602138285788	8.52904940421102	-1.769965582801	0.096791291629223	75	1	2
162	3.60316203122958	4.61028375794804	4.3390817511594	3.64413160738581	5.54485332689607	5.93475605610226	2.27520305126425	3.26180284419396	3.38955550610391	2.73304954466467	7	6.65817436246234	3.36749035276399	1	6.78342573461185	2.17478056201489	3.06902619888424	4.57659439589349	1.92913436045646	4.26172273638995	1.29744502341479	2.92777944484113	2.25466162481689	6.18092746560669	5.04510080756701	4.57644593601201	-1.614136509967	9.76336880716011	11.5047046227208	7.00420087608902	6.88937745694745	8.92432352076698	8.41622195075705	7.1905875522022	1.60416885232338	2.08905434089363	-0.311202978036624	3.23394210018391	4.24358931423175	6.54188316831282	5.62660833145226	3.90111667891201	5.16904028361347	1.29662576311278	7.15715413813254	-3.6017522634725	63.75	1	2
163	4.3816555068838	1.31206153020424	6.17908995774468	4.43057587564463	3.01867044570401	3.40415389436598	6.85587601066663	4.55365740307681	2.11493867763993	4.47085867340754	5.20192445517398	5.0537343565257	6.4962963100454	1	2.40742672321495	1.74956139763172	5.6204297398948	1	6.43536358074624	7	1	7	1.58482912041462	3.73578073181352	10.5538128957045	5.98368757266667	-2.91592367187079	12.3626563498574	0.709695270876543	2.13803933632926	6.35325044022563	7.10488954218904	5.66491733614149	5.68719701762224	5.108307176174	3.06346318508069	-4.61004674566233	-3.19911863267267	8.83093225408071	-1.06075404098597	8.82381928081058	11.1516946680674	1.25583194775491	7.1685106244714	2.6577429300642	0.723702318776085	80.5	1	2
164	6.05864091387674	5.09327528644126	4.94006961647133	3.01555557091918	4.09556816870466	1.05584968159065	6.30165262696914	6.48514818506802	5.22786472612581	1.51531629313846	5.64872487323924	3.39104697489519	5.32109231323684	2.6117630712395	1.72341625965656	1.82533063011892	3.94013197875596	1.08903725612673	2.19206668270525	6.35008789660827	5.29680361136827	3.48214008323241	3.57753458345785	3.06405205112681	7.80011204114703	5.72844620877571	-2.82466912672932	12.3495839231672	-0.151762488091065	10.6861104837731	9.65455160440659	4.42384228133661	-3.72756793014284	3.86354854108727	9.48947243394286	6.65870941569011	0.406576192047839	-4.05285688820719	2.45234803636046	2.7377184704551	-3.11920618988892	5.71906271622428	5.31047472638528	5.50123278928933	-0.547930896511825	-0.583177184573459	93.25	1	2
165	5.55434078814753	3.76661012552856	3.92123027427631	4.6803918046507	4.13505418579521	5.61311724278135	6.61226245010879	6.46896565748351	3.96605763535892	2.8735883920667	1.65233202320024	4.03356369956932	4.52147883125009	1.00616454498229	1	3.82709862795089	3.71911581406512	1.48410602774789	5.30094605033291	5.28843203994225	2.08115026429136	6.03461105121632	2.51332768605534	1.07816438611065	8.67581082935323	9.2957951076929	1.5710497126308	10.7282232014892	4.12110917923268	1.37291944354501	5.57250246169339	9.50639733083293	7.45869624079668	6.16467773304695	8.09800929510911	7.56737799788405	2.57268972290836	0.0793907711677816	0.520168120875301	5.16998140129343	3.51524877615074	4.56127619251175	1.66810511452191	9.69817392855803	1.7017979338539	4.49167958324931	78	1	2
166	6.07496474109103	5.60478867369073	7	2.52591902896237	5.59515622416861	7	4.4409940366017	4.28021137060017	4.75946804674202	2.452078047278	1	5.48598667504694	1.20698526011133	6.83814008175202	1.68717593230965	4.07619226008639	3.44092518267677	6.15178078685056	3.10193353931385	7	6.4733522596912	3.72181836873902	3.88126204238448	2.0804802283899	3.88837232839398	13.3023575898117	-0.680053968793472	17.6132515842303	0.869056956355142	-3.16324727657549	1.83853688128947	10.7864865651142	3.08274302421155	2.87612330939909	2.07839898113403	5.5850562887652	2.87794002810657	1.50377952189195	8.41283242742186	9.30387236800391	-2.10755773043954	-0.615808619816473	3.81619248640106	3.98296449589837	6.96153698018692	0.492406463552631	57.75	1	2
167	7	5.29306159688862	2.88834397046622	7	1.07148961681638	3.62506939177795	2.85851287477007	1.85044767361572	6.63276160789693	4.16176865098177	7	5.83724791538473	3.89291146383368	1	5.8259890058213	5.59044202176966	4.21523200649675	2.5231766123591	1	7	4.28261398207231	6.91618547799061	3.26498956892401	3.63337428656469	7.52410611043204	2.52040360590589	-1.92027900936951	3.517931747381	14.8904833875638	7.7994268279552	5.24021027765426	10.8701171377578	1.50807953823872	4.29803733982975	4.10603318455631	1.41536833932122	-0.191001260828098	3.55008567407997	3.21304539894148	6.01749669511003	5.76490767725808	5.26678462976797	3.45952332350081	2.71377978871939	4.19062085272611	6.78664559358101	90.5	1	2
168	4.06376437612236	5.82463021532628	6.44146930319921	1.95581489241607	6.98957988002518	4.32467407684944	7	5.51140612574829	1.27084997990576	2.61639694606117	5.75111301126874	2.18282107726062	5.05895764502127	4.75251276105052	1.10524407737235	2.14428196857124	4.58774929976818	3.4510685025388	5.14793796802457	3.47748055863428	4.58636896468516	2.31063304029889	5.92396916485455	0.451404160998373	7.86579507788433	9.09429587676308	0.575393881312544	8.03311219718769	15.3719046485278	2.03748543441049	7.12433629656151	6.43131568613792	3.89082551261205	-1.39805363622825	2.78121085942259	7.25295224942501	-0.27817398214092	-0.260273172357809	0.351296393449671	-0.54745114308146	6.36235667692033	1.17417708515032	4.38989075229271	-2.84092961912207	3.44070232647573	6.23726654001258	91.25	1	2
169	3.14554639145867	6.49530672020694	5.51263545467152	1.42540734195073	6.98809975932328	3.10480547181748	1.85410701078293	2.09872437433603	3.44668532684686	2.57213694917958	4.99475990465574	7	6.0983456716528	1.41368200103147	5.15391205474362	1.47000535204474	6.78652545675332	3.75919623103519	1.26618841633895	3.4338595397357	4.56591545057412	5.35707666202313	2.78023620777831	0.639662832361926	8.80465821219452	9.27860667092122	0.347145716607584	6.31085058966049	11.3656075287215	5.84923956585322	9.58002165700604	1.40572298294141	0.287165808991703	3.88151774350704	0.951932814259382	3.88978481789682	-0.924910477456355	12.3037411515242	0.757275923996078	11.6205513285081	-1.04518795322084	1.79522409279605	0.298068295332468	0.862951409212263	3.6514453318857	0.108333522588165	84	1	2
170	1.9316352000612	6.31639068507218	6.93746502676764	1	1.77969655023158	6.57800693166175	5.10284240374015	2.82669683124407	4.82112447953569	1.65702519274288	3.47902018948975	6.94246633183708	3.37362567702899	2.23726378857247	4.66189548018186	2.42794775262265	4.69996864584324	2.16831787973196	4.3504292773886	6.54634392296052	7	5.70914752431189	5.67307774388237	2.21095981345792	6.92664096683886	10.6360939919279	-0.9060819367365	15.8443621825048	7.69602031379776	4.02686876118977	8.68419226067819	7.58650133253079	1.63662764781795	2.76900782502908	2.11461964180803	2.85645536245181	0.849164985614601	5.3445609602354	5.72191962023618	0.979023250049192	-3.81452991361035	5.14808678495193	2.59895217043396	9.97140646262949	0.0618306569336614	-0.695806269578343	67.75	1	2
171	3.48736362592769	4.05418300591329	5.31571105025657	1.22734159125314	4.46109852915585	6.88535953654778	5.31438626826552	6.82384981490749	5.77631500211261	1.68690056326798	6.65538727706178	7	2.4610250727661	4.22633973053345	5.95161480924521	6.69339116408092	2.51794942292202	3.38086826329378	3.96103374985947	6.23980752282988	1	1.87784627019469	4.48020724514194	5.56432320117474	5.16459564125416	4.72346122556628	-1.58700379779381	9.10214426372896	5.87098397737449	2.07501224247588	9.43190045224284	9.43587430860949	0.566716177663792	2.294050427534	4.9713710452976	4.02177790264298	1.02817122501892	0.725382637882864	-4.30024438061367	7.3861573449695	1.14847026094447	5.19761744489792	1.30070834324302	3.16010946011776	6.39316998843297	1.77428245717169	68.5	1	2
172	5.32732934720262	6.15327777873901	2.49510504595116	3.38311620275857	1.16203836247523	1	7	5.3344398586455	3.93723712892304	1.31945379707122	3.33542844280865	1	4.84664251759294	2.58582024244852	2.4010010655424	1.78461833828852	4.07301385771149	4.02475234850365	1.97967296736092	6.2694376843139	2.84742164785473	4.9679779028329	5.68358799182477	2.40589052791353	6.04791743360701	5.2649290447794	0.323591106832635	7.75805193463577	3.75055964503206	6.87044125640866	10.460587928407	5.27613317120565	8.53728698056888	3.10999825455834	4.44678017829388	8.87152052403436	2.37226176626371	8.60174843301806	0.434070170928129	2.61311708432363	1.39080658605052	2.52991127070203	0.396227863559753	3.37650481146843	-0.257516033694533	3.64399460431314	75.25	1	2
173	3.7391754016782	6.34259657010768	5.11991443723887	2.48293953501086	2.86514378983558	5.68230284743953	5.3817227947165	2.46671884040645	1.01629721740149	2.16079318720818	4.89301577749336	7	6.96196799073654	4.78838368653619	1.78216194562199	2.09635682752627	2.16046409686977	1	2.68854445984777	5.34883736694092	2.8691509554514	6.68222257781559	1.87518901657973	2.72912559389845	7.29667199544513	13.4778717097815	-0.569366258051437	12.729648862882	11.8179311620597	9.32171004117313	5.92982533555009	9.87895186076422	1.58346204386102	1.90519619384183	0.625403863326199	7.12264303280086	4.92649658111075	3.88163273443437	6.66537343544603	2.43529086402696	-2.66607921791678	5.64124429740787	11.7307151559122	0.805995661440405	0.313385014448829	1.68981517157784	76	1	2
174	5.14870122055648	1.93520419563252	4.54151707173918	1.71663741493243	3.16328317598131	6.76068510027464	3.52029713035607	4.07464503692259	5.5332900404449	4.76541977219138	7	2.50419279954341	4.22472341068804	5.0910521294899	3.94828804003524	6.46285761324681	7	5.22484988601779	1.97353008244873	5.47144637392681	6.1950144266569	4.70774564775634	5.45492187852044	2.26239243000112	6.22737911731632	9.25539720446592	-1.08551953472294	11.6910271913849	8.50829392225092	9.39899886165861	5.49208780042416	9.9498418818012	5.6217327610166	3.03852037399303	0.142290995050081	7.37458184700345	2.41216623216978	7.92771528934901	6.29349199310824	5.73081237968754	8.82232539776223	7.67932807504094	4.99873706452387	6.7934751181034	9.7857189539942	7.30923137807998	78.75	1	2
175	3.29499455431802	1	5.9693013111152	3.36156051784385	2.89351431006617	5.81641904577796	1.30516477332937	5.88836565695223	1.64624792764868	1.9994694169695	6.2691390854156	6.76638213400753	6.42998285550685	1	2.97534681519588	1	3.70590265927401	4.08560152493695	1.55588610768546	5.75234041044522	3.41379302428302	7	3.99123572012164	3.20069541934472	4.47164469731648	5.92135555411902	2.26249657965228	14.2225392363784	10.8267438440976	5.41122866251444	10.4122669365898	7.40624105066568	0.511420584341708	3.76291673789472	10.5937584667124	5.89971460065524	-1.47840712886535	7.64825757831146	3.8488569643821	2.63075787664852	11.4799635996658	10.1315079993572	5.64627769966621	7.07286629340005	-1.10317570795327	2.15613219270061	74.5	1	2
176	3.73712075908028	5.68113315868452	5.44619054751172	2.25294044954656	2.61420326344668	3.30867314029562	7	4.4982604736777	3.2633667842101	4.04141414174444	4.79070422420832	5.91609325699156	4.28598530771303	6.19773928993046	1.21423751123679	1.82939491111212	6.86405346224936	5.47365599281995	4.03857343970775	4.77994695554658	1	2.76565971215297	3.50234835656006	3.85994281478421	9.44130430013502	14.4440504066812	0.686883471197729	10.0054742260419	-5.75376190220218	12.2086440529541	5.47800089016768	4.34586240428639	9.26619362511194	9.05491543517245	2.4456250163487	8.00970789221711	5.2068329303101	3.80337655349595	0.420373811177779	-1.5082269733603	1.48608739339675	1.36231985716311	4.42986716143216	4.03530276702442	-0.455981672375073	0.532068026185652	89.25	1	2
177	2.15240583690033	2.34943761680195	4.24337836056265	4.75662635601156	4.33692171170727	6.72812428120409	2.54598066156218	4.75198805055074	1.53109090742573	2.59336613807144	6.01226809560827	5.32538701274023	5.36392651386751	3.2449201367605	3.623092086733	5.8670762086575	2.25731264419151	2.70771396315411	6.40782627490307	1.41871410283784	2.72910773869072	6.4227247169379	3.98610118778897	4.96167393852223	10.8772071756089	5.93847414566879	-0.292451192322823	10.7921750694016	10.8270449829006	-3.37322185785162	9.97275632737986	10.8756236864339	1.75140204548342	0.503482998521359	1.65665770409641	13.1197625887929	7.02050146019267	9.71923775051872	-2.76401842972885	4.08885783229615	6.09864275023106	4.54488015657542	3.986793116543	6.79111318608995	2.15246978076429	-2.17593197298662	80	1	2
178	2.62820962141238	2.12232849007457	5.64337656928321	3.98763641128872	2.73743712621373	5.22652482566335	2.2988926204994	7	6.77344559095716	5.84195909785858	4.95976254258821	4.0226148858046	2.73199931038014	6.74473735612806	1.3701326902222	2.5786242394569	6.26417989148652	3.75944649025916	2.79799218886967	7	2.61189427971591	1.64800133028597	6.53950004008423	1.60848066874669	8.10342254555691	6.90573696414907	-2.24881475100427	9.96801349069621	3.03735810101804	9.73434184789319	10.5714738165964	5.45323371861131	3.88793431031337	3.06306978419377	4.02833960662991	5.87536828777718	-1.18311270293615	5.54361659016499	10.1265220080859	2.89298259820667	7.51677624209948	6.31827265630295	5.54729903192692	-3.90394592305804	5.21236689545196	-3.86114411809622	72.75	1	2
179	2.64944148878673	1.24190597471072	5.87237712826471	4.65048185091336	1.75782030823322	6.13258697717699	1.63708694320773	5.71230063245355	2.24308808835175	1	4.32827910169723	5.85155998291022	6.24679991294336	6.71111817444649	5.31440232807767	5.19235215663804	2.49624503740736	3.53139278511015	3.36823495919561	6.20279052467489	3.09062693270546	6.28550857560191	5.54507428157913	2.6084905037398	2.37319688009504	6.07947427592914	1.77427236660515	12.8565392093436	5.45088881042231	8.98180309027435	9.55601223624651	10.40436766199	-0.610780318537891	1.26221320638197	1.41419436405819	4.84082264302478	0.792945561188882	6.53647440073159	-2.85574733348175	3.80737129125874	3.5598747271332	6.96477631280518	4.51966756499299	10.1864572045722	3.62751660766454	5.83365865315979	77.5	1	2
180	4.17885817939953	5.10971718592921	4.15585734659038	3.4366386310177	5.31702308374206	5.67708159577889	2.09126095715725	5.89237174991439	2.24880680538518	3.32969817007651	5.99828007271109	6.00482763877223	3.25400073059481	5.42837998521989	7	2.20582968773215	2.65597469962039	1	2.42950630914445	5.43453867592661	3.71348706847811	6.40994217410535	3.23495284951526	5.92169529988112	5.14250292606317	4.81400332875792	-2.36486987246555	8.77927337674587	11.2183022294182	6.42969626694922	8.70598545173658	9.61798593646786	-0.240856229747331	6.65576785470644	5.11000734110684	4.19808829658117	2.33185638882714	3.54332048526006	3.6132317353643	6.12188684316656	5.24733121102126	4.50387860025946	-0.192633013719311	-2.29955663729869	3.58030739755894	-3.43810036436367	80.25	1	2
181	4.23216020360632	1.42249884128249	5.53046660510318	3.96472384888939	2.06098600670881	3.34990297295804	6.05831006135676	5.11494107211024	2.01414044197195	1	5.12834886282808	4.9678427742512	6.70097204564952	4.06350386151508	3.64628167155157	7	3.73915551001075	1.51325628354453	6.87828471468393	6.44405000156469	4.45371161236817	6.05260689070635	2.33204195869774	4.04301405415018	9.68304805718032	5.94945065219893	-3.24559479937032	11.9700156718521	8.51734507902486	2.12403178991114	7.3438333476167	7.1767956411188	4.22388585112034	2.66760367694044	4.83759953182639	3.17942607663534	5.1417340920796	5.18983820498472	1.01293289278369	-0.871573820525034	-0.846766108926351	9.94306343468966	4.84711362137754	-0.732391369949483	2.41464413596078	1.18947950820953	63	1	2
182	3.84466201846044	1	6.15198733816401	5.46483151926661	4.04043140416251	2.5941310190142	6.95553681922811	1	5.0698929680345	1.66689406903991	6.2691520739403	7	5.79047265015662	4.80557648792521	1.69476991815827	6.77352891355827	6.9151399608674	5.87745291941206	4.21644569706215	3.20031118100434	1.14841370652727	6.00014705113896	2.34415359386038	2.03453119745215	2.61024612364193	7.18973281835279	-0.249593825169918	12.0432944193006	6.86756929373186	8.83400603494506	5.78924955250519	8.37467198892203	4.21311228180205	7.67676957534669	3.72020278598512	4.04393610733771	0.480893402197738	3.5832226089982	-1.27097013953387	-1.10518380398454	9.25868719760057	7.08132738758382	4.07950873410958	4.57131844911784	-1.6907862320643	3.25405759342133	67.75	1	2
183	7	6.28577780780248	6.88070749675153	4.88402849948306	7	2.53143993556654	3.30902347620829	6.98518353810439	2.03882528239153	1.16945108005099	5.84955181029471	3.90599687026758	2.50769062526157	4.65724695415079	1	2.22382536748965	3.61803999046392	3.08975006361835	3.00185318119867	6.94773727000075	1.42992562776716	3.61189073444727	3.73792607734826	5.12467236270935	5.80365125504987	11.0177424519355	-3.08209270997914	11.2908396775402	4.34717557973708	-2.4038727028735	10.9584779970405	9.65962057865903	-0.333986810456064	2.14259162243708	0.535793627988864	4.13194858346952	4.48077822782186	6.44687834338186	0.748581684346045	6.70220351078703	-1.08883742322641	1.32373900142647	7.16628230846673	2.60827630989058	5.92259372613387	0.158670879618177	85.5	1	2
184	6.138764307333	4.79402814870524	6.2698499636898	1	2.14253748576014	3.68713210160158	7	5.00621952290113	4.37996879583987	4.57168832358409	6.97288480798684	4.17925669038564	1	6.10302282049796	1	1.50072480417799	5.66579604824052	6.98880575577321	4.46213265825391	6.09148268488452	1.84622226638729	1	4.14350707111431	1.05866589459814	5.47106872121512	9.29985206625326	2.32173971979222	10.5776103403222	2.17736492056616	3.40188428846416	7.23007137829825	11.1461987705609	-0.445228224063268	-1.17633232093922	3.42316156189808	3.61263410352151	6.25368682679643	6.81106299433972	1.07839105682281	10.7319501010346	-3.0728803437123	2.96162684889383	3.36248807151163	5.90313396632837	3.2264044038926	-2.74712439054849	71.25	1	2
[truncated: 5 more columns]
