# Supplementary material for: How Are Mate Preferences Linked with Actual Mate Selection? Tests of Mate Preference Integration Algorithms Using Computer Simulations and Actual Mating Couples
Source: PLoS One. 2016 Jun 8;11(6):e0156078. doi: 10.1371/journal.pone.0156078 (PMC4898694; doi:10.1371/journal.pone.0156078)
Supplement: S3 Data — Long-term couple and agent-based model data analyzed in Study 4. (ZIP) [file pone.0156078.s003.zip › S11/Aspiration Model Data/Aspiration Couple Population 01162016 074354.csv]

	trait1	trait2	trait3	trait4	trait5	trait6	trait7	trait8	trait9	trait10	trait11	trait12	trait13	trait14	trait15	trait16	trait17	trait18	trait19	trait20	trait21	trait22	trait23	preference1	preference2	preference3	preference4	preference5	preference6	preference7	preference8	preference9	preference10	preference11	preference12	preference13	preference14	preference15	preference16	preference17	preference18	preference19	preference20	preference21	preference22	preference23	fitpoints	sex	algorithm
1	3.28628347914923	3.77922014179269	6.580841440135	7	1	6.46616656691841	4.06800725591431	3.07269720520068	4.35720527331191	2.04103542413539	7	5.08619832928854	6.61525509409003	2.79953924438381	3.58179800500352	3.03051727836484	7	3.16196012812319	2.27099982745493	6.87493292040816	6.24903361118567	1.8980674036604	3.45050177148671	7.98766509566815	8.21728407939858	-0.499939831178581	-0.68248454776158	-0.237604489632471	2.62391975411177	1.38590684821269	-2.02173649636444	3.60549429577916	4.19244078426169	2.41063992082118	-2.38883704486548	0.0212462191028321	0.448438980079092	8.32864536205462	2.73698988479464	1.54674411956709	6.78843625714204	4.89918754268053	8.40728644918804	3.04801738148225	2.70395513912638	8.43391967786497	99	0	2
2	5.72019102701994	4.91943633199747	2.82329933666717	7	4.91345355699377	1	7	4.43653236521171	1.7844729233495	2.20246819075906	5.26769219805638	5.51191387462273	4.08922886859168	3.48756547373184	5.78571168147468	2.57263811570556	1.89937043544727	2.15330631556027	3.89894415268231	6.99000599607997	2.16319186239235	4.47579987444322	7	2.27870011818878	9.39632251113754	0.114624065592178	14.2827200436636	2.43163396580288	1.31158712650449	5.44232385488025	-0.480044111607623	5.27669442766243	-1.528225197184	1.68517823342256	6.69043719759467	2.5239837393003	3.54283903348248	5.93062945193008	1.56232623388457	4.31849714246413	1.56724683260929	5.7629588909027	6.02973869038282	9.22920282875595	4.63047026984477	10.1480760580731	105.75	0	2
3	6.35517929292563	3.82218049362236	6.39932996493518	4.34736329777033	5.07482111563583	1.75138985277591	4.26690816200846	2.74746308448814	6.79457859441212	2.95985166429482	6.93584321591526	7	4.93566186092632	4.25392806903828	2.55901296396821	3.70559410901584	7	4.20050569186615	6.36241335767686	6.13527554078318	3.60812154797752	5.31034493743372	2.98348876545535	-1.3023997747981	7.52633895430403	-3.9885495982643	2.34075977391959	0.773293596867444	5.65162634282402	9.25779725235962	3.06293120939211	4.28586306554601	12.1971303822286	2.46718151612385	-1.24262288947381	-4.32381435020925	-2.2918145068977	2.14239806657792	-0.622934504321449	4.2096812921367	1.83823671165666	5.35082348383102	4.96236530382971	-1.79735535580986	0.460163457034508	7.16266102143186	107.5	0	2
4	5.51898568545215	6.70534509319601	1.57665224395369	5.61604449364296	2.64206622391753	3.36936522617495	2.8668603650866	3.69504146747842	3.89106828945055	4.24255720242618	5.37260200507524	7	2.65440055542084	2.61008072045334	6.68905708520384	6.92129336730675	6.06435250623636	4.18700510739119	4.24915686958863	6.66671473114624	4.94816619640636	4.3876225952023	2.89964269282216	4.27204396017239	2.04026021865794	0.580379338440416	3.56617940389524	-2.36048519353049	4.70191252193942	-2.07645141808934	-0.604998857178569	7.87822808357609	6.74724757446607	2.37555429948015	4.91710801238154	-2.66091766248367	-2.41787968935975	7.09624966000436	8.93112168031683	1.20934827128151	2.00790814016332	9.73026434704055	8.08209959733989	2.4988175473139	6.26829541195374	6.92929209208717	100.25	0	2
5	5.71932891053437	7	3.75691820182756	4.7083831517286	3.61093120446986	2.92111994583598	3.32759947906536	1.43192465348544	2.61202882854674	4.66476040269413	5.62849190710243	2.65140544872914	6.27893812100079	2.09379736761086	6.1806716152479	4.75734186834958	2.15043374230212	3.12739034968251	6.70507622697229	5.56019116055306	2.0103615232343	4.37080848721761	6.32455131561485	7.21133660902893	9.27600831127236	1.9518517159876	9.31510448236761	1.02586953721068	2.57073774162767	8.44146066893428	-1.85488047320853	4.91548513648849	6.76682845396831	-1.35619818160402	9.16400020242108	7.90985906012436	1.52075541495746	4.30665142582486	3.37637125994893	2.42430306070196	2.44557051610334	7.69098177458934	10.5348638765462	-2.77410682562825	2.11263460675054	-2.90007839185068	93	0	2
6	5.20073799950271	3.60959220945367	5.97032913895348	6.60644465703064	1.7575696191637	3.35760408832815	3.32762531748259	3.80536410015126	4.90253960549338	2.2241878470311	5.0849888709062	1.79850608492287	1.74510457054289	1.7463494071557	2.94279255465589	4.05869041584859	3.87036541091116	1.99817612459816	3.91468501424349	5.17646911359288	1	5.81885662949672	2.19367108603123	8.62306173137167	5.6837075258423	4.72176096202024	-1.34436597448692	2.0261294284947	6.55031966415191	13.1925357515589	0.0234886595390073	3.10661034840837	6.22923070386837	7.25914972247676	9.70801360795525	2.34112844473467	1.69542574233116	5.65078295487737	7.28514156841136	2.45074421864605	2.60289673354559	6.3384512508815	10.9611318907655	5.13353558089393	0.531254100254045	5.46909625327236	99.75	0	2
7	4.7352660633987	6.86455247203404	2.07459198330098	4.63154828189577	4.49953129537744	3.29089319721888	2.67330980485828	1.60128836858986	7	3.53530842970857	7	1	4.56446092475314	2.12301896806814	6.83183536638101	1	2.70943069093478	5.4976642998711	5.03898331846693	6.79505704023002	6.55451400499881	5.62144639032325	6.82540275401702	7.5027624349541	9.58622487262445	0.931613638803851	11.0227181444198	2.03572272346268	6.10312891526514	9.04793531910423	-0.881148902846782	6.29089814856996	2.36038003106467	-2.28017185770596	8.9010724134168	3.74513727029526	-0.0980936961797654	5.64125655807904	9.1593075153402	2.84573080665982	4.39121361304689	2.05682351137979	-1.89450161628295	2.92444267147241	1.94408190368194	6.92734321109018	100.5	0	2
8	6.35555909537237	2.93122365789312	5.62719774204463	6.03409081686368	1.07238783078153	3.90453011561133	5.90814609817462	1	1	2.26842743133457	4.93241519883238	2.12492927135316	5.25765815626119	1.12610391356621	3.61520457209256	1.81442216222737	3.02774240830328	6.37086405023733	1.19838803083124	6.77380310905487	6.45929860045378	2.12444317213358	1.92916959368068	7.10305985349962	4.86458832465645	-1.90171353566162	-0.257948921499843	-2.08359519922013	1.35694586190211	12.0606430524155	-3.7159917777049	1.60091906490538	8.0689586505331	3.27339204901605	3.72507965855687	3.48922936064449	2.65238383634249	2.51419580725323	0.0953704462042357	-0.372787534310499	4.44093272517051	6.87575940370454	7.73615277723303	-0.973344043895322	0.406836618741944	7.36584902025464	103.25	0	2
9	6.44332689294967	5.81269902358694	3.17871149992293	7	3.86611644407277	1.76392398866435	1	6.63701575247999	2.74328787329393	5.46723414628676	3.50924637145234	4.44303501150668	3.44181842401553	5.58924664564638	3.19327055023701	4.30651377128838	1.54279828130217	4.20898108078038	2.30166572297484	1.61438908340424	2.01862444902813	5.73770269106671	2.88369434096162	8.88675386851193	9.65732783192774	1.95936941057103	14.4847515527403	0.847915656261692	8.03237918096818	2.55756828210217	0.621137521161464	6.81394498699847	-2.71583286712382	1.7706222197911	13.1646038666555	8.0967065584763	2.44357708899832	13.1649839556663	8.93764933776521	2.01735911880949	3.04933195413068	4.61838033529323	9.99751507551449	0.497358382043133	3.59342659721435	7.8709815974811	84	0	2
10	5.32717942870213	4.73138350564903	2.92401088766097	5.28678797298416	1	3.79885351820322	1	3.57047906285089	5.04483390223787	3.48849555668995	7	2.42300508972065	6.10729947929666	1	3.19843726307123	6.36672749664456	6.7168683866692	4.34580670342866	7	1.45012856170609	1.00683998777042	5.33728420307649	3.09017710249502	1.60600994984462	8.05018375789948	-1.4802486443359	7.53490258926983	0.330548778832178	3.35280169628706	-0.810006078791234	7.70522674367108	6.2859848831649	2.9577696149231	1.91276990460227	8.55501741237013	7.43670478194271	-0.329583292284871	2.24966189136837	5.62508560664861	2.95219598502435	0.655024517882823	5.32830493832947	-0.302582184568603	1.18674626137074	3.69704628384282	5.25738795771285	95.75	0	2
11	7	4.67434093091776	2.0310969627806	4.57994679566321	5.60330020574378	5.5032179980453	6.77392150480313	3.5307862918797	6.23779489675634	2.87621634304553	4.74621724817617	2.88778233627569	5.02554751362385	1.55798937859055	2.59385810646565	2.89192162499762	2.66518682479592	4.75196014658993	3.22566950350964	4.81572270124023	4.41609721009301	1.42296222438163	1.89615924824316	7.00424269084528	8.15844927355793	1.2704229090102	14.1152012191281	0.208939105906951	7.26142976620561	8.80016960788941	-1.69739048618328	7.70959631453878	6.54940555452524	3.24598492884934	2.42988265028754	5.3236517309297	-0.754588374493785	-1.71840744473714	6.25570520392803	3.30455302848654	1.27052615611024	9.21555941289554	1.31730726583876	4.50702896809937	1.93362366412306	5.55840282029899	118.5	0	2
12	6.96576138317759	6.68786570511321	1.11191549538803	4.47592846298974	1	6.06074728915896	3.89479638308059	6.03935163976747	7	4.29470865764157	6.41703238730606	5.84786598022352	4.41936313152002	4.40085169568533	1.11282142508072	7	1	4.70789164939379	6.63361311995019	5.08757334537515	4.96045293062631	4.94892688339324	4.77239949288716	4.1686052479787	3.19919819336547	1.75091579875836	4.87418464472735	0.166146838568748	5.11580361700876	6.49376620944672	-0.135517568692148	7.16790025471823	8.81435103612539	2.95468027603519	8.10312414509186	0.173210837416989	1.03702995401825	8.69917054282355	5.74537029178131	5.10638994757952	6.20896269224942	6.39797086138592	0.196490959412695	-0.950432331605753	3.1881528528751	7.87078920409072	88.25	0	2
13	6.35685009958652	5.78436776602361	2.56851309883138	1.1489639123155	1	1	7	3.94356595172511	3.43848023234637	2.92545661778858	3.89919599293576	1	4.01097892560018	2.04253822497522	1.91138995774897	1.0907195973118	6.50226338805338	5.45679082364486	4.43583876944787	6.09219601609039	2.94821538461841	4.08000949901901	1.44079900966061	10.4035181602682	4.06010038135462	0.377938650691212	1.661130103925	-3.32351676309686	0.426862570774944	9.13337910035266	0.239660991631469	1.90340156272351	4.3442913329874	2.84878824823614	6.77216003015118	6.43342503103124	0.230808396227015	2.63169297971277	0.731029732315265	6.06022688955706	1.65767674984704	4.26814285764141	-0.291337814223051	-0.734395403653243	2.77220286801553	-1.8625808463324	96	0	2
14	6.27935678224212	6.2680033640964	4.01540230327338	4.12856451801948	3.60256705379011	1	5.52116755882861	1	2.34440055642586	3.39694843616399	3.24189787837485	2.15710843635324	5.12547070710907	2.64865300805489	6.70365383722976	1.69583459058162	2.32597546719207	6.89330323153664	6.70333515993458	5.7816194048733	2.06099297282635	4.06220516640993	5.05858010851306	7.08074083233259	8.87936868862324	2.00638120479443	11.2718167826834	1.01518853999715	2.86348085932481	5.15249507350212	-1.11400848091094	5.56911176046121	0.74420852623721	-0.97246056088201	8.00635861524846	4.01896001599347	2.38072754573746	6.7233029036146	4.78267990866719	7.93887955631488	-2.37130987583375	8.10637705847895	11.3282019647534	-1.26391664356821	2.28183165282663	-2.56487395146997	89.75	0	2
15	5.7306452110443	5.62513770138551	3.88538488029491	6.45937828741563	4.63362780519128	4.64239650891854	4.58649373052797	4.59101377104988	1.92315280642981	1.54947006238466	4.39617186159245	1.81171946942689	4.22687804542654	6.31675419284203	1.53884189501487	3.28846745625396	5.40243988359416	3.17206623604996	5.35895568686282	4.10218280862535	2.58203461355787	3.79463762409648	1.86953436319116	7.75183069703354	12.5362511148078	-0.102773456039003	14.4835819829609	0.896360422237875	0.342000764551928	9.25575586752323	-1.30977047610388	5.58116001131437	2.79042914220351	10.4555274629132	1.1523222221478	7.7515888317655	4.8903728719546	2.92133292052967	1.86784139646945	5.19931829049557	11.6708721568631	8.1704818553977	8.09069252377957	2.39081471233953	5.10574696153064	5.79129025286637	88.5	0	2
16	5.50841283721234	2.86305326725016	4.09173758984829	6.42295832441517	5.68535492091828	5.93365604523532	5.88185650273142	3.93245548796269	4.18289466644976	2.25945898350685	6.52063635976333	2.88075000858613	1.92764424589273	5.38527070793951	4.24874103383244	4.09121669467368	1.41491420694876	4.32292643424307	4.72326631237496	2.50600831589138	2.15061017684615	1.03172333449181	5.93044219903493	5.78545384358941	7.37814011842125	-0.480358260674026	13.1201189007059	0.44770167169761	4.43683767294434	7.75517736272877	-2.14229110910134	7.71378867387523	1.13255308359355	5.79035656213749	4.22517332038187	9.37330765245779	-1.04284384280138	7.05203794901952	9.359927187498	3.34836818917065	12.9396305825387	5.44158657322602	5.96691577010334	-0.655409907140347	-1.01458491227143	5.1376095608776	91.25	0	2
17	6.59693259791016	4.13933574040953	1	6.23069269050932	5.04497185099577	3.02599594282232	2.75519895582544	6.0504526498109	6.95833572738336	2.10586870868228	2.99079429394949	2.03597912112653	1	6.23213424708442	5.70878743707562	1.76002437160762	1	2.59322823293002	5.17066235381918	3.60151376477404	6.83214255728099	5.17913837666724	5.22751677574405	0.784484126934597	12.6970466563095	0.839526986722912	-1.68591223393151	2.61574994987928	5.95219069711821	2.59491899951523	-3.28552627500687	5.17316174063562	-2.84305268058097	2.69824129718289	5.84464328958848	7.05258418015696	2.73382044903157	3.00350137532574	7.18340390640375	6.70986219021457	3.69523521760505	3.30221260767783	0.104371430139804	0.288766596380914	2.87017317518448	-1.87872426407034	102	0	2
18	3.784457356727	2.63155845374012	1.65796239390223	5.87482465045558	5.31530265957318	6.26885354931507	2.87186531468741	4.01224231788582	2.94993935117383	1.64172765818249	5.77487999069076	2.82601868191941	2.83782408518138	1.39636366407444	2.93222251599312	1.39086482070317	7	4.66735585334762	6.69518223584019	6.51702872787653	1.653440573848	4.00067193824103	2.11922412952698	6.7601444679071	5.98864490158024	-1.33294537659886	12.0128535799795	2.52362151721961	2.18145411039391	-1.17783717652788	6.09088293433827	5.08481534900862	3.49161806014665	6.96716636113805	-0.27215477920531	9.48488681950551	-4.18998381745714	6.55129805497497	0.954908665090251	6.28809476472145	2.34343349209766	6.57450071992052	9.82380690651343	0.166086519162078	5.35020633009288	6.90676455334167	84.75	0	2
19	4.87127063869302	3.52017254836021	2.32239175470734	5.88248313034696	5.65298013112394	5.67618942222039	1.41663859940873	3.78549970706984	3.25627582867773	3.80776169562031	2.51101001567672	1.34514392650327	2.25933184835081	2.27361266201542	2.01088788808529	1.35155245663694	1.42357901895594	5.61330263508031	5.86561175111518	7	2.3732302898985	1	2.99197712796437	7.97198307418779	5.25458418065753	-0.462737902719263	11.2428968583912	1.01769515263501	3.38097097183198	-0.202521234094391	6.88124534710858	4.53348554106138	3.4230477951367	6.55222760519228	-0.972466496117109	-1.57020467685472	-5.26608211092849	4.11402443757636	1.86192787743507	0.331855009760356	5.67424290422285	3.67726554816726	9.62193368694597	0.243958780498957	4.0345273027299	2.76210525451371	96.5	0	2
20	6.81666101912262	7	4.05997391600523	4.63662563896685	4.15088572046778	1.58310733161358	7	1.73936025663339	1.13818982796318	2.78133158240486	5.31361087847553	2.51272723809353	4.43793197870097	2.94552169313088	1	1	3.04011369164688	2.82297648421102	6.25252187173995	4.7453939884742	2.01666214822322	4.71339067462569	4.58421665877095	6.97197728042532	9.09243764343315	1.53355851006153	9.59260803274298	-0.504164858390299	2.94225164126515	4.04038331779752	-2.0725485230055	0.872681445690342	6.13019580351431	2.22522087311518	9.17353138974669	7.07610879531542	1.83232993434011	4.61769878839602	4.33590338522487	1.2506930078704	-1.83547895306403	6.02738596290916	5.82408566069908	-0.198607454295238	1.49901956061786	8.20716483572725	98.25	0	2
21	6.93137414035332	6.18440292626554	5.99641134626615	7	5.34635452029295	5.81535450234983	2.83222355359918	1	3.53985722416589	3.39999288540175	5.9213653660513	3.53676360357595	1.00084699746787	3.31547088232466	7	5.05554594322889	6.92420411261969	6.05930827838337	4.08735250817355	5.51740228267134	1.13069427442153	5.98265543690685	3.63002993074038	6.46020333417128	9.42520177726613	0.818833695795011	11.0026173323455	1.31017670458668	8.65859397188694	8.14536017976277	-2.01717008563144	8.20818280360612	1.62375821656182	2.97282801713119	-2.74311185309713	6.12593737621105	2.55039563190476	-0.957940011836681	1.34252548751855	3.76126391982638	5.37508051373945	3.95195914507842	9.70646721042626	0.648272969629846	2.22769496199312	7.31207829409111	93	0	2
22	3.14851620964842	2.71881088998352	6.04572456143192	4.49409379725995	1	6.21585000741451	5.96306539124164	5.52252326114345	1.62759620129992	1.81215677227085	4.86901389552019	2.66373734662135	3.04293087675612	1.59901789659187	6.50647799504564	2.25045024808022	5.7168322678381	4.81411939561096	2.11785708623524	6.29768482843656	2.54146720191728	4.58215449305967	1.35755417668068	5.81188459781346	2.96133993083772	2.37906731708889	2.15748389071223	2.87124636011746	3.61119519152363	6.47027722239888	-2.10873335323814	7.46350796857481	-2.23994401730549	5.34119259099068	1.57051258600686	-2.14458449585694	4.07557645479136	1.67336907636129	-4.16165832558101	1.40867995394101	0.196767012688829	1.83832353248005	9.14211560052755	6.11243703862126	6.67395837915345	10.5128599823138	96.75	0	2
23	5.59952781714348	6.47072005803521	2.28673518144526	6.66812721879397	5.24255587141317	5.19510755248447	7	6.9920275043521	2.00104890723385	2.265737615594	5.69259074985262	7	1.20894506608142	3.67828323451935	4.59306916674145	2.88711223679359	5.49560893664066	5.88469339589795	6.57888635914114	3.94343752291314	2.81091666327767	2.65502521301276	5.45786729206674	8.00644203113869	9.76890673712965	3.25710640183615	13.9159676516017	0.80126762499238	5.39152754300458	10.4611427956725	0.951773569059879	1.98550401300534	-1.24866257184081	5.55133349522483	5.42810679985354	2.14172593828549	4.81878904551151	5.75077544808906	2.24323284856038	3.31199370496008	0.940630953146302	6.94908433292043	6.80002359561605	3.38224003225324	0.513611600821612	6.71923143455763	89.5	0	2
24	6.52616596668966	6.94714242040595	1.90548647514645	4.73762852448716	3.91388517643415	1.10544174020114	7	4.7005495743405	6.5780852855756	2.83948080093	6.77774526427349	4.03274291678824	5.20626261654569	2.11484134525986	5.04911578574298	4.25173218692797	1.44032463014731	3.98780586977274	3.57236265856142	3.57899126744388	4.54232756535982	2.1279624360729	4.9541001356792	2.1561497020527	2.15482008962005	0.525352000624551	2.91221806683634	0.53768528437089	2.622862739611	8.59514729424256	0.382679327790017	3.53197535934666	3.6433033588282	7.87845932324362	7.16382950619233	1.82248618986558	3.03344593428098	3.11185727084161	1.47986496818293	-0.407765992857176	1.48507827788387	8.7065813560235	3.70950954810021	4.08842205279169	5.29021216885132	7.33004755469144	89.25	0	2
25	5.74904777169214	7	2.87741318330307	6.0077065763377	4.22279009676538	3.98095770398211	3.85497608946609	5.12488104123886	1.95299407933834	1.86220646554471	2.73676787670057	1	4.48336413838555	4.08680829634507	1.34396460820471	3.1453048308845	4.13071374013221	2.99185727606214	5.96769190909356	5.06268570988457	2.72474424975906	6.79753840445367	1.76074691063005	7.61632450819005	12.3292024162465	-0.5402391584427	14.8798784358977	0.830776734149813	0.398667305289705	8.71278820475987	-0.728368036515495	5.61865721324582	2.68173862124917	8.4445228662679	1.88226378376596	6.70378441183143	4.26236451545854	6.49221079995306	0.902347860800847	6.53656370910216	11.2577244002611	8.33972766749745	9.73955651534889	2.27321202260745	4.63919285923784	8.71878867571712	69	0	2
26	5.23933834037074	6.15840716457184	1	2.20279006394249	3.64967478781967	1	1.30752138367425	1.56037181112636	3.04462115716015	1	4.53396254187042	5.56433440446233	2.2629307445239	1.89637062865347	7	1	6.60487554962863	3.57179715823807	6.97738887525229	5.54466929719141	7	1.81094613289735	2.52301201765138	5.83596137256016	4.7574435918687	-2.89768070102009	2.36110164524092	-4.46833279669562	2.49272586278851	8.46487824663409	6.23768947304439	8.97103013800528	1.07375800399296	-1.80296487004314	7.19255433826167	2.26301957605374	-1.69921840448327	9.98892048865473	5.72247131016677	4.48211837465941	5.83203707855532	7.2369203961033	-0.0843346432304455	2.20506990160506	4.7343250772632	7.00985659000975	88.75	0	2
27	7	2.71744575201601	4.7526779027938	7	3.51119025542323	3.86532750293623	4.08453162345546	4.58264031746119	3.22824963661603	6.52924722430316	6.36151978175682	6.43272688079305	2.11836851647113	1	2.2686233078072	2.15268909441192	4.08121191330607	4.37154782000959	3.19516295443196	4.06216953182315	2.53302326078178	3.15322687930789	1	4.06074197720526	8.08434057541436	-2.74449606424759	0.353343829115887	3.43569761064317	8.85278723855771	6.55581187012311	7.49818050080523	7.02625158136431	1.69300602384294	3.27705386306324	-0.47601488731079	2.40838534783981	3.47309389096532	8.00977144711386	10.0640223024122	5.81604506212865	9.67615917791692	6.35797748698797	8.47476154706211	-1.6415818636008	1.0763704823577	5.89841701124142	61.5	0	2
28	6.08896492270125	5.92403618111496	5.21614514516722	5.87767357146759	3.2813100294941	1.5580349502984	1	1.50286957084158	2.72769939022545	3.65083806271335	5.02969505180075	2.37018302635894	1	6.74807034835355	5.80538832367423	3.18731276682179	5.85245922755446	5.96997858706144	4.80714512115976	7	1	2.66942120596506	2.46794323208458	5.28771309468559	9.6088186004725	1.13663085559891	9.00207738887539	2.69227756867251	6.06920921810322	12.243391610984	2.72079364026768	9.11420127322079	5.77778762697176	0.2358814300352	1.13295367968282	5.53894859542421	0.316988987280153	5.42284354756567	5.34942177133374	2.29012193558598	1.7806620133565	10.9408601554199	8.65345849585202	-1.27839576925034	4.76356126630237	2.3979670398058	75.25	0	2
29	5.85163277018716	6.18236442992547	3.59540916242467	5.02143644824227	4.30321610409418	2.41928687316716	6.02863967486667	5.42344216957838	5.59576693377809	3.45316558409967	4.16547263820664	5.43613937383452	6.27152294383307	4.09883485447061	1.96076796461925	5.81260635090952	6.199792578997	2.14721028264491	4.54216457204522	4.85092398924268	1	1	2.40688387113676	7.29916803391627	7.27264609368104	3.70144163809738	13.1651252438798	0.992029279373822	8.21519703336019	0.131832040823394	4.06195222024722	3.19825737819354	2.75906735551897	4.09362153122224	7.8664902925416	4.17279869880687	3.6983230315791	6.95024240521855	0.170028239665117	-2.72836999711477	2.04381604548706	4.36722196040368	1.18700564475222	4.88067538340043	4.82605726736881	9.14626745846246	82	0	2
30	6.02824532503243	6.52320027348028	3.79310417810726	6.04082372790184	2.8942446539765	2.41016654786452	7	3.3414488851884	2.59912177978217	2.1951898445728	5.13896578454173	1.98519246594198	1.53455164557186	3.47490863225758	2.05990920578309	1	5.21278767819835	6.4912957063834	3.41733137828012	3.35831972627368	7	6.77528040587128	5.60739587163097	1.1200371035776	6.04194158152471	0.919569213745124	6.65012833979989	-1.47153022295406	3.93321215231729	9.26669989618137	6.92548072967447	2.11163111354715	2.62987626070452	4.34239181170935	-2.01490873754613	1.96017479050862	4.79085206558228	0.382934932855107	11.3578948000165	4.80415964168978	10.4223331655312	6.2893137619275	0.381400855166725	1.92482925619145	1.79546338856918	5.88637618199122	82.75	0	2
31	7	3.24731965329323	3.3940984989164	6.19308837900828	6.72186463243452	6.45469054159419	4.95361453972629	3.4779909455802	3.73077197130271	4.60878141154245	7	1	3.37382007183806	6.79161873572159	1.84725406859342	2.75246868732215	5.64542036225409	1.3961996165184	4.59318934107635	6.51944814592411	1.12525979901972	1.84328578564127	3.06453316512253	1.45662454812166	8.0493591983395	-2.70629405882043	2.04048359916692	0.792147416513811	8.71733130466185	-1.13251446514162	0.872322116969819	6.89141799154349	-1.5133246079342	7.13099740930305	0.375813909293009	2.21708110050839	-0.255721065876849	1.14756982844154	2.43890177384152	0.995618796112139	7.20076982303816	4.68482473547096	0.51214065926178	3.96443276327631	4.48334163885565	3.65217780421047	90.5	0	2
32	5.77917954412288	6.71950063697817	2.35300614818235	4.59063286970233	1.75528678225565	6.04168071207308	6.32250794149372	1.93289752615602	4.14617567625706	6.88673374927756	4.2665909073163	2.69980515489927	4.20897666503259	2.30442562826905	6.31707318003062	4.49371143429387	4.00615710431196	3.77373442986979	5.76303025811159	5.51613752041513	3.47741987167544	5.59477988958093	6.52986337816822	3.61645042222255	3.9751635650516	0.114176311802081	1.206895288234	-3.2062383227885	4.26302506555534	10.3908647821374	9.19090328018264	6.72555917008595	0.929951457916516	4.81405398616137	7.25744232297592	-1.13936865124599	0.0850092389977993	2.58797459352185	11.0565315761556	-0.326061765449719	3.81711473915606	7.03410791865455	3.32268385875573	5.05161360082646	0.73313414011272	8.97994727847578	79.25	0	2
33	6.90516281881479	5.21310392137996	7	7	2.91323527207905	3.06006852642154	1.68907160979273	5.23908344817483	4.38135285934363	5.32737065664774	4.76936787886332	6.45677586646785	1	5.48570627637391	5.46327321406569	4.33984453891604	1.55920493569506	4.37109753387171	3.61714486119686	4.12225296431356	2.06595955153592	5.16008106564514	1.59926538617392	6.89047456779768	8.39655437631849	1.51175276807442	8.38181593877207	2.75343358681334	9.7226501630715	10.5646156856474	7.82134316338151	-1.09812192818763	4.72522164703474	-2.12232194173986	8.33878233927265	5.62957669917147	0.532249630084794	2.51882697953779	5.23297622401715	4.03109648896393	10.002669524535	3.15444001503149	2.24759745344411	1.80012016323558	3.40071496610684	6.47846552801406	98	0	2
34	5.62006773472137	6.19911849865196	2.4533999438383	4.89869173714694	2.6628518152633	6.98969013123747	4.59490433472569	5.37610669499722	6.37602244931584	2.53527331757386	6.98284353409014	1	1.61233158826944	1.30024382607549	1.73367489570177	6.43430026527825	3.03057548605756	3.59563241171424	5.09101566021755	6.10058869312808	3.68103259362819	3.42523377389457	1.0005440681782	7.39048746891985	9.7052040088262	0.212345458193861	9.95135019508629	1.33595977002294	0.419243077493505	11.6235497683864	2.00480073688258	7.72178265687117	1.96251115968769	4.34591314513729	6.13568431357429	2.30224768638169	4.19249691522641	5.59066097942305	7.02605928539678	0.82499665358032	9.16088539612993	3.75859893403426	12.7693087304579	-1.74426678416782	3.40884272686645	-2.08217498296954	90.75	0	2
35	3.85660906945198	3.30324582708618	6.69827741593707	4.56002035101877	1.27298227006949	6.61551913877094	5.23400163705352	4.59611642072902	6.7510404980317	3.74856798165989	3.71093940855748	1.44963671992895	1.07571803164162	2.91249692220718	1	3.67245773943054	6.51948805205106	1.51440649379668	5.50586843999763	6.51042914144462	3.50046835794458	4.61350358939789	2.68605768744627	5.74417979602745	5.53798218276862	3.58290502470774	0.984711159646782	3.04846332444323	2.89654804001201	3.36094216228015	4.32201904332669	4.55643210522555	2.17165127095623	3.94710953844972	7.36252024424298	0.456997063707851	1.00070272712074	0.648244478044665	6.84618292739497	1.71536867082566	3.48404563696229	6.03478513111061	0.396853317740608	4.67668995195775	5.50816473705258	4.74775875273425	91.5	0	2
36	5.83781105430349	5.73938290199902	4.57163412954583	4.66424424781367	1.52240070028711	6.94201559002447	4.87560108491936	1.76491660955717	5.77110411869602	1	6.96281537036	5.78559518110709	2.14226676514077	1.86267495210515	2.39322922687941	2.73120794373882	7	4.96519940459379	6.42843168351632	5.53459668706099	2.83408285962477	6.00315736519799	3.65248776246441	1.88177189999736	6.56169237040893	-0.600985249367106	8.13247485727483	-0.41557071455971	2.26951152380224	7.53255599150202	0.901755776323776	2.53052286637377	4.87143597950556	3.16105394574546	0.0904588707083294	7.40711601020806	1.36305635651499	-2.19835797246836	0.947032455559349	4.0014206130664	5.61108509597393	3.06079935924091	-1.5297786458143	-0.964120700101703	5.80002860946496	-0.722325010013468	91.25	0	2
37	6.4708655919267	6.22278942302152	1.35517656513164	1	2.63428214128702	3.85277498908856	6.12084662779795	1	5.63612536210877	3.27664856283353	6.19181560208566	6.14662836290446	1.41032115218362	3.44514405828944	4.12891207058697	2.51172414130103	1.82592506144883	7	3.6485040401198	3.25043243287951	3.88929436140053	3.81802788490586	2.51787040013265	5.28540865961418	4.37463063500651	-2.03322624947889	1.74449478602963	-3.43105121575776	10.6701377641117	5.26500230908338	-2.74359055528524	-0.884990259848332	3.33221947281604	3.07750171222159	9.08117462577102	-2.26263895225808	4.2697534902597	5.07188113782072	4.63354470320135	6.08315528282491	4.11152018137112	3.93668162735065	9.23684304561938	-1.41912304898874	5.03295438099506	4.9414531414657	89	0	2
38	2.90343580588027	3.30274471496623	6.01293079153834	4.78011508666321	1	7	6.00863791505836	1.43259033796949	1.36929335043628	6.38669631037725	7	2.1231172768032	3.50075858193794	3.00206534260728	7	2.93234493612604	5.62281285220969	4.17348757144059	2.48406064898907	5.57294933999405	1.26174244088345	4.123539360656	5.54280117128465	6.12605740408989	3.13453956182928	1.91043953355934	1.68840192683491	2.94890672606767	5.4434172165721	6.71686898581272	-2.34123805734973	7.84412781989741	-2.3593464164307	5.18066804286683	1.24855068550507	-2.6071188364847	3.18075016266655	4.25273807970596	-4.3028987725893	1.47368718559282	1.10926871642336	4.44963506362663	8.74772340063662	7.41723069900637	6.9984035613328	10.2066793263942	90.75	0	2
39	6.58807024215479	6.42384007078625	2.75546046738909	1.24438259080602	1	5.0377746027132	1	4.41198592383124	5.57635300741195	4.90831462364644	6.76266639960584	6.92640568867298	1.77923452031151	2.4709493001916	5.17392601510398	5.44109004438323	3.66077614556915	5.02033665135087	5.61886561369671	6.47858262466746	1.23828650749082	3.53330000489305	6.34433394000316	7.56901957170671	3.59373589409536	-1.10790681488398	4.78791242466108	-1.33435756265594	5.44120822156967	-5.50858352823043	5.64269329246015	2.63479019660292	6.68833441669681	-0.364265509978191	-1.51070589526096	4.68921523208997	-1.24689803642312	8.14678542320584	4.6319346085975	3.52514844985564	-1.0394129773491	3.03111530938287	8.46797907671499	4.75241774457319	2.6064327065978	10.2548846043657	105.5	0	2
40	5.87253743707842	3.8297115820777	5.44284866390971	6.15537179463971	3.96244693872048	3.71978393009364	1.367815904845	3.16141856411721	5.69431835859423	2.29550839710304	5.7968086872586	4.96864355360946	5.62479205115186	2.60797695421019	1	1.66711356388032	1.47324456632325	3.46544207252686	4.06276641731678	5.36765139394317	5.11090523304557	1.99198272791181	7	5.15981865147189	6.95990100981797	-2.22390482642426	-3.1466909063979	3.80334800751511	3.78124727167852	1.96066926508903	2.69953676175387	2.53643997858759	6.10303435185681	9.03259849548968	5.4923308500788	3.56499623668519	3.86626623818506	4.50641827670825	6.33384706991464	-3.10686499589591	7.91016373792337	3.965077135316	2.88235962434389	4.72876157807957	4.93326911551445	4.25826066973896	82.25	0	2
41	5.90864821600248	3.79236657416716	4.12164152241718	5.61051998906655	4.94769918940921	6.20683819212425	6.25634694211218	6.37384376264742	3.03535269424316	6.72139166144113	3.33375406953152	6.08843190263522	5.35255041017148	4.21406595541052	5.633508347896	2.72149735981674	1	4.83947859710816	7	5.5103861744009	4.8226636813368	2.52018994688518	6.67494193160941	5.11708936853451	7.29174424348351	1.13183317935523	13.6546689012534	0.571203918319682	2.97359178170987	4.67732392518749	7.53104892107216	6.3917260546093	2.60860862150648	3.54750315583451	5.59493499563989	1.71278569945382	6.91693422071757	9.572143380014	0.755122853100853	3.33197203290204	-0.577315139488657	2.89673326836484	6.2298231470014	-1.85606770778003	3.64459631855813	6.09698396178771	85	0	2
42	5.93813079432239	7	1.2014365036963	4.12637300238482	5.05012535911788	3.18953730681535	1	5.97018010674528	5.78100016733919	3.07454485085666	4.02498013987046	1.58875819082568	1.44742884955177	5.14768748050089	4.18213130577132	2.76112310526504	1.82511235512537	4.26815730605701	5.5918304075059	4.40694975374899	5.85245369199758	4.11296932073277	1.85862924504123	2.99400318844705	3.40640428197087	1.73103440190682	3.90645001603649	-0.672776551411167	4.2843780580738	-2.4078149834831	-1.4387283506055	7.85771674497184	-0.93646712721616	4.18126909892933	4.56785125593317	7.08290304196285	3.68001485862914	-0.271714632174144	2.98293516225262	4.5922498738086	-4.27643146403289	7.18408200536547	10.7748041619758	0.327997897826957	5.15110860896627	6.590550907837	94.75	0	2
43	5.69460086051391	3.92587322542443	3.20986114488311	6.39737483128659	4.40770001325321	2.613015229198	1.03416214937216	6.31627126947103	2.43121841872127	4.44623950392144	6.61845388349332	6.84276961047106	6.66344507542364	1.77814087243697	4.21184641534789	3.54606568988626	4.33257470166984	6.30723898491573	7	3.00664287393028	1.72324599451874	5.76655606844648	4.843302620231	3.92497283769493	6.36399795658756	1.8596883091307	14.8121330637395	-0.362060886805191	4.02936344153728	10.8479889291998	1.43126862748563	7.78169116380655	-2.61453839188017	3.34340186241701	5.96158402611314	7.01376890399236	2.60919070393941	8.51344488607477	3.08711597602528	3.5351162630414	-1.08688028533254	5.32175471063391	10.7742076807714	0.412379511150308	5.8534824715337	8.05212909149437	80.5	0	2
44	4.53444236498307	6.60533260143762	6.35925910435861	1.70134298843644	1.63534938312573	1.58690952949307	1	1.88467740274087	4.53865743049752	2.96098035815859	3.7083408220598	2.13407590014601	5.87211903816242	4.61288040999405	2.78224814509987	2.82686860472884	7	6.71333507272131	4.89838470199099	6.44323651189492	6.27191899889531	3.03465241811344	6.21722243876993	7.68591622344635	2.4855122317279	4.80193547897715	2.6637400398684	-2.55954233332787	1.65767727104122	8.72484436524261	2.85473554145049	7.45147361859567	1.83209156950458	8.76939084808854	-0.878766743837896	6.59934033365682	3.9626391746812	2.40894251153341	5.71683821371592	7.04196056673228	4.63900723646583	5.24374222323417	4.29006697163865	-0.122463579141676	5.27182369609516	5.43946451575107	84.25	0	2
45	6.35280999683919	5.0840348936543	1	7	3.23847819602103	3.74148695640648	2.16462537833539	4.82395284441894	1.22612515267518	4.22300808206407	5.92858161117173	7	2.98395539340877	1	3.33767514378898	2.20983525158332	4.780737509239	6.34768223250707	5.17894703679258	3.63071365038612	4.2699553073099	1.71444307160126	2.00105480690278	7.42158024933897	8.15796066060017	-0.756155300357291	14.8785876401264	-0.302336688229174	5.52063651066075	8.82278493603642	4.80800714582479	8.12918245074792	8.37745203145515	2.48490668824447	6.74614738586734	7.09069097873314	-0.990529632876867	-0.475145912324046	-5.41808869204231	3.38361313798584	3.05535952533258	3.13696904093511	10.5056084927753	4.68154353859142	3.53915665129199	-1.33569345751698	102	0	2
46	6.27694123202146	6.07189493314855	1.38084296384401	5.12354644414986	5.04064688378081	5.99128783337123	2.87482706319309	5.13211111235865	1.00893171820752	2.56965383805945	6.04417042619845	2.44325330490302	4.00274224512441	2.62831330853513	5.9532419875436	6.61784235814965	1	2.53668484704709	5.97134971943991	3.1414982825468	2.45912735103608	5.65420843882639	4.51399801859064	3.73931455075553	3.19919529342392	1.62795434272675	3.36916947790871	-0.447200993473563	3.81952020857155	1.62936498312371	8.24484334699833	5.97301701071508	1.97937761729291	7.53451738357465	-2.53834755600165	5.54921048267937	-0.972650555596958	5.51012824528335	5.16890991114059	-3.57264774242201	1.82345327812146	9.92312204797431	-0.926828513148233	-2.27538070336411	4.25886810772236	4.17690163558838	74.75	0	2
47	6.25007754355687	5.25017619005506	2.58228569085118	4.12862988472996	1.07175121265591	5.93891194166194	6.05680988474654	7	1.60897913797707	4.83122769374903	2.07778685281018	2.2985377026344	4.10135299425403	3.78608116513214	5.83566483822541	1.79865230447172	4.57730327330451	6.13110557763119	6.08309453213372	5.47176315861842	1.94192733954801	3.08921164033133	1.16819029179078	3.1877569178235	3.82947317826418	3.76581238285154	4.96145881046136	0.115317223052597	4.5556722506951	9.32560979551471	8.60887759528967	6.58230001565895	3.72356204605522	3.8078510895225	6.76952337538362	8.20715868179561	-0.687774517545286	-1.94175904762565	9.30501775239319	5.22611913061367	0.523672778517082	7.48789140365984	0.84544637087285	0.444559846547664	2.49501883903243	-1.66809396588063	85.5	0	2
48	5.26605775799775	4.37595879714515	4.92286340375184	6.16939534632476	1.59017338150162	4.90687730249089	3.72827109616231	1.84283888279914	2.29837795466492	3.26591293938408	3.90145425357379	2.84881772856314	6.72757615177659	1.50307094599654	2.88553583663001	4.09512539508936	4.11087487023743	4.86243138340077	5.97738852973224	1.50171431488765	4.5018054881528	2.73167142705155	3.78789360530521	5.95159041116054	6.92789811537716	2.91046280497402	0.00302919460179413	0.214362952491571	4.13434404385345	-3.09813961123051	-3.61038228904346	7.94432962276406	4.78992169604231	1.71062896815606	9.6504358303597	-2.2024776550735	4.7949776476402	8.55583368576154	12.2558266182983	1.32136838579816	4.68290358939774	6.76788184035895	7.32487459376865	-0.132134296062951	4.26750611269874	5.25667586626346	84.25	0	2
49	7	5.17256624302022	3.03883055606941	4.20769986470497	5.33963207377845	4.43132252570058	7	1	1.55905736906647	1.20604690957068	4.99342602290239	5.41794915419618	4.79948393476634	1.69129649767613	3.34132170656363	5.37575006647598	2.74747984746973	5.67399154164536	4.93624520366912	6.72251174969814	3.0860843005812	4.49783555829827	2.24426877716744	8.42356500782164	7.69363990135909	2.7753178543469	12.667629759629	0.583515712247166	4.34664111684188	10.8475604159719	-1.58343639057502	3.98773178486467	2.69277623039842	2.5607753740548	8.17940512930405	5.8606313275889	0.304959503838675	6.06456870549674	5.89283855750233	0.109714240839837	2.01456034864928	5.05584790993015	6.48973897440081	7.14925546604402	4.56102074815207	-4.06365452395187	106	0	2
50	7	4.59454402048352	3.52188346389851	7	3.797654346534	4.03071916755777	1	2.38037463240045	6.65668651891488	4.58293746766394	3.04538920304675	1.64128294452177	6.24425093919057	5.39407121368681	6.27655667486541	5.99583727311329	3.35954814406605	2.80546999663756	7	3.93928781547882	3.97660271733433	5.48291403538438	6.65885762951641	7.70608255345191	10.0190951162784	-0.576362024542155	14.0405495845829	1.75770973109385	3.85069564018712	11.1224209131254	2.87376958686	5.477344402257	4.2204254961036	7.47280744549756	3.50760728236425	5.94449770068628	2.60954173174782	5.88989803540506	5.97836133822621	0.775650658043283	0.632499412069039	4.63134916220536	-0.176058644497778	1.82825846726651	4.26343192619183	4.75705649093775	79.75	0	2
51	5.24121289460285	7	2.56626765154752	6.87981306718309	5.80123110676352	1.96569018651728	6.4103239690978	3.36396271510858	4.82382335125193	1	5.37422004860746	4.53807725870548	2.1663850008451	1.37521403493157	7	1.56352533349986	3.40194262188088	7	7	3.79752967839234	3.79701512562688	3.85185577632418	7	5.66828143531061	8.04122008928164	-1.88258212483528	13.4837310993897	2.05308685415727	8.24656153491819	9.93371860160492	3.78756468039316	7.80994678790547	3.64796031807499	6.45652027382042	-1.37567424783107	3.23242092503498	2.96453867078538	4.56579005774344	3.51840212604541	1.16675308029497	14.4202574028467	4.0863365242109	4.45886669153593	3.92639632839279	5.73809898396207	6.28291973406279	89.5	0	2
52	4.40416993361857	5.50867849931465	2.63905789516011	5.53892811704445	4.88393082391917	2.85575269918065	1.90495618710109	4.68059288492576	1.5933949656987	1.65592251265788	6.75456743408586	4.47865279890226	3.19261610004644	1.62086496840536	1.63922100384245	2.83758452673467	4.70820127075557	3.86924534942973	5.32192789169295	4.58425039612496	1	5.87177490126825	1.58017607812368	8.16133912371903	11.105458945012	-0.366397430799446	13.7878501565307	-0.0702992723416612	0.135092707100858	10.4703309449809	-0.191240348503306	11.8205846128899	1.62100497492214	1.84548963359269	-0.248661570078821	6.03736655709817	-3.91026426396225	7.00413412398739	5.94087382605852	6.07062883906511	3.52510981525878	3.3420344981489	6.00847370527532	2.39610370761852	5.23113054935135	8.50320617630064	87.25	0	2
53	5.73522040504307	5.71157553745223	2.50512862674999	5.4593600185876	4.37419208777184	6.51312560570751	5.50721947436142	4.0049638355146	2.27361122228169	3.1261825502213	3.81872196358848	4.76715090384211	6.06486397445121	4.56754774656898	3.0029375622803	2.02381102796395	5.91846390658574	5.60951639462961	3.22561431043587	5.84208271833887	1.11611790592795	1.88729524342579	2.32448462288514	7.43301284673484	7.56313756253182	2.07655013759488	12.5339736315919	1.21162091935681	4.36290803915391	10.8353503062769	3.64634622917416	3.13737280132642	-2.16224880824277	4.44575692894205	1.56265917936321	3.54282391166581	3.55538077577553	6.62561661740671	6.79441676505029	1.81786855262429	0.399591236221854	9.11247465828957	0.471763688076047	2.84915656765916	7.07091517959613	10.1346117035554	92	0	2
54	6.10887861175617	5.21961753463484	3.3766303215067	5.14122406894795	1.80185914595312	3.072057866896	5.87892014979552	5.00771257390009	5.84110976321858	1.16325239323533	5.743904829796	1.50611386879793	2.8531600263778	2.39784200735212	1.30869989061023	1.96003042456477	7	5.62197511353763	5.45699833939802	5.35614854156661	2.53770200948021	5.05329065985605	3.16499144766625	1.88288894165592	7.06417475530968	0.0581221978938768	7.56163556130195	0.139793638921586	2.07530354972933	6.06723532216035	1.29709877291713	7.03314428176833	0.655862738096038	3.10002410645906	0.881121486688346	-3.15003600521375	1.48712829147319	2.07453580856157	0.288683540200883	4.3640905371639	2.9272237084472	0.491562727873947	-0.989167212965951	-1.32539109257645	5.09600509157252	-0.466732798544357	99.75	0	2
55	4.81974407350873	3.49646951745136	3.12473156306942	6.11457515840712	4.41448748707213	3.48752604956287	1.32891372095779	1.39547875536034	1	4.21974326456222	5.3037932428109	3.13510537194253	6.9535921569159	2.33682208334189	4.67730783746402	3.91948143767102	5.217016278353	5.27624572559719	6.92785670165088	5.49679926094646	5.08913218003356	5.84703806157166	4.40295572344206	4.73795187205752	5.10555014999826	1.63429023952821	15.2143668660109	0.0719410313133743	5.18519172451375	3.85561096177681	6.90658543037947	6.74195644242138	-2.32829378541617	4.21983895151615	15.9109798681449	3.16753638733165	1.84958153378368	8.66867303687276	4.70599507112919	0.558248043054807	13.4738010093991	9.10557345518862	11.0274567674425	0.0174234063508281	4.64700102521104	6.95869680529091	72.5	0	2
56	4.02794439278947	4.81032767004692	5.7121631332583	2.97588397965188	1.42627798580682	2.74829756424547	6.3981504541378	5.97398558091952	5.07264872988311	3.60901989205223	4.63998878092237	2.48429153837199	3.40444286536531	1.15124269752055	4.18052735858872	4.80444525809363	1	2.03411068249513	5.86844668447092	5.07599915193904	5.91763486874043	1.35479380181311	3.74754265178049	3.93255112295593	0.474250059773863	5.45465170080706	3.2980974953372	-2.65873694995945	9.049443153017	12.2181571055909	5.7967997825583	5.40145042794672	1.87064132864732	3.23381336632959	3.04596107026366	3.82007271728516	4.32497840256999	1.11866076989031	2.38806951335407	-2.54967292782822	1.1817833901799	4.66314324150567	6.08866415244866	0.725354539021411	5.33218756137189	10.1885591380104	73.25	0	2
57	6.0384392366552	7	4.66663244362733	1	2.01937337415777	3.5434258110712	7	6.802586823056	6.11792710355599	4.71500634812729	6.22937848624163	7	5.06446210801045	1.21625197047765	1	2.26549828996974	5.06836709673826	6.57740364315335	7	3.73483901364911	5.60988952320506	1.72502665909906	3.56328403382781	6.36811563955072	6.18216122831536	-2.13760540809791	5.30014980518514	-4.11403159913529	9.70849909849624	-2.88576027022317	1.07752848259343	7.39277477877201	4.32894889355026	6.67929923160151	2.43132568477711	-0.477026630032901	-1.14318750476874	6.82621854905196	4.69224655419445	1.02170095549641	1.39537345614692	9.19706431719722	8.5383194497552	0.7507084895529	-2.00188062798379	7.88274457136124	88	0	2
58	5.2419968681829	7	1	3.12171403324421	2.90496047735436	2.69349090354402	4.13893565599228	1.2288197924991	4.2659408565179	4.50670348591477	6.4430125109687	4.38862647515334	5.74646481904307	2.00526938786242	7	6.21804611412368	1.81188363847872	2.37298095939008	6.30283587336975	2.87969479436586	3.21998696627778	3.48292856573544	1.30766027922523	5.8544739132095	5.4829107399446	-1.965318340564	3.01361786842224	-4.61259652883561	6.09950141368066	0.497491394018484	-0.290151707836751	5.13501247942448	-2.43400151279796	4.2432264300976	5.88558049410286	3.86689521884363	3.52709767040636	4.70304601367733	6.70694804200955	-3.79463104944794	5.61644950487626	4.59710241233823	8.87951016053414	1.25604696746119	4.72080066563443	6.86660294172595	73.75	0	2
59	6.58131117980281	1.49665031621212	4.88311677645096	6.0553644865669	4.7026040338533	1.31845379108033	5.42249975550768	4.8689920474089	4.34971564707539	3.79879167145297	7	3.38692576314884	2.68425583024498	5.32083459882874	4.3564975703347	4.4755758594754	1.15984337045326	3.90204209830139	4.69179975265823	3.52643931103047	7	1.22949382343318	6.76679226911418	5.64141763477223	6.7344246317014	0.852256362531131	11.4886231094902	0.59107644166625	3.99118546432332	8.08701314757539	10.1718257276779	5.56530710238948	0.102529534664541	6.0461402433301	5.68970969307892	-3.68295744260277	4.63299004797869	4.30451652743874	9.32469219253102	3.89332710301071	13.5675152989607	3.62046586020007	7.6038705034086	4.47798330060746	-0.202680648691892	5.71616585787253	79.5	0	2
60	5.99721710777715	5.01843015016547	3.21503628568017	4.82629348426341	1	2.33836897250402	4.94782962751958	4.56665430394743	6.21360676967728	1.2589052224055	3.10619729305039	1	2.37311823192038	2.41298737558161	1.99081785316753	2.35254307297295	7	5.84206684396671	3.86259947214258	4.90163491783265	1.52146187931991	3.49122959458763	2.7409783593219	3.22125596348926	6.14623607781773	0.264056881250379	8.58568674838599	0.855297058928879	2.74061258352767	6.18935444052547	-0.597793647472909	7.52728519070359	3.5890061263446	5.43736329992152	0.0348692656127897	-2.63141498153431	6.74641052779077	-0.761448742439202	0.724077698051738	5.08383919000077	2.55811767381444	4.05088786962992	-1.02822896270641	-0.318895348414172	6.21984910878746	1.22996729996769	94.25	0	2
61	4.03421649049401	3.38882369814807	5.36131071347842	5.72286337904637	1.8108930688504	1	4.05426269524662	3.43618281189506	5.06744903292446	4.05769152487389	6.04604977738795	4.10927844427354	4.70309399865838	2.89071381098952	5.10627874716228	2.32037101641653	7	7	4.55775829453126	2.05630464249007	4.28826012371853	5.08741778416365	5.22690166221895	7.51787884265494	8.10584450408094	-1.84579517504875	-0.712501451157441	-1.82017221520513	7.07365961011135	-5.19398774089661	7.14013082846045	4.95531924489826	-0.211606367303214	3.56030673281018	5.38467945415882	-2.99220278775282	2.23433170669388	3.24782796600876	1.9775204062867	3.62583209596929	-0.424195579844998	3.08389137028033	-0.368352247088503	5.58378272600759	7.20459026464846	6.75326793706254	71	0	2
62	3.07233406248814	4.04194240479037	6.6036745056879	6.33072195067967	1.35002817428341	5.9907054854513	2.41857899845771	2.37281102253891	4.14255815869764	1.9706702191316	6.83970796095083	6.70606531196107	7	1.37026220735973	3.95101837728142	1.25066583319848	7	3.35972597622997	6.06329494473907	6.10672125314311	5.31192399545307	4.71850263400415	6.22276810230326	8.08172605001418	8.35667657098187	-2.14343161135147	0.289155656834416	-0.53090193707764	5.63989708816542	11.6795808455492	0.782410564473988	3.74059401165359	4.3228797274257	1.97200941263271	-2.60736869508808	4.15237443698171	-0.949415320509464	5.13409711507948	1.81450186784837	2.77291153152841	1.31980289936097	5.01028327035787	8.39436454964314	3.65103913655445	2.19872573097448	-1.48467039867863	79.75	0	2
63	7	6.31247225084071	2.96762831312112	4.96764186159678	4.67831787776873	6.23261863408901	1.79518225561536	5.61991991010968	5.67253826798584	3.55270955075879	4.84063391311127	4.16087031659425	1.98127514676645	3.0425669690382	1.7208896736005	2.02359450210215	6.09566532656961	2.81362026780143	3.1711850621064	2.52191802240548	1.11107185859199	3.17122083012308	2.90903778916229	7.41534595271535	8.77133174701211	2.1107672368789	11.8712495776284	-0.274493601489088	2.38940343998052	5.26527262798008	9.11661311722797	5.31525988064912	5.63926480171457	3.57247582220437	7.41162082963047	0.41046135881129	0.236176542375222	0.400155306554503	9.06312944039615	3.91715485899337	2.15155767718548	2.15515458495115	1.60296842860079	5.75121169586332	5.94246306530603	6.74159680586172	88.5	0	2
64	5.50692499554596	4.38555346295427	7	5.67486336028624	3.03808888375893	3.7783258511007	1.2172290860005	3.97871741822619	3.04169712167499	2.27128265598196	4.37601246331609	6.7768284912537	6.65704348718848	2.65761256344252	3.46359836093393	5.84963559214377	2.13426754931017	3.86744295181956	7	2.52786359953914	1.23100098009095	3.76411631063251	1.69512753218746	0.410999489089754	7.03207036455234	-2.56886129864112	0.860824249448713	1.8206551630325	2.2627911083108	9.99071130662446	2.37561384149032	6.33852480671818	3.10071578843379	8.74510709855183	-0.351016419112726	9.52406543876692	-1.69239651809268	3.48381111093197	1.87705533581015	7.79991307807555	1.5570911721317	3.01637485154675	-0.188774490485745	2.03994488501253	4.90813387621454	8.48614389425404	85.25	0	2
65	6.50882375180638	2.36731061043883	5.1776601641359	5.27295722533145	1.0470049711098	4.64372616839011	2.39879863859176	5.28138993019576	4.22006180379832	1.23302758534572	5.83517105831769	5.00929736613098	4.22519387501246	5.77420905978694	5.81792182732133	3.61879430678751	6.49958173795146	5.22801724607577	5.93432754333243	2.12319476432771	6.6917353257902	3.44910586162553	2.43171953302388	0.797242650699242	7.26124765761582	-3.68900571719698	-1.94262064836447	3.95793431478235	8.81931127657304	-1.0819681992675	5.92710992392043	10.1197823588641	2.99914534665138	9.24473028311424	-1.36583026559344	4.57359524888531	-1.06710607877764	2.8010994670873	4.87419593522643	5.00168293552214	-0.67483387310947	5.28188322174667	-0.882325029043534	8.68845950842276	5.38903796068511	-2.06665993357741	73	0	2
66	5.72030499095055	6.42865395153118	2.99864130948685	5.92794111858278	1	3.19976074910746	6.98065215157362	3.37515096653986	5.15458788808698	2.8526031967133	6.33734540669216	2.35828792906122	2.70788634196988	1.21949408916481	1.4453010094135	5.61906052637443	5.96726880399799	1.10641097838036	5.77761392947212	3.06462538057453	1.33930650244124	1.37329380816353	2.86016705964468	2.85852101395991	7.59510567486584	-0.353566105335941	8.26297473601288	-0.592230059679924	3.42616198040735	-1.89533543202847	1.51315012481232	7.0949555443129	3.47925198336026	1.70140602757305	9.58833281866386	7.61563960041188	-0.449470072963451	4.02457682303641	1.41575666715631	3.50728748840232	1.16937124631437	4.07130684316753	1.59059838493962	-2.05879101058753	5.28622960975443	5.66338140849322	71.75	0	2
67	5.57582053152783	6.66079569808518	3.7601746829732	4.93780617696476	3.36132259540227	2.8533482701492	3.23947054017526	1	1.7788872270463	4.42412430747869	6.01048713049313	1.47831561883122	4.06294163592639	2.64658768521875	6.60410547510195	1.59822835546402	3.49737751620299	6.21765461427916	6.02068668400349	6.23518411737112	2.24434494177889	4.44687229939346	4.73892458452347	7.78085997661874	9.00793182929139	1.73106613517546	9.75702022579552	0.792308605962313	2.42552678417422	7.66487844017964	1.90256531345012	4.90147970421875	6.26984649871047	-1.65338828650279	9.14290033943572	8.56134652180288	2.63598121887532	7.0939601643128	4.69802794122516	6.75947346373727	2.64931161556368	6.08415027037405	10.8373718207369	-0.997923779696144	2.00609283257592	7.58628508466637	92.5	0	2
68	7	3.45697093458411	6.34346933502307	6.90740758260851	4.15081774309271	2.08160543311137	6.85855591060802	4.80282690821976	3.67654056092672	7	4.81803986413726	5.67447435252483	4.77910408247505	3.20061328498144	2.12657557066004	6.4875599326494	3.88600787619167	3.39339839224271	5.9133193672865	5.14237679996846	4.80399769211461	4.15409876451919	2.48508570587338	-0.582667475156034	6.62264603538286	-4.37750467570112	-1.28817738708941	-0.841026573376685	0.153948725173037	7.26645364003906	7.38797931144027	5.50351947884124	-2.97138106755127	3.47171745708582	-2.16953688133335	1.57142036592334	5.36017254710124	5.68636012518413	2.52857920155966	4.16342548551343	2.44461398260106	1.49585833433412	3.31389971749181	1.85850619940739	4.88339890726839	10.0517616642083	68.25	0	2
69	6.53675929157606	7	3.15471953042685	1.64102941446937	1	4.7806058009073	1.9404477322194	4.17769596146504	5.70117245863341	3.9680904381847	7	6.6446210903396	2.48312550309385	2.88276677631827	5.54374877409741	5.18064853053944	3.30526459544184	5.56257094111458	3.98812969203695	6.14086409309099	3.72228752744524	4.06497159981275	4.30902535119134	7.86512164666944	4.43513903103565	-1.33787380981305	4.57632468802642	-0.793450112600866	5.16746868125619	-1.64233261008045	6.96798568947693	6.08819414209748	-3.24421114527729	0.730640908104045	-1.28568015097223	7.65923903419986	-1.16218640747507	2.21527290901737	5.63395286444555	4.36426583906768	7.01738033301564	4.85753536532524	8.3423618147645	4.42431515092207	2.56983722903691	9.9131958050692	95	0	2
70	5.26165640715876	6.18222454160822	1.44674693386764	4.6285943848863	1.53188139543666	5.54794811662031	1	5.72230357429515	2.61492115752448	4.22802693159935	1.81612396076566	2.13089655361864	6.80943923495198	4.87236708564608	6.29146176049251	6.78440100162458	4.35125351756072	4.04306579493194	6.23978754312823	1.03411247014317	3.64790272966935	5.97794584447203	4.85642398870256	5.63221109031584	5.17820493544446	1.0844390187775	2.2552564632178	-2.35077339190605	3.25966323185244	0.819028237625854	-4.58658525353542	1.14538897647353	4.53444218147738	7.90165882245475	-1.90349512567569	6.42703261065581	2.26907396716699	3.79191025265041	3.33936489836287	4.71264060370074	-0.828070338081944	8.83318440614027	6.5271550689962	4.51327249569836	3.1525580185074	-2.86564627291824	68.75	0	2
71	6.71771484936978	3.86880680051525	6.41874103644873	4.27531382096118	5.65309416334672	1.57893478773626	4.7787194671805	2.22744479549291	6.44839805785398	4.69284171424789	3.51055321649245	6.53855721857555	6.38986099219974	3.88420195905078	2.25435561267356	5.14525794132565	5.06864108629059	5.96141250905769	7	6.06470710861042	3.38973558230727	5.01367923022465	2.50515748537059	-0.757298684827899	7.46465759481672	-3.74056680160515	2.01139070199424	0.992429301070929	5.89131319646716	10.7432100641195	3.90794792275058	4.91745660185969	1.72896591494361	3.70004682125362	-0.906142374574386	-4.91670565192281	3.71997709834446	2.78559007437324	-0.120932522850605	-2.89869484390334	1.07613311803397	5.01679640561729	4.82993282602627	-1.39806877847249	3.60514575590657	6.83140699376237	91.5	0	2
72	7	5.71301113850065	5.87188581082883	5.95515017735982	2.07096290170065	2.25600040253537	1.05026809330958	7	6.1062116486522	2.54505296797596	5.88925638295642	2.10777294415214	1.60567426536369	5.29131660748786	6.02313186539826	3.76987735886506	2.57666223924312	6.09175639715115	5.16457118890505	3.08344516682679	6.23687531937333	5.20486160949508	1	6.00097706964714	9.16260845788653	2.03160091943763	8.96429068289883	2.94009407500299	10.0812335316772	7.27276313166678	5.15600171598069	7.1850270002087	4.30295988213476	-1.91557973762957	9.47786905291965	5.22785526863681	1.46606996611387	2.30126359948046	5.08593013560516	2.80875003942682	1.30023781045353	3.97036541847691	3.7070089197743	5.5051438334601	6.38706660309299	6.37005914645688	77.25	0	2
73	6.85325729051581	3.11332961791103	3.83460034198607	5.81399626924342	6.85923097728774	7	3.91321117866003	1	3.8080282437993	3.46513217964863	5.65307240898234	5.26999991359109	3.54793866196082	5.69196291049034	1	3.23485156874003	4.44945582000383	2.64533480875275	5.46823774716246	5.29869765407132	1.90374392710305	3.61523472656284	3.30155376875622	2.40334329761735	7.27740020711718	-2.18788788774855	1.89136232932112	0.327756112061335	2.1669803637274	0.0834783759247406	0.456859919941582	6.96117936498206	-2.2055669710334	4.19600640454646	0.018050630270019	2.52252724032021	4.80191494759961	6.15375169808551	2.18515066519036	8.15450170959425	7.16300153994408	5.10383193961147	3.81623931207923	4.16414160316408	3.86675010791438	5.74467264754579	71	0	2
74	4.6470809699831	3.24971008240345	6.80774128737067	6.23196861719729	1.92181404671009	5.09003869931328	6.38170330704048	6.21869173436259	6.21513406491431	2.37893466454587	4.6546271259777	1.61178816883262	1.65912351739614	1.45479344266431	2.54876857656283	2.86951105109896	3.32170947604611	4.56870494612123	3.41029280613859	4.48131086145905	2.66651128606884	4.55429760191661	3.15712621009086	7.82595485542775	7.30299877894462	4.09115718033644	-1.38407798773765	3.14807023058196	5.87537300798119	5.34850728040245	0.0161278031604653	3.47965341557941	2.08383079649491	8.02438872037763	6.33404469151302	7.45841073724025	1.78823714093862	9.44626597831053	6.69797858565909	2.84490118928323	2.5366464065736	5.80896365610515	11.0418775352382	4.60585308928016	5.92084687692499	8.95786213665986	91.75	0	2
75	5.69012779234361	5.77103621280849	2.02870383927414	6.05352387991417	5.34884026351972	7	1.67891171992017	7	2.25727005621244	5.21584031119177	5.92715374325957	7	5.92549344461839	4.23958485593895	2.24878398283269	2.2671817826648	4.8728008971971	5.25402608605458	4.00878700973861	5.18096810034355	2.89991553586572	1.58488054929926	7	7.59949131704633	8.9637736239982	1.90031331675383	14.8851963700008	1.04960258236432	5.56925923967132	8.83138285748148	1.42666422204403	1.45645519318638	-1.55787535331357	4.69542845564282	2.16849035779615	2.77660364535491	2.43785495149213	4.08070983137037	-5.91347238099222	3.38570225395304	7.07803037399064	9.38177870973721	6.64830172648034	4.14272819152629	-2.100431371531	7.11195727250469	85.5	0	2
76	6.37352517209827	5.74570238807438	4.57858563343522	5.59304292746887	5.88946391639086	6.67452855866514	1	5.80828209635594	4.06430291349696	4.97509617726778	6.34600977652668	2.05327270898602	4.5195047209725	1.91719141353803	4.88835882920445	1.55593164869848	2.82272522823213	5.32836373532662	6.83859576142353	4.58863875299134	4.09157595728521	3.15190733343254	1.60486347684987	1.48795037411782	6.88455553023107	-3.08140583872487	-0.457192454614714	1.28226885316906	2.93235301302371	-4.94166791614275	-3.65564215967469	1.1194243378134	12.312114948699	8.67736163000352	1.72855266688714	3.68479142055372	0.356142929809253	3.64359985458428	1.32132447752426	9.30504520590796	1.1076397783946	6.30389713273926	8.63968892700992	0.235716402054274	3.62071314164965	7.00269775287227	78.25	0	2
77	5.87611695272249	6.21641276020081	6.52088909220232	7	4.91745098385594	1	1.25043202876784	4.73765630491119	4.82121139592083	6.55331244504096	5.20655994750931	1	2.58314251118433	1.79666126931945	3.43003996383412	7	5.5023875238481	6.12601995573024	5.13935592212747	5.73331789981194	1.83607584463997	4.27724131235257	1.5868553213317	0.408129737377932	6.91474819116588	-3.38816724316197	-0.0173632168011742	1.62897453959822	2.36985374043586	0.694694924953577	-4.23637690760181	1.84378320066975	2.23632781775303	7.26631411887288	6.20509822647009	-2.88637920401428	3.86267493578923	8.06366273118827	4.24653434811327	7.14629480364635	0.552253225136992	9.57449729510608	3.66858700218837	3.30349080861436	2.043614215238	0.337228893030654	79	0	2
78	4.83533240735728	3.28472124956279	3.74677393141707	6.25054157751811	4.29024206057945	1	2.00193364733316	5.06618284376654	6.46027092616336	6.95066665544126	5.2879522345663	3.50079434301156	1.13662635953226	1.56357215337637	2.0689003147976	3.91798332408726	5.5560003914266	4.62600341453256	7	1.42113324123253	3.97788885694743	5.91089031342374	3.15589370750593	3.43407047364648	6.05648674189439	-1.34239143106331	-3.56123038694252	0.577139021497312	4.47468118628521	7.03095972679221	7.12221208416264	7.41787206446504	5.26174825431006	1.49645635946244	7.26630849570154	-3.48940895235061	2.12635559330913	2.37135088787489	5.61086213970958	3.79897473701867	0.0437164894356187	2.9758817935887	4.85288337308565	-0.521449596986142	3.00968447679625	3.90464418723436	73.75	0	2
79	7	6.58728693992907	2.87246674087055	6.76403555109424	3.58350210314088	1.28003304847361	1.46722331063081	5.76551512541197	2.18578705425526	3.06529565541001	5.00252633922775	2.4143281140733	4.18146391151466	1	6.48525574510918	4.59978680794882	1.37094003680896	5.55047265573986	6.58728996442471	2.02652949491594	4.87689562822522	5.13562348471204	4.81156735828775	8.43643198350505	11.5634566611339	0.199793871534351	14.6815397145488	1.10859008628371	8.09513285988842	-2.17713671564307	3.4944160758192	5.7765373629677	4.28271179830698	-2.86340643567398	1.53414201307731	3.23007779984243	3.35555986556318	7.27810502514757	8.14509576536624	1.42631483418552	0.0468964274899922	10.2329893770666	7.31815502346535	6.70282266247544	4.24999379105036	8.5285807115294	70.5	0	2
80	5.11225335929755	4.36037199811595	2.4251731853368	6.35448954649765	4.64968970707439	1.61427417054389	1.4202328267936	2.49124464197162	3.35231161167195	4.02949654791793	6.02814882241593	6.38742852215001	3.35326799116574	2.45107967192358	3.35379459805299	3.40267127592086	1	5.61404405115687	6.34029263912356	6.32546957036824	3.37796725999547	5.20848621058032	4.92632407973946	4.36962473899396	6.22753064246417	1.74481445160444	15.3551887427368	0.143034134142327	5.93621455234833	10.3279481838444	2.43305861837348	8.30180651016559	8.67220397976397	4.48892793964304	6.15753076463526	6.8234142929537	3.22047188956949	10.4321270260311	6.2148135242844	-0.0699204471607021	13.6597246700507	9.25434851791415	9.42519951726819	-0.15162802359599	5.0769752164132	7.36786172745554	74.25	0	2
81	6.75869022038884	4.92051252671849	6.85801621929281	5.24995564992166	3.1688255996706	1.84957080794281	1	6.38378195065079	6.28035516696217	5.233759858251	3.00665868136461	7	1.22575861361129	5.73379230473457	5.51335970743887	2.59032590706055	7	3.99964256111154	6.10936594319358	2.22220437501018	4.93895881480223	6.82133413147286	3.09699612962159	5.56152167193484	8.34512393867537	1.3470886849691	9.18144118962576	2.64247945984791	9.39288189915507	11.7114237942714	8.99782766591413	-0.805679874525561	4.46247897941635	-1.98582725523954	9.39280096979249	6.2452511019748	-0.147553606973484	5.39786561777096	5.13338453805783	3.31517857971205	10.4317958210321	3.46674991793609	8.84003173302244	6.0932415353908	1.86905432798535	3.89346008638628	86	0	2
82	3.82522270807369	4.11014059754736	6.92873901867293	6.31173514649829	1.33155021852383	6.32335594691942	6.3015515050414	6.13050978671202	6.07632660882574	1.79254645872571	4.18220829197825	3.1763078554081	6.79862208674563	2.41907452696972	6.63654715135672	3.16286000625974	1.85130440600705	1.80939572416788	7	6.79571513189355	5.00487858412599	7	4.01161768461534	5.34770776755001	6.05828877441241	-0.609978044636267	1.65313968484904	-0.0664236407657343	0.973955503652962	4.19844583400976	0.656504301796958	4.70235220448836	4.38413853216562	-1.00360582944445	12.1985546060348	5.62654752818736	-2.80988946974172	4.05605682500707	12.0046003567566	5.61932245248592	5.26478191617851	8.03292993963834	7.57774906579466	7.99040479674429	3.82360540112823	-1.02866333970504	80.75	0	2
83	5.28895287046936	3.41563821639583	4.62113456313695	4.87535311091412	4.06854036780697	6.71389962569875	6.66578095473749	5.48335046963199	4.40074984357135	4.24301683956471	6.2108756195683	5.53174705341036	5.43000292318785	7	4.30645570579272	3.40358986360516	1.59676220120583	1	7	5.24932295990649	4.34885412104046	2.82585908202738	6.71761199892556	4.63785937632033	7.16626782913469	1.07039499811204	13.7453607097152	0.770043980959626	3.10437193376118	10.6701150659132	6.45860414614444	7.88017685026399	1.50327218253269	3.07642117345773	8.12542053852608	-2.70036049262099	9.38193931493719	10.3595755634239	1.42175316957314	4.12683659589866	0.771664504418211	2.73888576332745	6.94981045961767	-1.53443547368964	3.38877674861324	0.258107073221758	62.5	0	2
84	4.74077039190674	5.57250697740411	5.18179323089188	4.95780005563251	7	1.98123856444785	1.49497392053502	5.53483905085492	6.4520287718938	5.13913712912909	3.76787745267748	3.4072234237666	6.94964434131617	1.2457309066649	2.15506179207607	4.64387566980607	3.47322793732486	2.6737982516255	4.41454821741464	1.929565266966	4.96800248282697	4.5816027943532	2.59307599595532	4.61199662980184	9.1501304447267	-0.260930519395611	-3.73643795816602	3.19570104461293	4.09152379953638	10.1471819933609	1.67793013563255	6.30142124088068	3.52828264729261	1.9543054880856	4.16559864697801	7.46580101347003	2.20234617439391	5.20669296621849	6.87364593233464	6.71628470985437	3.01133163186311	8.9935396934545	-0.142055875829394	-2.58338756196294	3.52523198022028	5.49151366264202	79.25	0	2
85	5.99084173690018	6.22614194710628	4.56906460381224	6.28800529353404	1.1028668855691	4.90646713234017	7	3.35719201918913	2.73007468540041	1.7637198378661	5.04719371063133	1.55798253353112	6.45261935563186	5.30534572403643	3.01059104225713	1	4.97667182315	7	6.6673133570986	6.44019777871471	3.2547859997311	2.9538724091252	6.25103864298854	1.39431374008321	6.64607469289851	-0.657212150975973	7.34793387308701	1.644191320086	0.687521222695504	7.66447992336848	0.802379937660753	2.67825434021272	3.10655940469605	2.99976378371886	-1.15186994625048	0.25006826499858	4.85363536671325	9.25811377089497	2.91519630780673	2.20347563038377	2.91773694366513	6.60407592268359	0.791744499442929	1.21883860807826	5.90090158288642	2.71454628850235	59	0	2
86	6.21491476137455	6.29131513926149	6.65857862300153	6.94115796119373	5.10125338522218	1.77959110240897	1.75514590277764	1	6.89865812697712	5.33829743451623	5.82270370455022	6.9935554327911	4.99305026711785	1.3470990839869	2.98524270474546	5.3771002592152	4.29854764745529	2.30154922328922	5.77334708782006	5.7704971180265	1.08952974267707	4.45008542814939	2.56685101481813	0.16546503401265	7.23924739504227	-3.89058544118828	-0.0311016503763208	2.35666822223475	4.44180356424175	-0.15192353693203	-5.37778255607748	2.12011648633696	-0.45664977335378	8.65461667988792	-2.51826311632845	11.512947918207	5.55108106872879	7.63278984130514	5.01250681753848	1.2728289495173	0.621987713346955	10.5796659473229	-0.315467761224519	3.87075135275489	8.97594208774828	-0.586190890014602	76.75	0	2
87	4.09819191938282	6.77383269673598	6.55582290847956	5.44351382734603	4.14648713087453	5.41000218370154	7	6.38975125733562	5.77313527749456	5.47574164683078	7	1.59106614878478	6.05977034418531	2.09645238737753	6.35489525298091	2.19696665130112	1	5.91410816565025	7	3.39238187934861	6.19790958620941	1.91386928074213	1.55861287986437	2.18651873872073	9.97050160408058	3.02872192800798	-7.00881255915797	4.43902102181764	7.82168002769005	7.78960037443476	2.77453266872185	6.55453906336435	3.0437258522908	7.20029624805996	-0.690768275074564	7.85921700524187	3.72413715586113	3.94867733995497	6.50086457513638	0.117686716925897	1.83879374194471	8.27681524190951	0.655479415289294	3.83488941346313	-0.96945272019977	8.61545976438731	83.5	0	2
88	5.07256542574839	4.64371537316138	4.09340770753864	6.76815708994362	7	6.87192263180284	3.46499747160308	2.93943695889161	1.31286935360256	2.90177029480321	4.43668410590221	3.8970822847437	2.01314905155908	2.33976383653226	3.78291025665253	3.57460820277709	5.26945417199616	5.93422913484992	5.14771932487806	6.76835195661518	3.91704188294403	2.00133754786256	5.96683489956449	2.54293505496086	8.50119417913183	4.10814710125462	-5.26856477635063	5.50284917060516	0.979942635629104	12.7923138649256	2.11287709233936	2.40150657646589	-3.09497703930335	3.82667702745022	-1.21648250419674	2.85168436950524	0.399562691132205	5.71608134846772	10.6503650402357	0.0261622361873444	2.1477330930175	4.12192590201768	0.529510808949721	1.71589185058189	-0.0399639140383129	8.8652016406234	90.25	0	2
89	6.1055251266013	6.55617707760511	1	2.49205483753202	1	5.97371834104712	7	6.92034260628466	1.28817442764935	4.08918101307012	4.94425535665714	7	1.47305520888699	2.20802223621452	2.86939716303627	1.19496584397577	1.8387217298296	2.48624395423215	5.32311097264234	4.84435031935533	5.48573337459269	1.29214667185848	1.54765314906346	7.08810695722265	3.56384586018648	-0.890101533076488	3.83210150877289	-2.08115785506816	12.304681124007	3.56054799054539	8.01516872373334	6.44682780418602	1.05029334191371	5.73551809077348	7.77672371650669	6.20953050266023	6.20397205245309	2.19994380420331	15.100102543972	0.864298753251021	0.0653484278460668	9.16823819628728	-0.162181886179903	3.63981770312679	3.29203037151582	-1.62008524110708	80	0	2
90	5.19493214030863	6.0847917387624	7	2.22366407519404	1	4.46737206921097	1.62031087769201	3.55221743681625	3.42409607548141	5.471026161086	7	1.28992076733918	3.02724129936862	5.19112350458785	5.16164099564574	4.47368361649128	3.87767423528138	1.60602748389192	2.22740872037548	2.42105592446285	3.48562603526592	5.58691626145952	6.53787647416345	7.59758651545297	2.30927874243063	4.63501340976353	2.52644538591899	-2.56530311275753	2.6910762644395	8.09918845200354	-2.63467525783972	6.55482984774093	6.37186682356311	6.82303488982067	12.0883819504965	2.98326420400789	-0.0211999523392936	4.39095133112501	8.893147232043	3.18708832096273	3.93185590035871	1.96013754937579	-1.94696393352809	-3.55554604403483	0.0626629382015847	8.36530260278729	59.75	0	2
91	5.36162410189492	6.6084554819232	1	1	3.77661182459157	2.42218997936472	1.07241987625545	5.86835832574913	1.10510607460471	1.58066985843544	4.27133993292668	5.36338044427578	7	1.80923986681087	5.85292044463354	1	6.54223605937672	2.65252010049981	5.51789434896838	5.5805983856728	2.69340218752507	5.3553588685642	4.84374227224753	5.66345952024305	6.05833573854087	-3.45226323664764	2.00976609207118	-4.46705162907482	4.91710453687541	8.15575207845294	6.49065023971693	9.11906012710556	2.67789611087385	-2.59526969292095	7.3398473544583	10.0031836846684	-2.14132357451643	2.02842943353225	-1.4216729062776	0.866406955721797	6.84353343015072	6.83522351036553	4.339390163766	-0.59387012091484	2.40157382714649	6.90633767552332	78.5	0	2
92	6.41621642671676	6.23048387903017	7	5.91883255784911	4.08007005892565	6.00997710247597	4.65238648437514	4.69352156961247	5.58616109835387	2.57314958371096	5.78653301482739	6.74097583173377	6.31830215873205	1.2090311926548	1.62407079325675	1	1.23725366937735	4.66944784171019	5.48423583593337	7	3.19612751719018	2.50217708771791	2.03934859169821	3.04507332788853	8.65650278193006	3.54161615316207	-7.05676008822614	3.29754956667922	3.69393510820287	10.1789148619942	0.58728710800365	6.56776347228923	4.01406920027169	2.17082505346256	5.7586714446807	11.2310713410725	-1.21749086624529	3.53186311352896	6.3988995613193	-0.3959820070722	1.80389254303596	0.796362862429074	6.16751999064501	5.02400022615708	5.11037147322184	-4.17220824179971	63.25	0	2
93	5.2504767408754	5.89215178785566	6.55713608082207	1.97920427464888	2.18540583925516	3.59740530994815	4.10092481800756	3.90362833901174	3.01386603856851	2.67130511726711	3.3907689111361	3.04322330788482	3.06678071208658	1.23861010601155	2.41125093800947	1.59250473722416	6.94585533065489	6.11803043077637	5.5742711518096	6.01337687758244	2.55281620385814	4.25506270508944	2.12672726058359	6.57372880570341	1.54792337290792	3.66351784668352	2.35916614944047	-2.82024129217859	1.56490856455645	8.81605953091404	-4.89540934408492	4.15943991547046	1.04421642569185	7.22764723933704	-1.30815457473797	0.744721435892309	-2.82144849878357	2.41752629561378	5.42647960058538	10.0805021450252	6.56002991040353	1.08423213358065	0.301448437378959	0.640378969190853	5.0440473238928	4.13484528636072	69	0	2
94	3.98776446033301	6.8456569966147	5.96602285479501	5.77279338855575	4.11359714697702	4.93366216849092	6.46127170890099	7	6.61030324989926	5.78052335564176	7	1.19572911918938	1	1.75499463523615	6.4578160587599	2.68831960015971	1.59809307996217	6.08303789886373	7	3.43673526059708	1.21622167105372	5.75245495762224	2.06882753985884	2.50790006841961	9.5706472678454	2.87227040798917	-6.7965664675959	3.74962580070872	3.18522000192678	9.60488840591715	8.41535660026226	6.96743266743357	3.42511714583872	4.64989350468877	-0.861465711436544	6.66558002274351	3.37508894503133	4.19170464982924	12.6044377683792	1.02335473535425	8.75533389435354	8.14891245469033	-0.515848212337812	3.65051625801696	5.09588465146541	2.5231205154074	67.75	0	2
95	3.72993253897818	7	6.83409059270949	4.98452863645355	3.7782223429508	5.13725171148426	6.97110915983608	6.4164439399668	6.32073523704295	5.62498340924357	7	2.04500739826626	6.53324522163759	1.77527857499311	5.94681978059507	2.67729312029787	1	5.35383044058709	4.43983827715778	7	2.42992949242649	6.05695143102441	2.57953978422024	3.20953649327153	8.6533009949331	3.47421316313998	-6.73247359916138	4.49032822241336	8.03539679582026	10.2455845526365	2.32346899613141	8.71041635287916	5.68699614917793	7.48166493303704	10.2878677826988	1.86854402845913	-2.07723462244222	6.75673341035446	11.5453008735752	1.2769373964826	8.39035959023055	8.41365544815594	-1.03937076293528	3.62164511325878	4.61472916304673	3.06566360799288	92.5	0	2
96	5.08616866925952	5.58942839814121	5.29975139075004	1.89360068085697	1.92594236905306	3.79863293544472	3.29795710534829	1.49325916924335	6.6070961089189	2.69057578366674	6.45762799432397	1.28904545109821	5.19150639077542	2.17965243291698	6.47462117300212	6.6497895707265	2.02736675714388	6.35985627043691	5.12881930513647	6.81294362326464	2.09788378532897	5.87246279509191	2.55433141050198	8.7811779442285	2.21736536935395	1.7531112466897	4.89127255972281	3.37756806427148	4.58342028698872	6.76219708175781	-1.00319434021442	3.36135820952553	2.75115307816555	-2.1730369883055	7.95207812066609	3.09974346269638	0.0288761541673817	6.26227871953479	5.32307869206719	2.59472916368619	2.73610580837912	1.58248776533385	-0.155884335749284	3.55234378435468	2.11731085434966	6.46454378945734	100	1	2
97	3.39701164307477	1	4.75898412861338	1.69065356036925	4.30336738900131	3.57487816217503	1.53505022186896	4.60840966635981	1.64691622140501	2.70899809037796	6.43835808578833	1.87091201058426	6.48860384799058	1.29678357829243	4.40664774464992	1.75561062537189	4.1935197942475	5.43664594911926	5.23872349655216	5.64768992045492	1	3.36503726899388	1.74320685000538	5.12323558431851	3.38927765144726	0.142951430819852	3.47309405228267	-0.977811012349616	1.61870102622003	-5.20863032622596	5.34180760682345	5.89328556088209	3.28561694352231	4.3614322250457	-1.54813408242098	10.2769488249519	-2.02043003009173	9.30643990442307	2.8792001101727	7.97277182881541	9.92099828811169	3.25208883676402	-0.0989854827988815	1.86783714672388	5.22632291581569	3.65830656538919	81.75	1	2
98	3.58580697809016	2.78957671275486	2.53257555167558	2.65090803655949	2.0311933271267	3.13229344132567	2.74769197388013	4.36432128094602	1.39865506394173	4.13092152406736	6.43733295811508	6.76493828287027	4.40880308169219	1.50137084774794	2.92109580842223	2.56352250287064	6.17296184675376	1.99858897295919	4.15912929429108	3.62010407813787	4.39823767630233	3.79916733600847	1.32980684781806	6.80762759374987	6.92545571914733	1.18275908043896	4.71072215959527	-0.877753040691171	4.86794980309686	9.65261371924774	5.53763242612673	6.4112985604078	2.12830198237051	2.77047049605062	6.38726361294638	6.69423383263993	-1.03790678932767	0.318558962492977	12.7477711090826	3.46907731292117	4.20720499615921	2.58342813846326	8.13738029598368	-1.96378476289575	4.72250142598994	-0.281143390322126	97.5	1	2
99	6.26462651499477	4.66215384449369	1.41415844815943	3.50668492186585	1.83372166377314	2.76177213156776	2.75110355687697	4.81958726919876	1.12522965351158	4.82296307105282	2.3831119748832	3.35619502863896	3.43679499328305	4.54141691918533	2.0970152096735	2.25404814899701	5.87222161156764	6.13505630784335	3.67039491904588	4.69430036637649	2.24742145655498	2.09960337771817	1.61971986123544	8.57630811575175	4.19525638725575	-0.391874559348034	2.90782076919701	-1.74323013017717	5.10377442222204	3.78627448870862	9.17802281187758	6.52690346212029	-0.845676361425559	2.83425026836956	1.13061354284418	5.32924174875966	-1.70413488310015	-1.19251321376615	2.57766403064881	3.99009202613594	5.28160060130766	5.7357195311927	11.1028480933334	4.70777020665239	3.71235415773538	5.04245947940386	101.25	1	2
100	6.88955207066154	4.04058101246261	1	3.63208784671779	1.72861636250427	5.34293844210188	3.67333334699252	1.11405303969386	4.53996269055608	3.45380455872732	3.47223750039177	3.68921901251251	1.41898003227692	1.42325550777346	7	5.68858056668898	2.71756298996593	1.82329242734332	6.06539449518351	3.00061756395513	7	3.19831271925187	1.46993261219176	7.16785658536211	4.13983181079555	2.46521372998649	3.54078149233896	-4.19165433048059	6.84386888026597	11.2742496135266	0.554103932551007	2.1406887914468	4.3880257360672	4.82123396054407	5.77655086481673	4.20523939565939	4.00804748102362	4.89586139073242	7.14125928460756	-4.02937974236281	-0.0200581256699656	10.1922498398235	9.01276025823644	0.201974646150583	0.686968691036165	6.87170447884843	83	1	2
101	4.04828649030313	6.09172222829677	2.9676220431376	3.73312914157425	1.06950510571961	6.12373276814664	1	5.57935551986906	2.84043598564126	1.95963457213756	6.81751347617127	2.86370489285061	3.06833975014304	1	5.26498285684108	1	3.65204321165856	5.13007198546674	4.77055052538049	5.31453281552391	7	5.05306857117471	3.21518611524423	4.18950468025789	1.31945298921914	-0.418291684386198	4.36696293920281	-0.180416667936584	0.963821711687694	9.41685075271757	0.0966800436229368	10.0632941194935	-5.00749675154312	2.89821822991731	7.43203905660041	6.19678804073051	2.77612136201559	0.779462679289985	7.28858193062955	5.67768968860646	4.2496884466062	5.38228506072214	-0.730626677066707	1.3366412429575	4.94795504515502	5.94238746811209	87.75	1	2
102	5.11779888921597	1.62754933247204	7	1	1.96685188446656	4.26966747967339	4.62526688468235	5.33686545761874	2.77798316361596	3.57254505966614	6.26751039624012	5.17015767528408	6.15616903090008	5.09367884443696	7	1.33635929550304	4.00499924644402	3.88257249738878	7	2.7210767647511	3.91810138124062	3.26635994809636	4.69269231750462	5.24055223610666	3.33568485040499	0.926965748549929	4.90029061725983	-2.04572544613625	2.01317099052024	-0.146194417920853	0.209410158939104	1.76658345311092	4.94002836236895	3.11977062108844	9.31422753655207	8.57724316688127	-2.8196013381183	8.82843163754411	5.00589142615359	4.13470766917003	-0.106784119063947	2.94958346795704	5.75314890014676	-1.13451065277135	6.85224606984583	-1.77076078931329	69.5	1	2
103	4.89199906844828	4.37178336357953	3.39320843267498	5.55618437680385	5.1880542587668	7	7	1	2.87328104282736	6.46571982402981	6.43947354950299	1.72187503400554	4.99934661943268	2.67579424030577	7	4.40511745310569	5.9235711770343	4.41066848657767	1	6.37319408489815	2.67381940211992	2.88603194836168	4.89906263484448	1.21321364960893	5.6065029206778	2.2359109643212	2.6525296429197	-2.96765423033461	3.95988461605101	0.131410273709027	-3.45675033129752	7.40288017397655	-1.60801593194208	5.40421645612988	-4.25572833474768	-0.783092242427149	4.01151266788395	1.79745492069613	2.87671104431622	2.29209255282087	0.980477797569145	4.90732286032516	8.67845743637014	4.13601220347982	7.51339433243081	6.55172951070909	85.25	1	2
104	4.75389991931728	3.07672072166677	3.58245458216096	4.00733176751516	2.49825842382534	6.14124420772855	4.68527367609483	2.71424244483937	7	3.98833426354101	3.11614458501991	2.27455323852056	2.56287217181188	2.03279543434804	3.12378808337532	4.92643032729165	5.70622028172571	1.124819274653	5.09139606050914	6.41572402178926	1.4135156121476	2.38086455816364	2.84898861882454	0.908675549166624	3.66284618902097	1.9015758591012	3.92424140992343	-0.611327064693501	5.24765755501884	7.58996989828216	4.0091208278048	4.14726213563481	2.15657473374868	3.28622918740167	7.43119499451967	0.247054403729076	1.29930923875904	11.0691609695115	7.01393709454497	3.39372614324354	3.94185201392196	4.57281694716436	9.02411132622074	5.05516196856071	3.96697316657404	2.69004900017676	99	1	2
105	1	5.54360186869456	2.45316461717612	1.60445186881903	1.91065791378159	6.4736335813866	4.55905784778408	1.04832752494814	7	1.08220353330642	5.15599457043712	6.03257139199113	5.01392857620716	3.31953751882371	3.79358409689563	7	4.95779129193047	6.55760293844913	3.00636782782619	5.42689258643874	4.22354168172151	3.15285675868333	6.33267816552388	10.3277746383909	4.4842400754516	0.976756889387406	3.10042061527628	0.0606145432763536	9.29419000914295	8.54491089613652	7.56593602903198	5.91217729088991	7.47779583399486	8.18721557887635	1.81310756022912	0.506413807650826	4.06079437458809	6.56925015229571	9.23744646638436	-1.70559844470145	0.572055308502025	3.41920874992562	1.41188957688397	2.29010562337515	4.48773561225955	3.68295341234156	78.75	1	2
106	2.26365726250725	3.6046020374729	2.0905658625869	3.41098929647272	1.4663545064582	5.37198227959801	6.4324899176515	3.13494152371405	2.62654916961637	4.15802712242644	6.38205274024699	2.4370864217338	1	3.97737900496863	1.85492979557192	6.00924036347296	2.64844242225458	4.37920052283088	4.50700101929312	6.78761739733081	5.04621654063936	7	1.5728006623975	4.64499722689072	1.77719707191296	1.33646293849615	5.71027334557361	0.163087391672194	8.12345498288505	10.6828270292341	-2.98780381501083	5.58846719526331	-2.37159656075049	0.604812752822625	5.72999662232612	10.5806162046408	-2.8844662093815	7.57900741503823	2.96714201029733	3.82381060213123	10.9605048114577	1.61841044046921	7.98439909174125	-2.41900800748155	5.48589255511207	4.42949101290712	93.5	1	2
107	3.92805446358588	1	2.79226377696819	2.48766223169331	3.37528532352466	4.57106224980495	6.70286115675061	4.55869906557794	5.82365796354814	4.21333934900782	6.62998308397672	1.18298936694136	3.11858542239223	1	4.07547103008725	3.49168173127206	1.67314733379068	1	6.78779934167519	4.04096117001574	1	7	4.36578729679154	4.01161886551508	4.62010582081789	0.658011188735024	2.31253260899239	0.67970454466865	5.33140747201787	7.61726664955799	2.88498384807395	6.19073045635971	8.83376392675328	8.01085528190393	5.05504758488556	8.09091183739117	0.0385275818905418	-0.889914319993283	5.73546635550171	2.7416441090303	2.94983191051715	6.08315607760546	11.0216003202573	2.34990870050725	5.10633930454657	0.691437606012628	72.25	1	2
108	4.50928095314696	2.15706947023639	6.46570518986882	1.55980535265101	1	1.29720587575118	4.41010360873678	6.56412277627023	7	1.99698221266745	4.93377539610469	6.29121085044025	6.87664061785456	3.13148740868607	4.98634619909649	5.23072319970279	4.07157680231801	3.72779395534446	5.81747315001917	2.59337316293165	5.77423999392985	1.22710658395687	1	5.86537669629038	3.26491965503878	-0.329816011116016	5.43300171947004	-1.25874051875123	8.2351794339712	10.9405807950604	3.80034261904708	5.69710324644224	6.676664521477	4.28863064089563	7.92077510990657	6.13794253132904	-3.11683717844593	2.80830731590076	1.16710210484426	3.9381958848162	4.86600337670788	8.99090758195828	5.16398124053551	4.95619282444438	3.42653461501705	2.03845417847744	79	1	2
109	3.58980501610777	5.30186384636313	3.04152637245281	1.07684297932916	3.37021674583735	4.74084818775006	2.04837608620067	4.87265652525799	4.8883434139964	5.18274365149183	5.46751142695152	5.27332883448432	3.97032601295199	7	2.83049086999569	1.76448216693615	2.40148288017831	1.72219716384071	5.55184039503909	4.2730370956797	1.6568116235953	3.74993626585731	2.50881793703137	7.15604940128716	4.50327832936422	-1.97205351907422	6.94103747788501	-1.07606711543028	2.97287935735683	5.80039608480029	2.70491270139314	9.53263107429334	3.942978492604	4.49084599915719	4.76054888265278	9.96080984710642	1.83279676035075	-1.3663716406221	2.33233426453128	2.36799258822349	0.316815585866819	7.79121568649858	0.20071539405126	4.35922394766237	6.64497763568447	8.05046934018744	98.75	1	2
110	6.54366570580681	4.72174765165766	6.82398086410689	4.82736593381321	1	4.52425259855701	3.07980338046848	3.69700556121409	5.72864940662024	3.10761251115864	7	5.58004923821399	2.35320283044382	1	2.98414774379045	1.73013273535251	1.70465963723887	1.61690080887438	3.28153408175722	4.64475055918939	4.09237966777646	1.42225313345177	2.29656908728959	9.46350924473436	3.91920438519752	-2.09827122737727	6.03581633690512	2.88422659683426	9.32248934693893	-0.224188443792129	-5.29765164262461	3.35514183186861	6.67933637309172	3.53569005509681	2.05917872335141	4.00233620052025	-0.252656096927622	-1.60883201178368	6.49320264627566	3.3506488093215	1.87717036643226	9.78163885370567	1.04956447844379	4.84354741059971	4.65010370708145	3.11646503244379	103.5	1	2
111	5.60362521091046	4.25005452056491	3.32103230057764	1	1.29891727050256	3.01381069780754	1.78625992622349	4.37055979404734	5.25866572948682	4.50177342607239	3.71887640978341	4.20789365991652	4.08286246875044	3.95898106876213	3.19111506033657	4.84644527586955	6.33039966328862	5.82186192007625	3.37136881328269	7	1.02181170086024	2.01602781824948	2.51218008053869	10.6528704607986	1.74638429370975	1.60388867538525	4.34450235821667	4.90154319850104	4.60077620322216	0.27044968473664	4.29891560278893	4.97098254694433	1.93557946241827	4.70600101199036	1.3457797556761	4.70043072036954	2.22239686877673	6.22622916391221	-0.448967801706876	1.00095492000593	1.74272952704951	10.0814060866594	0.452824071647588	5.06484078541895	5.15447086406582	9.57267473810518	114.25	1	2
112	2.91498096177824	6.63336155965118	4.06164987697436	1.4724183357054	2.47499115470133	6.15268838336852	5.31134409849528	4.78685411111657	1.40239859966975	5.61900442779061	6.78886033124676	5.05370925365746	3.96008309521886	3.89833160255701	5.65262730629086	1.86898729038554	1.48214762907752	3.47739121573068	5.1246786733046	5.69281218578175	2.99985868799431	6.08182015722881	7	7.96575935050078	5.65141198933862	-2.33756966226399	6.78564043270152	-1.69566455244279	3.04804843700153	5.31871287961266	5.41332976658109	9.69334590814701	2.72496053435967	4.30109565237952	5.35720102914232	10.1597315353548	2.37169702288943	8.74233412836348	2.22633023389064	1.93108048530928	2.55440133323214	8.89679671813085	-0.0263087741475317	3.18251980798207	9.09734989658945	7.2689205935626	97	1	2
113	3.84851979075529	6.99154955431292	5.55117671044762	1	1.06192471477808	1	4.33937980197689	3.3675258309341	6.09132966195259	3.28110655552358	2.34621767231137	6.56690186205167	4.81678764870839	4.44394844321847	2.15634211629478	5.1331246766939	5.6211409420989	5.22552850240906	4.28019073027703	6.0109132241649	4.17157263504675	2.9382664952418	2.22256629344462	12.2183922393305	-1.21641411685149	5.01907606208907	8.90528400069508	0.741928663411863	5.74274751860898	9.44653731362469	3.31053573047984	4.22517166030657	2.9451106917195	0.791724933450008	7.33089388300162	-2.53576332724753	3.28622869012758	3.67731319697621	-1.27807812875129	-2.65388631066282	2.00027452278997	4.96829729740539	5.09764768936547	2.17717472570548	1.53583224079274	7.17538568787057	99.75	1	2
114	6.33222295798576	4.02760412914367	1	3.33575507207069	2.26703189810348	5.33442070716661	4.37594736146042	1.46451653491592	4.11735635274453	3.49764305658008	4.12593048297586	3.43339555299145	1.54501252149884	2.23196505400318	3.00096095621891	6.5027206022069	1.08347948951484	1	2.12276034394517	5.08488555388695	7	3.63299452403383	5.63620081516945	7.42195189862561	3.86442620279051	1.7845724499895	2.72459143913263	-2.84935557183081	4.45113034418206	0.469713147548007	1.53857983297356	2.35103394154318	4.23167181030267	4.39926634724837	6.13929139216031	5.42214433308104	-1.8614234786605	3.00571396213462	2.90320640131906	0.601839865240793	6.73609555775609	4.41634792853341	9.41174294419901	0.0354293735321539	4.10861945671362	8.49572772379727	100.5	1	2
115	7	5.28388598966654	4.83300578967171	2.04995068711935	5.36750410288459	2.69445994180036	2.84459712039541	6.76812106610493	3.72338577738981	3.19627322929907	1.77722998243384	1.47566178587627	5.98258222553818	1.29741657730967	4.42499779218347	6.17178207715969	2.69343993822935	6.74017669104433	4.64022106228778	5.35143729966478	3.69972154353829	4.81755811529698	2.67233410450775	10.2048450342002	4.87125728536365	5.54070198665209	7.99300578269438	-0.0596200925468631	-0.0594615385869609	5.27849875758759	8.45505559320442	8.32138370529957	-1.98185789947407	5.92722498346567	3.80497145554492	6.69937996757043	0.702739997505072	7.01202625301286	0.675750153807111	2.85186431725224	-0.634036559301081	4.40078990351782	8.80792115788365	3.99878944751273	7.42657944899843	7.63795103254905	90.25	1	2
116	3.74735708211499	3.04523436640379	2.76703248377199	1	2.93447731524161	6.21434457235948	1.25533644187661	5.72832767150005	5.60100269140008	4.56649756358334	5.64854007535078	3.50186824888235	4.17486976986947	4.9133396221762	3.07768106150302	2.29076129683152	6.31644198583634	2.62865172107129	2.64398510039861	2.46845550310321	6.60050446896605	2.45986983468941	3.30580498876983	4.31731786423481	5.42914184429435	0.83954124102231	2.23230818205751	0.576224545830209	8.2495134877079	5.34015604083437	9.0435036942644	4.79491390299372	7.40899276450018	3.15160364945721	6.06043645881033	-2.79989872422146	-0.406434239247198	-0.141224539967418	6.31134928264668	4.51142326400687	-0.0296633396665132	10.1270098500572	10.9151541041631	2.82507244293352	4.73065563716051	6.24285639420244	96	1	2
117	3.40872058163076	5.14264350193233	4.75760499646646	3.76422176221896	6.58506519538349	4.52009727573135	1.02625568724303	3.25724305618469	3.48604338956757	4.61084529062221	5.10978410508541	3.42182431264107	3.23118166702954	3.84827233463621	1.33391119434286	3.06088191800913	2.78163885275756	4.84000372129491	5.01843017757431	6.53517889962392	1	2.71997347571657	5.12361763378585	-0.585886724753976	6.60067278763243	2.87123071730168	1.92056168152927	-2.28899840693077	5.90068535296176	0.423447139006969	5.22487016345822	4.47400972226553	8.22102627002349	3.55844924221524	6.69560509918538	11.629447645456	3.50064591496616	4.40553982980815	5.09798886133772	1.55647451514885	8.65595373182838	6.42125905552383	9.29549691689938	1.60506624979094	5.7606716104696	6.67228581783284	103.75	1	2
118	5.60082004309039	2.50305669781996	6.55133791612526	1	1	3.55306843111661	4.96063118043102	3.9677916898684	2.40446308863489	6.52876119390734	6.07903577438373	4.33511606127897	7	3.15333839985104	6.9519694572974	6.67160716677983	7	4.71239141908635	7	2.67299077103279	3.68780441471792	4.30651689578443	5.26140063702697	5.25422259476622	3.96268427276289	0.835993125183798	5.807745017823	-2.46819344423293	1.57574493240852	-1.10470530205116	-0.451288824291161	1.61173524949213	5.84088698674504	4.79090594436259	11.0929460506463	8.31632240433161	-2.26132235430344	9.34726081553019	3.35382937900046	7.72224625583205	3.66176966867135	2.83565888503127	5.98490552809454	-1.23906213971615	6.8753393186497	-4.01121057289366	102.5	1	2
119	6.61819280871398	6.19647834894957	3.22942253865683	3.66168739008941	2.54834882905718	4.0655924225123	1.60079908266425	1.29127552127558	5.98999731059518	6.16778461645403	6.99333850012747	5.16024152367305	3.3650323350176	5.75450858895297	3.76819429993672	1.79666806812459	7	7	6.61746480449353	5.67861417189723	1.77380620734737	6.43386915854021	2.76673232616186	11.5451988839371	4.34388719200838	-0.975041112745663	3.45951742673509	-0.612803486907681	3.34702667054705	5.43453058437759	-0.168007320304579	-0.571605888528667	3.04092837631172	3.43517812239432	9.56255687568449	-2.28304388263539	4.47870279116514	3.47981295233033	0.759082701914484	2.73667196821382	10.9959785980282	7.90347084991817	8.64145732655558	5.38597546829058	0.557854222925613	5.50756802430745	98.25	1	2
120	4.67010534051587	5.20268009184364	5.62110738010214	2.02257526483134	2.37226725969257	2.94195309320641	2.81369922526084	1	2.43124758635724	3.09884176394318	3.44473780548622	1.38076552924155	5.51500936760835	2.49764344101799	5.94575116558207	6.78487036769295	1.66872247251196	3.67900607879907	5.62764808776784	7	2.16761661063938	5.66274293475008	5.85575281163133	9.32758222469451	1.69040534924896	1.38363582652591	4.12766198537417	3.30575386949214	3.08332218259181	5.56199756159411	4.31033385745064	3.94971417482572	5.56782115857173	-1.68942334376831	7.38379348469302	3.29165220462465	-0.598319272618217	6.0171020862683	9.36963486019354	2.32401097848546	2.67503107816515	9.74831379616428	6.3901546360469	1.88831837518084	0.806698293373387	2.10561291112582	87	1	2
121	6.30315059980229	4.71690623267224	1.48455964607964	2.94179651217275	1.59796992453872	2.86691247905147	2.61217635355149	5.00952357530225	2.50647797204704	3.25744839374423	3.27652043173433	5.23012570055273	3.64492148326481	4.36373026768022	2.47937185929879	5.52105660849556	2.66572878633311	6.84979194794583	3.80427869695889	6.36619697076764	3.05038784666792	3.10014685539781	3.73684399901614	7.53002061642578	5.156081648364	0.182984222424274	3.42769875156577	-2.69270830667446	3.96446505524356	5.16856224383867	9.44070171911968	5.68155922568955	-3.14433093939121	1.4739418204207	9.47820992125157	5.99376085485971	-0.795629278228609	5.56805282613827	2.55034667269245	1.90990682755116	0.312621675652814	5.0798590723144	4.3905318399545	4.64153878458898	3.92285154645929	-2.18324999106043	66.75	1	2
122	4.37683626323758	5.95062494144669	6.41036272828832	2.23998652770939	1.59929797504216	1.54664221364765	1.66402174002839	6.35533860238736	3.69366855063407	4.96650828206956	3.95432559360973	2.87584991880956	4.81469825583297	1.32276576446771	2.39191312243505	5.25799239026534	1	3.38517243403579	6.4086008189137	2.25083573290506	4.69606317840912	5.918759280247	5.8906144119791	15.1264281331216	-0.656122438622904	4.15656345494139	8.76556004474469	0.476552905772709	7.64020970016989	11.7764514118087	0.117193859145438	4.70676586185847	-1.66643523919339	4.23915921378193	4.75880465411943	-3.90008093442143	-0.192936060453018	3.18192649848269	2.40872853510807	1.10266742748632	1.39086489722929	8.07208682128879	6.43471666654116	-0.779911075959383	3.46877644785848	4.73201558981328	82.5	1	2
123	6.09968667439932	5.4846254061563	3.74399943220765	1	5.4204355318052	3.42585647517534	1.18312023179787	3.86836624534173	5.90424673654817	1	3.22616657343871	3.79147020477757	2.48500711124248	1.74787246949551	1	4.72921242195251	1.1730173314377	5.44636256699449	7	5.020209682445	1.97031752790213	2.04525603141394	1.18058952964894	9.74870058382985	2.20368295124324	4.88455410112319	5.11354313709061	3.04265824393145	1.15393039330568	11.1973980280712	2.16066254431982	6.79295685790209	3.55577097418242	6.911378327349	-1.29830348219274	3.36239903162195	-0.234695489626618	4.73367170384795	3.62174275275571	-0.111991716444886	13.9540678901464	3.83167943421872	3.76397637840763	0.326656767570105	5.76810484237607	4.39407750951086	109.25	1	2
124	5.10082006646476	1.73965974634708	4.85435358471205	2.24780047516534	1	4.75792888409136	1.7360686760865	5.30115897894681	5.2225824705821	5.55340469188097	6.58072096332825	3.36095658653807	6.96997292663611	1.49144533134909	6.64666110512383	4.34642487650633	1.32610185550909	3.91672566525071	6.67342796859134	5.82490759461899	5.06534285200741	2.8776072400107	5.79031657852573	7.52276930237607	2.22814159905895	-0.453095620686813	7.06370499608287	0.786340750386758	4.44082249898273	0.88761339977737	-3.77284875235871	5.89785136309224	4.88987378204282	7.98408310618798	-1.72745911017239	5.6505854537397	-0.500726014705342	9.39199229831187	3.00086904401058	6.12006764562461	1.35965415142421	6.49965428217506	5.52987607166434	1.93682689991869	3.06239765979109	-2.8379452770932	83	1	2
125	3.18705971024995	4.41089455734183	4.93341045683813	1.82930016377585	3.01220811301879	5.47002912296056	3.07149161807231	4.10437363985591	2.80927474175256	1.06034747829017	6.64670624871732	1	2.21273053807164	1	1	1.59839607266153	1.33275954051602	4.72365798876928	7	4.06699657154418	1	1.41879682288856	3.34631840410915	8.44815804644654	8.17916002804467	-0.911651411079934	4.34065799833256	1.97567394347646	6.5346702492124	-1.1977103925833	-2.31038583866425	5.35983946191859	3.02696993306283	6.82594101831616	0.171385123859152	-1.26334203948056	-4.84824977955058	4.3140507761005	1.21753279642092	6.08687181497755	4.38201899458599	4.5825283589579	10.4719369897206	0.108252543208769	5.9729729555026	2.27268621329368	97.75	1	2
126	3.11043011526451	6.67168762560855	3.48569494570213	1	2.73723661794952	5.93719475606606	1.78331670985842	5.19481568490038	5.3544438212014	5.55181540290192	6.19196167970804	5.44779531131679	3.08284520434058	2.58781650723698	6.00252037368403	3.68029964773685	2.55226623989228	3.36365883675032	6.04792993932846	4.56142380138771	1.52950002259437	5.61948372277313	6.91340990571395	7.17805582256914	6.2963366795631	-2.18091335673958	6.93243334408574	-1.02308708906436	2.75712854268653	6.06289250482553	5.21972927810003	5.61593338380414	2.69459334084803	3.72408723493543	4.31567706476439	7.39581844895494	1.87187727404273	7.53371259123048	2.17859892497259	1.82356356168844	2.43515258486194	8.05441715858746	0.713236299587947	2.68659397355239	9.1412596741078	7.02472692678565	83.5	1	2
127	4.99434460032789	6.22580231646183	5.08998611624643	1.61533116472621	2.20976273029558	1.18517190851176	3.35992310942902	2.22322683825219	7	6.6591006801476	6.37594400146222	1.46491113439898	1.16630878216095	1.11210308209136	6.99572974157921	6.69981916048727	1.064445840033	3.86908667702266	5.13794702411756	4.06442596592819	6.26544705021211	5.43653280952194	5.84887803074765	8.84533103039204	2.35781776177993	0.818796864457308	4.28144816669224	3.38123775490017	5.52582827845623	4.46794871893371	3.92267346080535	3.41435432595172	6.74190863677619	3.66813076231379	5.075660279528	3.35344967624849	-0.310590264852455	8.04139238487748	4.70725576977105	2.76707731985216	4.87222718055545	2.27035923916823	-0.865722009816895	2.92609513628938	1.65481993793679	2.210874393335	81.25	1	2
128	3.44420837269996	6.34493613046472	2.80620921642876	3.23493404236144	1.56140877535399	5.12164127234909	1.2450123931713	5.81430768589108	6.17240480043887	1.26896003244963	3.56195412261276	6.10042691164161	5.11761662833807	1.31782424492772	4.84912949782441	1.95084897206624	3.90678321349568	5.41922285687035	4.82779987340651	1.91530623100861	4.90367717641975	6.00054451258402	2.29832055876012	5.35829586473176	1.80712354494343	0.0881743632594735	5.63502848505126	0.168316551490772	1.2445835547211	-0.779872598996421	0.766655254735946	9.58805069967884	-4.44897052261586	2.92469623314151	7.84761669867844	6.64278888573845	3.63312665868884	-0.0304460832756827	7.11103011117498	-3.46285446223086	5.14900089173207	5.17343536787611	-1.09447170819394	-0.384233185478779	3.29391447237091	6.60900720581919	87	1	2
129	6.47800528626439	2.99619537066556	1.88272841803543	1.1340032978014	4.22937298515304	1.08075625327093	4.67180091596278	1	6.88578468578793	1.30003555759044	4.85461047452384	3.17531049941955	7	4.47268234678588	1.69336864433574	2.01986233642357	7	7	6.51396843926077	3.83357659000993	2.20611656358992	4.51213364896637	6.10920543238814	9.06943781969611	3.85602931364031	-1.08158114252246	4.5477941117383	-0.433925505992345	4.92705499603687	2.71664826608263	6.96677054277687	8.91967408041783	0.501250487823452	2.57856354439913	-2.22626266810089	7.57205803524774	7.65999936299624	9.60322950039169	2.89472815996252	2.79900793359383	-1.5707568537343	2.69921599405337	6.84018556304964	2.07118222203471	4.62483443103448	3.34557774475971	94.75	1	2
130	3.08023440849934	1.71910389888266	4.18102330686582	1.57882943068886	3.20598378576429	3.00369621382456	1.05039623501389	4.86012257483811	1.80506190951336	3.27544639187294	4.06704548187183	1.68925891570554	6.08400094409355	3.85785311891493	6.573364379174	6.03881483902753	4.6467510557466	3.63809227326006	6.94433421118507	5.92564158392955	1.30823805095867	3.09048208864585	2.15588916859812	3.71621080706229	2.75756838553913	-0.0308692629045842	4.0822526290505	-0.0862303470759579	1.91144171175432	-5.4519745824205	2.69546953201331	6.74528763822412	2.65198700852807	9.38618156550855	-1.13770518043256	10.2362742492774	-2.6237288682659	3.49197472934872	1.07612443311334	2.60546278308299	1.54358449833369	3.19833183071571	5.09420461142864	0.868642230537013	4.89709981621772	4.06628541991249	74.5	1	2
131	6.15286806220731	3.13978713586997	6.56232777511268	1.83538999865131	2.86954677853028	4.52170651515	3.89561465073984	6.62139687664854	5.07737041250165	2.35800447503802	6.40426023691588	4.64862096415064	6.83927158522397	1	1	5.57829159203046	4.53596702102546	1.59352985762696	3.60165647624807	3.42916518814542	5.64228798554443	3.61982854881282	4.58597038416185	7.18229796416889	2.33243815997653	-0.697313547422707	6.09239499830936	0.30645508207204	8.58242831915006	9.58273808215837	1.22687377703337	8.03196957442532	2.75099622602955	5.81855663888231	4.9907469511496	2.00027282067716	-3.38051360966768	2.38896417217491	3.37157141136327	0.303451803364434	-0.473612199911683	2.28457489031334	2.9452073287112	5.73838101996486	4.54878778783058	1.76814006290931	70.25	1	2
132	6.07110051689581	1	2.32121383582792	1.56243971590197	1.25663616931572	4.91289779314294	1	1.47416688525902	2.29015943956334	1.85684490080456	2.63418663935422	1.90355851474478	4.29640268150446	2.4704114988697	6.71263955170642	3.3471802656369	4.63063088889288	1	5.91789219432197	5.82876180022028	1.16765169021908	3.84482019735553	1.03049640332036	8.07149497625038	5.66929777379841	3.13560040030399	4.24125897703496	0.433655505259328	3.96159044714644	-0.56892537760372	-3.58291587706629	2.34963210064337	1.00083988590836	2.15385594905266	3.24150865476221	4.39237560314201	-0.658316905898232	0.8275442055393	3.16736796443074	1.39364504699899	7.54015336179244	5.32450227941302	1.44202917749903	10.3588824528304	4.2156285346965	4.80115124959037	80	1	2
133	4.14123045525571	6.31723563643278	3.88606860204549	2.70476617226877	2.88793422352064	4.13794491237164	1	6.52974642932146	6.00872946281594	1.80540060527064	4.62158689490441	2.17240539715754	3.71613115915197	1.1460896909341	4.19986450674084	2.31309842490172	1.09076204534275	3.7006644942666	5.73877118982645	7	5.50411863736517	1	3.86645572048875	3.82612051997084	2.68725903686229	1.03741362381811	5.22578305784156	1.25072692072106	9.05294212632574	10.169309000067	1.62242983950142	4.59247684668108	2.69214154230012	3.77663711528663	2.47084218060728	4.43885971874346	5.80745638124947	8.13495669846509	8.75678500621595	-2.03935619392832	1.61105413767418	5.44500172480627	-0.888084788869846	-0.0325699469569207	2.18526818544668	4.97710450396239	81.75	1	2
134	4.24662707951292	4.31439872255802	3.31080152168105	3.71221205725529	6.91542779396258	6.05152127782956	2.02139082260558	3.10390708102722	4.48058364814675	2.46656088400802	4.76658567560375	4.45264265432985	1.57241635664319	2.66938844097384	4.83617182390391	3.26597498644636	1.61475567583268	5.15700910276819	2.79825793565586	2.02040066192542	6.69519483951932	1.75146648152766	5.80817610514149	-1.99110250285878	8.08650149091587	6.0353546754002	1.09542886331191	-3.72405637596262	2.79943214226109	1.69336952274578	-2.14974381996414	3.58333837717572	4.46604214882079	3.19706343311176	7.38862212496593	5.70825804027215	4.09999526169434	5.43318925158465	2.36642166612096	3.07040785830906	7.05313665326336	7.86525430527557	8.45268795067871	-2.6931963438428	2.81439412749894	-0.241065254285546	94.5	1	2
135	6.3935428529535	5.58202822790984	4.44687700737455	2.8700948217189	7	3.68886680018469	1.56593447463141	1.75789226653065	7	6.77802076935739	6.55440900660321	5.64098984133318	2.46247564858518	1	4.99939677276877	2.0499210984824	1.98069164498682	1.80157854969152	4.04889685689416	4.8351506254251	1.74605370997189	1.96797027360867	2.48153748201879	9.63234320187197	4.17303508592338	5.42071714400996	6.3842880689778	-0.462992214393927	-0.603222407739269	12.3108279642249	-4.39427153040382	7.09904593809696	-1.52158842716066	1.69027242741856	-0.712358392044514	5.13263999987476	0.719467681597416	3.49591281219379	0.133807925502485	3.07728417973893	2.03538651190458	7.68682408162178	9.5411036711535	-1.3351444855454	-4.31507481888622	3.05776169248849	85.25	1	2
136	6.20996835089524	3.44800030044324	7	1.81894816897642	2.0731847440212	1.36459877502299	7	6.64707659393321	6.74237941896909	2.17123365295164	5.58357542015077	6.29089548268651	6.22291818338672	2.51166509395905	6.01439608248753	5.37525936353136	1.72829944598703	4.04874982279698	6.58576957051097	2.90858560721147	6.50895389251175	2.22689151828357	4.62790725845735	7.43094839580535	3.67018879096676	0.362370258545644	6.00691695419613	-1.56858739080039	2.27539044277286	9.46325384771778	6.43897555255849	6.75946171821913	2.967603035042	4.42340228710079	7.52336344597533	2.95639093155597	3.52746655134591	1.95200624479715	1.96910711873109	-0.190377428895867	1.1038635513361	9.64176024373543	7.3990152986703	5.94923667816389	2.84140335873226	2.4713778738424	72	1	2
137	4.25835415343205	1.693684819695	5.0778014698576	1	4.51882132107607	2.40200102681735	2.81270676114674	3.50889599455069	4.10146792999301	4.85370242495692	3.28625829460827	4.32357272153773	5.56486149434428	2.80038527093835	2.8225523430397	2.31643220577782	6.96757888224361	4.04744480841163	5.68313772007795	6.4951277197741	1.77055465828093	4.07114571932047	2.01338689599802	4.20346185593577	4.58325120282145	1.41832966729526	2.55953406204662	0.688855618905568	4.94675927826934	10.6225991603466	0.485251839242048	4.51325737980497	9.11823858694574	3.01939081272604	0.368542448850563	5.25407120200778	0.959255601227292	0.637419680049237	-0.135885970035864	1.55139619387245	2.94799423858368	10.2259807439735	6.14932573530688	2.70888351061316	6.42980607885916	7.74757232170697	95.75	1	2
138	3.36746296879564	2.78963707784034	2.74382315368768	1	3.13024465278281	2.48490418734102	3.10083108177563	4.2610622654148	3.64488450156189	5.20396353385355	6.47610944182534	6.53205707752235	4.29837582709811	2.15521254373406	1.01892330450928	3.42995632500565	4.43203964491587	4.27930043419197	3.25022129314417	6.1107292739315	1	3.3440106995687	1	2.56214574284956	3.73743216122933	1.18156520513176	2.43441948682468	0.660916237107245	7.17044909494718	6.50113139541181	7.40292808557638	2.48842112569905	13.3564308851755	4.68406366267466	1.2183643758759	2.90638979948064	3.03129764920795	7.80660098202904	9.06935244187389	4.64145568577849	2.18230904519691	6.91223021424715	7.89457404648981	-2.80784895362593	0.775318773762034	7.1013864408909	85.5	1	2
139	6.72831499586375	1	1.8747546192633	1.88743112145826	2.21803554643943	2.15202520902775	2.24555477306639	5.54845083307289	1	3.82810015464413	4.37731652976065	5.50527057563106	5.38514869225484	1	1.44221316148319	6.19316291361315	2.12774068725014	6.27489800255916	7	4.94632774413363	1	2.38915193243314	1.64243755986884	5.90673750973204	4.14127253151176	1.11044340998523	3.70912901177695	0.198097846684311	3.02579896370622	-2.94555926961601	6.55721045105201	8.28354060012658	4.49978268904206	7.03392404433181	1.78050349678279	1.28924217490378	3.87516184960778	7.37641323623888	5.02236763401005	9.09356547614889	1.25734251819708	5.41281959583904	8.80127156271806	0.3226016980472	3.22044463058294	7.63177340109799	78.25	1	2
140	1.38052812419309	1.34574722253681	1.16859469303797	3.1745547760175	2.65511719541411	2.61187492143654	2.53426094922751	2.98570841576301	1.46250396114859	3.91168924840974	6.25917366450681	2.73877983484218	1	1.84773310586015	5.5986992378386	2.14136866369717	3.06141809760771	4.76676382059921	5.28426057124637	5.40696801452092	2.32205940181261	3.08047591580725	1.54818900254934	5.11800144609442	2.53217999420827	0.0425492606759401	7.59390436728792	-0.978656171703858	3.8483901264662	5.12776149950413	-0.825444415042662	10.1829520588778	2.7323551898144	8.43842577856807	5.52560138273828	-3.68624856615337	-2.9303282177569	8.83665200669963	11.5042731441905	0.974518567846724	2.51695838023841	8.2678963426969	8.00204634365016	-0.723002263635452	2.99663382103012	6.41520634704752	88	1	2
141	5.66829664094647	5.66681001595533	4.23984443611467	1	6.09249159394656	1.50669368688958	2.17346546179322	4.41394089627607	5.44040435066217	1	6.23730304214876	3.36802770814727	4.87236650535088	1.26046258867615	1	5.94869610557377	2.33572914690903	5.29097274403692	7	5.95772449458225	5.2633145821686	4.70940387333944	6.47775793561517	10.506770284831	2.11082750422572	5.20664524129011	5.16373979938	3.44256572755158	7.15411307913207	11.1589604321331	3.67310849597782	6.78156848868043	3.02128230419854	4.89514128350883	-0.637704054449339	2.71477367279205	0.948314792228685	4.2291723862916	4.28948723035993	2.39712464066067	2.65020992176641	8.30236274380359	2.98400471183701	4.04318634019808	5.22099741883756	8.09777593717383	85.75	1	2
142	6.37465317221383	3.39861728226274	1.06637922786919	3.13235636144119	2.67535863172423	7	2.11167636182551	1.6054702144011	1	2.71006121037904	5.18491680939967	6.73700927735825	1	3.76690549540035	2.13696893764002	3.22766910679131	2.08496053136761	1.69930429595004	6.243807531384	3.770633898546	1	1.53615238166951	5.74980733575144	7.62991701907318	5.03191206566987	0.721693514496445	3.01852893558534	-2.36268722970793	6.44378576446761	10.2804066411843	0.934385626587764	7.64769977297666	-0.832535733493874	4.63409686160198	5.26806129634309	7.92057523779199	5.20482601335574	6.74579344522771	-4.09140283781688	-0.57577181547672	1.43763387706893	7.85163255220563	6.956709232195	4.4028643965925	-2.20671038018754	6.48823387542256	86.5	1	2
143	3.85772544091808	3.0510035272614	1.98137369395473	2.80180567045431	2.05978705018432	3.43011181437436	3.60120467265845	4.57753918637637	1	3.59728174767956	6.44292492338449	5.23034479293388	3.27729256550528	1.27378722706042	1.52918442613811	2.61898856023979	6.29634135021191	5.75702806114657	3.75054307428505	3.25026050313907	4.73627614506662	3.79135472698474	2.82916654256526	7.07887178298688	7.46083964319132	0.485134498214561	4.63833313252007	-0.665588031741232	4.83102705413792	9.67370794211949	1.37348779894853	7.76992576633101	3.24591063382045	3.19635297360462	1.05651330840816	-1.65914774083676	1.47430993659844	9.11727071148931	12.5206768359876	2.60729193141444	3.35272344313078	2.92759487053383	10.8479006453923	4.87745582554654	3.9653433904902	-2.1832373274686	67.25	1	2
144	6.08550875178222	1.355827137414	2.10679821887107	2.29246776578237	1	4.24675898721656	1	2.63059877620728	1.61968922161871	4.92616329649036	2.15865134615055	1	4.09080249716921	1.84566420877006	6.816458271808	4.75880212920407	1.17958504999951	3.6604737690886	3.67374469195559	5.99131459911532	5.09535452249294	4.66263658445797	1	6.78052477494109	5.12385570237185	2.60139764208169	4.39492624966467	-0.282760340870462	3.1097244205774	-0.132834111075602	-4.2530617319473	2.24080320354709	-0.596815142961492	3.66978966395312	4.2273214649475	5.42854609445138	0.425734343615146	1.58919770159395	1.99066422149829	1.4057321505215	2.63736610574582	4.84683790112296	1.97866258330805	9.46522733318493	5.07699308663656	3.80411673121243	79	1	2
145	1.88744976553686	5.35317311639685	5.82062366759289	1	2.85100693382081	1.69946944717611	6.53020675526643	3.35101889485231	4.69958892564042	4.99212381141799	5.27148760902003	1.99689142208673	5.21865116215072	3.53750958148382	1.87883450572392	2.91762083264338	5.16966245012867	6.19427380270361	4.08401380824627	2.71711480910348	5.57513621817876	5.48560553393611	6.34295306391354	2.66690368466833	3.73095162913297	-3.4275997067985	4.83983081921441	4.68469349872478	4.0710165307042	-2.41111960609443	-2.56072505096249	1.69966835819707	3.00818146589948	6.3754530184102	-2.834154191375	2.48920280489779	5.22607509875736	7.43696291701477	11.0754848408681	4.95317067242941	9.0328690454426	7.04319557608377	-0.86994543172429	2.55733693941568	1.79223766148293	5.22467506381646	86.75	1	2
146	5.91476241225975	5.47713309071642	4.39724240877744	2.56126089742256	6.82640467993274	3.93807652024654	1	4.85842078722565	2.13130205767619	7	6.29372208980782	4.65274640125388	6.40080659897837	3.10333796816397	4.27590979271156	1.86700374587228	1.00871689058107	1	5.93571043487741	4.65995920843369	1.56522175652032	1.74886984832319	2.42481378098154	10.5780446437186	4.18227206894258	5.33220621980152	6.72015472848942	0.0486173707618035	1.11294204808978	11.721293842489	-3.49658266811927	9.01942617214448	6.94887340651319	1.77743414431792	-1.0851594431405	7.85224305509433	1.077468000082	2.6572045995949	-0.0251724244272944	3.23226156004457	2.37972806332168	8.20214133434201	10.4528709242668	-0.950723070485206	2.40796151997452	2.76431493908538	87.5	1	2
147	3.62757425596167	3.72097590168981	3.8509073946374	4.24443331319301	7	1.13053459630943	2.90755587826389	2.87695039881153	4.01883031917218	3.97025431349629	6.48099730677598	7	1.18340304006084	1	1	2.13245081591341	6.7716495112967	4.83998426340336	7	6.07320598772462	6.9805236084088	4.7992799157883	5.78764616353573	-3.92085420851849	7.51073772978012	4.71653401333397	1.10497746156832	-3.83016855063879	6.21181654317886	1.56809030981142	1.86962489094183	2.13425889589591	3.46537995736381	6.01214598087101	-1.60762288440291	4.88371176604914	4.78906010109859	8.08377258341807	6.67228474717804	2.47213244233666	2.51462973919453	6.93789280509937	6.65544602137883	-2.85803655838425	4.52666341982217	8.26245608674784	92.25	1	2
148	7	3.42078898174943	2.19125659323601	3.61577956545678	3.95597136112293	5.31291192116113	5.79196111911366	4.88070122706484	4.14854719934439	4.21453739504787	3.51272797650326	4.24538296394161	2.5717144556564	1.6050702644761	5.96312316292828	3.82298519541761	3.38044249162145	4.21581758023724	5.73291263177153	2.62093268412387	5.66984356016935	6.32080481063381	2.07123478299521	9.66444931728692	2.84451385661548	-2.21087323512071	4.59455334893796	-1.993154485762	4.42204984248804	7.72537760572941	10.6664564288227	7.73085962054322	1.19088185590151	6.00628956376415	-5.23603834436538	-4.14951304375111	4.46592950579882	6.05037277246274	9.50253846863446	4.17942511259804	-1.95141557357991	5.32044753143348	8.31668768996206	4.52589633564616	3.40229419362757	8.64185072432318	78	1	2
149	2.79946362278833	2.30143899018888	4.16560732076822	2.46639668617275	1	5.46681858689091	1	5.19045346578955	1.52218788091367	2.92464752590333	3.05581566474366	2.33723260922988	3.70966858749325	2.89831098034353	3.56080687334013	2.23517789006241	5.38246566574465	2.9003824297977	5.48055741839899	1	5.59062190085677	4.39293494986111	2.26605005335251	7.62525444385369	8.49452710054705	-0.346212527528721	5.23303212064019	0.937072067525526	4.20380118620696	-1.88263360842725	-0.19641193737394	7.02544719272703	7.59939655856633	5.02190507568872	5.85263624428023	2.73723518038354	3.28178360790565	0.571238047263723	10.6534607731064	5.99630618504179	0.154719741553653	3.01326966614821	-0.409733154574304	-2.64841473768263	5.05823840351482	7.43819725972614	73.75	1	2
150	5.23976887079807	2.95053282095246	2.79469707471371	3.6262125566843	6.9058020020193	1.43126516814347	5.48669984544781	1.51504591467383	1.90758410595688	3.76726442420426	4.57705709650086	2.69346653060691	1.58655066148271	2.81157874818789	2.76282188806495	3.95638712790795	1.95842223849346	4.1517422960321	5.70666536602103	1.15282688544699	5.18170162417143	2.94518756618897	3.22355140822048	-2.34888530077879	7.35848186467021	4.41847671654342	2.04255476588802	-3.68789404244824	2.52391130430751	2.84878902620851	-3.2048038384046	9.68119533788944	2.43050677371026	1.45814978639217	9.98394566132658	6.76077456159045	4.60330383271513	8.72671942374929	12.7231040031466	1.96816385315012	4.62532928953636	9.53651072622053	8.28474007248985	4.58034192634825	4.01855144466803	6.85662697558959	84.5	1	2
151	4.35046687875864	4.84072155406832	3.5438682577134	4.34455440623179	5.92286459775275	4.12969340789088	1.50375913866163	4.48035538651092	3.05097558443121	5.75525415634101	5.24490984262134	3.1256267774911	3.15672143117993	3.30697736529492	2.44812884516314	2.3315478896406	3.25506198916183	4.46066474450065	4.37214938238508	6.83346709039037	2.89284828502648	2.20440728156241	3.21218605408619	0.0767014508795908	6.87644889083989	2.46125219392623	1.50907338799466	-3.06459537773161	5.54668567008436	0.769870164166202	5.86959652805555	4.04718414667101	7.44147471335895	2.6466726147714	6.02446549621095	-3.6986106376357	3.92879500648464	5.94014734603273	4.32263528996989	-1.55776006289922	2.711571304971	6.0884797379071	9.09480710002186	5.00968968099377	5.58169506250334	6.66797780987606	97.25	1	2
152	7	1.51261393749843	2.80147860706648	1	3.12864868508441	4.00079221309664	6.11902755271317	4.48945208647646	1	5.00390014599537	5.02411532199728	5.26335235553736	5.10988642437574	2.83457675785232	5.92665213180823	2.25370892972084	4.72332299658982	7	6.94237208727786	3.32076251313385	6.1913932560235	1.31570990394288	1.51681696792538	9.16979248978868	3.48379322073808	-2.14274838236582	4.15986496890313	-2.00933168314904	1.24754476314473	11.1713651476081	6.25307393698249	6.70921322880266	7.70239598533408	5.32746797542215	3.83727321262123	3.9741620616564	-1.02911270672361	3.83350611003353	2.75235639007841	3.3872067340654	1.8633405778234	10.255265199417	5.04920879516677	0.171927040705382	6.05108468368888	8.08577410028079	90	1	2
153	5.02224915888087	2.65886378996748	3.16376353138478	1	5.01381736302582	1	1.56861859484647	4.84523317691773	6.34285160887356	5.51358938877338	6.25027799032223	1.6594036775815	4.27611160011764	5.72023640642497	5.81550015526205	4.63880131372865	1	5.1980878738579	5.54007097125423	3.2928124379137	1	4.94337002314746	6.37230523104245	4.20082386467019	6.69423112567058	-1.30173547660743	4.01582783492118	-0.908024693119869	8.45277593678446	9.23617208761573	6.49218027165045	5.1783156586043	3.27728590025059	-2.90549414325564	2.69551921506338	3.19484598315552	-0.911324021360143	9.82701010082511	8.74663833004115	0.614926185144233	9.66833071831144	10.0808395841905	5.41151845192969	3.60280456906355	4.22564666983801	6.63247017394761	79.75	1	2
154	3.91668312098426	6.22257394553301	3.18914916382624	3.81657017057498	1.19711422860077	5.4012832537143	2.64917542418976	6.5717659481888	3.24571148025803	1	3.56312769075428	2.7546554829606	5.04399699202719	1	7	1	1	4.58523991775221	4.58274399126956	5.02392044402499	6.09381348993436	1.87873021476017	2.27841221794701	4.67279122094903	2.07188399686276	-0.0894826962467462	4.81168032428859	0.277648681048087	1.21977030066918	9.00801858835973	7.50189482247995	4.83954174046292	-4.36837906213714	3.07576337243977	7.65203311931543	6.28852712956864	4.39319435635948	1.5613359774158	7.17623786995846	5.63925773759671	4.69664284768318	11.2912162646563	-1.40445239184568	7.66089931953559	4.47981605521204	6.45501015267211	87.5	1	2
155	5.76159651574049	2.88941217252061	7	1.43499408767673	1.39788778742019	1.55365736734518	4.58469279272028	5.94429401341137	6.30553988875849	3.20803844368644	7	4.68935491870708	7	2.52413107737329	1.06190576050569	5.2074492510011	5.0219076851746	4.29293339661199	3.16752592665977	4.1134458116964	5.77058604478838	3.28351758727335	6.03089633694095	7.11282801451186	3.0218365556376	-0.507929507116697	5.44730122542784	-0.533045252029274	1.74046677363909	8.78491032586123	6.45882183474729	2.42805623944055	5.17523008825992	6.868944542151	7.3239761319579	1.9191059204365	4.47894227992961	3.53666339534754	1.90785387035957	6.1682273115389	-0.136822485032153	2.83441604069991	7.15298844765638	5.48907806924775	3.06148564566423	7.91309106446656	91.25	1	2
156	5.0833432663581	6.39979450037398	3.00592291878501	1.07446735327403	1	2.83050479290361	4.62285622136299	3.68547967747776	4.23117858405678	4.15142855423672	5.02335790665487	6.98616479109948	3.02623183588867	2.28020961502655	6.74745122789274	2.56573266614059	6.97880358820947	4.87819663163555	2.97620955546322	7	1	5.19614890737216	4.57322810040524	5.16038919953562	8.25985206955783	-0.345609941413287	3.51065734948489	0.165898424664758	12.1806422826412	9.8875106014356	0.185041528365509	5.54452416449044	6.15266912031771	3.3835445706881	5.12431886619548	3.65994771447675	-2.01877753851916	2.61401328858402	8.92874979901837	1.32681183817608	4.87107512427644	10.792052690308	7.86082716781691	1.98356986207782	6.21889813504938	6.51172765104623	104	1	2
157	7	5.35550702856001	4.12445373007993	1.94052685835585	5.75801807867547	5.44461544477207	7	1.73560960182413	5.1365408524099	3.41903497369502	2.85051546967255	1.79360231014574	2.49020646376192	1.24749934731871	6.84307667860004	5.88247607924518	2.28411832242181	1.67917186641882	5.55504334527572	6.42144659857545	3.34243169834291	1	2.22487814681618	10.2494788307979	4.15877311996002	6.02647782322447	6.97788095761699	0.340313360638999	7.39674204072802	4.33563931494043	8.83264551818844	8.15251957652394	-2.54597961996859	5.37302829432411	0.682088702769761	5.93953264091491	2.54492220979792	5.68258970044377	4.7822930917168	-2.60655674059495	-0.234383086880513	8.61414749592756	3.49970526368654	0.302653954756373	8.45292865817226	8.14579691432996	76.75	1	2
158	4.30198104969778	5.91346678846616	6.45773062073027	2.41157541594444	1	3.00237420982765	2.88491101776556	7	5.92358878833896	5.92652906845055	4.95655626166213	3.22326924168737	6.66633380775666	2.07401608921499	7	5.92046640806654	3.11229105875882	7	2.8951746600817	2.44517658723028	3.90528704356176	5.14815047349814	4.07747412647348	11.6185608699058	-0.217578274422988	3.47089888657978	8.76433351767731	0.878709069139938	4.25026665730874	5.66774871713039	2.52962822640575	5.22473773193576	5.54577311504744	0.716467910738111	2.62623392626388	7.13837889561789	3.22236262154443	5.18419155434558	1.35692039886044	8.39192082352765	0.64482659461375	7.46592080899295	-0.274574279640617	-2.51339205632208	5.51309171206454	5.03005671910994	90.5	1	2
159	1.43547859185746	1.897882572325	3.34017583616613	3.1815469890792	7	2.96226380070469	2.55499162133883	4.92688162688037	1	4.41114871661586	4.01642848710218	2.99740747216859	6.45892589320669	4.3408936098673	6.71954695458917	2.00572922361983	2.4109640462487	6.23466264372121	5.95365748409647	5.99140182930464	7	2.72217291664496	2.34190176888496	-2.65128935430841	10.243137364087	2.06501657932514	1.40361746802603	-2.60036611489708	8.871687472718	-1.71752105224381	8.27362600914433	4.75838300678109	1.89397503031834	5.36655127861934	3.26756569530107	6.8669435799989	-0.868764594149676	10.6892362883441	2.08561448201464	6.38766987675144	-0.556612497805245	9.59532928814195	4.90606337928732	0.457506504590132	6.09006264877958	6.78393878731717	79.25	1	2
160	2.47718042782714	5.19496832133474	3.9018924658887	3.16593035920912	3.67883714160974	2.83242392613179	6.44784818690913	1.70585577588562	3.58485094900765	4.96138725403724	2.53687293675943	2.61879963612781	1.9523322218408	4.74506639777062	3.25939883254442	5.22302955022496	7	5.63345503096562	6.4475443410466	7	1.40310759542782	6.99262793679129	3.23707541942231	-3.74450442064865	7.04373864036292	3.69121724103727	2.66762262892079	-2.42096983349977	8.70485411704032	8.48051087661946	-0.509189601231011	-1.47096354509614	1.41832841368921	3.53505869641856	-3.6411741980058	6.42596029340848	2.33769751697777	-0.961827075678298	1.29719545846585	7.34414309583785	-1.70569463988295	2.00239841509429	9.05096144069089	6.08886073892821	2.31557190124088	2.55608918741511	100	1	2
161	4.81293210576781	1.10514852646152	7	2.09128854611257	1.41991598766426	1.82942548742321	1	5.38163282178568	5.67141558531363	6.87868338458407	5.00925978290546	6.03814658695459	7	4.86917595602068	4.45333322449125	5.54309661740046	4.91811348731124	7	6.68088178333289	5.43552964414453	3.33560185148185	1.08546135932369	5.33744308098869	6.32184298518127	3.417927971471	-0.641369249748928	5.06676548487943	-1.62683362240244	1.12114272812633	9.74672752783921	6.63775515790914	7.8340072376524	5.46322431397015	3.8625299872893	6.14532229555025	6.39945728027874	-3.04813339423614	1.80925908647233	2.95042836778195	6.93306823690164	-0.966902353763604	8.93681315684588	-2.62866970038219	0.766014468988223	4.55989847602329	1.1937499263263	60.75	1	2
162	5.76954801344255	5.74611321629208	6.26648883205807	1.55092347055238	6.3934019127749	1	4.91745279288125	1	7	6.05601442931694	3.54194247063442	1.88577478675159	5.65615829172651	1.72560421564192	1.24408431460575	1.4459383187121	3.5208191514746	3.07485513766464	5.9403011686807	5.66581206300409	4.53446859262654	4.28449415242216	1.77358944121564	10.7832572908353	3.27195255457753	4.17218280863665	6.34856259294426	1.42985345713452	-0.0281469232384849	4.78875867030423	2.33257645073048	5.91558339350502	2.68467431387677	8.42460179578014	4.95076110976794	4.60844848215753	2.03687830201523	3.01659011613945	1.16594933397509	-0.978606670219943	2.53650554518793	8.13417852237128	-0.0328779810504848	4.37390934189309	6.08338384864946	6.12484853227404	69.5	1	2
163	2.54491341254653	1	4.32607854744106	1	4.17168972945906	1.84839701436194	5.16273895107979	2.331534315064	4.09006359057877	4.26667139601709	2.62094564361797	4.83326577919331	5.13295612672396	1.70097984556772	1.94337042515278	2.30942871908769	5.41839873968934	6.42110365503747	6.58347059235632	6.9075848206911	3.47764982935854	2.32543805679272	3.11401582113889	4.63879325144356	3.24413876641552	2.54213079428648	3.15577366377186	-0.324014381456809	4.18154856672175	4.93750399881092	1.41520043275735	4.4152973430314	9.02925968859592	2.86808191255173	9.4445996661838	5.66475884631722	-1.30275023834945	6.63279557354631	-0.408008436130476	1.71230644127343	3.40782279586134	10.4840317053124	5.88217249864875	-1.48973072274814	2.03021950555279	7.08661399854583	78.25	1	2
164	3.73280537215155	4.83735028797439	5.14045609940428	1.64285612672102	3.07798333269356	6.6285611746307	4.91164344388107	3.97327976105033	3.02155965727032	5.49089301540528	6.80118427932969	5.56449300709687	3.13590922348307	1	1.19953234179215	2.55709913988995	1	3.20135541742111	5.56141693839407	6.88981399737494	1.30750086914778	2.14565249998858	1	7.18786677098138	8.75098525985466	-1.17715242287968	4.06804340343563	2.20392733053613	8.92050090308959	-0.388102537110177	-0.740012072335107	7.23402716272494	4.4328953315885	2.88231653867811	3.4584799075607	1.46760414473469	-0.789315262636763	5.66061235340816	6.45167764285982	0.808852714598545	2.75086190424144	5.05592801584563	-0.375670431880889	4.56438884893516	0.345519718137064	5.94909079361767	73	1	2
165	4.20050300378659	5.09176042410205	3.14206873467012	5.40865236016103	4.77436447791561	7	1.79528140755137	4.76932554578184	3.17133975372906	2.38057511507371	3.53546047445413	3.39315212019605	3.75533399490003	1.1510291216851	7	4.77437322306457	4.87275085531646	2.2937555851167	6.40113285522866	7	2.1788103478974	1.56898991641512	2.78526263212601	-2.66070869899936	5.76684758829039	2.45448312926266	1.94337291125899	-2.12039686831741	10.6044642530307	4.79292752850739	9.17549524260717	6.19921264089229	4.61375988592551	6.54127699240738	5.48950090703945	1.2318813765819	5.07326727155366	2.3379170347608	2.00265608163051	3.25712840239543	-0.943487561205387	6.78991791756312	1.57928257812147	5.58028096235191	3.81855678123845	3.56547878394784	71.75	1	2
166	4.02243815969079	1.26675952749212	6.35606180220014	1.96022475515253	1	2.11066616054094	5.96902531520814	7	5.83045304001117	3.63742178180923	4.12166792115316	6.23991008229536	5.43475729073492	1	2.74118050431869	1.35816672354268	1.08888638244487	3.08341682525551	4.21045731891609	1	5.59772288934606	1.38574697271046	4.24233525558105	6.96691656099842	5.66278109336938	-1.50236839651653	3.58204620701305	1.85707356366307	6.34358144328233	10.6019022440079	-1.24705873835747	5.2186393442251	1.33965567606507	5.40558123951939	6.65023761944347	7.92185891579124	0.118194260574166	8.56972225090503	14.6224860812027	4.16858185035792	0.301406901390474	5.53880433641979	-0.366802722317714	1.03128142912003	-0.553161551626776	-1.24664291660506	61.5	1	2
167	2.99279788752666	1	5.36208407900574	3.59678157779233	1.63821904414548	4.5509822382038	6.5688203413637	5.63669214967763	4.55526492775809	6.13061983652324	3.92526972992521	4.29201512212488	2.67620884636863	1.22476283384226	1	1.58379612917658	1.20292296900165	5.30934413462988	5.87788718754618	6.07244683589487	3.46999422865832	3.54399132671106	1.76617052241712	3.32321127553755	4.1661328731398	2.02035558440302	2.36753105642991	-1.47798943612872	2.45520043114654	7.07203520146051	0.714686360022085	8.2825980509882	2.21934487831711	1.09196983168948	8.51703880374156	7.54998286986068	-3.64904188784569	7.2284274387575	5.89254026320232	-1.39366696705244	1.60485960812449	8.37762521550414	4.13041748348455	6.64196214908749	5.45005823371415	7.57866511754477	97.25	1	2
168	5.31725097125354	1.05918816054437	5.1773116782721	3.00740688951679	2.09991669908195	2.5883266292142	4.76437182282125	4.43489645890554	5.19036973024658	1.29245242996801	6.154482854633	1.46157485309881	1.72326681884832	2.37390128365934	1.49058841660931	2.5373258264243	7	5.68483237587227	3.74397646943171	5.20113127438771	2.68826411975644	5.52992279595631	3.3319446894834	6.88873569013117	0.620768341491322	1.68276562933846	5.15368231978006	-0.125279188163265	2.29672837325607	6.36307103972842	-2.38396465111192	0.962345955631914	0.806236600798558	4.98923332606529	-0.879167985188013	-3.59286628992599	0.385331804189355	1.65979259553953	0.379136093804714	3.8851815399012	5.51914152953247	1.75501073505983	9.93955870695634	-0.700919405301828	4.66820998624661	-1.69469562913036	87	1	2
169	2.23242359550351	1.65261599742517	5.14981189371029	3.54349719571572	6.32318381422936	1	4.90505535829852	5.03557174548559	2.13285223186567	2.02638198859445	5.85785420664463	6.80765088447232	5.19049521511451	1	6.13192945026111	4.56951637404565	5.00802829228887	1.80296554839165	4.84156837668504	7	6.9829374181702	1	6.12873332178852	-2.59057702651161	6.05600819912043	2.87546339425276	0.612434871327301	-3.11086458322593	1.62183142203514	7.98361555998208	2.51894634558609	7.20984990186728	2.73267649596325	6.05523810226389	3.4970809357028	5.74636485124855	-3.07106349909961	8.23381802955706	1.09343435129691	0.361780861695497	0.0929896934292672	2.39493623231309	5.24340812026907	3.1248284257357	1.40407829286149	2.71064980257757	77.75	1	2
170	5.83093928524476	1.38065385411802	1.89988648967774	1.5430781463811	2.26601698848475	3.08409247654365	1	2.55286336282433	1.56894202136111	1.95407641785626	3.45811432430761	1	3.53854072057159	2.26711079942962	6.80213164408753	3.82014574424492	1.68595522538309	2.51688401656741	5.74799788011308	7	3.90508948172583	4.43751832743055	1.88431262034001	6.72121370932332	4.33738424273401	2.9932526863964	3.7059476453133	1.28529021372174	3.76064532175768	-0.157929990352882	-0.665343903144875	5.42193060996475	-1.18956855066215	3.23044684279589	4.40379321974283	4.97405285425654	-0.233688339677793	2.6096886251172	3.75239705361469	1.5519175547786	6.71657031468328	4.67583644975384	1.75769667831214	10.3911629826394	5.30548244442708	4.10957194799422	64.5	1	2
171	3.44925952852317	6.83896985176075	3.41662651156251	1	1	2.17438936643284	3.20378498141349	3.79526971833033	4.08378840978611	7	5.77053587364564	4.26270938582169	2.27898671154246	2.16219127842665	5.89292805269523	6.14011451305517	3.41602010778799	4.05359720378745	5.61942311423254	6.70542524085335	1	4.59019699314599	5.33478045379813	6.95363568060856	8.68932896109816	-0.323125844196386	4.63066642353866	-0.0934105084703072	13.8687064790234	-0.967724986851216	-0.323050740961715	8.36187487345831	6.53498310495657	2.94962800602133	6.7257983672982	3.30856568928304	-2.39819071659349	3.61230473350841	3.96942927431633	2.64284635191169	4.33830088778433	6.33684075539165	8.55376204716115	1.66704203411563	7.28371021937021	5.96519057318415	88.25	1	2
172	5.05927867274412	5.34518497611207	5.76117956398317	2.02104018149714	5.69111211307752	1	2.59298062488887	1.32230435945205	2.8172500513432	6.62059886656997	4.55754346721208	1.83218329437861	5.93772319581187	1	4.09409623726536	1.8202029390488	3.78759070899984	2.74739068267151	3.6842634252292	5.83231554985078	4.09359460460503	3.57387299508713	6.40224312725082	10.0120107388879	2.55245484526027	5.05662271006075	6.73941958552998	2.21164978207283	3.16863512970899	5.36740052061503	3.46925547207649	6.02869166902161	0.604810636655206	9.15934890727924	-1.88225719054709	2.70301249562729	2.06851732198187	4.19213597585854	2.1501743537934	9.72781332926847	1.50418717599158	8.23084869710911	0.980440848198292	3.96183115118532	6.5347741256205	6.00895360784901	58	1	2
173	3.29800576035591	2.98521270004409	2.46706294923411	1.7953762256435	3.28000015725178	3.07346381288351	3.48337017251498	2.46559833488051	4.44013278846945	6.58011085358088	6.49187467957108	6.24631916824194	2.33304796170144	1.24693432425385	2.14066074383269	2.06927683416434	4.51824991164992	3.84943776528719	2.32818785815752	4.44112894039138	1.22084749624124	3.3807186304697	1	3.18852658930812	3.15375093979344	0.871866857503067	1.28298042225218	-1.0450962286097	8.36381121805888	6.0952609208781	6.32317461189827	6.97716636815936	13.0737021926597	4.67114047998248	-0.307620488241441	7.21484252798695	3.17414554544442	-0.84885105617237	9.72277554424149	4.80081408876008	1.96467988803516	6.27469935184845	7.76745822345026	0.189645174174454	0.603242455221146	8.75422230231097	60.75	1	2
174	4.15780009083674	3.76059549065093	4.16291799878286	1.33757330249004	2.75590098755134	2.98941744668447	1	4.44899328728977	5.85164576624212	1.8128160103317	6.08176926558452	1.01461032107437	2.18086129752053	1.28791727199707	2.00753939222226	1.50920663588192	1	6.98082653696106	5.70753609807272	5.2838312491807	2.94937863096302	4.44695332622077	3.47063436564052	9.29738842816327	7.81804779248422	-1.19496516001234	3.95378864325139	1.18694594435438	2.92113405057646	-5.9377537656242	-1.73110674388268	4.2659588511732	3.88465282584492	7.02493972146219	-0.35890560331739	-1.43305840898036	-5.41931394579034	2.93096262111421	1.31018427075211	4.77011180859091	5.43763479494634	4.75801430981287	9.10826926062616	4.0143949701752	5.46218300267806	2.09942097812653	86.5	1	2
175	1	1.88737661502868	3.15369371983063	2.99042784495317	7	2.25971476488309	2.18513705748454	6.4776351104877	1.10612455423537	4.22111237004512	6.44681383986263	3.36128755101947	6.51477370039875	5.25131581984152	6.48587452233196	2.44586078955756	1	6.3613649617913	5.97171726557974	6.49267599922654	6.99534991576951	2.11889081633948	2.70705311666257	-2.34747750765748	9.98924488573854	1.73637930546156	1.85159741859766	-1.62458402094074	7.985309151957	-0.427076299504994	0.180864727414313	4.71985639086813	1.77352018390238	4.04389794290485	10.7489545456063	6.36916577327701	-1.14977094809703	6.76519268162841	2.23012597939164	6.02220239313588	0.658033981623643	6.51268074414981	9.90897256243859	2.34633119659734	5.49251453560847	7.44280272973049	87.25	1	2
176	6.21502218540035	3.33391755941236	1.53532667819975	4.02132547005536	1.86521672232702	2.38463338243949	2.24193210557218	4.9113213864406	6.66628043352802	4.63013134261812	1.7394945029948	2.44899461435209	2.59270421869914	5.49161067843819	7	2.65007329029512	1.57240584585549	5.73664584421854	7	4.21020626241056	3.08418653568798	2.57926521397382	2.47366992063786	8.63394028543799	3.41699773426471	0.344524714841628	3.43939260671809	-2.89850136879675	6.81881448070384	5.0754535427935	3.72938583062703	5.51148664645295	0.721748487871097	-0.486958429705194	0.568391182818375	11.0354167179926	3.80094553937175	4.15181728338202	9.02638219795526	-3.25191038179567	1.20231995575656	8.71897834581998	9.10044996357068	0.750083059963685	6.09830454927414	4.12964800591521	64	1	2
177	5.74296212615455	2.77172888592495	3.0437775754337	4.72085561248066	6.64673135974513	1.30864904201751	3.24217601244009	5.00184585130236	1.80437297299194	1.50240996447567	5.31107654451037	2.3177066679752	2.1207590921388	1	2.64349092071158	4.10088596380482	2.89359173625105	3.99476119386711	5.78712580998178	2.4801470416591	4.18386059381311	3.68124183681672	4.15719572299359	-3.12154208205403	7.26651826690109	4.40911720691477	1.91575643355133	-3.96673590662576	1.73077876614464	-2.54566899430121	9.87210561473437	9.22696572830387	5.12939774062234	3.23696470663417	7.96916408420711	7.00331333090042	4.88292374038677	8.59773696012997	9.25954081442713	1.52051021841798	-0.101097584667799	8.59967999522472	8.28593985499244	-1.63054120953721	4.30617599219705	8.87054929277104	67.75	1	2
178	3.4747007872418	1.52169346466519	1	2.38025616235565	2.01539207459289	3.78282628125947	3.11784792395352	4.14673453392616	3.37145001221271	2.55903918676765	6.40863887822506	1.62325507530043	1.30327947221091	1.22453499932495	5.82475126407803	4.92564654760346	7	5.58524557518121	5.49824819690688	4.90452102705439	3.63315247076746	2.27210807343915	1.76367232482544	7.38993633096389	1.85483402379676	-0.102629147873802	3.60637538921854	1.46256413958453	1.30678993707294	8.37394016800479	0.668388106903912	6.54417907701958	2.62688547797814	4.19089194659795	10.0939601518467	2.29606152103691	0.532649928835213	4.7248243744846	5.29661493214475	-1.19083567541641	9.6959490275033	2.79904105133017	0.483841713811529	-0.692402455428241	-4.28871662202026	-2.03798799647171	68.5	1	2
179	4.31988393613377	5.7891230116507	7	2.51603534755951	1.08337707996862	2.13970086800186	1	6.17801709925081	5.90240481440099	5.77565710215039	5.29787199434543	3.35089248743071	6.20216713565636	1.75321986733043	1.74303065428513	6.10765546629254	4.05029526643098	4.23198053664208	4.09721850092899	2.30818487285277	4.45106099719832	5.21715665283801	4.26795215959229	11.7437368644443	-1.23656687879648	2.709557280529	9.98982864674305	1.45979249460357	2.79769862632269	11.4816977072304	1.96345311082176	6.01991591705265	3.98721761813796	1.3675345342012	5.13958069160069	7.03940572612079	3.35195303688077	4.79044599099105	5.79532422473308	7.06594549529378	3.43527117583489	9.24884308271829	-0.252524197265165	-2.2362856180117	5.60043330973471	4.7276283682649	74.25	1	2
180	5.93331533675047	5.48735640551846	3.932612636505	2.99683405953025	6.20754671063799	3.79799497326154	1.72148760478288	4.54738862913362	7	7	4.10823526184862	7	2.80801119987221	1	4.24817434017081	2.30204535165657	5.49262647882915	1.36866038143773	5.99979039647711	4.24330907435389	2.29102596889864	1.69805397897643	1.46746378033488	10.5067393621765	5.08993954866254	5.08290807163647	6.56662190838521	-0.175343020474951	0.81903353800917	12.0844693313076	-3.21137466785878	8.5020764236692	6.98700120313199	2.25394784735819	-0.462149137640163	6.96977386319938	0.274806341157216	2.77740873040336	4.80381253000265	2.83018985938436	2.25149395322726	7.67741118249129	9.75511515805769	0.708172565648507	-3.01164639572797	3.38729555098505	80	1	2
181	6.44516656575601	3.67355526166022	3.75566784817518	1.6703619232026	1.74593736658223	2.65175927683407	2.18211991406854	2.90885332685247	1.48196456383811	2.80279511937832	6.99406287087297	6.65269388761858	6.01474687409832	2.87263286693216	1.03046742420717	1.18486837611999	6.12960620123381	2.91563203951444	4.74750553819687	6.54926133044223	5.31157456201466	1.28893278052426	6.59690818047922	15.2433833224359	1.83620944378406	8.07638267567889	7.47620004133072	-1.39110006371755	3.25844205304869	1.64551532515614	0.547287158000319	7.15945429388892	6.37625741089282	7.21326908071051	3.70213382244735	0.43920722464757	3.59151896823974	6.12813335746513	6.41365096158196	3.22797290250946	-0.0123827037122206	1.95483221578123	3.74856662000225	4.62540336253776	-0.351470988643023	8.90926096837136	81.75	1	2
182	4.96130504547162	5.66647036350859	5.30842519612533	1	3.26350507935792	4.514568212256	4.74471988216588	5.50217236957686	1.05234737146504	1.4150816652097	5.40172536904649	1.70172008257589	3.55853742374599	3.66813696156726	2.0280492057866	2.92261659595123	3.67096567813453	3.31508608808464	5.59465031526995	4.8397900397955	3.26754784989524	5.75358094195905	4.07478605393312	13.1692895961447	-1.3949265323626	4.24756812256666	7.4191249386597	0.596870937140937	0.0625310711304364	9.48898741068069	-0.907470932310503	5.39070717917926	3.18468351486142	9.57561051800437	6.03603005972623	5.66347672957559	4.74594020302321	6.66504112603287	6.59408895805129	6.71865511278978	11.6485694761471	9.00322147037775	8.76040782700347	3.03844572334713	-6.32682725779397	7.19231882122533	69.5	1	2
183	4.95691280812094	6.28618890418334	4.12677384715485	1	2.01892676530234	5.13322087014884	5.89184496788346	3.96783667858184	1.34933529562825	5.54811343110759	6.64742267840854	2.30042807399048	1.94492937062195	1.32578283901564	1	1	2.17411781417741	5.01490991135814	4.62802119726986	2.21410731520437	6.22298988499892	1.5250645789902	3.6452573203833	14.9639359474108	1.90499086297178	8.04375133899532	3.87474885218424	0.646892294170873	3.13595200837609	5.29770611721123	-3.92425525176382	0.0781415608444765	2.81398848856164	6.16306989659536	6.20205451833473	2.58534736469389	3.47473322434528	5.35052413233382	10.589130190528	0.206727676606885	10.0491586196658	8.31647810610438	-0.219690942122533	3.20106889906327	4.46484178683535	7.36754076960769	86.25	1	2
184	2.38497086225541	1.91346287019873	2.71411750213891	3.45626464567089	2.1558259990466	2.46013564570657	1.68638577357051	5.63512693472794	2.9396209685094	1.62830902499811	2.69917254870498	5.37338786022949	1	3.65834107228087	5.86815042940644	2.54238012867599	3.61054442224487	1.82031243150156	4.94982490048988	5.08287031816606	7	2.58770348567202	1.59346137152784	5.32414636260705	3.97983858327418	0.825524647285484	7.85261143198817	-1.13055077609775	2.96847805201198	2.12543014497827	-1.65975113402257	11.2603123955136	3.09701405419365	2.75843633445922	4.90758705050765	-3.24634669229123	-3.76044132293753	7.30893924330403	10.6159034127101	0.723548101828413	8.88625578727703	8.33800907005123	9.50626996387624	3.69208516068653	4.58562515098642	3.77435793801795	64	1	2
185	5.80562464692087	6.23698260823337	4.85377880854763	1.93420446359646	3.89243064352019	3.2809248257005	1.9639642317801	5.01155338300836	6.36726975583018	4.25539394683086	2.99823223183771	3.14429100820568	1	1	5.74732509722612	2.13467164214854	6.9646406289784	2.95304563852642	3.63872907867979	4.25789592948288	6.19273767554599	2.49974657235435	1.20091328057277	13.0237861175266	0.486811478635744	4.31229933639879	9.49356327243771	-0.608332728764815	8.89908712831318	8.1637096941612	-2.77969909994363	7.59293150164132	8.71023819040992	2.36454616755906	-1.89579642282425	-1.46334219088529	1.16330022086674	-1.16684132669338	4.828343181338	1.21372684387473	8.46177941731005	2.74497981133268	9.97754074890899	6.92812897571977	4.57686311198135	7.5795014455359	63.75	1	2
186	3.60296991169804	6.20144259081781	4.93778282390314	1	1.56656190937197	1.94600574010979	1.64800803262983	7	3.43615663025392	4.89350258242729	3.33042790724669	6.51319365259691	4.66008503490498	6.32547971712511	3.42307504646455	3.54933263126602	2.07333855778635	7	4.43765969964913	4.65693390230741	1.97344248071662	7	3.6146852845906	7.53465311441847	4.91966001990822	-1.71255291017445	3.00098477087981	-0.868660729162435	8.48699674124967	7.00087464441901	0.353018929773589	8.60482258789532	-3.23588153800749	1.7588607341656	12.6191255924733	7.68595353965638	0.610367167872261	12.6578735947096	9.1869594060112	3.61332930164861	7.42805764954691	3.26036447732292	9.74366821540156	-0.37654533166501	3.0152805866508	6.09172504339082	67.5	1	2
187	6.06863333382548	7	3.80842212403505	1.71110791117601	3.59867143470201	3.69751904653965	1.1955861148935	3.55117015034267	6.93869099605362	2.3336264114567	2.83768134342212	6.37801349931481	1.92955356615932	1.67052243183081	1.70081257306794	2.36984037798222	2.48612211564992	2.98311083025367	6.08156196291227	4.62513834392995	1	2.5914967998458	1	13.1823741124279	0.00154557885201653	3.84988419279232	8.85662658485526	-1.07209544201839	9.09780401510642	7.34011887546927	-2.38289577726854	6.51948882518361	7.96265156280631	0.449852825351742	-2.63190496049571	-4.73370967405678	2.27895289096391	-0.976975816494792	4.20634505368466	1.05731535447581	-0.870320328126985	10.5044638401861	9.57518401159066	-3.46397574956795	4.67387405523265	6.77875917379939	63.25	1	2
188	2.63144236225361	2.43345408439513	2.71267024152416	2.80442027074424	2.50466368871946	4.09765214532871	1	4.24385777586147	2.17648294434966	4.57697259725009	7	5.48269303906911	1.73000593482495	1	2.9778307088247	1.81613075125965	5.41766401406449	1.00906090219763	4.38211769003656	4.0894697519015	3.13798825282902	3.32294187793593	5.89619040559201	6.25409747299025	2.75243655335277	1.1614702609431	6.63080774692533	-0.259581608533611	3.3191190184602	1.65344894002938	-1.7614844485798	10.1725439651693	3.02445039965166	9.01522641401163	-2.53574390992363	-2.71542654826868	0.507322955996051	8.72627204757868	10.1461272997539	3.65348892263522	10.1702212602434	8.04671617691118	9.5948464300178	-2.03862471185639	3.5784130155603	6.4905869828224	73	1	2
189	6.24025886901366	2.95182977346769	3.4463283667934	1	1.24613032353269	1.88218049143983	7	4.17854056457347	1.03241767805398	1.40435043142119	5.53545143586735	1.36408147070247	1.45899425928636	3.45987961491403	2.64168432530828	3.36752525941788	6.68614475909024	1.37701900509848	5.74808300317239	4.15939153910817	2.5736692384298	5.59069065384688	2.06080225799824	3.64238477318881	3.19831702673624	0.725683602428472	3.6671702386981	0.60836733432023	8.03353152310353	6.88239581363818	11.0110694573176	4.99385269605069	3.28681299197328	5.07782604479414	0.82806437541268	8.42570446627903	2.29837767149994	-3.28560268528066	1.42281552080492	2.81444390710297	2.68277467466695	7.3920170530742	-0.0115032050489634	1.34400434165038	5.42080948901397	-1.8855942509945	84.75	1	2
190	3.79059284664131	2.12131511023092	4.76158020398649	3.55470938196835	1.31036782097228	5.52055652683243	6.09430801048858	4.44175544266264	5.31362864037993	2.65838339145309	5.41365965377978	7	2.72885730269994	1.67723745036842	1	1.05418546471836	1	6.17454098249571	5.28528921163104	7	2.59688185200052	3.04755112107125	1	2.73650295417772	4.17543468049671	1.69469733094399	2.08849807588395	0.00468219950544485	2.96594865626292	7.57680640687308	2.42466852702439	7.2628846299862	3.0005181481565	1.07237479345983	8.44154292721726	7.11898564896105	-0.816769843029679	5.96313713714031	8.51174132119617	-1.0478428982555	1.88165669832948	2.02444955844173	2.93624953975145	6.10115969812096	5.13925200294544	7.54008086623226	76.5	1	2
[truncated: 5 more columns]
