# Supplementary material for: How Are Mate Preferences Linked with Actual Mate Selection? Tests of Mate Preference Integration Algorithms Using Computer Simulations and Actual Mating Couples
Source: PLoS One. 2016 Jun 8;11(6):e0156078. doi: 10.1371/journal.pone.0156078 (PMC4898694; doi:10.1371/journal.pone.0156078)
Supplement: S3 Data — Long-term couple and agent-based model data analyzed in Study 4. (ZIP) [file pone.0156078.s003.zip › S11/Aspiration Model Data/Aspiration Couple Population 01162016 074815.csv]

	trait1	trait2	trait3	trait4	trait5	trait6	trait7	trait8	trait9	trait10	trait11	trait12	trait13	trait14	trait15	trait16	trait17	trait18	trait19	trait20	trait21	trait22	trait23	preference1	preference2	preference3	preference4	preference5	preference6	preference7	preference8	preference9	preference10	preference11	preference12	preference13	preference14	preference15	preference16	preference17	preference18	preference19	preference20	preference21	preference22	preference23	fitpoints	sex	algorithm
1	7	1.57720576893568	3.22266531373388	2.1289832828759	2.61445453462194	4.36725399327629	2.27534593146825	5.86915562608058	1.13732402245929	1	2.94792996234847	4.6186490791667	5.53109816002458	1	1	4.21230691809985	6.86078915013277	6.45218669895605	6.75752599910158	5.30415217353349	1	5.22232991689834	4.16909463637988	-4.33532078276434	-2.07241924737618	11.8776911085022	4.44721412624966	6.02599477654997	10.3676416331967	7.25898786167897	-1.37020459630092	5.13321147609459	4.39876996392767	4.61352586558126	6.70996135261707	6.89206537556278	5.04958107035362	4.90877212961608	-2.53902829574592	2.63176970921322	3.38407418223075	0.987213710513195	-0.796783697511346	-0.93403116558955	7.41488729982264	2.10645258308518	107	0	2
2	3.0769014196655	5.91494608568353	1	3.94563320972114	6.51502534913202	2.25645689541802	6.36374110764008	3.2588372707931	1	6.08351744003997	1	3.11371635304276	3.21296448667719	6.2243502529505	1.30090802633214	1.71709212607543	4.37411415954466	1	4.59230474571721	7	2.13991005853956	6.75860432730102	3.62919951365247	-11.6205114715775	9.91587136971109	7.81292213635354	-2.61048600832029	9.66355497707243	-0.241433602248494	5.8633690234396	5.14228478141562	4.40456276294373	4.10039212892942	8.15269696062596	5.59977522921423	-2.82743300726681	6.71473091797801	7.92412404918417	-1.33994536927673	5.35371493416234	1.16882114384331	6.01321947060415	1.09542448970714	6.47643734668539	5.58935556681113	7.35645973728214	103.75	0	2
3	4.33902732510606	1	2.40495027650497	3.72405432991671	5.19663529924514	2.44596292536977	7	7	1.40501656520599	7	7	1.37782274148006	6.61493679178914	4.53156001536866	1.20459469347446	5.46242636571478	6.31593479233541	5.54727854052463	5.24982243636382	4.78893856572727	3.80510520479883	6.67292008050493	3.94003341835592	-3.96975968777175	-3.19922023498327	14.3451805329769	5.07153145737823	8.20814401253419	8.42481493340127	3.05952028359867	4.727383065658	-1.93106374631236	1.23697508406052	3.1853448619853	5.26396331098609	0.758090987009305	3.77614455125643	3.77263537020583	-0.688851896451891	-0.205132356993445	2.88360367730752	4.82307162875082	2.85383524195956	4.16245925549108	7.44404784530212	-1.77549304395184	103.5	0	2
4	5.87953258257128	6.39519347417332	5.47475188102706	3.42794456425844	5.70699919265403	7	5.17076017875248	6.67087547151412	1.81458105381068	2.05371075172492	1.39301751000179	3.60624994344207	3.96035024837035	1.67965107157313	6.58311798023131	1.06538326026307	5.29250383161561	6.08975631990039	5.58452675770759	3.8916769546331	7	7	6.16483890341956	-4.12447791706697	-0.198479381465595	4.90686237935275	6.66656226176541	5.4424571743966	-1.53938243094118	1.02550077799217	4.82620871948513	7.32708779201552	5.68450452090628	7.37324834572415	0.0707036062305166	-0.910299884234018	7.29351278184544	2.25185897176513	-1.0537707418838	-1.05623463189639	0.796305800316584	2.73312001458048	4.83120320576685	4.63430478068006	8.45313302593427	5.00473989781101	83.25	0	2
5	3.97454286384812	5.47484995727255	1	3.54832267837437	2.15054231567345	1	6.28564472618973	1.8361535596254	5.210077984953	6.12021525640962	2.73681778771835	1.70723992651834	2.28728801087865	5.92284540226955	3.39322312499	4.76873848576442	5.13018224808053	1	4.75401891005471	2.92194206930156	2.84840186172179	2.28495345958132	7	-4.38129179592866	-0.782223434004762	14.5476741665286	1.51409706145409	9.82842128535755	0.556378278421025	7.56737637234591	7.33499245860533	-0.433512575158085	8.03543716450682	11.5341353224987	2.64909042850063	-0.730214530153849	5.38255483231834	7.80133472598375	-4.04389794152075	9.973812291957	-3.77545208655905	3.90573984895353	2.09561024835996	5.38168335143429	5.27490627383158	5.50752499226229	80	0	2
6	2.63064839182917	3.3507321776549	2.18212064929905	5.24711789947875	2.56358091747666	6.60600561991747	5.50784289194553	6.97381368495732	1.61484387359087	4.9479656932959	1	3.31442234395239	3.9968312120967	1.24106894695625	4.87341629878393	4.80083912933888	6.3357721035662	3.82923852462746	4.64264065658004	3.44061958846503	5.56207244416544	5.81233637360262	3.35884593040689	-6.09910361823057	-2.74771314215495	11.8894067959313	5.87069844294367	6.25016978524321	-4.28337032499411	-1.8857592945055	8.77985306095459	-2.50424103182035	6.32518459191576	-3.65701672558699	2.62271999049829	8.68401240139177	2.8444185561554	2.67458993126603	3.86706618632588	-1.03062307231301	-1.60860130744221	2.36517659414801	8.96440188247094	7.35316792126844	0.913675699056922	10.4013624296357	83.75	0	2
7	4.54304874415071	6.19190781203642	1.8291846576416	2.03673111967855	5.22599071725544	5.60087105535011	4.41556836547961	6.19092992718226	3.72195627328733	5.17804826827679	1.92505042281911	4.31160258568343	5.17617586077531	1.05551622978254	1.65506900191001	5.5884849629267	6.9494532305061	4.90519747432976	6.73217051918614	5.76756460208854	1.8123080094284	5.31753469995012	7	-5.00579745022857	0.604552773041561	7.73317790256739	-1.61882343988129	4.22956640768985	-0.0708567397484031	1.71769521601932	-0.813520150408485	4.70684683322028	0.603646127014198	-2.59257672329254	4.40043026589702	2.82565003525362	1.97713171536904	7.31920300349032	-2.0252447743309	3.40262196895798	2.44585311293353	6.32542208798732	8.62891213847507	6.69742914646614	5.60839235344154	0.949020713363261	106.5	0	2
8	1.86995823180166	3.82460917852866	4.64468179136533	1.70692511171506	1.09297569392671	1.80571466822841	3.53313763084445	1.50285954976213	1.1421795942426	6.02008528221812	4.05093184987167	7	3.36190868711005	1.87138780897381	5.89446331302375	1	3.00969411938317	1.53187171964977	5.74005233384943	5.81779311889416	6.00122241006756	3.28156533154057	3.55106130582909	-8.80540687185559	8.9872020913425	3.27740089059146	-0.488990971937255	7.8715996095446	3.58969096628261	2.40782330587436	-3.07648543630105	4.96328730666239	-4.15786466942791	-0.227840149908448	5.9548709915581	3.9739961425543	3.76354483277674	7.46486595108951	0.321089972417818	4.8915687135498	-0.907796353378802	3.01974424284942	4.44514053893918	0.967008524171693	10.145328038271	0.905650432797995	83.25	0	2
9	5.11696185705012	2.86221577934125	1.62728222540883	4.92753176465754	3.92646017303045	5.81409340861615	5.06813204997327	6.0641595006457	2.94570361585262	3.61486119686093	6.27890911361657	1.49279522619738	2.36701924652913	3.1036305327537	2.66474151367491	1.45524749128631	7	3.49233936443943	6.90923128159844	6.27722642596768	1.80649339751141	5.17465406364989	1.45099861888749	-4.73140459754485	-2.00782026256215	14.5059697555869	2.801980937941	10.3247675066215	-1.18456899070644	7.64633861070833	10.0891889049441	2.42180969505441	2.24219502287169	5.52761356218541	7.60714218685419	8.76336976146934	4.2228683495221	8.87734762317216	2.04515227903361	1.03801498750967	-1.41872922422767	5.38180914077562	13.8313546867592	8.27578630728391	8.52984189440605	3.78502597661946	102	0	2
10	6.66975191969258	6.5998398529676	3.93891607148995	4.55540460058481	5.31234981635115	4.76029942961764	1.31347433135605	5.34624924917442	5.65787204018388	1.54432569098082	4.8248951578536	4.92917136739182	3.61412304275673	3.9984637847719	3.03967218085473	3.08778155262592	1.44302373234527	1.20106469647157	6.39466270402193	5.87431239492089	1.13423543882811	6.43733548809239	7	-5.84751942942692	1.1287283939318	5.88050030685064	-0.506475996275394	4.7184236804284	-0.542684302477811	4.55576869093081	3.51267997742232	6.70035948780569	1.9156875514714	-0.528494539546135	7.86697307822761	4.71759707812201	1.18019165541913	6.51366370538479	1.45487405513753	-0.947970334258778	1.91685762785443	6.72591022871175	2.08218082264019	5.14668601092703	3.65434544220229	1.9356500243337	94.75	0	2
11	7	6.19259081298487	2.01791551586411	3.0434807158328	5.16049825065634	1.39538602770868	6.01497547596599	2.11910959088384	1.24010435234207	1.1548664116461	3.58363749234515	1.48152263259045	5.98560669700333	3.79751358409319	1	3.07891493637936	4.23754557638109	2.39533332561552	2.94904544732776	6.00680004094558	4.24286423992989	5.31644706068468	6.90373535659556	-5.81899532723693	0.622488809938727	12.036769641813	4.58771461070271	4.88313970308818	-7.21668407865302	0.784630133902712	-4.32885796630421	-2.27249046834007	3.82489620444348	-1.90492078366806	4.73216657677104	1.58567483490811	1.30354885609354	0.58652855588964	1.68259123696603	7.69345017588822	4.71925057225621	4.10708267991651	4.01986194027784	6.3864821981971	7.09127459830252	1.93242101111986	105.5	0	2
12	1.86070018387046	5.88979430180563	2.64876837047546	4.56254826218431	6.85024681275657	4.22007057201429	5.79321910974896	2.00672527213726	2.32182002030916	3.9084351780411	6.83493499438586	3.86168953979514	6.02634639791675	1	2.05817990931437	2.78672357340034	7	3.12828221112833	3.92373650694533	6.68138416048447	7	4.93829604452657	6.4469698481103	-8.76822531966249	-0.769671848447957	10.611150678527	2.58708402938457	2.21641363954997	-1.94366265471809	2.1047284524565	3.71966351702887	5.97305700095425	-1.62490131323876	0.565191796691848	6.49834326394645	7.08901789169686	4.91070884180929	0.0467430367563974	3.06228810440598	4.25736394328029	3.71368801445106	10.7981835823516	8.47734031854263	-2.23637912076101	10.7156330887416	1.31970821105049	101.25	0	2
13	1.74216184038729	5.19714074128119	1.96915310348672	5.16052655966419	4.79698852407551	5.4564988397017	2.23750558884241	7	4.32075872756652	4.88516415264248	3.28386301259935	1	5.88816844069486	1.81328711053108	5.12517442200909	2.55668876800476	6.87481432810764	1.24623300226255	4.19217504267498	4.00014694344427	4.4333884685338	4.85940687555126	3.18630012042269	-7.73549139113369	-4.84164674327147	17.5757997634108	4.21123347672396	9.14262550052717	0.698027553726291	8.55098005268533	-1.54663345685632	1.49576239491644	3.35783596055226	-0.159437672896906	1.90412269517152	6.88979636542967	5.57311003861324	8.96617550427035	-1.36701199336903	3.99628681396281	1.11131865052242	5.8811998838582	9.80855561445058	-2.74963622175525	5.55802589934837	-4.19443310084385	92	0	2
14	1	5.79164368306457	2.69555120159819	2.96897898287864	4.08291716787913	7	1	5.98767101021703	4.20031053696105	2.82356675396019	4.37524674401624	1.79605911818687	5.18043052901478	1.17019780875309	6.82483537994055	2.43361879288078	5.34529591084627	1.86567358977024	5.43173027155359	3.49278181070123	1	6.4657741076254	4.78208973696329	-7.89423132540605	-4.20387016599116	14.7474590121594	5.41668076346538	10.5386490238496	-1.37691001431189	1.42042945757019	-7.21866799645173	-0.760544062085434	4.43182219297769	4.1196586132251	7.06405026099053	0.433401260288482	8.82338055950599	1.12642140981466	1.91564538199764	4.46009514966451	6.82682263900758	3.93850125634324	9.98507704090038	-2.95913774817943	6.41285640138624	-4.09421531375551	85.75	0	2
15	6.42589789675607	6.98830216043753	2.62365264680792	3.87748550989474	5.57161998689996	4.94441682755114	1.19598425506756	4.82797282316161	4.04794790780065	1.29498020439656	4.03337284248137	5.72150250138103	1.79275491929385	3.74921746696749	6.62056364759299	1.94552623552051	1	2.59820220790106	3.55193360675478	6.19569927754576	6.4421357714947	6.23950454020628	6.7916512302218	-5.8408153517971	0.922208864375197	6.13966358413225	0.491112553307555	4.03941876483675	-0.353813718291082	4.43101472737841	3.51425550130431	7.1644285411792	6.0217363274218	-0.119356644925749	8.32029200807569	9.94845577891149	-0.261421646865441	7.30260291274222	8.98573218502057	3.47084737229326	3.05095612181741	5.25434557802569	7.17800830253893	6.23816192925685	5.434321914824	3.24205819167948	91.5	0	2
16	7	4.88062379621938	2.59753644142981	5.30427054895024	3.15952940869949	1.3805699528513	3.73337482540307	3.74318067378038	3.14609932077209	4.42671031824885	3.32633513140785	3.46463247104067	3.23515693975627	4.30565609197437	6.91482493643045	3.04505788771642	2.82368991028488	1.63398186033056	6.33793322425485	5.96870875538601	1	4.95604101890942	1.53393045629451	0.305259181816143	1.4119867526574	3.62480115230772	4.12482818458354	1.76111050593578	-0.551398340993869	2.67099169211379	0.896024209779929	4.78266372611501	6.0546349494471	2.41380640627957	2.91115551790196	-1.1587062128486	0.436425728092576	6.56191118338706	5.78524889530636	3.36502168229574	3.24449629488568	5.29308910420598	2.86695979345496	6.1752810547678	6.37473934732209	6.31608143609378	87.25	0	2
17	1	3.53011508167377	4.79972923136066	4.08467585258942	2.12143313603988	6.7449802530738	3.67385557495394	2.29459102221051	4.16789291466517	4.61353605216351	7	4.93605861333525	3.5114151898529	3.19569045654377	4.23497646982041	2.096628268946	2.06864654070513	3.8768338094271	6.04669542848384	7	3.56495206833545	7	6.5451626700657	-7.31015421692149	8.23254220913069	2.02368399219624	-0.217160184702721	8.89480333957778	-1.48137378088021	4.33129630407988	-0.395400615142417	3.47894778509786	-0.47161855926134	3.92560300592285	6.74597844563885	0.927373303749459	0.623340175937197	-2.93832722213391	7.47855632229877	0.481886771662429	-0.864154313539142	11.4851369517453	10.7274834581733	6.92658860835395	11.9363070085072	1.82850407014758	98	0	2
18	4.40747562069808	2.02642621679391	1.46318621794011	2.04893482174996	3.77918438446277	3.03592813143552	5.83077285331138	7	6.8739351247419	2.85625339571226	1.45621050627497	3.60812078953186	5.48114096326191	6.20928587023748	3.84902025469695	6.06943165161671	7	5.18065182960787	2.17936021604154	7	5.7418701345461	2.09818475405284	5.41252040454553	-10.3247625630411	-2.39986917540856	13.1585194278555	8.78910404070533	1.14602549651701	-1.59221210011341	8.99807667331567	-0.159712492189344	4.68331120036722	4.26444725703315	0.994952815451849	2.44107786514979	1.52942231247376	6.40415526644258	2.07774782016218	10.2899367048263	4.22489029260142	13.3948571386321	9.11483811730459	10.7473015191756	7.392594466321	5.55607226485758	3.65897804425164	93.75	0	2
19	6.73343211585075	4.56359745562012	2.57827487956356	5.18159142674833	3.42555934083843	1.31527142233218	4.14559855580352	4.40647771409292	4.02015438772384	5.1163253801623	2.82276318563419	3.00926969557305	3.9761513956014	4.88880488692217	6.04340572383216	1.49611327592765	2.47142883549342	1.47635763964896	3.90231205938593	7	1.37551814205696	2.29621040523495	1.948572419273	-0.254537956996145	1.8737043003406	4.38100385239834	4.3829832845389	2.50983917254615	0.0309797002864527	-0.846084161782657	-0.151577936282012	7.25685414793218	5.80513434891233	2.1007959553533	3.74275534577689	2.69855383973424	0.852732824651781	0.172961954029605	0.573686270323171	2.89304225985624	3.95244732278895	5.55901205200004	4.9310816255929	6.89020432652906	6.75324782931253	-0.418599565190817	74.5	0	2
20	3.03849078284737	6.69169421536451	1.50655760930019	3.83428497484387	6.36597192273001	1.49785662801233	6.12387295410031	5.19959836309733	3.88065534944744	5.70183791773738	1.36233598041123	2.00934649875224	4.48487433101655	3.85942118112711	6.70344678937312	1.6935091221684	5.53816072349889	6.87052292395736	4.95016860622814	3.86258373339122	4.56630761007621	6.52618414774031	3.30607158018694	-9.62626271385952	9.06641887078613	7.74661669527965	-2.36505565874338	5.72312618697036	-0.270106732624831	-0.436499746731934	-5.35191442138037	4.10972141650808	1.20551996988248	2.68885690314537	2.35545655273599	0.203650356165864	2.61488941453405	8.71798788458598	6.45371652588545	1.61668447207526	6.16992516796125	0.110364498399646	12.1817660152916	6.47461018592564	9.1917158600847	-0.301220273775711	84.25	0	2
21	1	4.92884122016463	2.75320604472874	4.25969371000451	4.50476779990211	5.98758308377395	3.34303504019892	1.69552061755966	5.29169957680514	6.79748170459357	7	5.1860745853381	1	1	1.74200846912857	3.99769793632877	2.727848414752	5.84021233513336	6.90109709060747	5.04964859064461	2.64915130387408	2.43495797357112	1.48926830308551	-8.69636530786094	9.66960957494758	4.51350584046053	-5.19184413413307	6.91206183590039	2.64766575685058	1.30043598392125	2.61419524966752	5.14858848564147	3.23768484620996	-2.01553603894571	2.7186947423505	-1.36544757721818	3.76313576769953	6.68382925184847	1.70188613915706	-1.45212663054713	-0.865508273850782	0.241351596824862	6.37794665270031	8.20261863597219	10.0219178073322	0.689645833723618	79	0	2
22	6.92430177555095	4.22603448569837	2.58347575790291	1.27424390465534	2.72171758392884	1.87336645387341	5.02779058633649	3.5361866258266	3.31439309041871	4.28080865185439	3.16028361914955	2.07805349660401	6.23999030539311	1.74389155241814	1.07136595308287	6.12312540745889	4.74592188048024	4.99986668440753	5.46026440637819	7	6.16643674704626	5.70516300200184	6.87065952884786	-0.994903221513527	1.37447990294994	1.53644901017081	4.82596964299916	1.20647751640405	8.46113600795238	2.12650087322751	-1.19725220568906	3.02148271979452	2.27106622686785	3.77311010236993	3.77259460505696	2.22885000340764	2.04633965480024	6.4666858496288	4.63857177769421	4.35376370283438	5.81421371325375	7.98117414056747	3.76924668543089	4.03989248274126	9.02002711130355	0.412301130220855	101.75	0	2
23	6.60037306751623	6.69194365675951	5.83637504220975	1.88394801812936	2.15754592945203	5.27789476895564	6.47874236397352	2.11692089455251	3.30114153832062	6.82246346489893	3.52679982871581	7	2.0370793447171	4.9167074829797	1.02477907775315	3.39093477783191	1.36981824807578	4.86223901957669	4.96756726761271	7	1.33237986162521	3.23184602246048	4.21171978025626	-5.17184692764959	0.828156004241656	4.91888578258496	3.69397635854604	1.95858720542238	-2.36511239150235	1.57465430265498	6.81121728198376	1.71502052190818	3.50205668195896	6.06220425178949	5.97880042188763	-1.92086779569052	-2.46671102838292	1.56461024034002	9.5566517375079	2.38641458738798	3.52127097028098	-0.570462873915265	3.34738710516861	10.9672493183282	-1.59903966294879	1.91092006994899	88.5	0	2
24	3.82893560180615	3.60922544486433	4.91390483483132	4.77198870127005	6.39324827749612	1.29305423366261	6.71204337364231	1	4.46033163189786	4.46334502957172	2.46699403329551	3.56725795106818	5.31340370667452	3.35728750154737	2.51999921908575	3.12627142006201	2.47992804649795	6.01595357982822	4.90017234262324	3.18603578208671	3.84494148524867	2.50559932274792	6.73609173417962	-12.5277736941673	7.86701311034445	7.75718493059652	-2.76626745988652	11.1573063304315	-2.80432467109408	-1.0695679750598	4.74858600329513	5.27552369479524	-0.562656803978289	4.88687102640927	4.85896092000418	0.584827493265648	7.89052838823629	1.07232877751734	1.66818112599733	5.25327361652445	2.06841149876994	6.74754082022105	9.04607856398511	3.16238713039654	7.06908234117689	7.62166190360533	86.25	0	2
25	5.73862749928001	1	3.26846430006455	1.00709586567673	3.42954367430949	7	2.19569381015464	1.13909530444511	3.6805494780021	1.98180420098779	6.74262167532722	2.93034622377738	3.07646759180218	6.06400023152918	6.3499593412784	4.56613238733326	6.88537237292347	4.81524494674532	5.94034476497989	4.72695438944341	5.96509719011409	4.84338341723002	4.22934941428363	-4.80067490198014	-2.67977392740279	13.2639725091516	4.79525158530847	5.54722917275324	7.79998294581688	8.27098353034187	5.38033122177549	1.54450652827838	1.22343940678714	1.76470636164219	3.46365816595521	7.40323919349328	1.44880832623618	1.29241605890304	-0.38886963646874	4.45183184416477	4.47037829796352	1.34100977198367	6.75578049393355	5.11840544595277	10.9978227454998	-0.774321734422254	86	0	2
26	4.15124375200896	6.25612736956569	1.84380266994655	3.20027704377987	4.45654006217669	6.96206222439777	2.60001742539767	6.33105912037454	4.59893241901359	5.09932716434614	5.36014957708587	1.80493554764236	5.79083726109073	6.00751272222381	5.79600498452183	1.48904512210954	2.99422791006712	6.87546846565573	4.68794936635303	3.17699878030006	2.45074111531556	1.61184187686536	2.62620658469109	-5.27601456224389	0.982428927072815	7.81965618161484	3.9401280381177	5.32488960426474	12.5269401734283	7.43590663600112	-2.59739762125002	5.01655590094232	3.1045861467404	-2.37246958509261	3.83954602990946	4.93215116360514	7.4230547975455	6.65230396328437	2.10267735277902	4.21598637196782	3.99574912768532	5.17115474400421	7.65460265984983	4.80556549658018	10.2976744393561	-0.305316886481509	79.75	0	2
27	2.95623053694676	3.78971423555217	1.89737669638027	3.43388885126086	1.19113927228442	7	3.20843944115439	5.83589414276841	3.21601208010546	5.58699405180641	2.65688751613086	6.67701500953592	1.3451293235095	1.86642863706466	4.60021122270975	5.9646237129206	5.71098640073473	2.61304375872429	4.70190232552517	5.42567423640687	1	4.71769893749989	1.95271415802738	-7.74768928175556	-0.779456464598487	12.793821334772	5.890136405233	7.84039284717257	-1.66679423048772	1.18569282723078	-1.41253936327816	1.83678228114319	2.58051258262019	9.96326891654197	6.11368480560646	-2.26115452393905	-0.444697539871	6.55431590979189	0.74855053043359	2.5176135290844	11.2935910985792	5.50163589040045	7.53582030591631	10.9312110995043	10.0322254769095	3.22135250853232	85.5	0	2
28	6.53175626577071	5.79924519864025	1.4432041609464	3.27760861671862	1.75477534731498	1.39514349747285	2.53511871076168	3.57818936105771	2.17533026492233	2.70465086269942	2.21188385367139	4.2217843722625	2.70400511573716	6.06889738314792	2.90261290274313	1.61495696165623	6.29066963581327	5.78015018903422	5.76518626918304	7	5.77969239024435	6.02442145418894	5.52527796894033	0.92178979360729	1.99732990686258	3.58846321625652	3.63938800965752	0.443597816310633	-0.964204271465811	0.56904817240858	5.06505018152268	1.90672861775443	3.98776326526948	1.8742948012284	1.35362001106623	-3.5242292957931	-1.36488770021034	3.04090775350939	-2.4565247150067	5.01068819298685	4.8830430713643	5.47201631390951	5.07907083463063	6.66595211974322	7.64200110394586	5.0705611397392	64.25	0	2
29	4.57811921496603	6.57136925611705	2.88610752576456	1	6.03457146068051	5.30111752923617	7	3.32148918175394	5.70353409712423	1	4.45988282137935	6.74553262608452	3.63692311161753	3.60799758657276	2.10736670451186	1	4.9274843405689	1	6.07506253265231	7	7	5.39183178790121	7	-12.9919499620339	11.0085118309471	3.92563298851244	-3.28101226547468	9.82549579115886	-0.496209274115736	3.19480189009494	4.95185218833596	3.18241327525499	6.91657940983007	0.438918655556318	6.80511943277679	6.00679844193239	3.90040664558491	1.5178274323491	2.48250191223824	2.61137198218566	5.2978865180715	7.41946941860853	9.95952599862467	4.60046627141535	8.46540008534359	2.17855906288632	86	0	2
30	6.78569581030594	4.82635776375868	4.27275380360188	1.89901432530742	2.44461077520368	6.64283850306258	2.00395633263348	4.44695128801302	2.44209054410452	5.91705532320684	1.16521572943467	5.264117410996	3.58580820770021	5.2511694797577	4.92007784049666	2.88814679914391	6.29231334590141	1.18395715617077	6.25712224152548	6.47274435385109	4.49882988634676	5.81224347460783	4.37688557267189	-3.06434229136748	3.12182275528423	3.65990543740699	3.26781038152178	1.6568361614132	-0.573607228223268	4.45075652910822	3.08307917572381	3.88102097950983	4.94385305470222	-1.48330612500528	3.54702080436043	7.88663607958654	6.79919436175438	2.00447315136263	5.40617440477456	8.06282712867281	0.511106212278331	5.10171518644272	8.24701422637778	4.97758131287871	8.0046440000806	-1.62204342251974	70.75	0	2
31	1.41757030560676	5.78676629209022	1.80565162652217	2.50272643172448	6.3163660512299	2.53404198100596	6.89502041215091	2.41367414042771	5.69757313604251	5.93702095470045	3.07281070789752	3.92790483947518	4.28091902569466	5.60982895919514	2.0321214603996	3.06927793285957	4.19060230177822	7	4.04183038503331	6.69183770911993	2.36894607840532	4.50927962330781	5.99515763673014	-11.4417058075851	9.51308477404073	7.03971626241644	-1.94330113343337	9.67730958128151	0.053786093682763	3.41819744203634	5.47826154404585	-1.33849594199653	0.0640430757936172	7.64999746846202	6.46425164524009	-1.11269581724945	3.25391500861447	0.950598694216581	-1.00233159051897	1.43904972674467	1.09870275977698	6.24723369445675	9.3432596926991	5.38785597867377	4.98882384394308	6.68922586674601	86.5	0	2
32	5.71702379174796	7	5.0153518651113	2.4347025076992	5.96833584676062	1.79275274454357	4.65150654735389	5.97713518237937	3.38703339658855	2.51110577162277	1	1.74808868764331	5.58125407711005	2.6735532927742	2.05811843255019	1	2.71992151583163	6.55811058054811	6.10681927131788	4.28488449731068	1.23507005580288	5.33921311167271	6.31243906673944	-2.59884652232023	-0.049209484692858	5.44224712236869	7.27335890191598	4.48560754038334	0.983911469909005	9.33986827646413	4.07739720858728	7.84063151611683	-3.50447043053229	-2.19948373867579	3.57814906346568	-2.40293011739239	6.43864823642443	1.49572063872931	5.27180224779427	3.16687983517051	5.13549069518892	2.74724795177329	5.03983983065943	6.2382576778792	11.4368238007389	-1.40335725239483	88.25	0	2
33	6.26256654141593	3.71075207288609	3.59581038922269	2.74126484892888	1.29418569114979	6.70070730217505	6.08263222574642	5.1602179085033	5.19916241773157	4.42069206963222	2.59983916360909	5.45712025845642	5.06492055545633	1	2.26688467503073	3.71838516787878	5.77360756965391	1.5230752654009	4.05056865671966	3.98884611902837	1.30624244014849	6.84347515730942	3.95311289687193	-3.62713834499556	-1.33612389450453	13.5549482238571	4.04409033754083	6.82669115342979	9.92067407858018	2.84171932172172	4.59559080649156	3.8593762041202	3.69638036656466	4.1391162671272	10.8419846203695	1.51795609147242	7.82507196658104	10.6579938272938	2.1800228938973	3.29039552868834	1.0771519042899	12.6526810413522	9.89861942657555	7.97188411477349	10.4801888388458	2.58632199601213	83	0	2
34	1.82446013742306	2.98065545975007	2.32231883057627	1	2.03779638506578	6.6541023785651	4.35834858382968	1	2.36253966465598	5.98312039017565	4.37543877783687	1	2.72601503103263	3.35192955808675	4.88374618841379	2.21505643478222	3.60894040940341	2.27418354107355	3.97410340357181	6.97501987805971	6.58372558246632	4.83857129395193	4.46028552521772	-8.87056557307003	8.74683362653411	1.84705982153713	0.775151778183829	9.03115714239709	4.41771506261841	1.35216058746406	1.1364718523307	6.907658467894	-2.6090950750625	-0.793888765903273	5.35144930372933	7.51839153467193	-1.59374939841117	5.75594175214646	2.03309646700916	3.34480078539183	3.46830275242717	3.57049067805942	5.39208722800966	6.85831826867262	8.63583243678453	6.65770649327945	77.75	0	2
35	5.87984690849377	6.88470002854636	3.80820574097474	4.27652845178064	5.44075733435647	5.5872447815018	2.40385053186022	5.12200401333569	3.3477973964925	5.13812748662968	4.40145868107491	5.04995337216919	3.31823032834749	4.90080626160749	7	2.22191760089156	1	2.41742479240499	2.87938852513737	6.25025695185665	1.52674329909082	5.02278290763369	5.84567648892651	-4.98905493232744	-0.128965767205198	5.43970873105048	-1.05211715917635	4.42792563585724	-0.288319552704526	4.06289231188825	3.21724809068019	2.31778954669053	6.9441585697816	1.85681617128717	7.7013859094763	9.74005051781732	10.5692347701609	5.80697065819495	1.26272276713336	-1.17981666605698	1.75460133415932	6.82086702908821	1.23750419682516	5.51448608134422	4.5256621415485	2.32730109961959	91.5	0	2
36	4.44417872876511	2.39509321395791	5.47349623288147	5.67142073118989	5.38014693404119	3.19500782562954	1.41288126942342	1	4.08250007452219	5.22483780881009	5.98026035481319	4.06968263083727	1	3.14077993323723	2.26825613000467	1.70976022868738	1.99459138815664	2.0312068607699	6.45415534621467	2.21902725682429	5.80693110389064	3.11788709349298	6.48986464156895	-12.9221411027291	7.7282364972367	7.08821280214467	-3.2729364692299	10.8173638193434	-0.40299077659756	-0.880007629097221	4.50590968321411	5.59811800519571	1.88321805334916	0.312716031888125	4.9770425627577	8.10203694625666	8.70167366471392	0.327542497694602	1.80607402738035	5.06774818494985	6.54322343633687	5.41822577568801	7.18265940264539	3.55712289101272	7.75905173948214	6.89778323337822	87.25	0	2
37	1	5.33740641019103	1.1539425414522	2.86817592271844	4.27071340121385	3.05850767541324	6.79064758484769	4.918809543924	5.58799304461424	4.86232687050779	3.8380100636364	5.56038152636886	5.2878102297458	1	6.01587120064607	1.50403832077816	5.56279784269363	1.02127532546549	7	4.41399065698118	1	1.27622167227987	4.83076863074171	-9.03283755038734	-3.79639614693915	16.4925297514093	4.75646384446026	9.58951807520953	9.10409640352504	-0.716311280605545	-7.6246256275445	-1.44829112068793	-1.15572075947114	5.18401900692879	0.0265130098274957	5.09269550605297	5.62376860886926	-1.43138279292605	1.17292269452749	5.08131609699919	3.04875323887555	3.61778268139262	10.6099133905078	9.55950023834117	9.74446565994477	-3.48230134271725	70	0	2
38	1.78512483663725	6.21473953917658	2.18037798146641	4.07336925583793	6.07553470089348	1	4.91650719004104	2.35459158037262	4.53022758504376	4.79727164112689	4.60739631656157	2.6027610272783	3.9294938501265	5.50823170092574	2.20826135340273	6.35036976050019	1.66072585417303	5.62189789578533	6.28025593256175	6.29904950249808	6.26567457976054	7	6.13522108195577	-9.49300721229883	1.21303624951129	9.32319530054065	2.22422841058662	3.46566057211347	2.78628497824872	1.49880895261771	1.02369438413546	7.05986826471159	2.09015688788215	3.08762723594163	4.84205210942595	0.640662231323649	-2.50556852764868	0.766033823884334	8.30179548259967	4.61682573568368	2.43734486694008	7.61549484378379	14.2098552787786	10.1513303281895	-0.655964722944405	4.17235578665906	93.75	0	2
39	1.4055944383016	3.21846910526373	1.76264598714895	3.67919808392145	5.11862052815927	5.23971269837257	5.0419966818024	6.74714408304103	3.3339682245253	6.52096525707388	7	2.70028044692635	4.75931982505913	3.33973206250357	6.31874513652368	3.39970559840378	6.93643903019073	3.09382699554006	2.10691965456623	3.48045285441763	4.39954286154457	4.27880400120239	4.86334163390078	-7.75270047772473	-4.89134128618785	15.9095624611826	4.51625517142647	9.20780392219157	0.415251823190222	-1.05457335079627	3.74591902872256	6.44136145009586	3.04661095568931	0.692972031435315	8.22681498374943	0.967462957566431	3.66842568139538	-1.02125962076417	-1.65276711711044	3.6459195253067	3.92922783617304	6.96491925870384	10.444654013358	4.00480279130063	5.49429044894423	1.09080769476821	82.5	0	2
40	6.65680122222719	5.90652365171437	6.53734363339941	2.83067800947575	6.73151657399748	6.61980722986293	5.54216603891203	1.47931063048963	2.33617295027164	6.86036480166643	2.10593186942424	4.55028502056678	4.47181772198428	4.95228590101626	2.98244279944478	2.39038921092609	1.89088797575079	1.16803885117964	5.63624501495649	4.73267463163535	3.46497924085183	1.05116198474488	6.50684213288235	-4.07553605720405	-1.07594797610072	6.5076578101356	7.16695532352578	4.36900739582505	-0.237420233182896	5.54134685959099	-2.78103363901563	4.04220011854697	-1.1867637437151	3.57169733391102	1.29648907308949	6.1886425405316	8.63743795480323	6.03764867993543	2.93994258435811	4.26430559224888	5.19934564666069	4.30422446781293	0.983430705465016	9.06633886072352	9.90538698032277	1.23670739487738	78.25	0	2
41	1.19206419629823	4.35333134261167	3.82838368074467	3.56362665107802	4.36496229105277	3.41914775020457	1.78004654885917	4.24599752997695	2.76468769763706	2.77670755845783	6.9590818611091	4.74281477060692	1	3.49199676622601	1.22641335672486	6.18779819772485	5.11479122706935	1.2043398067883	5.79383438931194	4.02194685424456	7	6.05364292330959	6.57739567311317	-8.82978291630378	9.39189829514389	3.82939583275761	-4.05996393248468	7.9177925007572	2.47611322284467	3.5961139855482	7.92889966709621	2.30507368542494	2.32946294144976	9.57740846255358	8.27901440253945	1.69537398425507	6.6180606786035	-1.37357634289856	1.59336749799195	4.68013309294235	4.97047962062856	5.51739860045144	10.3597156231815	5.83998223329263	8.84774251746136	0.888229701869749	96	0	2
42	6.46473804037728	2.73960111425166	1.28856427892374	4.58911117381771	3.63554112153291	6.85332085329504	3.71724822806876	3.19424842658607	1.12259856292844	3.05395516304269	1.61451660753294	2.26602445042136	2.6212932416124	5.30149447861869	3.98651107007938	7	3.57099922997	3.39610342193863	6.45641280189195	7	6.61804983558185	6.73958937441445	6.14251278508836	0.180681276930006	-2.6077870293675	16.3157162025805	4.93892492492094	12.045724658478	4.69569665527766	3.52524902527695	-4.58222977950405	0.536238794544149	0.00860064908999947	1.37504321024979	4.16074406162892	6.43289320782837	-1.61083823315947	4.0800149126727	-0.552908730806547	3.56411654413375	-2.15270058444568	3.21259587145273	1.96333128440309	4.38210696202021	9.17377489964255	3.16066613785077	90.75	0	2
43	5.80734948073434	5.57128667350706	1.7254032552204	2.54034323879206	1	1.38960688314226	3.59998714415789	7	6.39157106183562	2.61538894678896	5.02312830834667	1	1.82237677102856	6.37558076553909	1.48064017531952	7	3.374172522873	1.92181480793435	5.91467739774306	7	4.93028178053073	5.55007388637837	1.77779493273043	-5.13764219868718	0.884632872583093	6.37497579601177	5.0740436757129	7.02352817505996	3.43351293653411	3.90970251555224	5.76874610905796	-0.0953808252716111	4.16961411692273	1.72220438613293	6.71381199423313	-1.44566167613525	0.885172971193184	-0.695510412799045	1.18652269201429	4.18586913940322	4.40155177775342	6.98422466552313	7.61885630282585	4.50934247409531	5.80478644084102	4.34651921586221	71.5	0	2
44	5.36317968562009	2.39809188047018	1.34034988009116	4.6748448805146	2.45412266133538	6.53723416555755	4.83136973313668	4.67175812291988	2.91316514114108	4.7899298913154	5.25852874192505	3.70029644772187	2.74334772233208	2.8081597906001	4.1313746289236	1.2745580343247	6.9735998571722	3.31922639822105	6.19193561523917	1.20890150747123	1.75313292087379	5.06252987640576	1	-3.30005027701807	-1.95607595999918	14.4404703791678	2.81259045238785	10.4753923952503	3.87358256793763	5.70521709609602	9.9810849272409	2.55875067790183	2.49660505292127	4.5674359652876	7.95700579243875	1.94907611665771	3.00304461182825	8.55903910618797	6.74195083057388	1.07438969807369	-1.14258759973122	10.1731033976033	12.8572122940815	7.90950680387377	8.26523790086908	0.610196075253166	75.25	0	2
45	6.37264106624933	3.8854791258065	3.20483457078135	1.92141070180243	1.72346561463182	2.40305289628012	5.35548150537725	1.43795765596498	6.47115907692047	6.4944013064005	1	2.44638837336778	6.24845449894742	3.40204271172315	1	5.81541350710248	2.81474532300193	5.3961050000199	3.96712365312192	5.10438858768393	1	4.31953878980368	2.39304766950186	-0.907670185959617	1.45941858736657	2.61394642991736	4.10412785925006	1.01830710224243	7.43880601619863	2.12443387150891	-0.807963739123048	4.16297225795247	2.02142610188341	4.75333098346412	1.93310622772308	2.38005763588747	4.94070218543303	6.09165792016472	7.12975041338392	2.00320764949009	4.29132203771612	13.8726944161478	3.81572852470509	7.76310226673815	8.35127171586147	1.73133820739047	94	0	2
46	5.15215546941311	3.23272796073047	4.09033815129349	2.67392341284181	3.16274610909498	4.19414924033127	6.76110381956564	1.70029633337402	3.34920159064167	2.64516625833149	3.94652173071523	5.41882675781953	3.66597739253086	1	3.223376165765	2.06329296384979	6.12068207251764	1.58311803635793	4.74297958123461	3.67368849112803	5.16527631148441	4.98321627857294	7	-2.29006978289435	-2.36704417198151	14.864017754402	2.62558458001724	10.0752266385363	-1.77593277302072	1.8874601613568	-2.32729519300684	5.30727295514032	5.9850881507535	1.86776612114622	4.49208657617085	7.79002304496132	6.31415164957298	-2.75145282417856	6.4478150947586	4.27909921759932	0.144666443537882	7.79213571251189	-1.09203732261872	3.39054913827101	3.70007304057696	6.97513316446355	81.75	0	2
47	4.99519731572935	3.46773565690881	3.31455305958629	6.17838295235421	4.0331709311623	3.68748146374707	4.53646864897462	5.19231612082182	2.40334657488619	2.18185034804954	1.42075468098411	1.77555539012333	4.06534547738153	3.09294627212231	5.58926670014517	1	5.37763684807665	1.13276160920315	3.12435393442094	4.37907557807252	6.41003516522071	4.32404407078706	4.93845208890833	-3.36940505735635	-1.92116162257399	15.3199156422341	2.40707246535988	10.9774266566686	1.68983215486068	7.90804443577307	-1.29726367894517	4.38254154760075	6.66873675123568	7.3681736285713	3.2509067134325	1.02085517910308	8.2341209988609	-4.37529647016461	6.77797877773083	1.57118780348394	-0.526234883626446	4.65566251491214	7.23327235165665	2.9582813386774	8.07578756477786	4.11579580599109	73.5	0	2
48	6.4582145445941	4.58454273978727	3.74941667523609	4.21853074630873	2.45486518358862	2.96058975916048	4.11827891973937	5.72672250464496	5.81691757597975	4.09090395350654	6.70231902003851	3.81850644885791	2.97291024722774	7	4.43017012856888	3.22135277887915	2.10959083222225	1.88089054643672	3.93555565638786	2.79328753493525	2.60339824404814	3.25028194095626	2.57101380971721	0.88660018191774	2.41796393815226	4.08208987925212	4.8226698302644	0.816726816882528	0.421239804368726	-0.426995756783337	-2.03596707453883	2.22453802265354	7.2288481448123	0.611139996751184	4.09061270829059	0.666879536558668	5.54610480001299	2.94465054240005	0.803394682386404	6.97967626705321	-1.54966527056979	-1.87656128695267	3.55108237165489	7.42387872424906	7.28482832435016	1.9353428466874	77.25	0	2
49	5.96343920403213	5.12784766552007	1.96355963708929	3.10133841658648	6.39225923270047	1	5.68431276178007	6.24935230363776	3.93224738613767	2.80969248549439	6.69916524263563	1.14962869006444	4.31708280567243	2.44321233001524	5.43210072867115	4.66567098606654	4.01778246476936	3.37242236126871	3.77043344156903	4.1384382941258	3.36870571036064	5.1130825715143	6.70859049693037	-4.61376749765423	1.48287349588622	8.35506343893629	3.94417346116926	6.36688510096737	0.635006117628417	8.4948414780968	-4.34195877865133	4.18723496534843	0.136621662614865	2.1556906005516	4.95325208601148	0.972767407981396	2.8370542246264	3.31723772040997	2.46805715995562	5.37890296511846	0.200143852869763	10.3267166120598	0.133187475346157	3.08423309411509	-2.37501711994791	3.48303790240365	67	0	2
50	1.40581545761527	3.87407690083123	4.46932076034444	4.57980758260442	1	6.38309085009671	3.76569261441675	3.10795559331016	4.41581201871443	4.60069914589075	3.89638400052178	4.37149073770302	2.75742955611043	1.10299992033398	3.81617349521791	2.68903627521079	2.53580794382649	2.86665034712609	5.87263932076876	4.06512159819536	3.09633735862645	6.41450576876881	1.26604841455072	-6.66005763916756	8.21688595841185	1.63690712038231	-1.34351484903912	7.44266146108334	-0.428354342666896	-0.117975791681158	-4.7324926735567	3.185955529186	4.92501148342079	1.3812625012958	4.95384441098316	1.94486091009052	0.543498181743659	-2.89471033618141	0.588732759030343	2.6599605082116	3.86461708786483	8.4568460144171	8.61812618473228	6.5810922478858	4.89576076901705	-1.43885436364161	73.75	0	2
51	6.33326636593288	3.41050647687368	3.90253477362987	1.50370019164635	4.26583662341114	1.87660762261228	6.46901211969846	3.70829009843363	4.08764420130073	6.19567727137983	2.3315504354289	1	5.80940573760586	2.74955948976045	1.90137021924702	1.34693829645448	3.96263702990106	4.60877186838106	4.97984473263793	6.23850902776614	2.07851025948489	6.04553311889812	6.80041060346599	-4.59121214792047	2.47523312996614	7.40371189827257	4.5283184942849	5.38688589759364	3.20240614253947	7.20028805042505	0.374806777659982	4.35375295175166	2.57714279943663	3.03867925568618	2.15190240464438	2.99217098903793	2.3319828515128	5.64430551333985	3.76953910646631	5.25684127349651	6.83922025396021	12.6757824954299	11.6377078169603	4.74879929759545	6.14674398394451	2.51387554196265	86.5	0	2
52	6.18476640043831	7	3.19448108611131	2.27660639550413	2.83982323452519	6.06262022206839	1.78807898351579	1	1.05583473363332	5.85771547005152	4.3956551014095	6.87379363533551	4.86010561664571	6.61571244145507	6.2619112479775	3.97035156176376	5.5641041856874	1.94067489904789	7	7	6.34830953642495	7	5.37332311253446	-6.34808510255573	1.94610029487347	3.80397054598241	3.44331126406128	2.97762380771195	-3.07995854181532	-0.0240201335659218	-0.811144230379585	2.04391534194143	2.26530201676926	0.731428120391704	5.59682503071533	-3.25267943055055	2.33022601429315	1.98453637895686	11.5799274957982	5.40504238913337	3.28461466659667	1.18617381131179	2.82111712512315	1.8247115579365	7.18276165692692	-1.23404988922066	75.25	0	2
53	4.1529046696205	3.91871666238331	1.01622609361421	1.76874956063508	2.40860051385574	1.06977638221596	6.45924919812723	4.85403909233012	3.91834174992967	3.10881253312289	2.39941167413248	4.10028289128196	4.73961246996093	7	2.53370302037281	2.70620414696791	5.17849408794572	1.651842927517	5.28278393251607	3.27248144871732	2.93450608451319	5.06768781542758	2.0082679868787	-4.74295893654474	-1.31201434323847	14.1722102299873	2.68254389421475	10.0587567536877	-0.70584439968123	0.615400572338246	5.56715918248896	0.269018501902436	4.05807830944265	4.57241210732957	2.49345732347796	-0.545527322039016	5.58958932467423	7.26953978399906	-1.80649118208956	9.52788690372139	5.90115297560679	4.03291913744845	11.6634232899926	5.11412180592038	4.53420709593194	6.3913763183157	65	0	2
54	5.09218959999417	3.63992305966271	1.45239588012351	3.87912030944022	1.56032138061406	1	6.66575754762881	6.23512140876336	1.25999758394859	2.51269312561119	4.07239187151503	3.13516836539667	5.90020064710916	6.55617610481511	4.27654291986436	4.64333245148575	5.30321026868583	2.59781342674784	4.27614112078507	7	1.06872456205879	1.41630456556324	2.9858672528703	-4.39887871161619	0.321495582040238	6.90739718892558	7.0940227598901	4.55775525649617	0.935815889013301	1.75263956349141	-7.19901863917428	7.70644858484527	-0.00456099555403211	3.44444596552571	3.15812169323895	1.78294388464349	5.86710796152898	3.78799172617403	7.21730156727435	8.73648425954197	5.38018852384336	-0.159641153162282	2.39821916193908	9.06957058836126	-1.79325751942035	0.935290332018675	72.75	0	2
55	1.73364052709603	3.58552404978238	3.81527759592722	1	1.70991812509132	5.53500379709866	4.95595198495054	1.53794589609791	6.15005936370343	5.7187584394941	3.32541436702149	1	5.22627210863405	3.0111093613204	4.81799086462409	1.72635422858654	4.87301708821839	2.51535345807703	3.985841682773	6.97254534493578	6.53956039586329	7	5.18196278669087	-8.72132472156169	8.92755581453027	2.97260688475258	1.53892795852424	9.05105593364436	3.90107704698755	3.77855726786554	0.37594573128379	8.30276706732898	5.30200676450471	4.75682920250976	5.0173552945794	7.4059791958656	-0.907512951940899	6.54588937111054	2.04474949919984	8.27796904588991	-1.89863611215931	5.67407231427711	5.66410725863111	9.33655934168803	6.85565532069675	3.28380920187901	84.5	0	2
56	6.21897514581797	4.38892778752945	2.60229210229195	5.27241816858193	3.62723105810705	1.85127976374427	5.50455507469522	4.87401952875533	1.58710735372907	2.33081410439884	1	3.67731098198146	3.77676144055971	2.29078253599552	5.44123147783365	1.97911927401362	5.48207375711981	1.67631233093982	3.29973405505426	4.38492469442531	6.74724713551095	4.90607685767548	4.21149462527602	-3.61736775250807	-1.45020595915672	14.7639826183315	3.12065331577797	10.715938756779	-0.65959475785879	8.01213943474312	-1.01871598506487	5.20286698780187	2.06996087497874	5.30178831028181	4.00763346173836	6.48789069675823	7.2649397745887	-4.36884987143822	4.26403476343268	1.48408678366567	5.38253783255658	4.4430226473242	11.5030523989479	2.49113587751617	5.01431920797677	8.12214617271535	76.25	0	2
57	4.88272428110407	1.06525723782768	2.2178727522941	2.29674591208304	5.84209727112901	6.56550258222658	6.82379557640693	6.17427701520159	1.77795747548243	4.75991590258612	7	1	5.3995921484943	2.72045360517404	4.36382845812112	6.08353128268417	1.72523957834277	1	6.05055442194347	6.00240664267132	1	6.64530656550117	3.54123829587729	-3.62471572108353	-3.10392673814248	14.0197843075334	4.33184294781307	9.11472526339853	9.10618134806968	3.127110714252	4.5500657442745	-1.53788365290771	6.07805632292383	0.874249928141148	3.95531020697188	3.02872074100732	2.56285271356756	5.75286913837004	-1.24817071996765	4.54087763988859	0.997838695078958	6.21489059676662	2.60219114132203	4.24261631690064	10.2955089204263	4.09754750796811	86	0	2
58	5.31641158651834	1	1.85845929955277	3.10276544622993	3.72709165648077	5.83906981886379	7	1.54937295765665	4.69357368720996	4.17085316830758	3.17242161667439	5.81566538452273	4.68009932251428	3.82330911041448	1.73832199857529	1.68770528422029	2.53911940867573	2.82276745648616	4.41120046021566	2.58609711466441	4.80967264638016	5.64873640884039	5.39539031147947	-4.50243246821783	-3.35405673459842	15.3931694782399	5.4233099873057	11.0390858502251	-0.97895571201831	4.07524368645317	-1.96923581790798	6.22291890845093	5.558261192461	0.574422860704094	4.91168660590955	0.661211294506099	3.06922725183576	2.78811693784664	2.91697170952127	6.96883246033319	4.73748977537037	5.86809163009023	1.7296900969306	7.10508129249479	11.1703444868947	3.19480848353969	82.75	0	2
59	1.16050382728349	6.36488982621098	1.2782040496109	2.73056233314769	3.88835273300761	6.50745400873047	1	5.7932272604931	3.36354627949264	5.25355496269933	4.8451634420628	1.29732774634985	4.99739433111583	1.1568398912033	2.47470740085518	2.29754203812225	5.47775736921358	1	5.20493538695091	4.38377988316829	1.10433946267816	1.14475441557951	5.34619282434817	-8.26679509486421	-3.67939229351179	15.2871941192045	4.77006852292666	10.332327894414	-2.33476025246192	0.752653574241759	-6.88587322750979	6.64386387341519	5.09734809039905	4.0119425342596	6.82661424853566	4.81544072578024	5.91973484616742	1.93566488875784	1.46122238621215	2.3469133089373	4.28429347674112	7.72695363673528	9.55931403663822	9.08997696533877	6.7386853192779	-3.49650526629775	81.5	0	2
60	4.69249398872123	4.34656848560158	2.97576173817794	3.30165870944976	7	1.58841057113366	1.28824311355441	5.38963565999742	1.97870910933091	3.25924352183814	2.33937371835748	2.90332381085517	1	1	3.71406581037178	6.5556063707086	3.44462488673463	6.2572140662447	2.7599953690498	4.8367066638327	5.88759894582604	2.84360511448317	1	-11.8995365776905	7.76993348078116	5.46356241872256	-3.93329628701839	9.65167506205764	8.75719916086162	5.69387487195508	4.71924378335475	4.45900549658198	1.01525339660761	3.59672613256878	2.90828652356033	1.74711158858655	-5.01558100858939	6.35636119097959	4.32702837636932	3.23433192268966	3.04590177580129	7.90526214128711	11.6344465541547	8.10010130097317	9.75805250299302	4.58074562241476	75.25	0	2
61	5.65567609870378	6.04217454369047	3.4105225129465	4.79388701659065	4.90857075859043	2.11902502246416	2.93366213041538	3.82998085710733	3.42022222517856	3.04519839896446	2.96948237074099	3.84442707744679	2.72761113478764	1.27927016024257	2.834060690101	1.37633454609778	3.63848798615697	3.52428024074243	6.94071033759866	6.20800840989898	2.28170987686406	2.9858848403437	2.52463975528202	-12.2363005673921	9.18755355105113	5.40529778156053	-1.86407839783306	7.34541489134339	-0.376786340277569	4.63427055944732	-1.44310698275901	4.38251677265892	-1.16700355184136	1.14900757402348	3.23244307770941	-3.46422998684209	-7.14981657208574	8.80492240220119	2.50420393443649	3.70893032612186	4.30670419097862	12.2797626550807	12.0512239543743	-2.95140107448822	5.24485041546794	2.48782394302058	63	0	2
62	3.2957209629161	7	2.96993075255862	1	7	2.49265884427252	1.01390812204466	6.20594200493103	5.5080752902165	1.25191226340166	7	4.39805014473251	4.67913085691649	3.17171222255498	2.34861439363205	2.96082384261164	3.54949334006515	5.42054915446198	1.54692795074367	5.17748980899113	5.42470702445967	5.52782496190228	7	-11.3381682621278	10.7460677459526	4.8878078971101	-3.92034613489164	7.53740037490981	-1.53050317638436	2.2514284675048	-3.01077614044987	8.83111750248324	9.76477274770384	1.22964151164302	4.15849245404084	8.48314543914016	0.460300378227864	0.283105458016923	-0.43013772621176	6.95708759170426	-1.19471952679314	10.6548416851955	5.15754832967441	-1.08285702576739	10.5566491346713	5.70297868786257	88.75	0	2
63	3.74902063983976	1.17947967828962	1.7896874304677	2.39128407055114	4.84414230824676	1.91297510405177	6.1209084028922	1.78395415398767	1.6235804648127	1.26064712071531	2.9077601177249	6.66232786760155	3.54267338130354	5.00744170311007	6.82756151926979	4.19107275633231	4.29194721005486	2.54262338898472	3.19292378422309	2.98501192718738	4.70311065545052	6.89259845636774	3.03750237641293	-3.49714141107063	-1.37187817230836	13.0420448324143	4.25521560661256	8.83710273511046	5.16245122006113	2.76475265446411	4.76914964504398	-1.20483784718196	0.715544954635223	5.26724564729106	1.33631480340892	6.1954653993672	-6.00356640395536	2.87190928534102	6.93157943899172	3.18575564759124	1.55108085081694	5.04479671273061	4.9447969370677	1.09017765769063	10.3842645677458	4.15494095947156	64.5	0	2
64	5.8819630809368	7	5.38877905537738	3.85432174184405	6.0289196253958	6.65681371350187	3.10718316473958	1.75648101370669	5.28269529496695	7	4.26715117942145	2.85534477636165	5.20656794377804	4.09105829828779	3.59909931344529	4.75095813916625	4.35209235913319	4.3129763244595	3.38127755317818	3.86822572964437	1.0974452657266	5.5579198079004	1	-3.2540919327362	0.520373172599899	5.91188035674586	6.21664551747709	5.52362209100374	5.8480781596794	-1.34677631412089	-1.56764647558721	10.0299229431525	3.21734218929921	-0.418683451533818	2.90320824155878	-2.86717289464225	-5.02209863812977	2.98148797219716	-2.29202422196432	3.0429294457964	4.39136736514271	10.6482418644778	7.285450872931	11.8835177608241	7.88502323515121	6.73290013134272	84.25	0	2
65	4.94391057022832	4.43233205915323	1.60615136797364	3.36844205952661	6.64585743836225	1	1	4.50589807862153	5.07031193553522	4.98443799220962	3.16027224157016	2.83574755713588	1.53206634800236	1.42964820925692	1.16752248331637	3.4660555759518	3.41289960406678	6.32022539972432	2.81529383465466	6.18353087747237	3.24988002181073	5.57776365210257	1	-12.7291880611949	7.42474582109252	5.66926703562334	-3.35612368079468	9.32212034599608	6.43628086987036	5.37080942711193	5.52880755782595	3.65301354315624	-2.10097458158929	4.60323800830534	2.32813417538745	1.39536114665243	-5.92666602133087	7.79540195491735	8.13405942744209	4.48001324149697	3.98933130514087	6.55184713430727	6.33427525665948	7.24787864935059	5.47057373638942	4.02192339445296	69	0	2
66	3.61157427638029	6.89235667276367	4.63904373572038	2.90808718865503	6.99001202486397	1	6.4368421666932	5.15486563687823	2.63294993028342	5.30608532063737	1.40796370838587	2.21101461409957	1.73957724319443	2.22463361859959	2.87917296013387	2.10682275726277	3.38900910418346	5.01305787179262	2.00998090355233	5.54002873422756	2.89528920122776	1.55394320668482	3.92006744714542	-11.0561210176628	8.81268830352121	7.06348662190207	-1.83906680011338	7.25134468453951	3.99029010993633	0.0985868596129801	-4.3942701571621	2.74196050106596	-0.115006413539088	-0.966369643039287	0.722912295942933	-0.937823998513296	7.03909462288834	6.43758776395567	2.78998109171821	4.504091017126	-4.11629313196121	5.12212331172308	8.35266752994954	6.8591151384039	5.85265990485177	-0.575161721641418	77.75	0	2
67	6.60819046622441	5.98059282624163	1.43218330950817	2.3960125972932	6.51117770933324	6.93802436553669	3.59383170091632	2.3785480555043	5.89315422462288	3.3129099626984	6.76517432265502	3.62586893046056	1.2312640716866	2.81906364791839	4.14555966995247	5.18621958199966	5.4387315132064	2.39625952436241	6.40969364860023	5.71964441975257	5.24501398429513	1.31371084360938	6.19093695018422	-4.24625882562168	0.315273799646528	7.37155226747385	5.25052123265863	4.99377669495382	8.97582869770491	0.694028772326457	6.92507917492203	1.3905308217765	5.07087856666307	0.340082706822926	1.1977926415286	-2.71269672376487	-1.47992660800526	-2.00977837508118	-1.17986425591278	7.30113405943763	10.5343204253901	10.3840339504912	8.63487355069527	5.06223550642173	5.31184000510918	2.11651982186344	68.5	0	2
68	1.37769172880313	5.56892174632073	3.23277476133271	4.99980867291724	5.32036160261358	6.31942133901707	3.61324294900141	6.75731948313368	3.7748671403886	5.12122837010347	2.11482350800664	1	5.54705649346275	1.41626903472358	5.8130340638717	6.79712636374701	6.08429876679402	2.37867836285447	6.82761118723212	6.81424574501855	4.11044465554043	3.82650802127443	7	-6.71359491671048	-3.83815436266397	16.9288701014191	4.24437735914599	8.31222449738879	1.321214271634	7.98219989923109	-0.529716888072164	0.218185798879797	4.01196129256458	-0.265992493261627	6.76677615715997	7.28894735985231	5.49314507028419	7.56812032106651	6.17786295886477	0.356293278227522	3.43009424927907	5.43964718525376	10.1398002291335	-2.58897545777714	7.72701589588127	-3.43121155904014	71.25	0	2
69	6.39819790134805	3.171577146699	2.67298209642511	3.03779177871701	2.65985662954441	1.24857904763458	4.31071366943319	1.00370222145807	1	2.84860131920722	1	2.49657976583685	3.54351964818479	7	3.70746040116972	1.49904088932507	6.59574370265079	2.06136526494002	4.16778305891237	5.19478941983031	6.92138563378723	5.14101797740538	6.09093658391846	-3.36243332915126	-2.49950761401242	13.3243369153594	3.82068074525749	8.69839645088703	-0.87114758179855	5.34917222165682	3.9186731588501	3.39933377793121	0.0018839606817036	-1.49473805724598	3.88869679155757	-0.326148881861723	8.12752241490223	2.8964715711148	-0.800852548653757	5.31452431568555	5.18596697085873	7.58662941589606	5.11714409381087	10.1041638191185	4.58532560362616	7.89051465993755	83	0	2
70	3.7870142146084	7	3.82793786279799	5.10005963826646	7	3.74684312990862	3.39060006424754	5.82921601575913	2.1004187202341	4.86247911965606	5.85986020073514	4.89537655595705	3.44639424338645	3.74483535238575	1.30767468683754	2.49227600347035	4.09393734598699	5.28339796694836	6.78306656174171	3.18054648575998	5.73855874366119	7	3.57143461683015	-12.1464146460954	9.87397641482309	7.22844745372469	-1.30255595624175	8.99581037768271	10.7258506186338	3.96567824454198	-3.97051500628502	3.46096983725504	5.51402130809041	4.75063829165145	2.21767903942083	-0.45020591302656	4.43541584744804	5.0615562252993	3.11871781949786	6.59883711916657	1.80816081381664	5.80361063590335	8.33759496265717	3.9006256184843	7.77056723064429	3.13859074953051	84.75	0	2
71	5.22568610148176	3.5684106625908	2.18142634322169	3.74478181649571	1.97292070756682	1	1.35314247094922	2.58446631840888	1.75112465168336	2.0599395881372	3.93907454601935	3.4437214240611	2.0844578599112	5.04799580901822	4.70373529606816	6.62722573648039	5.38814837893186	2.18273669691941	4.02868635188539	6.78619545332669	1.72560508874213	1.55564219063545	1.31288746160143	-2.73224024031572	1.45769176760347	7.89371312470677	8.37244622086534	4.21328569503319	1.44842522385179	6.24914659574627	4.42188484664357	2.79659924101297	0.0198395516569087	2.84153079136161	3.30223416330269	2.27522432333334	7.83470572198489	3.75525842487151	2.25068186199308	8.78719934860952	2.80042839328546	7.25962471004381	9.94431191341171	8.59610594329435	4.92886675959908	-0.0398317711997239	75.5	0	2
72	6.80990557873947	5.10179278886821	1.66478916273894	3.10324635349123	3.11431246927873	1	5.84443293597098	1.60590517206968	3.30588226634691	2.89584572017393	5.89749322942031	4.25813687027994	5.8475887280856	1	4.22332333892625	7	6.39054669574614	5.99655338514032	5.5153829065579	1	5.36412536174713	5.49112049720802	4.76294481278755	0.601031619635243	1.73050767265789	2.89375764131541	2.8333301007492	1.08065646123952	-0.303960903042718	0.0982701794125862	4.72647141325164	1.69861621694966	1.06145163614845	1.56160013796158	2.20961459506767	2.149230022995	4.4944166404917	-0.415132021951422	-3.07943458507663	5.25837326873523	5.96280261852736	4.75229060821037	4.56943267860274	8.08918194437953	7.57519384271054	0.655287299422892	72.25	0	2
73	4.02445169100488	6.66123714467369	4.49009637491567	4.75483036114521	6.20211950105577	2.93657499737525	2.2001700360837	6.21420481826544	2.59805541490162	4.78342830819453	6.48043374116144	2.0565577472733	5.27316906989041	5.03781208644587	2.13978056567345	2.96664243197099	5.45245585281171	4.99277593709707	6.88890275657194	5.40655780780775	5.56572055914526	6.48872325713476	7	-10.8397472283585	9.59104130772665	6.969085907168	-1.44167482558798	8.27404161046823	10.4532631663044	-2.69959981338691	-3.95850284560795	3.28576317211503	-0.566788360232836	2.69748132732236	1.88364670382608	5.10981572732702	6.54784457101353	5.8140428201281	3.51030556803218	6.00202618680315	3.12572376069891	4.33889128792453	8.57746651471299	3.50144999108594	9.10244094394364	2.82458881473866	99	0	2
74	1	4.30310559321827	2.99778829979064	5.13047257802309	5.24930543461016	3.06851765228228	3.2987896660991	4.54752015854656	5.58326176045092	1.82138926786916	7	3.22923646159418	2.62105437035884	1.3040596279889	2.27227781142533	4.79599375742891	4.66862691036902	5.10970473040818	5.3043985123971	3.25383937884576	1.43976549307307	1.88176088465054	6.53056746700593	-7.41109737375031	9.94575509259229	4.26886680544879	-5.64807418666982	8.10185869798373	1.90537235162167	1.58504592496569	2.87203780258322	1.31805114886947	-2.83884615678253	4.40822812336462	0.240419506076954	9.03790742512532	6.37882284846722	-3.24446183459725	-2.31874095233717	9.49574320160505	4.63614250031219	11.3348462701018	12.0731768447161	5.88657132729773	8.28200294166164	0.346255415222363	78.75	0	2
75	4.53033814852208	4.41359966240067	1.12481283906471	3.51045725793713	4.71890305032003	4.60898497078748	3.53589688429346	1.29526988646724	4.59188488267226	2.16589878076627	4.76661531746816	1.99852926977489	5.82589936863562	5.64159433789877	1	1.63984925140558	1.84243652076666	6.49878904865134	4.86124931816882	5.55228691579548	2.32532517538235	2.47991539239561	3.57654858542666	-6.7475370674394	0.818687578853063	7.46657101669448	4.41504052104272	6.45288872792097	-2.87505426285076	0.457006302236036	-2.48868011165949	4.22992347804262	6.47660142580778	-2.11779445630268	4.99203846695638	8.91765281652893	5.46685010275653	6.8025262494076	1.23242601476227	3.99043664026078	5.40079837547927	6.72626289538488	7.78740384497503	8.89857283853465	9.64631428500422	-1.01019150308085	82.5	0	2
76	6.44700277173524	6.6230175189553	4.28330477492503	2.05935013274328	2.86106855820007	6.30824910697867	2.20005345004507	1.39152883190047	1	1.21356075697877	4.56385640372365	5.26474885599702	2.41859509480126	3.44438475315288	3.73268045878363	3.56680799563397	6.58549824405973	1.19584785190979	6.95015543120282	6.05256622856662	5.39082139818684	6.48975532567232	3.54725674357875	-4.32733880347583	1.48864892279299	4.17244009994572	3.7551018615045	1.79885904188578	-2.55290389887809	6.3716416665229	-2.05715618658725	5.6445944819618	2.50068373367579	7.29431758864317	6.2109814125895	-2.55546175095105	2.23221150301831	0.014312900744913	10.2591984373109	4.95039501938209	3.86711622224103	4.31300688793713	2.93376273156516	4.81643297364039	7.14713659692867	-0.863425470563149	84.25	0	2
77	5.25749511107036	2.07912583302524	3.17020083122115	1.63191505919305	6.43025832079316	1.66745691542425	4.99508540384094	1.30712730621312	3.16737142681086	3.18852366778574	1	5.53968461982031	1	1.19476134415507	1.76178854559229	2.27136473274455	4.866783179501	1.29497279513435	3.82660881019699	7	5.33065848138379	6.51103522122885	7	-5.47706983234589	4.10661170166424	7.84190564268417	4.60832877698776	4.07796326265321	0.0980927667297484	5.20953693777553	0.8600713349634	2.46669616176734	4.46456637265052	4.70986142078863	0.788383680648169	2.29256571343685	6.88549983348499	-2.28290032846806	-0.733958190277126	6.21323754856327	3.28797931481864	4.53273955235592	7.54670506345175	5.80555558745355	-0.0158103628278443	4.28505434441298	79	0	2
78	4.99883129820113	6.88985346139193	5.56730835170872	2.9677628160351	5.38463508297649	6.45191626700114	5.67537905803946	6.67294982925684	3.83918141970091	6.44987895331194	1	4.35895302174095	6.57866741240216	2.7841074772469	1	1	6.24082468740138	7	6.41137426396531	2.02034328240897	1.05743324014639	4.89370292531035	1.39508203593435	-3.7568844804582	-0.722721510301775	5.78091974863603	6.97023318637976	4.35752229328154	2.72690867236166	0.253224006247104	4.09997505387045	7.77674328864271	-3.06559186502657	-0.980547037737084	3.4086066476857	-2.67314140602905	6.1137394539546	5.87139158269284	-2.40929453005705	-1.88143332343159	5.07479288565558	1.07588223121104	4.81711230796635	8.62362871214467	10.3143176914167	-1.68805468607353	60.75	0	2
79	4.12778525496329	2.6429756190423	4.35375563692512	3.02666073818035	3.5761713936777	6.235786848026	7	1.42326943935939	1	4.47936878145554	5.90681747696977	5.64335377243345	5.89961026993564	1.70796772234967	3.75596262789251	2.71255861531574	4.28202116152529	1.27041726090848	4.97573206214135	2.61036753856495	5.58226314044138	4.55397502617389	5.6626717575062	-2.87378243404535	-2.76414978548221	14.8461168285888	2.91142449899098	9.03691547516643	-1.58510139757875	1.67219278970335	-2.64217884106279	3.9496405142025	5.88157692015937	1.1817156477361	5.61418318041897	0.021366932050288	5.7268882395374	7.12518658389699	1.07801088774938	3.96498923275581	0.167286003492161	11.9870110526075	5.54629462914613	10.1300866108187	3.99039545114432	4.43366572659668	89.5	0	2
80	5.63459662257989	4.21544057851844	3.25808888448876	5.11977569016976	2.82390578421862	7	5.18468401794755	5.22622074110905	1.33112411798727	1.33932648694748	7	1.22185198636679	6.9899957701735	5.33419370838528	2.87329219175117	1	5.49277734779186	7	4.48496637835261	6.38249607162078	6.33161981097278	5.26814345416668	3.53056416167145	-5.32327719373191	-0.642128190748574	14.3751335831459	5.12068580276181	10.1380899380825	-0.701043101322843	8.4221093589558	-3.41938052450778	4.27226949708875	0.197550148818751	-1.71201635807056	3.02614885989061	6.67956173725939	4.53353534402893	4.23718195264501	-1.9344077492786	1.98830807110325	4.2276804446659	1.43269000832542	3.42983910922838	0.908816816347879	3.2310632460814	-0.451628447901237	83.25	0	2
81	3.9169769141526	7	3.37329579088189	3.10542616528299	6.50014389100722	1.13317941851094	2.53957384595378	5.45019346224498	1.15887148265543	4.37342665696078	1	2.16148218013486	2.60908331834065	4.41354660632962	3.12868666447549	1.94984079378505	2.88931686884241	5.1542044449571	5.36728398344265	6.80548706086984	3.14081168439934	1.17286732502283	3.85597578356908	-10.7728735478946	8.75949685947676	7.77516536552296	-1.47095196316949	7.23000885385681	-1.80995019132632	0.806076677292228	0.843947266575963	4.7564669965377	-0.70186378022556	-2.28059657314502	3.93551200639931	8.33731969923214	6.77150390407066	4.07722673080693	3.15142553581603	4.52451867486936	-4.65304440835816	4.95253117275137	7.41533677112972	3.32077153812839	1.98202990350886	6.38587399753938	81	0	2
82	5.45826644339688	4.56538314817802	1.89100169925772	5.68958163890778	3.91948946787319	4.37645740984395	5.10286470522448	5.65890372435135	1.97779673741301	1.51277619976192	1.16599276954798	1.42327808913984	7	2.40640227838767	5.44053889548214	2.21705975639523	7	2.62320886719276	7	4.03879010384358	6.61465558063745	3.41022759826367	4.73768794580441	-4.85522372415222	-0.196044401090395	15.7555845299984	2.25764336045474	9.19164730421502	1.90847423304237	8.68942923690892	0.096310121834782	-4.21937727309112	2.62720959324745	6.23024618840339	4.23203141989265	7.14637231860489	8.34416826057851	-4.02326698034807	6.85766281539938	1.59447909377319	-0.947121237361944	4.26033533472901	6.46509223366655	2.63339307598647	4.62268147353012	4.53720470021706	76.75	0	2
83	6.49948974327329	4.23515837061382	4.1850453014064	3.84452371371614	1.73287945228465	2.57240566508084	1.64205540951101	6.05011907935114	6.13948658560212	3.73653394519043	6.57437760278423	4.82750481810969	5.63061992511649	1.71175321245549	1.22024595228478	4.29236457208088	6.51934925691572	1.97714485414069	5.1626139195469	2.56625930480074	2.84002451445283	3.27397850240527	6.63808190284006	0.951455409386752	2.00531604482831	3.84492015440007	4.9296018992359	-0.383282188898384	1.51277781028112	2.78038686316401	6.92433377253912	2.47176963665238	5.84429253885388	0.48360210782353	3.35248123658097	7.49117409138654	5.99738185081491	4.02615715411031	0.862235798450202	5.38790304480934	-0.960478360051681	5.94803818624742	3.14853791919712	6.74026241247607	6.06338797172304	-3.72560408894058	76.5	0	2
84	6.34206635805649	1.35808701310766	2.45985528187627	4.7962029539109	3.95720621233957	5.39073124398541	1	4.10586398140012	2.18059406014623	6.46368440420343	1.04865295516008	3.95154181650494	5.65315906121687	1.03639785007861	1	4.90241102152977	6.48417594317109	1.45121462566172	3.39898169043656	1.15060262188026	1.60810970929716	6.70447923201629	3.48197461041501	-5.84838583196862	-1.50335569615819	15.7773596811884	4.38887268911495	11.718646744583	0.245685887529004	4.75025755372107	4.06922235284366	-0.0202771515198443	2.37763640568569	3.09779040901379	1.55175347999512	4.24995727571998	5.12841941949046	5.40276242239197	6.26506011337576	7.1597461947652	-0.216421138663319	4.02537445919368	5.66494024336344	9.30271507698088	8.41313488808072	3.74349635283217	73.25	0	2
85	5.49622086239296	6.56698949508319	5.16686681879614	2.2315782763913	2.13205166309094	5.1681004661356	6.3902433038363	2.93202438976733	2.02274484473726	5.22249332672393	4.1439888495932	6.62546389991527	2.98381576131141	5.63763844257848	2.11496652385487	3.09585493068062	7	1	6.73389882038516	6.80040937790206	1	3.16526681629999	4.56866178683827	-5.58875856308983	2.0440172985532	4.01066868713032	4.9211380905235	1.99826101093848	0.653283142840613	0.165186844103838	0.408505566440588	7.96779064486208	2.54778096055604	2.75858544680778	3.15594320933822	-2.72163793115199	1.48574317850527	1.16427349416955	10.1608106557652	-0.907272502968181	3.55693011824594	3.37534145375876	4.74649149892905	11.5409866075186	9.38627501243312	2.66640495765502	56	0	2
86	1	3.7692067164281	3.74367792276703	5.86991595510949	3.28744194416523	3.59660682860395	6.49075142518097	1	5.02287827803926	4.75229061820376	3.56862478219325	4.42619513010026	2.41923523948199	3.22705528711162	4.04843194427846	4.63683520456535	6.22862620672438	3.28042312601307	4.15929097794214	5.2266605104649	7	7	6.34318447194005	-10.5948804504223	11.1626981002217	3.05592537751477	2.90167891384973	5.153930381402	-3.30487960424247	5.42861224562776	-2.92374896883321	2.51941009162183	3.49887683492169	-1.87399758712843	5.89440183427687	8.71132721291236	6.13975425537421	2.81331495793341	1.68571948878978	4.81452792875077	3.47911415534473	9.93668887737841	2.09039355108775	2.88161733701389	11.1327915760337	4.14429155487981	71.75	0	2
87	4.81979691906725	6.58015512293446	4.12156785331188	1.63095434656531	7	5.08216558912934	5.98646566144581	2.77683703645271	2.82600496979504	1.9472900489306	4.80446450787829	3.95189162045884	3.86495702225839	3.87711784957055	4.88845620728099	5.64997721181834	4.58323742687031	5.19249967692229	7	7	5.50654654465959	5.36924622547076	2.31997178636151	-13.841089934849	7.83287150877371	4.63076691655355	-2.41411645943565	8.4110591611298	0.527082632573195	3.81683277872861	-2.62403501557927	0.478994910417604	-0.522389093253553	4.83103912880977	1.23666112892077	0.487051448927242	5.47122622731826	4.03155940019342	-2.30798718592318	6.78787153629866	6.2298794654448	11.7641582076938	6.24927217637193	7.28763292622485	5.35680271683851	7.09966667164293	70.5	0	2
88	1.28311278729612	5.05450041633803	3.56863940585655	5.69456237837536	6.12961809208427	3.20291117003911	3.01307068134752	4.01640604523766	7	2.56164867098208	2.14532381463077	3.80193980611458	3.03725144827975	2.3395336430231	1.20505917154262	4.54579134309511	5.2076052627089	5.23759400754851	5.4160508839984	2.84616468957252	1.14736188430247	2.99628779458059	2.8845642449543	-7.84456136305951	11.0023546197764	3.95226544824564	-6.16457183942059	8.18260790235462	2.82616623441972	2.49793973960416	7.21595062569528	3.74148010070395	-2.42468343151081	4.3276012617366	-0.850801749314855	4.79526407540273	-0.580089262364865	-2.38029840585516	-2.3530158887975	4.43416985515197	4.16353444179376	6.38084080152454	-2.02975574372124	1.25793025335427	8.18973081812572	1.38705215906343	53.25	0	2
89	2.94767883540139	5.9880814290001	2.70930441649678	3.73738006533774	1	2.81506755395667	5.44102899029343	1	4.62450721419327	3.65029704931747	4.08534118168312	5.48276300400994	5.20539841142532	7	6.58796752361385	2.32225629201828	6.78199201902679	1.56854672413514	1.67623557274793	7	4.56165365029732	4.59656973526039	6.59345882321554	-8.76294889959027	5.48383551206825	2.53417761552837	1.27996583469454	8.61844521519667	1.34098498882519	4.19641578587791	-5.13870338117671	6.79360778352714	0.371412398086992	1.71026782046146	3.47682320674876	9.87785121946159	6.35995650712429	1.77124901324987	-2.73246500855114	3.8537637997671	-0.512205684957817	4.68045429474236	7.0199380121497	1.95951080779466	5.82479197367759	8.05495940071182	85	0	2
90	1.47026328600274	2.03568407703765	3.47774364616317	4.58738397707342	4.45039309675464	6.85700433865704	3.70390580435437	1.62065819735889	5.63533055153463	3.57929048590618	6.42231652121955	5.69615220454333	1	2.15899660768902	3.59271805563547	1	3.79840950175905	2.6324012266777	6.08307770585227	4.03178153871841	1.98059942173187	5.691780223076	6.52683768984677	-6.22939346859169	-5.61528796846888	14.1798730546587	3.5772320490697	6.65440169601867	6.76768556904883	2.43203665571924	3.40953844788172	3.20859038406185	2.76416558148316	-0.0920467798336752	1.38279773387429	1.51325575676799	-1.37879225221064	3.26972928935644	0.214517794812313	-0.50505622575381	6.0507253114273	8.9168884576286	6.60060248851699	8.0435496095843	7.65091699391064	0.893283525079505	77.75	0	2
91	1	3.53585877822042	3.45129175995021	4.6660274304329	4.95656934740484	7	3.70881790460193	1.38566738478509	1	6.67394293361248	5.9059539009546	4.45487518100281	6.7451575086569	1	7	4.02391659205266	5.58127928890693	2.64476821952916	6.2428775476592	4.23357340297999	3.17378294100497	1.42057913525258	1	-8.89239052259794	9.8500948926473	4.02747652570282	-4.87506410475688	6.72788304079729	0.415620643599041	0.779783836882987	2.43388258825001	3.23840488439242	5.16980036576669	7.37169226055881	3.5636459053005	9.2358830547076	4.45640590132145	0.952319729754017	1.98071911622767	4.1377606068699	-1.67291400776174	3.21617125981342	13.5839104615044	3.24859764085112	5.72073973013767	6.5094934215663	55.5	0	2
92	5.04919938373156	7	4.09528492735027	3.03290232942949	7	5.69594220509236	6.67682023678144	2.64133975314539	4.60308423014117	6.79453830586039	4.14400870207043	3.0994505715907	4.5535898248689	5.7379252135665	4.82358843195296	7	6.63318837854641	7	6.85466828168389	7	6.50566795833233	3.4743527549835	5.48959251148945	-12.6911152348231	8.97039063582556	5.48310791858883	-2.89167818240388	8.50798553051452	0.989390058768127	3.75407053097484	-3.56970025242307	3.11445195942105	5.48972495657857	9.33820028266386	5.37303080435963	0.968795349660065	3.90566006101302	2.62048409196859	7.86273342933706	8.03264535916861	13.8057788463792	10.6433921608319	4.618532208018	-0.687270968270296	5.82056418335259	4.80768885009441	58.25	0	2
93	6.42389191823545	3.10197978949908	3.14559874597903	2.08296110622754	1.47952212116585	5.29668410551905	1.44842055465241	4.53039072313709	6.57410658428315	6.38107229521339	2.2503400944871	1.1765030914979	5.04017761721894	1.41262671413372	5.74184434809149	5.25594221011386	7	5.15791516058145	6.09091695336872	4.86887863748727	2.874968011773	4.47804423978789	5.57814635625929	-3.89313102303073	-2.14304466827127	13.4283789585371	4.10362652776836	6.99995193023128	-1.04448923557319	5.70057288556151	6.9563641937084	5.1613729168773	0.213285023135521	4.42905906526461	6.71197416026623	-4.42953725596009	4.74363709183456	2.02505310979585	2.18608923672074	0.0832248818831096	1.30330725454235	6.41742444696621	5.88953049368393	-2.75576522890224	11.9364771275247	-1.13104499148077	76	0	2
94	1.02147046534834	6.62159324520484	1	4.35057094789172	3.46607488582888	6.93636577939937	2.66294281498324	2.07071833336072	4.65030435167886	1	3.4080089621993	4.17769051584679	5.23577873332137	2.06832719013506	4.05758140196543	2.13380005009688	4.52361289922335	2.68770944362561	3.01095095719887	6.77841659413468	4.9089095870986	6.54437760594695	7	-8.77027296202411	-5.81289987585254	15.3891915278728	3.72757550145211	9.97707914216898	-0.0405631989674246	7.84090827269549	2.1755152277582	-1.38222196619603	8.0833741515988	3.43332872110482	-0.885604072154703	-1.00219427473587	-2.44064716518581	5.21780632230459	5.82330321553334	8.61246032270379	6.15131021046845	0.526231776238168	-1.33976865515407	3.96681430270774	4.71628217910807	-4.09713710606903	73.75	0	2
95	1.37447508849212	2.32231125089843	3.47178589205081	5.6136384486575	5.69886792244899	6.01247861692422	5.9973425367802	2.29469253089447	5.23331321945443	4.14351213186246	5.80739180357057	6.08003234292046	2.12907943184201	3.55962562305389	3.02716251689307	1.75534563718251	4.33057921092714	6.00899586951963	4.3908406898906	5.25154932260907	1.32706200568355	6.96435928083159	4.85031045170587	5.84005148401752	4.37672816865738	2.43817603136966	2.79970140486265	5.63710831715284	10.1438962177553	8.45516326965709	-4.30744091924476	5.08857089015791	-2.23449985794295	-1.35279898509818	5.06399577051248	3.57697124868864	7.16940113089092	11.6353785227428	3.00566643492158	6.93929306375529	-0.0984267875779866	5.44396421413469	6.6880438445328	5.20809414676946	10.584039236687	1.37859359508869	110	1	2
96	1.23517649487682	3.04405006063934	1.81967919882261	5.24636102964453	4.13341300398699	1.0031846534941	3.81417990633986	2.25785499764588	4.1355277050704	1.45456398783346	6.91273949780111	4.1813074644098	1	2.02688028675634	2.2046726392959	1	5.14589364322953	1.26467113622374	5.25145195312819	5.50015649079176	6.07695856306668	6.15199741437727	6.95598181328681	0.659020209703844	3.89299524631424	3.06067310895501	2.57138487513704	3.07665294792735	-0.683335208556125	5.30677918905047	0.867480914861446	1.97742241222129	4.67790602102381	5.28950275671347	1.81356685945512	2.96815794766268	6.8415078043083	-3.20832843307686	-0.924705684129088	6.18174123585398	3.7205067655325	3.85347983105521	8.3776763826005	5.09667516614827	-0.170598966465513	3.8884608076377	100.75	1	2
97	1.87016820206177	1	4.01642236463603	4.88860449050994	3.2480617514837	2.68847669171693	7	5.71050364910094	5.76033692127651	2.81270115349214	3.72707018460857	2.9368470636232	4.82746843031451	1.12038286671506	4.7627704438967	1.85735306009917	1	5.69109435270078	3.94898839651951	6.40745045242611	4.31808441150701	3.52557992685715	6.73001515984905	4.00602671622858	1.05129138537815	7.07694495829191	3.33748583108157	14.2242107330952	-1.79408896571646	1.73211344706038	-1.89155525793062	-0.295990281016811	1.66243630583559	2.83970938762548	1.92106186231827	7.64830510091362	-1.70387744802493	1.69337219509508	9.39859486752049	2.78219062020998	0.234987600764578	9.38394586198795	11.8898914578988	6.85960816100828	3.77022306040578	5.37148320802967	101.5	1	2
98	1	1.41565539061311	6.15127910543971	6.59963119022277	5.74705844449939	7	1.55437288488091	7	4.51275697490652	7	3.70899354291266	3.27823248333453	4.40152834947504	4.15152036423715	4.32619570767843	2.52131542980426	5.90472352440143	2.00780249409907	5.6308083082901	6.38750689785727	3.80702818654907	7	3.25088886684401	3.20148026578172	5.75956926724476	1.55887270940157	0.886998068691433	8.93671172251749	0.230452538665516	6.01934888198876	7.750756946734	7.34760513657995	7.57693843121864	4.46453439863576	2.43812878347743	4.62687591221073	6.03565059143791	5.85104456836781	0.726421107072354	2.30743133672713	-1.92319384603423	6.43673671018348	4.55516105484709	3.6838603862037	5.3596486828026	3.84362832467284	95.25	1	2
99	6.17319115795428	1.84359558530064	5.95180973950205	2.33885584834448	6.90050083241921	6.98737152839271	2.92051669714179	4.40320608139787	2.61341844246021	6.64719493909142	4.09954538915123	3.93472557192537	3.20198558607655	1	3.38989998290888	3.25758708858095	1.04520298560261	4.57733903522068	6.17877628470425	3.80365464908783	5.89915380693764	3.46060046274788	1.10210349215543	4.3450721620163	7.53624665392109	5.6052800082719	6.35117925078161	6.54201166613427	-1.08672216224568	4.0442970649733	-0.792943513243561	4.33943122585186	5.21678527944136	1.65462763615169	6.59998003363903	1.90620088241485	0.228133307170974	-2.80601270325195	7.64534997146417	3.77019193688697	4.90949039989394	8.18599502090913	8.32078123806483	7.04631907295182	11.1187189497039	2.37808401661013	73	1	2
100	1.49096610408643	3.52783048393117	3.94065052554463	7	3.49095036424885	2.52830219605766	5.3893297741547	5.74073041170081	2.29948511456805	6.92280991942904	1.02797435272051	4.76243922175022	6.86677721060611	6.64902996480915	2.36007555773728	1	3.78931130332496	6.00922413741061	5.0765313690445	5.59812509148332	5.74552355264855	5.93993811958529	1.05987950745859	2.04571850935829	5.6420440871887	1.46816242303962	1.37001798752599	9.32224374434147	-0.457296153493724	-0.0152354982861077	-5.0002221065383	4.55667885318099	-1.10349574118274	4.11413791653223	2.42798147904884	7.60397893231408	2.05408836038658	3.66996936735481	5.71792050890171	3.08962432927125	0.48865997477462	4.38917059102633	12.4376955484376	5.74528376257893	9.01622884290782	-0.914322642760224	97.75	1	2
101	3.61943311946315	3.77881071628531	5.44232027276829	4.33738216941612	6.22118236458037	2.38089396105186	3.78890717125727	6.93132930770707	1	2.13335679210132	3.60887668048522	3.83985657521379	4.33793820041016	6.54178477738113	1.27614368222748	2.5296641786297	7	6.94721425269475	2.3357297834292	4.56817315340566	1.47330838141497	4.13334351190987	3.92918555418848	5.60705974208402	8.81566578213	2.94474866870958	2.9008525908423	11.1934474409092	10.802545096446	4.74935278000525	-2.10871427473635	1.84534905623244	1.82106213580669	0.975544732268845	7.16056980295348	7.52982718975701	5.79307927979566	5.55657672283066	5.75729494250988	5.0634392172669	2.97378905401243	6.8525457500145	-0.781734757640103	-1.41683297348357	3.49553452795785	0.909289053702982	93.5	1	2
102	1.11851985467864	1.35878324917446	3.84717259452589	6.66314515491033	4.22489315018227	5.51638073189609	1.2464735958261	3.68490996398313	2.58116724249851	3.12021456503208	1.78071506915116	2.23622701813737	4.41829805199833	4.77140770918205	4.29240861685927	6.40855087127525	4.76420432657042	4.6341989680249	3.89281648109965	4.60492355378145	3.55256994453254	4.17827084924986	1	5.35327379820013	7.34884607355436	0.66156198273405	3.30506541110523	9.59921535791308	-2.74990720472723	0.61715955575611	5.99989919561941	2.30157546844378	3.28100561856694	8.51550854112652	3.33926520400652	-4.6450242929184	1.05205430279584	1.08746405433903	0.928811486116942	0.504860050123045	3.74184221298768	8.01980831346894	8.07047588489758	5.34085843969219	13.0622173205813	-2.85083654182311	110.25	1	2
103	1.96199538254486	3.6888749174649	1.46121917982184	4.21060412653961	3.12062770301528	4.06436641505603	4.58544380843611	4.95364153388007	1.01201348258893	1.31419934423594	2.83293254615627	1.37886552882461	2.10485251704941	6.31685766228952	1.5103602702178	1.7041664757055	1.44114078271084	2.1676618886316	6.40352977404938	4.04052655209436	1.34451573175538	3.60539895479587	5.80565120768701	0.0882787083987653	7.25467977166733	2.92054266309574	-0.0735604899276184	4.28788356710329	0.00530469187771843	7.66843414119248	4.34409586969543	4.65985533578521	3.88645910297374	6.15436978186536	4.01726825250503	0.612657042333736	2.44460434818761	-5.22063789600688	0.878125995852393	2.13057875513107	3.73670501869425	7.40842654091007	9.22424679950719	4.43745310619413	6.29480365519202	3.05897409836657	89	1	2
104	2.05069801222809	2.08266921863245	1.22983249512321	3.58177381400398	3.16970672612866	1	3.9478101579086	1.26354051777388	6.60614523887246	1.82159652667364	5.73210753318442	5.64945880690001	6.40666252197137	7	4.31108857923302	2.37536344516379	1.392986534017	6.33659011629173	7	5.071778750775	5.21423174705409	4.4841045525697	4.49945738761391	1.8620750770355	7.13103941359915	2.76950383749176	1.21012221125903	3.51620431673383	-2.13411572623109	0.367840311986957	2.58704132868244	2.52746337127697	2.81193795186715	-0.322256751374804	1.499743929153	8.61816283263055	4.24084655209224	4.04304437861468	0.534581627584972	-1.34526262788455	-0.530571576231908	2.02647359954676	9.58729298813195	-2.82955976236019	5.55466789027034	5.42757967115385	84.75	1	2
105	1.75932685774279	1	1.09100642201861	1.88066633852936	2.76932812739119	6.93716763517839	6.99307830070442	7	1.93586940167663	2.76391064138411	1.26686660493574	3.79770528369219	5.32408131235552	5.77762816520079	6.78879389902748	2.88315467940258	5.73225846538556	1.74185859830513	5.98950884122193	6.38642999707182	4.81186239960289	3.86853967401097	4.58740361950342	1.09099015008441	5.85783483094914	1.17765837853928	1.60712864539282	5.5211487900916	8.78664863243641	6.94421083870176	2.2164728147082	0.761062349747988	7.0411563727267	5.67999047551166	3.23958088675545	6.99961078968112	4.70234585022729	0.76642256400059	0.728855253132573	4.2510254635413	-0.206215394703632	2.98413391626306	5.68236916625231	2.2605152341783	5.04992570342666	-0.658844651168105	66.5	1	2
106	2.17415280208486	1.74839058962342	4.95169563049981	4.88476470718898	5.47865681070459	1.60692990879966	3.24368221264704	1	5.51815012271188	1	6.71538236949237	5.60318540143887	5.77427220787558	2.33341031411672	4.58177973437965	4.04086990014953	2.4021190775624	1.06988292558258	4.69521907935543	5.49147060467633	1.53353824116177	6.45441171435507	3.68806945601314	4.57575886146741	7.10286124844286	1.88913361715437	3.04769755784555	9.25236671882939	3.41666161003429	7.60419939477067	9.21311395310959	-0.419291660524295	1.93201360531468	5.24170208553018	5.04634523032027	7.35854816620421	2.37978358413687	7.48522499045779	0.565599596229653	0.190707107278271	2.48322552763401	5.51862421928171	8.39815626323088	-4.37582071303204	6.38520412832016	3.52155256232672	82.25	1	2
107	2.28954019652208	3.94832104612997	1	4.77296270442436	3.8544062236456	7	5.32008370268379	4.83532644955898	4.15849257011396	1.07872230039459	1	2.12064303642875	3.55231939815543	1.49228582859608	5.26829269272585	3.84938429966917	3.77427177165697	2.87513756788553	4.09006793323703	7	1.90168186868082	1.64453234116148	2.79265022105231	0.621031189636503	7.56951792786841	1.00175869627258	-2.09951274471502	8.1373248768962	0.429370707006272	7.13200319620366	1.90636068781167	-0.674132102266472	5.23706640403975	-0.0712379124929418	3.97860963479348	-1.91943486614994	5.866140375195	-2.1803453639931	-1.01295986278446	4.34914948716644	4.82412951053956	1.21979532430623	1.17804526414629	7.24073371133118	-1.20006210589992	1.69997537491083	85	1	2
108	3.63445654449947	1	1.92309227860618	4.21304090177912	3.75555495570436	1.20723192190317	2.8039144236575	1.61223390632608	2.23565113905938	2.91605668145878	6.72624648533424	2.00261054475016	3.5546492453346	5.03654149940374	1.408063264076	6.96449663350638	7	7	7	1	4.36001156162791	6.30304070072911	5.11263394069625	2.35418880798571	8.63927949347377	1.23441610066629	-0.253160154811218	7.46342306008379	-0.715601078483919	5.11341028585237	4.18582764401909	2.48351933057173	1.34411650111247	1.74599806953944	1.1731089794865	2.83714532662148	4.37654533891103	3.52279946079489	3.34587103854814	5.30307004248108	1.35634789009427	6.08053375816124	5.89861216059326	6.08859989217803	7.16292122345924	5.10275950552928	76.75	1	2
109	4.20794550985825	1	2.63996163301369	2.50585742356137	2.86361878542507	1.95776378984536	3.46596434122457	4.02953818972998	3.25780532192851	2.6241579620418	2.72678623963473	5.24494876960736	1	2.10539804297618	2.12363022457076	3.37648728831268	6.05417546343819	1	6.10195177304915	7	6.02196423209511	6.59603662346619	6.9252078209168	0.998947597903617	8.53213838685181	2.45779161956728	-1.33964323325954	5.16231491206851	-0.412036817204957	4.318568788211	7.44956045316215	2.00944296010772	3.86676626288691	9.25021972107541	3.39941892786819	1.45978921711746	1.47329647294777	-1.59933237622337	-0.941562502940497	5.24190463850921	3.31055185720544	4.15723485766415	10.9418638182645	5.88392602440197	5.26087957590789	1.50800008859706	91.5	1	2
110	5.96014723170035	1	5.13865024321862	3.16417281443166	6.65005089401693	6.89697104418779	3.7324573374894	4.1168065737991	3.95467106153719	7	6.02682980428812	4.82093241510752	3.52303638323964	2.9014504626939	4.54605698786302	4.07365610140773	2.24587396872388	2.13712495815868	6.59854746799326	3.83114795698818	2.46086558726654	6.195010955807	5.95335912398454	5.73047924998142	8.33919029223127	4.64434233832124	7.51670688193052	7.47583093447673	-0.502007804910107	4.13716952305442	-1.01130490794065	2.25282984762232	-0.617960726875941	3.98192517542772	6.32594251181413	2.0360018125557	9.88797016344664	3.54076651247849	0.963485171474644	2.72774551063711	-1.48835881053814	8.81870185157408	9.12181459740832	6.11653450863796	6.51073558988726	1.97014289476565	83.25	1	2
111	1.90900098280244	4.10634255732961	2.6166991590511	6.24180308723926	7	2.67618789442738	2.64960194036145	4.81262087074487	3.08306439011442	3.7983227860712	4.22775682230909	1.94888317389949	1.9143025243877	3.91650138222774	2.0956845032783	1.70969000173407	4.02181945333817	2.70358745637057	7	5.5422473278999	4.44979869111893	6.30224856606427	7	2.45153642946158	8.89669037525806	-0.482215637028485	2.60772732332097	5.03460548572669	1.56477284319758	4.47187106165442	-1.01206847652954	4.86502903169293	-1.18004369099584	5.56039455006829	2.13692416556217	0.274569476760186	4.06204140091266	5.89510306200215	3.56158626567128	7.03386696836993	2.36393358404186	2.26244357925697	9.0645203463824	3.07168963373007	7.3410529708153	4.03753905961289	96	1	2
112	2.4377633520781	2.67799918322185	3.32299383915858	2.82514318063018	3.98815506158155	1.60188075734136	4.1516298037042	7	4.88576028570397	5.35053394055691	1.20650929994911	2.73360597197139	4.76300215969604	4.51747114222321	5.9540534048462	4.65351017599037	6.90031263040217	2.73454838562487	2.11388995888124	3.71562696155501	3.83259815630558	6.78040437765251	7	1.95960359067612	7.07547521234924	1.12652367687392	1.22323323345962	4.37460549008603	1.72141709984199	-1.09526050122765	-1.16549327271962	5.35829233156441	3.71919268247944	7.16920903751	3.89901097034054	8.58119597199861	4.53875405239974	2.31773479942814	0.363548529256577	3.53561050686435	3.16043956863096	7.5231623398899	9.59624567362974	-1.86994111213299	6.23651527676145	7.52175848222822	97.75	1	2
113	5.58346841478674	1	5.13496355133904	3.86755774493166	5.82224738627978	6.53414904735769	2.76635797838892	3.00851440376363	1.27487878786291	2.1250362614973	6.88853996087952	2.26970652344803	4.98050048843442	6.02957021367578	4.22754881013796	6.68063269692115	7	5.49143050843709	6.3950854449894	5.67638134223435	7	5.44217646336995	3.6834907377051	4.81476345720593	7.29461931011028	6.69317636325157	7.85161764045953	7.39648302129484	0.254271383694342	3.53176141762787	4.91395253865099	2.46218044254913	1.64027299117952	4.31241225550959	3.70929061247782	6.98847394905038	2.09435314355903	1.1749077739374	-1.17754069825898	6.03624435471166	3.9237821634295	2.03296050998095	7.17159080535131	6.3513312535155	10.7897745018552	-1.30324378054331	104.5	1	2
114	1.61065780500329	2.55711822056438	4.02825609903622	5.2021118409125	6.59174132921358	2.48505233551816	6.56424256419047	1.85383059924941	1	3.65435737639753	2.79630306193399	3.12472266509964	5.92704720729977	2.1969064429949	4.95679901570465	1	6.55790545566789	2.86234891863292	1.12312040186132	3.85474052345499	7	7	3.41777675877476	4.05861408037067	7.56664236136289	1.68888408943723	-0.0392750259736761	6.34391573568015	0.639251961643099	-0.148459625332257	-2.16262599166052	7.34127412748918	1.37357858258847	3.62975284212337	2.60078903848502	10.2303598347833	2.89677793805699	7.55213025279168	-0.599929256207907	9.77522774553234	5.32313065711624	3.96295505556189	7.05842997121508	6.94129974562494	11.5743198823644	8.1468288573102	99.25	1	2
115	4.81287797827019	2.91307020622097	2.82102249640357	4.70552520050032	4.08643517190546	4.23831992709578	1	1	1.50730081081733	2.61318890840688	5.90160470091549	2.49706678738665	5.36522613912179	1	5.15501716913081	1.49006585832446	4.50392666908871	5.01998903126469	4.96439251376102	1.42107043760235	4.88041227297182	4.06635505508896	6.07131526997092	0.404830341727017	8.38727729720246	0.484332667520538	-2.4749781895407	7.58404478847737	-1.32175510100006	1.77360538177434	-6.46635374743648	-0.184045849279507	6.74192049148173	1.70529686773722	7.607782046892	5.88187657921718	4.54053118975572	2.4886335924999	-2.29193320366815	1.59508941449908	3.24905003511948	1.54131897215827	7.93678310708784	7.80741123313208	2.75737280853438	1.12698023995202	100	1	2
116	1.27512382156087	2.68896429465527	4.5727522595458	5.89226777938995	6.25780337259682	2.76632171464938	5.23182877455093	5.30567578892766	1	2.84636569989673	6.3445556070497	4.6530709960704	5.40429632377309	2.47156982220086	6.71084206329684	1.84496944871215	6.6140237119835	1.96671335583037	4.21064152086673	4.27183499278712	3.95106882591895	6.64800007247004	4.32371290067312	4.29215933815079	6.64297413574733	1.43019208777135	-0.45357915076491	7.32545176228861	0.269062496806684	0.580002020734408	-5.21641457802052	7.54071056659244	0.882715244909713	3.38910292986059	3.98380220459746	-0.242487030639442	3.01381847044353	8.84287969099733	-2.94757472180139	11.2677744287879	-0.0439303876885294	4.35692207834226	6.9919535767264	3.47080537531063	11.2157913623702	3.40815486261904	109.75	1	2
117	5.88621104459198	4.1978812061975	4.78293525349873	2.51304431137489	4.3204372322863	6.65183092837917	5.36988363022085	5.54108674480041	1	2.20801470142081	1.34653120996773	2.11516446164438	6.0108796496479	5.09515650649278	2.48729895394363	3.53195392245922	3.16007387221533	7	3.58925081703248	3.59140731176075	6.30644675800625	5.42698580856175	1.63160916233857	2.36314869466019	2.52433564378946	3.82544930301627	2.08661362169857	9.75053981513294	4.52726303996206	6.94595673123097	6.50536632209053	-1.69949851714768	2.58236466654468	4.99581619562952	3.66821231941391	6.85267878343302	6.74914315335041	-0.165074323804628	6.96028215229292	0.594761823504129	5.9956426055275	4.55680038370124	4.73572957820036	7.00324008875896	4.54702137256358	4.87075198894112	95.5	1	2
118	1.45950846598427	1	1.08375957547502	5.70276838217524	5.20798824158243	2.5200700217938	5.15575734310917	4.19703731551347	5.11669035314877	5.11183968214448	1.48796515480522	1.69846666056776	6.80647523324441	1.37813710329164	1.42444240164669	6.1219398285719	5.148161291158	5.33513462626996	5.67489592836244	7	5.67068786743278	4.01050714657888	6.73064426032217	2.42086789147117	5.95471604414315	1.88963632961378	1.2623167809476	5.0970990914773	-0.63986277278979	2.11300551692692	-1.20472788929342	3.16144026089697	3.55668378536179	1.84272558403244	3.31759021439415	2.59571027507873	4.71847738983838	5.59860103511674	7.27581450270135	5.30791928427957	5.60492385475248	11.1959444757078	11.7054897049247	7.70394959482558	7.42314368242618	-0.401983293232925	104.25	1	2
119	3.29017253303257	1.12156991561291	2.75140469950902	4.48758278808978	3.20613572663288	6.50700504343055	1.20459483091323	2.17424149150471	5.71683748008741	4.94774859327844	7	1.86620623681002	1.21074179929328	3.55112204779348	5.25320077153469	5.11917198424719	4.77598469863549	2.30134170521194	6.11112499710526	3.89594385085732	1.87116686511193	6.20065439080776	6.38097841645276	1.79401458426991	8.13984613015811	1.70905047707618	-1.82224279214351	7.27770684070662	5.54365399411217	-1.3103258407374	-0.682655616452057	3.11660487252128	4.6289830189772	0.385618625103545	1.95037858206479	2.86085897517559	-2.39468938389037	-2.59196087442887	-1.78874519443923	7.00193260664474	10.2918020299012	8.58014739187379	8.3885758163455	12.9357186599812	7.44353935428989	3.22275737635719	89	1	2
120	3.42996747778501	1.72004442547248	1	4.3074029203453	2.80823985986443	5.77967205988013	3.64099991916847	2.32796338733015	1	3.92219222280963	1.44227120642238	2.66313775875265	4.80197258155654	5.98345190642957	3.30868737233572	1	1.02431220426724	7	6.20367532720228	2.97058265127444	1	6.16202482714422	7	-1.54389214573464	6.39451789745299	1.18843811989905	-0.691277973795783	7.23966263639082	-1.12546899873775	7.20005703782075	3.66411011096922	5.79376375561949	3.1106398367646	5.12306576661511	4.33590404274442	2.33482769680751	2.73704541962404	3.77182251731516	1.43801790461697	6.19442896950916	7.70979633365354	4.81541878444566	8.30124246910113	5.40368851092889	8.26504711916391	2.48633327484563	82.75	1	2
121	2.82109580075056	2.34444750281402	2.82531349038947	5.63972859786747	3.86524263590894	2.98913441702632	2.58228975379615	4.36335714336267	7	3.60732469661681	3.99616196789484	3.72966751815622	4.58856880636623	6.20279576815869	4.7090347817175	3.02249501278269	6.40383726301772	7	5.68240336805736	6.5460109001702	5.4161057282388	2.75744460481949	5.53371435217567	4.7708235212489	1.67603518115525	7.73611825102641	4.27508147052553	12.7863226804818	0.86621031492516	3.0435045113735	-1.41574342995411	3.81395724680843	-0.0143597305247838	1.3332583152872	3.55878320122523	-2.06714478638177	5.18310949853579	0.896522300885561	10.3871535329682	3.27271881328534	12.5317762150234	4.22902357383729	5.07207201012871	2.7683615852206	-2.75540881708937	3.3645487571821	69.5	1	2
122	1.6642754323013	1.49018751902965	3.75309390453243	5.45821590953136	4.41592762971929	7	5.19099419811693	4.38655993099939	3.45859285060752	6.91080273895903	1.10634346498724	1.09003033490812	5.20932407660668	3.28959518120147	3.81760328477368	4.37452588329414	1.15602438988295	1.23806948368584	6.07502982362554	5.7489125948408	1	6.11936402468346	6.00740473517691	3.59101260898006	2.73273517255433	7.60823825070527	2.74305417739419	13.0013033266691	5.67717933486575	4.40942991148112	-1.67401994808846	4.83224260176644	5.83635178924183	1.50253944820875	5.33446427654801	-2.15202313586623	2.65858645011765	1.17120837643859	0.000205528878781849	2.60014016248225	-0.596595272459296	9.87524905099897	0.342882098457865	10.459009324526	5.94907729950233	0.841664698023405	91.25	1	2
123	1.49654998739908	1.43792538048625	4.571417829219	3.52430753087774	2.80381237705881	1.87630983214282	6.47017929187263	3.78137183396388	1	4.31734578043384	1.3056346037804	4.33069991591594	3.39708399154773	3.47108376756621	2.15382961210842	2.17538966004271	3.19877612311215	4.41935621300076	5.68819426371869	6.75864722660519	3.21614176343771	7	1	5.31188093359547	2.26196967911281	6.75710563637064	2.79684870318211	7.26319997730827	-2.76111040492488	0.263532528067262	0.106983953373638	4.46734049300488	0.00572042538686079	-1.2310920599934	4.88508223416798	9.3641124700944	7.86699059526008	5.90637263059922	2.11917345004521	7.3945041664099	1.20041905765987	6.43017132085161	9.10017911301638	1.91643955610652	5.95418568072251	-1.70131058773382	84	1	2
124	5.18298898412823	3.20218458978191	5.69367374015156	4.98269150203329	7	1.50711795551538	5.08984210714144	4.94855669443755	4.37784731529347	1.65441862341479	1	1.76054485160112	6.54810064942961	7	6.8955937939277	1.59198139846447	2.84356921124824	2.45416833964198	5.19160140127803	6.80808562718578	3.17508843397619	7	6.61325248168457	4.4099563339186	8.14018759206184	4.30562578723343	3.89262990341597	5.00462212527217	8.70338667717529	0.488353139055205	4.8619841565768	6.54339001016499	4.73160863837645	9.80232317195071	3.94587530732576	-1.51036205208048	1.16993633992669	6.59995405082573	-1.62973360443564	9.75751295513533	6.97804027526069	-1.85337330538339	5.55404271780827	6.59726580463866	9.44162219013001	7.66072912939538	98.75	1	2
125	3.05745430167721	4.95429460627927	1.43747434978004	4.4325989210153	4.67469260472848	6.52511622872841	5.40460337702493	2.36855296215911	6.84184614679895	5.41302272656123	2.5538653671331	7	3.80755594469881	2.19889712707625	6.0890743750235	1.49055882396335	4.0179372374214	3.04382354383736	4.90980733307459	5.12210446522886	7	6.13603599194686	7	5.6345708000318	6.99386801551627	-0.390726887880914	2.13970925271564	5.33675699671711	3.72399789301386	2.95662085454765	0.844513520220808	5.62616947796281	2.85980242596768	5.69287196682337	3.92548670175554	3.03706947350951	7.72686261184667	1.025225419259	0.302620304200828	4.31873286284862	6.29612153426684	3.74016200469634	4.85033390838686	6.89267755552229	0.305162521162555	1.14917583989684	84.5	1	2
126	1.19545533646746	2.11607776730387	2.97833425355505	5.41466853835019	4.94566246410244	6.33094890457643	6.22312802601624	4.42743847317541	2.25516753393877	3.64636885048769	2.19445889514135	3.21004686023381	3.7136207625063	3.29174502769859	4.41311054729863	1.91634216104027	4.44946870263462	2.33466001788664	3.85529433337372	4.02828608554133	3.51619440607651	6.0736544760679	3.96574972006025	1.66994469478966	9.78550889945512	1.62955557824134	-1.68310656160506	8.68454094529033	6.47957113980944	4.08981742090481	5.66344422944653	-0.111684982252291	5.4044655252633	4.50714513065783	4.82176533602553	1.61897387454455	1.91623391510239	3.29273014277412	1.3498892198131	0.204668849848674	4.10535113071797	5.57158374202678	8.27748347982138	6.8981362911328	5.72816883112693	4.19094746149248	94.25	1	2
127	3.36092029038135	1	1.3679793614168	5.31718812923001	4.01144238229326	1	1.8924361700353	1.79340000258663	2.93048050104618	7	2.98585136475967	1	5.55767943260567	1.02034698430881	3.04853316291356	1.82738075678237	6.08692511649964	4.39754620171401	6.40290944859038	3.83778542517815	3.45941429599353	3.34107270611398	5.78410541902955	-1.77531053450943	8.09415695329456	0.387668904185304	0.961780234472236	7.76720422648499	4.61234592563183	-1.51826043318511	-1.00868975281165	-0.569543458394778	-1.61787026861209	-0.42734016131413	2.9635937748834	1.38601714942935	-1.48763607656773	6.27834604945534	7.7997270952093	2.62046670826792	4.52583982532255	-0.991112912068153	9.13088506403368	2.85002748718052	10.6147744480855	-2.11733439850532	87	1	2
128	1	2.74156405119709	1.77104117600829	3.37444401680616	2.94423982288072	3.52614655046894	2.28323047203826	6.5444254093967	1.86567138158152	6.0450948647609	1.6558653349343	3.43811698710153	4.45855793030219	1.95633953668312	7	1.47944397141025	6.42510334108442	2.13402025320096	1.83992759304824	4.28191059400273	1.35640075218677	7	3.28232248497088	2.66122056797438	7.61074492727336	1.18915729359499	1.96925470295714	2.95596114023008	0.162626908405532	-1.49687935447046	5.39580195625354	-1.08065842811643	2.14140433836247	1.47747611151904	2.16557349450395	3.6308526539936	2.89834416497385	-2.56678732471649	0.590758971302437	4.7569317137167	8.51603332063083	3.66274277868596	12.1164596802071	4.66226914357356	0.0200849984810165	2.29000510611608	86.75	1	2
129	1.75493722127942	4.63069632014564	4.79456823761811	5.2716579944841	5.54058682785573	6.33244958211053	1.40428086600492	4.24833203958318	4.69364292843443	6.2291927858237	2.63122019914132	2.22573204084232	3.40363203326691	2.00012285623599	4.96455055184159	4.73016480031612	2.79693845157054	5.47582572826325	5.67359341214118	6.12518840670306	2.16820776548767	4.26227819686484	5.56448920904593	3.28939817006506	4.66902066305155	1.88426265180593	0.129497513477912	6.74116186946133	2.52391791939878	0.724885990866521	2.9657776469374	4.92600040007673	0.232239745442109	4.54230336109238	2.30768737225233	3.11019529128959	6.35647877693185	1.53140652200173	6.11206504077722	-0.893609694484388	2.16912807973925	8.06540095955441	4.28150442640958	-2.50558698055772	3.79999507624597	4.40858658685889	82.5	1	2
130	1	3.0960756801021	2.82568556869112	6.09447763927362	6.81764791771198	5.2464746965602	4.85620355431841	4.23169596235567	2.81888105461394	2.24986916273138	5.4784767711531	1.98961987236375	5.18662133993907	5.48384366444704	1.14065633035145	2.6763935185905	4.83614901946872	3.05870280030204	5.24154040414709	5.60272510971615	4.6272278790941	4.77501275946057	2.43946808063157	4.46378752274673	6.72720795869641	1.45379406968914	1.91914801655193	6.06847263857998	3.08714775574538	1.44086477612569	4.4114001979014	0.598896936969215	4.02782361445357	4.6853073345278	0.4780702991047	-0.644363132653178	2.21457866735792	1.77916446255047	-2.98266529267521	9.33465430298843	4.50987966249916	1.32914794689845	9.82098837234309	10.2219403271577	6.42300273813388	3.77782399103466	104.25	1	2
131	2.88630596645017	1	4.52846444145605	3.96238834812065	4.52446906472378	4.86459404412886	6.15962576603477	1.79416862929815	4.98364023968183	4.87225072608751	3.12079813193744	1.82956561692962	3.06393694331404	1	5.60135146942468	3.61497806205987	4.75899367925497	4.88900773125884	6.24646039502493	4.14670572048121	3.22256517896958	1.82705912414954	3.29517128368943	4.32712431247307	2.72724196348789	5.72555142514664	3.33875906546964	8.73097692919667	-1.06175646491267	2.14811682259352	7.31257156304262	3.32940368577278	4.57635641594996	3.1717089177607	4.1210055617207	-1.27863224607813	5.76164289282884	2.32056750431651	8.88192697348781	4.68846917233127	7.64759817504177	7.50871166999962	9.68708308001486	9.64141175636945	4.33936378851369	-0.219452495544688	68	1	2
132	1.50540559250733	2.00544826679766	2.71624323178961	5.26232748910671	4.25864608473856	1.52695131856679	4.43087749006261	6.39133362969982	2.22079893079239	3.50422742889377	3.57618267677527	1.52822098018773	3.56331446376969	2.62068091432205	3.01468684625205	3.37879694399511	4.75598414255028	4.55370440042401	3.16383803770317	6.73039572827412	3.13971386968198	6.67270144929528	5.89383962506439	2.5166919320489	4.93140044641084	1.57464592208517	0.396240229983267	6.22561585170274	-2.41251351153257	9.11237699901236	5.44983477959383	2.62875182563333	3.76665538452848	-1.7502536637998	-0.909495732244647	-1.91644531248209	7.14837091014641	5.77030764739506	-2.88373362752284	7.5908813348834	6.93870734261228	0.0336243297685662	2.83915806875372	6.43529732797552	8.01219060679384	6.25433435597881	87.75	1	2
133	1.37238553198834	4.11847912099905	3.93468996958225	5.42399382247494	6.82626088846717	4.64702456932251	2.71773083811431	5.38986865415164	6.57937795053523	6.98393815958943	3.546812565541	2.42621119244894	2.99910935872189	2.56419816049612	2.37370203026491	4.87451521470837	2.88356585040107	6.54233744160551	5.62743904951906	5.62474580436135	7	5.69387845277579	6.38537600975758	2.91505104063847	3.94942154748608	2.44499403915936	0.581592610954696	7.72098833431011	2.97592253423504	0.0188652317691353	6.0968059475452	4.28472983690442	4.44260526199212	4.50531889619783	5.5649322767424	-4.40124729843021	4.54727748148682	1.29417477483653	5.23322537938469	0.221979818798834	2.12042739826641	5.42361587979214	6.06441280426688	4.14851983564102	11.4245573549959	3.73140445636055	87.5	1	2
134	3.71864541071785	1.46656001170405	5.17010343668038	2.11840236275879	3.83434305575832	6.36631252726633	7	1.39347523162823	2.15267011328101	6.97740356635761	5.13538636166617	1.78624458551479	3.00046495701707	3.6821189232944	2.93818073456771	3.41977392075543	2.40760530148244	3.25337163464122	7	4.62433666222834	2.22675356359914	5.06598879618702	1.02125444411538	6.31838828277533	4.35160906429897	2.29720355501132	8.28192033160954	5.79882903771482	3.03831979980892	7.8857546569073	1.37689536728598	3.03759135505324	8.00316835708638	1.86974664914237	5.49809419871392	-1.04226141203269	5.43691144833302	5.07031212672205	-1.11908744596091	4.62473471656554	8.34663426678766	3.20075776954915	0.0375751135952887	6.22254411869143	6.0985540174026	5.4312763349589	88.25	1	2
135	1	2.86640191741217	2.89808258718266	5.19729622040735	6.83355201149642	2.399899296659	6.92433497336947	1.60184598043394	5.52514202027286	4.48568166203186	6.69965778831578	7	5.7653923641895	3.57518665829735	3.58990501753989	1.5922341402576	2.24287671999294	1.59951288358126	5.75972102409549	2.51328503811142	4.21663371385324	2.4188832741474	2.5427983458345	4.94076332001462	4.25260929660798	2.70991934582442	0.839343689995488	8.46112036741656	-0.868447013393094	-0.8901242033523	5.25568927927756	3.69673905890186	0.121758301750954	5.41236116629992	4.86542755370618	0.391593414652576	7.58542926711981	1.19523435267545	2.18877466283578	4.31331583971889	7.03159867212048	5.96970874683427	9.28419732352573	7.00424957409683	7.25035918260061	-1.19889302393156	103	1	2
136	2.15793557852241	3.0267178219256	5.15719996339004	2.97961713043531	6.46921521146791	7	6.50382501666109	5.23948594972699	2.94940375157255	1.90386867104619	6.30384840857001	2.97241680499073	1.37276419807953	5.36658680694031	2.85494593125552	2.06091925660674	6.18068936945575	1.01136898976142	2.87973155281561	1.7963134173416	2.95948733742029	2.32673660816293	4.68109988708776	5.58797284892148	7.93143074206823	5.11724862511646	2.47011717179152	11.1651444681437	-1.12919369847843	7.92054439522804	-1.29661000555655	5.52093585143526	5.43965611807985	4.09828666589732	6.40626925997375	3.47575117895804	7.20962656820026	5.600001633235	2.13433705872288	3.46796798820697	4.62738311120768	3.16620851602339	6.31694705009295	-2.03402118982762	8.39641832682819	3.12698442938258	85.75	1	2
137	1.55226100604972	1.71268985045145	2.9448870988394	4.69695983334771	3.87746155647549	1.24538637725952	5.71166010554466	6.00685054819026	1.71850640836135	5.78190572623815	4.72693803200166	2.89253768428745	3.54821534813438	2.54769254844347	4.02778716561125	3.45838298951236	5.47880218467867	3.6381359744394	6.38952683545553	4.04461976716512	5.91143732774982	6.7525967512074	6.50039737224591	2.5043846438342	5.85106494588284	1.49118268252712	1.01399691295584	6.50344777230048	0.320048736251611	1.78949665580679	5.90087333965102	7.3871573334743	4.30454957060103	-1.88726139505172	-1.9954715332706	1.96177046325666	3.37299099425281	-2.48025297475929	3.40381508826312	8.21740246394268	3.75264749940855	13.9187168712268	3.97404151809809	4.33444761004084	7.53989818124411	2.54823851167416	84.5	1	2
138	2.27146844480239	1.63914759041937	4.74869088196802	2.04172006831244	5.71428344214491	4.29153926136618	6.04961111389744	1.27762546711181	3.91737373703402	4.44759705042005	5.71723216470016	2.05910081933802	1.94693038003216	1	3.23656148100625	1.80853750020041	7	2.83065667617953	4.34981636024731	5.42034802630718	7	4.48741729186036	6.26947826361352	2.25815713557495	8.42619674117474	0.752386245387951	-1.81629135975414	7.42863757277179	-1.20846702005047	2.58785240497704	0.500863487760706	3.05837596570257	4.17450812731837	-0.818866902305668	5.71157243626456	1.59685816529344	4.81545853382489	0.846681290903591	8.19503264249266	5.3994895861333	3.786638456259	10.6497702769811	9.48429240613466	10.3439896999552	-0.963788654835724	2.96408970293112	95.25	1	2
139	2.41170516952394	1	4.87139307293747	2.44677948558718	7	3.57321179093193	6.30661989561262	4.86283963080076	4.38370914314693	3.64296284055073	6.90309768393841	4.87596056996465	5.48936533295299	2.24710189478164	3.02638358201739	3.63578289107941	7	3.89039444491338	4.48214133600582	4.58279323278425	2.30457327065883	2.19503620314672	7	1.71401479707548	7.98467661334599	-0.401055467263722	-0.355175121700806	7.67287624935812	-2.15295823602323	2.92437934412798	1.11397135943079	5.51024940022218	-1.42123631132749	0.00954918554019997	5.61000162032136	1.98997265350008	5.21500231936705	5.06374521123191	7.66855013382658	7.57476362140796	3.85497095208392	10.6030320540916	9.17379215502076	10.2610883514766	10.6991106397527	2.95490175209796	84	1	2
140	3.74773614500221	2.11798398676207	1	2.98330636893358	4.20512849574501	6.53795725585059	3.40337988564888	6.10903425005342	3.28158199187714	5.06415112483277	4.99108853566419	5.14485836817067	4.89494467526926	1.48175358566075	5.26888185195469	1	6.66287550891935	5.93378675210407	5.81122445279997	4.83284037072758	2.17400248187765	4.69847804310546	6.54904272236458	1.9018350412409	8.52374536983355	0.651643163218168	-1.98177008563842	8.5607101595956	1.85628440287272	0.478411397237007	-1.40520388830099	3.69809178699634	1.29001972901749	3.05253167622209	4.98497642557179	2.10352567700166	6.60181888104622	-0.930336528641544	4.60735429725036	4.12765244621404	4.19294734409189	6.1595796998873	11.8397216842046	8.99205794012214	4.85495856931647	1.28050614283956	90.75	1	2
141	1.52639616699296	2.97034335865478	3.91408340430207	6.26332091736624	6.32044374421026	3.64748889806114	4.74350715860142	5.21063869762285	4.96683654207678	3.67662451226353	5.79021532779287	3.15517540993892	4.80699539476877	6.5507783107497	5.44057198194463	1	7	1.86540748673781	2.85227450581614	7	4.13631051417731	5.16776853673866	4.93810050484209	3.58142005868785	6.29394717168389	1.5295958175248	-0.101849319878409	6.74829715901292	0.0907030080948588	0.943545704586368	-2.27991118606697	1.77785438628601	-1.11117159193116	4.05402381454994	2.68735844597158	10.4861567883481	5.88704687598604	8.10999057593872	-1.03790899182456	11.046477597059	0.150312741526383	4.13627328503104	7.7743568971966	2.81884346285655	4.97605120482168	7.81136748055634	87.5	1	2
142	4.01711951723063	4.40396160141515	2.5318601016645	1.95370726890384	3.90010417488389	1.91770043383451	4.46379148564171	2.25554924290378	2.48802464135751	7	5.40313774978906	3.66246617663089	6.60178291251697	7	3.64781584047815	1.33950129833281	6.56070282327313	6.75185654482159	4.19128628097441	2.60881480253129	6.08242077489323	2.59623466615998	2.86276501556271	2.65769841353842	3.69077304852975	3.86007390040593	3.27128830723794	10.5772312536232	0.508627682570892	2.96742616852199	4.19328320835424	3.08452598762285	1.1872454379424	-0.393908789718108	1.49123599062483	4.27344111901377	5.20052052588903	1.19282924035124	-4.2396163385776	7.29116928572285	-0.534615528834067	1.01172974943956	11.5666946294957	5.23699286620269	13.6022469387678	3.24809547005546	72.25	1	2
143	3.37166381414469	1	3.17336624341984	5.03096712711904	4.14391890650731	4.89375491506598	3.39486628374342	1.72567232346807	6.94639229483164	4.94372553815274	6.364270924606	2.10038178869168	1.24450044865755	3.42439991356018	5.31422955414986	3.48666952462285	5.7406874831913	6.02820625372555	7	5.34311807918372	1	6.0971921253886	1.29984627725965	1.71579079001242	8.88876196456188	1.54354966413773	-2.56307766759853	7.5826612673636	5.21198911753873	1.12816928710905	-0.452999322042959	0.682544987687349	3.96126635982937	0.525797159120645	2.53173010782666	-1.83720332136476	-2.37008578932624	-2.01024727565917	1.54604165705274	4.90215321993677	5.10235021196298	7.49889269400031	6.21805868044663	13.4513874640679	5.49332248465951	1.43193740024383	89	1	2
144	2.35138243116022	2.53130258639101	2.20317931235241	2.98311294441671	6.59023308649082	2.12559743661127	4.65336031341163	2.6951662404449	4.19372239172716	2.77313157646024	5.89512549745365	2.47867480409021	5.11994454139129	6.02627633899357	4.52361373017281	6.50785395565029	1.30466188160737	2.23491363860149	7	5.46060961871369	6.29377793614446	4.59088547208422	3.17257774769684	4.16458794034933	5.20920579193211	0.15587399762209	1.36260755650562	2.64285850623459	6.17698539091137	3.94084738280742	5.07536482320951	1.80319654148159	5.56775445880508	8.68810454289972	1.70786148204509	-1.67410563884307	1.74222834226411	6.50711532474967	2.22339161964871	1.95772508460155	12.3095272492553	9.64673869052497	8.61389961110423	7.05719726239465	8.56652259638514	-2.74096206019392	88.75	1	2
145	1	3.50755440159669	2.60727558999479	6.80446739866722	4.56100522683214	6.47727974909712	3.03785344189984	5.49310663570718	1.31628083021643	3.85443941357839	3.93209808463085	1	2.98236920554554	5.22716346242796	3.1812565270365	2.16753781066024	7	1.43300325760135	5.70050061450883	4.89981720821215	1	4.12268970255337	5.84029785647994	3.97086207877	6.15717609502727	2.33492093267349	1.40272731048178	9.74070727414068	5.62808887675269	3.61607739016472	6.01914841379337	0.197865846674179	5.16262484474298	4.86702535417017	3.56489810347418	9.08459695392202	4.38622770316841	5.35908468308388	9.17696087494866	3.63692508657899	2.01761584253734	4.67757160967909	11.4123530339972	6.51776303137089	5.14794294049717	6.76733813175422	91.5	1	2
146	1.68852862248835	1.6560451394039	2.97409773833412	4.4942567390554	4.44551530597715	6.34702133622972	7	1.73971803714359	3.24002063631935	3.79894349899659	3.340681950861	6.03281285508326	4.11478360664416	1	1.34665115498826	1	4.1534029943541	6.3461259514776	4.49423574526515	4.00688037423372	1.88990171661997	6.76711780195865	4.79681431110202	1.45631662181708	8.28231947778192	2.03102261617528	0.319774184617374	8.08074644009747	-1.96532351638444	3.82814945387734	-2.01118889702942	-1.52002754090747	5.24789128016601	1.15000615253447	4.19024505224188	3.04978015768313	3.35279231971463	3.66886047880865	2.48183500234811	7.88517263863171	1.45740933013087	5.05813381345509	7.34848322275967	0.579373265827342	9.62015875611649	3.43929443761081	78.25	1	2
147	1	1	1.33437742237946	6.30179384702782	3.54293434089033	6.81438793518982	1.78147723027179	1.9321452100867	4.98510340667101	7	1	6.56514984905058	3.55756017689442	4.6123338449872	2.14082782269071	4.8340805973395	1.47881118415949	6.25361443235975	2.50363507789601	5.71851169820956	2.8069002224466	1.88751397816148	4.23381519627107	3.3894733325472	2.95305423290718	6.50385687330688	4.68033228159475	14.469166768408	5.42872356592734	5.02770222724595	7.25339849822123	-0.794393015347663	2.02836964995785	-2.97272315420836	1.93261181512314	-2.75931832039572	4.01410328302642	2.73812880458708	4.12675904711983	6.10219317846502	-0.896472502329591	9.68395575364725	9.86377581485672	-1.15955734480176	7.79420766532873	-2.45953235332857	73	1	2
148	4.74283945137018	1.74531664211777	3.32176117583578	4.71878506487658	3.11785498599197	5.40771262369008	1.54937490883967	3.90603378275164	5.72593907870577	6.81822573177683	6.35274856433057	1.35283430625783	5.0270625590396	4.1779080969201	3.4407184684617	1	5.89958516729926	3.81213015026661	2.60897298227258	4.44987712020245	1	4.55567314705015	5.19270201905814	3.31791780099726	10.341043434637	1.37614440548766	-0.520562688501068	8.06366891366265	6.84152084097501	1.16509305019428	-2.52416716117941	1.45726160856918	2.52336781879578	-1.05843578279575	2.77892237883716	8.62315676153042	7.27106479845348	2.90474443324895	2.9807552721508	2.62550756126619	2.22751657389652	7.77983913745863	13.0474124394776	5.1770272697808	6.88255963639659	6.95468695256804	82.75	1	2
149	1.83638033170896	3.89760808257851	5.26141848332181	7	6.71356130496895	5.52697367240483	4.57359758169459	6.18235687660964	1.42405050213195	1	6.01142446154232	4.17316374154915	4.01087614897474	1.27571423678411	5.65638678589379	5.10559342831179	6.13717129265293	3.4268113424621	6.5708402085464	6.12040414163373	6.53565466494474	4.19718063246516	3.50812485325184	5.35269566628249	8.12114152168364	1.01468513526992	1.40987735156008	10.9523168039865	10.8529211055887	8.55359853813679	-4.15152596163592	4.94435285241279	-0.194205684767513	3.57862100661866	1.99700127292604	0.904747789843144	5.79943574011468	-1.9144794536488	2.43113133732799	5.20898367729286	4.99948007804115	11.0907181493249	1.17378282997316	2.47560930608959	-2.47613248552833	3.28720935992965	78.5	1	2
150	4.250291361521	1	6.00644753715647	2.03831973057457	4.15830824452351	7	6.04705712566273	5.11423147558028	2.91758859996972	6.59172503576594	4.74524128814029	2.97450533392349	5.96645438186847	3.4478844789881	3.99337104184932	2.77048204018924	2.31979475816122	2.68366525825079	3.72339338470778	4.65795525762683	3.47292401964308	3.35476686872503	6.05332847538627	5.94050952639287	3.83106056010878	2.45395313996278	8.55866620930803	5.76289060971798	3.15919763208865	1.55746237492779	1.45813120831782	7.55935357681039	8.01756210094905	9.65433294668962	5.02206806525241	-2.04828610718982	7.05142983253451	-0.42794555923482	-1.81050193555485	5.15658426046259	1.97166838560024	0.550822015416578	0.742023164465815	6.41019603567603	4.51098948022923	6.1103825467638	80.25	1	2
151	1.90034044030087	1	5.9200872652032	6.6416345358903	4.82290394817483	3.19630583348278	1.63531677518368	2.54067470797307	3.9557322207434	6.1033465646145	3.93850374726641	2.35173644055768	1.73455770898077	6.13177712601703	1.99146176913563	1	5.4650329999917	2.0950357494565	4.41509597605527	5.93246173334258	4.9715043895273	6.0516017030038	2.87880737865128	2.91559413304835	4.32409339093646	3.05259159095736	1.33421609920764	8.65451517846171	0.652820365687042	5.66734741253651	5.68774694740287	0.181767661159608	3.44701553203564	10.8127315097098	2.13038843526147	0.133521970254292	2.18472385292895	6.74904758578211	2.47300691103503	2.00334069094026	1.83594117180061	8.79976483239357	10.1127276563582	3.47611133486871	6.08807869473228	-0.27762981710037	70	1	2
152	1.35686347902568	2.06872986041507	2.09849130022327	5.21371077194247	3.53104655633795	1.53558229740277	1.68489172628292	7	1.57445904531206	6.14245181177236	4.20485597354847	3.08160831683215	2.9883901401374	5.25860465239995	3.2796914147235	7	5.96143069450149	3.34841350400943	4.004046389873	3.68691131441545	5.39373604756145	6.59919193702987	5.65961410532811	1.96301276943767	5.53616756976322	1.57555120159134	0.609746252571295	5.77921555761393	0.262533090450551	7.86364740466782	-6.40325548716955	6.83252025235473	4.8981934516776	0.712249886833567	-1.2146718173636	1.26851750292179	3.55398950123521	5.85661127395066	3.02265707254913	4.38839507843228	5.49988421258094	-0.842163730634925	5.91173040921055	3.40217057344941	8.00835697162964	6.36350729987648	78.75	1	2
153	1.96078829055443	1.41864794870021	1.41064312888892	5.03569188261929	5.59607047722935	1	1.66491950708756	1.61597151784087	3.16589695008801	5.70416078965871	5.60227112779211	1	6.38405040392503	3.95979021236581	5.33293455234635	1	6.03162951794041	5.26367828448763	1.62092914913228	5.17924823477241	3.54908399310649	4.56009127797473	6.57157173828305	-0.571555031246381	7.14229427924523	0.866781153671827	2.24849893012462	6.79410250182638	-0.29864092249975	-0.830732392998173	-1.5429846514872	-0.106669895601019	6.89441258285407	4.26659742198262	5.71800804201877	1.22099829297608	-1.44933347215745	3.03475623335305	3.48955347102812	1.41989259093841	4.45924443926354	-1.56563896773139	8.77839948236083	6.87760500036924	6.54675831241616	4.46307806733425	92.5	1	2
154	3.13653210740385	5.1138870178922	1	5.91620200597015	1.56379617933385	3.61931162559731	1.47609729056966	1.14298280704089	5.44349351331006	5.0728586364991	7	1	4.46601289349469	2.54888104843989	5.50578800307413	3.85987961558801	2.05716737530818	1.22293736547262	4.0810534630425	2.32078396037697	4.71045817653085	4.06397824794862	6.9964335348488	0.556141690894934	5.71434120277286	2.00699806586228	-1.06652171360791	5.53233405614558	0.612582255234797	1.80730727093379	-1.32393235016591	1.43637370511147	6.61520843550938	1.11819318750288	4.3253773628384	7.66632457137899	6.43037321591875	-1.67205212121939	-1.09354763640729	4.25242399403349	3.77027287574115	-3.25704142872635	8.66194556521488	-1.53906156419433	6.68792293203419	1.51848335002664	72.25	1	2
155	1	2.44492716196251	1.77414022787488	5.81274846622203	6.7991253604132	5.22262039830569	1.10645659802629	4.84825411236366	3.07034310301381	2.59867593744867	5.42580501268108	6.52920751987544	2.57033352623595	4.18174677454212	2.90847407993286	2.5213047757155	5.37202763249216	2.08937161632336	6.9823289208124	6.10078588584105	6.8665990193089	5.31867376309604	7	3.85762979935042	9.03284276938591	0.277793156405612	0.772789091608939	6.27194628891087	-1.07034584485019	4.7991613467324	3.8496972090319	1.89447136225063	7.29785513395	0.920672901768805	8.53784478939094	9.6040213068786	0.327088765306398	7.39109852694263	0.916085788066947	3.79528899466295	2.59945406679833	5.54457889480383	3.02254761506895	6.37538038241181	10.4537812444581	2.76735674704473	84	1	2
156	1	3.18298210559968	2.58620289202837	6.17190061585584	6.11585400164126	1	3.1262151759215	5.75035354226443	6.02906200496745	2.2517316143589	4.47547886599592	4.65188350294149	3.53606897658719	3.44674530630351	1.10217283156268	6.27270606507748	6.85458940750842	2.30187965339979	3.81350510894177	6.57965258601903	5.72079058938147	7	6.17637535502758	3.5417820753921	6.56821427628484	2.1977178331492	1.38705885680071	5.874161065562	0.451998757433668	1.60565335362468	5.90303209161562	3.93364465729307	6.09229816223956	5.58944263894288	7.41007933456933	-0.79817761213097	2.89217631492351	-0.794306970052654	-3.44178596104968	8.47869335883057	4.02004095116648	7.3606427405539	10.0653103318205	8.77047400175256	5.60776228976343	3.90852253686517	90.75	1	2
157	5.24103272435454	2.78368330666915	5.95184252445057	4.09887115349203	6.8622390967945	6.38253441496395	4.47733607374433	3.72775534007332	5.84170939724347	2.85886768973763	3.35741200499216	3.38540244641782	6.16885806468625	4.8373499002438	1	1.7349877538188	3.48544111394532	2.12704211126888	6.40587837496202	6.33247436980943	4.70839616366922	7	6.5576879852216	4.134502228435	7.49833129231188	5.07727333439308	4.14823341637099	3.93935470874818	3.26432175694046	-0.0983393713024023	3.32968165170435	6.62764268219043	4.26229755105161	8.98133601423078	4.89564561398768	-2.11122172738211	4.48024926304955	7.93506459685045	-0.836875821218344	8.87042106598491	2.42791689762698	-1.42630648863533	1.826179119769	7.69836896197181	8.80158991825584	7.99757778523402	80.5	1	2
158	1	3.94901448733563	3.69419285515937	5.88719697711643	7	1.6832392912594	1.95405943585217	5.04299184011303	1.88206565164082	4.79698107433982	5.13085360482556	7	1.28546747634805	2.87750463218123	3.31670289733548	2.80189595362458	4.07625831238628	1.62164333911114	5.38528182238766	1.90158518110364	3.28622007058463	2.67503147501827	2.26273230619273	4.753577131478	5.07376584633848	1.78663681215399	-0.060838383730553	8.70412925489283	-2.60223150883622	-0.157977222278114	7.37313066464221	4.51421678168475	2.11772527997614	1.25196604936108	4.53500546661453	0.483354028411532	5.61327857511779	2.38613584705092	-1.51715389279972	4.74719609191472	8.31524390969363	5.36411524160162	6.51509266359346	4.07647012230941	7.40078325945691	-1.27438731202295	75.25	1	2
159	2.34796288638774	1.80445172980353	4.51428340934721	3.34670750788705	6.12224497742549	1.95067528463628	6.51974652030443	2.33638170282368	3.47284893461477	1.98226857179504	2.93247323827513	4.45271270056068	2.54500092068589	1	1.17791545548861	5.72288080637018	7	1.31806132684668	2.92115954720567	5.14385272252902	4.31515336106666	5.56643660300021	4.1541127578247	5.70271116960065	7.53912552995291	5.25985808512874	3.64907657240949	11.1839262790847	0.679220465890972	1.89722199336052	-6.51660013569587	-2.18530738245104	7.6777428310447	-1.56842976598362	4.34553530058165	0.458544865835705	2.86595933943383	2.18944716005151	9.07861673466942	4.88391159233245	3.60458101255019	5.54394922787049	6.23567647035027	2.11163489997567	6.75334453740512	0.82125744957613	84	1	2
160	2.25244851777069	3.23386241271364	1.79271813394985	5.61205494438568	5.52249466059081	7	1.8511444074013	6.68254974804413	1	4.92822103066735	5.07108052869824	3.78877859884246	3.11093201415699	1	3.38969996298311	3.45849627802144	5.03555677664563	1	3.92181226196273	3.83704015361792	6.55512613610967	5.21940955830774	6.02712610488931	3.26884375052648	5.9520331334439	1.64447681649546	-1.80390627730523	8.29648529341095	-0.471868011156192	7.18265773658173	-2.92954274813124	4.7005396443473	7.29201237390709	2.0824567181618	5.07964594689092	7.3688409646984	5.73701379213597	-2.12231332630982	6.1940450656052	1.57058214385437	4.34731701301912	6.72051683009598	-0.0856833033803673	3.33395902820618	4.16259931021508	4.41996666051585	92.75	1	2
161	4.00474730274455	1	3.02303233389659	3.26059841771814	3.24677419654906	5.66477189822108	6.51713898748643	2.96287375472873	3.00232055989667	5.40182332199121	3.63753736918123	5.77556789249592	2.07191405968725	6.66383407993513	1.9391781316346	3.04730842775003	6.04383971072485	4.36462975832695	5.5578237719419	7	1.01668998090884	3.62119239226475	6.54359490490241	2.20457465318522	4.28431977099352	6.37456326264636	2.99804172225766	9.83103721762215	0.982742088763357	3.80277574051655	7.50905485375914	7.96747032043619	7.10285852902802	6.12111270137134	7.16647225672846	-2.03512969275561	-1.70208955668452	1.61176000377726	-0.0695611735731028	3.06838090313078	3.05042018522785	3.46577643044155	4.18339482758472	11.1128091807493	-1.10017882066466	3.74668750055002	83.5	1	2
162	5.47651653154328	4.28502552049232	6.89049704359313	3.43065508231431	4.56242601531382	5.76861656513905	6.44022580357899	2.96547748461561	4.16975903676505	5.47555966561148	4.64199057284499	2.78802539722545	4.88129454642536	1.41433445595768	5.73438320953906	2.30454645707437	2.62354443017662	6.04825430902485	5.9480261576046	3.56016818081148	6.52104200180658	5.13393606716774	6.12650136701963	1.64881059591344	6.61772676816601	5.44631686152524	7.95668490091319	0.965816116606536	0.667100918859451	3.75059215149242	-0.904197859644867	2.76298161488622	4.63729200841946	9.12519529053015	8.59725537740022	-0.17915267635577	4.45034234541319	4.65962800596379	7.15959156220503	8.30892819618456	4.30105200546315	9.89835928904697	4.43795203439473	7.58492364623904	5.75037713445513	5.51413095546335	81.25	1	2
163	1.62072563703646	1.99169384371872	4.77018203028507	3.69806270922922	5.57320933326179	2.92037552330445	1	1.65125769843748	2.81861686996165	1.55141102731264	5.69490629235092	4.30959912292256	1.87349226861482	4.90785402903005	4.77286548836023	6.26642418725256	4.80018439475711	1.69303323015664	6.09253587439617	7	6.74269612925806	5.9375309426107	4.5735976394523	4.94449345527697	8.75949368018777	4.29361157204974	2.23562439161587	10.4764618894588	-0.483139991437992	4.53578070898334	-3.78891988671342	4.47765284664632	-2.0780414739534	3.73672323098402	0.930046229136244	-2.72278333603786	6.34308731694319	3.27233340361955	6.56880161299228	7.26397853977894	5.26705051791262	2.5871934978807	6.41763739104519	7.80905946091257	4.46188192790907	6.5920563315601	75	1	2
164	1.57613989890268	1.49076380432915	1.70960406029236	6.07447036640068	4.49871650517002	6.92926424637893	2.4763533268389	6.21058226942603	4.29902079966177	5.90319674975126	7	4.49424735927768	4.63476375578063	2.37901822807794	5.87565865594704	1.65297188927217	4.24185336266832	5.57031323345901	4.5592335473317	6.66652453618702	5.19045951895414	3.73651006087039	7	3.03766724058097	5.90614292736953	1.91331438318996	1.23537355542361	9.20833134658831	-0.711877545463625	-2.05294515647011	3.46813041499584	4.30255485708545	3.93577613620044	-2.83675954809107	-1.30765737086431	-4.07899812687022	7.73829605798396	2.87932983419392	3.15708983095981	3.92299116077181	4.04980257128299	11.0353734632722	8.33582626246625	4.88583216795802	5.84918055805286	0.634026485740705	64.75	1	2
165	1.16430190889158	1	5.17746209998922	6.94261276280234	4.24086829826425	4.72049967493693	1.95048884554871	5.16550021164067	3.19785368694515	4.23422856876829	1.857044977854	5.84265361724921	3.74269497825893	5.42037119415864	5.32113042864057	3.79706127466942	6.43209311816146	4.35357520696323	4.21641047451489	4.51681981805057	4.05292347829195	3.43372608056893	1.68749869640628	3.66789460927433	6.81733879748584	0.872369615712659	2.22702275073527	8.62153123093953	-2.57279327027527	-3.05793754161532	5.81522028136165	6.66132256637243	2.38064999829924	4.46153180443683	3.13447033548751	0.467777519859818	9.51767460725513	1.53321598411502	1.06522224943992	8.60671227666559	3.66187531800663	4.10991114334264	7.72183275801065	5.23059159242858	12.4807750228698	2.33329800870596	71.5	1	2
166	1.58302060215535	1.24200472159454	3.83164715277377	4.82209691303533	3.64091967860644	6.01914175832727	3.58602769097201	4.36712206299432	5.50539859611149	3.91573209636544	3.15820740512913	4.05946227744982	4.2511317700948	6.1545482713641	6.66752528692306	5.61703217918227	6.63426829332841	7	1.90821084273188	7	2.37549172017116	4.93483776377361	6.29224424696618	4.20964927362257	2.79830481898188	7.90257749331344	4.78285238198599	13.1189569335857	-1.53298169871967	3.14466000746897	-1.12845272923717	4.2259437868018	3.74733275907492	0.0494876055912842	2.45726513408121	-0.774373050398707	4.79171559880928	6.11785205330752	4.8658458169943	3.69278494071092	13.9167879638627	9.82727967626301	4.35013387892023	7.44099654806112	-1.66709537230973	4.24162296429855	70.25	1	2
167	2.07537518623567	3.47598490038441	2.48976280496709	6.47798270842281	7	2.80207712132385	2.75933002489199	5.89487245447574	6.33993308535168	4.14927127440186	6.10587842687077	2.12615770792817	5.14356101313626	3.9875498092402	2.63000130060957	2.45755579420519	3.37425138427564	2.74895568565691	2.96187803040697	6.61285596341434	4.79260527056087	5.0953848224235	2.97839055893373	3.87013975531486	9.16650686258405	-0.842856059924713	1.07198684524619	4.89159112161474	1.25876410668248	4.4244063525766	-1.45883593740568	3.58417015289109	6.94612586141607	6.18692499317133	2.70269250804282	0.0631331039243717	4.21282675572331	6.31216490766505	1.95995540338653	4.0121548397594	2.38561186798873	6.09971852832383	8.68106663062607	4.2915253045922	9.67187031105995	-3.27665109310218	88	1	2
168	2.75930545681097	2.26709528370684	2.51612827532734	3.63061623881253	4.11774438516482	4.67887109724759	3.51838245248149	2.61498776282479	4.96487948882384	2.3757445287469	2.1887972030901	1	5.90937849683062	1.88702298487077	5.91542204001069	1	5.64931259016982	6.92975721665288	6.91698706620334	1.00549712803613	1.11113172118275	3.96005862273408	5.42117243209886	3.27689075525469	1.73588917405653	4.36104351418743	4.50180722184395	7.48820122801096	-2.88812592959988	-0.985339514135614	5.45802601079949	3.44831874159899	1.05803285230037	-0.918167063024604	4.03133071697268	6.90514965552318	0.578726501815961	1.62938868706118	0.303923689768969	3.22684012864731	5.12909965482632	10.2961789571183	5.66499486797009	7.53163164401791	6.75548397184257	6.7988423530679	64.75	1	2
169	2.08342871271565	1	2.23831191644208	5.91345626745341	3.41871097741187	4.21334871927787	7	2.05399929492678	3.12400111129044	1.1410940924359	1.90234131165504	3.66387357914877	2.78571091033288	3.82761344868296	2.51432851582624	6.28291223165353	5.69880147768636	6.27930751985831	7	4.19533332205059	6.43151082441963	5.34890897618017	4.40277811480608	0.010477192928941	1.04308193719206	6.60027948115074	5.26945412299869	10.6253072854202	-3.30316867243266	6.02772551271015	-2.85391094888004	6.90370985122618	4.25338040181609	2.06214908224673	4.59724355139216	10.0140145214547	6.02254528520337	3.50285763392866	9.33105911858396	3.63646095560549	3.72759846320613	10.6357923106192	0.655069564564832	2.78086026038931	5.58248808296752	-3.63687285446844	73.5	1	2
170	2.64159077571155	1.9774481116724	2.81493857318309	4.48937767525411	3.86775973759128	5.22277961024518	5.20770260824164	6.89822362111454	4.63141257169853	6.75849221178909	6.83360392165909	4.53573714760332	6.58083375630507	4.66543564608215	1.64186400291537	4.73079162308307	6.21254834300765	1.20108364990484	1.35265499241449	5.69173311720897	3.10486217551688	4.07560474882742	4.70009811613997	0.650065360933844	7.74203585147299	1.9112361389973	-0.0435081036189453	4.41517274582547	-0.466509219637718	-1.02154161770292	-0.989175912873649	4.46137795453676	3.33890918109254	7.34464355099783	3.14891973962437	1.20073962965742	3.42019911834587	-0.738966125177903	-1.86188981810371	5.18442657374987	-0.699337557139266	13.3724514430751	10.4934098982534	5.06013888334966	8.5517045842002	7.11558843236192	66.25	1	2
171	3.85563306236917	1	2.898809307136	4.52086798051461	4.3240023200543	7	3.33505150180796	1.47788111882317	1.1467626243232	6.81141705934051	5.86671505286081	4.25094204702271	3.59299066536591	3.34396911606108	7	2.40496127182353	1.97494364903344	5.74540841054246	5.93786932064854	3.33848618401118	1.91380585406694	7	5.31806764576345	0.520692892314503	6.63230429245256	4.52768310204692	1.98168912006443	10.8731313745161	-2.00001493815709	3.35460241117769	4.41937419289498	4.10876002949971	7.05807038975966	0.124809992004226	3.86345405881696	6.8331214937465	-5.444176727903	-2.72312024664523	2.20580098005981	3.17203371460466	-0.115342260862172	13.2835865660001	9.0875889254666	5.61039070793539	4.35722420018865	4.48716866944464	72	1	2
172	1.92474447358294	1.71021117716061	1	2.96634314227914	1.98565833410686	5.3486341180265	3.86797131772353	6.32771179962966	3.00182160679128	1.73755188132808	6.6799841239493	4.35339211366744	6.55561902712965	7	4.39535301807683	2.49678634661101	2.15442920817766	1.65301342377902	6.81907445628959	6.25330770216732	7	5.21861130604448	4.9561734474064	1.70020290420769	6.89314310234337	2.71703204707785	1.48931218486332	4.54633821915465	-2.1812961670206	5.27592891963364	1.92349298060651	3.46069712793881	5.57574805742757	3.72340983318013	2.06378063112373	8.62749390158429	4.76433987567644	1.61468532897194	0.692761353915379	1.18814054328364	0.428893466650181	0.588007122241443	3.35372679340116	-2.04385534091475	13.6047752403173	3.30228966322266	81.75	1	2
173	4.69815711564015	1.34280562365062	2.6297431330357	4.64249362952823	3.45285568263742	6.49301021693691	2.39350150986175	1.75837352505111	1.10968784844837	6.11749360308062	3.90698486258973	4.48766967801394	3.82002753408701	3.61851639078174	6.86690261659465	3.52992236215267	3.8259692275944	5.72169101775556	6.23576718461671	2.62592401558514	1.2222738244072	5.03036333688884	6.01347399778472	-0.648067179017656	6.37781124286007	3.3744453207416	2.26809484963304	11.0793105790091	-3.01472312313833	8.14923086177968	-5.08652133642867	-3.73466749481478	6.93677350775673	0.0166719968286475	5.30701901487531	6.84064938690917	-5.4190985632089	-2.93248664976817	2.39309203470912	3.92568246120184	-1.72046090636101	13.5137102347081	9.17640339039372	5.89209877565444	8.121426097768	1.82042048349456	73.5	1	2
174	2.23988949508606	4.48748851665148	5.5683669464308	6.97198579461507	6.67271501236905	5.54342819697193	6.12973245504165	5.81732068958131	1	1	5.43376790938009	4.53802093985734	3.63132913898669	1.0267992409506	4.38679719421516	3.17162349288268	4.69429930381047	3.54907899126587	6.25445737585451	4.50115597079263	6.92846515750743	1	3.52009573326356	5.84831194684134	7.69154223057098	1.71967221154883	1.45852441761677	11.9114848862452	-0.247287844035024	1.12571153043095	-1.21707387627598	-1.39478787276638	5.70468076684195	3.32770151843408	4.65270777727346	7.99604300844414	3.88851091972583	-2.03089343581091	1.37353421518062	4.58579191352836	5.60283607887425	6.81449341416125	0.765878227028831	0.305627251889715	-2.19546011287737	1.82724150171459	80.25	1	2
175	1.08089913872984	1	2.38694430548299	4.92892718689897	3.30861340203167	7	5.69922530464175	6.20128411775959	1.82637716283956	4.59581567299635	1.21974957617269	3.38092853462701	4.88297452391134	6.37633398542893	4.37722180827361	4.42185547934525	6.50245154757747	4.1175983547968	1.46135100712547	2.71264693266395	4.64153612160091	5.74394045827265	3.78822541585915	-1.83699905691158	9.85304582677	0.263665013833757	2.38883796038256	5.83428400335208	-4.95613198251607	3.45846883176404	8.42808433679712	7.69224145207259	6.86144174246664	-3.83574488992879	3.14540724081158	6.87165858935487	3.40483076672895	7.23860528289083	3.27185447225216	3.12790606926645	-1.38748492165139	-0.0523849708914013	5.45556778543538	12.1945056288447	-0.00267913958041788	9.8521420223594	65	1	2
176	1.96349019334976	1.04435448514922	2.47405847181658	5.41770712698664	2.41750454647863	5.87709184584089	5.93984174954805	7	1.60015731955055	4.31049265997013	1	3.73839097409958	4.79887723410003	1.52502320577411	4.4962698316604	4.56425575106005	6.03513755496868	2.76092890714376	3.31351411032357	3.47346936273657	4.71676064166825	6.41046022517234	4.61206587987469	-0.407942830155824	9.3427214300295	1.0945166892778	2.59064252971741	5.67049607789227	7.13303237080107	2.90278240242248	9.35314461980235	7.81022671412952	-2.25088826449892	-4.03970892323294	3.31072645967982	7.98498648292372	2.78560114285442	3.26534282650022	2.96859038903947	-1.5879233064647	-1.99971675081563	1.93000196166922	5.55944500384634	12.6364945987716	0.384055060197026	8.9813514568795	55.75	1	2
177	4.31322308250854	1.48714055898205	5.24429521958146	2.33509853842302	4.04057517869821	6.89930838178988	5.98485464132282	1	1.85962595573757	6.72257686781439	4.28835270185537	2.5786330446302	6.02802995000782	3.18882601017824	2.41363812263307	3.03062776865128	6.09710737130823	2.35966563724598	6.58742090047447	4.43931032596543	3.34120659904102	6.42730386994566	1.23173703369448	6.56439386061765	4.62023444790311	0.347910579371237	7.0577129850284	6.22147148739083	-1.33441607823206	7.76702040579164	-2.27335471252607	7.68956838020532	3.75993329925732	9.49907491287166	6.02355452681626	-0.855475029116935	4.48591686313021	5.6134333230629	-2.88374570456509	5.07540399636543	9.34567129954221	0.319926250257245	7.30004062423786	3.73790880191001	3.81225107960992	5.37377108988892	54.5	1	2
178	1.56889430189956	3.54189019717501	3.38436867394808	5.25548561899957	5.99219255200708	4.11256545655722	2.9392795550685	3.46865828046591	6.8796246664841	7	2.00133546904033	1.19198448209406	4.33659562068531	1.56143830135256	1.97296688695676	4.47468957465368	7	5.89895741604148	5.93181428744546	5.39842634838171	6.51323642330932	6.15108068672894	4.7119781767519	3.47365350108411	4.96032867908859	2.6315304795123	0.583380269611388	7.50605612581773	-0.292869709404673	0.338227908498396	6.17227577787329	0.459049915367775	5.46146132817645	5.00650732273857	5.12856811689118	-4.18769685026878	5.77628376709041	1.14077590746087	1.90860869861911	-0.148275235449268	1.43500406868544	7.50083292033351	4.71647335460026	-2.63680827183451	11.9239606340571	4.2437443141537	76.25	1	2
179	3.14482978466303	1.67827712467095	1.79211204976062	3.98548023411171	4.6024366155384	2.02225958169814	1.24415354053486	1.49763755965679	1.83435718053884	6.23047257071331	3.22044161355314	1.69658694589075	5.52574226125782	1.30670874831745	2.18242548359982	1.75116043832805	5.89725671015773	6.04457778139079	4.84293948364572	4.6288283294605	3.41205630940503	2.66764059012954	6.85749132887357	-2.53251479028463	8.58233965776974	1.71118950661585	1.91690256730251	8.14432258178003	8.81649864926115	-1.11420224472873	-2.9697126805747	3.44135893444431	-0.762520818596409	-0.21194866787366	3.90941931561367	1.49264253322616	-6.12738483772379	6.46775897836541	8.3936719997983	3.59078218925338	3.82096775339045	9.56557145845604	8.66820189239355	5.49759522352311	10.1224428408627	3.05422432517443	63	1	2
180	2.22329964216062	1.0680803128426	2.47206637018062	5.94973278981783	3.83753278242169	3.49431372417744	7	1.96404038534389	6.1169622645281	1.06344207184276	3.77169353306198	4.29140624034105	3.31942240173807	7	3.53738151325688	6.31134969874975	5.97138582529883	6.8945129718216	6.90690575135442	5.78598933562329	6.14176995455511	6.9002543631964	3.49335211427353	-0.311336218350892	1.33040792773082	5.80559721303084	5.66064278237701	10.8841697408755	-4.32486720412149	6.09198520479596	-7.18763962977484	2.09413604021718	3.98456797586858	2.1951933296867	6.22770840867229	8.61059470101401	0.376486654609209	3.11531157117033	7.96991243002451	3.97558675708842	3.59898756011351	11.1020206854187	1.07092887874974	5.18632286255453	4.44098850979013	4.65991501186395	64.75	1	2
181	1.54592306956418	3.43525682456284	2.21218293892844	4.91272733870564	4.97455756360269	1.58168542272386	6.16842809435576	6.2026104105178	5.3009574819742	2.11721816511129	2.24887168880891	4.77711459492454	4.15064653662239	1.63336327790396	6.61705935368645	2.96035832370044	1.89082662198942	2.62529086286696	7	6.29357198033961	6.81549444684571	1.68114993178946	3.44068394349797	0.190487812171858	6.05798682441286	1.98569582928125	-1.80153592380621	7.02163524494339	-1.69416531662804	3.34197782412654	-2.26599527350637	6.16580479313811	3.29558860405717	7.35968188601563	6.14967732413345	-0.173525630395991	3.16142412467506	-0.721316738672384	9.15058098044343	3.95751126578309	1.97821543626757	2.03252498200373	9.99381977604261	9.85677382120054	-0.765221428728461	0.806809282717341	68.5	1	2
182	4.29711652368924	1.51907153200989	2.34614037587383	3.39750250339682	4.80996724785421	6.52010954727885	3.65540817903852	1	2.84816442802472	3.59680333867336	5.65601379795975	4.95649147071654	5.74112665549275	1.45695432996708	1.65838061204518	2.30187081196018	3.58636872771032	1.74601301923699	2.73919340793337	1	5.89939381865291	5.08446926855701	5.11020267132081	1.39725571441743	7.47820870770975	1.56971744849728	-1.97256744750883	9.35348874983974	5.48645571061889	2.62323056736411	7.5374827971536	2.24175832345685	-0.739752463131267	9.76176759692293	1.37258840703261	6.67218389867454	4.91158953418535	3.66506955703029	1.52797369491312	7.04161625885673	5.2862566888045	2.96081190859393	6.02757387951187	12.5527422486748	10.0579759261965	1.3207701168643	84.25	1	2
183	1.77737026513451	3.98274344114717	5.06682526331023	6.22683772939554	6.88282234258571	6.2424381142204	3.4101436582025	1.59334984336824	1.81296163541736	1	2.10173743469129	5.61716487214037	5.73364131384016	6.8839722455223	1.8368040425936	3.01421126333369	3.14897359466427	2.75790257240906	3.96418529871813	4.11477791557236	5.21807900960748	5.50875564328323	6.81664050974174	6.99561778071169	8.29162531186342	3.56558258283682	1.25505607324151	11.5596969769211	-2.51292132639554	2.35663171506258	-3.95952064837269	4.34814555362773	0.484839086434561	-0.260818719810062	7.81055248455138	0.333339504723639	1.09611260837931	-1.99037498135519	0.956007746427532	5.50343692093002	-1.28060888712273	6.01325532078862	1.9761997137533	10.8149138628883	4.67855528694461	8.82382374190863	68	1	2
184	3.74701621781212	1	6.44614677006589	1.63076508013614	4.32373752154246	7	6.3796088865496	1.80593817860102	2.90009842125691	2.10913585027183	2.70884766487637	1.90542954187919	6.00198961316336	6.39691239483725	3.58723952312555	1.23496151097104	5.7596384057579	3.99027717358657	4.46898229741513	6.4036216580364	3.60727230109558	6.73562210903664	6.0252791623624	7.41644339581131	4.42726420062968	1.81475482949204	8.70751570360594	6.09071414428662	0.174304536030056	2.09194512886365	-1.20697922269076	-1.44862076595612	2.80391942400013	2.95687200643708	2.8555316331283	9.12550987270673	6.04359689925793	0.439397319594607	6.3406834870974	6.6325167878573	5.05796893948768	-1.01258225108747	9.93272126190823	3.16727803244593	6.13421602701811	-4.73681590175732	72.75	1	2
185	6.45701423355216	3.49246718333861	6.04504471533139	4.25351271199947	5.19674517153724	2.45331856081318	6.89869426369001	6.98059733800098	1.769656914641	6.66819413115761	6.61448477747104	3.71398208235145	6.42915678972425	4.32489228689642	1.39479059503069	5.36618454192525	2.16229738219499	1	3.74674374518333	4.73025623803021	1	5.06850348674978	3.7498060113932	6.12223399935107	5.28201834139089	3.31117057889432	6.57111598119141	8.51488777493716	-1.54529477579632	5.28666071317464	4.44066678805631	-1.46657351764574	4.70614840433742	3.97191055512156	4.23878430735221	2.88054236503854	4.95937343092831	4.35755533707229	-0.962098151353808	4.57339840473519	0.887306053703219	5.26761016627405	4.50526204783808	3.52772004324097	10.1228877420177	-2.32032637519073	70.5	1	2
186	5.11342938347183	3.17228965005001	5.47667149429401	2.72596754215127	5.52382445564056	6.94631430854165	1.01545743145104	6.34440673517134	2.49828536700821	6.02710213277244	1.73955707833311	1.23347600677779	4.84834494476985	1.69885307090457	4.91763651509693	5.85752879860999	2.47556501433511	5.91022929766909	3.6886304394428	5.01984453593695	3.15596984671643	6.21349109944856	3.97932359859746	5.35392778086287	3.58368522021382	3.14237690037936	5.84703250284294	8.01823777624685	-2.60320475061745	3.36759019770025	4.14218239931779	-1.5065979166805	1.86567464872205	0.987374588072818	3.62604913230808	1.43401219168485	3.93711701822986	4.30189994476837	-0.595747510062625	0.182947702750074	0.639582445110658	5.95982288687681	1.93243020881554	3.72913002512664	10.4254816579791	-1.61820458312712	78.25	1	2
187	3.82800447460175	1	2.91718919182667	3.61982668033539	1	3.00341009801806	4.54231529355331	1.42483401041388	5.18085480904146	5.44569432420148	5.71001439835406	5.67433712706562	4.20179024434371	1.45282576916929	2.02487760256983	6.37945754147171	6.12151088373024	1.86503414532822	1	5.44513249064256	1	5.84299679748052	5.76765320328219	0.908070148162144	8.85628478560746	2.57787797482792	-1.90599182557685	5.23815563136449	-1.1051274663159	3.80388740376371	2.45056481563297	1.85428390964021	5.48768824670136	4.64643690632185	5.71196724751104	1.22634789651503	7.82766920862581	7.41302044102261	6.67220006013486	5.39354640987426	-1.74670398836629	4.32572633021684	3.42940830855324	6.11057358745555	8.33706885125267	1.58128974682464	78	1	2
188	1.52179478357545	1	2.60576501714343	4.24813386480478	2.10249846496518	7	4.80329873217881	6.24667229306655	1.66476917227789	5.46825377975733	1	3.54530545143626	5.73428597840003	1	4.06946125748251	5.17747638100269	6.62563460291201	3.02701139710608	1.63765448382308	5.569449189965	6.16316286028845	6.13464519689717	2.14449838311333	-1.06507558905194	9.48447900961688	0.359314468913851	3.74917203033299	4.50438131048388	7.45751747237999	2.69782491632617	-0.192431960605916	7.79572501461945	-3.38888172901389	-3.83983609571865	2.72261810932122	8.4326139010546	3.7851254287587	2.27845794464084	2.6351904787997	4.17759499073008	-2.75164097091979	1.94628671596826	5.98546456162485	12.6680516503865	-0.108912078773817	10.1331006355449	66.75	1	2
[truncated: 5 more columns]
