# Supplementary material for: How Are Mate Preferences Linked with Actual Mate Selection? Tests of Mate Preference Integration Algorithms Using Computer Simulations and Actual Mating Couples
Source: PLoS One. 2016 Jun 8;11(6):e0156078. doi: 10.1371/journal.pone.0156078 (PMC4898694; doi:10.1371/journal.pone.0156078)
Supplement: S3 Data — Long-term couple and agent-based model data analyzed in Study 4. (ZIP) [file pone.0156078.s003.zip › S11/Aspiration Model Data/Aspiration Couple Population 01162016 075234.csv]

	trait1	trait2	trait3	trait4	trait5	trait6	trait7	trait8	trait9	trait10	trait11	trait12	trait13	trait14	trait15	trait16	trait17	trait18	trait19	trait20	trait21	trait22	trait23	preference1	preference2	preference3	preference4	preference5	preference6	preference7	preference8	preference9	preference10	preference11	preference12	preference13	preference14	preference15	preference16	preference17	preference18	preference19	preference20	preference21	preference22	preference23	fitpoints	sex	algorithm
1	5.93951606516629	3.41055782412734	5.27122299117121	1	6.76493153577558	2.90542097483888	4.83337026054954	3.64704091529151	3.77860655575114	2.33645118329676	5.89680968852139	4.40726046123849	3.91080141275697	3.75561838450825	4.43200560643135	4.09127517974641	1.09222200595037	2.86246200912908	6.46699440099578	7	1.13730514818702	4.02611025591963	3.70696714549841	8.02220562580265	1.54473516495443	-6.7927251086428	5.76372859503641	1.40733816430494	7.23317150483508	10.4247398346031	-1.97621035739055	3.85183679543491	6.37002136326032	1.89979834703129	6.29021402979006	5.46104541637334	5.98404904876556	6.47085534719854	6.15317392016221	1.04817680258221	-0.634532720674641	14.8713100691915	0.971764131792518	1.33014700624641	4.69106474259076	2.58419448217483	94	0	2
2	7	4.41951174505684	2.35845554642379	6.5273392500097	5.22874220940483	1.43327067119822	5.62127541212327	3.85455588305513	1.72407762425715	4.03310185145844	5.20530597777446	4.08793921751308	1.65416775058641	2.22618860598719	1.49348653674531	5.83554275668979	3.45113958043079	5.18896074435182	6.82741388947589	3.99157581047023	1.663125536833	6.19662202259295	5.97459192095004	-1.10873236153625	1.11307287146739	-1.63252413933945	-2.64845147021127	8.02805816749367	-0.933168134520517	1.26478721040123	-1.86494058722029	-5.91387523687642	0.518727648182831	6.72002331472856	6.84385385803072	1.55678697141406	7.40588328672022	6.61816009793387	6.21872546657185	1.7980909526216	8.71866677694135	3.59063096487307	6.33528375873975	6.00184874540286	-0.3677439201144	8.45890150757471	98.75	0	2
3	4.59044453683801	3.46971949479808	2.89619823694555	1.61832963489612	7	7	4.65572415836587	1	1	1.99632167605741	1.84600618033249	1	4.02824510213551	1	5.81605592710902	3.54504060715144	6.57774562904829	2.12210473134567	5.11923164586154	1.7849861811368	2.34557659274285	2.34803286742525	1.99829660300706	8.01220271493564	2.34311018955244	-5.42533037929984	4.40537794074119	2.73957089175066	-2.26949902687323	7.0689783539028	0.564466230669146	2.41054715976267	4.37486078754928	5.38852978741119	0.220945626337198	0.0342605348712535	5.34411405614886	4.73419628522581	5.42253510766285	-3.9885696021823	6.38309232482666	15.0946817804159	2.78695257149473	6.60918983202075	-1.59353203119564	4.50119060264371	89.5	0	2
4	1	3.94911324119055	4.29754695544104	3.94345909413235	5.78112010979392	3.65816499573311	4.1651070926274	1	5.87088193366679	5.10613212794173	6.15433969214864	1.03132749657823	2.03508122936285	1	2.66896063346556	3.88312272960929	1.69173042219164	6.52133917447919	3.79520384199871	2.47868299938765	2.89247094929634	4.33636552381855	4.08822634584124	-4.31095829792627	2.72327887580909	3.13399162753145	-3.80482814061135	-2.69072269693148	-3.49265129786969	7.95992442830443	7.72918451484743	-1.40403314696484	10.12253771059	12.6263654518343	4.23127025901851	4.97018589891944	5.31314157595283	-1.73768523236463	-0.0109413642596204	-0.978609456553495	2.20352644393641	7.25347037777488	5.56338609550229	0.298026246820233	2.664089846152	3.33660375405562	102.25	0	2
5	6.33432951603631	3.02098168336586	1	3.0975592834732	6.07212440628517	7	6.02297101147616	5.92417123763372	3.09612570959937	2.07443500149426	1.97951764686598	3.49005540042088	3.57646186737443	5.07717328668205	6.86790233803201	6.98046593440671	6.55518137938285	5.81942444561604	5.5473756882663	3.73045050281364	4.24983012706242	3.6283216568186	6.09541042220499	1.67430276843371	2.25963436770352	-11.3025469007892	-4.59199430894818	-4.49927039555935	-4.82371176172425	9.00709209108714	0.423153248682307	3.67115875994837	5.32168547488573	2.47233935816849	1.51718810221642	3.69944782758869	3.55408232917669	1.04610430001343	3.49487425086109	-0.104680925564084	-5.31878045758372	0.529978395779499	0.625674386224293	7.95479618256523	0.896792932570194	9.02776888185703	93	0	2
6	5.59499091490173	3.64332291869519	2.67530933839069	1.86313790068077	6.39756906765408	6.72061029262495	4.57762176167876	1	1	7	2.49714615805916	2.20737491497458	3.60268943521727	1	5.58673208171749	3.31039289594719	1.92165905339648	1.35774437904324	1.83069810771619	3.8466638012352	2.945858803212	1.21801770843324	1.29336590417648	8.78084148486464	2.56025930161333	-6.81343809949567	4.55895044006184	2.26522806867936	-1.85203814870223	6.39119784598094	-0.0286094494481516	1.60797462538533	5.28419916780796	4.53677734584665	2.52119688625713	0.530614429341768	5.38932756043995	2.89278943804585	6.40304876623729	-3.76619743087373	5.52664415090987	11.7914707422266	1.98035821020845	2.13449727027122	-1.44643241405955	3.14439974756863	108.75	0	2
7	5.20917193169405	3.51430084760052	6.59129836164365	1.92010420041304	3.23575352924835	6.67756944988858	5.26860391714303	6.14352385114775	2.23710113521013	7	3.27210459202974	4.74924140018758	1.53331229174291	4.95350551630468	2.63253250578469	3.24063882717411	2.47198435450004	5.78210624016809	5.61627443850876	2.79023974943522	7	2.11756958543227	2.7112314362377	4.67894687673556	5.15213399953682	-9.96816280259935	7.01821374145548	-4.3893637959402	5.83615624906348	12.3287857021033	-2.90709482788523	6.50698297792906	2.83368700487598	6.46773822884302	4.00700828624311	0.187736994545041	1.83257173190745	5.74421343781324	1.99490315488242	0.146881326618643	0.366308837761089	8.66439612933669	6.88897602227526	6.65644001399962	0.770656371210048	0.75484789724084	97.5	0	2
8	5.28430808629786	1.17443920681895	4.89767449242909	1	2.75518761988645	1	3.23299831434832	6.28663341435319	1.810367245717	1	4.71820255491086	6.24707177603108	5.23794922240186	7	5.40578732697601	6.52657004324033	7	2.11214840493897	7	3.95415872393638	5.23371474799652	3.61811227980237	4.56441318806227	0.368544222535027	-1.15904011235698	-8.13014608422596	8.51712877979173	3.44572241453965	7.73944779601045	10.2471043127537	0.547322147325801	1.44610794644367	2.14239076512404	-0.801789701185138	2.5813486190984	4.16066087881338	2.55237203632193	8.16648870254753	1.2663493589124	-2.06239006382549	4.50991240677912	5.53274247925251	1.76979284487673	1.4482774450002	-0.906650160429896	0.354290427056975	96.25	0	2
9	5.03915205845905	3.53413676944989	4.74421551217325	1	2.25680599089024	5.6203220549375	4.13401493242647	5.59499587372958	7	6.40183295964977	6.08028928735235	3.78650148372874	6.49476453638854	1	3.52034795985135	4.96447229297595	2.13545768441041	1.17521397399988	1.38916570760127	2.8573376008934	2.91309004784716	2.08729734410149	4.47051597674825	4.12716575241289	4.2835478591764	-11.8706384693235	8.65558579273403	-3.6038117281829	2.20147205760878	6.56854731553422	6.59392105155051	4.20016193121404	3.70487938422696	8.36119992894815	3.27920646052673	5.90961880587143	0.548776456512132	13.2489722773975	6.75888301358526	-0.602613231363541	2.47748613594495	7.82910218960776	5.13460639107136	2.32086047569193	-0.407946017406719	15.4530861834514	94	0	2
10	3.00371358915756	1.59441676382905	3.46242920103669	2.51114694562035	3.43876007562169	2.58623358952445	5.81137698793422	3.36751197720076	2.37509938439282	1.52078300643698	1.44576551859655	5.97054816768957	4.17589396638486	1.40783479246836	2.47633703944007	1.90225300368314	4.01647194889634	1.68420450073496	5.19407251364856	1.7002805584847	5.93246572894216	2.11713538447494	2.84435398614757	6.5799064303228	4.28098784049378	-9.40320623011601	2.91361302118998	-2.23988099864746	7.35773997878146	-0.320023840510312	2.69622193396962	4.48321191495249	9.23856146380995	7.28368309062126	2.83868313229979	7.11137987033678	1.8897161307393	0.99189298920125	2.01034094171549	7.87416504421707	0.489691417402434	5.3496629923033	3.24197041204271	-1.65077591948219	1.6668771672115	5.02575030997196	97.75	0	2
11	6.45962713202731	4.39070571745153	4.10931259739428	1.43493206788711	1.53024842801245	4.33359917406777	7	5.37931349056263	3.15018973278354	6.5878246500037	6.06148637432162	6.4632892474021	4.09646013722984	2.14975112633158	4.89789187776378	5.01177377187985	6.69989550264887	3.78342219555522	3.77202415217954	3.02581343312607	5.1043744147295	4.14793529172778	1.05161022395291	5.14897074195245	4.96967561393367	-0.900781578295178	12.2173937991151	-5.53588373738606	6.38555451219441	8.44216897058658	9.16656794263594	-0.532074127029349	5.87137398774161	10.5089438372992	6.8589151588321	6.07987708653736	4.5070929262162	13.3175967172272	6.28043801994571	2.45292417684227	0.638696739141495	1.24685018885205	7.89189947885963	2.31984316619305	1.11908530541772	5.58189458042363	91.5	0	2
12	6.42307446581336	2.48737657459217	4.29432531230062	2.88188838629674	1.50896367010825	5.50650131233425	4.53928465470776	4.60237930009957	2.9472098172231	1.39049381691099	6.03872376213052	6.83713617527728	5.85063886221363	1.42199071517124	1.88370351600192	5.97936137947083	1.71605506328977	4.0822229304981	1.49769273061959	2.97442092741223	5.9975196468599	3.83880455918826	1	4.99024216217289	4.98888234625157	-1.7239075640595	12.3403175673065	-4.98732284658256	5.28402012016139	9.78836835680788	-3.43263031150032	-0.921315376591196	8.32263329276874	10.9122647795126	6.4862403226206	5.2848364962995	1.89415470226946	1.12058068729312	5.47752303073365	1.15794627527993	4.62060422738953	2.0549153374074	8.56939302331343	0.236003848543388	2.33275412138392	4.11797832933468	92.25	0	2
13	5.25883326603073	3.51521560403311	5.4655932944483	2.2521726846256	3.34956776671267	4.40089655568824	4.06514531149004	6.67148367538763	1.9997681522042	5.69296780164495	5.13667976100472	3.51696667862126	2.96779526903205	4.09361747278402	2.76347419012617	4.00750837569344	1.62207934639251	3.85528359851606	5.41456275869145	3.20312897805064	5.07895264703421	2.87093573896565	5.4720520376696	5.25556651201557	4.37708278758855	-10.8779051164809	7.45992399907163	-4.54030488153137	4.17729567293455	1.31418016343906	-2.59779596678676	6.435233408373	10.3569644125381	11.075653326387	4.74423107650299	0.75726199646925	2.0319716689328	2.9162009670824	7.09359050325314	2.00682508041108	0.518184815975489	5.16797994086526	6.65820052169357	2.21802752830802	1.36729708388369	0.497474437333359	95	0	2
14	6.97272894033207	4.98801295698797	6.97660453526281	2.38727348603155	3.33115231915659	1.81364544454103	4.93390240727509	1.7604865998992	3.05024924399535	1	5.95648209114309	1	6.86190050341247	2.80075502639361	1.40248826862132	6.1685999055013	5.91657954705838	5.00048369764678	5.55365564421309	3.59058554084559	3.25566972680414	3.20662548635405	3.82429240371767	6.00562552478675	0.179205215370495	-13.0577229228107	6.69895819128222	-1.79133761731851	3.42925747840626	2.61195244997161	1.92983870056434	4.75843390395678	5.62405954750463	7.63540649870569	6.90884030437808	1.99579506367143	1.50852874116264	10.8726144227402	5.41434948021904	-1.15069981648567	8.79826792680237	-1.68691905829307	1.68589084213495	5.61772289836712	5.37158759855182	-0.203982334925621	98.75	0	2
15	4.19062929856423	5.7726848639807	6.50719945541963	2.12458624390376	1.37613263406045	1.68697445893628	6.42941888681633	1.63221658376254	2.6891951977116	3.62560705777484	5.59417867040272	3.61673984270086	2.31743206571258	6.12874045884264	2.84475537680829	4.11633377782743	1.47079325159641	1.22237782021918	3.92955672266523	2.32384611585789	6.84042925460619	3.18376351139532	6.38805515847261	5.04946170291748	2.18713742327752	-12.0392786609929	8.26298676557248	-4.39134536084298	2.68183872058652	3.56937992945845	-0.197545080507122	3.06064619434339	13.011372693688	8.2146894824319	4.66635020005304	11.822766147714	5.22041365066034	-0.746067735771987	7.96380446494882	6.05259216864479	1.41558829516143	11.7076309975418	2.89357980095959	8.77963611779314	3.87854287319581	1.8893039851433	79.5	0	2
16	3.64195197730935	3.48414748475477	4.19292858700477	2.06627380380011	5.37015604021641	2.4736434480179	2.67427143459188	6.68349292234118	2.70800129507295	6.14840694410581	5.72663104792368	2.28195154625985	5.59314094955786	5.71332475228036	5.22816724908472	4.63744077906521	3.45002812129261	5.43590090560174	6.07719812256134	3.76472771007526	4.27755661470489	1	5.25110701278755	5.71694049309846	4.98008636785709	-4.94207080844839	5.9077441143409	0.905436385831991	-2.14785416669187	7.623598807871	8.3089724217555	4.97929243345142	8.96954015686532	12.8609266986426	0.949476470162745	-2.60058861341647	3.84664607274249	7.87627460240531	-1.78028802590137	9.5001667812294	5.03243577269125	7.85259440130327	1.3740375149359	-1.99108165824119	1.78525529767788	5.61299543916331	92.25	0	2
17	5.36025890494693	2.38192211964421	5.46833408584372	2.20883859737548	5.17760056731577	1.49002338237836	3.41632364891064	6.94644535929277	2.82053242538268	7	5.82333166640168	1.98657303318433	2.7437724129143	6.16944657668859	2.79493404525647	5.79710539064794	4.37031198861598	1.79743078110197	4.22749887872796	2.13121507349527	5.76531939243163	2.31521647113941	6.11315997452481	4.81331444436271	0.737948656050393	-12.8852646252122	9.57194102148561	-3.09267452634905	4.63071670758884	5.25534390811911	2.66721109173844	1.57204255512297	1.85017655134966	4.54983653143667	7.32048270423503	4.71067127180681	4.08974068356072	5.11617521601709	3.02828514491234	0.298162197270285	1.53398550682981	-2.40722024219387	-0.335653483451501	-0.364170405264584	3.60311135173801	0.016025194634149	95	0	2
18	5.68080053971039	1	2.50781834039402	2.38508756651683	7	3.52114737472624	7	1.34674836685659	3.31648743918656	1	4.2366305679205	2.12332235874636	5.47762719885506	1	3.6553021458006	3.67087368380726	5.45355526635475	4.97612994741064	2.43689742555044	2.80960675720841	3.60954391812548	2.67868000203753	3.84277435685787	1.14073493180175	4.22281363784825	-11.803868799166	-3.61082269043593	-3.38375708444203	3.60643320667904	10.5361408102878	3.38675722250663	1.1108987507619	2.98697039894381	3.77612779581994	1.14906745002094	4.26267991348423	3.72497695358551	2.43412336653897	-1.00356196149662	-1.63785854834013	7.3043008495742	3.42808246233889	3.68325540766176	6.74617249978117	-1.88243332300637	0.471517281361377	111.75	0	2
19	5.9827159305442	2.19163376609311	4.70850330288318	2.06525505533998	3.56967723718176	5.55382024879706	7	3.23881738442702	5.62190442846573	7	4.28821771043049	1.00959420507703	2.11409097945062	1	2.20676762167074	6.07144104769449	3.65459687016174	1.5443064039936	3.38694903412983	4.88905840299899	5.20682302078338	1.49596039714212	6.15063656622425	4.23715174972786	0.283965211916484	-12.9469138698593	9.30876342000889	-2.6508852930052	5.54713188279935	5.56033684988816	-3.19755392230517	7.93960269084326	3.31305679115014	2.64906048570201	0.971631839192134	6.20974840870475	4.43514831332259	5.80845974742393	3.84316482941865	-3.66098621460279	1.52262555521689	2.2220273371435	0.453023324497688	-0.628788991592555	-0.682049242450556	1.2660313951452	99.5	0	2
20	5.06905173279462	1.66536364347683	4.86017887114193	1.1333902217996	3.95018191406914	1	5.67030642580617	1.10038871837113	2.13087699728797	1.15520872206824	3.16209391103627	1	1.63106672643109	4.92808983361795	6.50027807955061	3.0797626460849	3.20009645860086	6.15792903986236	1.94213584522637	1.58398672847058	4.91035761480236	2.05803752537607	3.77475311362263	1.35350061975986	-1.24868465213867	-6.31028049131015	8.8449486637318	2.83181173139862	-5.48497925146004	7.19790185658935	3.9957885000399	1.29225253733023	1.18349178345993	5.52144186509571	0.37724952051027	3.3052224316874	2.18929538144805	8.6108455342598	1.79123591682187	-4.06827535079497	3.28473521175324	5.62876727163403	8.05387836405815	1.37325686221054	-1.16206872361879	0.766319270531856	97.25	0	2
21	4.67607615523035	1.73427373157434	1.65456640015781	5.61350124461774	4.33127588246638	5.33506870010929	6.41583360540506	5.14040045203964	4.39693545514202	3.47063081772618	5.7440124217293	1.45269312547585	2.0029663984782	4.30623691988024	7	6.20394329829523	1.2482295659595	1.59720731541019	6.16950875588861	1	5.6229599829129	2.82386168973532	6.71221899121563	4.34122331827174	2.22207936001957	-1.0415518638513	3.9693619044362	-1.00476747167643	5.86507947199726	8.10077805425396	4.67962245243251	1.40978756670597	2.5581814566211	3.08673384074614	7.81036820095216	5.78791086340427	2.24634399440429	1.44567409550827	11.7292949342564	3.60477737787797	-2.1588552566853	4.95122261759425	6.12043398895373	1.82623547524105	3.3481866058341	-1.82144258253055	92	0	2
22	4.15535596809933	1.06597143734047	2.42274896783171	3.46179391162084	5.53787400628979	1.5481909490956	3.90967337642378	2.31661252096183	1.75692949221166	4.6732257573104	1	7	6.08855090858599	3.75327898040404	2.14370240302308	6.45464789747477	6.75005505170877	1.80415768720412	7	6.81747370850846	4.84426137501337	4.40983893631595	7	3.76608982723504	2.56545022662215	-7.4426569776122	-3.87722397738734	-4.18291801916724	-3.38176072037589	10.2037217309223	7.46640366111612	9.15370283249029	-1.83888657913875	-1.25749233058607	1.43063640432169	5.72779332345464	3.93798243988251	3.11784441161763	3.6454551052751	2.97079508166138	2.10538293777329	6.33977334266593	0.0323344734339989	9.07973344515741	0.992246107353863	-1.82810830243414	72.75	0	2
23	5.34486548699867	1	2.71791262535674	4.19177988815716	5.10475946043121	2.11600550898865	6.19128444711483	1.76194629080944	1.11081258203553	1	6.24178685481935	3.56966569634548	1.90013694484628	5.92482215974245	3.86240919772352	6.62837269845365	1.99853995946214	4.30534872593745	1	1	2.22512264047943	2.04779546541915	1.75066810396952	7.82478604121098	2.54420204300427	-4.98222119035164	5.8440904357137	-4.90548916521269	1.97663606499083	5.46715304513551	1.73476945734426	0.793705435546747	4.4107091761767	11.9176403487977	1.63494139588436	4.54036151383124	9.43072397828697	8.70527101472602	4.82504953204724	-2.66750621954591	8.85166326183966	15.3454456343766	1.43555802617767	-4.2289974956851	4.59771167536645	4.93714579658819	98.5	0	2
24	4.13074066448552	3.07570767092021	1.9084853899632	5.96760909300956	5.9781866232564	1	6.26361031924344	4.06838328989205	1.21519773935848	3.26588542470897	4.6582734835966	3.70577956981518	4.9633152434929	4.35323053118903	3.31633915647375	5.15761612291208	5.00336423572944	4.66668824826858	5.08006776352732	2.30602601706514	6.44427590292872	1.3945986631417	6.55254570268957	-0.581600771908196	2.58866680532792	-2.00898120482582	3.60324013411198	2.53193476150445	3.15593925115365	10.0206720533562	1.75777275537325	-5.47333672787248	3.69418818904783	7.6169457181254	0.370105471485774	6.39816468714424	3.99936446542652	1.58978555647188	6.43196590591401	6.01760257416497	7.06427268085988	9.28469312380342	1.43694912266286	-0.233137785394666	1.78544895024968	9.1232181746634	105.25	0	2
25	4.46502971890222	1	2.01512134359961	6.50390752063214	3.7482561171713	1.22400790173442	2.07485891289612	4.78480151311548	4.30654890502031	3.54926403566514	4.60038399840059	2.1413053342799	1.36949952579381	5.30655153938144	7	2.63385195082033	3.42485680747266	4.42511060690347	4.91832013366017	1.61981272559125	5.69683859723303	1.3191745740229	6.60296988693099	5.23088403452018	1.29001102439174	-2.18557783160872	4.54326926237309	-1.08544787932516	5.75683718681355	7.59036647379482	0.153929218134426	1.62056212734179	3.4634439498756	8.39674687747995	2.06054531780755	6.3002880023033	3.05857778241676	1.60865690870396	10.8906209254044	4.09538276262954	-2.61698051140628	4.72356335592436	-1.53709462496124	1.94427470713993	7.48042148129427	-0.30443713845905	71	0	2
26	5.05762437398777	1	7	1	6.44075137885662	4.6132652120087	6.23964886074568	5.72588518154122	2.61392472288189	1.77418018413693	5.10765125790173	1.57147034735463	2.10403805676393	2.90924079135569	1	4.8056959493307	1	3.64167615187151	6.45080801102378	2.44863690569747	3.92862674741457	3.57511597938936	3.99772885344279	-2.62472756259918	3.67180168017699	-5.95778642896716	6.91443948969674	3.74400016162238	-5.9482621083279	6.50673717878262	6.01304365845339	2.8578501443779	5.7974025250933	9.66863900390893	4.5393239881935	4.48555422731813	1.87764155060897	9.33377653174941	2.40817777791931	1.12463131217457	-2.78151064379545	8.4201027795589	5.22154703613418	5.66973706719218	3.37976545340698	3.68472952190482	82.75	0	2
27	6.60712830822559	1.08138379249352	6.62014615183291	1	7	2.46678361485353	7	6.62462864099878	4.03325397681001	1	1.59806759247695	6.22762007144667	5.12166418614962	1.8417988747551	1.87485029319717	1.79490733271362	1.6495449948439	4.83852377083671	4.06522049228336	3.04181443815025	2.11920736865687	4.55958997733477	5.02335738748534	-1.10365420304335	6.22150059741048	-7.41218832735156	7.09696634149925	2.78058031614546	8.7993125059048	7.14121011072528	2.95146233633004	-2.42091697259123	2.00288855214468	5.58453269921661	8.44871901846386	5.4212310502996	7.67541727474021	3.02663557674561	2.73600238706574	-4.26353109830676	5.08980609690618	7.97352510888611	3.8791569713527	4.78427266438285	-1.82686007630826	7.11213953297018	88.5	0	2
28	2.50868288508937	4.72751867389452	1	1.59134292666277	7	3.09186663030775	7	6.0833018212574	1.02438788513308	4.00835631354846	6.25447856504735	1.52545244983334	2.60662726381826	3.70964106414616	3.50594920056301	5.91551937563596	1.94215313498692	3.35868388998874	5.66432179311213	6.44770752944992	1.58780341960666	3.76722790698878	7	1.59081424316071	1.37465970654988	-8.24206891759953	-3.67996878409605	-3.56401874977809	-3.07335323489559	9.36515923967388	4.08627232886541	-3.14088785244003	2.70125827939641	4.16663710392168	8.62015220523225	8.88085208411851	3.23081936434521	3.66344783862624	4.10115032547513	5.12444062839261	1.36558231659906	4.83841968999493	4.7509129269668	4.3747574247172	4.56227083488648	2.21443922957056	92.25	0	2
29	3.41716661059553	1.10157875389347	2.13757012950873	6.25165401564973	4.55570754487759	2.03545865739512	7	5.81404275910639	1.50964597709279	2.90691517890681	4.60459498648034	3.02589378487301	1.68584012951997	3.95132989097672	5.77155349098071	6.60926373337095	5.46537687916006	2.79970958700201	3.05791031829413	2.411294215637	4.56995016468437	4.2119098585557	2.31195061051663	5.02219291552286	1.00979194988031	-1.69481686267632	3.17548015537543	-0.381543002834031	-3.00272883843039	7.49772861807825	0.749780185354058	0.492121131371315	1.01417263341277	8.48316322783808	0.823032719039005	3.22343260436965	-4.83345208860706	12.7126568195265	8.087568486392	3.085758505663	1.12804179912172	4.25193561927594	6.07374384740881	3.0144870486273	4.12884538350488	2.46370091005559	94	0	2
30	3.53936994507272	3.65002471680096	4.11056337584066	2.71936851667402	5.36975773147569	3.92215673915447	7	7	1	5.85459476919498	4.38879424191329	4.41167409694351	6.89985232951851	6.10768273380076	5.35665949409548	5.05311115112841	3.59712094693397	5.71495067149272	6.6434879297341	3.02907821836554	4.33101862316215	3.61824071076191	5.86897846414564	6.04887626749593	4.24656408437926	-4.7619376417943	6.2697823472355	0.714746991872045	-1.40804822936689	6.93790610450369	8.16594266868484	-3.48286685769574	2.76023965006502	12.7202619196523	0.667540904244448	-2.6022114500213	3.15310955300779	2.9787081403102	-1.92625437215241	-2.43571755284113	5.06466460185082	7.58836053375952	7.48579157044458	-2.51609130874194	-0.182915312963599	5.74706242066136	78.75	0	2
31	3.30412607625053	3.54164697904581	4.3551324589839	3.00213108777912	1.04064127793788	2.0641998845582	6.45020905214051	5.74569575709301	1.25805768242481	4.69264412305499	5.682761435622	2.5574495865855	2.68019141151087	5.88656372779297	5.09364286769728	5.13577320234551	2.40727919386186	2.57311458381566	5.05469772796093	3.50378291923791	1.9893272862426	1	6.547790067655	-2.42907876266003	-1.20642646131854	-0.703862575478124	-5.79039850663181	2.98679092101744	1.81878800430099	10.4119157808355	1.85568692970981	1.42400727646502	2.85416098645598	5.56742408328608	1.45166346401939	0.821431346035198	3.37072603308801	5.94641869810777	6.94308860367901	-1.51989448235434	-2.09310112483478	6.87249336996834	5.8893344052477	-0.644100781415194	-1.09976476337357	8.40400721666925	91.5	0	2
32	4.8645228477217	4.04689464710147	5.16151001805515	2.48788193687183	6.99173494565822	6.80424947634355	7	4.06982070018195	1.94367061274387	2.94437572310478	5.35216248703874	2.98790389484396	4.50994439716379	2.87306744112641	4.95288997044501	4.44088191381933	3.4557811840929	2.5487423641545	2.97546177958853	1.22353901827338	1	5.8935529016125	1.72812661927627	7.28648013415883	3.08007057182302	-5.87864750436369	3.93845206503984	1.58753191788129	2.85824180907632	8.25467165840649	0.672998690469111	1.43852243792125	2.08803598548429	6.00603617965209	3.34465108096327	4.85934585977029	2.83522230107803	-2.71063059350912	4.47711841916675	7.64060198783532	4.72074258401347	2.67238651918225	2.54866990204721	4.89035221468295	1.68440951036979	8.81667878422231	113.25	0	2
33	6.58909684363641	1.35162677232496	1	3.57208091421841	7	2.97316105508396	7	6.60050329969205	4.04509443415221	1.37240535653186	3.85693095991975	2.27455671488713	6.3495220761574	3.71273662784624	2.26491180211863	5.17879225140535	1.99408100527854	6.00258339964899	6.89404555475178	2.48299422704819	4.6105256462667	4.9342852093126	3.32979205781841	0.501461108820899	5.40766013004554	-12.4228483884184	-3.63101314064964	-3.1028017360729	5.50334346289409	11.4347393011695	-3.08051460768832	1.05986617213532	3.55852124279083	4.39757124532936	1.30876591678496	7.51975041781943	4.79806910394353	2.95218821484219	-1.63427609418607	10.6348861401474	-0.953257632631583	6.02782049199398	-0.678132692915161	5.95752381440099	0.0232389568432102	-0.526325844100863	89	0	2
34	4.93999473613857	1	6.4858739428596	1.09573916579647	4.21512026812994	4.25804934939864	6.45543832882336	2.41852601340208	2.70926852950342	1.76571637835369	2.47383132640822	3.65849913443483	6.63728784144903	3.36692202112956	3.590744658574	3.86465109774851	1.53115429104658	5.70606654010528	5.04347710080492	5.58045363102956	1.50328207735875	2.53275216127858	1.88997712435466	-1.11801523038267	5.36820406115459	-7.85226038649936	7.56878464767194	2.6570675585567	0.56586786667919	6.98629715727195	4.36964561873714	2.91363062810232	5.89841460139553	2.69487969280439	6.58505952896747	2.94026746209488	-2.19352182741201	9.15297947848614	3.50719488812482	-4.51092111605391	3.1248301740914	8.69413356824983	8.62792245970965	0.976709200355223	-3.12353273768525	-0.797624933529766	92.75	0	2
35	6.23036299914755	1.7479658454792	5.56747495639393	1.42585892482646	3.58703896568776	3.96470659533103	5.63364744352884	1	1	3.07869486700154	5.59386783403323	6.44290325209556	4.64855195416449	5.58545120173593	1.03202057072443	5.492653552834	6.61763302050549	1.6744403191026	5.27509635908942	6.04379161163901	2.64903957784128	2.86059908909311	7	0.618843052073776	1.255781060928	-6.38376767660839	9.56952789254175	2.79026753164299	6.34322550270741	2.05523737182997	6.79361503222513	1.81781278476907	11.4150048611058	9.496851620358	3.32147617101887	0.0414547285739419	4.38273486597782	4.41700485168657	1.13388804011085	-2.60979572629415	2.90409106163003	5.01386173790145	4.3735695748279	6.38641265263903	-0.445124347709584	0.161013978674956	101.5	0	2
36	6.8280798570458	1	2.4880959277724	3.27048488211754	6.06014768643631	5.07719054168196	4.89134218343057	5.900208966588	1.33351101986177	3.68107717959795	5.43086583087421	1.13880395900241	2.77385564835243	4.56419581438756	2.37473903416573	2.86379982793434	1.86257420719035	1.34829174901036	5.898559621138	5.46982509332344	2.88675649622423	2.99691050785873	3.13253230721717	7.30049551379956	3.30019646562206	-5.31905861136031	5.33715038721378	-6.93637374172352	-7.74805926437235	7.57502598377315	3.79295423585507	3.74682511034102	5.39901750287024	10.9857899274243	1.56527305028208	7.43349580741654	9.87641418721843	9.36321700711479	6.11176552479486	-1.17936686634184	-0.780262669098277	4.99154210115274	1.6629578613216	7.27022054643634	0.152830152269373	2.75037482975651	82.25	0	2
37	7	3.18724549247606	1.95234718916935	2.7622209819576	7	1.24367665501558	3.47424584376346	4.47916222417234	1	3.67002123451257	5.49140554958321	3.54813122205351	7	1	4.5179048277013	6.3610857672529	3.18671268379157	1.68408569223514	7	1.06809761626351	2.85476997629218	3.06372966240484	4.49314859852427	1.98198379949985	1.39636612186762	-10.6868584740204	-4.85818825083224	-4.19366542773561	2.03235603456612	7.781297928512	2.89262192616059	0.901750027057249	4.87973937303264	7.03425292956774	2.50477788454268	2.81495929565399	4.74982030509539	2.81524019956907	6.39264858938573	7.28689681355476	-4.41081691429289	13.3135602627738	2.44775836522764	7.60910210102749	3.07543681996442	3.2635070411228	93	0	2
38	6.98383734158384	3.33585787438562	3.05376404757362	5.52386755173961	6.10798721453317	3.72965500408827	2.2508383867231	4.91465524379403	1.91829373684522	3.0784178561737	6.98727854949699	1	6.28010670522418	4.66889569665446	2.45858348459732	5.11173321555846	2.96738764372037	2.10129275495504	3.51330091067254	3.17157379533921	3.66264123798263	1.17193930167223	4.91356817665732	0.300341259038884	0.272911499502744	2.28412607105512	-1.70929949964387	7.03644679118915	-1.49925783852315	9.14443947466102	8.61385954372687	0.0349353118898854	0.23846393921365	3.61404184097374	5.35388104555888	5.27000706235959	7.19391210095698	2.29471275732502	7.8162505639738	4.84662343365163	0.924931009973053	5.42345094738319	2.14351076084165	-2.68253176861771	-0.177640796983821	3.0711432255801	87.75	0	2
39	1.66301969049117	4.08484790119996	3.57328674904677	4.0361435581532	5.39952647789838	2.87431937431045	6.76117482877679	3.23386846928481	3.43601640411156	4.32917584610722	2.41773617025079	3.84922245387936	2.3345805452626	6.69852041368413	5.62295838914328	5.26706924345622	1	5.53376680551421	6.17560124570275	5.89166531834004	4.91290623149176	1.78292333418036	4.6481630374441	-5.67553973512186	2.9122675883906	2.46650799532733	-5.18782237003718	-1.82686319452485	-3.57954453940783	7.61231102878842	-1.64823968556359	3.55703164819224	0.422045486763821	13.4235608167714	0.700865571615057	5.19208131573558	4.3197498874056	4.14588141093789	-0.29303307215205	6.6169426264276	1.72189873873439	9.45912230080774	6.92801925285998	5.10630975750393	-0.250819029384529	-0.677813056513974	88.5	0	2
40	2.81670812282127	1.80114225467338	4.09651966930398	1	6.81841125596987	1.32457983098785	5.3534176067721	3.79562512143856	1.45497157092287	1.56415388455534	6.03964324404	1	1.64039860313203	1.02200373233454	3.79016958293364	3.62880133537662	2.69129943254353	3.67714030227015	1.55344594472403	4.79666503623793	2.63136788583989	2.19021787918074	4.88432294433605	8.11884896549624	6.48402423941026	-6.0610635167146	6.22022411032197	-0.733991206468657	-4.33045699083473	7.5498721250325	11.1228556789511	1.95266809144218	3.70435765971251	6.68533436128936	5.48278558018647	6.6217969754761	6.26092762854846	5.02440331235592	3.20725684740842	4.20462361330324	3.48258757652738	14.0802053792773	3.79063823042088	4.6175569549604	5.49746223595765	-0.626558122522265	94.25	0	2
41	6.71624266214035	5.47685087425752	2.02641536366518	6.57677663832702	5.9934196873687	3.34663611835725	5.33534610715866	3.46374909011818	4.59529689991371	1.37498498951033	4.05689829917138	1.02824923103709	4.59500500546308	1.20065452238958	1	7	4.29382478965734	5.67215153038007	4.7848573516004	2.45347325709011	3.05708900431453	4.27862569861073	7	-0.521451577832685	1.05963777535192	0.436320125682654	-1.59718807586378	7.00219073100408	-4.88656604844922	8.17357714581077	-3.31928071237792	4.53550227131018	-3.78294247251518	6.85439219962803	5.82883400349887	-0.605000773340822	0.586644205675421	3.3048139367925	7.31514795760759	1.67322148601936	3.36787334703542	5.98411187784722	3.52853049431751	6.65960814494513	1.90879746898695	3.41072689283332	85	0	2
42	5.14341442568962	1	4.38786995721479	1.15651040262848	2.82560531302329	3.52831166895736	6.95352934776886	1.72486464944108	2.63370693800261	1.62157232279987	4.65368899852465	3.72184596298397	4.99714507471221	6.49798787046579	4.83490541255415	1.64266072221584	1.7526327045328	4.5141528423302	1.81577906402885	2.67003585304555	1.185234250244	5.33442631493319	7	-0.0701077895866348	-0.223201416809384	-7.49953485491016	9.37173342045107	3.14827786673215	3.14525103330569	7.97123837521493	1.12383420602899	-2.15226776796937	0.490579209387973	6.37973408617671	2.15082631607021	1.75217278634407	2.39828411888538	0.665656460750935	2.7656352383462	-1.00924934713187	1.03773498960076	3.60639842622709	7.16007647299745	-2.64937097846682	1.64859712257275	5.13215955335137	93.75	0	2
43	5.45762498304424	3.18176091597981	6.09764193325875	1.79057161165946	4.75242346221996	4.75787377216616	5.19920484576526	6.63313139552847	2.08560775985924	5.59860786710886	2.33127880791629	3.74861321195791	2.73763751226183	4.76510830266353	2.20451795429605	3.28446000939819	2.34403727789925	4.59875904864289	5.10213085548647	6.05680572651917	7	2.4717565635212	1.86992627656384	4.75114340293693	5.00573230290528	-9.62386620131811	8.13885661876151	-3.29271946248613	3.62886788056639	1.17265537393105	-2.08294778139848	5.11548693697333	3.27343663211124	6.87128067202403	7.88527835219585	6.37671223688375	-1.06732077789218	6.13732680305531	1.75908714200166	0.829578045411041	6.17127214022126	8.66634328704871	7.25292547309921	2.72745026218639	1.32392932466115	0.581045078325051	90.5	0	2
44	7	6.45716830528644	1	2.10143824719358	3.37732042475838	2.06916980394456	5.69787518771205	3.84695636602075	1	2.38428807306487	4.95762074167044	2.34422158482966	1	3.74527765364497	4.12246972233594	4.94452216905191	4.17535162937818	2.8136196605649	5.42624228859161	1	1.12361692847251	1	3.37804696030494	1.54389809498377	4.44469201919268	0.0946057857972157	-2.76522275767044	6.56681300291134	2.99813664936555	7.71463650381617	-2.7494952581125	2.61775093567351	1.97220477512637	4.87726792726448	6.74435545493711	6.73267523807921	-1.60450734436684	6.96011299538239	3.45512033708286	2.64272888601106	7.08255310207756	1.16870725693773	-0.603783137644557	3.96343326712687	1.46061233432234	7.91841857918692	94.25	0	2
45	3.34847132663285	1	2.04006128095557	5.32176356511236	3.38005713385704	4.07929333739	5.99844271850026	4.27059634672734	2.22265952890685	3.21454257000041	2.74811142551843	1	3.38746771322018	1.40448995993814	4.23657621008446	5.87526278473324	2.93295038601673	3.4880749761933	3.13323997587758	5.67589463733555	4.39209676194026	1.71172824149651	2.21816101728236	4.23038061847343	2.20193367014105	-1.81293631520835	4.05989091848383	-1.79995808824189	-1.80150591391029	1.52921104908446	8.70934905608223	5.01660470191727	-0.603813139706299	2.53585886225769	3.53940465034363	9.85207771315108	3.53789886157155	1.48569386335368	11.9708274881497	2.39358645848784	1.00326389637594	5.9544233040516	6.24037862611675	4.59765875271875	8.82924832057828	4.53170875224174	98	0	2
46	1	3.08914145255944	4.1452771791093	3.49200008173381	6.15466551322087	4.40650452167733	4.59544366736199	7	4.43536669768311	4.27399868785037	6.32712192039628	4.77128791701756	4.59456878326549	6.37057811527889	1.90922130870816	4.94162537741479	1.82142759059355	1.50640217488522	3.36355932589725	3.04197191108867	4.73452268756227	4.03983065254443	5.33098855819711	-4.86232148827972	3.05968282785774	2.27295601936786	-3.39473494499199	-0.967451114994249	-4.97054513834055	5.01460075521026	11.4392611418684	1.01162098401285	2.12299051435006	1.52636442508213	7.51937439432555	7.62186727246639	2.03382883299825	2.62304666656627	5.44776132046441	2.08536133441316	1.10332835758481	7.50958936662903	5.01991816007763	2.1217016587024	3.00391678625185	4.59183687575822	82.75	0	2
47	6.47254860719057	1.57820958845498	5.61124020987893	1.58592386756399	3.11001292020603	1.08190108477583	5.69205322418499	1.24876986751179	1.32808777455677	3.29532448209852	4.54755669743789	3.28668281897661	4.38900500025379	2.16468064002661	1	6.12680926757122	6.95418698209491	2.47124992350881	2.80889371687054	5.86334835064105	2.64792290163065	2.54414327437737	7	1.90305886660829	1.3134944187151	-6.89631714874529	8.92324578817835	3.32802725919213	6.39819778670046	2.60106602112952	7.19971407856324	3.48243177732026	5.63203164586787	9.98264297551453	5.30388416914946	11.3869946140458	3.82863799459139	5.18773043407911	1.4178644724894	0.0500640200518819	2.6549752869014	5.6821222721974	5.87273711406224	5.89322029070012	0.744480087560429	0.0367843819816124	102.5	0	2
48	6.64378046447774	1.42993225028434	1.03337340037443	2.51645497611792	6.79597354710042	4.38807842501294	2.2823563827558	6.07413533911118	1.48992509183352	6.29563751646715	5.58587428876686	5.00238276520946	4.57636288474608	1.17850930225179	3.7586515887508	7	2.17826795818704	2.17236194246613	2.12382147705229	1.4181046545856	3.12159010470802	4.52280692173483	1.45709866900412	1.41652387107708	2.15520009960242	-11.4389814699228	-2.5057088594682	-3.44514796050724	-2.74409618684377	4.00629118695049	3.28988218821639	4.3863695903966	2.98458805096979	7.95794421399296	2.20857910871269	6.54420886763852	4.61593768959887	-0.301201961912794	5.63722385233429	8.43748703600211	8.13677003473231	5.15015760609296	5.15351369638333	6.23855763857285	1.54800038516218	3.78496418398947	87.25	0	2
49	5.51432634257309	1.06208823868635	5.78970527081723	5.05085322140951	4.81356953255785	5.67854351421477	6.25559137032733	4.24353607505155	1	3.23054049634345	4.50310024429578	1.58907239600857	1.52555789937897	4.02371606836436	2.37804829837012	6.37408815417613	5.66336649224114	3.13400900398156	7	4.6536436273398	4.08323701483453	2.17461000846327	6.21117273786459	2.81766191003193	1.73088325002595	-5.8851701461127	7.85205528896737	1.09061698184284	-0.656239110802942	10.6758344000731	10.0948168525008	-0.754213980963813	5.01404345310235	8.74100420047904	7.27466101898061	6.78365806297672	3.57276211333223	6.57607231344554	-0.412249950968183	4.0854652622006	-0.695173595937788	3.67006044759473	-3.20125425040168	2.61500819257907	-2.3046840748746	1.26360480970744	88	0	2
50	5.82318821954117	1.50335872595906	6.22828175574298	1.76608217595315	5.91134290380476	2.05355602503835	3.83114472852474	5.98271484631695	2.52004251299269	1.25044496249313	6.24543166302493	3.35968429104355	4.83291922535354	3.18436815896895	1	4.45378371226974	5.4067312653182	1.51827047167228	2.81323908991377	2.40365730421697	3.18098580335003	1.26686023501249	4.21463683501687	-2.99095763002362	5.38304251033804	-6.86508216945354	5.45626759507244	3.49756681019299	1.20453625116587	8.95932855435926	-0.0704924613089294	6.38115810715222	7.73854738401497	4.25782335075974	0.343028472566475	8.03079976663421	5.30469776003281	9.28428822396851	2.14280794811797	4.45777595378228	3.59655553091628	5.14784514261977	-0.0823106319148791	4.8095244248993	-1.94526352946837	-0.941513937730971	109.75	0	2
51	1	4.41008677174656	4.19983056397396	4.16446136098297	5.66076873908675	5.84093590960956	2.29222861374246	4.25340809686008	4.07977035605796	3.62550763640205	3.89158499671135	2.90597625865816	3.37233034589779	6.34406488634196	2.38416442800521	3.98295497079567	1.4317346438153	1.62470195691928	5.96315191475416	1.64108584266857	4.36267999495761	1.76623518808997	3.95310783756492	-5.43263864010719	2.66270994878956	2.44823047391718	-2.79378121383114	-0.567334196606448	-4.56675188104883	8.85479542521419	9.50554168461588	1.61083475961264	0.654549602753728	7.32385872332809	5.11065287244753	7.65115350611722	2.97184499256971	11.7873368972403	0.188044625051111	1.93365844530359	3.93273499338843	8.26935615770518	7.50304582359116	1.85465488380838	-0.349536967437228	2.83977800059929	81.5	0	2
52	5.54540685391681	2.76945324669628	2.8838032781296	4.26396273405434	5.41176619460838	3.78126174935434	3.49538964795343	2.96039894504977	3.84756750189311	5.87268423374771	7	1	6.06608889980469	6.16295798372284	2.19227406101988	6.61808224180095	1	2.58700208128662	4.14329042386136	4.06965747377978	4.04251777735812	5.44378056115909	4.77984121901738	0.802019337744952	1.17177457287837	-2.76604615148041	5.59654279764977	2.65507340780343	-3.29350785656257	5.98118558114523	7.14017593382804	3.59545352964947	2.17646192005728	3.02052186246968	7.41131236969417	6.28365763960046	4.58569139751076	0.98563138009604	2.36221761202624	-1.34684639427585	5.0596630134965	7.19464490071503	-0.721210376122869	-0.457085704625133	0.165050005955741	1.92177389957747	79.25	0	2
53	6.94345858579674	3.56547625153793	2.86815141170166	5.26821078392179	4.87066625288746	3.48319804049309	4.01721852542284	4.34816830390116	3.76041538144135	6.47113558833575	6.69648851137074	2.34535476104452	1.80971466890764	4.76094364725678	3.87221227240681	4.94742230393945	2.52960658300168	1.36962545689205	1.43437191637513	3.87488023914528	2.90264835199758	3.96987788349004	2.75375667873424	-0.238917412622048	0.868610373949522	1.16082723149008	-1.72575181082314	7.04632880720668	-1.56583903911061	8.27980573136599	8.58306663635948	5.45331012592797	2.81603427743652	4.24002626403418	7.28566801080679	-0.348322216229545	6.69013306430307	2.32619585669605	4.41642439555216	1.05587671827692	0.688281570174114	5.92414951804387	6.45698498044304	7.56962013965542	-0.816896355940551	1.03969201666988	84	0	2
54	6.34074550084752	1.46029545783089	7	1.14898879393739	4.65596350725264	1.57083133880914	4.23622073345005	6.34501648513051	6.90525793527341	7	4.90267633543131	1	2.15260793102879	4.91116619004951	1.33153292126881	2.02377926488032	1	1.07686561081527	5.43516715233055	3.77272498174275	1.51794943894588	4.72739300269114	7	-2.11701211644929	5.46713672635375	-5.99253801822327	5.03275081763398	3.47242783630186	8.78534183463667	2.78747051467135	1.8228859745104	3.20989614304786	4.44052081627836	4.10725456525891	6.01304209320802	4.03563519281976	2.98576159272826	0.309756551799958	3.46203635096751	2.8005840835909	3.5012326761849	8.3125742613964	2.70827970379768	4.53494385614936	0.879603849103763	-1.5491673556686	76.75	0	2
55	2.8053312611741	4.98671920962379	5.48880704041724	2.77981010570055	2.25728717056745	1.99668755685858	6.35981922013974	5.85098925934845	1	1.69133724180267	5.53365357691378	3.01811212155162	1.38485518687243	3.71117968399679	3.41323179455258	5.46399369437784	1.96856803767937	2.07011313540704	4.8895566524091	3.91543882270391	4.55754040445708	4.98996466955846	7	-2.93554366658155	-1.78483136450468	-0.46061460047366	-4.81914906583003	3.52013338364695	1.91045197855287	8.31805844961918	1.19725477318738	3.27210551198716	2.81358818551032	6.20695329452482	1.18878928392185	6.95192797637413	2.16368515599714	4.92027533736049	7.15724326898915	1.85563215049703	-2.20829814984818	5.41813059966097	6.3486488120271	3.16921250788561	-1.75665843038406	3.75229399626225	84.5	0	2
56	6.7758879538052	5.64727538274514	2.08319969482781	6.86205301188281	6.36952435785066	3.86655476508671	4.24934501854874	4.30262617759349	3.74804055281838	1.14267703485178	4.83484204447318	1	5.49171485563528	1.86806696355221	2.9018741257807	7	3.38699828775439	5.99266335165892	5.11296229623815	1.87927179492808	2.75762670996186	3.35704840279693	2.83536375503918	0.405225688320537	0.716865469173245	-0.11081948561037	-2.94857736029218	6.81106047921787	-3.78566170894989	6.38714707175726	2.06152948572059	1.42943596789771	-3.27439092314706	7.50004653003298	6.82458148753456	1.95152799456928	0.0653992753390541	3.72774839572398	7.0110199618468	-1.4246076196691	3.241223202584	5.3145074199016	2.62113520110253	8.6222843165417	1.38893630975226	3.48598763744508	85.25	0	2
57	6.85644654560798	2.49642749215244	7	1	3.95414274759272	4.36143426917557	4.00773292688454	5.91057321748673	1.91044186618574	2.98159722717865	4.25933341905961	5.07836176955924	6.42930139773468	1.07043349266206	1	6.05456859288934	1.54720576806559	3.45440864652143	6.28838916005864	2.91869398561578	5.66329588879034	4.30230627150941	4.51568358083037	2.64155538399188	4.65077780124475	0.241647373119877	10.8407052500336	-3.2370781418784	3.58779300934958	10.2398906842167	1.37639496848318	3.82347452719232	4.06919641848819	5.8389001791675	6.45507423961389	7.09684599849083	2.73611391792674	4.03884461432861	1.24688737995364	1.94105895637724	6.43350469244834	7.66279373773191	2.13959311786044	2.5439358828623	1.8784381680486	3.25015587979806	78	0	2
58	5.54130163696367	1.08446714748647	7	1	6.34069983045779	5.53708395580142	7	3.83935404142876	1.44708401676637	5.04211048851614	3.54992902737004	3.8327270438192	4.89096982871795	1.2193809464862	1.99737344297876	5.25079130671596	1.1531881629644	4.79663456246485	5.79030171715478	3.67118023180382	2.55309823642063	3.08153132549464	1	-1.52169592260325	4.88176925088329	-6.18209109640441	8.49317840002865	1.47596742871381	-3.51462666427846	9.24088976144415	0.523120316811122	2.54839181928917	7.48519103734151	8.09186273520938	5.24714612570151	8.07483056656969	1.94826659108095	6.08066514747332	0.443708428483753	3.02062093781807	-1.700301681655	1.73121587229712	6.67224403089621	1.25557088009385	7.72318477396874	4.21805870275551	90.75	0	2
59	2.49368657931992	2.10858384196141	4.33295012998716	2.74904475433097	5.88299124733189	3.18377213327627	6.98575105615745	6.30660966818471	1.27214007787031	2.38915238700994	5.22311106454215	1.43856794398269	6.10635010185361	6.57549713714839	5.93723792486084	6.44069905057131	7	4.70273483727363	6.77711369472172	2.61809297277433	3.50710255206345	1.90063908450764	5.20731887938642	6.33443005055858	5.20164213014418	-4.94712657902461	7.2446227612286	0.337252061665162	-1.11240277276574	6.4779212069136	8.04052188000931	-3.43747327574568	3.54458784690171	9.95905140168512	2.57298822978043	-2.37430801613195	5.65937315549819	8.90254417258283	1.95162441002105	-2.67388793499788	4.0786043708375	6.38927693445742	2.88106507568547	1.47685201965848	1.22989137529824	5.16750869792374	92.5	0	2
60	6.51069593899537	1	5.81626397568304	2.74742409380952	5.81916583615039	4.41383412250985	6.45723306672397	5.71274962942149	1.14424031015507	6.46606202388142	6.72011734395458	1.15960588602012	1.67405000837201	6.45383248784752	5.39767070862061	3.58446428962139	1.65909721347789	7	2.77022553394815	6.90823820272027	4.15201781450136	1	1.61825371986354	-2.57578145586428	3.92366613022061	-7.48150590705843	7.05753755981192	4.84604319418314	0.0114793881805369	7.41037291590239	1.59731214502388	2.95578416374425	2.32446202023223	7.61774133508117	6.4181376178698	7.30982919549911	3.65345202661199	7.77869352709491	3.43258300472434	-1.4641208268708	2.19081160991519	1.19193482056247	0.648219045143309	1.30764413313262	13.1821621956988	5.58187580774347	76.25	0	2
61	5.26258171459195	3.01785351576915	2.01582954639421	6.51624413854345	5.79814243552566	2.72440329512161	5.87736925352104	5.91715014556121	3.60777222089102	1.82434128408279	5.11583200106382	3.08361066396751	7	2.57094831910893	2.73839864692982	5.12563009460926	2.53727047942434	4.79949193963134	3.9582921911399	5.28865295495472	4.66413841235241	3.74032949838313	6.49800493758561	0.40217918903605	2.81458350581891	-1.4651723285994	3.90858965073189	2.42086404713954	1.93021134052327	11.0579849950277	1.54115003864097	4.42702761011242	3.52996059046035	6.58867534184773	4.36492542677133	5.95317312137865	-0.604146394453452	0.131827941901804	1.62212622560178	6.34199097870839	7.63687802326828	2.51272181254158	2.74305274851474	-1.30878686239791	1.16349681966683	8.80005195580743	80	0	2
62	5.72015112753486	1.10496243081249	6.2386688135627	1	7	5.14939622829899	5.57390224456388	6.11250706607253	3.73929898151692	5.50527232964463	5.69034049925927	7	5.71561885345828	1.76049963414221	1.43686256807521	6.2864115043823	2.31661921605651	5.32192308980747	2.51016458100475	3.749802008311	5.74086957265063	4.79790288985079	1	-0.732607507138803	6.02421477573425	-6.39312660387485	6.61646999678365	3.65830989370376	0.261407304921919	7.14710555756809	4.32432348806	-1.9185374650527	2.27798754282168	6.7298051591013	7.52978671255206	8.06942747368459	3.91868643022955	5.94088461259545	0.173561864392508	-1.50458688255449	4.47441972934314	12.8045506788625	4.30460558001203	5.60272308817441	-1.44297011721977	6.87898031390523	80.75	0	2
63	2.04627982330243	3.18521175950205	3.17382107019607	4.28227121986004	5.53841026600349	2.83342587792348	5.55998473237863	3.82334165611348	1.69282034658096	4.21952564659297	3.55328590830568	1.99973613578665	1.96486845445102	3.22490847237537	5.59696927595992	6.53743758614632	6.27128663915269	2.06990249110807	6.9746228705592	1.07477776804633	5.26388089854425	2.42944631826919	3.63169647468654	-4.03344232885806	3.45457064124784	0.764476068184937	-1.69416591712589	0.591286385358383	-1.87829156239381	4.67237803446895	7.24158825685095	4.18466155407308	3.58819871847689	6.63555755090346	7.11910462046614	8.41787417483623	3.18757251382851	0.428154914430741	6.83458128833127	3.55461030834156	3.96888024486664	12.0646589289781	2.02989922037677	3.85442799191108	-1.01257121090374	15.2234697467744	92.5	0	2
64	4.90878044308974	1.59394076010081	6.06944143131134	1	6.29863751900142	1.77944958271068	5.88677142981715	5.96181642614225	4.89169731152599	3.45420252543031	7	1.98889989156778	3.03167765282142	1.35785312643758	7	4.75574737107114	3.96036032832715	6.26341461697036	1.69236582858831	5.83727878502051	2.76968237280338	6.20625512536233	3.61493816090647	-2.40513824319018	1.22189854520012	-8.66177283256013	7.49646003250307	1.2638026077149	1.5879303748814	3.33898941699344	2.12486661810816	-0.434302766849305	4.09839571193161	8.24644738635059	1.9177792728697	2.45154488737904	2.24009373426292	10.8266506677582	6.3684715078137	2.11848362355289	6.2922599101052	5.28060565817905	2.63120973983859	6.41429334113469	-1.80606748486174	-1.59799681270381	82.25	0	2
65	4.88533971495983	1.81434494733984	3.83902246211906	2.66205419020849	5.85941855945589	1	6.43411062598759	3.80084990143307	1.88429988254806	1	5.74703330693713	5.92588678000225	4.93497387407886	7	4.82407013215878	6.89615810335054	3.02611719277702	4.38004974986215	2.05724359839033	1.42581796104708	5.27033824399969	2.42453782510751	6.32365609901926	5.72169881761645	0.145153287030826	-13.9172796441556	8.412491982803	-2.69301503431495	-9.26035895691047	12.1847978425939	-1.28847753840135	1.46452169868606	6.06672154358305	0.175548493854082	2.81101396877633	8.22631093187868	1.23752252147385	10.1607689541702	8.28490012839852	-0.962003729204633	-4.45467046254222	4.43424233122989	2.14675606366392	5.44075701297425	-0.896022707206575	-1.28330503036666	102	0	2
66	6.48889373865294	1.3748629579647	5.09789881396139	3.10196755093803	5.60129184753573	1.95629349769492	4.96209008393557	3.31449949709966	1.54534175614149	4.30856842927083	4.54397548587681	1	2.95264844677748	2.83808280849522	1.58563705237177	4.1363636891559	4.00813417479046	1.7822640469563	6.41029691723232	2.43559984837848	5.16379627873608	2.62575816429988	5.49595862664566	2.6354269207146	1.18578417499666	-4.83145638204052	7.70508322602168	1.12626343933113	4.26615530071501	10.9145838253208	10.5490763285725	-2.85035448136787	11.3926943476399	4.88318521918872	6.28750654169444	7.5067139862233	-2.01604102588563	10.1253963742637	0.174033304909288	3.27575015725999	-1.38209444360334	4.94727206378205	-2.82740963047943	2.72622567383861	-1.61135666572597	2.09804657677882	80.75	0	2
67	7	4.3817777142734	2.35084116356816	7	4.7378335311795	5.44009058581953	4.57706507243707	5.34480138307176	1.7452443609023	4.10467881394149	4.53654829110656	4.01337662933844	1.90894731328068	2.66045962386165	6.95612816216116	7	3.52743427926996	5.03096241099167	6.01818717130386	4.28451289958684	5.56339483014702	3.57918362165156	5.38593915554933	-2.0422104426679	1.28910613866236	0.663044311129138	-2.26180582582516	7.04331754267522	-0.38021341488712	9.44428380021057	-2.38361552719426	-6.00992372443327	4.53437684624043	6.45969378332851	2.09249263558303	3.47957546222371	7.11167104428647	11.9365835163873	5.98354914999533	2.16059985198976	8.88125250688093	4.55089815749054	-1.02224358109507	4.78891880664576	-0.200122381869725	1.23134610656067	73.5	0	2
68	4.36582174542204	1	4.61152333171049	2.03859384291515	6.19217477508573	3.05100127950628	4.14840969635848	5.10963739644128	2.0514088669151	2.84495347795821	4.63520026066956	1.0567493582345	6.42303179799899	1.51999233866585	2.0960800796251	3.32479626267714	1.10245270757212	4.92039834667678	6.13859011828898	2.04901316066439	2.00648821200158	2.23232436471056	5.60842036244337	7.43385746823097	6.36612185863208	-5.15269968079231	7.74767735956133	-4.11659965471076	0.65686896022636	8.59553608570157	-0.0824321376588437	5.8822454257263	-3.13891854612485	9.64945266541258	8.32718158864827	8.11139836407859	0.17949189707143	3.01776922511983	5.85778198253509	-1.63582486854682	1.90835522903839	5.78660335486921	5.43310259650656	-2.04822541014189	3.63925808866801	3.68622657738781	72.25	0	2
69	5.24861040067741	3.92925268956313	5.18009236447926	1.72495062881107	4.16724351662231	5.86560092564189	5.87513017811176	5.10628867293924	1	1	4.77997214043571	6.95250914009357	6.78804632408452	4.6303712791617	1.95802022815402	5.49026387907304	5.46725819607344	7	7	2.05078794974221	4.21727232530188	2.55587217392088	7	5.90623641297973	0.418576104345036	-12.5667560238331	7.71519186846615	-3.17048600532361	5.34607309042884	7.91916293445137	-0.58331748524538	-2.29654123275561	1.51578159271509	6.05446246722521	5.19301803130597	2.59352297770091	3.591800009564	3.40724156245152	3.62763036696384	-0.510857616451593	1.53812787007542	8.09481988763796	-0.833261090329422	-0.162112572126939	-1.76524057248711	-1.72705941832728	84	0	2
70	4.75124787129709	1.7378537991105	6.29648133552044	1.86210170216853	6.4568139749339	3.82527762431613	1	4.98648599074721	4.42282363383933	1	4.28708560228018	7	4.56105028107173	4.14990440734092	6.14464458762541	6.18808530433227	3.36283286994655	5.5618479839934	5.1903604953938	1.9634898950395	2.4351505275726	3.25908208183913	5.89214899342716	-1.38620210227174	1.17915398465369	-7.10927810286628	8.0995624169141	1.29035654754809	-0.374615894856749	6.94713981736542	-3.82036389672715	5.42669877592146	2.61848047418571	7.30111275286192	1.609398038367	8.00416468382265	3.20078564681336	2.96050640846616	3.79215162092788	9.70274718773068	6.98312681918327	5.72837622858463	2.20146565800061	6.5270615781323	1.19125828653873	4.93410785713746	71.75	0	2
71	1.7542238041673	4.18807869941213	3.91118627166777	2.8888592103488	5.41324518452162	4.42714660023216	5.02649942285847	7	3.91138408140991	4.09347287091599	4.03961597645537	3.20991219808814	4.63638002102501	6.6748532971958	3.3432952033287	2.83521467353552	5.61633858371453	6.28752264770265	3.52014628956175	1	5.00668252301737	1.4753736115694	5.36602782401703	-5.86316864178517	2.06710707735499	3.03490120867638	-2.6611673337306	-0.444308548849668	-2.25476380461878	8.81081783874387	10.9767685972298	2.2648782360097	8.02209393834643	2.16344365480104	6.41548417485864	8.21272588078213	1.2031792338712	2.37922940380766	0.510392186353267	2.58686932466917	1.03871919620431	6.93592368151779	7.53379291746618	4.45487258917382	0.0687023832692153	3.58466660126433	78.5	0	2
72	7	7	5.97115516624383	2.58948327512604	2.43996135453329	4.48299842493414	5.33792702942292	3.66181322432791	5.27911920935824	1.82429666185989	6.65480503942375	6.03835695613694	5.52544363274575	5.89773192813522	6.93629267480037	5.89282824341044	4.93332589156562	5.43457313391759	1	1.68786939239697	5.39497591511229	4.21402415096165	1.85767709325716	7.62551265303097	4.90766394303323	-11.5963699412124	6.14769455985826	-4.63297290994198	2.84724374546936	0.530718102606506	-2.19907661994698	2.05915173788106	4.85635395570349	4.96161966091087	7.8213194808848	9.00652775285056	3.13239485017089	10.5200356813338	5.49588663311069	4.08102966104546	4.94893491366094	8.19548396098894	-1.27231592462012	-1.47928848339428	2.5261397130098	5.1989154249	62.25	0	2
73	7	2.2124402189945	1	1.08891974520552	6.15930368849436	3.44918581788806	6.76254601421212	1.53172695512013	3.73532951348204	6.72732118662314	4.94608418335704	2.49830788677721	6.34039064922058	6.24853992364039	5.73621006234426	4.96088558995954	2.17721162536996	6.58476195722606	5.70639585985502	7	4.893738323093	4.74480768956553	6.83223569430367	2.66664148341214	1.60228210651779	-10.3359214387664	-4.30533903621133	-3.45496661479818	7.07858170120065	7.79390116478901	-2.39727198221293	1.48658188113391	7.13249450464743	2.72640777928721	5.04866608967888	6.53554104684243	7.13300197779174	4.27298055670075	3.56324571973353	-2.70286112150271	0.236232241944431	10.7863234357142	-0.700013439550032	1.00935453633983	1.78008000137072	4.17747261558798	78	0	2
74	5.94799592843182	3.36441322742981	5.20294182562996	1.55155439862558	6.64089301429496	4.71605642162928	1.4657059929524	3.67172350063384	1.60653589349996	2.2701462000087	3.43690650963859	1.62689130008939	3.27213316383264	4.65150602080625	4.62719865050165	4.07250682294997	1.89216044204802	3.02528740989278	5.50836565752817	4.38351231823919	4.22278978464052	3.8097929284366	6.57615891193336	7.25306362808478	2.09626462131419	-7.31272987331533	5.39206203895613	0.294920308927465	7.36046079190714	10.7238546478683	3.76148555813942	3.88913203673639	-0.889028835829443	2.96891173205174	7.03674123398742	3.96240204013626	-0.473079579787461	4.71532814935505	5.07053361883759	1.50138626686391	-3.94285878110379	4.27793168779972	1.99219265514085	0.737286828715857	4.49555734758549	3.92745381057279	81.75	0	2
75	2.4300229312835	3.04049375717327	5.40236678109738	1	5.72901101858837	1.72482201381502	7	1.41648417992027	6.07515846192726	5.10942006797159	1	3.79685700866934	6.47590793082136	5.52344486823685	2.47044595735752	4.85936179384691	1.86633649414966	1.74339780634272	3.7220376972242	4.59669919815826	5.29217131501038	4.45493596106251	4.35066249600527	8.68624367069787	6.44034722000337	-5.04001865530087	5.84733996799001	0.0798984482492236	-2.85958650803042	9.68210590615153	-2.44077862921055	1.90652404717983	2.26469479304816	-1.6934974227749	5.05275292451509	4.6195621463608	1.47978616517485	5.71005967220254	1.49313056721111	2.66633931468827	5.06188758422365	11.7022432933894	-0.171517868579845	2.11906648271456	10.4611232999814	2.82506570143483	60.5	0	2
76	2.08548584576269	4.59100787556186	1	1.89520682988165	6.22961940260807	3.52352006689609	6.96739166623966	6.15484008018684	1	3.72008259829362	5.91853383927479	2.06162115093849	6.96588792570349	2.30444854434902	4.43504151544103	4.90449973713152	6.99507928882093	2.1134122369403	6.32714777999907	1.83170438695472	3.09835884306362	4.02015399282671	6.21406193403215	0.700000633466529	0.626062808010678	-8.19929603247119	-4.24607513286025	-3.60871067098142	-3.01872186973464	1.78047837795559	2.67410148870212	1.19829320064043	2.02717282568773	4.38216891952619	7.1270899849135	-2.05777807621162	3.55741627806276	4.23904135144312	3.99650031859643	4.85837433246856	1.23334249774512	5.24662734255789	3.38240303869547	4.11277176757188	8.00232375631051	3.42078891379552	69.25	0	2
77	4.68206051663787	1.50104698423517	5.81762627471955	1.77757834849902	6.85259097730261	4.53811859183002	1.17982388171338	5.00839690825867	6.12616716662615	4.62934208731336	4.51498676698372	6.82055916747214	1	3.95296536545739	1.78085403985158	4.61295652850117	4.12942248698497	4.65257631680337	3.1279419055869	2.93224345121567	6.1037316611682	6.64333942762159	4.10759379044958	-1.60004295002104	0.901003108637387	-7.00691559585688	7.26697961683768	0.473256888813171	-0.607316492699893	4.17691930271245	-3.17335528641361	5.38325174647653	3.10682042676725	7.99460277243994	0.866002438363857	6.93763030696908	2.29415688849031	9.54274794534066	3.78474694447401	10.0460083518142	4.04353334256335	6.34116002073993	2.57925102527989	4.86306976061161	1.67350443420119	4.61289364912107	75	0	2
78	7	5.72454549553113	5.75680807948905	1.5479099306659	5.79139174425413	3.65092337613847	2.95512803505666	3.75691544645724	5.76209970863547	2.68907960646631	6.16429100306796	2.77671744275795	5.38693482588854	2.45639169173675	1.4843260379773	2.01081245455701	2.14397696993338	4.01371055031916	6.95975529657003	5.01500146218904	2.84633510773015	1.48620069694704	6.98869598581252	1.47978017037049	4.67365072015402	1.17674776086627	11.4587411075262	-2.8673679083884	-3.32095485095157	5.17603312027705	3.69691670742731	4.48240858147155	7.41988242786777	5.71194156330459	3.02925501841838	8.02290113713545	5.01849759157067	3.05638999275422	4.66580580018241	-1.74434766970677	4.22150551259265	9.1334221899645	2.35398462922678	6.04559412792859	-0.113584179127348	0.732554955131212	96.75	0	2
79	4.6955688587219	2.89063210357624	3.67830879781222	2.99397408939026	4.94816502241905	1.67975635742024	7	2.05210579980089	2.94716242394244	1.23717169868048	7	5.56770463421668	3.64355160521611	4.74580825213914	2.12051020472581	6.29781037895167	3.11377545905518	5.71594188720352	7	1.07102566694133	4.86017336173627	4.55437655190212	7	6.2792820427616	-0.00915827364078559	-13.597382453228	8.62074094742485	-2.86710532310429	-9.2413097811495	11.3437992033249	-1.78020850982012	1.10525288014768	4.24798694908787	8.74300352144967	3.15319031461263	7.8970947240519	0.825260566016408	7.09550834783026	8.23718531047355	6.88209790301892	3.07733645748703	4.96912197442841	1.02769307122154	1.15524839237722	4.32559398580443	0.583276491617753	87.5	0	2
80	1.52977047701806	3.45144819576339	2.3081488067866	4.92794315342563	6.22512046928381	7	6.30735485991872	2.89789521508426	1.3186570268822	1.50939868193113	6.02906655453439	4.67212647749784	1.88012081089084	5.71340922043998	1.97412469479692	6.88074412787845	3.31335168598806	5.09186396083297	4.04961856024805	1	5.07285697636261	6.01385293210346	4.26991978368252	-4.50815982376536	2.01982974819842	1.76936566874166	-5.52527630898003	-0.00644737162424464	-4.82265673189442	10.2511351891775	-1.83929302628847	1.17410273169934	3.20897872944959	9.7332358800297	4.211679370796	-1.40574377306579	4.7201013972136	1.4959593347344	1.37285192871073	7.94054208205688	5.05354034581641	5.39261587485062	3.52053804853912	-2.47033629199824	1.35038255237664	2.32261704586237	79.25	0	2
81	7	6.76475480494555	3.86954844088109	2.5133406680047	3.77980934282816	4.86053133036156	6.58264252095438	4.26723621875363	5.20162660116431	3.22912616705914	1.49746284481297	2.21121580103169	6.18005567215603	7	1.88844227165293	3.87938029924448	3.06947361293657	6.97797413665783	4.18669497772573	3.12913914656227	2.87157824865927	4.66835918935567	5.97023240751252	6.8579683152414	4.64569003959195	-12.5290306820959	6.48312490825209	-4.44577014960449	-3.99439167967318	0.340176545731047	-2.47895694329681	-0.382804423254514	2.20533633159413	8.4696082938305	4.78296451979579	4.44722769037345	3.35063293005283	10.3415750261852	-1.63350511383581	8.92081554836054	4.10265006155961	7.08937856862617	1.14484861220144	4.87680501131832	-0.414060648430708	-0.642281446897658	68	0	2
82	4.68334957407822	2.14435413605977	3.98043036124559	2.70048179678893	6.80611728583597	2.74838057529859	6.50679417910325	3.78703507549559	4.08253986943452	4.91662139016596	6.17283732815909	1	5.36259768403591	7	7	5.34967155071113	1.87782919147796	5.35825190564507	3.455086819124	4.37656699781577	3.32461694360235	1.08009971490299	2.74413004983805	6.75877280109298	6.71269378882162	-4.7573524033995	9.04572181871001	-5.1561784015336	-0.602781832605945	6.95185618793841	3.41078251325039	3.02300960170911	1.0254521890277	7.98370821309596	0.718793213269189	8.68416043682862	-0.482946238642728	7.85855659981948	3.22153275014424	-1.21058060437759	1.22888486793475	-0.307576500575505	3.96326049226399	4.81610567424626	2.74875983466477	3.43706558291801	99.75	0	2
83	4.22343536586433	1.60851205988761	5.07222106948142	2.21488149879993	6.56704714270849	1.23966900716672	4.03990172776237	4.66975640514646	5.43670113383308	7	4.16028490982922	5.28215680973923	6.05339895478568	2.62887716480281	2.04657556906227	3.63326268321832	5.37734534112488	5.19523428744544	6.16833635294526	2.83726207524716	1.64908843444855	2.37493543188129	5.19254356422203	8.15705180399906	6.39508074213113	-6.1498955732432	6.33078101521117	-5.89696440911693	-5.44177090934141	8.15817351841313	1.21346348616859	5.83310679873059	4.21045639218141	8.67291280550871	7.87272584454416	9.05706755142425	3.48651997706287	3.43278304547652	5.86409400493077	6.22014031747355	4.09489170043233	6.62286839282749	5.7383007339458	-2.15005241299608	1.14241972480708	3.14550919389092	69.5	0	2
84	6.06474482383732	3.29258713920686	6.31844207431647	2.84403367479131	3.07567933271188	1.75028711325902	6.55892444456498	4.65859041531392	1.79957151292287	1.57198885955382	5.84416975113554	4.31447466987705	6.91088472197565	1	2.38028591355315	3.62268242427341	1.25113837461171	2.97020506962167	1.22835656111644	6.19788972725663	2.84240961023243	1.27348860115431	6.34413956692491	3.49706472762181	4.68797188557979	-1.6806165199401	11.2181606371993	-2.30162278643649	-3.54524854269335	6.72163136306317	-0.910616942344626	0.898876292987168	1.81040758615553	6.08362508525303	9.0213618301314	3.09702204021119	0.880026815452966	9.39151990514408	0.202490560195358	6.92310729150984	-4.72581448689756	6.61130617203065	1.34208348698819	-1.05267798210545	1.36163671558543	4.41318592275264	79.25	0	2
85	5.16753993015195	3.27708736521084	2.42218213708306	6.89471709067504	5.0370022297455	4.75410931775352	5.9748414848724	3.87248602836908	3.23148831932709	3.18191835785264	4.27397150779465	5.14683760657578	4.65522532619552	3.03196628717118	3.6633947902375	5.28029709866795	3.85949041607247	1.73865248535361	3.96217483199948	4.98285583707779	6.77113976857953	2.35185875185875	6.50309276063675	-0.953627413324686	3.05772438441974	-2.47680630942009	3.37576045477198	2.70989459880271	3.47358474181541	9.99219854668441	7.70599384137735	3.807747997642	-3.69176045511449	5.4261947586676	3.01075028932356	3.60724615212399	4.3934228974785	0.891137732967133	6.18665141512821	-0.286531767554732	7.49478529527462	1.93582427843678	1.31998113732139	-0.586451212965317	2.14279187272971	7.58995348214606	80	0	2
86	5.24812178876554	1.57398377373162	2.00404037301919	4.31724037466528	5.57021554313106	5.69649492455828	5.61982726877445	5.29767470382742	1	1.63964631485148	5.55586617600649	3.82914850213429	3.0404912533166	5.34609541163495	1.84536036042776	2.4697607064072	2.58462307449346	3.43440094568596	5.60953948360353	4.64284685944148	2.76775477782422	2.21466574801983	3.57401475825975	6.24988464040071	2.85152629528746	-4.59477002578805	5.1238262984029	-5.94858706813485	1.04066269150557	13.6181687331868	5.03136589922495	4.05947348176034	11.2000103739459	9.72397339416001	6.71952406420957	8.09068008880025	9.77450794189738	5.83003633597134	6.35201470693139	6.38417041701539	5.89857168316297	5.58857013267838	2.73831809885908	8.09941041376599	-0.884723324872803	8.08692507773443	81.75	0	2
87	5.10753738563075	2.29043775906181	3.9347500402168	1.28299738352353	4.30591891980387	2.23414443947872	5.06329702702701	2.75263718712715	6.2122298880422	2.18626221595113	4.23505932767392	7	5.89678693893159	2.71440924509073	4.64796908791945	4.33537250903786	6.2591846678834	3.10155877453083	1.62438478632769	3.01380245593456	4.92686761748855	2.57866376613954	6.79532673540014	6.98143918872766	-0.857597626664091	-12.0495382879634	6.59018951556193	-2.42746532294334	0.526665068529079	10.7957358446479	0.112840162848664	1.82842144975862	7.67250095145659	8.11447783306034	1.49257548269574	8.31021937037544	4.37737790567913	3.77604264593916	0.901639135830483	-6.07971339651339	0.814244674459815	4.54634890082859	2.3891754549967	7.65983917335462	7.27283556072263	6.04973427095042	81.5	0	2
88	6.79461622827625	1.12393482374898	6.22995703958322	4.68065613204215	4.77923328258805	3.0703871403936	6.05992025018842	5.84091550857426	2.00119608069872	2.81023512089946	3.60669487652405	1	2.60193530872661	1	3.70024430339406	4.08461668073139	4.73948908210876	3.60067841233948	5.7500974994152	1.05024779653814	1	3.29510991678387	6.07205547909547	0.903855811652964	5.89988169369666	-0.341525656704423	10.1542200680134	-3.78723498975876	3.22822586089207	8.77988653237933	-4.55324393353379	3.16772047525382	-6.35276261421975	6.11878675193826	8.88996591785057	0.0995980893864668	5.57219425106574	7.26606848772387	2.1721665652147	5.16781368232756	1.31607008749169	10.8619023713147	0.681393020662506	-0.307642800696438	-3.32085799343456	7.92479944954856	89.25	0	2
89	4.39101131562359	1	1.91747202001905	3.08934221315613	5.80823034386184	1.79632316334811	2.57866266304367	5.52191609346198	2.59809369140463	6.6195793494085	5.35939852013634	4.91745624178424	1.95288591497159	3.91544607372867	4.76605364195567	3.1851992449216	2.95496636269691	3.21714895599373	1.58193799090861	3.13494040042796	4.46898565197976	2.45638689606317	3.65830269981337	5.87989935145493	3.15035171953979	-6.26917011766437	4.99271224666028	-6.39247329399048	-6.39942004704569	9.40278272586444	2.19360242116903	1.67283465957507	2.40281529530243	7.94061342742258	6.52717184598082	0.821943343928263	3.01193276939421	7.8481982182834	11.0467190341862	-1.60741787939405	2.47743983958381	4.12365394058098	0.430500149477405	6.41920290490116	10.0181371006709	4.06175922084817	75	0	2
90	2.5213980098893	4.39133516245314	3.60557664969064	4.55213440321142	2.65210849019243	1.14248439376274	4.17280605113858	1.86970428008777	2.37009962682331	3.50653330281765	6.47833678898045	4.02892986832634	1	3.66583237632113	5.62810036121831	4.64134891400822	1	3.00913412714209	6.85625475298997	6.19448371217147	1.69638587406121	3.33995101319103	2.98860242756651	-0.534299420562602	-1.12439317716907	-1.03457840976294	-3.13783341091985	2.4668631217014	-7.9018031137489	8.06204970171257	0.288589501394892	0.650508636246551	5.057698803886	8.65572417624769	-1.56352008055001	3.19820438118336	8.81899498746768	10.5058943658591	3.556799822706	-2.54385778317456	8.27910591174076	-2.72795881717362	3.51891764020175	-1.00814192765773	10.604894554202	2.80712961701294	72.75	0	2
91	1.36723042074963	4.15948345466053	3.87505309432472	3.98431054472269	5.77548210893392	3.65845095013036	7	3.29691465946208	4.28159146018724	4.45187278357001	2.7836407222987	4.64765793447956	2.7855133616222	6.98505819703622	5.66025697495053	7	6.6734525948836	5.89311410631852	6.69509453578514	1	3.67295990517361	2.44905469909385	2.22215390013996	-6.20374130592204	3.86038905942589	2.8901386265106	-5.38998124414874	-2.57052398664283	-2.8742951578136	10.7022930572312	-2.89451096920527	2.44839255326296	0.942303405047349	5.32077610651946	6.496559687199	7.72252913569833	3.99248430367773	10.6138271469961	3.227627371227	7.45147368663183	6.78012704342238	9.59347711054527	4.38313580828199	5.76570823982611	-0.544982452321909	-2.19142464394783	71.5	0	2
92	6.79865831816234	1	6.08365045792497	2.14673572711662	6.56038238092431	2.84523217674527	5.0274075446223	5.96439887847686	1	7	7	1	1	6.02235316423817	1	2.79644045148213	4.47492877945862	6.65742784701372	6.10216016347618	2.53425858323813	3.81483302096391	3.76990394719368	4.38077022369211	-2.62005353826636	4.32466579222445	-7.7659019949199	6.92444834158853	4.99961415443941	3.15248778687013	7.42683128828915	2.50366134650347	2.11342184504127	1.69157333903004	8.07108137444196	3.57302926285593	9.48056977171648	6.29189195232414	5.15303552263389	7.07236818795003	-1.17243923002251	3.7580153153509	4.55152040763215	-0.617414789619966	0.187306245011586	13.2575206262089	6.00149737451398	67.25	0	2
93	3.87520453412567	1.97147032748378	6.39162829012532	2.04214790212317	5.55790345074157	4.14039150081337	2.35690328159537	5.64591984337161	1	1	1	2.17113756022254	6.49460001395038	4.35803445190259	4.71559530314169	4.4838863915607	4.536044540872	4.9130655110578	6.04370529404714	3.13386131945152	3.21872021658808	5.54257730365356	3.53043282037731	8.18367267068697	4.77246339497662	-5.2343560365009	6.03386222776312	-1.63374068397814	10.3624543617964	4.28792794374908	2.07015221967122	1.37098034306392	-2.888117616067	2.38690925001722	7.67755311425522	-1.69841091931833	3.84940809463692	8.92055708416209	0.976817845388998	-5.951265553057	8.09229267934047	3.48674703090474	0.736183259931902	3.52423979267235	7.97346597027621	2.87571800265016	66	0	2
94	4.7047820422728	3.32199771955812	3.54688253692441	3.47893440176304	4.66011847296756	1.67920284629333	5.66308486718122	2.47778125487008	1.40428674355461	1.31532260246138	6.20351182775416	5.53738391764362	4.30227769073663	6.55783918450051	3.05331666649368	6.68293822156483	1.93221364600503	3.91949999150135	2.50094737718739	1	2.87164174065023	3.65011013105905	6.798269497612	6.04335578089492	0.617775361312126	-15.0909298157571	8.59137751395028	-3.30644376856272	-9.09010486737369	12.2714637305169	3.01051775118218	6.54089028306593	3.67988101005205	1.14751593567163	2.30965293103185	2.66261246082192	2.97714391111923	7.56833917490658	7.68700892295094	6.82434566474148	2.95006417646128	3.27941360322771	0.910520958044915	1.81464430411893	3.00654687273777	0.440934534936471	91.75	0	2
95	2.81488478979046	4.7531369709366	2.75882139799198	3.4464962917283	3.3535853588671	2.39354537100638	6.16520687847996	1.78913671296565	3.01591550936205	3.29559038073266	6.13470454784541	1.34771084200609	1	3.8533306865159	5.26608699456319	5.8359759815533	5.39336337860545	4.38441710179051	5.0258568078585	3.0053278932568	1	3.24117671372594	4.31503093895058	-1.44325154126086	-0.921839591404511	-1.36138770519445	-2.64455813987557	1.44074263743908	-8.11160134101182	11.1998796250438	1.48230977517736	1.22454123900102	2.2227536606487	7.36244043030801	-1.98139603890572	3.16009074509211	8.04053547880058	11.7904316397603	3.67400802657943	6.52787437463965	8.05516907766108	-2.36274072185292	3.38424546639956	-1.82161272197299	3.94758603740091	8.95786082609085	75.5	0	2
96	6.63981252905029	4.97288679513784	4.28161057009575	2.71760238251081	3.70385403442257	4.5300075557744	5.21181601303453	6.00632974346509	1	3.54343263263877	4.65295000721329	5.17264189220407	6.50060089662467	2.76958050201109	2.55972140950326	7	1	6.41444815649373	3.84188497786388	6.62908390026192	4.58500016016287	1.56701630008052	7	9.78643318539664	1.88135755346947	-1.37037417526238	4.70742379357922	-1.95666174549157	-4.91007079043208	1.88544597517263	-2.36061528715738	0.998717113091799	-4.63608819324637	3.43088167842135	3.26607484246979	8.61697783798271	-0.0506441528636193	1.41959764721939	5.20700951985655	-2.97271905716541	1.10473507667329	1.88426242670474	5.59363346636569	2.89967449969876	9.79025980120081	3.99649250747186	82	1	2
97	5.16517191939747	1.25601617816554	2.32335850290638	3.82734820060043	6.60976642585569	4.61724837054834	4.1918978883265	3.47198601878059	1	2.90530772764984	5.44029421974092	1.83528540698649	7	1.13807960429731	1.38945426640234	6.27873534057812	3.61010291854766	4.32933674384442	6.99690542174397	4.72011069543707	5.67253919389295	6.50004600208465	4.92282314621955	12.4121931161173	5.64254944214815	-10.0371248229451	4.22711715231328	7.05285804539424	0.00248308556405305	8.98912079646909	0.7629600658269	-6.96671382382155	0.853942564759298	6.71321043638283	1.88768173992801	1.16082977480528	6.72611291158305	6.01932102191401	0.935021290672306	1.51855447175982	8.45733379391561	5.15823061318707	-1.27437541551191	5.05827539897074	0.330064138606235	9.03309949488307	85.75	1	2
98	4.27761977115446	1	1	2.81917042822319	3.23145505515415	1	3.94062845481688	1.50903598084538	4.62051304169582	2.5264682085144	5.84615291391231	2.62016210406218	3.08947265846685	1.82168482729719	6.4787028598333	5.85651633538553	1.86028757284508	2.24744400361419	5.45028449399522	1	4.57386334791708	6.43003671416529	2.06945877960674	0.853851977216033	2.83705455455034	-0.499463439191866	1.1569328655331	6.10725158193118	2.82286642749538	7.01141406764539	-0.854424821291698	1.65482778823149	2.73465579231132	4.44177251891484	1.66262573444954	1.4125377751909	5.62355451143896	5.72695273073666	6.31407579448385	-4.79013272309296	5.6555973668502	10.6608072513799	2.72926847775455	3.63953667765753	1.1113229740743	2.07411941128888	85.5	1	2
99	1.53786193950701	1.51634160799592	1	2.18616445226867	3.4130318403429	2.71029946889852	6.49716984844904	5.83472751604304	1.34906408490098	3.24082655362884	4.18757885485971	5.52517290281109	5.77165675675253	2.93830392946372	2.38942726132323	7	1.76991015407312	1.36112325782578	4.93000116929079	1.33337180009938	2.09466149310328	1	6.0837731162127	-0.00866983411060762	11.1494024754302	-0.454688430494857	8.2440982458512	-2.0483712456288	5.55633682842456	2.5123940746432	7.46804494480941	3.40221554365633	11.3579045729346	10.418165689594	4.00061851953275	11.6223797089188	3.48348335493825	5.22505788311882	1.23667275604653	-1.32286996350042	1.78023863624155	1.56281670708207	5.87605047302596	5.78805749250014	-0.136809949089156	0.744448772754582	108.25	1	2
100	5.0327366187294	1	1	1	4.00827266658363	1.55574183199904	3.56051807112562	3.37854087860003	3.11181872364384	1.26419458037685	5.52218985022116	7	5.54059136798129	5.8796074785601	5.18065212169107	4.69455111231662	7	5.00581738422678	3.07102036701458	1	2.97175794210818	5.17720590538222	7	0.688201174250188	1.07417171370561	-1.44153546846382	1.59847543271914	5.5563533398462	-5.31257679028015	9.07689673868069	2.00305910805967	-1.62938823872274	5.77287735487361	11.1895576894689	2.39153822482205	5.35818099547564	5.22302997182367	1.78700087102803	2.53089470355068	4.33631968720662	1.35071962857332	2.3478021297375	1.63467607315008	5.87364966763217	-2.44897068862679	-0.379358424567535	95	1	2
101	6.09633289913295	6.59339064299299	4.15356900887197	1	5.2632110135228	2.56574759143219	6.69975839563511	7	2.18701023180891	3.06908630816546	5.08642658269375	4.25769548167292	6.53463897929264	6.24170124004278	4.52426478115102	5.75273195640597	7	2.46654804453397	4.34494141456994	3.69822741766684	4.2922273298683	3.57070373849138	4.87256413137991	14.2987118331158	2.32899350270382	-6.25341400017778	1.81793008068777	2.67147854731739	-1.48739886303692	6.10302044126442	7.16920827699534	4.87296481796541	3.58219801726596	11.0074075074298	1.20880773975802	6.3896793120232	2.97714076199819	8.06827847873029	2.21293657819476	-2.00808432180878	4.0074192378253	6.64158277534314	2.06188579409457	-2.23567151814955	1.82115010312753	5.40366562468528	111.75	1	2
102	4.4442815582686	4.45803354468771	5.2513134026122	2.20809699468483	5.28594216904823	6.58573758364015	1.28305902974586	3.88617842949109	2.32882794347434	1.22537742431452	4.76668460521024	1	5.39411104753857	4.97621355952205	2.64185036544396	3.78488980565391	4.27155390178274	1.03964774212585	4.04370776443675	6.01352915939089	4.09585669984773	2.99520426273059	5.05970250563741	12.6003914263715	1.2060912550065	-3.75622022185421	-1.32763765716707	5.5216024699126	1.76515148738509	4.82109728760813	7.42031019871192	-2.6923771799732	1.30860490015921	3.584569816633	4.75018839066543	7.26858985758416	6.3958587868918	8.49855330213814	1.54988903177098	-2.37631748902642	-1.09975011254361	12.6108622249113	-0.408430023512523	-0.0530094269913045	0.856643062341176	3.99103520210976	126.5	1	2
103	4.5254843609034	1.70432273616252	4.71604334661763	2.31225090572151	2.8792329510897	4.85141972541482	4.90731841408925	3.08643661543047	3.07886258382673	7	6.20944364298964	1.17633454870974	5.55964090334768	5.92763347771637	3.99986201465711	5.81653548167563	4.11139286978823	2.20627314894677	4.36420842049158	4.9889641571278	4.24913712236898	1.75512766598265	3.53013891240552	10.1546585363356	1.98389839498321	2.06748449543846	1.64871028650968	-2.90925706132237	-2.80770566486082	6.43331656690764	2.4223894203069	2.4466275964006	6.79432877463762	3.79358801344989	8.91616344349888	5.49528280733696	4.52884397460235	7.81201240090869	7.14077092993664	-1.89446542417793	5.56357765982579	7.2261131777313	-0.634377083946997	4.1171654025696	0.553780579976928	-1.99220852214881	97.25	1	2
104	3.93290573581459	4.27630648037203	3.30704172382247	2.74067218431521	1.29223164736455	1.10983060267324	5.95901044838843	5.57040408993783	5.21854750657178	1.40152813614632	5.98713321907836	1.83735040717304	1.4398576382315	5.32070647663424	2.81756285245806	4.6580089050077	2.38400943678196	3.07178619970953	3.68760825623465	3.11696612628727	4.01499681745611	1.39004619321984	3.84186601030938	2.55014760947894	3.04199326812454	2.31765123094107	1.47287607888158	2.8898928199993	1.26510635680165	8.55320565729946	10.3932755815756	3.33151859337909	2.58378955435255	4.30083327874862	2.55472930725451	7.41456059426908	2.22794983951382	0.634024206056274	-0.924666640305859	-1.49596571551911	-1.4315673124986	5.72218426641023	5.86502109416281	-0.92463096492134	3.29065971682576	8.26069921853673	102	1	2
105	6.76498142281832	3.22097666908196	3.2442326572451	3.68970310666917	5.67565320701342	1.76985397665508	5.28517285575304	3.30843591617167	2.10876970723482	2.55209041192088	5.79085490563611	2.6088692458024	7	4.03105790407595	3.40859797452698	6.21226683660775	5.31183468368394	3.83779577419936	6.48186632899116	1.24653107689177	1.67412170433719	4.94504630838838	2.98697449704718	13.0612309672444	7.60662260220332	-9.15107984448317	4.14306114125839	4.11791536030765	6.77817968058096	8.98344160401582	-1.17567848188944	4.79740105666201	5.04593486509906	4.49544889441787	7.25129146778758	6.82382337761509	0.186916019719612	3.06054390003763	-0.202610505393143	7.48169996237438	6.9218605142394	1.61506914923222	0.640831612848646	4.9333939877796	2.69069799997395	8.86385761440345	100.75	1	2
106	2.206436461583	5.04042901922381	2.28211007279076	1.90391048994912	4.89090063682877	5.91637081818131	3.82861022292493	3.17240929965182	1.55150688051896	3.33598534512473	5.30416297236689	7	2.67316782540936	3.73502753641313	1.26376714118755	5.4377773107558	4.03501957093117	2.32110929688979	6.88375510220182	4.36102760189077	3.69027912381087	3.02463291720857	3.93442283755246	10.3159906823274	8.67265366707727	-1.81680018945061	3.08591565643062	-1.3227630706578	4.61981419982424	5.25230987383576	3.14216022139678	-0.016226188597679	4.4007422391884	5.67733220832665	5.81937049901385	2.29356033690827	-2.40042167638095	6.60679157924266	-0.0330260266123633	4.36274529288812	4.37334434572472	3.86573018858727	2.95495579272205	-0.376190741294089	8.79809175780713	1.41240656938908	104.5	1	2
107	3.51831970658645	2.56367517879863	5.17998316671566	1.88909894109964	3.5616597879748	2.90657593017258	4.63028837681797	3.02537750902256	1.98905886124313	2.17847227339714	4.43803205383953	2.94332417559293	1.12933251331817	5.8840162404554	3.93026047267114	6.04571552900405	5.21307872357239	5.10990715985978	2.86372795874298	2.37469484241873	3.24724170118407	2.12637307041105	5.15447186691114	10.1867213039138	1.66106905902661	-1.99200128939381	0.502960554446177	4.64364627743528	2.49121484783966	9.42330022016758	0.349241761707757	1.35624301262502	-0.235736941351051	-2.13573131355303	1.52722941669893	6.33826212880196	0.00496752025288544	9.01076264184628	1.39654273370499	4.74695375914574	4.27117293049499	4.57537045495257	1.66641795284375	2.23115863029459	7.01344184940996	-0.667805574604234	107.25	1	2
108	5.0579278627426	3.42158349007066	5.18286118775791	1.45631160230877	2.3635689622231	3.07029679783255	4.11769805521689	1.12247220789093	1.47339419283983	1.45069746793474	4.44983548641632	1.09400289359519	2.68874727708139	1.64342314927254	1.5787651027644	6.99158368826315	6.20002905198747	6.3014514529278	2.73921274555731	4.37103796496152	2.48948635393366	5.52052096247286	7	8.6313745423873	3.56420000967588	1.88781609828161	0.108831299681786	-3.37573211393697	8.84639797437034	2.70724633471857	1.02191173162932	0.216491956749467	2.77612910037138	4.1763001854019	6.60012350854015	6.39452777905409	3.17940922557483	-0.863569540733427	3.19477517169798	4.07082718734225	6.76479431853578	7.60976237039068	-0.0123826700351081	4.03899664908412	2.72441296858783	-1.09556784634189	92	1	2
109	4.9269852316923	3.47794534799008	4.99509269815836	1	4.46413390407511	2.16530513990994	3.95667668936641	6.63701550950567	3.40390840625807	6.84969478611321	1.75326181394408	7	1.7606090576204	4.27592989236208	1.14104559627991	6.88173693590318	3.81480567052904	1.66292366212254	5.89079787365268	5.57614301316196	4.1601238691977	1	4.50925072485631	8.6884851891397	4.47408971821134	1.28801852465645	0.532328957331925	-4.97353679202033	-4.76011145688436	9.05343776718706	2.49310072007126	-2.67026464180121	1.25355454369156	4.49675443573314	3.43576881232533	4.96843137941946	1.723534458836	4.31581965596448	4.34664778700997	1.96008271684599	-0.290732998143808	4.87620898274503	1.44670049623266	6.83815340736534	-2.29440785988264	4.01700736398429	100.75	1	2
110	5.18624233518596	1.63780360695054	5.96217772126564	1.28126960006224	4.73375212851118	2.88814379216276	6.35146257840612	3.21590091991549	4.95441113267852	2.62667674101725	3.91959304897839	6.89560168872985	4.8356826140522	1.0001382047458	1.09021033487809	4.94378219461938	3.48856847637851	1.73440603470224	5.84890729957962	6.07104688920725	5.94400700321041	4.63780248039412	3.17927579684821	5.7233322427237	2.66477313950287	0.641942047652485	6.5507900463203	-3.62088559761875	6.97586705582309	9.60536041923808	4.29614643091435	5.05853210134787	1.65997685601604	7.52527316361519	4.43143226265299	7.35915850458594	4.79716274204787	2.03661155477555	2.65175829513371	1.31233568250913	-1.21524990058181	5.37079979322688	3.38544841650472	-0.922049231162768	3.36096041997428	9.08705938901488	97.5	1	2
111	1.06947158658025	1.61202150948858	2.50277788539812	6.65360966323313	5.02260024126813	3.35366675155502	5.17094805503618	3.95489165926215	3.65382812329058	2.42363518702247	5.39401373543899	2.32999031231419	7	4.46343283879178	2.67712271152205	1.62677480650089	1.84797376458085	1.97554237498275	7	4.20814130783463	3.30148397518049	2.02926871017687	4.94821115484426	2.17682050548809	15.7030749835851	0.735185180466729	5.82473860608594	-1.12577642226989	3.76429318416055	10.044527479123	-2.65858957166621	2.63180155062319	1.16638682182819	5.99629049215895	1.87603996054913	9.09081258577964	2.76521097424269	4.15937201198394	4.64571791969006	-6.65446930151855	6.79123759679293	2.43876773720801	6.7254416981327	0.339135390381047	-0.0461644930911261	-0.636037096919521	103.25	1	2
112	1.86791241407676	4.29038429985657	6.38519343462552	2.29129925673444	4.03761075923379	1.90456287724133	2.8746542073881	1.614211394381	1.72808671037489	2.85482453106784	4.60710000775493	3.80385007907649	1.45584115564087	4.59245310560684	2.82288269275299	1.08304465632376	1.27592223570011	1.4958231876903	2.24693117723584	1	6.322111164692	3.03507774601337	3.144002800544	11.7352579820576	2.60007932405285	3.51849840181089	0.890614131816059	-1.86817045012457	2.37394599935075	3.7794670509066	0.621283322316755	1.02047227290073	11.8930708677182	6.16264363901689	3.21113130887808	11.1505273918953	4.76129545023977	0.0466712640460492	5.27237295001791	5.54669480603454	-1.58824493035736	2.56611658780478	3.93102220698964	5.92471807077629	10.8607477667835	0.423522339775952	99	1	2
113	5.46176347825413	2.06115122713715	4.94838543518786	1.5184839791573	4.0652605974863	3.8753840164908	5.35384524834205	2.0280462487938	1.70714082473642	7	4.69563434462623	2.35029586911079	6.0457067618805	2.50773040821173	1.76815451605756	6.03984889939993	5.54224408817296	5.88394108209616	2.59771716458796	2.33940839638964	3.80657929414731	2.53058923383741	1	9.22295300127298	3.34641339061708	-0.248272083287768	6.3384704903819	-2.35858274629151	4.99803986952045	9.76882703880946	-2.33538495772725	1.37722478014224	3.55259166750896	5.05302236318937	0.744398344514277	7.42660543898053	4.49244377282816	3.8595209872894	3.22083675563639	-1.47583269649661	-0.481518271813144	4.80849414993092	-1.92690078849484	6.21269226775138	0.384841112896177	-0.378426825428505	99.75	1	2
114	5.50657326581604	2.42325339339267	4.92928038989521	1	4.56350801611607	1	3.9305717457816	5.61753481400337	4.46200100144802	5.45464867585953	1.4769143354242	3.02527689099284	3.12711701521854	1	1.26133710158969	2.47332103430312	4.03653015056225	1	4.05855122880864	1.10182984487253	3.25997733183753	1	5.35307414852044	8.48161349458753	4.72019819998096	1.1065206929492	0.736785289406739	-5.26635653062453	-4.14439539360975	8.62429583671165	0.581139703908816	-3.23046183038726	-2.25153008224286	0.434533136799084	2.57466196921609	1.251535306486	2.08570299905523	4.78889184503091	3.35128503897821	2.29515478097042	-0.309685510604839	4.96585362933596	1.13479114309793	5.38417038536455	2.57122312583556	3.80434484565383	98.5	1	2
115	2.44638844720802	1	5.83701708870285	3.22546308120176	5.46861751812585	4.30628590779753	5.33700861910796	2.66463179441562	1.60149005562688	2.54743353317892	3.8252233570444	3.08690802930596	4.01543577483338	4.12665261757597	5.30063817765696	4.47773701996881	1	1.87080597157525	6.77880967986463	7	1	4.05722956845683	4.63176714980803	11.033758401272	-0.45075290244703	2.52249665719528	1.74644508433659	4.6614074718967	1.53360584902857	4.29357467215384	-2.14288871553981	4.48918959797301	5.55234016973753	5.79086280699455	7.27650885793052	4.37019671057076	5.10401090406061	6.04636267631671	5.96487057928414	1.58800967426821	-3.28499820914136	15.4437629927892	0.291588884074858	3.04802506650219	4.85127657731407	2.94320038726363	85.25	1	2
116	7	4.86726095521304	2.9169760027499	2.27399488059438	3.23619686813562	3.92272311805805	6.60901671651618	4.59726209172803	5.770589847637	2.40985429930076	4.35865897881496	2.5449812123449	6.65482895607609	3.83746750809638	3.02663685842502	6.59743897051781	3.4557223588621	6.79574733970452	2.06676114453687	7	5.01143590772999	2.78318310000463	6.38744233056613	9.36142054854478	2.22507398219731	-2.13820843460274	4.9096068740974	-1.57980451781151	-4.35433413981881	1.54417058005492	-2.58481385530057	5.20959863104988	-4.22709209876448	7.35462277629384	2.52195816116787	9.25571678661432	-0.517979874782024	2.45217088314535	4.08074430338122	-2.96826248913546	-3.05191449019455	12.7705819795545	5.4475905404705	2.75549188057461	-2.08016195477264	5.52477754975095	85	1	2
117	5.52760371076311	1.77551340468161	4.89442627095494	2.59632511257019	4.02711294832236	3.2407201151708	6.04210357631077	6.45787205863666	4.21164702644368	1.23106349061181	3.28159818660237	1.1736981968055	6.78162597376695	1.61725089805096	2.05607317845419	4.11498998248305	1.12975217049	6.14146576975549	6.82444529605555	1.69585586375906	3.54099031038333	1.64984829056209	3.60180293589272	9.12483295579111	3.01138798710715	-0.838869189303424	6.45137433955006	-2.12005150148681	4.26269523283908	6.96944824923034	4.27745746404207	0.875353745591778	2.87084137511322	5.64419797587133	-0.0525572522185443	7.83900661716585	3.66492771205959	3.19135142315825	-1.03218324630298	-2.17346915484007	-1.32158800263998	5.32374669997492	-1.30429022934748	5.61712294226203	-2.79941670133555	0.0658879361561698	100.75	1	2
118	4.19329541824152	2.80854826701056	5.15320878753335	1.57240456316985	4.5169713630111	2.84728726696404	4.54956753698677	7	2.88250976547138	1	4.68929777688565	2.68978314620394	6.5511760702998	4.26438687537206	5.58052165961338	6.29017598649697	4.83264087349206	4.88478635476547	2.71044508444776	3.18746631843086	2.34539557851498	1.20052310026119	7	10.9874608511933	1.93990173996978	-2.85602137036816	-0.21976995814991	4.61083332029795	4.15986270224556	9.92130566326423	-0.331078377153798	1.29732958239211	1.55062873359222	5.82854376113295	1.25340847035577	6.45157380882705	-0.0320762694570527	10.9951419586673	1.13034568177132	-1.0478180789229	4.43021274263312	4.86172804424359	2.42661377540042	0.412299379302771	6.96178075835831	4.30494032086097	114.5	1	2
119	1.7726409431386	1	1.61003261880461	3.14109325961634	2.3824719242152	4.81964524778241	5.09470167027756	6.55920686250304	4.11045981781206	5.69422099808011	3.15947129356946	5.3402728849428	5.28883665204731	7	1	6.11985161980061	3.16687695961269	3.70707743642452	6.86820473048624	6.42877913134317	3.06080499070064	1.47343297963326	4.84707493483767	-0.00531536494624468	11.7581368319897	0.903649017789011	5.95544251108967	-2.60584920124358	2.1757101045631	-1.76686151428519	0.0423292641708898	5.60123384834579	0.417963287993448	9.58344536776201	3.65704303550921	0.392984905090292	4.88521357819644	7.27534854723865	5.68503375565845	-0.651021093058877	6.09870149987376	4.75325149132773	2.97561552261544	3.13651466905433	4.21756565632865	5.67855224194285	89.25	1	2
120	4.74106408275871	2.6925967388039	4.23553373934471	2.48953329097094	4.59176328719337	3.77105487634564	6.90674850996155	2.195325925502	1.6539399754386	1	5.03995367837108	3.92824088879033	5.58816646172053	1.11568320473611	3.22240290822143	4.56708597453698	5.84809375556046	5.61082007950432	7	1.4398335137955	4.28034780874284	4.87346376127985	2.97588167910961	10.3470864808524	3.15519781388831	-0.56770819784853	5.13575892388267	-3.00760167594735	3.82501655983821	9.92263185696187	4.25771068752124	1.38726122876777	5.13127788625283	4.66384858246573	1.68242775929515	5.70536025350794	7.85549164508239	3.23741224804072	2.9728436620681	9.99433253395304	-0.663245013431245	5.5228767009588	-1.25722090077522	6.63258561078519	-0.144942726029084	-0.325485187724336	101	1	2
121	3.4132970222834	6.57312421620251	7	2.10706538236557	5.28953317143497	3.25831494098625	3.58823126088291	5.5447307474301	2.366140360009	7	5.42661991183996	6.03968747788971	6.96287442500284	1.05324198327833	3.03375334554771	5.06998332962054	3.91264597735935	3.68958831345795	5.57843069849634	2.96845482049918	3.58171049446076	1	3.99841412514943	10.7491648929918	1.54925155516622	3.60168989522244	0.490490028172816	-3.46331208707032	0.858464270043972	7.03420582437942	0.413912774817283	-0.0724909215400235	6.70840595649734	6.80096032136628	1.93850059581995	8.38467723146748	4.53445589891661	10.1277679156552	3.52628109824632	4.92032799504388	3.16377855149158	4.40748598568983	0.128088259712301	5.02882892237401	-2.62274285430895	6.80359831912665	110.75	1	2
122	4.99216506022362	2.6664666553061	5.1495718820562	2.48082495793411	2.73277060127908	5.072796952309	2.09223820498352	2.81149416545257	3.27533889222834	5.25401292981688	3.1448904375118	6.90934317074804	5.40669246555711	7	1.85539271809888	5.45420203194872	4.40378007145529	2.29845474023648	1.83165151483952	4.89632016183647	3.54692291923394	5.26700979871069	3.37197398677896	9.47206968647015	2.35195922454727	1.96715207807234	2.31274041527984	-2.53664320799315	-3.50058301732114	6.34678418194306	8.21029179825557	2.65693482870357	2.64434486540501	2.69948905585226	2.40193070011267	6.23749054306142	5.73237606591174	2.65115934154544	6.45036788836379	-2.02566351690207	5.1616069220859	4.2144303211329	-0.444616103362365	-0.935940556622994	1.15136280510816	1.13606760721301	89.5	1	2
123	3.33557394460829	1	1.31690868431568	1.11095923178499	2.71196719154245	1.41942136039295	3.92733851093739	7	1.30194131526924	3.02353285588894	3.87681620623556	4.64724143080512	6.87528083543899	1	4.21440607249769	6.57443321721118	2.64384532045916	3.94140949914971	5.65397400365629	2.35374868137623	2.96015282888782	1.9755019988291	3.11150757847675	3.06224795760803	12.4164128401602	1.22812754199705	9.85719715824703	1.43578820139608	4.12631445963627	11.6875819680213	1.05478365403529	1.83904293080013	2.9250657028119	2.19251638041047	7.23719582121142	8.69034130792616	3.8631420636129	8.33369155273072	-1.02912319144716	6.96949448541871	-3.9256393139554	4.06845330881187	2.16615621689951	6.21812599489928	3.21298999753867	3.81941589151016	91.25	1	2
124	1	3.68679382487928	4.38555564411473	4.55788290592844	1.8472907166564	3.03851297077101	4.7960141120613	1.24522491544765	2.33905595052643	1.20599509737861	5.98650437053398	1.84426604316977	2.99286890062853	5.38084454687674	3.07747614443776	7	2.15688247108381	1	2.34253175942538	2.6278462594981	2.79799304745446	1.95638022842006	5.79098091990936	8.6975379873576	3.38424684297138	-0.956861839706838	4.02147924806959	0.641117515771811	2.34626144127708	8.58473585276448	8.25402365735029	-0.960025492694193	5.69095434454709	9.74866154920524	4.53625971528102	4.00199569297426	5.71889260569549	-2.77866494647121	5.75135171710829	-1.5424635152057	5.71253953236743	14.9943055597945	1.58967070770839	-3.44385685521641	4.21462582223947	4.51058114564778	96	1	2
125	4.2419770129364	2.000230866553	3.40799227800484	2.31429144391641	2.72997386297868	3.68093558617357	4.35428299626657	2.44515278777428	4.43744710099858	3.61199029483195	4.67809238720223	3.05916911352373	4.66760362748437	1.18645926158319	2.91435090342835	6.51111347658423	4.09943540409179	5.26399084660849	5.51778048770683	1.55902118284452	5.91824242837611	3.92702325577389	2.78125954193913	10.1045187958629	8.41864094963257	-7.05635919975319	2.70674801717041	4.09280237797714	-3.90450459136641	7.02209456315195	2.45327741031019	1.83726875943015	3.84298655845853	8.14768104304428	8.25737470535826	1.1724445196216	-0.338800842979382	3.07648031177787	7.12970803666176	0.637123624258318	10.9946158338599	0.662343649865778	2.17431124251127	7.8099873551498	0.956747576533242	5.27169424759802	84.75	1	2
126	2.5872031708286	1.48668058778443	2.26348019063505	1	2.50028919428411	1	2.87540564053091	7	1	4.07332917877244	4.56450687123935	3.63171501032675	7	1.78476490796673	4.276456766921	4.62188008184943	2.14996677999514	1.54745092918679	5.62680218994171	1.36949528694067	3.77906979604169	1.06265246221207	4.42295172341828	3.23635110297045	12.1199268842272	0.291703860213496	10.5122367556454	0.742262937859456	2.81730254082236	8.15416441055729	0.199297692647227	1.65883816778042	6.08713501451654	6.6670542452137	2.19901576870459	8.84615726381575	6.16026895529068	1.93332746474278	-0.393476007972747	7.14417720700093	-3.22695017426999	3.35646209021681	1.66080454074884	7.27609496748115	3.10132720606604	3.22464453313769	101.5	1	2
127	4.58795601671123	4.62643340348483	2.88734308892905	1.79153013118071	5.27010206531695	2.17566478208851	6.46227139727736	4.07190234396735	1	1.38220583236363	7	1.32409904566562	1.75432558971877	7	4.53571904041145	4.39408810554784	1.21815303881336	3.81252015937554	6.33128518488262	2.96468254543998	6.82658207444412	4.65393486182081	2.80316451636818	10.9643054795745	0.941575345919666	-1.42860432072802	3.73707545864925	-0.0464120445926261	0.758735943428349	6.80360433722628	4.5571538857411	8.93040593064784	0.538071189514851	10.4329727410005	6.26905014904712	9.24605423321873	3.57739266842717	4.01969194799149	5.79903775536156	-1.8200242536941	-5.97959109358804	7.45586804196117	3.29947031966519	3.01538239439198	6.07112984424638	0.514655019170096	84.25	1	2
128	4.92887388834874	3.7973234479091	5.6157360177921	2.51374456602895	4.94547957057251	6.28147181511941	1.75522511654085	3.06929384928626	1.81887003288163	6.59775671705393	5.76802710458926	3.46664528726008	5.96003557813385	7	2.10826627815422	4.68984180785432	1.88579352729414	1.52674059892707	6.27493416055711	5.97413037563883	3.60811364013192	3.19693036124219	3.63963944461121	11.7991098055713	2.65067333414622	-3.22640232222942	-0.952378563412304	5.71799875723756	2.21971645251803	5.26854361102484	6.97649935724601	2.13192286383627	1.17826116599658	5.18443914446636	7.56286625127369	3.8223548845334	5.43548375097313	6.40293589553789	-0.67575351690247	1.21577057711842	6.47910023338406	12.8046550161137	3.06940500343871	-0.26829309365887	-1.73579740028507	1.77840737308866	101	1	2
129	5.78806642266168	3.63978659987358	5.13736193544436	1.41429862851787	4.69758271410222	1	6.8763089251955	1.86191050873125	3.08385305798886	5.99331749193922	4.98023768417946	2.12129363875014	5.78630163698812	1.51861662574043	4.04798430702167	6.42070228780437	1.19890731136282	6.00948822013527	4.91074634531357	6.46137824034483	5.4492608585866	2.57064561619503	2.94818519843688	9.23756062120026	2.06915423979025	-0.635062098318074	4.62071364703475	-1.79661781991279	-0.350953052322208	6.41423115974825	4.35572471801014	3.25159281643499	6.00379083402687	7.0484110659311	2.05173205046018	2.51392303687014	1.77199073909779	9.39595467649313	0.874939281404274	-3.98743353536875	-0.177518714196236	7.66116780024062	8.34451499995023	0.671814700106546	-2.1882934033526	6.80348435363811	96.75	1	2
130	1.64776442711485	3.02279651663074	1.82176100802055	1.92411878096499	1.12383934883534	5.80615166018684	5.74789239167702	5.99046502809166	4.30368959381105	3.0744162444946	3.32543740812374	5.14212053488501	1.27049192509217	5.59715854843963	6.99646646222344	3.22268856437819	5.39886454467861	3.26402714529462	6.80806707982403	3.47328000926387	4.83424147573052	3.62257644493128	5.31632629570323	0.630832551987533	0.643988662193343	1.17180345529549	0.99261720129591	2.39183061671111	-2.8710573956717	4.84743721747935	-2.46434626220964	6.56082394863779	0.576947033901579	7.12100620507929	5.57659875435276	-3.16678608966473	1.9042577731101	13.5169065989161	6.68442634112907	-5.25235661852827	5.71160627411999	11.7802527768542	3.65049278291943	-2.82311336404742	-0.339720970505759	14.2456386185196	88.5	1	2
131	5.17417987450613	4.4332139364015	4.45936659970667	4.23398665255971	1.34913177255369	5.40067222934012	4.9586321102277	5.94644103959858	2.82608917425129	5.5229909366779	5.29014286512056	1.33076081182155	2.10216088177667	3.68283220789701	4.20689442486688	6.09788039284936	1	4.52940998228975	6.67974954234166	1.14949697250023	1.2055913927607	2.31747106125187	6.27293182539772	10.1660816691905	2.75310338314675	0.679225115488208	3.73888432479495	1.99400819088798	-2.15282979746185	1.92563888801771	3.56017367167295	-0.406722116900787	1.62331042245454	3.88062554360442	5.18576418997961	8.579654722007	6.39254673536861	3.38004019437151	7.37449897755211	-4.05941922296246	0.30028328654814	10.8329868093432	3.73850124347566	7.26462062983828	-2.76243963452906	4.10454564900895	81.25	1	2
132	7	3.05033325701724	5.20986976018528	1.61375392290707	3.71201423307643	1.80028214241552	3.77676955231657	1	7	1	1	1.20710172699089	1.89091291077189	5.74906079224039	3.2635023268247	1.9638425409713	1.73938443804235	1	1.59221308708312	3.5255796857354	3.67497579316944	2.16789849421512	3.55730115390321	8.43171523274251	3.71151429880726	2.14746233842673	1.24656544941336	-4.32841475402657	4.50557836250527	10.0494809212498	-2.04883040878116	1.2800058465688	1.35855100338097	0.126608293078555	3.87241857798079	5.7524900603261	0.979280619657418	7.15078641918801	2.4830064004555	2.0996089103161	5.1700055753208	8.19464429599852	-0.688078829855002	4.96757781121371	0.0953894829639194	2.52102944255117	92	1	2
133	5.62229851875363	2.11415844519708	4.02940381932807	1.00902926086972	4.4396879486191	4.92104042260973	1	2.71404513203107	1.64475255986111	6.30417977418175	1.76684326195885	4.11416299954305	7	6.42667779060166	4.30585926802486	3.95256391592768	3.4731418071667	5.88865983204823	4.74248225051891	5.8379321065893	1.03807993696038	6.62198524777672	2.4895752833922	4.49078611016338	0.300092367914772	-1.25633264020878	6.9686914854636	-4.75396964614188	-1.4292750633577	-0.821262512344117	-3.49745809047886	0.479468985894884	3.56533674914159	4.61093897669894	9.23140020966442	5.02215453624123	1.89055259614252	11.5932889939523	1.19644859397729	2.35950454810309	-3.45487992827633	2.41795372308727	1.31469752617998	-0.0152810745153343	0.717061557739483	0.730076745056193	89.75	1	2
134	2.98428908907366	3.5662514752074	3.39715759052388	2.66541531838215	1.75852093233303	2.17529430895119	6.11956500551212	4.30788806956747	5.68314766691348	5.99838586923696	6.76479561438663	1.58716611599153	3.13018386363834	2.00897074698171	2.73454436399171	4.64064495107375	1	6.54190857377684	3.23466343534165	3.10702894084012	4.07186215682511	1.43609467514252	4.63520187637835	9.067262735859	2.94823784723631	-2.57611394303059	4.74503202797213	1.22845993681256	-0.105542573031414	6.42361906390537	-4.01945626474917	1.84034443951035	2.41179932483983	4.0319790668852	7.66684165713764	9.27143081120022	-0.705762999446376	7.83306020533217	3.94292252544329	-2.35720578330153	-4.48787450242235	5.45287746193586	4.52917584700281	4.55744786177021	-2.56826229142615	8.35815616396616	86.5	1	2
135	5.48094401152176	2.6409825364171	4.47771162052143	1.98946387594072	1.65689994305922	1.90361198799851	6.70849189577473	1	2.36280725014815	2.17288651320856	3.79340188344617	1	3.01766781336938	5.30313493620613	4.42868611629108	2.1077082012664	6.73518905511584	6.41542065621012	6.13918468722118	1.57140267279402	2.64743350329747	1	7	8.6777495763119	3.96414158121386	1.39771750691276	0.411967381754149	-1.77656308591995	8.66402709868503	2.82480640130098	4.39603559442369	-0.993004666725866	5.27949087647502	5.14041477015828	7.06019543135072	4.01988175623776	1.22447546740926	6.94234572903318	1.3426670307068	4.49923331498692	3.94711524746565	8.59000649430521	-0.55550884716176	4.22998268953548	1.44196794370988	-0.601769607345816	92.25	1	2
136	4.55873645654621	1.97651915766347	3.126557369907	1.80817073267448	7	5.5535145558981	4.54603625578088	4.74118548601061	1.55578636609465	6.44229461010928	4.13225114296004	3.10541177506871	1.49078010996196	5.28873484121834	1.3832032828523	6.64514309844916	2.5493465424987	1.83965339770329	3.71714359797424	4.02417206530951	2.70427758994599	1.40131387891106	2.99583424220894	13.029620234312	11.4152308967575	-10.5793860236887	0.435806579700084	3.44424255896917	2.42411621371787	6.81158854834866	9.66386327881402	4.54556394730913	0.291570700549332	1.94982554543646	8.24598813993809	4.96399383867401	5.82234504204668	1.66797143346274	3.86050290679361	0.905484898700414	-0.545693839315308	5.60998049231549	1.09065454405794	-3.09716914170887	-0.39757685516503	3.81472257201901	85	1	2
137	4.16950719037345	1.53349731049116	2.36342163149685	2.08379341683733	1	2.86396541605212	5.7193826979294	2.95574509441746	3.74006734341244	4.53297556204892	5.68072551229408	2.76647697914103	5.76009587898964	1.23406100113064	1.85093895639475	3.66683486167265	1.64886284711596	2.07801386387389	7	7	1.66298832525575	6.39699381841588	3.79097057387595	12.1338853833157	-0.966023376720932	1.82535968440858	1.9964014047492	-4.11347436206536	2.00575414183339	9.63079543635518	1.20077902357106	2.09998995199539	4.7402880557044	10.3930586032059	6.55758021170185	9.6438340981584	3.41080541895266	-4.55024076801832	6.17178099807934	4.83019662493152	4.70398068605073	8.17395127723964	0.510585810786285	-1.11821198517764	4.5961080631311	8.5323358882233	93.75	1	2
138	7	3.2555546277014	5.73892221491528	2.04618284085391	7	3.32633194292333	5.30896412058991	3.6672697832355	1.67760612580867	4.28671696718077	2.14159349118571	4.38217290977297	4.79773859610098	4.3168174206651	1.87956586397072	7	1.49233008647088	4.71166607100108	2.96983685485661	3.86984394445551	5.34859786595721	6.01549319470318	4.67513638415623	12.5537595347573	5.0995792085037	-6.44666772491062	2.17388759848267	0.727813990906623	1.44251453141854	10.0840381487038	0.857327703323166	2.62060290168708	1.98654135459422	5.11466511409418	8.48956683935896	-0.250292481860825	2.95074390241411	6.33772064312286	2.77902356221568	-3.20792933692081	11.1221987037714	1.44440044491872	-0.0490519288824421	7.10049871872806	3.57298094195813	-1.09418685651432	88.5	1	2
139	2.87670979960181	4.11961807613066	4.23360737637228	1.63742457434574	1.6826629845645	2.53161467823541	7	5.20069859657112	5.29294037924458	3.52137348485384	1.35802114368896	1	5.13513858906737	7	7	4.24474136210072	1.3001613862379	4.97589612639142	3.2967627588658	1	2.45982610518402	1	3.96737380005467	8.71250941686838	3.07702113521056	-2.29955224623411	4.46486419071894	0.963805121852752	-0.163537075410711	7.3459449379886	3.65939409211088	2.79592547707077	1.50828028951435	4.68892524867215	7.97980712087604	9.57058043409915	0.972885072925098	3.27819116282906	4.27349155099876	-1.41316731162386	1.55401868716722	0.49116791094086	5.5176562385238	4.34187339877976	1.25913367059732	7.79488585999108	95.25	1	2
140	6.33441549030101	1.98353416039248	2.64715792541929	4.34949142413014	6.79212259976476	4.25310934313121	4.20769052198304	2.28376552004292	1.27464671643897	5.85133343180605	6.97107747197258	1.54079433637873	4.87755996468903	3.80493253305465	3.67320295094709	5.05737428522302	3.06275013230601	2.35324479579205	5.23183699410907	3.44442394193334	1	3.47330151192079	3.82183220317166	12.1719347945767	5.64359675285173	-8.84023313362817	1.35154404732445	4.27429790595615	-5.28735526662689	9.26447395986868	0.092856479936356	-0.830456406641004	5.00754511277107	5.71079940461054	0.137869630797686	-1.89581454311935	2.96258170765031	11.6754259110122	9.19996988251358	5.60489434972509	6.73798588638218	8.76113494771367	2.60935195854421	5.38664176154827	-4.46730917122887	-2.35826020341766	84	1	2
141	3.02306416230238	5.45373041594743	2.46786965368089	1.55295566523685	5.73719256962231	6.40930470619759	2.86701958924712	3.64807671974322	1.53089985912935	2.70441631498944	5.33505981749884	5.97190259320967	2.54151237340242	1.76594843091639	1.44332370031205	4.28748424567696	3.07844208625283	3.87853152634413	5.88764418311904	4.00620523219723	4.40107096414286	3.51104381915257	3.85396656857742	9.74867617107814	8.84291279114177	-0.404149405941611	3.22049257489875	-1.01026635583475	-0.925801461672523	12.4003394996121	2.50528522192628	-0.0855797170911782	4.8006093860755	7.5785897779954	8.27308029618133	2.03663552341836	-2.32593360294295	7.28110064507452	0.46605103126667	4.85960423555442	-2.64313087202512	4.06794675738314	-3.06513678862406	3.26175546034293	9.03002481018468	1.00272449850393	98.75	1	2
142	4.1204090633274	3.17756904585434	7	2.55652070544349	3.36093984603374	1	6.95996119854608	1.22848790994481	6.5177086450427	2.3055234756895	5.30834701402762	6.26560469546124	5.80389685213875	1	3.35380701850941	6.7865211147338	5.54651630031475	3.46736579530604	6.73975152997916	2.51993661484704	2.26639466402257	2.54021975923363	6.28518166415682	8.99431464745779	4.13720063338713	1.49940786864364	4.12865326459062	1.84020715976074	3.96020500480678	14.0730387093951	1.66011300669115	2.1567414556061	-3.11647503119301	7.40982032140809	5.84278223861588	-2.02088871328399	6.13276259272946	8.4089177115348	4.05745115807803	8.04798837985531	8.03724241370083	8.31929987571793	-2.72364116473025	0.730602285867271	1.06452141621587	5.11772230640133	74.5	1	2
143	4.05385658097197	2.52263018496711	1.60852573803069	1	1.75268215675132	2.31624363115609	4.91849531814814	4.11965049932886	1.74035841014422	3.69562683569089	4.90082452527028	2.3086258073115	4.30239710777723	4.00287676519009	5.27555252075135	4.9091627101826	2.40742836769091	3.45446945123439	6.62641899145079	1	3.4918804143068	1.39211479131727	3.27194376407306	4.19191559861759	10.478339216874	1.17959512886937	10.7189880909307	0.403618705668996	8.79245611062967	5.19969951884315	6.88041501053605	4.97480721447823	1.66621358429326	6.06081483351871	6.15310269352484	7.84462126776366	1.96653842025967	1.19954269528793	2.87009283617627	-2.91544446063226	9.62395178682341	6.17162107661342	1.13675270276414	-2.11762957931045	1.97550243910795	2.57509867823649	85.25	1	2
144	6.13395213858644	4.76542194740305	5.48378133050501	3.17491927583559	6.47163030693256	7	4.32735826027035	2.01819381990974	2.27956195596099	2.33235310920557	3.83980280127403	3.30141601167626	1.01176015571829	4.4971603613782	6.32524724380546	1	1.41267748605015	3.76698710331551	5.71631466887233	5.29361141896204	2.64962506535923	1.3561013946808	1	12.9229158294724	4.23555687520799	-7.64706480265169	1.85102718470522	4.47651175565543	4.73169350484454	11.5011294350733	-0.200080397009397	3.32076448460636	5.92177502497304	7.93615175612794	7.94264535343358	-0.128910073454949	5.65509407832239	10.6627432581735	5.61735973484833	-1.54566280383885	1.72043905689094	2.05781384425756	2.89896314377971	1.00683155701367	3.39982859440313	3.98388338491823	77	1	2
145	1.557145008254	4.03407460629761	4.77754752886587	3.12857907410963	2.42044537535746	5.57030959250097	5.29283594368341	1.86618315276229	1	1.29126252995008	5.51578088685071	2.34585243152871	3.27796609998147	5.71556078411463	2.60822526002161	3.36820954195848	1.64143952499299	2.30782810166725	1.46111254668129	2.70407938291651	3.74525798313643	2.56816279059346	1	8.9807727030993	3.2207851339152	-0.308663329073995	3.84067343556338	1.27313961597536	2.98951017380063	7.96887195043838	8.06747064241478	0.601637482786618	4.49900987444021	12.3811324994277	2.55612526318442	4.09264353186235	6.08378332330282	-2.77463857716704	6.56846327555924	-1.21509590522027	6.38253404241318	7.53565465425664	0.466311576885738	-4.18180594101741	0.91475013726254	3.75021473280669	90.75	1	2
146	1	1	1.94490443256888	6.25591972405801	4.13457180057539	1.64640425761397	6.00554469836169	3.77829632779804	3.70614206928669	4.24670192077425	7	3.37797930069832	4.74635148951976	4.37774701487074	4.20121293808665	1.7299764148429	2.86121913015937	1.10143711303756	3.7673546395784	4.02017532026715	2.20691372116384	1	3.90110147649426	2.69419944076607	14.7859233428679	0.313806107677792	5.95734083393187	-1.2335793344829	-2.9123362269549	7.39062000782443	-1.97902269864758	2.7523537925405	-1.01968995670879	7.26907629037961	2.04347249253567	4.31833037591539	1.49869951227081	7.7150578575424	0.109619169716781	0.767292618320181	6.64248608855375	10.8210558632469	6.74545688108587	4.38958574987792	0.44963721599409	-0.486264727526849	83.5	1	2
147	5.21548733134948	4.54523140324123	5.00793250489909	1.84936022301341	4.46448856766795	1.92123756957481	6.99502377356626	2.75144087901389	1.16885159373019	6.30873124384355	4.43454249790515	1.46843291843452	1.77355762757061	6.61405839540894	5.44059566728134	6.13074000773694	2.71145734414344	1	5.73177469539196	4.43654801395978	3.87237432664743	1.13567748668425	2.47726438255269	10.232148881844	3.58011497953528	2.29789801179293	1.53523227118017	-3.32502380528367	-0.210186392868286	3.57340141790518	-0.274940522961992	5.75752552351813	-2.06506904430957	9.79773300953057	5.80244717540785	4.57516438305835	4.01146407890345	3.56534704478851	4.13712783049422	-0.482842319259733	-4.31540257913088	9.74180909642977	0.482304646260278	3.99142621014661	0.000903183498840998	0.937298463517285	85.25	1	2
148	6.59204588308764	1.95285590252939	5.5420243808048	1.84920409642495	3.91281528160659	2.52019469671704	1.37056709887097	2.85460539598028	1.11026596152342	6.42395860244118	5.39226365566591	6.65899089166645	6.65231884878015	6.67740464961244	3.41451723125755	4.05123293773239	2.82179805106625	5.85539310298763	4.05777013297129	7	6.28986801014802	5.88559672104734	3.7962920994537	4.80337764788198	0.862631781678705	-0.841411606262387	6.84627842897851	-3.68914237946061	9.26045094986325	-1.31215747358239	-2.20210821897052	1.99654277686835	1.51516787831898	3.9424807504316	3.54224931869642	4.90030048518164	1.30652331232821	9.6719493856969	1.52618740801883	2.18864309282727	3.98568194221892	6.76940199962145	1.62115948016994	-0.0553165823355852	0.483120613015855	0.872303941503094	76	1	2
149	3.32223302651744	6.81821813355087	2.19720839937457	1.58587342354988	7	1	3.92367027860613	1	3.6569484772953	5.93290078277417	3.90132710618166	5.27566115569123	7	1	3.41276764117284	6.23509071891175	3.75880154811058	5.11412077599369	4.01106512619359	1.65560087415444	4.80948391160843	2.41030888410945	3.93095934162988	9.51563788132598	0.707779132703248	-1.08903481711377	4.4994830248938	0.172303229486782	0.0246161218347852	5.98829142862675	0.601294669526813	-4.6861388399859	3.6900477893341	9.1719888265807	7.39172908449259	1.76890974900246	1.03567856278253	8.98736074385803	6.03717106471745	9.17081223640109	6.80943595769969	7.31366576464674	4.00764035349961	-1.57444514221959	-3.09023747728195	-1.25662736421515	84.75	1	2
150	4.97832071871859	1.6178378436825	3.41132959355169	3.42465979402548	1.9514162846008	4.33451396384602	6.7538223584752	3.9555361504276	4.16049121173512	6.1931384655342	2.53780019956753	5.94862574143266	2.70263942861996	1.23234867941511	3.0557932263909	5.58750716463389	3.33032286061255	5.78940496870866	4.24159196257744	1.57406130361073	4.30508048241567	2.58682633160033	5.20965674773643	11.6589203545947	1.07674077777548	-0.84294359517928	3.02205306852559	-4.77681038225321	1.85732315552616	2.77883298723789	2.37351111822011	2.32576667447487	0.274350587355759	3.65787253851953	3.42074628945601	9.60404516472608	2.62434298712073	1.4628145458502	3.41085728079777	3.89823708543266	2.30244414680758	2.63252390666946	6.24574837580466	5.45116970368791	8.16272101238663	2.98375201020046	83.5	1	2
151	4.44901337629308	3.63140248666428	3.81273154145677	1.16561858621718	1.85300706653323	3.53537340662023	5.40245331783348	1.61878665837895	4.9731361306283	1.82106559378819	3.49089038527844	6.09363432578223	4.48269622090333	3.58185768430459	3.62456459458019	2.90017626494849	3.51654379739499	2.74737422628019	3.67869909559688	5.08192001785734	1.33795325677625	4.68957670994879	5.40016526372325	8.81468287238735	6.98756626735943	-7.32897585350308	1.47548941341326	3.23721003148881	-4.56260354219399	5.71624031757898	1.74541996806046	1.0596922755959	-3.32329979924916	7.14285597152406	6.37079488345609	2.27920831498745	4.1412381215927	1.93296065240509	0.429812182606562	0.0720782096874957	7.63042555505672	6.63594985842682	4.75329222325287	2.02239507360937	4.47189635174159	-0.943686803189839	83.25	1	2
152	4.36135402970621	4.4636858031311	3.23504270180845	1.99202426681058	4.40442417469626	2.1865911050661	4.21434430354053	6.69919561817609	3.41551976487738	2.68853927331341	5.69443513709321	1	2.33197208113666	1.71435010854473	3.49827684679505	6.57488423856047	1.265828731031	1.97013904454229	6.54536231745594	2.84196948420195	6.82188267993626	1.11859397875552	4.66225892301608	6.9129566787785	1.79358073275289	1.74304339726262	3.00700418836483	-3.61183306396252	2.31972080866596	13.0120247367186	3.57202708367963	5.74541268741763	2.77080717690992	5.96513022823346	3.82180201963771	5.77378573453499	2.79471153977171	1.40229221477123	5.72421411312017	1.15862970100884	4.28507912310084	5.14415672333981	0.0464116750983065	4.45155274971214	1.20639533170521	0.881624628832444	86	1	2
153	3.8172965313176	3.00327308752368	6.72018559297279	2.67607420712012	1.95915098347938	1	5.82215368822381	5.66227215071246	5.47556237785256	1.96207958128558	5.24586646821486	7	5.16996148925991	3.91653461200062	2.06447492013109	4.10353899086356	5.73801241714516	2.86262296467318	7	2.53263658262962	1.96592240619219	2.91029509124411	6.70014841676906	8.75128282269704	4.82352527837057	1.3643341361735	4.14348725241741	1.5996527548449	1.35156962519721	13.7584894098212	-4.37516864481059	2.1126672412339	2.24203348615462	7.75855690901678	4.35808540083872	-0.421243057707138	6.1104208593839	7.96121044219459	3.74726491650967	7.53321047014543	8.00289598854108	10.6016926799291	3.20931530298975	1.94419829269074	-0.0148253495878865	3.47720696490577	79.75	1	2
154	1.68589484037363	2.95206812844767	1.66893402339997	1.41655939423029	1	6.49673994513781	5.70251442461027	4.0046733236337	3.32712330718027	4.46431359296617	4.20885544563307	4.9973296643873	1	5.12371351699813	5.60999441336612	6.23353449383174	5.77094292368947	3.3317946081255	6.55276111387496	1.90918241108071	5.727724726377	2.85937840098903	3.96652685926036	0.055422594757607	0.383188615262988	0.643820588934901	0.373860690117039	1.26311934305624	-4.92353443805309	5.10921494649864	-1.25789321803027	1.66551580539842	0.881384449755707	3.10056053312394	7.43632554163676	-1.5748951867156	0.952794510551514	11.9397345193326	6.93889422327771	-0.907613069206873	4.92327470606647	11.4457779590874	-0.146094530505227	-1.43794743337028	-0.313020339372035	14.3643331143707	85.5	1	2
155	4.10567037165199	2.30108137192926	1.33297322820493	1	7	3.70165677592112	6.98434891940823	5.24730535481795	1.18139553643869	1.19084343491277	1.11362580916117	2.62663910682399	7	5.32306346251182	3.95828216239467	4.89396055601953	1	3.35526484596874	1	3.77925603289162	3.17587216366592	1.80658331564625	4.414890728614	14.8416684306242	10.425417176393	-8.98326068567969	1.36583561772173	3.67534187258638	2.88159029464616	7.1807354942846	2.18035303595917	6.20602992600408	4.10163317186591	8.21780065245049	2.73095396847157	6.12025167828174	4.6367457965946	6.91616260204845	5.36026447083911	4.08860347916912	3.4851377179957	7.04319595098712	6.91905310470714	2.32520121862194	-1.59036654746485	3.21872170410263	82.25	1	2
156	6.09829036982249	1	2.58423333110508	5.42400444477509	6.43596290942124	1	5.08120874091527	1.36780338876137	1	1.41022458164036	6.99599329530634	2.49000874015059	5.61092236485219	6.807890097837	6.27193096956564	4.13816491011206	4.29433580251005	6.63602443531522	2.69485460319085	4.26465942939497	1.81755677045055	2.37558255065144	3.44637374774612	11.6640336548345	6.64830653768415	-9.15220504869986	1.75975886648558	4.16966551721527	6.31793861134847	8.62989675987557	0.511440620090077	-0.391842051903253	4.65791107579492	6.99064188580428	-0.882465395677015	-1.4994414295537	3.60958931623282	11.8357708395265	7.5406249144994	0.71469375994677	4.2410135923326	7.93045281552559	2.15651696130821	0.353128059015912	-2.49828772191925	-0.909208518299909	77	1	2
157	6.64436571888246	1.57370297061619	1	1	3.790438148463	1	6.26115712333948	5.20098081636626	3.39119587380584	1.74003305468965	5.06021329128114	3.87584575144177	5.10440699560548	4.90829050234466	2.03000620117142	3.36356031430164	2.05992671124512	7	4.26467367002926	6.51142587212289	5.04076676149355	1	3.24650441834413	2.30885970007887	3.23190389094706	-0.000475218761752494	-0.351089616688605	5.43516138977193	6.60440077034325	10.0237655206681	-0.794510996283688	0.777131218102847	6.66780042971359	6.41885522951219	7.28021390841798	6.91897500543993	7.17281987857658	8.30440449090793	2.99529005884742	-0.438193159833759	7.33962145106237	2.18140232510606	2.74992529039252	5.04142422618716	9.54079389530554	1.49721968002848	85.75	1	2
158	2.26925808724012	1.25666834979566	2.48954993735332	2.45425355974437	1.48424406764821	3.56885548355433	4.46022820911634	1.79760015208534	2.58816487260283	2.36404989342149	5.12743706716063	1.98256141410482	5.07204430045537	2.02216787884484	1.80992493601355	6.45733913664268	1.7137288015055	4.94879841734981	1	2.10797275683471	1.38876893462127	4.24499319790454	6.00074121482835	-0.278701780825304	0.0611740227976163	-1.05929317497534	-0.269899820193209	1.74979089088303	-7.52672994482372	2.00252846746776	2.83035640524383	-1.45049033922394	3.85300634537425	11.5531293260184	6.07965148733186	7.36805868959578	1.02428257722042	5.84690365787137	3.62412846039905	0.769713900495713	7.47495550266351	5.1201226213701	2.23217140846086	6.3830913352972	9.5491614919545	3.30669409226523	76.5	1	2
159	4.78817014921156	2.79650075466278	4.91144144731733	1.0032038827464	1.91092301221441	2.33450301147029	6.99045468411143	7	2.48848157905825	1.72587228162517	5.88105967319911	1	2.71688882464175	5.19703596435331	3.82415879277929	6.74340643027418	6.44681778139935	6.90057439631495	2.24214096201291	3.92495207526609	1	5.21029979663442	7	8.85713562049327	3.37644960689117	0.657073759067477	0.117927330914478	-2.57724469555664	3.42570161701043	8.2591389295203	3.56135626104711	-0.412841090988539	3.15083379941727	4.43753591769697	3.7038223853888	6.04457244716129	1.53380745925326	7.14758103652721	4.40844729000405	2.28881125063359	3.18567110469368	8.9847516469326	0.0997343251738105	4.98494545106609	1.64460292789765	1.18006320100558	101.25	1	2
160	1.27233341603353	2.02677340910958	1.15330519315105	3.04568613165588	2.08492764938982	4.60650255472934	4.64603811445637	2.73323035223146	3.66001022624748	4.64126786220461	3.58800298741771	7	2.4842074554295	5.6351215926588	4.38435150034059	5.34193345293829	1	6.22591285162159	2.43730206842097	1.39033386753123	4.5777552277847	2.00754873370969	2.6519371032175	-0.403664825418318	1.95039225093299	-0.971018369404626	1.21427495296027	1.34792352597341	-4.7606049604405	6.52676288613398	-0.534635278300444	3.33922223595511	-0.351114199012736	5.25907474775178	1.00275216322127	5.89441507493224	4.72780722587004	11.22793227305	-0.133039078910544	7.24653404474385	1.77409474931441	10.0093825178347	7.39277857916735	5.00976850235253	-0.431417252456099	9.18277865539872	66	1	2
161	1.90113242835332	1.00436029521891	1.07065610634884	1.64778741486415	1.00707129757305	1	5.42532948015762	5.71262406155335	1	1	6.08694875840396	4.31316611907674	5.86480203786652	4.14440213023186	1.29586455138517	5.47912871695592	5.9766872894743	3.28991410261386	1	1	4.43573620771743	5.71096025179974	2.04937735722379	-0.527723059061098	-1.27433034657101	-1.07585800397846	-0.446831776327998	1.74837594448203	2.47505398143302	5.84627274766767	-0.265743332936488	4.08799775239909	3.56338761339179	12.1980866285014	4.81159651064727	6.35966708727442	4.24493903548382	7.67025551826947	-1.06602182355971	-3.00902883324456	7.43145447039436	14.2946798146297	2.67811936170612	0.287334035498569	8.28525618524434	6.82141747656774	75.75	1	2
162	7	2.87602626589382	2.62055886891112	4.20021226551537	5.32485767832966	1.55620117584184	5.97490276838858	3.87580699175703	1.19968858505634	2.51371085659294	5.19607925662817	6.76530320213105	1.86208742241346	5.59263229087037	2.64916913221743	4.64660778577076	3.95526557342641	3.93914858411459	7	3.51815226816267	1	5.21181375789318	3.13471568413359	12.0580167617382	7.47412368272053	-9.12451378066234	5.41136967318955	4.92321707304766	3.41187250735463	1.35920802944229	-1.05758323641824	4.82518113539469	4.02456140553082	4.27220480982136	7.69019292485696	1.54769011859031	-0.950483764017553	2.8529243362713	-1.22190731137594	7.13840209313975	7.35658066577246	1.78695831968183	0.0975961439970616	5.75706510984365	0.723373125857333	9.65990000891247	86.5	1	2
163	7	4.18752993472297	5.2524956071788	1.68488034189663	3.64274858840936	1	5.93864557951205	1.64138564850836	5.36070730061669	5.2320374078478	1	6.78572757487007	7	1.80447314195165	1.54149290213294	6.93528021070252	7	1	3.46148519653541	3.07413730154448	5.23607794112517	2.69689461827264	5.08082823468618	8.96818928925119	5.07355222383258	2.64564701754108	-0.298662793756623	-6.26229694695287	7.58853204341724	9.39851950306047	6.45513472814147	9.71620363744724	-1.61028914456193	-1.82840880204443	0.802952415018789	5.62238901851681	1.51606306304294	9.52207019569816	2.0032203885295	2.05427660185454	8.44205431304258	6.3595427212956	-0.166756765169275	0.914824088541376	1.10284401314202	-1.82523137786867	82.25	1	2
164	6.00517006505887	3.75168039313947	5.58583576988885	2.0516748096563	5.49362513140307	1.87981687645987	2.90193133168311	2.09576980342426	1.56107684728578	4.85819261977563	1	3.55635775772577	6.68606127776137	3.24200349355654	4.80649785212667	7	2.30080109766447	1	6.14822642238719	5.12938469085167	5.15569920773683	1.48203343573572	4.8914985623982	12.1859741729596	3.48427822114427	3.49576979769609	1.57275418059662	-3.30082343682236	-6.49306617020234	3.88697571815412	0.0681573516814899	7.8479823840585	3.79217614712645	8.96296792792683	6.56688438024324	3.86236605822909	2.6713499946389	4.54497772759088	3.36393418596947	-0.804443794096054	0.82292629066788	11.8015638657847	3.53242088202673	3.78924465365924	-0.776405729952209	0.674944071214279	87	1	2
165	4.40769749844392	1.2296899225358	2.10639879011473	1.91769591908858	1	3.08292336888078	1	3.17059133587536	3.75425928939687	3.35888946578463	4.54937332325705	1	7	1.91111490741482	5.20208056274108	4.13298014161217	2.97614119811978	1.87696076783965	6.63331790100936	5.43185715277659	1.31184685479758	2.52707568941166	2.48388223042822	11.3956639068476	-0.162634573468823	1.41814675062024	2.45422790422919	-4.20690444313988	1.84378039243259	1.6719302343229	1.76123030997425	-1.74889760460319	4.43597316483119	6.80240018017751	2.06752401861618	4.02006944215246	2.76944448960404	5.45851867684105	3.76663750501868	-5.11764753858957	7.66724571636038	7.73811288414045	2.5753782030197	-0.157878143951638	0.372556066203097	8.55662783492778	79.75	1	2
166	2.5957899264728	5.42543657607406	1.73673872625427	1	5.98659948269273	3.88010659313343	6.70493164015278	4.56666771633564	3.53483693381795	2.25111519948711	4.03270857485791	3.34430800854736	2.81327727656356	6.62586543311913	4.51219178563907	6.49536095642991	2.32937745142217	3.30422725650518	6.53656333321383	1.05502549384364	1.32808828071827	4.12369902859715	4.7474670079433	10.017250940722	4.73587862431287	-1.54130414719178	3.20517629083072	0.105466857697602	2.83735459833105	7.63943615639106	2.74305615985138	1.01959391855479	-7.52799115850657	3.65533914851875	8.51208676755274	3.78496341342812	4.15844630658679	-1.3170958296534	0.272220555414043	-3.01268506645385	0.853367281468424	11.4656613531227	1.19827980902566	-0.844958895743709	5.2362568800326	2.78020894077814	79.5	1	2
167	7	3.8995365512827	6.99351547345769	1	6.23505477512382	1.11098019628243	2.43019452167912	2.53210066097356	1.40861444751539	1	5.1373026953069	1.88804178048365	6.33472675579509	3.48944348093438	3.69856274686332	5.538370716703	5.04447956832559	5.07654311568802	6.50357312138087	3.1645767484965	4.04391700439364	1.59524837939512	5.23471564251427	10.7845627028129	4.41161104879195	-5.43037717748002	2.50229396006661	1.02030083042434	3.85972510893801	6.59590767532595	1.55900236661635	1.67820535741914	6.52052205572937	5.05771745066431	6.58956021603255	7.35598689621407	1.02911501701332	10.4285320955856	-0.512452280746809	0.478808323612272	8.43004541653326	8.24187558757646	7.27121330745972	4.02144550136578	-2.27526807311301	-1.25504299946622	87.25	1	2
168	5.41293579886772	1.5784706954843	7	1	4.1934753505938	5.658618759631	6.67983274581068	4.87050948827301	2.69288111081993	6.60818504236975	4.83183989620184	4.92197446629465	3.44313366694896	2.8634837740662	5.05093895779754	4.27051961141085	3.44542944759765	1.34906538410943	7	1	2.84849748237532	3.26214216587096	2.60016320624058	5.39011697272772	3.07400018505754	0.78975976388755	6.27314946355239	-3.58358692853303	3.7616401069211	8.53259493157703	2.05571476084059	4.90434271869627	2.93587676671162	5.96793628471808	4.57067640487354	4.82095706988999	2.80993302480594	-1.88654837054596	5.57985275166924	7.48536034699875	0.386945751367075	1.48300802046459	1.31100615341054	5.09790146257359	2.70785931564221	9.13838338754382	79	1	2
169	6.70719516700463	3.71959892468463	6.05363816946745	1	7	1	6.14580361834935	2.07832468745532	1.8068465753706	5.55821796617806	4.56541383426068	1.96194943051679	5.62892163667563	2.82287908709782	3.12271411942676	5.86286371461474	5.91267035016963	5.39621620658961	1	2.90103733525894	4.4768641849727	1	4.74369148093399	11.637199046792	4.43525994858878	-5.42695426562694	3.47774715115613	1.9529790397942	4.24388215396773	5.44717577363639	0.129312583652833	1.89380882195313	6.47685129498053	-1.15762374303597	4.96460022159855	7.73820201586425	1.19452616414865	10.6291235723358	2.87506560430572	0.873971113055972	3.91973106531937	7.16370164591067	5.0099706142985	4.53478698271536	-2.05464152015863	2.20704796686889	78.75	1	2
170	4.5515691439404	5.44014709862707	3.81155352446625	2.30524842204947	5.64766963674319	2.60817759997892	7	4.73764824563215	1.62238554085577	3.87968264580281	7	1.67387183929973	1.40004645024221	7	2.94665999799007	7	6.78236873296817	3.32858625140148	6.78123421949031	1	2.31222848401943	4.57493380431784	2.98465716436005	10.703798988827	1.17600504793424	-2.12830477193196	4.09940282593782	-0.458278803881723	-4.93552028349203	7.57454694416577	4.92397881919612	9.63394018591092	4.31468486004614	10.6658296472612	1.61795184476802	9.79447197066027	3.4826290342191	5.77545863462017	6.76100257368489	-1.21327839051967	-2.34716348453605	7.80171920055174	3.93769274789182	3.800727715791	3.42897295543678	6.92495202635134	79.5	1	2
171	2.53356813161617	1.21556973538438	3.04928235928422	1	1.91478506997207	3.89685896396889	5.20304350228662	1.21409932746803	1.50390697259748	2.62118524209311	7	2.05988844760203	4.46149632265124	2.58045876240634	3.53947220273567	7	2.24458224308463	4.30848305619869	1.16517285257494	1.22871618754699	4.07660749872241	3.55550556622877	6.00938492493391	0.788268744616804	-0.169598902901837	-0.874395503700339	1.34385660876906	2.75190576229982	-7.24501133600602	3.09847698826665	3.01114874153102	-2.08714659884116	3.86178834831167	3.78645896035417	6.58371423719005	6.7635578349375	1.78791505011837	4.85383043682091	1.74124429967946	0.321656853141811	7.54632665163665	8.37020176537932	1.08179954613214	5.80930607444062	10.2627806587334	5.4676705053475	77.25	1	2
172	1	2.39263552195737	1.03775050178666	2.97546529348818	3.71263573551439	1.00603524602931	5.77922247501021	1	1.97383818833393	4.03515715357774	4.31332723898674	2.38355713699823	4.15359725044693	5.52443654262664	2.7156452447919	7	6.54917236532186	1.16367653853593	6.65152307475816	6.01677802552214	5.00907492479938	1	6.23590942262287	-0.229711926865797	10.6867871573888	-0.47636653062605	7.36088502661141	-1.22324788956016	6.91000629381724	2.3939779173091	6.46671448970469	3.35001379137058	10.9658539394368	0.715563567080027	4.87905349289388	10.7438589745178	3.0044990608568	11.7566226130632	5.63338962688557	-1.54549665115979	6.94042409777493	4.93366572019908	5.89880758881256	6.05076047199594	7.42881415059176	6.47913628620314	75	1	2
173	1	3.04094707209936	4.28167078858908	4.48540810306173	3.6069366037992	1	1.02996607696586	4.45604302933175	4.3117511137705	3.04326529585661	3.44761309147437	2.08896748497674	1.02744886155083	4.9255905581236	6.86543913154141	3.25512523728589	1	5.32483567135893	5.82496369496361	7	4.77421842524246	1.56199942160095	1.8028724509467	2.53382902870627	11.4629667730305	-0.274400769262828	7.76788227263193	-3.08814748616845	-1.33677054437877	7.04601826363432	0.629447138093002	1.2602504541953	0.532193001055565	8.32077459733726	2.50705466082798	5.89510272522718	2.19945035565244	1.47816573102923	3.16092575172899	9.19345043073334	-3.4035382020556	9.28743774066339	-0.817314830403139	4.61485083039117	8.06235220463084	0.208719184858846	77.75	1	2
174	4.23130231677046	2.70956339592304	5.63483435763424	1.84301999515762	3.91516533184753	2.84326971839569	5.20706276637803	6.64667351527654	1.80792270251315	2.27737192492173	4.9836951549583	3.02494389867823	6.91077239431807	5.07524192753864	3.96752169858499	6.6062039904204	5.55712601794049	3.6257190990033	6.12493688765836	4.06514863056725	6.38384592353471	1	5.6996463214484	10.4836543327598	1.00057911134985	-3.10142857739367	-0.142804955760515	6.41033566441944	4.38966143706091	9.37763495895249	0.801436786412446	1.47637097672834	-0.377218593514593	6.2791769050994	0.634323500370018	7.04984063046777	5.33338407451338	8.91554153097091	1.19663662966222	-0.818549386562169	3.61907020082941	-2.42021134984943	3.00772930256384	1.29512878443249	6.65663355975114	4.93631656547313	84.5	1	2
175	5.04275567742611	1.58323917515755	3.08540759271177	4.46295412650331	7	4.85981832057957	5.88550313085314	5.08009133701605	1.68461433771777	2.3101562072207	3.84795779993047	2.78399956082408	2.89812438210698	4.43452575798568	5.88987705757112	7	1	7	3.10831581424282	2.48841350550948	3.49030310795511	3.09630320806642	6.02497016309563	12.7288479028614	5.41663789432395	-9.51044136158044	4.0829365464893	6.83515083044437	-3.09617465924219	6.94946563326615	-0.236631131826557	1.89932969309079	0.744076482484475	4.25343836425664	0.725579308989647	9.37612419486698	2.18791986675575	12.7864265205192	11.3870015665548	6.16412076906901	5.05721414823269	4.43608289087537	-0.387719209666265	3.27038156938144	3.80844442565419	-0.914598694308519	63.25	1	2
176	2.64329919915551	6.01475323316719	1	1.14589221072408	6.69925597891508	2.87198421220692	6.59491722304954	5.73539182684837	4.03961945186015	4.46853661240537	4.10850209986856	3.25585852694029	2.1849140927087	6.45302332734334	5.26975596333154	6.47622441902568	1.30434120408402	6.94373183647573	6.05193785958128	2.22501702910888	1.00133205265911	4.49788463624461	7	9.4167265224255	5.10374032080997	-1.62912682199092	3.4026690181488	0.151958120731939	0.249261675612599	7.01323591688525	-1.78331926529844	1.73003534554353	-8.10399436008133	4.51794256076917	7.6412321231151	7.04287589235804	3.50928364026103	-0.435280225656634	2.81215986671262	-2.73857631213259	7.6524563041196	0.383697632982135	1.75412189678575	-1.11048082367266	4.22162612312565	3.01007551490577	67	1	2
177	1.99658773892052	1.63656425136178	1.79621388264259	1.68344568967701	1.58174656033409	1.69894016638862	4.7183801931682	5.86501953512215	1.30564502313421	1.60553720699764	5.84684971764816	4.63990623918077	2.20110930767921	5.17971725920103	3.94927569049872	4.87938979474915	5.98257060553991	2.87247371478976	3.38959933665545	2.19743634187166	3.82236225821545	6.24293089636507	7	1.05103729868184	-0.98732337178569	-1.73543482258646	-0.286557017955455	1.40196006965098	3.30366119173672	6.30908894194146	1.59848153193284	4.71034192712444	2.44781680190552	12.2192049515432	7.23418739126991	0.681446685964122	3.39035220434627	8.36214203458545	-0.785641308216388	-1.66433183634692	7.57728809652334	-2.24283245095585	5.45632645214612	1.32225266426698	0.777428227762634	0.559533904324805	86.75	1	2
178	5.98874119824663	5.83425782240426	6.27469550487779	1	6.78632752892655	4.156165786422	4.76361629605269	1.04444417471922	4.07277030615417	1	5.31917431077595	2.11728651412613	6.17679802103431	1.66713854726711	3.83864997312689	5.40176033186778	4.6129387706795	4.34252469420429	6.01184441355798	6.00650539209803	5.20639972810351	3.80489531861526	6.94859091882554	12.8268961097204	5.01155470984596	-7.40203626554684	1.57387235616661	0.67761405676978	3.21176795673366	10.8291189655444	1.3735526640442	5.12118374923238	5.94954692713696	6.57958179559451	7.06868184556741	7.12957791704538	-1.26539261167006	2.21375092308921	5.46371877253492	-0.651523980650982	9.70642153523336	5.29664354894503	3.92830011738401	4.58870452950783	6.2823511405439	-0.102119705457861	63.5	1	2
179	3.61206862816619	3.72902157453609	1.92154128686376	1.48477052777637	1	2.58686528396542	2.11761645515637	3.5064958035256	2.16785998970108	4.3336293426074	6.23173432004262	2.49981867384347	7	3.72095332210865	5.73784928139119	5.18876599385674	1.1971514019512	2.87109256182603	5.01582515553399	3.26886341359546	2.15436380857642	4.46250277866445	6.2523445010222	1.91087939247387	2.93129234078645	2.36899763462103	1.38325684866758	3.10749351166612	1.38182092012786	9.77700674963288	10.1821609176466	0.405604750544844	2.82079546875722	3.99837185433076	4.29137982848651	7.99365831697156	3.60417060735863	0.911277728690037	6.69424442566069	0.0838167964490764	-1.78046928955486	5.84569057774925	5.70783739670521	-1.15747144849106	-1.21345121853864	8.62038018240653	63.25	1	2
180	6.63847308062076	3.63133304242321	2.43250119039313	3.42093842025107	5.84899726590698	1.14279333949601	3.06384476240836	3.14302840700754	1.14504454141631	3.02164476913432	5.49277824930372	6.7546336995862	7	4.88953522893247	3.13518459873144	5.87651150031156	4.71126901865306	3.18912338033808	7	1.28417401651575	1.4907310352024	5.51243260538434	4.38761010897506	12.0071764531818	8.20955300521461	-10.2814141800458	5.55033524501047	4.37577496620244	4.14474488437627	8.8831822572044	-2.3048965498806	2.48001535877772	2.67359336186833	6.41148169802459	6.95136834519123	0.785620559758893	-0.903966281053617	3.69300923493398	3.48875389111943	1.72937024993473	6.17125959997111	2.11810781943003	0.716848865724889	6.4985331067723	-0.154498751403119	8.90707551259262	90	1	2
181	3.61802700905759	6.40234644657579	6.65380778998304	2.89970369435756	3.64140508573287	2.16878420692316	7	6.91374215241083	3.70551647872558	6.92931554235185	2.91744103185665	4.07382393359966	6.94344908905612	3.13078584764813	3.57633069661153	5.13786382378996	3.71005349199676	2.64667455545728	5.55066937917378	2.00792658951119	3.34353702722868	2.59370431214484	3.89136694912701	10.6485634020735	1.70058119045029	3.60412558721792	1.06772598538903	-2.58158113983928	7.45338080558788	11.0508942870495	2.17958308890455	5.7706239451759	7.12523010704914	4.12767505558705	0.927519631023515	8.06493577882505	5.23828149116547	9.35168925209932	2.57532646778414	9.78811431597643	8.54372856325953	5.95635842936688	-0.15281807097918	4.23630373503438	-2.80310426735159	6.61216015117591	83.75	1	2
182	7	3.00588936615376	1	4.45226382837632	3.68902897750315	2.10888298348849	3.54571177865285	3.08968287111449	2.08467766338087	1	5.13102065350457	5.55863388166805	5.84738129719345	4.33057396056954	1	6.79650823393516	3.349407711763	3.39375450359034	4.16810892291023	1.44153676328346	2.42882231546415	1	5.60913352201066	0.329581015047599	3.66184285848456	0.628858729112991	1.27214040990184	2.84334347595969	-5.37650756739428	6.99680479616681	-1.46350316692851	7.4232221152928	3.03411862886812	6.12557565952849	2.79435724427988	4.31786488262344	5.60767841055796	-3.30074312841821	-0.450972597957324	8.09593168978834	-3.70767506554088	0.258740936568921	0.468332237836913	2.34266560459904	1.28832486426652	3.36498891356628	71.5	1	2
183	2.56844397471889	6.37162786914012	6.28888790606789	3.39397172436508	6.35571958565573	6.10554285386342	6.37140619489111	6.30868860914203	1.33282087671567	2.47450841875808	5.82609272602653	7	2.4374210825174	5.05038681854322	2.11671575488737	6.27481695519365	1.01865894518868	7	1.20484685495089	4.96962124040589	2.69438332736014	6.64011773817809	7	12.001707117911	1.35338848266841	5.43794668857713	2.18534479150616	-5.43317688351036	6.39814921398739	10.7103424740034	-2.55414862273361	2.01505468646175	0.579788795460449	0.57578862923743	7.92429036020311	6.49712712972681	6.03475789001845	4.8305420890799	2.39223278207457	1.81326836808574	6.82966514573619	1.69970744128313	2.37518802757749	5.67693924720792	-0.179544379779019	3.78579972898752	65.25	1	2
184	6.46737797977367	5.604418382747	5.48592310784631	1	5.41336298792972	4.36095504034782	4.0248492084295	6.40318369058167	1.64863818506999	7	5.76533565185815	4.97463222872349	5.85189245727469	6.6237129570144	2.66127129693758	5.49666767053286	3.62947229618192	1.52861840815806	3.19819582750175	2.99109498879921	4.89802262224986	1	5.4475420448932	13.0845129144879	3.17584457482774	-7.29228034177715	0.719767106600391	2.22911482483619	-2.01024356506753	7.26464263707721	8.08476432117998	4.90849457514326	2.53610029520402	13.7524982767987	1.07483018616257	-2.93495921738147	6.15817301263402	2.6963277394571	-0.81379141471387	-2.8304315818113	1.82982143108969	8.05103208217196	2.22127947891695	-1.94653844191579	0.896693990760671	5.52981429382106	85	1	2
185	6.74935257882713	1	4.30178563445937	1.75419656377138	2.413847544401	5.59668801769456	1.65101569704162	1.75775231809552	2.52631290992272	1	4.71476316206374	1.40204753158097	1	3.79946188059826	3.68469833193247	3.86494725841845	2.08681276808501	4.56909175918609	4.46967508679597	2.18370678605744	5.41845519724145	5.25468724852139	5.67660035793627	11.0653474275115	6.76904351458242	-8.30853166296647	2.76959091297635	3.82592093390703	-3.03661968687247	6.5632486173192	-2.81514058523139	-0.65395286423216	-0.403703815961911	7.31269654221512	7.31206903197384	4.69201776726223	1.47671014713003	2.10244883149306	6.43071613573777	6.7503882066376	4.01042380987663	7.40632965352483	6.41177903017611	1.89611018890812	0.487980021051889	1.51575049442331	73.75	1	2
186	4.02966157484964	6.97505018343821	1.44494297179353	2.25777750175452	7	3.43469239947722	7	3.61986194722105	2.78621207818675	5.29267350355913	3.75201161416289	5.86158247750978	1.20271578715649	5.39639935586827	6.705209090041	5.41429418309295	2.05736832320654	3.91219395095212	6.23926654537442	2.54766472657598	3.33907881255533	2.53032873192814	1	9.31913990211392	-0.107913565471763	-0.70814362554195	5.79856535235084	-0.880517217200756	-4.26525639891175	9.17667259793403	0.839987467872477	8.1974638752336	7.83517058213999	-0.795994900737227	5.2018709015753	7.33142881701495	1.40378012566364	5.71945311139947	3.50472657052931	2.28605595452042	-1.21693978957403	6.53186828184349	7.48554633537946	2.31878639808046	9.19825778512985	0.544199057659499	79.5	1	2
187	2.48788029204061	6.20784325127264	1.73559126467714	2.5385482476106	5.49097414691561	1	1	1.68735615872549	4.29912124002978	1.02675922034652	4.19508226196427	7	2.63733177345701	3.55218919478216	3.02371710405116	5.4960856543615	1.95570627522582	1.27953287636207	1.08092396971816	2.76281166398788	4.48290492973689	5.38663838497581	5.08821531240228	11.1937365870498	7.76242521931781	-0.738445552628144	3.14468418366498	-1.29481641401377	-4.68417852611449	0.669340192391575	0.660200311822956	-0.724217871321841	4.83973461609565	10.2905718872835	7.63057950773101	2.57810709452115	1.75929187395709	-0.671465085977367	0.124403116685174	-0.186520213419175	6.29652674907932	6.9129063821199	6.66229493890685	-3.0263604854727	2.86856183636264	3.37175058142376	66.25	1	2
188	1.2593108847326	6.79885152554234	1.3831268135284	2.4010447343324	6.03445044941914	3.04778676839751	5.09105682236785	4.85645491774208	4.27447745401338	2.24318893018847	6.91809501606067	5.890660437733	3.04399765285021	3.53392905388427	5.32276756116147	6.8079269809996	4.07147091254134	3.86561755035608	7	2.40965369013154	1.35368809431971	2.53013228208034	4.11440647935831	9.88542674304523	3.02737379698664	-1.13399311130722	3.5406762353117	-0.189036233252319	-4.69371768604433	4.08736658868334	6.46283903797546	3.24350583380883	2.21620391330966	7.18406906188087	3.59363376868716	-0.204907856595347	1.70157678855102	1.11744344706218	2.11585649397441	-3.09511964199907	1.89077461609117	7.8988367695784	3.27830764494096	3.4168096074618	3.95123054580186	-1.36660329402612	72	1	2
189	2.48985410929274	5.39709477437802	2.27996867152093	2.00672612594253	6.12855289239175	4.30353582184255	2.34986972924728	4.18823689963287	4.24406319942219	1.32117580339971	1.02107577525444	6.77752542101963	5.80165700622893	5.74735589973534	2.71952677085185	4.28645713622922	6.50542403126992	3.44803196461058	4.82685873806627	2.67935640254681	3.19770836923291	3.97403719550989	3.52949140899798	11.9258813737149	7.07284026529715	-1.13004047634406	3.60001468076251	0.0263093514166646	4.84129362596774	3.11609810244518	-2.70749930098804	3.47340111459703	2.54230945784654	7.51203927725066	6.88093486011204	0.234160015771228	-0.81248335729029	3.54014316912553	7.00635198062453	-4.93755796301079	8.21387337952501	3.21473198734575	0.00186070785944661	-1.00805773040771	8.9156476663849	14.9262551078925	67.75	1	2
190	5.2957217559766	1.44691146511105	3.57108780699276	3.58630524612642	7	2.49758377698127	5.46118342887235	4.61521759190904	1.70502829321982	4.35476396740753	5.82379434373252	1.49129726935239	6.78536178254456	5.81554585320913	6.2856230418005	6.02402109632425	3.79923503422711	4.68762914089032	7	4.59104138802386	4.92426384228562	2.48351666061184	4.27556422524848	12.3313815677805	5.48038333929211	-9.66572202010842	4.06061479691762	6.58336654653066	6.66774606732195	1.18991282514126	-1.64060189783046	-5.10489938052559	1.45737389577074	5.25893136473043	6.29964975808003	3.77527484168006	7.27952141468329	11.0304725266423	6.34023296340346	5.62517297978691	6.73982824414446	4.26264315686926	-0.217946488607042	4.55959646043522	-0.924383310848798	2.59510720683275	67.5	1	2
[truncated: 5 more columns]
