# Supplementary material for: How Are Mate Preferences Linked with Actual Mate Selection? Tests of Mate Preference Integration Algorithms Using Computer Simulations and Actual Mating Couples
Source: PLoS One. 2016 Jun 8;11(6):e0156078. doi: 10.1371/journal.pone.0156078 (PMC4898694; doi:10.1371/journal.pone.0156078)
Supplement: S3 Data — Long-term couple and agent-based model data analyzed in Study 4. (ZIP) [file pone.0156078.s003.zip › S11/Aspiration Model Data/Aspiration Couple Population 01162016 075653.csv]

	trait1	trait2	trait3	trait4	trait5	trait6	trait7	trait8	trait9	trait10	trait11	trait12	trait13	trait14	trait15	trait16	trait17	trait18	trait19	trait20	trait21	trait22	trait23	preference1	preference2	preference3	preference4	preference5	preference6	preference7	preference8	preference9	preference10	preference11	preference12	preference13	preference14	preference15	preference16	preference17	preference18	preference19	preference20	preference21	preference22	preference23	fitpoints	sex	algorithm
1	2.78651706526521	4.67646981699062	3.8915526019561	2.63868321260617	1.77639700562277	5.30195402278794	1.61254863924717	3.73264551689258	4.99535963260226	4.9549803433014	4.42376737852311	7	3.49621387103577	4.91199800992616	4.5261445632884	2.61155964260063	2.33348698947804	4.77601010889086	4.11260310322046	6.80381986758676	5.0578835922027	1.67807788104057	1.4745107851396	-0.638972596946029	5.50915035086757	9.21773509805528	2.21069737488307	5.36951818555359	6.83277049302776	0.879961362818096	7.08073361992596	0.105295913518888	3.03277523014235	10.5594584074467	2.97594042714422	5.3931060598685	3.37709432681046	0.611074548148472	-1.81663892777608	4.76538684522713	0.157283910720776	4.92801867536894	0.632654327733873	1.70773986657069	3.79552816940874	5.63046847931756	85	0	2
2	4.68020326851391	6.800649612392	1.56655424775244	1.28575362310651	3.11920545416466	6.08482727221641	1.9888474221193	4.12269041393417	2.91391353421308	6.98729539492768	7	1	1	1.86266145093927	5.68189478404871	2.76194408106365	3.93121384401988	2.04223712772622	6.44117360505692	1.45434295483424	4.63133412731026	5.02248115319799	5.95011994638101	0.0400192191670677	5.087720279946	8.36828379450402	1.49904884452257	5.50075385138353	2.80260714560956	0.599245904402283	7.61805771559295	-1.90470549050549	0.400330001798341	5.4104797204275	-5.27933081537642	5.79785151524003	0.976393120915831	8.40869369835328	-0.515888712966157	-1.01817964099858	5.90227954029681	2.08742557474899	-0.624730485485216	1.9404841110244	5.42241238437654	7.56494293945238	100.75	0	2
3	2.41521618002437	6.94411093520523	6.08587023769232	3.75998842928667	6.17879879636022	6.66352854765177	5.14418221760467	1.30575843501296	2.46068599527857	6.25126324817722	6.13756166047703	1.47847474783108	6.95992504117427	4.52765556088459	2.56127411251656	3.64756913710628	5.0292133526557	4.4430749851691	3.77505827089538	4.37472111381201	5.11881930885126	2.53429783386671	7	-0.984044138497273	6.21079951471597	6.40991794672514	9.30966271640192	5.52844591713103	-2.36777552172017	1.52916168512254	8.85705657029753	3.8256071858409	3.99766653209864	9.11278460587485	1.09123450918737	2.32617753377179	8.14303944655174	8.85052927663872	10.6697661788305	4.35454655965444	3.57753641745529	-0.0655203734872671	-0.11046359744127	2.50642724250418	5.67724227715622	6.148766505154	102.5	0	2
4	1.99685270938036	4.43637050815933	3.77132997665893	3.30389671535503	4.71863332052118	1.96698347595415	2.65849467816269	4.39338404646316	1	1.47497276823953	4.13310751910341	6.42627619250328	2.835888655992	3.2884738044641	5.91467697371853	6.64075779502504	2.35650904212391	2.05125161034155	4.68317789622908	6.76149796551622	6.36684473805172	4.74380728276035	3.5159760744086	0.403267697895398	8.56616469608855	3.09748834222378	6.46983907893084	2.78630594997705	3.33734597919709	1.82115370058478	9.21806437213896	-0.0126754902389511	3.97022762677138	9.95140981627242	10.8676280508236	-2.59618432943977	5.92375005949243	8.97388948041665	9.9281348490545	-0.454426577571734	6.75894864420589	-0.242995209147114	-4.90291879667327	1.0347579629748	5.37061154488205	7.87707401689173	92.25	0	2
5	1	6.97282941227639	2.90706777355749	2.1087993265763	6.42521487674541	1	2.05130210221423	5.82091631772278	4.92550170738776	2.78343277742975	3.07674768189792	7	1.94760562589071	1.55333647762923	4.79773083917588	6.52570459406165	1.46870794444203	1	5.95551751035118	5.21900989097398	1.08424215138471	4.25094263315334	5.96962426740047	0.270134705026374	-2.72446219293503	5.76402394556663	2.43390509547222	2.67833792425401	2.72743745608557	2.57269106934726	6.8208522798496	3.7792713397122	4.93309050536815	4.23041996004049	6.75816664683315	3.3864326396253	7.34049933584213	8.65334795147031	9.96114149668982	-1.03131463780053	6.01060863202973	6.90377373428583	-1.74906466367042	0.642811129753858	3.7478658940198	-1.69168496449899	96	0	2
6	3.32562526434078	5.52716037959623	2.73345334937841	1	6.49863943686917	5.13390205491677	2.87383087624192	6.37470055980073	1	6.90559930792977	3.08449402093324	1.31335484424924	4.31061536683288	2.45496123810089	4.80644268090798	3.78755954297819	2.48299489525561	4.24222208878497	5.63466028894699	5.20918573674897	4.36928012130192	3.10510812736092	4.8484075941939	3.22994018468174	0.361598905816593	7.89308511341609	5.00149713375133	2.34461175010802	0.14111843116383	-0.233744574203623	0.130395230835305	-2.47517718995541	4.8541451402817	1.8306110356549	2.39513474783321	4.1078050692176	2.12838282403709	-0.450536462212614	9.78303924235029	-4.50996903858417	3.96505114078717	5.3525164366216	1.64305733999385	0.0320025255624309	2.14454128866942	4.46490129393425	101.75	0	2
7	1.85234891803617	5.53631769289496	3.52286209732978	2.22215693150492	5.08810668813573	6.78293558047608	1.90789601210663	5.34607203038717	1	6.83972746902485	3.55849245870639	1	2.98607941760514	1	1.5262426710496	4.97236891457104	1.96162513139538	7	4.25341176051788	3.84783094096433	1.73820390832624	5.18458192350074	5.40975238028108	0.809381192719284	8.58165621353841	10.0907193870462	11.4913352750096	3.65761650705448	7.9194655087701	-0.634389746061013	7.41574065635032	4.46309005326823	7.83173790253146	5.54924660406107	6.69277799370229	2.66245517211022	1.56390741767757	10.3457204032438	0.992051874523207	1.58071975010345	4.01297403118013	2.19934110518353	2.47789663997314	0.199159578724512	5.35328904078432	12.8622197607842	102.5	0	2
8	1.41957141164122	5.5690392905125	4.63504988262798	2.24048295655598	5.68389509159872	5.71265087326907	4.87719780156321	7	6.24417196899245	2.94139956796387	3.02333103410058	1.12009998455218	2.43565666735074	5.49263783055579	3.0142267746838	3.18654946267411	1.30733796248185	3.05010508343858	3.43687327570845	6.68956375653713	3.9144902295758	3.23408817006613	4.16837305170061	-4.57789361314291	0.247442330555914	5.17634466918603	2.73998816844999	3.80505627183957	5.89857501133577	0.305766009068311	8.36431266243302	-1.32893578670221	3.72547753177618	6.22895708441997	6.73821076208123	9.76236877363105	5.15084081400815	-2.07312741365574	1.47569210228808	3.81324112485759	6.26091583272445	-0.0377992656973119	2.33876006554711	0.0618112670041495	2.69971413046074	-0.209994635395069	83.25	0	2
9	2.37582231374012	6.26303948653393	2.45702818115007	1	1	5.32117129705594	3.65272591174427	6.89503905965629	3.64173049685954	2.82635610100928	3.52073351547963	2.2430259714508	6.55317347344513	7	4.67027220772186	5.68357941633756	4.04579827605716	4.44915052943572	5.49840127472991	2.39834908621317	3.42690926230583	5.69386993012149	5.02035027684142	2.24090124699949	2.58747142218298	8.07981515128513	5.43179865611284	4.68435693985478	8.36571966378509	-0.557450282383854	10.355805743646	4.68359220269626	4.8940528698575	10.581678090671	3.11951815260073	3.70524032024325	7.69562166282949	7.21253238613361	6.03483476575585	14.3212369187694	6.9216514269683	6.97940908035069	5.78960230184977	1.71378998816793	4.35536641001428	7.21651973520539	93	0	2
10	1	2.56994887693049	5.15996711251607	1.35952642225657	6.66954592607547	4.91355844696992	1.87594821869336	2.80635067456051	3.31950991819416	3.49551773002905	5.98981115149533	1.11849265316009	4.10480014914707	3.29040345178509	5.21636799665008	4.90159247066695	7	2.79164815394819	5.80685714899981	2.01510420548532	1	1.11802346092855	6.48228299268704	-0.54492535853475	1.12389037878372	4.50508556782676	4.49536766419459	2.28638083773837	8.9506977570347	3.26144288671248	4.59535008248626	6.86245911789315	4.63907748383551	3.55187863089298	5.64828281654307	3.86525662020686	2.68950815928445	-1.78225791010351	0.289720984693588	0.665926420347879	3.02740541324039	2.96866311014276	4.10623119588732	4.11112701522318	4.02275545736864	5.86891220122557	81.75	0	2
11	1.32741144673872	6.76467973555504	4.09291648241472	1.53622053052388	5.68291937381571	6.70757531662284	1.33441355749543	4.05769637559075	1.9929457321643	2.63102984951502	5.76128447268076	4.05470973677543	5.12045818176555	3.71784385602614	5.97406286848797	3.12863173344012	5.25960274451244	4.97229743496288	5.29488036368551	2.62812593029577	1	5.14737393172736	1	-1.02882656501538	-1.98758301342683	5.04549345096017	3.72956286975461	2.61912090463636	1.43683566021197	-1.61087582053998	7.42156700191324	-2.02605378603718	1.01629441366348	10.5060325916899	6.8503768807622	4.63454980144208	9.67361683126597	4.5456084675469	5.99495995791221	-6.10469098487618	7.78425503783228	5.88519928440918	-7.11171417832897	10.4914376089936	2.84774817544777	-1.33227432263352	78.5	0	2
12	3.60492972838756	3.25592041548157	3.34560881386666	1	4.73762194394379	1.36606714167668	2.29203778681948	2.2968926702466	3.93298876878539	2.63809359318175	4.03387804883142	1.76598051511715	1.7589822517539	3.85406635645597	5.51916160293845	5.72959811085958	4.7074338489053	5.47871707199202	3.57947710866598	2.78263905074158	1.65780153278645	4.80103556470156	5.4047387225577	-4.55325859545385	2.60839658432261	8.93127238783577	7.49025537764466	2.92893031661862	-0.583212049682017	0.0173335662005673	3.05891877507036	0.81154539349132	4.64364905161517	3.51720032085219	5.47906914763541	2.07792950026411	8.71098208305015	0.415353542160143	8.86537431624796	-2.2547320170109	4.43649743938347	5.54356999466444	5.63495292978836	-0.102963111891109	3.28108340192484	6.1207918819735	99.25	0	2
13	1.53063996761866	2.94650161438665	5.05385238054381	7	5.12593047811267	1.30162736883678	2.14426475730252	4.4612248880578	5.51594034085258	6.43049653428074	4.16502482003492	4.99133291882708	2.74799133572973	2.22926401151611	5.33036322344664	6.22008070312223	5.05690788212717	3.05581584774162	1.96149431048462	3.75538783133014	7	5.37448058522106	3.91261381921226	-3.66759654458328	-1.68054273582774	6.43420880941564	2.15221080183428	4.38078889712232	10.0863662377849	7.25630432501197	5.32091509732467	1.0397826104464	11.0840119102987	6.6813400047299	3.19543981390492	2.65873837322706	7.97870928232498	9.70089580380829	3.72856695616813	-1.6157047532272	6.93012987331857	0.315488575738817	5.31102257502109	1.9218586189303	7.32791656587711	6.4281806722548	79	0	2
14	2.49757356654534	6.98027952148689	4.00638911342039	2.11913696638916	1.63054341776311	1	2.52216529211129	1.20319079648266	4.41060393521498	6.06882961706055	1	1.59542318132511	1.7618719802714	1.69738616881009	2.42235010788685	1.4150170774509	6.94132275032201	4.57782154980442	5.10533801038278	6.19125233364265	4.08075298997455	3.98328798338515	4.73429016306563	1.95270365984309	0.496465554659811	7.5581274668218	4.05110587085582	2.5261735485912	5.49731562909914	0.850983414848775	7.0249960611375	0.939628311589519	7.15958104118981	1.24477629000291	2.90564276664446	-6.59234299674582	2.723311836443	6.80242255244663	4.62312019207982	-0.567471794059197	-0.637556343075094	5.7848730843789	6.37055380956992	1.73708763995041	6.3973391485098	-0.406097934882831	94.75	0	2
15	4.17555477884419	5.67638225120732	3.05673019369673	1.19728008120935	6.32413778359656	2.91572127886436	6.61326067420472	2.18151467071227	1	6.14729272798302	2.1268865569934	6.02606977483659	2.81430322757633	3.79520450072808	7	4.67229333534466	3.53769946215555	3.21609682676051	5.3251418537381	4.77824497955798	5.28436047876127	6.126360246713	4.50955749243486	2.33267018101594	-0.397348012045617	7.4308155177248	4.21332641987811	1.74312972090236	6.93360695568396	-1.60371175362707	7.86956116512881	2.39190352641707	6.15047958151728	0.733033628723554	9.15898812674112	4.06833372006907	3.2635774900431	0.234216072350414	10.5747391158894	0.894324824878614	5.7137018421185	3.72710460282477	2.49025605835087	7.88075352016974	5.55165516560897	6.49803338139006	87.5	0	2
16	1	4.6810339404117	3.14065466322428	2.36942988661681	5.73307196413877	6.99475417973645	2.54859194143387	5.23244857941331	3.15266813011875	5.61611469104005	3.42735865703449	3.43313445136552	1.10475565511056	3.40952152875307	1.74287523217666	1.89646856363853	6.43528276916021	2.82485618864159	5.27561489570925	1.39421843912175	7	4.95094682042151	4.05667684650941	-1.35095091523485	-3.93749183562631	5.3496604877221	5.01665345566382	3.79614762167711	1.93953351638774	-0.76357454383331	9.20109745593663	1.2782022178609	3.16722616232141	2.99212821220217	-0.767868626158268	-0.463704707934663	7.48862977128156	1.01901307482847	3.25208203933755	-0.126719037560893	2.58375630687064	8.79315948660546	5.47953382578478	3.95148362381213	6.87155589056786	13.4437593406592	95.25	0	2
17	5.07319910223425	4.50924975931735	3.07247584498202	4.33192903647344	4.24282329147152	5.48359155709469	2.42290292456653	5.03495126166841	1.86547864279528	1.80838872298918	3.02294624165979	6.61219411868565	2.21718558899093	1.00624162956758	1.30567608171698	6.06475177619248	6.59767895385367	5.13016788162271	4.03838253639437	4.70114289067959	4.01980161329336	2.13517187351858	5.9033067259447	-2.39390966989286	10.5206185821136	4.06070613072833	8.59907233545756	3.27616653337838	8.15006186729467	4.00055586328039	6.46776919473357	6.95245276144496	1.16939000790078	8.7377404803638	9.27689945848744	12.7709911335793	5.40175028595184	7.60334248646586	14.0851843616075	-2.53563007473084	8.89265416278652	3.66064801981968	3.77627061097317	5.10864495563657	3.56029805254594	10.1019048826093	98	0	2
18	1.92714969993616	4.78036578314153	4.54358289378714	1	1.98476139765204	3.12839104532561	4.65527836478052	6.57918564141222	2.68917754645424	1.88178919414835	6.03503278049429	1	1	3.85213360914997	7	5.64459852304941	2.87558204387506	1.70410079943688	7	4.99268963754816	3.6020433234402	2.69038518243746	3.51410830334458	2.62332551308274	2.92885155315694	7.74563329576524	6.06406311188501	3.25795848923084	7.21708420581476	-2.01813964596842	7.50368874005456	3.96669643542342	4.48329611031471	6.54220976307617	6.32564350854552	11.1715276315941	2.32892372058665	7.9681594716841	1.01379150865406	6.26286551547409	1.31566001428367	4.78157087261956	-1.42563418609575	6.19669800939735	4.51677840831567	6.94118644805295	83.75	0	2
19	3.71856355396152	6.13327368570867	5.18176473510337	4.41061773919134	6.03055414153944	1.53712256638712	4.28778060777926	2.05942725009435	4.27455703244682	1	7	3.29487065098921	4.08723816820441	6.15623388842783	2.68330658887691	5.36231307745404	3.78262251771966	5.52389112809661	5.23068943772289	2.36938075704457	5.80076907270756	1.57728703327649	4.369197334716	-0.45471936548468	11.9341933674729	2.99750366761881	8.02912201422052	1.19028119712508	1.60118179160229	0.929173439843866	10.0156785563819	4.66862551905961	8.8155920512152	4.47195970324565	9.75155589401018	-2.75263113772749	8.9757117432514	6.93556453162541	11.210490853344	-1.88130869726386	5.71377272605547	2.41613042689715	2.81643534998231	1.59545209880327	4.52532360805166	9.35692956487982	87.5	0	2
20	2.82827571434203	5.56871107090259	4.6123626953689	1	4.67539411289724	5.30554789881936	1.6255822886032	1.80480018390405	2.36784300570446	5.11950756854889	4.13936777391801	3.76507812339244	1.30364093519426	4.48333803937018	5.00813606537453	4.00009701224648	6.83705764031447	1.5572664843272	7	3.47616361259815	4.9029599303938	3.11310427545363	2.37824495372249	-1.03658836367098	-2.38674021143981	6.3677146316619	0.859393914391302	3.59663574083143	6.03087398304259	-1.48704049447331	4.79791079095074	2.27889422669292	5.7872399651875	4.40310918585107	11.2765473158464	1.87915125047935	9.31317753317652	10.4158415900338	10.4608013826616	6.01181159315346	2.07192238361396	4.62748457874211	1.37153039826998	1.64161866234811	7.70132297072208	-2.57519758250854	95.25	0	2
21	6.68033566093808	3.74175878551026	1.17154133670585	1.58296501226737	3.77617689296132	7	2.09439723980785	5.43407303580817	5.56177020960807	4.85110529699904	4.79443762490041	2.07790106126564	2.62989534864849	5.36307140605782	6.51974518810223	3.6323099002213	2.21176515038207	6.19743452805744	6.84471956550988	6.08303564673312	5.09029656808669	6.02477597260554	4.0694513371973	-3.50324255895506	2.25299392282535	10.7169449249224	6.25847807326429	4.2649380658657	10.2127563322419	1.19999261834574	1.09422053686918	2.3470299522656	3.695469019915	4.63480438270637	3.87615842097396	13.5494199896585	7.1605579200115	8.96178469086475	1.86323953993895	5.60590092786458	5.82600720045927	7.57338806812642	4.1434985586445	1.2985834210522	4.45064228924802	-1.18682393850017	89	0	2
22	2.27077588891466	4.31269490253084	6.29359663181178	1.46089659135459	5.61104960319321	2.69735693319162	6.46891305870002	6.35240329565972	1.57457417768337	5.359335981454	3.34355358850078	6.79628292431937	3.30728254395321	3.48087066061817	3.61233897798036	4.31228716365518	4.4519055963741	5.88648866016666	2.79943433940064	1.68428763470087	4.85493443259621	2.23959396953485	1.17949973761999	3.03229151919993	-0.929681083408487	1.29107153365117	5.57193502764439	1.37178718155118	0.891290234851141	-0.328307188765762	8.85118515336701	-2.30033530194414	6.97789357270869	0.801339113385006	3.96734734357744	-8.09333032708384	6.61207495342635	10.0112104255525	0.424626350454808	-3.11763661359899	6.01696681751662	1.12839185770901	-4.68926345265122	4.95039753376359	5.71204350906625	6.86789179198652	83.75	0	2
23	6.96289887057397	1	1.93405270451446	3.54739816794827	2.56755119368171	6.36747851941111	4.50395228387375	6.17607744363451	5.4153663811185	7	7	6.33096002584199	3.11288011084498	6.13928367043813	2.37027075441471	6.30285193930948	4.41683857852414	2.51014128975394	1.98322495973269	3.42026556804563	3.76073643971679	2.23360107085744	4.64172265358778	-2.41862130930227	1.58354175117389	8.73334076763161	2.81107592522947	4.76363233294643	-0.940267118765985	-1.24816298056292	6.86520384182224	-0.924807597353913	0.613057557684081	6.25595628967538	1.49178216577487	11.7515633747042	4.25104733084747	-0.25927318891348	1.10204720923103	0.501064337486746	3.30846590733668	5.92477805802464	3.68063761586749	3.10865594117279	4.97270820060252	10.0142370072488	94.5	0	2
24	4.49521499019918	2.99085532186696	3.33769956248358	2.15188903172911	3.09112957765935	2.01756568389606	2.20240991654478	2.69464640472417	4.72326144084389	4.60390437694226	4.84144350333167	1	1	4.31207959496126	5.68706836247556	6.64288542382325	5.60934536862081	2.68468201249124	7	2.60674396285602	1.48764715590438	5.02973764811512	5.88414537622633	-4.54066899644666	0.936162722388586	9.33124877042096	7.45115182040164	3.3077084525954	0.146634824574537	-4.04121921205143	3.70541342943141	2.81856421509518	5.77884276639888	4.72599610921968	4.63139207667283	2.98275021158544	8.64208330544276	2.12370814974572	8.90890633829832	-1.40381752613715	4.30647500252374	5.40226919419824	4.24926421587895	1.05904898821887	3.34419475394016	3.69949916009661	94.25	0	2
25	3.78847551483804	4.05485774222457	5.22320183048115	3.10516752109557	2.59672814842183	6.68387375407893	3.59598207900048	6.42940953520751	2.50034925615654	4.95070092960514	5.96493641553787	3.17201229157148	1.54350452751984	5.99528134042144	5.9421622434552	3.09998486457278	6.7448066094959	2.13494522356615	5.04735924736693	6.32894453008065	6.64090108577293	2.65971783997982	2.41359467616045	-2.74115874121038	5.8715205015253	11.0679745007809	-0.820350662003357	5.31062076681912	5.87654008973689	-0.223096094145112	8.85069645847097	0.377753045259557	11.702815430681	-0.200378484579415	4.63202160078071	7.19502610505026	7.84533618633704	0.920386464366156	11.4300747685581	12.1258593169509	2.02329234290705	1.71683308911652	3.4396531337928	10.0600808344079	4.99662264577819	-7.61827576333974	83	0	2
26	1.27258614968096	7	4.67094533017159	2.65027538436544	6.14621759640956	7	1.16218722494069	4.64056494463357	2.98825475969123	2.59793724283939	2.7488053354728	7	5.17726817959584	5.69993295840233	7	5.97156630570968	5.70103086452549	4.09912109900804	6.23156171400203	3.37304601018268	1.7362579622436	5.10523658267503	1.86598410883758	-1.40806751844594	-2.42266874305749	6.04984305119495	3.95072639965433	2.46434369751033	3.58988747425748	1.56454429480849	6.27668893553634	-1.45138428617404	1.02361165065134	4.39615675216264	6.7816283116852	2.42223522879731	8.86424773040339	4.9064387585068	7.09146901551802	5.57874137394335	2.30641613289086	5.45326466079465	4.54230002910184	9.58954210315129	4.36237193913592	-0.857446651363861	82.75	0	2
27	5.06112305070763	7	6.32035484323058	4.40784397801384	5.806914695139	5.46018766514242	1.03036293095661	4.34542595775309	2.19135020780651	2.25807502551766	3.10832705556961	1	2.81337800645169	1	5.21103175611365	4.50482486562918	5.82993743413951	1.59234610780996	2.44070692379946	7	3.77470436543468	2.74137654591094	1.5524359704074	0.0718241573135634	6.03563005776914	5.52009294425668	6.84598908451883	2.97563426078104	2.37393913115263	2.16091066975639	2.74477095561871	-0.059450623325914	5.95289829248073	2.5174113611369	1.65070500686707	0.0594210867783915	2.82193339292241	7.20438649143558	-0.847306713883403	3.44961897136368	2.53247793605258	-0.678419939134867	-0.8697704753054	7.2746095898241	3.07672985276277	9.01069662564617	85.5	0	2
28	3.31237819042831	4.02025537137584	6.24438586925436	1.14333335316832	3.22770152910351	6.6461120517017	1	2.73899531782275	4.60872815735441	4.09132781303115	5.67450161111274	1.89826192626925	2.09376851936581	7	2.65308942351971	3.65496224617386	3.67346344676008	3.44733376277045	3.37542115717076	5.62413042515473	3.80755763923657	3.94812386577061	4.59510944980912	-2.49721579337955	5.939626291618	9.62305830673004	-1.30847417278261	6.11321572203846	6.59474220535455	2.47200071515031	10.5882163054886	0.385757950995472	11.9269413311172	4.6142005525481	9.17310789846368	7.92711029090573	6.03021529754364	1.25360028680485	9.20869066923916	10.8924329772075	1.25254366786454	1.92543044809806	3.20457912790587	8.7259293616551	5.63300338239274	9.64922193377471	86.25	0	2
29	1.06246410655189	3.33430093168024	4.68267083429644	1.84501609109311	6.45599517781311	4.02563823496569	2.42166755053179	4.19701437045067	3.35409005277525	1.84778467274793	4.59774709618467	4.58752640280809	6.32569787992595	5.23641610561624	4.96822710776644	6.0141579020448	7	1.05888914073813	3.91389927935265	6.76972046350183	1.23955146257248	1	5.88069817858094	0.249036660990925	2.26254160128443	3.7863732252455	4.64978967387396	2.40347495526202	9.81942985176657	3.67143033054537	10.7633225760839	6.39542597098717	4.32466008715658	6.67627354623976	4.81251478040967	4.0503472813799	2.88504869999996	-1.50740445500633	0.275625172366338	-1.22193264980523	8.51331520381773	11.4421772386563	5.29598533983	1.88572364430616	4.09296395594076	5.28563288745621	77	0	2
30	3.35514084897002	1.43521794621971	1.53482212086902	4.93210153892586	2.9770891152357	6.69492639787627	1.30261738461545	4.46281594402711	4.47297885293668	1.72257077513575	4.18213060319457	1.33123067420456	2.03361438452761	4.07294490966702	6.28316923795921	6.4121309237904	4.61449977305708	1.20816822598853	6.26329442196616	4.74295932590506	7	2.94914468231284	1.02710875590551	-1.24523909851639	1.18619063996521	7.51213044512935	4.2253230339645	5.2361244036745	0.699117154206864	-0.840570201219859	1.4960029872519	0.779084960476217	3.22069376828523	9.02496210813117	2.37829285472511	4.15860789365078	3.0621620607325	-1.28039283797418	0.733776328598912	4.67176879114493	7.63821576756701	1.6338021424709	2.40151577943012	4.69344032283545	7.12240912334098	8.32221895980709	75.75	0	2
31	3.95410726228291	6.46023467348857	4.47983678026073	4.12712041189168	6.75543643081156	2.06637445808995	2.19787078911463	2.58018301841339	3.20031931727564	5.04980100464721	5.41911850571103	3.5079619044068	1.41750576653815	4.34208981870106	2.88866397971112	5.57763936244305	4.53868493255818	2.76474498112091	6.82897396432754	3.18194198717728	4.93234219476719	2.38055185219362	7	-0.672095701612949	11.101357062745	2.53302244153224	7.660349958166	0.992591571981538	6.78030003389775	1.6023070670986	10.2317938251285	-5.58969809478352	7.51110799815527	3.3075540624331	9.42829784758521	-3.15873119407478	10.9660879781404	1.53493019936574	10.2473777413939	-2.00174092327989	6.12747918639506	3.34660761892018	2.93384036635141	4.25968687228776	4.62568288681767	8.01911417309605	92.5	0	2
32	1.10345814845708	6.72045931222829	5.17204783528026	1.27235663532249	2.14819227679816	5.24430803756323	1.55465567003974	6.23990782167655	3.44479774249906	5.13734844000207	5.00025474482216	1.35062731701246	3.91578912714313	3.24880231425988	1.89307629987422	6.64481237001609	3.70695465486143	1.6360687385694	1.8049660364514	5.48023246030116	5.02519991817621	4.25493205895538	5.59943243535101	1.943872880009	1.04884989711513	8.32318960133663	4.74104312263523	3.03310646403859	4.10749214532424	-1.14573440434866	6.61817054201532	1.86603426170493	3.44956832240476	4.03814585824937	0.459598853244799	4.16423955900615	3.42630293848263	4.95286406474705	1.89263899608922	3.65720120528118	-5.20566952813618	2.46165801874552	5.43534627253076	0.57375817703213	9.17086097467785	3.54597960727875	80.25	0	2
33	1	7	4.14650162076452	1.73838978160288	5.75405586527881	6.01690968289438	2.02211536977902	3.99146985986364	3.690864106383	1	6.60583395405459	4.67294868530787	5.44553434918236	5.58100730228206	7	6.22414214542639	1.88165032553222	6.3339558990245	5.86267820813192	1.32374915384201	6.31150539453087	4.87860249720801	5.56600637541022	-1.77425510592328	-3.38500100654482	6.06509069185862	3.95464451829576	2.56950580914707	0.823394572975814	1.38245017522734	9.57852540102861	1.51244859339728	6.0914397358324	2.79265368968412	1.13451716492208	5.49518368663205	7.36540111819064	10.1661244342829	9.92685327064138	1.24939578549163	3.48335777593653	1.45672588401371	-1.81304998824214	3.93654743600869	3.17468541994216	14.644893125063	83	0	2
34	1	6.4091031780336	1.60998634370096	1.45914588797254	7	6.21619336624741	2.37031435717717	7	3.29973887754318	4.72748556084613	5.64816719407167	1.24935019265336	3.40967840644771	5.15316954056941	5.35213930555637	3.51331020420417	4.28888078171315	4.89977326339437	5.19678587567506	7	1.88767722298859	1	3.47209560042285	0.233022061765419	1.92619702796583	9.73477921788251	5.54532926240007	0.828122252260267	-0.69938228284511	-1.27248320494447	6.78162149653646	2.22462049032066	4.33288827580369	3.91594754545923	9.58583131736144	0.109093444414443	8.37663937757136	0.173473208097923	9.84256117647925	-2.81973515994662	0.317207502878961	4.76548173731018	1.8067030862423	7.9287137321791	5.52133284556214	-1.68724577344683	79.75	0	2
35	2.3431053213385	6.03807332811102	6.05888428371722	5.48364310713875	5.40785168029102	2.99193480092162	3.57068403550069	3.0491568316719	2.17491035075842	5.58768286348946	4.24060911563783	5.75354371172014	5.80111142484162	1.43775871698115	6.64671422987827	4.718466139158	1.70530950040795	4.70353434583071	6.54038908270683	4.60806049389318	2.52511973127677	7	3.66449894242242	-1.30316720533034	-0.0507279178304026	3.64604864798822	4.73946213844207	6.64342679290735	3.10269928981898	-0.895929381010268	0.595250705405038	-2.5196666644528	7.3601443454898	8.24815125303798	8.44557888347775	-2.62099737066696	5.39504099427931	10.3357873087578	11.0053699624187	1.96328635514446	-0.428193632693381	9.09440891415994	3.86230750258904	2.99320398297404	3.97192351574108	10.9700946869214	78.5	0	2
36	3.84897573960242	1.96754020322486	1.78610345875662	2.63140591195522	6.21825320123139	2.14334247913797	2.51714441558463	4.17615453592499	2.88549341703294	4.74609190557466	7	6.93965519879676	4.65135534770652	2.61416025927149	6.68073678317897	5.76079650829555	7	5.62660125108496	1.82767352244617	4.42946617818911	5.22910983264297	4.91234905156364	2.34029898186383	-2.84120799868649	0.916506139119124	5.32152226108756	6.26705901421036	4.10536761983448	2.86168227208172	-0.333997668582786	6.9840065620419	4.98257762117133	-0.247577676699856	12.476970915694	0.82420061484741	9.24900543087754	-9.18131195210375	8.35003875283626	0.408020536220007	5.44982217594243	6.12097431771758	2.91997161511871	6.05644886093158	2.01572188324738	5.19180880597378	7.48831188448699	77.25	0	2
37	2.88085840199996	5.8917685823578	2.54454993149834	1.32368408869944	6.57018436894018	5.00580581616006	3.22764618228147	3.31122317273679	1.31263122450394	4.27990390503394	4.12281503188922	3.18645639180668	3.0458747933459	1.78068317745248	4.53644467572061	4.01901153182241	2.03982839255485	3.8974841667655	2.85438851508523	4.8493448289367	3.06296752606904	2.7270324834544	5.17883634195926	2.95271078270741	-0.221417048278318	7.13801910933029	4.36290317386395	1.19112383836187	6.60797931286055	1.49350388970042	7.83304818978891	-2.34413474358707	5.00121451950388	1.31260114871007	1.2981356306863	5.05936572207886	6.46820545297507	8.56112084062937	4.6615230586456	3.22924045854448	6.34026379214726	6.48538936005716	2.25302773295946	2.84905722460533	1.17142164547757	6.4312140716598	94	0	2
38	4.46494498828576	6.13116625600276	2.69769427900269	2.27181476753302	3.05276756829088	6.98047493429542	2.57145947691904	6.4464399897262	3.38514923491763	1.99814310994357	2.88966272107287	6.308953271715	1	4.84827558225407	1	4.72739498768616	3.03585438120886	3.42361261446233	1.62661899137067	3.89417603573182	1	5.28468457447384	4.58745360539687	-0.402707967958834	5.45089651102724	10.9009338833023	1.21092475423752	6.58801421984196	3.81952640534	-0.78255590763086	0.65087772077904	2.99530831105904	5.2482669948376	10.27100354909	-4.39825234944662	-0.0114618777382789	1.26114718844636	4.51660062283243	7.28352256763934	0.51720540606632	0.873504473997091	5.95351279161956	-0.194741678821641	-1.12131423082399	11.246341823168	4.35015810472676	96.75	0	2
39	5.07985830852303	3.72523558565994	1.42002598419421	1.66452725116562	2.7444950517451	5.75301871294972	1.30755377253627	4.98019764464389	1	4.23318763678981	1.00286868327452	3.06728272653284	1	6.78627769325288	6.4485140309624	1.62442386301844	3.15998590994418	1.6701843653175	1.69051591925737	5.98497072672627	3.17921013928638	1.23246984189094	2.35597707518899	-4.97457728991233	1.51004937894125	8.46239180306277	5.20503599018785	3.44365504229214	10.7574305241421	-2.91091676490461	1.85091141611775	4.55934377179577	8.49288086657436	5.51271611059262	4.28856370755586	4.32185631218184	3.15631878460737	6.82846706551702	7.64334318658745	11.5610798776702	5.88651539470508	2.1348893208656	-0.242951483991344	1.14739095920956	5.58854561991443	10.5673306696587	90.5	0	2
40	2.62423736258632	6.22228391514102	2.6924909678439	1.30514740926733	3.00502604097964	7	6.87977571741876	7	5.10247241074382	4.94790969990054	4.67140871078709	6.5835585831032	3.22943360899879	1.9876907437178	2.91742240733531	7	2.03650382055965	6.45455937684359	5.42945953260018	5.35819630019917	5.8327331596163	2.12544429475938	4.82048711490586	1.82518201220996	-0.427434375859597	7.37888715939279	2.64083810479569	2.74404834873688	9.39425458560727	2.65113958169603	1.54788838230677	-2.26807546421317	7.72620789839242	-0.863048512501086	3.25474109583254	8.68289682586499	2.13374299286713	0.689344986804726	10.4655098844006	-4.72421731066638	2.62551035053668	2.0343118819408	11.2802493494756	1.73855720131367	4.84199217350971	-3.83954085239681	86.25	0	2
41	1.18811351869555	5.18995672467086	3.02165235985002	1.03513289670257	1.1268444063062	2.18228683152373	1.95552567350817	7	3.09958816073509	1.83596414244274	5.9338949049718	3.59416252323459	2.80392920855663	1.31864867310993	7	6.27045115581522	3.101623897697	7	6.43621570737592	4.57810988864146	2.60061425448254	2.96466807176095	2.98951244339684	1.72775654781364	2.58933951450838	7.75983538148184	6.34298880862142	3.32292515282175	9.81720359473025	-0.138774364984411	9.90630393126843	5.19715326867361	5.03910483104901	7.16378908465722	2.6935770975724	3.83092372077979	4.17823163243471	2.58518597807164	5.71595268889309	7.1220279368885	-5.56182199020984	-1.49048825451729	-2.09845534364334	4.38813776586872	3.54602971906389	5.24617231179545	73	0	2
42	1	2.05799665819069	4.61336478868013	1	6.78785121029382	4.11406861008334	2.64657853448393	5.637351438874	1.57091654753336	4.99524051347201	7	1.13931193079452	1.77373155066958	1	5.83383478176442	2.37005395927999	1.38597599725038	2.33948404133828	7	4.71972441570799	1.94076208551449	3.93008868061757	1.53680542283166	1.84557529473253	-0.782754299438305	5.08022691739414	6.7647487785137	1.88784573212058	6.46272344854464	-3.57663713212503	5.58360606094664	-3.62591894342449	1.94054258770813	7.32124747556506	7.10592965880437	3.35274397585803	7.35798499404924	7.52681873213799	7.67511290115586	5.59694767625284	1.48578390769892	4.15554254100239	2.47762712091834	1.19914563090881	2.94072282034118	3.87982192666692	80.75	0	2
43	7	3.79982396594495	4.98568541002015	3.78225103375096	3.08160594497321	3.55681302021757	2.56756063621407	1.74221044430571	4.98749094622992	4.49357424652649	3.86397442617086	2.18061366723818	2.11425349069031	2.28400977575767	3.43340728700985	4.9749106541027	5.30976033988936	6.71314349507745	7	2.74842623405248	4.26569216358885	6.91549117708365	4.89163087352351	-2.29865316603757	1.46619985556062	7.7042013640114	2.2035657882339	7.47558969426042	5.42012761333057	-0.688170667039828	6.21007868390795	4.19650323635521	-2.24231749903844	2.09305497321684	4.87735684066189	-7.12592244913166	2.01293259796136	0.836885235018443	4.34953035950124	1.03313248746781	-2.97448145591776	6.6431407177722	5.76952080668499	1.60741895288941	4.08663076969647	0.418124702381589	94.5	0	2
44	2.22176579761464	6.22809826378434	2.25946924111453	1.33428454448432	6.28372368083088	2.61431931368879	3.61466420749453	2.34752160524671	2.50600154920353	4.86295505700227	2.95039923302341	1.66643509601246	3.24647307830424	2.17028077152293	1	2.19213980560126	2.84310124033576	6.48658704892395	7	3.44233682262627	3.85085832541593	3.54525540953697	5.40108415044727	2.22315234459287	-0.926774660431283	8.01263120161435	4.29032770812744	1.0725783634199	1.53368943311688	1.923869511351	7.85259826641607	-2.12456716694003	4.62393356495559	1.90434783640844	2.87991548286163	-3.83021729096247	2.61677916965916	-0.318237688914717	10.2259693142642	2.47778772110099	4.00561279735221	6.65990614553818	1.52422621698936	-0.216304254684374	5.24290250046951	5.54542160475922	77.25	0	2
45	4.31043644721419	6.22815014467672	2.50365372595855	3.48293593758456	3.01337963232474	4.90714741646666	1	4.1972214239288	2.79319519662503	5.58461970802304	4.78862400140058	4.94193710100788	2.9917306256898	2.59300631256311	3.7180962212215	7	2.51753827749792	5.83955628777391	3.06127083595879	6.75033062977022	7	7	4.89814031596293	-2.79011192435229	1.84252083220164	10.2178635450305	4.31792693647594	1.39427904240157	6.56261040741713	-0.75920459614938	0.553884836791444	2.37378382409357	4.94600890532145	7.8071109425196	0.117621346667706	6.37715599750934	7.32209872644199	-0.28778522277799	9.44029551291617	-4.9523342055445	4.67564378030169	8.57343809544422	1.63033170971325	4.26919226986515	5.05995901356512	5.65583609407421	73	0	2
46	3.3960220590427	6.14063935509578	3.0206933484924	1.45426282711125	2.91795607547474	5.08683401477661	1.13090149106467	4.68861042865339	1.91621841846219	6.31845102953559	4.67029087487477	3.98200100199138	5.82028887578977	2.17710397728606	6.07688674247582	4.31895152238502	6.98409770749961	1.18795251715269	6.9266033418199	1.20444593598101	3.97437262902623	2.28193363771096	5.24980632749418	0.0248516031183478	-2.89718027553125	6.5436929847361	1.91418787535476	3.56089904334004	5.75030731189511	-2.07842634412951	7.46924929721953	3.46143302876108	6.42591247380744	4.48127737305601	-0.444579626955753	1.77621554026189	8.9954539735638	9.34688492243733	9.90717268785071	5.11708085131845	-0.0946408473174638	3.83784532860999	-6.47795058916113	4.24617765062013	8.36314477100505	-2.25939654451	81.75	0	2
47	3.62103000870846	6.34473764520097	2.9113238973096	3.63383713562935	7	3.39791794402953	4.98058040227519	1.408594635871	3.94855633135381	2.51466997754313	6.38476882211609	1	5.99375297051946	3.85574974517776	7	5.05882452281872	1.79030185662654	4.12631774407119	7	3.39089948311749	3.36379039745477	3.37262844307151	1	-0.170562432105762	-0.12129549759448	2.97139155377536	4.69402291457218	7.16863918396137	3.45777237873477	0.77100993454387	3.28755272140358	0.086451305233201	8.56246297864424	1.82822809195421	-0.744929626618974	6.30885603098122	4.75228107604363	2.68227468353507	5.63313814000118	1.80015869451147	-0.0308908793362018	4.91466101014152	-1.80307891290458	4.86638418087129	5.15715859451023	-3.10657526601046	82.5	0	2
48	1	7	4.43879342226591	2.09587019065229	5.31636594356662	6.92659907214326	2.27306066700732	6.45637141567063	3.57154005473396	1	7	5.08820864805304	3.80763424342884	1.46713904580377	4.49028886995972	6.22350555339794	1	6.7334968200686	6.10629031676514	2.11702642723396	5.70375778562286	7	5.49962106053197	-1.23283851632367	-3.26370502558049	6.08211082280407	3.72730254484268	2.27278476586814	1.9213856010544	-1.83123603488882	7.98006452069281	1.71063812728207	5.2474204561663	2.17096936937283	2.08151855592921	6.22739220393259	7.2930991842706	14.0266484765605	10.0151946665786	2.12859454264861	6.24360959929668	1.13185446069875	-1.33430806994207	4.14512406107667	2.77731042843756	-3.45802799317428	88.25	0	2
49	2.01380659553145	6.799700558032	1.93526992592142	2.97853035508514	5.22936152830107	6.39280929633589	5.04431303187453	2.26031682307362	6.5236234687441	1.03270994687115	4.11235729233272	2.39932518143084	1.64964511313501	5.25909140021686	6.66322715130434	7	5.8075927352477	1	3.03012286359492	5.45515596389053	3.4448347638345	4.51989722114179	2.28507510310047	2.47223486671346	-0.454203200922264	9.69356884832695	4.92823481459511	0.0261603143919537	-1.5244058846987	-4.51133497473935	9.20798691606935	4.68403630548454	6.57535360436548	7.13707401779774	0.133918540068405	1.10674197387234	8.69030699961409	9.3999907322372	-0.840367558111617	4.37651100782359	4.18659941603019	7.73981115848225	-3.43693755057891	3.36589335094765	7.62833661085569	2.18561428770925	91	0	2
50	2.7276698243998	5.09368597649787	4.39006900693848	5.36930945650113	4.46436674283093	6.67526284320052	1	6.56708052265747	4.00509692051625	6.26278705859134	4.53918287445406	1.27985289521065	3.39027420377017	5.51248930008586	5.20285317984202	2.50393540059119	2.6455738373259	1.46186267270504	4.39741887322422	1.87072714999459	2.99344934482653	2.13804543656098	2.73202959959703	1.08316358322655	9.41936970454643	4.76822649715997	5.70246676515735	2.34248538186299	7.32200166245775	-1.52154687007187	0.920670361021793	-1.22877459975764	3.42631085241114	9.88928006152678	4.60709093841415	3.34911401967341	7.88325963776189	10.0613331124692	2.71253911824631	12.017727288358	2.8232613552799	5.75550476790885	-3.29785971537228	-1.04445406639748	3.17205609158642	6.09288627421555	80.75	0	2
51	1	3.17381157532759	3.38921272424139	5.87615982333214	4.46635727054146	6.02389216633975	2.57580631701233	6.65106141956373	2.02569417677017	5.15201772772599	3.7789764400318	4.35435565575285	4.34613270792202	7	1.52340714142027	4.4335212208791	5.62274398776029	2.72311969324604	4.64743449751484	2.30183088014072	2.1167906719079	5.42094195035031	4.14631183589161	-3.61357523160635	-2.6344954153452	7.22819435138123	2.49463996770787	4.49041219017885	3.62519859408964	0.938393499655893	9.89622959586113	2.64232949215226	3.72706309208764	7.26854957244331	-4.35776448379024	-0.0716508242912081	3.05576554820344	4.12150568227663	3.57882112268134	-0.381623129167205	-0.603328641537915	5.62661504456522	3.41595812104697	-0.98674484266511	8.10940511464153	4.08890836100437	91.5	0	2
52	2.08593499008713	5.99239079692807	2.52850806166311	4.53598514868425	7	2.94547265515257	4.7867315114861	2.21307934611285	3.56698792406184	3.22258165282971	5.41072889107051	1	5.42337620628417	4.58264278129867	5.27557929094805	5.52214192832541	1.94087260910507	3.77564776047533	6.96565617425116	3.97617880431272	1.23979870768927	1.94382928103861	1	-0.451924341189263	-1.08641487238661	3.87001294585534	4.17002010451747	7.0805288150785	-0.542015204606398	-2.46463748061169	8.23561854922568	-7.22492692531866	18.0692600708178	2.0557081837502	4.0620801073431	6.0092333989245	5.15934309885109	7.68946217317263	6.42032657986376	1.6683147054292	3.06095719563565	8.12767555624597	-0.961106924829677	-0.112759289625524	7.1697566838684	-5.07540676482571	86.25	0	2
53	3.02183215242774	1.85717676636808	3.01637338587451	1	1	5.57783915096905	4.07806515207912	1.90025097023548	3.36671791621207	7	4.61356668048311	1.22604931414523	2.79690373475486	2.66770566949918	1.21296034357675	4.68122071479319	1	5.32022627695113	4.40870125317403	1.92288139907531	2.82132701338123	3.57269966967807	5.70927368487184	-1.52424386934079	0.854882549759124	9.46112761192304	6.09013207399864	3.15163531970926	-0.102088701091692	-1.67835349258264	6.75619884470292	0.853131614302729	3.86881042035408	3.65325639879063	7.67154423048632	7.56986822616689	4.77762130549435	8.79891424851102	3.63016557452861	3.38075723636207	3.17907046395123	-2.0725615576464	-6.9310396190619	0.627613127199331	1.64853819323453	-2.62812460525166	81	0	2
54	1.76261105610438	1.85973325126216	4.81245154368802	1.34619721695239	6.96700216891344	7	1.2234989869866	6.35961801741643	6.14070121045481	3.95732995066103	3.13478366065865	2.74549715632539	1	1	5.23387993341442	2.79287931613125	1.31974743728775	1.941459281947	5.83498902672692	5.7446412089066	1.91235270444569	3.56098489335748	2.220125937816	1.8142403381436	0.64227454188312	4.27343216734097	6.40651180769368	2.0836829817045	6.23684506642092	0.193615885559801	7.07800850636754	-1.90515976628014	3.3189756955003	6.72858148613544	5.79784033277194	-1.63696292664319	7.86059217298291	6.89043876660314	8.42473082499285	6.6358691872183	2.27165382026809	6.9265773181293	10.4888725547795	1.04564054800639	3.97513593507782	4.1740112483067	74.75	0	2
55	4.3694754733291	6.83400301452393	5.34291991599973	4.05556206281741	5.3730459192183	1	4.65406890812319	1.65959979534887	4.03380456129323	3.6991960209868	5.16910712818548	3.86449699764977	2.12152883283516	6.66275291117441	2.82074833531558	7	2.75795837323264	5.73547186093441	6.06764153195907	3.03260767847975	4.70688723762394	2.37344117947399	6.32158850754349	0.825106774179772	11.6208810620772	2.93282357860782	7.33515546431636	1.13022353875455	6.91217081076941	0.243089512878906	9.96247832595376	-5.55311215182394	4.24237617597072	4.54261881912167	10.1311899505762	-2.86554648343866	11.1117519849667	2.56010854131675	10.4950097017138	11.544006107171	6.0118619182424	1.60454508817846	2.58755883178531	2.36834766226235	5.00871499574236	10.4564966651472	88.5	0	2
56	4.32842211042775	6.90703941108774	2.13340387308427	1	3.01897476102573	6.27616763330294	1.76077846445879	4.30457182094616	3.02216392019396	6.74868173008203	7	1	1.2778253351915	2.90035399787211	6.87839302447862	3.28340174840989	2.42268400201807	2.04955901709553	5.85349198011151	1	3.19985136056818	3.02905464275903	1	-0.75076693354096	5.11140594481561	9.02306745411784	0.742412113052392	5.70767396771133	1.26104341933963	0.396641005464442	8.13384593961064	-1.87802071938195	2.70885966085069	5.63750067755558	7.68652285723922	5.54600135843554	6.36192686548842	0.337323563399466	0.375125198163526	4.8200961948227	6.61273433130075	-1.44140766636309	-1.28360645361643	1.77810273997151	4.7179705478586	1.30113848865369	88.25	0	2
57	1.03614527189673	6.19660985968384	5.54148595689052	1.02714927302927	7	7	1	1	1.78005700919593	6.40508788153899	7	2.3197612209848	2.09721530800519	6.4110115821461	2.18042717687992	5.16831299153304	3.44503007730381	3.10257845223757	3.01630779018916	1.05187054763914	3.08740440432279	5.9588476997958	5.98670794756754	-0.236084087254379	11.5299768651654	4.39049945098344	5.89284607558446	1.30200686421605	10.1270509251628	-2.2459103569934	9.22457680169528	-0.272764495357493	3.18159465706209	10.1341466318697	6.3610321736237	1.53508749980486	11.2731248614655	8.63763588553249	9.17901736441797	7.20272956874259	5.46491418034913	0.847752139587893	4.93398638404492	2.63767337992584	5.16195734050959	4.57705485004784	71	0	2
58	4.42589864999281	6.73266702873489	2.9737884446635	6.08578884997086	5.07524840209161	3.67392001707915	1.52327058809075	6.00234636229181	6.27420199112008	6.50711645483838	1.77262009014526	2.23020817946167	1.08488622462517	4.8523145719774	6.23083884644901	6.54345758673605	1	3.63388846175782	6.77783206712371	5.73237423081358	2.52805455995907	5.8593764861072	2.01167341494667	-3.88992092740022	0.185740816263804	11.4697010655057	4.26668969156893	2.10785532423302	4.81338023411699	3.90623619750673	7.32320499075771	-2.39393212315307	8.87406529767137	4.82861582111638	2.46361334751877	-2.56941285881756	2.78353385560442	10.6652156525603	2.58067807797837	4.22139743701043	5.46657161653408	7.38937022149526	1.64687962696625	6.67018360685895	3.22332303875733	1.95176796188928	86.75	0	2
59	3.63321579499273	3.21338334433346	2.88617045745596	1	4.42412406243127	1.37094856630476	1.27966082683588	1.99216582304585	4.50691350272573	3.04777811264848	4.91966336804599	1.11545081445086	2.61437484950686	6.83475988423796	2.56313349027337	5.46498898253821	4.0390520175229	5.18398758266614	6.8364163113208	1	6.06638289124932	4.31002321834394	5.49814035373156	-5.31006272187753	0.729635197605432	8.96394607658111	7.51683766538796	3.74890672550779	-0.0598745657558162	-4.90259163003954	3.13701764261147	2.61475094878197	7.75305318885779	4.8307131984779	4.81036307241708	2.22742893573382	9.23516066032797	1.33757213241583	8.2695137741173	3.51485021712462	3.49576307109424	7.13477153787723	3.38431642030962	0.713497168457156	3.56355822277347	4.19467176470462	77.5	0	2
60	5.5596114449832	6.45631167126921	6.17248041773297	5.69386193783116	5.38802544587714	6.97059339523618	5.41928444601407	1.51431645036016	3.33877527496773	7	5.02078198778292	7	2.22249822148459	4.01794550470644	5.52093586987317	1.69140547002961	3.57902103516038	6.43145251660262	4.42599049546268	5.41060567120489	3.82667277923325	1	3.16054618286497	-1.02116390233376	6.7822292993305	7.00645639368936	7.42233281334113	4.10390806219693	-1.72709677082276	0.852467755430668	-0.516800159113993	-1.87691067187408	1.06387646951536	7.51535783506422	4.89607829488392	0.196121097038548	4.23564962400606	9.5085140992725	-1.06181766522907	13.9068605496764	6.41606815629798	3.16753885722817	-3.3296822427911	0.95022607720292	2.66838508759673	4.74754678219498	83.25	0	2
61	6.01346142221042	5.1064519383979	1.99731192579829	4.82659108725377	3.17645362723378	2.31427879897164	1.20522686608734	5.4105557555782	1.10954112184692	1.0389251258074	2.07861638065565	6.85081111993491	2.2634662372119	1.42623381347094	1.11025182453268	5.60114077653625	5.99336158077885	6.52332101441197	3.94883317387691	6.2284984422401	3.60131634012745	1.0504957227366	1.48935688181361	-1.98755329447875	10.5993214556434	3.40501933779386	8.7219968426412	3.3131184230627	2.90977442121283	3.82087957840492	2.93726030167059	4.42111026730807	2.02797823922006	3.64595688196143	7.69607162242585	-1.9882467792537	3.7767250526876	7.11668139034758	14.8030680994161	8.13269756886965	4.7714034696213	-0.468385235342125	6.22658181534006	3.96081253286097	4.91926513669519	10.484666451043	78	0	2
62	4.81061471005585	6.19749874726355	5.75368497786751	4.29255168751357	7	6.99582177273997	2.39154189308593	2.57370033200766	2.25557754363136	1.86953826419434	2.52850926849837	5.26796615266659	1.81857647251488	1	5.92512588970037	4.13204863608172	3.47692821607994	5.67991526158839	2.55524530959402	4.77095659180814	2.55983681994808	1.85689973672751	7	-0.0162572484031617	6.50544627485859	6.41346955766785	7.37046848332948	3.74985673383558	3.31126289316682	0.000285963346251306	5.87031288091583	-2.4335345165439	2.07049391711057	5.90545296866503	7.71454313370633	0.575971371893305	4.10566037869497	9.77345916742122	1.77569971992922	9.5798602345528	2.64232425179585	-1.79502493217815	-0.467141694508135	2.07512858006366	6.18543819111511	6.59398676211329	87.75	0	2
63	4.24960070282066	5.20459117280536	2.52594724649057	2.83181251353653	1.93382140437119	5.39510177277146	1.38302656329423	7	5.02944757063521	6.39482900046753	2.78359926516015	2.19822300314447	4.37427299895332	7	5.36983026112217	4.54584593236251	2.92467209739009	6.18277462156083	4.41819287520053	3.94239510474623	2.46001873249921	5.59240736843156	4.01473232092239	-0.884750607150289	6.0863501025939	9.29975074390648	0.268858335940118	5.80437949173225	3.01681140980414	0.0296426732185056	1.62329985888228	-1.04483303566598	0.400998476118176	7.97079351870176	6.20471980873121	2.00210705994798	1.27590062053231	5.16550345424467	1.24246356418448	-1.95907569585809	4.52909876849706	-1.90748622856087	11.3897442753497	-1.7738185018115	6.24103708961202	8.88016633716472	71.5	0	2
64	7	1.58237361154942	2.62068785988375	3.07324610799268	2.34258913818284	7	1.84623912953086	6.62497655412396	5.45941248801591	6.50351666947318	4.61824317471333	2.78940804398013	4.09342082474049	1	3.09803122668489	1	1	6.24876272926782	2.3616597257746	3.02487872198068	4.34979019681482	4.41559530597103	4.37909248261895	-2.22434897962849	2.15985049477067	7.94474562425809	3.06901005770766	4.29164716826906	-1.49437954905783	-0.533994630823936	4.69147062117802	-0.65932863887143	0.873467443978436	1.77678719745766	4.82317123115705	0.0212130978102508	7.94923556210193	-0.797041107104639	-0.249477461193324	4.37856563386855	3.56623432964502	6.01665941481003	0.936435871192447	9.19396286488825	6.23836792779408	10.3720066718614	76.25	0	2
65	1.70462269212125	6.04508033467081	2.47454098361611	2.65573449662468	4.61219109211471	6.70322579917775	4.1964774820661	1	1.33049051114187	6.25457125011012	3.55830970329412	2.45675007653943	3.60539225374628	6.60641584407381	1.12018804244257	3.43418914380025	3.2419774489595	6.54277888566797	6.18563159807683	4.26863586451961	2.4981490845832	5.68587446770012	4.62480560923337	-0.00984697502624954	8.46746435419847	9.18906265713605	11.4144727402842	4.40709029156121	6.52845294935099	-1.40809336411911	6.84387499147136	1.88137078475825	1.23586067443872	5.21737121924777	6.0100004370226	2.95790576312127	3.67680469190834	-0.182160746758602	0.836275092794012	0.742162207114096	1.75660909886678	1.37358549678787	4.99735024969836	4.02220064171175	5.9123974531577	12.7527674862678	79	0	2
66	2.12903396596882	6.60218967170992	3.63267050908389	1.3395592433809	7	6.50375940250646	2.58054560302607	7	1	6.75258472146167	5.77524864447356	6.13889975778023	1.76030071635377	2.97946812840822	4.1278219954242	1.4042705662381	4.08836764063707	4.37835625384432	2.10144957427693	6.94260962938171	2.0554431943148	4.92903364642944	6.21454145213848	-2.08838774046246	8.59546884977233	5.87901695591746	7.13382838816366	0.118785840912134	2.81066773352765	-1.17875643858228	10.9045287754496	3.40420955690626	3.99310208412462	5.44531534903572	-0.671838735997306	-5.39501501146837	5.89873565585556	7.29802440855861	-0.615662598274443	8.07993976006068	3.16784244652746	-3.09877352231809	0.316349907343191	0.202221912084672	5.70853241933621	-5.63252345822061	84.75	0	2
67	2.51121347671587	2.30151019079062	4.39244349313974	1.61127110743044	7	7	2.84924108644741	4.84128293841646	5.57093686111936	1.22854182626149	3.50741112237971	6.66024604766803	7	1.94149311851981	5.30362885590395	6.09513250391833	5.9734609028835	4.56656480388228	7	4.88438004773445	1.80988015815433	4.76518327092059	2.45039665105455	1.46168854972319	1.26823688612945	4.28023558659419	4.94564809632458	1.64607442082324	9.40532392341282	-4.3668642107698	5.63762293092324	-4.33498098001275	4.55753088660325	8.55558895576554	7.33591877129972	8.85467822654136	8.07976317675494	9.0994033665167	11.0664750262304	3.03112152935433	5.98419342886806	3.02720592723368	3.91919437158291	2.68237951289271	3.23904671649655	4.66455293563431	76.5	0	2
68	1	6.72556328722326	3.46460452651237	2.52650065570836	1.51941921059542	2.61004403579338	2.23781515851149	2.32777621164491	4.10044285739503	6.5456258167084	1	1.46331748061798	5.70314038666321	2.09771395680606	2.05325342268304	1.95433882434523	6.71052163184034	6.42811906692815	5.39192495742375	4.78094587655318	4.47697152663967	4.66433558358181	5.03151604773131	2.5742142420041	1.87381432276931	7.38079708369419	3.15740035756482	3.66988919764022	4.33997101767233	-1.0331587703244	7.04074322859497	1.52786362854938	3.91753107690583	6.98808494242313	2.64005459025999	-5.74699293400572	8.03538275490157	7.25910262361358	0.796701810644937	4.09405376118353	3.82983025876693	5.31462977250365	6.28511395483002	0.850259220227156	6.16471710702564	-0.0611702886411274	72.25	0	2
69	4.77532132002249	6.43886948889588	7	5.30427395148955	6.69759248294109	4.28973890973704	3.66971602371646	3.51847995821389	3.85152310878889	6.8753390197297	5.20214917032451	7	3.22034828805204	3.47787914000833	3.30733744414183	1.36545849102387	1	6.51962793014366	5.83146839740333	2.81133592669186	3.23478617524383	1	1.72022653514073	-0.989136836927138	6.67064131470029	5.68851960276986	6.67378585082503	3.8902181282817	8.46050152149463	1.60934856593318	-0.364493300525152	-1.49386449083609	0.821770509574636	7.21436419855755	1.30760717156699	3.47227262736345	3.11614442474938	10.366521525289	2.94876660452447	2.67592177491445	4.16261356639663	3.19165360273125	7.09128695778664	0.543253215135166	5.9846917520207	4.27987709608451	61	0	2
70	3.3356031463078	1.03266627175279	6.20058468997503	2.38434782181323	4.24257806748408	4.40675790466616	5.88437143144635	1	2.89862020106022	2.03758444815702	5.54722071642749	4.13802166950303	4.92560326049029	3.27093857553428	2.46396992487275	1.52707161567043	6.22940409539359	3.98249359720197	2.31035159082735	4.41101722290265	4.21312704057867	5.92153762562437	5.62978891402926	-0.707812210967788	9.32191196112349	2.57692532652598	7.42662290399877	4.418910179361	6.79752873260855	-2.62103335031154	-0.0214554526490256	-6.23577538155166	2.74775036898869	8.76661235229574	8.70697611599936	5.31770962353024	3.7149797218647	7.03842451457817	8.71250622506847	3.51206998076024	3.56104392105622	4.15128135840871	-1.56006117407631	7.98194469650686	4.57025910220848	5.68661426958995	76.75	0	2
71	2.63296084873133	4.17728207368812	6.061798181311	2.36684817713274	2.26223548352257	7	1.40332207068243	2.96533853281971	1.83771260152796	5.46651863351323	5.13747401088832	3.32818004416124	4.62570690072068	4.30715189392266	1.9723279427713	5.0507865084658	6.8198013217639	3.32504429168538	5.55606257201291	4.06501567769376	3.32341326946842	4.08382693900319	2.5916644004671	-3.08013215072091	5.7601570793514	10.6964838426398	-1.44093041808745	6.39204139826197	6.46644089597461	0.877698271319846	10.4231321156288	-0.921882368262005	11.004754685377	0.0559402923591447	8.8383990710532	7.56738082489907	8.1165283073185	0.164355866843198	10.9081197366336	8.08562848424819	2.89586937693102	4.86454884781514	9.50061198895149	4.17387584294067	4.4092042131219	9.58128738154311	65.5	0	2
72	2.93762029064223	6.17168372108039	4.69681175947474	1	5.3592074407205	4.10084847063715	3.68470800025773	6.81530878965327	2.48346283261123	4.71018315272431	3.96158839027618	1.11390261838072	5.22002166075107	2.0087508649553	3.53220267176995	5.60303758340095	5.23123544865137	3.24957797860421	1	1	5.56415800992126	4.25322741855667	1	-0.743660361088689	5.35107153502567	8.55063998357302	9.65619728449967	6.45065306319874	8.25113874961372	-0.160777072745041	6.32538717423932	-3.64644826811857	-0.65486173538412	4.41010453810103	2.99306401739232	5.76446534441445	5.49511896392771	5.20955117587792	1.55232388345563	-2.6138508076306	-0.482166684064644	5.30725033306587	9.19483111358617	1.90381173764032	5.34404982435637	5.92929514574091	77.25	0	2
73	4.44405158359461	5.70131609743768	3.1716061911524	2.56789124027162	3.82849744985003	1.64780000722994	2.46254913631854	4.44704641472305	2.9490767165505	7	5.28230118654669	1.64364584731912	3.27844286300549	1	4.29451470505615	6.75990075559106	2.49912534516774	4.57006679928973	3.19476035257704	7	2.87752171629855	6.92823332133584	5.5666497645068	-3.57225885054057	1.20273681659493	9.52381551543182	3.89380209011814	0.503972456648143	5.77723045990472	-0.74639842060227	2.02712318661524	-1.52238262758298	3.86991430418273	-2.39729327135813	3.61101921793194	3.66222993515161	4.01797949718556	10.2028568631387	-0.967997859897381	-5.28964859098585	3.64962445740121	5.44789332743607	2.59885661624307	8.92560118184483	4.61566723652857	6.58201319612271	76	0	2
74	2.09009172449826	5.25027836186882	5.17736647832281	1.38239352307476	4.39875971362947	2.63183229278291	1	3.02280951785952	1.05386210012683	1.5500727515762	3.54995498955128	1	2.56098365107265	2.78829501695402	5.90435982540845	4.00929559250876	2.33956049057405	1.85088426788514	1	1	4.30097928612088	5.4435875004005	4.85069170204601	-0.447701188222481	5.59556990520759	7.54004199327984	8.77564244639958	6.58414812416825	8.02482888083423	-1.23021351023929	1.62234293602512	-0.146486305729559	0.719453715253309	3.84818336811284	2.81269472122568	-6.64461515668588	3.41574227055411	4.93625426448399	0.917380231609141	-3.51215123517577	2.84792101952866	6.75903880188138	9.58334889966387	-0.124958696568211	2.6508420914933	6.58222647501526	79.75	0	2
75	5.3416046450363	7	1.71556065160672	5.3050129089745	5.02732462938232	3.6196621669565	1.33441070493324	2.07529287836305	5.70208435117912	3.79569735603586	2.58516437457567	1.94085079420611	1	4.38000056373843	5.07368637405775	7	5.78622075481327	3.54140795747586	4.48694768018391	5.31450236369941	1.85660499985298	4.82800840035734	2.97295707404295	-4.15754366445733	-0.262803672611213	11.1836208086531	3.12423295839414	2.40479691114659	2.84297743640249	3.51172059172941	5.41849058948718	-2.46976685138125	9.96756855588765	5.03645933224553	6.16467376096523	0.147982147988098	8.86559207749765	10.3976876014644	1.1581678823809	-4.02468530716582	5.98669850341199	8.60519659058564	1.3264889374716	4.11443843956847	3.42568999313278	1.82567797247233	83.5	0	2
76	2.58837771917159	3.05634255062203	3.83953097149993	2.30593501056254	4.74445170218682	6.04918543652655	1	5.89496899172872	2.40700991941209	6.61510832001532	3.09881684042697	2.81789370931199	1	1.18034419259686	1.32415927422008	5.34871570586143	3.19948974583399	7	2.98757448440304	6.25347981881166	2.96033593014311	4.74669071957843	6.07711478829629	-0.131420471599417	-1.45419910152238	4.28179699237636	6.65109725569583	2.33291542748571	7.86850161114261	-0.566165796595183	9.65354390749947	3.13088901898162	0.822792249419018	3.90470907974627	0.396528472204917	4.05753092765228	4.57504555218014	4.47323333013932	7.67120185869791	-4.85447881745517	4.66556374792565	3.73634186512631	3.8929932281224	2.3080089931664	2.9792137476305	10.0729126658426	86.25	0	2
77	1	6.45507901965836	5.52114434952419	1.32026213341317	2.44906970886301	1.64688955617444	1.13810352844358	7	3.79086457545266	5.08425667888364	5.86384668442768	1	3.01495014386184	1.27727936305643	1.7335155727148	6.02863401438841	3.81383972554335	2.21124196359959	2.76180572197918	2.1904284310354	4.88659539126273	4.7603445987726	6.97232976240285	2.87329835897282	1.01872062437951	7.95329540019114	4.54302686928904	2.96052654409101	11.0139417728011	-0.939954002938285	8.1104953792875	2.82221455436797	3.85133835736318	3.99657697602309	0.668678145775482	4.15523217292823	7.6319389252317	4.47038274034382	4.31893370315151	3.92243130131805	-5.53054948390994	3.76715334404763	0.766265324113605	0.466925118938706	7.58639411874167	3.0740571575998	53	0	2
78	5.01774551227498	7	7	4.28406863045413	5.17878631354008	6.43112912667962	1.26506748140455	2.83370074882462	2.95337177491277	1.59985641926517	2.95434760214199	4.29251299812954	4.08235830005483	2.16614037390199	1.86385076822096	4.19096367632082	5.78421363398555	2.73215059645448	3.34350339589314	4.7432784783862	3.34504313504042	1.79414686835267	3.02967827941162	-1.83939458018839	6.65234310635259	5.48655052699135	5.97708143136074	3.32143711041243	2.53602709960437	0.548764961522763	1.64225841348946	0.171016356962784	5.75425132916924	1.89729388698171	1.25936942593677	-0.0756227075997055	0.715446337309863	6.69039114542677	-2.65815595137467	2.68885207070767	3.85043669965025	-0.979081424566887	3.01630790568594	9.6354429066743	4.21434417421495	8.40894689490293	77.75	0	2
79	2.85662029125637	3.28251516010419	2.28415763534261	1.53307287882715	2.71899124106915	7	2.08655168488142	6.43747577835217	6.13129705347682	6.40858644406871	2.87100995515303	1	5.50309366497872	2.56252841555078	3.72173042642599	1.99702138860594	1.56500840029561	3.1499832589236	2.72373958090911	1.9772549623111	4.03387176352587	2.23730484724465	2.44230778920007	-1.00319434831217	9.61492700961764	1.12956826636158	7.15071899261366	3.42016172556376	3.67386606717816	-0.751785050910851	6.79831094368178	2.30127095996412	4.85972759973464	4.03404356947691	11.4857537261284	3.73019175525664	3.33073129137405	-1.11530634640949	10.3928197535904	-2.39591940548861	1.00560571048823	-0.547801124909232	-2.5891000346901	9.24017562686754	6.55337652118907	-3.90861172376344	74.5	0	2
80	2.74080270630336	5.59249146539918	3.44518935221571	4.46536114556367	6.87153313270589	6.06309271971988	4.71537112024887	1.42744053244447	3.39398417371644	2.97217846889859	5.90929871154511	2.42374420453298	6.35249788402036	4.63623820767551	7	4.67411220504913	1.4223510020271	1.85838214799999	5.99257280780452	3.52363299402442	1	2.79253669293498	1.08641799933972	-0.50456389888702	-1.56479341599803	4.85227188177528	4.38285803653875	7.10583174983041	-0.310537166612336	1.24233313626681	7.02681660426925	-8.01362157235535	18.9750975359749	1.33005643261735	3.66669897382435	4.61343991050098	6.70783679678606	3.704005540284	6.59882568214292	1.81612363585317	0.540968960520739	7.78244674108223	0.47892029915533	4.11253557812046	5.49211310786468	-4.94816850839475	68.25	0	2
81	5.37449483691978	6.88346919477968	2.1335360750973	5.29520175408302	5.35740152497666	2.90032338662597	2.34355775933892	6.54676397851196	1.48608092022042	6.95314991360779	1.93828805221608	1	1.56966683010262	3.56982102117935	6.22829466017494	7	1	1.55026816966429	6.14237440488236	5.49064036670028	2.71004421848318	5.2850254714802	2.93589164076091	-2.29812129678823	0.466765606351616	11.1372745996689	2.69146506306732	2.65146410845758	2.36855595153064	-0.21632023037075	5.97334076815225	-2.69041459784196	4.70713992975551	0.158131719790381	2.69926690588235	0.708181570160725	3.39726736463431	11.2119666948208	3.20327938155865	-3.81721774657029	4.77076542555609	4.28510569250866	10.5198681953421	4.13862651690525	3.51675034030535	1.40731943670348	72	0	2
82	4.01839204103834	4.02528203562395	2.93283341851587	3.43362312854664	3.29430419413411	1.87907320734099	6.18313241929444	2.34033999042028	1.50640980342388	3.81783852907789	6.93578536181587	1	7	5.78153983239753	1.24241234390469	2.40107951892793	5.96076863949682	3.37396259781194	5.24655613055455	2.63712460609468	3.96098027781821	6.56463398353077	4.31381180719888	-1.68056090980548	10.9657954274745	4.21118943445829	7.54678199030496	2.93751161362174	-1.36580400164739	-0.297374210431588	8.06407507571252	1.98348298665151	8.17106168864745	1.35056643305717	8.47372558084588	0.430799515684926	3.82361157029096	4.47273799413378	2.28982657103396	-0.828255358928789	5.85929376329137	7.56337693322198	3.30834232235192	8.17645730247939	3.75076430192841	2.65129367589186	72.75	0	2
83	2.35662021976162	7	6.40958130472352	6.37531029475643	6.29498329670273	3.91563069378877	2.56477678256052	1.53541135341563	3.77217500899259	1.0753704892553	1.78875486682485	6.28111654873664	5.01668069227085	5.41112775762236	5.40072490382729	4.13491865706919	5.13877146886509	1	5.30040811809779	2.5556715198073	5.1353645589459	5.52051128965483	1.94849073714267	0.197583271480577	7.07934564879072	5.61307797181391	7.40184516335684	4.40210644721681	2.50732375584865	1.69451639632892	10.275606373335	-0.931633507506205	4.99450412793958	7.89462032098956	9.38174411496818	1.43728772735462	3.56034935032181	10.3047159996903	9.40651083826084	5.15949862146481	7.6936125382879	1.82068909632105	4.41920458013186	-1.24040475714557	7.74998580362225	4.37894963516604	84.5	0	2
84	4.22773430220119	4.37022327068465	6.73181407338432	1.88175845939153	5.43630464885445	2.68815293940191	3.22533759367574	2.52132399040412	5.01106127224791	1	5.47396827962445	2.72121547878999	2.89982451562363	7	5.3832207920555	5.41173656059215	4.93702570095446	3.94771954356044	6.36551200850326	3.09122083490713	4.39143630135827	4.27115302636705	6.27302020338881	-0.0245527065031307	10.1900905723433	0.200098801059978	5.4347191789653	1.93770733309525	-2.02893056168484	-2.71473838857255	7.67340990960434	-5.85056265723203	4.38518428131454	4.93133483095859	4.28756263715673	-1.08504642749068	5.28782689570341	5.76017423445235	12.0702019925595	12.4611744844746	9.03595773725583	6.96844487473414	3.01311526509403	2.24268825301295	4.88216133140993	-3.50832217674376	78.25	0	2
85	2.77966456667948	5.62367096098053	2.79903805714532	1.20801165777109	6.41110745847273	6.9086187018425	1.332657592687	4.83988993883302	1	4.20312224233143	1.50361913341685	2.18779716109444	5.07120535921733	2.63748082365452	4.08610581278538	5.42299141464354	6.13752735244851	4.31631935414016	1	6.65846144012356	2.32620612519258	6.06958393803799	5.76861170020082	-2.6819209051003	9.65746223938935	4.68065543949686	7.48912682008684	0.47528600851504	1.5674792637543	0.809942805263985	7.17309404742845	3.55706713256916	0.223876947702324	7.06414132385223	-1.08304374789662	10.6339129855488	4.66365862824356	4.2189319891172	0.62584597839065	7.79886273953891	5.11625922115036	-2.95145710432093	3.15793536573218	0.990925787280603	5.93474310270441	-5.18644768625534	70	0	2
86	2.83952648717209	4.00073594638464	1.71011262235429	1	2.44219491928371	5.5576626647952	1.98224423900406	6.89888917824817	3.39781607492322	6.33108558706388	4.51031389830707	6.8179954690691	4.75983924580585	2.26906028902434	1.8040034918488	4.83951176211014	5.68586035093936	1	3.99846926116161	3.75521921767511	5.54235412460147	5.48671994928789	5.76813691152654	-3.08344766811261	-0.687179776534335	11.1811805213987	7.50144447691231	1.62470790115069	4.41998444791068	-3.08874084948511	5.27285947857573	0.131225434458021	2.13346132266071	5.14232473733486	4.42902657279057	12.0611347463249	4.03320020833244	0.297921512930773	10.130257268931	-2.885032380251	-2.68938292629071	1.9396274084338	5.89252443653029	10.3076931259631	5.92533464975596	10.2288899542723	51.75	0	2
87	4.67261290180283	2.41934834163393	1.02361492192297	3.14491697651309	5.10745543593321	5.78270549448926	2.92890850955891	4.01822927749468	1.47285362637383	5.34580157916221	3.70147657797575	6.38325640194399	4.26678378119938	4.54179064882561	6.57643466123639	5.1212296464088	1	7	3.97159321228331	4.70330337395373	5.62386874528989	5.10078592494203	3.64776273291843	-3.73433657741266	0.470311234730641	5.8401065892464	5.6937275873313	2.432237551093	3.47338533381993	4.05421320667516	6.69339122069247	5.25503607243912	-0.939994823414104	12.279886500452	6.61038867776885	3.92573155226694	12.4352312741027	8.5444994661562	11.786505896342	-0.891505328233673	4.81271983589294	3.35468479695887	6.23573178048303	2.185112519291	3.18591013800843	1.68297645840022	64.5	0	2
88	5.13204468888843	5.74868479329528	2.33655738112708	3.25878711627939	2.99177381202843	4.73329543658125	1.09093780684855	4.96473643477147	6.63854653837024	6.39041553392208	5.24815462576545	5.58375342970785	3.57163345534162	1.99983221490847	6.68917627673008	6.12391298712216	1.0835403072949	5.74819801875849	7	7	7	4.89676450826051	5.33052059314996	-3.53203331811164	2.3876730342379	9.61994087920795	5.59644501764	1.6776089537796	8.87807025644466	-1.07143466507508	1.09180278954315	-0.998420600298274	4.67542480536135	-1.92719822690201	-0.377167010682924	5.10179611797882	6.85408873805436	10.2343748788427	9.62836893810681	-5.27713600360446	4.66608920326021	8.38275255098225	1.63790079080809	4.20600834498965	9.05979871814763	6.72196658689426	64.25	0	2
89	1.05739549061655	5.77091736866827	5.11904312610914	1.15203807022807	6.89674376572853	7	1.62477777871553	6.85344046435559	1.32040886451648	3.51619275212037	6.43051034079682	2.68576818047977	1.4346564419503	3.61984016076177	1.27493557598579	4.18066978506739	4.02329797544616	3.18627572274082	5.35536144610866	1.61270326245738	1.65010285348444	5.1733654480616	7	-0.281112087399031	10.8078913673683	3.84717652595446	5.02247049619426	1.50714354656434	6.02801100816808	-2.29474636392016	3.7787107296422	2.98180800249772	4.39914200754419	9.99166359250085	5.85821630911314	4.91679307827774	11.2116728843888	13.5932331352632	0.952561051552764	8.07136325696411	4.85893966306759	-1.16639052887469	3.70608651786489	6.95314044049052	5.53786225006162	3.8782616158367	68	0	2
90	3.52688092431493	3.01899391622115	4.83142241277984	1.90002830676607	4.60460518394688	6.56132834651956	1	5.36266722962912	2.55371932389447	2.06787288252311	2.57353235979426	2.71377223044024	5.68425985719441	6.63156827697152	6.26449580385792	5.97466895928183	1.48485349194789	5.86672288986595	6.38424444638042	2.26061755957832	1	6.44043351110444	2.72882364774469	3.14090171166561	9.49135890945599	3.65933318284594	7.08674098976239	3.67181011574465	0.81629740601191	1.56212603162708	4.75194349580101	5.94586062367146	5.53912622858653	5.16475161954504	4.17481164938741	3.5536047817283	3.81400682624442	10.6270198572942	1.50506881489859	-5.68844664681941	3.09709112892942	5.97924809844909	-5.73218627173752	0.705326663296776	3.74754953257568	3.71165020594622	61.75	0	2
91	4.86147972933919	4.03868690245895	2.88526987699875	1.73495625145337	3.1903287872323	6.48641657918964	4.0897005071143	1	4.50313368240974	5.94826394375244	6.31728454898457	3.03115556321432	5.04477607976145	2.18839939550419	3.7193132819372	5.17923468815564	2.62754118008807	7	2.76077158974169	3.88321508529661	3.92070034527267	5.08735697548339	5.06276969968965	-2.71151399521029	-0.4989687363821	9.39267596799195	6.37409309482578	2.47281465617354	0.653852429673873	-3.05390620652341	5.69276412366611	-5.07044668723772	2.95625229281402	3.6452087883825	-4.95596146201794	2.76160199589491	4.18320030076717	-2.00009103067192	4.0192407425682	-2.36555149304717	5.75176957557054	3.12566100757985	4.39061955515989	9.92354268062421	5.07552559301682	11.10504920849	70.5	0	2
92	1.73020958644174	5.33021509087068	3.00955204997128	1.41978093184221	4.33270890292108	6.16830509687453	1.76623104012791	5.27372813800727	6.248507182926	4.18313201852116	3.02688465227598	3.15548812055317	1	5.32514402238681	1.94661822820051	5.36276681064043	5.47859287622496	6.56212071406397	7	4.00542594172733	1.09487450881193	6.48206680669235	1	-0.198633994823228	8.29772221999933	9.07535430536441	11.0397596118297	3.37367889468625	0.793331183451995	2.4075452035364	8.52367608775845	5.1344066283732	8.12469804319361	4.34905403507464	3.9198984864199	3.19031027196558	2.77599471207139	10.7439274159588	1.84278903964068	0.774150119170508	5.89748972422207	4.23572201050307	1.41168043662721	1.38246722335774	3.59494963815261	2.16927810583668	63.25	0	2
93	5.68255394067227	3.43650794472095	1.71084790037692	6.49749195960158	2.97607970959116	2.98856470209323	3.67688700839848	1.56106224427513	1.58656964983241	1.68920058367973	4.4678248154874	7	4.51765920802447	4.38683279373693	3.35157748247149	2.38089189493314	5.45956923433969	4.62153220252245	7	4.8433301077172	2.39559364080783	5.63159282021663	5.12065871944093	3.85755132731387	4.7736798274619	4.54043884119598	5.53619411493131	6.04112700887909	7.67125273569549	0.457483557927062	0.0331226594854375	-5.3160233337973	2.94347091159973	9.75745198772104	8.48286709444312	0.0629531579761756	4.24828989923205	7.77088506978261	7.2176190918855	4.19323046826637	5.822349529715	3.45376781573563	4.09037862265772	8.23665548344965	6.62722341616239	5.66676182690774	94	1	2
94	5.70046513498291	5.79917530279605	3.67439516018985	5.05722210400675	2.50183391922677	6.53441807756754	5.05321681226836	6.36603003483291	1.50896932239818	6.47720727768574	3.67123428328207	1.4434166473691	5.80788052972101	2.04693243908395	3.56017358433976	6.00503419465164	6.13208666415552	1.83510238208807	3.44983214508195	2.62393525503676	2.7813146505496	2.0424822040598	2.57356084644059	2.98124136440049	1.61334167415864	3.13941017147817	5.91883638309089	5.59481481999308	4.68711472533282	1.10232184051307	6.21479311969596	-0.372470170509443	3.71510281728194	5.86226350203179	-2.34873911846181	4.8721299040961	9.07858493683007	10.2062001821046	1.2762306350141	-0.0383904922847827	6.62359942176814	4.29716989429964	-2.78738534834594	2.20617630718855	3.80138127110134	7.38313919884516	104.75	1	2
95	4.64725845270845	4.87911058651782	6.33604993109267	5.0171632910269	6.42095887347446	6.30870207729692	3.2968374257437	5.95843476320773	1.66270514347235	4.53318209215108	3.25356043963555	1.53637880709734	3.64028153087359	7	5.79785631260096	4.43627101921244	6.70975293262889	2.1364595338762	5.43080035075541	2.65303872429757	7	5.05715064483389	3.34449673428934	-0.609541983421418	3.92065503039479	4.28877213086185	7.86331358854199	7.74557974734225	3.70587984117895	2.89130465525233	8.35992030868212	3.54290201704955	1.16890796482492	6.95795713538449	8.74340412464355	-0.207804512512456	3.4455143754512	3.23245753779368	10.4783117419557	-1.12827783954109	-0.145308729682079	5.5722454194706	-0.920073187874438	1.41965846991017	4.54831472841715	6.45520766195473	109.5	1	2
96	7	2.88307855807971	6.74979475320995	4.03309086798839	5.59837132382844	1.96696389738041	2.1450565941188	5.32747335396442	3.24253626220502	1.47766350466742	4.62997155746415	1.99162199405904	4.28826482902089	7	5.29942716850977	3.00565262331451	7	6.33521027429061	3.2427889989228	2.88667983654886	3.05193971379875	4.40032489249111	3.06226876580991	3.57331585105858	3.97839788742964	6.03681808192506	6.94224541270669	7.79008478619976	3.80485550594594	1.94310913511991	4.72828850147902	-1.46012699012064	1.98211416159816	7.33770233066982	4.77642910545721	2.01013985602139	3.47467682374545	9.84338148707968	1.62875184569909	-1.08524576801415	5.06651352995124	10.1280635326222	10.2804628867952	5.74053909186362	5.35511154422959	9.38351573253089	97.25	1	2
97	5.33550058074351	5.35976233894099	1.31120515282538	5.01988109383784	3.19293965116498	5.01284498537702	2.88073672434384	3.80686873432504	1.66245794916651	5.16199005446776	3.71031066797085	6.63487538237842	3.74654325715302	4.39462733829959	6.3670703676008	4.29218658909779	3.46893366309976	4.56886734356945	5.82665006731098	4.78700832289034	1.83354636066126	1.74851761615584	4.71765246390645	0.77620624932502	6.36078338191971	4.88536939398113	4.36005362532016	7.80847691733826	0.509982644760609	1.13288308941208	6.71003389205486	-2.090629907651	5.09460334983649	8.25402281151684	8.08515729524858	-8.16864239277073	6.81730418954909	-0.43926250041566	0.881956514967826	-3.96944061541828	6.022555997639	0.691145248763933	-0.0141459820408326	5.64702482502446	5.95401700259761	6.3331700588556	96	1	2
98	4.4142408723608	5.21378331257061	4.75990086920545	4.91996102963013	5.87317860880803	5.53967438596664	2.09744255306351	7	2.48495648253623	1.4524009857953	3.02454995440893	6.21926111401365	1	6.62400809817191	6.66616282720779	1.6868952132014	1.54521462189951	7	1	4.5856056491881	1.64238969730619	5.78916541776735	4.05610285538272	0.338129632401489	4.90130583674598	5.44926243631324	8.16560399142067	7.66000257579734	4.6528650728789	3.31037504325078	2.16201701518684	3.42818303648261	0.0905999273706131	9.84470900224253	1.43684366122604	-0.374797836057517	4.14283084542972	8.08211863563125	9.19256372368922	1.0921876791792	6.22085566125065	6.06970897966416	-0.213568773811133	0.212462454491899	7.28658619286921	4.24595811104966	102.75	1	2
99	4.88292427556912	6.22650536744179	4.52426221587813	6.39281934164744	7	1.5405890896275	3.38420138624869	4.14828748858002	5.03219218247735	5.41200941166186	2.70010720178081	2.16214963521353	5.86788323373779	3.47392242667593	5.88931091530523	5.69505976656487	7	3.42305413284041	4.55195242480605	2.92302360700255	2.44339067024058	4.44907870265622	7	1.82183575964118	6.68006611469292	7.31989560274279	2.24266739599802	7.70081474077129	2.0938100557202	6.99380235864545	2.91156578080009	3.13664763348793	5.19398744717574	1.59224209921423	9.09104372881436	4.23646957838214	10.7859419615814	7.69029277639937	1.24022919246589	6.98984817832449	5.18396517557343	10.7185070307698	7.3798067564244	0.714500520089522	1.960926601244	0.953744285969971	86.5	1	2
100	5.12495771217383	6.57608370597645	3.70763438786322	6.30219806981609	5.33765618373256	5.44912972695323	2.24492673532327	4.34468570535094	1.74163331730187	5.78060822300308	4.15948756369751	1.55285690203978	6.21259157480493	4.88973666898374	7	3.49885774605487	3.11317931206465	7	3.60448946439962	6.45567969416666	3.44663443269489	5.08015578100681	2.50954607696767	0.199416297859721	5.7732134497289	5.16940605624939	3.52655040170573	5.53958777163877	11.6506202695255	1.14770289696628	6.50948899637205	3.41775282478632	3.52756321817871	5.78328755855326	1.75976359512703	-1.83141860625075	7.42133156401587	7.93047917116835	0.539244218931184	3.00910103171113	2.98317403663556	0.574660046466538	-0.706624145244752	-1.9685489065211	6.00841641466582	6.85156671939438	91.25	1	2
101	4.04991462506141	4.57710931411459	4.96038635599611	5.70339553532243	6.1855100367488	7	2.08296447401334	6.54938842788874	3.3411939602144	1.6299312909781	2.47013334407127	5.79696936596334	1.70781317075136	7	1.99825367342549	1	3.92934386646437	3.10788078372178	6.24814922124237	5.31793013713068	6.74353244071158	7	4.2965721255971	0.226614540323122	4.23315530104931	3.78257933583714	6.7005771952647	8.01378858374351	8.72858662909507	4.0707483254144	1.01080836100347	3.22316271705214	5.84947715011899	1.02243243548694	-3.51072479625266	1.51749082122905	3.69233643380778	8.95398228292899	9.36884734286077	1.1662371128665	0.804971865276967	4.82360008138367	0.576605837985047	-0.864608542524833	5.69889026971998	9.81381320616531	82	1	2
102	3.4565477597316	6.55986048055385	5.045516526393	2.92283764110749	1	1.65193581382051	2.21939137242286	3.90773241994734	1.42211202359256	3.79226910216134	5.6149119486461	2.52996990294974	2.81022888848445	2.22298997361172	4.03308213269577	6.87273137572472	6.63066658691239	1.57657965194004	2.57447401693293	5.6935738706975	4.64179009277849	6.20780063458133	5.94525576869774	2.13477518012682	5.34918730246251	9.51506088247399	3.49608793088577	4.96748079078511	2.75983294343029	3.8087117853248	6.68450895318379	0.438835564894157	2.60503806325335	5.98639658421367	8.25219872302481	-1.75802704043258	7.58406343296315	9.65581812080101	-0.789536566145271	-4.37041260213621	3.6776674665874	6.66176228910655	4.93139178600385	4.74846029251972	0.639860198448241	4.95392124015709	88.75	1	2
103	5.84533361176563	6.27508844397259	5.25179975293839	5.39437009117821	7	5.03793560199489	2.86698374763993	4.59040239301623	1	3.09206011812651	4.60401212706406	1.9145134829643	1.58065265227247	5.36112716876744	3.42406851214828	4.97073577225787	5.15461938571461	1	4.69694004378407	6.30668584147513	3.95016014373597	6.66584415349162	2.07553371161876	2.60044997708527	6.50500452697957	9.40481841816689	7.40223982407874	6.0118117201319	3.13001310099712	4.44911770697717	6.7054423935042	-0.100486891674817	2.14527139920459	3.74211125259841	-1.13457299323668	3.27677750675194	-0.951476696476278	9.61780607628847	0.491427628857719	-1.20179470423488	4.58634577557215	11.4300875904924	3.70183558338971	0.199758926673154	7.27481312116832	-8.50996952044875	89.5	1	2
104	4.18673493526615	5.907619922364	6.30248968067081	3.728628649097	3.84962462206726	3.19646084604256	5.05184818652483	5.65955403492977	2.88555622143253	1.45804578830868	5.33805497029707	6.06153440387978	6.12579116303844	4.55312767038273	4.70211039067273	6.52855508123552	2.85593055153873	6.28565751726502	3.64635733880501	3.80044391735357	2.90033080993795	5.56565767829661	3.43828750198531	1.23336378991392	3.13736066562266	8.51094393077011	2.56463443380157	5.1934729284652	-0.716199298967394	2.18887374246833	1.1308400269834	3.55789807321096	3.59714604277425	10.2028172505717	5.53297033256947	4.05050266093132	1.30354530860313	12.7630276937357	0.268785083714334	12.0649576884288	9.40428966643286	2.93343875814114	3.01514841354218	0.678574620523419	2.89494730636773	9.70489094870468	89.25	1	2
105	4.32218995984779	4.834953252148	3.08407494518907	3.50964041540795	5.19011042529097	2.9464507373777	2.4442319984525	6.95935302301679	4.33150516577052	3.45636892363307	5.5529769601927	3.34245764409497	1.29370295751319	1	5.0032901112759	7	1.68399427479223	5.97348616058265	5.70612308534828	5.06946874516457	4.60353047233012	2.06084436981645	3.99810679488887	3.35978277858239	4.19298313753238	2.58761523499348	4.74288629976467	6.50337415355528	11.2555161378517	-2.32261785766082	9.81476317112319	5.29044540075372	8.8328543638651	7.45131268170513	2.32039933037361	11.0013756502693	3.95946694477171	9.49582714282513	5.41879090462642	5.59742221264205	0.976761898975003	5.01822584687689	1.89556473533098	2.89418963357669	4.06213240964605	7.59990256907999	83	1	2
106	4.61264824511452	5.92126609678191	2.04108774425717	2.94882951401813	3.27852669070393	6.54041570316793	3.39435440695541	5.93756393726768	2.43353140110545	5.55373892878103	7	6.4482776990856	1.50035821280967	1	2.14911650963402	1.08131721168378	1.09080425295568	6.14294983031987	1.71740693617905	3.24909843047136	4.11753399595839	2.63462942821285	5.16400769807861	2.71568887009226	1.73142310036847	1.89498712267063	4.43882161944499	6.91866067490009	2.1378743153913	0.281661375959459	4.34302350327999	-1.92767779205857	4.44490202883084	2.29956066605499	2.00184435936342	-0.104854458254327	5.19287811528423	0.693894839311347	0.507443136980357	-0.18373100733673	3.88086549835217	4.19499423776926	2.76902350785528	8.45766991093726	6.65210713980495	9.98131940456667	98.75	1	2
107	5.81416727740328	6.36216597415013	3.87296171333809	7	6.15389122833258	1.82936023093239	1	2.34302005148549	3.5429648698306	3.24298981988748	4.08176193181876	1.83312251962013	1.45900432649369	1.78852948361553	5.80897022037797	3.33506818986462	2.4244058142216	6.59938797611816	3.9521441728665	1.78078897709823	3.1687764086352	7	2.84087362845048	-0.563858134946784	6.94842899479594	5.18893309288029	1.84384735575463	6.10460808215152	7.05167416866086	-2.47380137033379	10.2045124057432	2.04764413320923	8.76639450484586	9.93551178849537	5.65051023305509	6.37344905740773	6.60601508925222	8.12344280828305	11.0574913039513	3.60580850088127	2.10014430810423	8.02068199149629	4.12790214443664	9.1446024901629	6.78852922638051	7.53317343229368	89.5	1	2
108	1	6.45003247825046	1.85836967054826	6.21994897949458	5.87623760168233	7	3.32092467629312	3.76613222689397	6.3752477301963	4.51145228460756	5.94046526707816	5.79418647099744	1.95645392241428	1.62750720479036	1	2.47167504451775	7	3.60483928006555	4.96789140301878	6.46378154667788	5.77031088259624	5.35059834202161	1.79531992007315	1.43215285835348	2.34029919312347	1.32433830417988	3.15705487122579	8.57078900992476	2.6509424408074	-0.896368989864639	7.16108409348074	7.67456258462415	2.72326328560631	10.2531547414639	4.65090631992403	-2.89271948884464	10.5173861981965	-1.30830755578959	8.83525702039266	-3.30002135291793	8.06797390246494	2.95403242001923	-5.4199420087266	5.36285823595623	5.61627461267093	8.52317592339719	99.25	1	2
109	5.70007814375635	5.98850029640958	3.29823756611595	5.74173250065786	2.38986600413227	6.71117699759987	5.57600082570047	5.01639023311383	3.93034179749457	5.82791585783939	4.98768528708017	1.74756384276289	3.84552089503119	6.05630777483899	5.82779639359728	3.41101578492818	7	7	4.4030764440212	2.55843477830945	2.07346659715936	2.21689678018791	5.76572062330614	2.56686036685651	1.5997874908276	2.96047744737018	5.1454582349807	5.31191857506656	3.49114078237098	-0.667504101682883	1.02428994666561	-0.325143611249551	3.94719031726342	5.87491150981133	-2.22306379449991	4.91148185925433	7.71489864975088	10.2272726855893	3.61304599115793	-0.498794849577194	7.92683363546064	5.56021654877511	-3.32526118507786	2.98806765245452	4.74630677742378	5.31232642250984	92	1	2
110	5.23572365134665	5.6980756951918	5.42860890169859	2.23044840423836	1.08712878518879	6.8691073796521	1.28193956982065	2.1089397203695	2.11956272383261	4.62664241606426	3.03073190983648	5.10337818206679	1.20212571001061	3.63294628336637	5.83137903664169	5.13213282055425	6.24643647934739	1.50690590422031	5.40544029673941	7	1	4.80356750718379	3.58737428715255	2.47472557025729	3.48432004583764	9.33853026263403	2.02119795549614	4.71683315663834	-2.42468378304874	0.194366696431827	6.73929844552655	1.01297071434343	6.73235656361638	2.17646249813872	-4.77489214835855	-2.99252893695463	5.32331349404314	3.41386293234335	0.317170748930945	0.637493837225884	5.11388009973352	6.32192946529215	-0.892263674413494	2.39581861922426	8.43936029493577	8.71890237796928	87.75	1	2
111	5.63804409300255	6.05150788310091	3.06440296646341	5.46185815370483	1.41294272088819	4.13280403540696	1.38568275944538	6.16721430041633	1.69142240315043	6.58351204958886	7	4.0779695118143	1.2920833034183	4.73546163190203	4.32944742545494	5.43661480573164	5.16749599811484	1	6.45128970544611	7	4.13096426515132	4.73614844322135	1.73176968102277	2.71544621356353	2.07229770489863	4.50324291758642	6.13254064795217	5.73363799374414	4.81473847027263	-1.53979974644101	5.63754372788602	-2.06628962931432	4.54519029348389	1.25865292416776	-0.90520578182383	1.97653382319467	2.44385494196541	-0.25527522290027	2.62104959999283	8.74594707862068	1.92399924559974	-3.62314556111526	4.57951105727507	0.389333531693344	7.39782394525635	6.30268864032674	82.5	1	2
112	4.67142178143006	6.72203241505284	3.91089228447531	6.41208280367124	4.38664670910875	6.03894573908964	4.78862787797419	1.56966911465941	1.80836361702911	5.59372128591349	3.50553503197589	5.21755111231704	1.9487735505104	3.9508804666796	7	3.63929874159872	3.44447753387207	4.04787886700504	4.49656561832309	6.22700448254333	4.26638006324256	2.34192765137093	1.63990308599547	-0.0819976190241874	6.45451113560273	4.91206388386074	3.54975453644383	6.78516180107287	-1.72832560336377	0.922029835537076	9.25259396000058	4.11224764117364	3.89399279878274	8.82233003389102	1.44344466411963	-1.01447390351353	10.168904801975	3.31719000230284	10.5787371476831	3.95081785098182	2.41554760688873	0.339269359679627	4.08534365549555	-1.47463721063242	4.75643220709201	7.51715122293581	103.25	1	2
113	5.91932449630578	3.28269758304362	6.17549722529039	4.23806886870277	5.51044587878482	5.93849611289713	3.71629762666604	3.08446720790654	6.90846490904325	4.9307362833745	4.13209077866142	5.20106851877119	7	6.418123599336	1	6.35328597146914	4.78748908899348	2.39550575987437	6.23230161792042	1.46455926764755	1.03132137105453	4.98972342749239	2.88354475817356	3.42643982147496	3.65550653543536	6.32682862652387	5.2126512262518	6.69854303055888	3.82449640864161	3.44854823942607	6.51587914053001	-0.746112215741325	0.490044583871478	3.01957346060088	4.48568675556472	4.85950841834357	8.10003111844328	7.9783544044411	3.41700023120491	-0.124426749330918	2.01248739046741	-0.301971667707785	3.29098233879491	6.68950911437258	3.87898799477211	3.96643133366946	87	1	2
114	4.52991421191797	4.00122315334702	5.39565667905316	4.7387488021655	4.70003719718143	4.74799587515863	3.52133829244195	5.30268112649942	1.16739763402706	3.01247711424166	5.24121289775879	1.99080129672739	4.13626868431677	6.34563376874849	4.23988452091165	5.62764039230192	1	2.25933693869233	6.80103372499224	4.66982511669557	4.19743170991146	1.5371054944195	5.45955338708779	3.70304548245336	3.10164950220222	6.17189618120248	5.3214282842286	8.21926217618749	6.35397396499255	2.76636823662617	4.17819918172982	4.39602298460416	4.09980614466451	6.61955227081876	9.8429717041889	3.30581461374591	9.63417880608407	10.540198230581	-0.200869825710581	-3.10143049768446	3.33269385992077	-0.195922380665222	5.96259866937836	10.210643942685	7.23363758597824	8.344741114231	77.75	1	2
115	2.86098048675982	4.76647193244441	5.46522917751462	5.79590152516426	6.10666622501558	7	3.17707295349516	6.35073920436793	1.46933591673586	5.63649866242661	2.87364017283084	1.26819768577835	3.73351927984503	6.90343894351553	1.29252624863149	3.79969552505793	1	5.53785403234755	5.49257936577935	3.00225738401367	2.2665255288484	5.45752120343851	4.07307205219898	-0.258147694891897	4.28259198790551	5.36965757127684	8.66807296952705	6.97685136157968	3.63380638207932	1.5710676214843	9.50308697327871	2.65494992805737	4.09828907439604	6.18999427375823	8.76406405485246	5.14407421582754	3.85359967460989	7.33846311155455	9.75299496302479	-0.708121657193723	2.58357664565739	5.81874416971004	-0.416732421243226	-0.106137400187472	4.13690318227483	4.93241199819069	108.5	1	2
116	5.63796955608933	4.02949110308755	1.61278878935012	6.11799104705432	2.83724386045949	2.11230369208026	3.60340465091308	4.45830618920432	6.37976739974052	4.56895264623264	3.78738742866438	1	6.3704958152718	6.76656286372515	2.41680185647585	5.99103724900492	5.30236384019025	2.53358596732476	5.69048504660228	3.4890697064471	4.31079140824503	6.64168578431249	4.12356731134936	0.335933047906404	5.58503378037605	3.08502305393781	3.39548987079749	7.41234537208597	0.697218809834339	0.67784128620392	5.23595217766295	5.14874194745717	6.06370405658029	4.25768980883092	2.87463842392181	2.85718824756499	7.88834576898174	10.6710706753704	9.75592426848669	0.0340401744328781	7.05261458420304	6.12469668989202	-7.00389481074819	-0.0102654572988514	2.69372764065291	3.42690225675457	82.25	1	2
117	5.06031168637257	2.95664288568122	1.17452898333506	4.17334610101315	4.48341330523915	3.20437742455711	1.78342445183229	2.48059628302381	1.19448845917074	5.43039945711318	5.77988148008624	3.11955027668151	3.7336511417391	2.73493742731241	3.81969303084348	4.165857913494	4.44677775118965	5.47958812669725	2.46114249401742	7	4.99769740973963	4.51143364539898	4.08915848561054	2.03008289128559	4.7391203188796	4.61646479488113	6.43700420998536	8.06415673612309	9.44036389585829	-4.51075050434003	4.22993010745776	3.22986149516725	8.5161318107672	2.8944019850366	-4.84052837122353	-0.169336692171769	5.80975384056093	-2.27065634619735	15.6373960764586	7.97526893559437	6.097307330283	2.99850965761848	4.57234067761235	8.11252854265665	7.64665765422325	9.79047554137271	76	1	2
118	5.16963049382245	5.88671576391537	6.03450779304284	3.42793552861659	6.33314258381887	2.85479877959515	3.40943256022382	5.63372360589972	5.02953684171378	6.23480942961521	3.06576608875555	2.00618557270235	2.49171829825479	4.2444884201783	5.87588349304324	7	1	1.35344736553408	4.26257008883774	4.17035249791555	7	4.68427998047144	1.42053392726046	3.24616642395471	7.89955298003108	7.68438152577553	5.85142003193091	5.54967351596308	8.87896611732329	0.140046978357499	5.59968700115106	-3.42406195046635	3.51753581719175	12.6706313701453	2.0491314061318	-0.153425771370836	2.31365864913076	5.60091825813599	-1.28336962162935	0.112638969200864	3.27682236228282	4.3074709179538	5.48745744734415	8.55066637830961	8.01145823815383	5.07526727685576	92.75	1	2
119	7	2.2432803579027	4.60825016764579	6.71868733107888	3.74765275567371	1.43519976502099	4.65560897861738	2.00592682963508	4.76222870150276	5.01882053564999	6.69889848233735	2.45252761178052	3.52010539167307	7	3.02536200448662	7	3.55189740321527	5.67541495945015	3.63843753038714	2.93479533503145	5.68305634792452	3.86904638094171	3.68969088212142	-3.08438768583381	7.40410788621215	2.71360828048323	0.682699028506802	4.26142175947292	1.94688001437724	-1.32732525160954	10.5051028148882	3.73996062076678	4.88132640242517	4.91815569202138	3.64003377956973	6.71451088940801	8.6361090390246	2.6324228829386	10.9979155101046	-1.55050230884323	6.87194586782959	2.94803970357039	3.50072958371249	1.99731079849762	3.96703594029121	8.28680621568891	74.5	1	2
120	1.70102690481794	3.90547847241436	4.43563516808124	3.88998668104015	4.81194086894953	1.80561658428866	1	5.7527089542649	4.08739826355173	5.10888326971612	1.28395884524941	4.47047351207935	6.45677036300692	1	2.37670265467515	6.11687505006346	7	2.050312088556	4.94697603560271	5.31959324004287	5.58225782230894	4.25155799544158	1.77892343393703	8.95687732898238	1.31289856238456	3.15191339425615	4.42233260133733	7.18919036942782	7.20929732026278	0.358638628350481	11.1267716161285	5.19485397243473	11.7478641290801	4.43846058372219	9.53843290149688	3.62470392467481	3.65258786111896	-0.833371716008635	8.5293088838631	-0.998012793492007	0.850583355795153	-1.35378685758042	2.64751699913037	0.363101973893121	9.05981892270134	-7.01136521869578	68.25	1	2
121	4.33794312992354	4.70616880374861	1.06542648026171	6.09605675904647	3.63912983025719	2.24658091729829	3.8236187356703	6.16069954167359	7	3.05056032552467	6.05624090050881	1	6.95559632479221	6.30338180501688	1.52930003140725	3.02992226294987	2.43586976136788	3.24342704441335	5.98750747700423	2.8632595622384	4.53623858896878	1.66172324331086	4.4146771138233	4.11876623369672	3.44665437289435	5.22918383073918	5.04445571199255	6.45553255375983	1.69974114750464	0.95870559064042	4.98712521246087	1.59602378088553	3.03122926145066	1.25315992985889	7.68515906675923	0.428531301080148	4.61385387310951	7.07636995864867	2.62060626475306	14.9810279959826	2.25225012801734	7.05303160732047	3.27047517074661	8.23606967555364	5.52274875606873	2.79880017597127	77	1	2
122	6.7556265652395	3.61489509728407	3.0002205512645	6.75947961659437	3.88130690896691	2.90312242864593	1.49403388873645	6.41568776970835	6.48846723515262	2.92151158373194	6.45344116683135	2.16582142598572	3.22503300315675	4.36144056445482	5.52674506963463	3.66399772537998	2.29749151650876	2.89620275209604	4.70296553176782	4.30823968828246	2.66113719646826	1.20827937274024	1.61166039559122	2.58310397327454	5.72321789757376	6.50504822307367	6.20059981271798	6.59520916083613	8.69378648943777	1.88379687667929	-0.63473878466258	0.493744758581408	2.89971491664347	5.91589472659315	7.63683340129331	3.8767669013436	3.8406496447905	6.51280972743541	9.65282213494302	-1.3240885861622	4.12522499013283	4.27001532660403	-0.230221164198091	1.92893513126667	1.50536417934837	-2.31669289264383	68.75	1	2
123	3.876928193997	5.53708165319162	2.28407553676861	7	2.25045707760777	5.66619438848033	1.82195080747934	5.28243244014001	1.49428825414637	6.72809046473265	3.1623722297813	3.31144231258822	2.29818303919147	1	6.43095928641362	3.53983840778937	3.68054808308799	5.163903386989	3.29757126082223	6.09403784013848	3.15431308191155	5.01711494475679	6.45855867083881	1.98657378302566	5.81232213336327	1.64166476429412	5.88220053193583	6.94066984810722	5.76430759695584	2.51301134759087	8.84348844912104	3.17402217558752	0.803868911552485	3.88262402503663	1.51925271873051	3.5911301637075	4.44731623063186	2.08950874560736	8.52589541599066	3.51849616141806	2.14880171143779	2.91478761811903	3.86176492294481	2.71361257130654	2.2785853742257	11.0545414775179	91.5	1	2
124	5.58156239611031	7	5.78438760917353	6.25018839924874	6.59690104974341	2.51648836743894	3.11914560926962	4.38921864167093	5.68491659702881	6.04309831102335	2.36078020063226	1.26346612275378	1.30071127533563	1.89954966332358	2.40358274551051	3.92141992604671	1.24203571028241	2.11997984538089	6.91741163660803	3.47364693288651	2.10405182760848	7	4.32519347001827	4.85132570103733	7.99429276112191	7.48505833916215	5.84240320503074	4.63815078272396	8.00393568089346	1.90225109255278	3.8847195446713	4.02892220977311	-2.90178685828372	1.74183794342451	0.212372116408204	-7.15246957020455	6.93829711483799	0.409768677027468	1.14820059118526	0.336979797920044	1.68907641324489	3.39700211334707	6.84148547210957	0.155231587563753	3.63102953107082	-5.1588779024633	84.25	1	2
125	6.02030715110888	7	6.27793696116374	5.74756685844283	6.37280830075171	5.45852623789701	1	3.86109032674901	2.78094507541574	6.32298063316942	6.92674596799286	1.50489996573005	1	5.01264406713815	5.87391681719407	2.29067182557404	3.01133041807078	1.74251620974951	6.2007356868481	1	5.78773758260528	2.92101551825936	2.13045088056246	2.1173491566104	7.61618732597037	6.64398118142878	5.00547576504763	4.01469216272164	10.543364014794	0.231214287702528	5.86777455824729	-2.18679876264923	0.749941554754706	5.15855932997041	-5.29022534667671	5.16846594833977	1.2753196876669	-0.773162909287979	0.256212538389981	5.80635556573554	-0.741155703566674	2.09639470659921	-1.05734353967582	2.6343167128664	4.35723091361155	7.4167718691668	86	1	2
126	4.21058811373199	5.21278754437155	4.76263780330471	4.58500366032257	6.84138111151599	6.59647264317164	3.08764750462082	6.74953870652887	3.71370554980191	6.04328770393536	4.20648316086434	5.67039124476493	4.87579881227852	4.37100361141383	3.41254941648635	6.39535693012882	1.39547115215483	5.95462230198279	5.32314759302705	3.46039134032683	4.57274711757609	5.58131771557056	4.32920272660436	0.0834987235210546	3.77981163852088	5.43296137416595	7.47853472883368	8.38399118660722	-0.94114571013891	1.1122333047762	4.76695968482354	-3.47932746196815	5.82090442862542	2.53874535717882	0.320042129175713	0.376661352651646	5.04807648589906	7.5629609855299	0.831915244052154	-0.637163445081421	5.59612665186445	4.75445525215181	0.653263466848316	-0.256143004758218	8.44802188415953	4.07360011443763	86.75	1	2
127	5.28700132499478	4.21681148533767	2.39001746685116	5.83246181102533	3.3513753868827	3.25311027674132	2.25161738003424	2.71049633326291	2.35083632679337	1.65283899550851	5.98133495289861	5.09217667786526	2.61024557450131	4.8776567345224	5.23046585541905	2.90072572786925	4.03883502605977	1.44242029196975	6.31060138354312	2.58153842590369	4.81803282481717	5.22367223058614	3.30476176881321	1.83207879017998	5.39629494886653	3.94044147199819	3.57180521872794	7.89746746749785	2.15635498454582	0.752104029759044	4.37863729621752	-0.203290099660563	4.827919209835	12.1414254285647	10.4836322046351	4.123094873067	3.15349140907166	10.0954156046587	9.2453861767145	-2.8423323964712	7.5690558984796	1.61522751968151	4.35523987125686	-1.65683130213595	4.4571844341873	5.69279051738645	82.5	1	2
128	1	7	4.86668168735597	3.6072768660486	3.11470646575558	5.88445562335889	3.96129461490261	6.58129107641771	2.62129813231306	4.44200145942857	4.42757496497704	1	5.67444747494854	1.24636340472511	5.55944250278534	3.3928283879496	1	5.25579143826654	5.02260559929529	4.95556598171094	4.91013264198088	6.53453992149437	2.75119950591388	-2.65838175854897	3.44578663038216	7.40138243338443	-0.150682691729474	5.48007120515092	6.55482833282487	3.95033242752764	6.22939684984952	0.65021470593937	6.38495695307205	11.9647231854934	6.72118988470998	3.78816421984572	7.88376014249521	8.66648050154954	8.26259295998579	6.25374686212089	5.14133189654799	9.75104526278397	9.50574925098089	1.1917953502025	3.63704450744428	6.93331326604909	79.25	1	2
129	4.4658964976088	4.16786818897424	1.98922579535868	2.19284311581719	3.7869405421614	4.7725273873787	3.54181050742141	2.64031149724896	2.07294762990285	4.86090843830751	1.27017592394276	2.02553883175039	6.13277130296305	1.48760816040172	4.49201889552278	1.94779134091565	6.47447853167256	1.85250256500014	3.82858983977562	1	3.5491710382739	3.51123648262632	5.57086052730984	0.955559935938035	3.71576977654393	1.20603427034378	5.48229640874855	6.07689054435366	5.63329634835637	-1.3369752106199	1.72737207289983	2.18608227142301	2.19609353645027	0.14462437707589	-1.04105305977105	6.06483736366837	6.58537835393621	10.8373791965658	2.68636646759547	4.6744035909042	3.07810478369774	6.60177533482299	5.03728393190139	1.63323249303797	7.33060133267593	-3.31332878646555	90	1	2
130	5.34774079592661	5.97121229748678	2.28179370267184	4.75886644507871	1.93472341165805	3.40519993275577	4.50499827553007	5.93611606517166	1.2358529611412	6.16076124696993	2.54830822893519	1.88477025375043	4.74729696462034	1.92991201726328	3.6949289059945	2.70037265232952	6.42560672870933	1.39431798586749	3.63166065356304	3.07032630668003	2.60980917920069	4.17192372810565	2.01370078300855	2.78058624071863	1.5566958540815	4.31684063350717	4.7501333468909	5.80848326046782	7.51412175636025	-1.19001748301097	7.17879710865963	-2.73256418302435	3.97618906865201	7.65854881636261	5.23999870515327	4.78784331331545	7.94277595241754	10.3416200051268	0.654950977521533	11.5912434828309	6.05896705348376	5.34029605303375	-2.97492836648302	-1.35294185538799	3.87255392065361	4.91408193432538	82.75	1	2
131	4.8026399814549	5.05391719039883	3.98035949668319	6.84775987479366	6.00710989714898	5.91887885888754	1	1.80988779040815	2.34345051436272	6.36374826579933	3.80781975235619	1	3.02201900397669	4.78454403597115	2.40170158450705	2.73751812105353	4.32739725303719	4.04990339296867	2.74353191845211	2.61068667248543	6.21129730140596	3.62781854571775	1.0416594814352	0.00365175881014468	4.9807463447709	5.16347414365532	5.66437178840381	5.8598778116899	7.30158967048616	-5.44981862906685	3.86756329581998	-3.83815246213984	8.23596496351093	4.53231638218398	8.12256002881794	3.23203563006728	1.80252298128866	4.98696913548791	5.97921315525576	5.10958281835992	6.97586724484384	2.6512177661122	6.38502962446864	1.41954299204296	7.56601005592532	6.50309295202742	81.5	1	2
132	5.55112637221426	5.93395281003892	3.43650911966631	3.21025959127237	1	4.69118849501403	2.76493782869193	4.05125264602059	3.91355180449945	7	3.79137277503379	2.02430929989176	4.57102702656012	3.37545316637284	3.75455696275429	6.84472395828053	1.52753272442865	1	6.84056981314109	3.85284593419087	2.79342110238255	4.65124735840286	2.64278583201775	5.37239167871777	6.44431423801733	3.03930522464703	3.77907235103204	7.96799908824341	8.47966085333577	1.05915001675035	2.65082171835627	-2.23370084833304	2.49861069973664	8.09151954033968	3.91067506325556	1.16158536243887	3.07940777593334	2.83084482665039	0.228870983072679	-2.97964250108209	6.33321588661634	6.24202311296054	-0.480315836247151	8.67423368204344	6.1113801711081	-2.76334815711762	85.25	1	2
133	4.38070265265638	5.58528019211051	1.10883942841131	6.38949176811458	4.43807482888744	1.52253460688852	5.76234383122081	5.14986619357755	7	5.79096112045692	6.03509893892356	1.15543238918201	2.20585993279474	1	3.69795004704244	3.5121878055362	6.04160512532682	2.95401008290665	6.53596955262659	3.11203360604171	3.30465607333421	1.50740266953379	3.03831965622538	3.81938635390845	3.86962468966839	5.66109183197226	6.9710424945834	5.58650971359754	-0.896540894452543	-0.766156910848517	6.22928279522506	2.96762438604923	2.27306106490555	1.56093711973573	8.66770177371569	1.16023456728843	5.5781514331781	7.81402923934242	6.69730569801625	-2.47474562057345	6.35298047804808	6.61236745322608	3.0014368146367	7.24451892787504	4.66925074716957	5.71270690391724	86	1	2
134	5.87435443498451	3.31332916282614	2.35306834579449	6.23301129663221	2.60901525915249	2.62051750070426	2.00564025429499	4.79040497153775	1.2894296997497	5.98954315622581	1.0547005073758	5.57085849804063	4.94334964113736	4.53494203573773	1.49605806258216	2.10893315889959	4.22662542205763	3.28530548310766	3.85962317586497	1.32088662866073	2.41970857276748	5.32642501009276	2.41751648064008	2.21525140809777	5.93868573927111	5.79190039653792	7.14047289291905	7.28184894277429	8.36385807474417	3.41188525152476	5.5912050308637	0.257226126884079	2.9148308474447	6.47623659629321	8.95726447306085	-0.757728882892779	1.60505774093525	4.006073305086	8.26614192214309	3.32762706700339	-0.0717032952398826	-0.406253592830589	11.0714629471397	-1.28784942485682	8.15066984182733	7.88927417013808	79.75	1	2
135	5.24842668072391	2.88293641125759	4.50259652246648	4.17230118365789	5.48080910753779	5.32122483005906	3.51925187139957	6.25019187087361	5.34736896849734	2.52726258520819	5.05463866830573	1.3036958928215	6.48680575835903	5.99199937290922	3.33967627157774	6.91810054002416	1.05029749567764	3.21386142051389	7	5.26459766454646	3.90039674424389	3.09623585059124	4.75532579405103	2.73444725846423	2.58093761043714	5.88988919785421	5.45797838246459	8.38793113298292	5.6525945519436	2.73084962450388	2.98270703453332	4.47575090871827	4.10006807570809	5.80295198887948	9.22068840157809	3.82083682023983	9.38198924842422	10.6127853343541	1.09178460524231	4.73070607875935	3.92525920667439	9.24193300300034	5.1459250706692	2.92928533816295	10.0986381309299	7.73014578214076	61.5	1	2
136	2.71299020954867	5.25149516458571	5.65017610991913	2.08723992890899	1	4.7717556863353	2.46767551429557	2.81165287559405	4.90241469871443	2.71132453627338	6.46911475768037	3.77001399380321	4.27818147516831	4.83128225607697	4.63423716493203	4.67177141954787	6.93742881438831	1.80444572975462	3.10586103433465	6.18068369600155	1.18017676151031	1.41127889000253	1	1.12936291497021	4.64057481329547	8.67554481889734	3.19144292968763	5.07444101000207	9.1496995304625	4.06473723070497	3.74510206842159	-1.10533376891143	3.76597453311132	5.53336694948958	5.96468171159034	4.65278529684088	2.36611469712284	-2.03118728067551	0.38214700813326	-1.62801470960035	3.31313985662343	10.9112727804862	5.96980873740478	2.78081038357547	3.94172865439335	5.51016862219761	85.25	1	2
137	6.45911134476504	1.91902428195285	4.98274897904719	5.32235614657142	5.71362766447945	4.9607946235327	1.84845391591588	2.68848860843637	1.6836618419403	3.03714287399222	7	4.98129240875759	3.91030645132998	3.84676753518982	1.00593442332658	2.299328130079	4.54903732270749	2.72211977118454	4.60207268307332	5.77292390438598	2.76581048051017	6.74673247090328	5.43899257932147	1.08408131514794	3.56836364647562	6.51221110752101	6.31937066918589	9.17000596619808	4.19781605232267	0.727191109815418	8.60861809876383	3.31762333162235	8.76175366483048	5.82243383530241	10.6698194430642	3.30508903725438	4.92276332182595	4.18613158679496	10.3815220549538	12.1963402882999	6.22932763445994	8.2656455000462	0.597969043024944	4.6407569767088	7.8862225620742	8.40366306850643	95	1	2
138	1	5.7118292568604	1.94679978843452	6.26222799157085	6.20926533797976	5.72684868976922	2.41212987714143	2.22963871703549	5.9090641810045	6.61499703477624	5.27274345875316	5.3263086289165	1.88079828201124	4.70378855954601	4.91903622146637	1.58845603775997	2.61100385600152	2.77162808047967	4.77478221318489	1.26468407347641	7	5.12147769299156	1.1638735411864	0.877966430003653	2.41179579425825	0.989549394502641	2.20593615550318	10.0752279383953	2.46567615287035	-1.64919763694284	5.984048548204	8.71395767342733	2.21709920461623	9.65535724249527	4.19381146972156	-2.59109466857384	6.6044790056323	-1.52808012518041	3.77962326441574	-2.88006229891954	7.3398136460454	4.04600459543595	-4.5504653690319	5.54736089694364	5.60568409804612	7.9009887919472	99.75	1	2
139	4.61720063445059	3.67770087005173	1	3.67051741115775	5.10317902822034	3.45684343574181	1.99663738601463	3.20263633938261	1.27308878209558	5.62886699615988	6.93790274487313	3.41793044588966	2.45746422482596	2.76260490202491	2.86918755732054	3.65728972869034	5.0792324771609	6.66338045823366	2.62865965247009	2.46587623974474	3.40362361646314	2.2341035890765	5.44115663102145	1.96817636391893	4.83030393680524	5.32673367383029	5.44364355106598	7.75960711639351	10.6149178480359	-2.15587806378779	5.68133461254016	-5.64057352798607	3.00714633257761	3.63061566212947	-4.90916171777603	3.09592456958162	4.3687275849566	-1.586194168787	5.4264282818298	7.36760961403034	7.11522962886338	3.43980272367275	-7.78724468748115	8.43536963154676	5.04832857097638	10.2194300748146	94.5	1	2
140	3.85886426229591	3.27660862322074	3.31162213343067	6.86709466301624	5.60317851785604	7	4.21762130933657	5.33812611988553	5.09037188046429	5.56784677409458	3.08303353802557	1.37528591408324	3.07536775607355	5.22400377290074	5.04260717264114	4.48432799923954	1.5901505512299	1.12110770456984	5.09921843225915	2.14039731885023	6.93557177129293	3.91462565977432	2.05537764372813	-2.39468804564392	6.66824874871775	6.86259467283812	6.23185322867097	6.45439837979983	1.49524308096206	-2.48736021738335	2.59098703669309	0.204230671910927	3.69697139287204	-1.34861431245743	1.99359986322097	1.54710664766273	12.3609742652065	8.1271760032306	-1.33710048150901	-4.41945961090006	3.94228774720165	6.04053969755272	-3.20060732396335	9.32117493285557	3.02253652264998	-4.38080819046595	86.25	1	2
141	5.30590145165288	6.27554597868103	7	4.14870681816211	3.01484480509219	7	2.90569008725812	4.1243607495799	4.82034377718816	5.35080847845477	6.01376984993329	1.78837953423133	2.14234444880679	1.45823049017107	7	3.4500028022598	3.60509544934695	5.8967149568333	2.12934382552332	6.86773341974622	3.95674769435961	7	3.6851198866402	-0.0750553920486273	3.81991025918461	7.5897345806128	1.46470496470546	5.89032009042125	10.4448101456371	4.18894971702744	1.0260778517184	1.1584237355563	2.05870168098953	4.17516071014636	4.57731636802818	4.32731654790205	3.99033292658312	2.35205087974979	1.14299612523566	5.08854600283013	3.45065876998723	5.15315679999769	4.77189210850034	7.65624971869636	3.53241940286753	8.42354531788312	74	1	2
142	3.9683379802893	4.90976172322046	2.82211472222394	6.45681763186251	6.29817568044083	2.8947086589201	5.11322295665802	2.09643537269153	2.3663925498803	7	2.51983271593643	2.45446263248539	3.58834586717567	1.80335053201787	1	2.01226376590024	2.90043235283955	4.27660603833524	6.96164737319547	4.03221372487499	4.57954041891165	2.50026728765262	5.03427379439315	-2.82141567657457	6.90479720217805	4.98925401027724	1.14780064383247	6.03669464042723	0.462021191909869	0.0498293104851855	1.24667476419651	-1.88813849386405	4.91647671008005	1.2668605239404	2.56051012162293	-3.84260465266421	7.10627332983061	-0.690258515269472	10.2242334732172	-3.61722305644589	7.23058921179503	5.60548024078035	3.36208401884961	1.04619332078595	2.74526162372839	6.32881394739958	101.75	1	2
143	6.13838717735507	3.28716036944897	6.62011724086538	3.73442748934887	5.13226135114189	6.29328040315963	3.04757790001674	2.05821624512751	6.63212482215627	5.19874570245426	4.2150705080803	1.37382179821294	6.40485805176312	6.80618488655263	1	5.9483271487112	5.73508409767689	4.96695596210726	4.83017532264979	1.45580949802487	3.1149315957149	4.9155117090864	2.03022580160706	2.56012910350244	4.85877255366205	5.43056013729673	5.37943495442347	6.34793044071171	3.95471569562624	3.28966155838277	8.66149549147463	-0.800267378965548	4.16442273333476	7.73060010798982	4.29125102946773	0.529951949307287	8.54336482422729	8.06832828662021	2.47438166063661	7.61060900914653	3.94412268993831	6.90437134855032	5.21795011949799	6.61167013216598	3.51719374166351	4.15423964428893	92.5	1	2
144	5.56676010083622	4.43333927057705	5.87655798715788	4.96240575803144	4.01694810826478	5.35471521002299	2.1574708147544	2.6271126130559	4.08976895941582	3.83399441285859	2.06003537184317	4.17246762533134	6.93348569569694	2.76889150421679	2.43882434625261	7	6.37142887342888	6.9815287435784	5.62227255153896	5.53483963034625	3.324894354568	5.66624585711943	6.59833125673786	3.52684332364419	7.26306983751805	8.23945155123172	8.2962714246686	4.11330502408369	-1.85750297717499	3.29816264503919	4.13760188958204	-0.369734141932798	6.65532337753521	3.78974526063452	-3.95053728566266	-0.944254115497366	6.64392263995165	-0.663985043319686	2.50639573353981	-0.802817049653138	7.86597771674066	1.76664067656248	2.74251535909548	-1.92651782349857	4.9188704402357	1.18293864738362	65.25	1	2
145	4.97290895519289	6.82799957183626	5.57317020898559	3.23438025968948	3.80286356928703	1.96258748569238	2.2518399440558	2.25041491204567	4.62555339497019	2.07156364114146	2.76143001700363	1.37347080278909	2.53745756926718	5.91384017203089	5.69540401649868	6.30541766457378	4.53302676937189	2.66059992508732	5.85932341935221	2.5322201213525	1.00368005171041	4.13139606636942	5.39346210510254	-0.735532699167422	2.09106605823693	6.43590284830293	1.88448216484727	5.98761436478102	0.482226245249528	0.371853505869103	6.78766884679749	1.94248931524425	5.42235523395302	3.75552669119638	5.14885916192551	2.70815634948939	7.88340123001101	0.921324340299478	7.9089179311595	3.79531894217733	4.42825370194593	7.96924725830977	6.39343714165328	1.86139208163651	6.44218345763843	3.64879022981769	67	1	2
146	6.50123730994323	6.59075495734003	5.35044573796508	3.63987532675691	3.37393082371142	3.29798259021361	1	3.85186434328116	2.38396204563098	4.06405353033057	5.85391497747362	1.84773824259612	2.82683584769517	3.15082461250179	2.8561696385923	3.60934683096107	1.38404754105305	2.58668493140909	6.49694739300609	3.27381064895168	2.28587442620615	1	3.43795366564341	0.456575792566964	5.11714658472124	7.17344386786341	2.18573385559527	4.89351364810886	-0.146178507089992	-2.13918685195619	6.46405352928834	2.98088404282706	2.32556030813127	7.61534819924525	2.95154892120767	-1.89999400925393	4.41928996061057	7.82422964914086	10.1070296252376	-2.49842682044665	0.530450494200831	5.08692281938765	4.48866123339137	6.81462645596515	6.65860017352	11.2054276172134	56.75	1	2
147	3.33299866694366	2.57680177832389	1.94919405395672	3.96919064075809	2.8719215531838	4.96005202688513	2.91684555554563	6.32899039568721	1.18668017230493	6.3030311822682	3.57391248925465	2.7474165002964	1.88617263653476	4.60573197398747	1.59225929179838	6.68736123803348	5.96184984247024	2.56615980256374	4.44074108999237	1.74604616426163	7	5.28669690279924	3.46191047429907	2.77150412600884	7.24248277476713	2.36113000953705	6.52041045457441	7.21724855987698	3.08805124641626	3.01106497516793	9.48536382718669	-3.97244050203322	4.15498209607686	5.2654775368702	8.7607016435037	-1.73234096420359	8.99796709079998	0.104136248143048	3.40505659016182	4.60485040527099	1.14844452978479	9.55386602193472	6.08621163531058	2.7901581763864	5.53334129074068	6.8922777714279	82.5	1	2
148	4.03122538770084	5.6396113753895	1.15934170714704	5.03937872082876	3.35531981018449	4.8025105372345	4.78205032999104	1.66009367144264	2.48076232355961	4.58190722768874	6.59892049363772	3.92205976630419	4.94073541030236	1.4381669417178	3.2415982858616	7	2.20483996806119	2.06071896929983	5.41585440452935	2.80399889680041	2.15266503761591	6.02316562869594	4.41973414776662	3.3498147960181	4.41359406257428	4.77465107764463	4.12435537167042	7.34177733925401	2.67691758425716	-3.51757992699324	6.95153002307947	1.61849682494552	2.17455131374713	10.1850650942429	11.8976757295719	-2.71689028096609	8.83165539086344	8.40535056765762	7.31998461421531	-2.35772339839021	1.88666038718225	3.86490437047274	0.417937023195517	-1.25799027587444	8.97798663670543	-3.32410159158641	71.25	1	2
149	4.55366421450018	6.30619193975998	4.57455502843082	2.31179793479838	4.0043069305411	2.22181795555598	4.55186260480159	1	2.82131712002233	5.01543804984817	3.36596392961076	4.73913808982959	4.59797410933049	4.82031473670658	4.82456023897643	6.32316613398009	6.05517489125794	6.42274851019597	3.27296369242865	5.2695820423072	3.90044816150047	3.69965098157944	2.59198401767687	1.15797282106577	4.64302969700532	7.75898033124173	3.61350144382712	6.18141424802804	7.45955799565302	0.583756472164294	0.00806857711412667	-0.0557689552173003	8.56329101107761	0.140313947622021	2.04583494534973	2.12291263551262	11.4321710814346	5.33759712797812	-1.45953223715262	4.33557654394822	5.02159900248809	5.00137419306327	3.7178392699611	-1.77303345800742	4.23186637967116	4.98048940788901	71	1	2
150	3.99949692563957	4.45258041387018	5.95447864898487	4.38969306792911	5.47502879492435	6.59743690399645	2.44835780319313	6.92338845421621	3.40357988396434	2.2430243017664	1.76207076552258	1.48360654604262	1.95301378620599	6.15654733056837	6.27367573742494	1	3.70827770487821	5.82235661254855	7	3.27232352953297	1	6.27899023185718	3.89515539499103	0.804141961373035	4.96136941681747	4.86598825801332	7.18319118124478	8.30661852029053	8.2537132081737	3.26722908823236	0.744351748211044	2.71441338740016	5.302917786281	2.30711810935764	-5.61744636859362	0.075447205585602	4.17078176081352	8.83246116373708	7.60335890074431	0.00928150790623428	0.480495795474774	4.84037859865075	4.61514070435408	-1.73872518372606	6.81499892480321	4.75657564805368	62.75	1	2
151	6.04153259350347	6.34598668857895	4.4018383995747	3.61671105391946	3.77052824214919	3.95035327151568	1	7	2.42384607054524	4.23915251473669	5.32261707918734	5.2717232034566	2.48228429830462	3.01834336726244	2.82410388257001	4.34946672768149	1	3.01350200731058	6.57255098092723	5.070016375803	6.25657545076529	1.16062580782285	2.84706916997334	-0.125555197966053	4.10947727983536	7.80466518990636	1.06984000479683	4.11834524123032	-1.3220471460845	-1.344266628614	6.087464862093	2.54627244365699	4.56179990946929	3.5820949814879	9.71378098183801	-3.04873692100347	8.00937332432957	-0.678746777833396	8.23879033691896	-2.86467237970613	5.0012996551046	6.22149744556497	4.03756891930068	6.90499289123606	6.71401450549734	10.6711801552117	62.5	1	2
152	3.43480712118589	6.25804578008157	5.2215989986028	7	6.80036994911841	7	2.17455453088367	1.70525422059231	1.4410967525689	1.56744021821698	3.15365279460621	4.72706080013849	3.83049346308729	3.04595625905422	5.74727890523706	3.81701022204976	6.09278722413765	1	2.49895698938886	4.98641374909539	1.81101687565286	1.50201587021783	6.06661041697392	-1.97502202234079	8.20227939173268	5.76765174701483	2.64130712276474	6.92232910517584	3.32651333118929	0.655746747417024	5.55123158988792	0.479220454146077	1.37422268685397	11.1166478596203	0.990287586631614	-0.0173040514900188	3.37800049345269	7.93081216147978	6.36835835166426	9.42492701943821	5.34755357506798	-1.71626389537914	-2.96689141651418	3.08000983590124	-2.4576578023341	7.0392553122803	82.25	1	2
153	4.35211544108513	5.12703785970282	1	6.64492895163515	3.34163781561164	1	6.28928322611078	5.30613538208849	7	3.14445749586379	5.67133607656056	1.95767924174917	2.21561232667111	6.36525171480786	3.17138196208119	2.73366508043543	5.06329738168027	3.56825934501281	6.47820556506563	4.09441933923617	4.79524888844252	2.58534940035503	2.95690314502019	3.10640731083499	3.430177343694	5.79110760577558	6.10515357847488	5.84925207277606	1.62645359104061	-0.294259862951549	6.40590907077292	-6.79714075727687	3.33285039355041	8.55395999591314	9.11243942480253	4.97114495811301	5.42721717837533	4.36586724344012	2.8469250633222	-1.35266334929416	6.97218237174407	2.07726626504556	3.0463803291826	7.65262011091369	4.36566658114853	5.78500030045591	77	1	2
154	4.60953337545484	5.41457691421469	4.13848051834419	5.77852405484471	5.5770622630033	7	1.47003861109428	4.37503968599909	4.14831518643156	4.16823807769002	6.25504100638096	4.44222614301291	5.06169232307048	1	4.51470421711982	2.76706007157749	1.32226984864269	6.40444482787491	7	4.61325191370771	5.49479853522629	5.85702848373442	4.6127095962627	-3.72627473969271	6.4414237824376	7.34653473768342	5.75888292668744	6.45968580769695	4.82159057126503	1.11462462538134	8.14558634436443	-2.50825543133106	9.14718121076868	2.65392344565109	3.85005610729546	7.26950826064349	3.44335133322917	0.484158803333466	10.286088132035	5.9886276982409	2.55828975394329	3.06807913059756	4.83047303226463	1.77106333314941	1.01278381426312	-3.5745121056484	62.75	1	2
155	4.55894152717219	6.30432581658746	5.48059315238006	2.71998255899623	3.92228602741552	2.79273605533207	3.59706151728532	3.77281058704251	5.08434179296514	6.20802427025169	1.35575369000145	2.02670807509129	4.26064278622326	4.34540552630787	5.09301535221213	7	3.39083636502147	6.21383118410431	3.41990503401282	2.93771227296065	2.38408025325869	4.50266409274405	1.88583429088364	1.78427165044482	3.35654577835596	7.93617589429104	3.02659604397154	5.77025991359095	-0.931612544547846	2.59529713326549	7.54950171359508	-1.04990259546761	2.25353176776725	9.30405301296389	4.77579178019766	7.45055773678118	11.7002200208992	11.6828540296918	0.290475976064285	13.3005144295348	8.7675351963649	6.34423832581164	-4.22772944925229	0.532850958514062	1.4459692558812	6.28026815820012	69.5	1	2
156	5.31968096704958	4.07372213026886	1.62874989201606	7	2.96399710695058	1.46112176262051	1.8801733197917	5.52592189772768	6.85119604215909	1	2.29953051050412	1.02975063499581	4.89801177856648	3.07132740296766	7	6.05713827038469	3.8326964602871	5.86947445060055	6.32823616472643	5.67738146647426	3.43770774897351	6.2097483240973	4.32077916029015	1.62874799108189	5.59773145398232	2.6882449865799	4.52203364866058	6.00368480295221	8.93996563233806	-0.274145421745522	3.64854030311909	6.12006178956111	6.09536716814583	4.45746665315256	3.87018323776295	9.85173652300355	8.20404384181657	8.92704945837469	9.43357905984677	-5.85377091066797	6.17841325785054	7.2532196990114	3.35978591509979	1.27404996497657	3.71302636636868	-6.29847190844722	83.25	1	2
157	6.08243928258089	4.26419853522051	1.37613320216687	7	2.25921913154263	6.42654683927851	2.82547464936502	4.75268740391972	3.9595202015747	6.46233479322162	1.50028286798832	3.12758298919746	1	6.8250563639812	1	1.63110496797728	3.82762876321663	5.19718518407948	7	1.77842597403987	3.63350895463289	2.02883200748924	1	3.76149479139876	3.81329874507021	3.54102425737682	7.01050245183661	5.76337319581341	7.68730634763625	0.389300940541147	-1.69875766741116	1.62361704463477	5.73520237642351	6.49869435261502	3.00074904350304	4.92541299728599	6.75015239664143	3.36345716923457	7.00505510616605	1.68272374736148	3.11932236083384	2.41462052499917	1.71760372243484	4.2492239355427	10.9961517320946	9.83022812167778	81	1	2
158	6.05453205557869	6.64049962322356	2.68152437718183	5.76608545894948	3.052985333388	3.79687747811187	1.1447947706859	5.13525532916165	1.2064602831357	6.63354658385198	2.74267339442572	2.73397188265799	6.01231751916842	2.48189519434236	5.2766307944728	1.92532879912424	5.21380202771301	1.67613800955703	5.77129585319508	7	3.01430160703883	4.46202703187596	7	2.25031268986057	1.17394551643152	3.46001987357939	5.74908097252499	4.62618936471862	3.04760693032277	4.87650340652591	6.68371782211153	-1.58301613182473	3.55484491750645	2.21976573538115	-1.27706145702657	-2.31371803887986	6.2152727737654	5.02840259848754	-1.0114116784212	0.303263491162624	2.08042588924154	-3.40332353088482	-2.03856272812215	-0.708225566454303	7.41707309564641	-7.1413280836091	78.75	1	2
159	4.04585256667912	5.49681501418361	2.48195110238258	6.88210722328656	3.57734015683952	6.0087492252624	4.07709833978507	1.39849846343868	2.90480227211939	6.16658374284534	3.58524674884376	3.0175597254433	2.09103449612685	7	1	2.29446450636658	3.54467675997602	7	6.90221813358657	4.66224507642461	1.78416159539803	6.10628534690674	4.04634448202414	2.35752159448838	6.8094649275619	0.639665177037617	5.99838195506829	6.14890479716796	5.83532017082193	-1.46985217391377	10.7064156706263	1.21196514774332	2.00889452575238	5.52204501713753	1.56135623498746	3.4931871638345	2.43810401260171	11.1873721358422	14.5132202355771	1.3603619907745	2.22169855244325	5.95099061359899	4.99500971395224	4.24927297272317	5.51151657952699	-4.1270568248536	74.5	1	2
160	5.03318667646624	4.62962345767083	1	3.45282812800011	1.44776347718681	7	3.55593739165241	4.61032470412265	5.16308347612773	5.53577825407666	5.15669751009879	6.40853877192957	3.30499576533124	6.35691156216358	1.85032940098054	6.67292400360404	3.57082119612786	2.90995304181706	2.26253081073752	5.9936896320439	3.97562839102595	5.51037712517589	4.8271011551292	3.15010124102431	2.31583611194985	1.81578994056622	3.81309591883189	5.26193780706065	-1.6540051415088	0.721612752588042	5.84723068444707	-0.699356176436702	1.89913076488216	1.98640567985124	2.09975376950708	0.411871728140587	5.95299412029411	8.20164516788452	0.22030941145016	-0.716542848872075	4.72070922302734	6.10473832623236	0.872521511939419	3.40372316740461	6.60735716860826	6.36497848214612	70.25	1	2
161	4.53617382834936	4.62713623516958	3.19650956940511	6.07269758707602	6.64319194936163	2.57642602548324	3.66794423302735	1.11982092870491	1.61811121653366	5.12751764556267	4.3748075023188	6.85065184962994	5.65253427600289	2.21418346329959	6.8425510610551	3.93480357412594	3.33185374889119	4.3143203462909	5.71691799072202	3.85072050732221	1.92079958402347	6.70655731083379	2.51679141660502	2.35497290435244	7.56142183036688	5.89180662614708	6.7536325615909	5.85998975518836	2.66885432020928	3.06781047920438	5.45371397226955	-2.19689816263627	7.26907284879592	2.75273026213986	8.82131640915802	3.78038176662413	6.14826315899124	9.78885670978558	10.3366312288454	2.25369993971242	0.0880620652747379	9.01698382853264	2.86079026204083	2.96095674369935	2.76890120606463	10.0515197925232	85	1	2
162	5.479366537724	1.7136358915107	2.63297283549581	5.6062677445099	3.47532697949848	6.60646369086599	4.91068150743342	4.91588385105386	4.82658791969217	4.2766598944311	2.68417835024543	2.50611669576325	1.6814285439299	5.29008370170843	2.2301600219211	6.27344987705223	1	1.53910826371579	4.71096700683646	1.19164100092477	7	7	1.23029293535402	-7.48885569655747	4.69309613909375	1.12390242096001	4.38469302478145	6.62720143432797	-0.124489217963244	2.62515835537149	8.89090116503149	4.43153172924769	0.697071902265364	3.28365090414764	-0.913079858924441	0.874928397989073	6.38242922106241	7.49671943366658	4.91167371459456	6.12702253073332	-0.584829388423859	4.87595983034493	-2.14251145485644	1.58251005350561	2.21318536130917	5.37918618690878	89.75	1	2
163	5.74941794229142	6.46469357988766	5.92291882130813	2.82784524282646	4.25140604077545	2.85651866948408	3.50197992088395	5.81899303297004	4.39560543896653	1.1812464772697	1.858622958015	6.7102923405825	6.64112758845344	5.21616390054372	5.95106150159714	1.79004516142718	5.66925233357918	3.40879317593803	4.24718970150607	3.71354570365249	2.54460784127206	5.12159477435155	3.33812672385126	0.715913823152249	3.26765942508653	8.65966733307504	2.74780467708401	5.5483702527305	-1.16869226382466	1.50768983062751	2.0223574153918	-0.585321120011127	3.75453305437931	3.48021620488225	4.30642438721542	8.40084618544981	1.91831925325114	5.28158872470914	9.91361550812887	2.94654057400088	9.07969946720011	3.13157166996674	-5.37786068587777	0.356500751133685	2.69389057830514	5.99298901742709	71.5	1	2
164	5.85411653563591	7	6.02315875187029	5.70960422692867	6.74734085033278	4.45984278057026	3.36732063286256	2.57931717600866	1.2240080295516	7	4.88072291561393	5.24490223725096	2.53186854753418	5.70615861783356	2.83023692941403	5.22756341091969	5.99269869146287	1.98086538680935	5.18650629817565	6.66972560521631	4.54040401006922	5.94956253580746	3.8905654335592	3.11696028980988	5.76900161033998	10.3948353853669	8.09339416406893	6.96949240261507	3.19863681600245	5.01663348955244	3.10717662190882	-1.18636782734709	6.27000427811193	4.71967798763621	-0.776115387577585	-6.49991792418068	0.159561674193502	-1.2218684708941	0.41295988235623	-0.553835612786457	6.06399157506805	-5.2015074925878	2.90549729343098	3.75438516975766	4.67663208350761	-8.33700169309351	79.25	1	2
165	4.74119786111613	7	4.91159691238923	5.31856351819878	6.90056838862912	4.56162363838806	1.34983781244217	5.20096200178306	2.20777729531415	4.30918222854075	5.35047164175851	3.75700538830522	6.54153869198702	5.2645800499936	3.35123725948255	5.68321635634427	5.93684677165605	2.91557190928928	7	6.4521439771765	5.34833863471613	6.52324728622326	1.87062293995248	3.436006018653	5.75348351047424	8.96385082672117	6.74863278267385	7.57632802871419	3.08813595382242	4.21642014235766	6.53838071731375	-0.415551190026352	2.45730076867756	3.55844999624157	4.03913690929016	3.75413159807595	3.48356661945572	-1.0731219193508	0.479720868089559	8.08589571261504	1.42435203616154	-4.35215264626189	3.68612770354228	2.93638957576272	4.11267278127335	-0.952322904345014	59	1	2
166	4.63790063867507	4.67794596898611	4.26088340177518	6.16680220526419	5.08005609716398	6.52240704996557	6.50746856855995	4.40342285451735	5.26224319859215	3.54059309920802	5.68625876257896	3.34736330164283	2.76549030644638	1.45626078182956	4.68359114582921	2.51108065213151	1.06710053071018	4.98900288305721	4.49006078357668	1.213728141666	3.83232367059601	1	4.47480184142903	-2.81579173880008	6.75498404888738	7.79112219837313	6.11649439642053	6.74440939715009	4.77429723227373	-2.37319843714659	8.08382898193389	0.79024783572302	7.97899153460242	1.82698106388596	3.22691023797026	6.92763583892209	2.52717010835918	12.1783532630305	10.1936608794711	6.57474049151529	2.33711957759667	5.46894996574081	10.780123404696	9.29239007672452	5.83739342307376	-3.7210464465845	67.75	1	2
167	4.40836588006713	2.67180001904681	1.65753191739549	3.40518736395716	5.93626094559132	6.37657582340906	1.02207265227129	5.50400731360392	2.06580833776248	1.82029504942478	2.94186273119818	5.57896541710527	2.24950299588627	1.69127597006954	4.98302586592908	6.61641375686836	4.11722214756027	2.80252148318726	3.40002629600308	5.64850897260151	2.94062064330787	4.35328195330345	1.86270135137236	2.73619722876323	4.18247697243112	4.96584509717941	6.31202267776989	8.9639047975972	4.65951496031629	-4.47659958963929	5.25106149733393	-4.71755080157842	4.69689966894096	7.39480991212877	6.64352358898286	9.32010021908586	1.94544196758391	8.68805757642284	1.22468029368356	5.1338090814796	1.09129959037913	3.84843357986261	3.2764132988287	4.98180424603471	4.90527681291296	-4.0173296980032	76.5	1	2
168	6.69355781799691	5.08573189267838	5.15040466440062	5.95271280699561	5.12802395369156	5.83399464626996	3.16011674798492	2.20536488726012	6.52139744897927	5.72218108567726	2.78806254825008	6.65830581355391	6.08148926763831	3.95784111678372	5.20309070190024	4.89968790073135	1.91498601130851	6.99883349637035	2.55471982866744	5.70788974952551	4.87997772764037	4.93959322265927	3.63312617889331	3.43533371860763	2.70467609074588	7.73570316696219	-1.45334181792152	5.22693883901108	-2.03563331780371	3.32301593253613	8.01329260098813	-0.282254128042275	-1.20248346818574	11.826295944597	1.35709593072366	4.0535679284976	12.1608432822468	8.23170418711867	-0.728403318900518	6.43049187080633	4.85126611174672	4.4223016435915	-5.75945256862203	3.05716215633503	4.32244419510332	1.32648338572067	83.25	1	2
169	1.36361820875827	4.49019809701363	6.67721128795046	6.24403263420686	7	7	1	5.94207899406464	3.61040922615144	1.3437055697703	2.95135856676732	1	5.63450616905773	2.7039536730648	4.31223914310219	3.43225653726092	5.97747410483134	2.13100271030119	1	1.23582840159524	5.62925649415299	4.42137101740932	1.27571515955578	-4.56152308975211	4.04285559379319	6.67494671255609	1.31536912114333	3.7774636000323	10.1700191680476	-1.16672527749122	7.07252173300427	-0.264192834005118	18.2768823005288	4.70185189209028	3.58645127633506	5.92587508718838	4.26867005933911	5.34512085262258	13.5310329007335	0.389634126105512	2.56614233765867	6.04776305243871	-6.69295474576058	-0.542814608130656	5.02263343141573	6.07164323493252	92	1	2
170	3.04064097562162	5.99336908816888	5.91842436945426	1.63308629078576	1.00602328794285	6.71912247780499	4.14974316071896	2.19733169645065	4.50633314621842	1	4.02980473624692	1.87611084028213	4.10908747027928	1.31609318730607	4.8737733697844	4.93481504737972	1	6.11069723668327	5.54886110706603	1.61284780892298	7	3.5112867579111	6.88294389965193	2.05159820237009	5.97516731615396	9.18387133622732	3.44280220184119	2.18512622826441	0.732047682340278	-2.52342671501367	7.38847444901777	-2.12234120600327	4.70142557668047	2.98105600671524	6.27258933134162	3.48629332530069	5.00882110172819	7.26416202635054	9.6806779605621	-0.0460318704222267	5.1253677646315	-2.43010344600472	-7.0545080344382	4.59435395469045	1.95156534446494	4.30924978751376	74.75	1	2
171	2.53105921425524	2.48627638510405	2.78306710211986	4.85662149389515	5.61340501487949	3.09610112362842	2.03224228649296	4.97857036099903	1.79018618897147	6.50509635702767	2.20044032981445	1	5.84118598162614	6.3454021429015	3.30639167477603	2.30052981893535	1	1	2.12578388266655	3.3664107954872	6.82300776347079	2.92776684990773	1	8.32468094582888	1.76075795691209	2.10905225314467	4.4497570760515	6.43487345486623	3.37288306056507	0.959897387846951	6.63209707425031	-1.09670095133489	4.87991607678126	5.00726111901239	11.5425949289496	3.44526637787094	6.95942916238984	-2.17758371181756	4.62761554459688	-4.54923036529451	0.477306676849401	-0.379114615226219	-2.30744898842804	7.29541280980107	4.90111383359117	-3.47242023998641	73.5	1	2
172	6.3375827710805	1.5086295064697	5.69263077884396	6.24106978549211	6.17455459423707	1.98378868627417	1.31333816685418	1.6751145146565	2.02035980741381	6.13494648503677	2.86115368250203	4.32697319805699	4.01996470168798	3.89186282788249	2.5361011688462	3.42437038167905	3.52321389003866	2.33787153976766	4.34056313172362	3.86174293905803	1.59732303929552	5.13011792085518	5.28562793666113	-0.34355487150757	3.21337903007648	7.11437299695765	6.86163251468973	7.82115702849243	3.52913934059227	-5.09615795140487	9.8929226108575	-1.65481112862316	11.2634108708608	4.67979545383613	5.91138353510313	4.29141946202693	4.58602343293213	10.9769308994043	-1.1810011302606	-3.83280485294392	-3.59853313313149	3.42218817170893	5.23365437903911	2.14128754091212	9.26208625462629	-6.77645698812856	86.25	1	2
173	3.6518488940224	3.23113021522458	2.28016336141621	3.51358487251072	2.61156729447892	1.34495293252924	1.23426918755197	1.62620695310335	4.10616780765804	5.27926596609144	4.21494648548011	3.48446048087544	4.16051633687443	2.97078972051424	3.8472755216102	3.24999545938976	2.46327051684087	5.97773254277436	3.14722626894788	1.50403524340118	4.87497826973042	1	1	3.33270926157981	5.52434591264118	2.24670073305511	3.57348488896565	7.840349453136	6.60123260703602	0.383001757316532	1.44362105082113	-3.57588534350928	8.83496406032328	7.0413826644786	-4.20600115091508	1.51570797317397	6.33491008591727	2.49401502402351	6.53510316826958	0.825641382827035	-2.09666627909348	1.62346765424907	0.641593175058669	-2.09480729708841	7.08558815425862	5.03969529376777	67	1	2
174	1.62984374742641	6.77379685971777	4.62251357734456	4.85201951958086	2.91369163039037	6.34157175009843	4.37249763552854	6.69542932335886	4.67221527752205	3.25739098353276	6.19300264806041	6.89906713566907	6.02427934635623	6.53927725133882	7	3.76843134079166	1.22657711601012	5.48184455554522	5.28594956510978	4.56885586883717	4.72001193240185	6.45949107103792	3.89785554309641	-2.75484996714583	3.05756230591174	7.14336581358271	-0.191295954685166	4.97369546684127	-0.860905224607605	4.06004770555939	5.66652035564715	5.81704398216722	5.57015110326741	11.9378935739724	3.95825909369791	11.1523339202168	8.40224392423328	9.45800042719138	4.75852531071285	5.74914190333715	2.36790693295039	9.13558325737492	8.80420246887327	0.74936304073609	3.42967994550603	7.1257328708913	61.75	1	2
175	4.66136038158466	5.8739741793594	5.91307520801542	2.15773562334249	1	4.61941165032219	2.56049763460639	4.99499709401786	2.40238925807509	3.13273995429765	2.75307435476158	3.01233436920256	3.1645726353873	5.35017883165279	6.31921828580042	5.98407699596942	1	1.34874059918612	5.39180638119731	3.25552289785724	2.31061751128477	4.24109794803394	6.89431062045549	2.27888596365842	3.62222987876884	8.89484053687169	3.26716352312121	5.17148798918011	-2.19776166381579	-2.92056314811636	2.46091030309811	2.04178190084199	18.2733171255123	2.60473761628425	2.56555201232123	1.86588536257697	6.40197328940777	3.87104566066339	0.942546723637435	-0.17671294717885	6.77629464022057	5.42542769195209	-5.56224516207261	2.59945907895415	8.40829355409365	-3.4551912956151	82.5	1	2
176	5.06825319788111	5.60782300786553	5.89044524083324	2.08940936838245	1	6.56783476564622	1	1.975839336183	1.9206242141111	1.98906740681497	2.70299307712382	4.77768541907306	2.69982474388652	5.66320945114092	6.76863318457995	5.41884370645619	7	1	5.23724851425489	2.6430972765924	1.83846135482392	4.5340098595943	6.60963360505783	1.54238448193277	4.05449731974094	8.98204292899512	2.31857939135153	4.95911551954612	-1.94895694486263	0.525654242611422	6.8599903140269	1.56503081127596	6.07854579196268	1.83545160531427	-5.66796847779772	1.75900439779182	5.88069383553516	8.23437060752623	1.50503718829805	1.35870823185657	3.33555783794629	6.37059557622703	-0.187597083532167	4.64798700670691	6.96074971488339	9.05080207799794	70.25	1	2
177	4.9157717614685	6.31909300621357	4.79338665791757	3.34914314378616	2.92373609386316	2.30833860518575	5.24737698129211	1.36227864774018	3.661233329752	5.14376510058745	2.92886027810268	6.0360243170582	5.93196528855309	5.49242713635851	5.09420783298315	6.24306977296509	3.43440271969149	1	3.08140723854883	5.30927066455727	3.95914873247098	1.49164802499714	2.08006212123172	2.13239084618358	4.58967739697671	7.16055740674496	2.97728804265023	6.10553583836548	-0.510595782218672	-0.171357162986356	1.03246230607704	-0.033985602045396	12.7776992896904	1.02581571153358	1.81487839481513	3.90370875036166	9.16808879296261	4.50346824013843	10.3114720854944	12.7345614750925	4.55537853878684	5.53176760048042	3.62009313044145	-2.36174301839667	4.12826528959732	5.49150266330524	62	1	2
178	1	3.33037700562448	5.08695846436186	5.69394147770973	6.91758419345514	6.11558965020916	2.5918617105371	5.07837845024377	4.96104767753417	1	5.17103270975234	2.71732691577107	5.80801976484777	6.84291400341319	5.23263417157749	6.16038285875604	2.52092694297516	4.9954289801589	2.95654634272724	5.90403392280823	4.9518458199196	3.02809578086905	4.60959517919182	-3.4126440516258	3.13991583900583	6.51140416133406	1.59463477791662	3.14446475507427	6.80671217396065	-0.537133444028821	9.64162647132758	4.04393205652754	-2.30631011106026	10.1519335933567	2.57453359448685	4.29972575836127	2.92617660862997	8.01281505030011	5.37935206871288	12.6579448529461	4.23937087927903	6.6464425873855	4.98593522207812	2.56817991339153	4.99369625443762	7.88290489494258	87.75	1	2
179	5.95507071799534	4.84774101654898	6.88205513311976	4.96796005140834	5.82461911786662	5.79703650329748	1.47717469283744	7	1	1.85079090669036	6.89477008466889	2.45979200463419	3.75770977142301	6.2142022290055	1.29221151490788	6.62728257119005	3.714015290309	1.1245365319142	1.20277239776054	4.29895036897504	4.22711291620683	4.2440669111148	5.75420868819469	3.21995212831147	5.92990646984036	11.8076403328754	7.87518284233756	7.47869690596274	7.76012421468432	-0.693741658395342	0.910674892807381	-2.89558930168888	10.2317487683979	6.40045020869864	10.2177109568305	-5.22487157822297	6.5870607691763	9.88690496167865	10.9047520784758	-0.124179959771836	2.56054106464167	4.85454683794457	9.23624204775315	1.06258778794815	3.52969085765753	8.38289186852738	72.5	1	2
180	6.53520958708215	5.88595864470909	6.23161125595783	5.03982696197113	4.18611572403839	5.2177044422559	1.749831452923	4.35201056121301	1.06231490056534	2.24845182320111	7	2.18601760871467	4.54308379369856	4.84487818448144	3.54501269257284	5.27939202817773	3.73190796178948	1.76381724558181	3.00288413376139	4.86984678281313	4.20139233791195	3.97078332184976	4.58359102714626	2.79721583190101	6.38696796565899	11.6693206638044	6.98468952554163	8.15679589599324	10.1862768641928	3.25888091062076	1.28756629309075	-2.35582772259357	10.6923627676244	3.33295147393763	9.52508583017621	-6.10941346231515	5.90725903070489	4.24206008220707	13.8888724174163	-0.140816287352207	4.67315860836735	1.44321426970588	8.16837710539475	-0.203288939075983	2.97231821775646	4.27802297378458	51.25	1	2
181	1.63208852310032	5.46504071075934	1.29955292973365	6.27476577670803	5.82892526291283	6.69672101044736	2.10593923406895	3.42549877839608	2.01358454867982	7	5.7981044470548	1.56059964126743	6.02652744779864	1.69177189569425	2.60299105973049	3.04038625507967	2.6918537178962	5.9761082326755	2.90289071070041	1.82257205909588	4.48318498125937	4.41340453026812	4.82212150722915	1.09506598100912	1.08088061226607	0.763681595733861	1.76691211022831	9.57007840168127	2.22511175398929	2.30089886209023	6.50548274051697	1.27738324171607	4.23881039243863	8.95128033078636	3.27637417754508	5.07962981464377	9.55266264173409	13.2254526197883	7.87924646421636	-3.49329624368753	7.77107952766899	4.02358848208998	11.5971463516908	2.06706519236244	10.1219129460784	9.19620931055744	89	1	2
182	5.43107311500638	5.20738415414937	3.67412925953217	3.73019223261439	1	5.16752738644077	1	6.48853436000569	5.11318134486455	6.66818265391898	6.35723614001973	3.75981798769726	3.6762837181224	3.35166392863102	6.46000210432893	1.79520667209665	1.86925180014005	1.49095417971872	7	3.98424888164613	6.5259103342013	4.37502350690798	2.48463238636017	7.16360343268608	6.50166568161943	2.50550035333034	4.11467481645194	7.08056139027495	10.4215343724225	1.8446868944128	2.90373865895854	-0.527478669545311	11.1851079039342	7.4228178197771	0.97358106659462	1.56625752756151	2.93946112966112	-0.858744248673428	-0.305187829291444	-0.0988563918517353	7.0728720297325	4.40629915411587	3.89668308714741	3.60954629198064	5.5422050753568	-3.05960593474898	55.75	1	2
183	5.95592792273821	4.79029213203102	4.10583574468613	3.43855093028422	1	5.59834399130814	1.72207021990306	4.43550649908163	4.19800616783445	6.62438067609315	3.69279457094973	3.0014932123407	4.033414998391	3.23097491409524	4.12388814372189	2.48859351815669	1.62624161390946	1	3.71934201597891	3.29275239160268	6.33500392172549	3.86321962243823	2.56503389887823	6.95865083354145	6.37196846135053	2.50908719531895	3.67861846148466	7.9101025406422	10.3804520174223	0.393723827251116	1.11310911935835	-0.156151344401335	11.4196243044481	3.88056454291481	1.86803211621666	5.00913442330482	3.58253535989605	-0.62593154650973	11.2547106671263	-3.2463472419929	4.63424057190702	6.62190390898172	5.07221524294421	3.60863337420686	7.20865516804253	-2.60502617786522	80.5	1	2
184	2.84783513329032	3.31061958259225	2.71544529208538	4.20556343769175	5.46266262507682	4.26415152951191	2.39013224013108	5.18793069873939	5.47617370751469	6.93790841866347	1.68236719891597	5.18554135725609	6.20537921582391	1.11089090096253	4.77226595166965	1.62677342815456	2.55562875281873	1.99037049122501	2.82344694943674	3.41019417981456	6.45988341000375	2.61115463630595	1.19547155275088	9.11448491085336	1.75634449551716	2.27393939378739	4.30663372633441	5.14799518969357	11.3825082090208	-1.21423869604016	1.98297454980179	1.64716324609037	11.0877048258379	4.52798144837884	11.7427094461635	3.45328283575833	6.70609016945535	-1.52436530090636	10.7969149722295	-4.481947456745	0.972608586860531	4.85679995458491	-2.38680906222849	9.95926912649549	6.41575480763364	-2.83057257938893	66.25	1	2
[truncated: 5 more columns]
