# Supplementary material for: How Are Mate Preferences Linked with Actual Mate Selection? Tests of Mate Preference Integration Algorithms Using Computer Simulations and Actual Mating Couples
Source: PLoS One. 2016 Jun 8;11(6):e0156078. doi: 10.1371/journal.pone.0156078 (PMC4898694; doi:10.1371/journal.pone.0156078)
Supplement: S3 Data — Long-term couple and agent-based model data analyzed in Study 4. (ZIP) [file pone.0156078.s003.zip › S11/Aspiration Model Data/Aspiration Couple Population 01162016 080111.csv]

	trait1	trait2	trait3	trait4	trait5	trait6	trait7	trait8	trait9	trait10	trait11	trait12	trait13	trait14	trait15	trait16	trait17	trait18	trait19	trait20	trait21	trait22	trait23	preference1	preference2	preference3	preference4	preference5	preference6	preference7	preference8	preference9	preference10	preference11	preference12	preference13	preference14	preference15	preference16	preference17	preference18	preference19	preference20	preference21	preference22	preference23	fitpoints	sex	algorithm
1	7	4.41970695098153	1.01249429866788	4.05585831775601	5.01772100252911	2.65674365422049	1.53224790265012	2.47131606700067	6.78799942378198	7	2.92814463413661	5.1376919163622	3.24155046556051	1	6.56239914887031	2.45262208054304	2.46712621119106	4.57359153692298	5.83305017390833	2.9447603614392	4.70835889976024	4.32801673304993	2.26123379798573	1.3591985616129	3.44987074093202	-1.65473339568291	0.00237613055571717	5.02918984771765	1.89275450760717	7.4089934132116	5.36257004490153	5.84347256559095	2.39812802982575	3.68312650902462	-0.880633378912026	-6.17591862053012	0.447975614851053	7.55667003972159	-0.669304982205374	4.48589009432359	2.48820782403558	10.3122189857128	5.24814691452416	4.77559456082197	1.65513064753541	3.39932255348557	67	0	2
2	6.7093889110468	2.96193620934425	3.53826303230832	6.18149041579626	2.41101867947936	5.72526284250553	1.54159412337371	4.00133596546848	3.95677712095785	5.37274641507568	2.42375253582899	2.11984794601015	5.92374804859644	3.90363313964885	3.73807041746409	3.62932583357269	1.81776064197383	4.51901631860121	3.21840603499671	6.53249159004534	2.83764643956619	3.44043875526147	5.80010273581192	1.57846539335858	2.58937848363981	4.11342074835616	3.42561723973984	4.66883507468692	2.04673555943391	-0.0373866510718279	7.36979715019456	1.79359873487395	3.48917410980979	7.6806013287892	5.80177393890877	-5.16434757482589	5.20356225065511	-1.47885155777557	3.52643997898381	7.89659815107371	4.92411279657454	2.89305807070349	-0.595875503755326	4.56622398775951	-3.69467592661767	5.13986200500554	93.75	0	2
3	6.19857955960579	4.72997041185754	2.99998095508129	1.12402531431339	1.49843302595064	4.51812788681052	3.93961094546427	3.29698595027941	6.06000772115103	1	4.74449463879176	2.76852390903712	4.38729780522929	4.55047784587125	5.46433673517084	2.18736072879349	7	7	3.81042971956743	5.52556405233581	3.21655216775839	2.47323945418047	1	-0.388124535594911	7.64726112890962	7.63108297803825	3.24887044222737	11.4141240140815	-1.37736923354638	-4.49237538622509	5.12062363996892	2.29223214314011	9.71581428583596	5.69670973009936	6.01285132135045	-8.01266620587848	2.61394663995165	5.06498149274525	5.04105428781772	6.87060717594152	5.37425363427805	6.05431469444076	5.78659503804912	3.86498013509242	-1.91989360710489	6.32993952677704	113.5	0	2
4	4.55757416683924	4.8565595656861	3.36804545966459	1.32896827196983	4.11081157327922	7	1.33654279595287	5.16316495373723	1	4.67047704237855	6.39730904168642	4.03480483833875	3.38770434181885	2.45351027828508	4.4399540531236	6.76379805930668	3.33014576299979	2.91781531547911	4.09193961035921	1.97033121217997	1.97075314428198	5.30308001753415	3.3945594852056	4.46907909884204	3.23774785280127	5.31570853847863	3.98807970488309	0.841215171668579	6.6808166653886	4.12360080875472	2.95766336241818	1.1756287239458	6.73591851455914	0.769947474718594	2.86694336010939	-2.15306686347567	12.1080902565484	1.97268795816837	3.53437379701853	15.1233499473028	10.9841231452758	0.494713844733449	-2.35603079841803	3.29589024892454	-7.00132008434731	2.16313737303538	104.25	0	2
5	1	4.75412996352355	3.05833075818243	1	1.51227104238173	1.67962013901431	3.50258804444679	5.06614727999855	2.98774942025858	6.82937549955478	1.51287141629654	1	7	3.79910556286173	4.9126642839644	4.39525675039729	2.11508262956322	4.86699121340655	5.37829249098677	2.70964966253465	3.72585147430092	4.92637932222332	2.91425374770432	1.3872353068025	1.12468160337377	5.14750005006676	3.65328379020097	4.31357148115378	3.87626599527971	3.52356519769591	5.31239046086706	0.891075543866811	-0.165837734561125	-0.657496977348646	1.65364237083302	5.42925777043114	8.14172926152743	5.57936910490407	3.1911828556746	3.09633813894753	1.575586042001	7.01481226454025	3.51155163304139	3.92363245456717	-0.414425349854465	2.90230165052646	103	0	2
6	4.5526781259624	2.66675271049425	2.39492957064698	2.38886965871982	6.16184315846317	3.94708020553363	4.83334628878888	2.94077908161395	6.77639880397471	4.2019934460271	4.94660667324017	1.19064955699129	1.34354100857944	3.45771713886113	6.88908408866142	2.93617949578637	5.72765372602433	6.92785543389541	5.20766459223114	1.35478240535358	5.25027981485813	2.73536529031016	1.60848221912161	4.15369055316971	3.44660974762298	-2.3350234947704	-4.26569492169053	3.88939289430184	2.15464715706576	3.68188431821593	4.28698608263735	4.77045796669919	5.63508250656146	11.0847191554336	10.8534544903526	2.48766439329203	6.48333668763129	3.30359010232758	-1.71301847373003	3.06395318213507	1.96164981743588	4.27368617814957	-1.68650814240134	0.35038522435761	-2.1217452796617	10.0985756080858	95.75	0	2
7	1.16489977440207	5.0684896621353	3.67329497709055	3.23043657885882	1.88724791438863	1	5.16947011861219	4.30975799099084	1.86974508650974	3.78418471228086	2.2020073649954	3.74651540379566	6.49140586597821	2.41760821080449	5.76083273570525	7	3.23069297209695	4.247136198723	6.56573257244122	5.37262754121622	5.16373603381851	3.01811009348266	4.15061621770323	1.79849787764391	1.5679577741077	1.82995329747599	4.20690022663109	2.74201917762466	3.40496201856611	7.52431562258101	9.74613632456327	-4.6236301131615	5.98028476077771	2.52444809009892	9.89618246035871	1.2617261510413	8.35596392672502	4.72145753559476	-2.26386085977576	10.8029021633458	3.3699837826837	7.26337753368633	5.37086379015887	0.0687638972193075	5.08462309178056	3.90572694757564	78.5	0	2
8	5.72183856248904	6.98212839601367	3.35898673271373	6.51496310381588	3.883143174778	4.20681338557624	4.4848083388166	1.22771025874831	4.30451781284301	4.07207827271372	5.94997821150543	3.48827881205444	2.14110092971971	5.38033777840163	4.65006633051233	1.49544788520271	4.84461510442608	6.84074904437291	1.42487726489679	1.58364303680019	4.30337328323154	1.28164165060312	2.31537401593952	-0.874749115822316	0.933820191916603	10.467921452053	4.76381076118492	-3.40608198600751	6.5014190254284	7.26861109746093	0.311953166618912	-0.262600635923423	2.05410667320637	4.13813272116371	3.04382236472941	4.20955095703043	4.74785197867042	2.66409358363319	1.47351562542871	-1.98961631016045	5.28225466208846	0.518049128316802	1.91024051522066	7.23749793916621	-2.59745398383834	3.30477819330805	112.25	0	2
9	3.17234808413228	4.07320928330922	3.47333370270721	1.88164691829078	2.86995328505694	3.40397384298643	6.69401755013661	5.55909817437358	6.36736565757871	5.09091873324926	4.72455642461301	4.2017307722454	2.1595546570648	7	4.49295385865489	2.11938743772924	7	5.02306579191873	4.16499637657849	3.20955470512656	6.04424569189658	2.92336225906886	3.26003089948663	3.35415689786456	4.9387167040818	5.98350376793922	5.02904551917707	5.50267093195019	2.54093285092346	1.97403919697868	3.27289569030151	2.80654240052927	3.79007644674036	3.06978303605285	3.41510345791866	12.9861184132919	2.57333804812142	4.97030301443624	2.66014899511815	5.66616031766723	3.61138768371366	5.46311683039261	0.604070018815764	0.924720678210991	-0.300407224767699	7.71712800583733	96	0	2
10	1.38394030804875	7	2.77277727242592	1.65126501174122	1	2.68680204616186	1.34570610203079	1.80855637790102	1	2.33751556812381	5.04464590597475	1.51970137044146	2.49981082878077	5.05381740946354	5.35695473066279	5.21304967627703	6.22591855244331	5.57610973864938	6.42479171945548	3.70545385284871	6.20367154609938	1.7692069727831	6.89045468897544	-0.153273516467927	2.50370017827236	4.81840299027975	3.89713097623041	4.11441610619756	-2.00359931800581	-2.20121800279099	1.96594219180331	1.06435420437666	3.95573368309643	-2.36714649012189	4.56564634143689	-5.08971145989143	6.75043795908841	5.12896584188607	-1.12592144228297	-1.23281482752439	3.75371174855916	3.48643921520202	-1.76386643226197	6.22886946765077	7.3972338352228	7.37803349874751	95.75	0	2
11	3.1099817277631	3.70004901495908	3.09655943641386	1.16073893990093	3.02829724807687	6.78526981514927	2.10797095629623	3.64350195852617	4.07263648354018	5.96253458569448	1.66741856937598	4.57146158268878	2.95055676288603	5.7365066417836	6.87578996769223	6.33318340659627	5.46687874634742	4.95042628918846	6.21752655666038	5.08066502463155	3.53739661288987	1	5.64685440167444	3.84201307521063	3.56000703738727	5.75186219756112	5.03359799236394	4.51566549675592	2.34203050490847	3.35097525845753	-2.72536479808312	7.16194219984238	8.13974624535417	1.9319897913431	1.161346487003	-9.16910435207796	7.61873647563662	3.67151173272964	2.29694213993482	5.35624304836857	3.57497951804408	4.20039703466024	8.15040051160322	1.45126243067512	-0.17707960951829	1.74224836488918	83.5	0	2
12	2.30382408156089	5.84449187921893	1.50937437160446	2.7739322751012	1.74424600119911	6.35660153102221	1.88577482902831	3.5484430351579	4.28755034661029	4.78656123777376	5.8151770936762	5.25242283743162	4.62677921789942	7	1.81831421078815	5.85596885999039	3.76331237316047	3.93472709179007	6.20815778868917	6.41166697021235	2.33344101549083	6.19918928270663	1.51235814253513	2.25140822028321	1.28298735825288	4.74286542457245	4.10504162090521	6.41317939049208	-0.854102832270765	1.81487641493396	4.33602123578081	5.85668103217449	2.06310417309407	0.293392313965689	5.3552072596439	-0.200219914801724	8.93792043113276	3.6434504671832	-3.14231612998344	5.8268915008495	3.7478420502564	6.05282600800396	-3.58021145083357	0.568895462537519	8.08096906871198	1.45111364184219	93.25	0	2
13	1.79683720482713	6.12582637862705	3.62053907238678	2.3174655914316	1	6.57301553496225	4.14091895859368	3.57484996714251	6.38973580046361	5.20941143397089	5.5977617347761	3.49619581355924	1.97872479404623	5.9827727520921	6.0422770704835	7	2.5188300774753	5.79837261536236	5.56125693931535	3.91443939718179	2.79310562970171	1.60584851463694	2.90073192287662	2.55279191661412	0.841356203589141	3.50414594074089	4.91812037338585	3.76352464373996	2.61193784181052	0.718932645038402	7.2755370789256	0.641843011448951	3.1795669369478	1.00902812960013	-5.97064400683675	10.9176901964395	11.094256152522	11.0715971636752	-2.43043068004902	12.0110613188751	6.72386115004864	5.30407912214936	4.77891398094302	6.85969066668383	-6.173036222495	0.980369208359117	79	0	2
14	1	5.83466493383241	1.23366475070029	1.13326653211837	1.09132742460463	5.83817476905302	1.47584890923443	1.15481918411139	6.41739303632149	3.26133166484299	5.22110259095126	1.68832418683521	4.0912771741127	5.40366465365958	3.49428156039784	5.80000215084812	6.12494617659733	6.14966756348639	3.66349836694962	5.41427711858255	3.67582248942073	1.47530376402535	5.07804775677394	1.4558075758314	1.22340358656703	4.08999237434297	4.15128208247574	2.35512563935028	3.23743987361658	-0.0263943153053287	1.13937335415149	6.39638822780314	2.73707291732275	7.0983702367932	1.13099463898762	-5.78365423193505	5.73620455686154	9.54061564803637	3.21353148817214	5.44769338098503	7.03252950808712	4.49448030131629	1.76963667737735	3.99905531244527	7.04869040814814	-2.59563339403444	107.75	0	2
15	3.00637782778044	3.49186212253933	2.06388990996965	1	2.35780397429551	3.06772311763924	1.86871350775416	1	7	1.51977111680673	5.33475778067695	2.30826962841389	1	3.97962940433292	4.05829851180081	4.5151282288658	2.73219500266042	5.42800515865428	4.41278208948896	6.118270703368	5.82760734223808	3.02155579938952	6.73526005360347	1.31123252492022	4.54297234104023	4.66127655591033	5.45936395461868	4.59583829381846	6.55434306520671	7.04121581428069	10.5939278044647	4.4123189636388	2.66566120741981	-3.38959655543817	9.9928737447819	4.32480558939243	6.11596371177775	2.57650904953744	4.97875605631752	8.10916372856492	-1.33331105555091	3.35082833412461	1.73064956551919	4.06803975541367	-2.63993077066893	0.081220479810232	86.5	0	2
16	1.71574828368607	7	2.22845318969695	1	2.37540699006184	5.27745501173335	4.58178476387376	2.10384754933277	2.7387873337871	5.40478902658189	4.82114508490545	3.58701079055689	1.58372902698975	7	5.79023277912277	4.31799714124755	7	6.13344665664039	2.75695882242483	7	1.50000575090568	4.677595847079	2.6795326846785	-0.623892733285866	1.38048765413446	3.58594266562428	4.39612693747845	3.03154456944224	-0.566316285720948	1.70893613571622	3.88934425715752	4.81800630582462	7.39246719767008	1.64987666296887	-6.63096782942368	1.58901860116083	7.16416969454643	5.06169633367015	3.21789602863784	11.7695561499345	3.14607928184019	0.964163846659332	-1.26852496056224	4.51754421016162	4.71215038938964	-2.10541379934515	110.25	0	2
17	1	5.13048313311975	2.97005951019104	1.92057682081319	1	4.21451498915533	5.24256807539492	3.64639160982978	6.83846204395295	5.70880110898159	1.31188031931219	1.47017899721057	3.89426930080852	5.48037883450463	6.41347013266433	5.90368467020872	4.0515357581958	4.02730777745115	6.02075790029256	7	1.53794127545563	3.71816839729486	6.68694052089687	-0.525093747963989	2.27788030507808	4.21642349151543	3.95218078707667	3.1337431048551	3.62740734667866	4.84489438102401	6.61734017417655	3.30093145290131	4.08061157750479	2.27304448157603	9.42114377211168	-6.65743623691147	6.25931621300486	1.52111030505871	3.84526614800312	-1.65171072312318	4.23012820577675	6.67017816929262	6.86523455447232	0.249582554915126	4.43007091545797	3.35691339786221	80	0	2
18	2.12230194394716	5.4495652896964	2.88024154710989	3.13278875947395	2.72595408123642	1.05429022417123	5.79779482537696	3.96581533974766	1.72791025477755	4.86625989337331	1.98699062807718	5.04016454376649	2.01609122345039	6.74874021698452	5.3892949800687	4.02301803971701	3.76046064271848	7	7	6.6146061037657	4.78683480262691	5.50310398575196	1.94206415078485	1.86460747205693	1.94982067787307	2.73696272550648	3.97213003117562	2.2818796698519	3.80856261390715	2.24982783093347	9.19420355330515	-5.29517650581755	6.04712400568028	2.50162746043066	10.5892352900892	1.16634234147691	6.10995838316441	5.65451474150453	4.36342367176752	10.6418201651679	3.17784155820355	4.75290920226928	4.86429272103876	5.15779202204784	5.40761173557818	4.05413331099595	103.75	0	2
19	2.36080724839394	7	2.17388147825169	1.0432519066807	1.78437907032153	5.82687331122155	7	1.55092870976108	7	5.57837097504482	7	1.4296335980484	4.05966170089752	5.19808366529443	5.35358885761403	4.23314733201833	6.1934992951614	6.26000703136508	2.61567608559805	5.44305762435152	2.88973475185555	5.96926790410354	4.70468948132754	0.768001469828417	2.38399548329655	4.19617382481802	4.24251581857975	3.24609043042443	1.5254032384457	0.607437887398597	3.49670050264701	-0.0496829128504279	2.34648802631609	8.55645024216414	9.96800334315669	-4.90494352278864	6.6275711968886	3.79616648778301	4.68928904345385	4.07261038929432	2.92369460397605	3.20998381086307	2.12131686389919	4.80102567269354	6.48808282409788	5.41721588867647	100.5	0	2
20	5.17126282547833	3.06191146965269	3.85276814828165	4.6189400010355	2.64529184349438	2.94634786004919	2.2846555687903	3.47190127317857	3.99901049886293	4.77894651460207	1.77363827037598	2.72570089341533	2.17320257711718	5.2762547029982	6.71041112040307	7	3.90422666590647	5.4107989023228	4.92037716481037	6.83889999537225	5.47525638439216	5.5557172395898	1.16584794626211	0.744956390270408	2.92667207919094	6.3825621794483	4.00328290557194	2.49803878496114	-2.91659148013561	2.17626637275727	3.96941789790021	4.79297709335303	4.88924024207575	10.4911205739079	7.27208354041392	-3.65106542397185	5.60136496212105	3.40138359956707	12.9636823061495	6.11176498475327	11.7859776462465	5.01638470836295	2.42734533998626	2.25622481869658	2.50008570090821	3.844178101424	95.25	0	2
21	1.4023515368706	1.9145745202569	3.7168713518695	1	3.32743096348964	5.24005564043339	1	4.05715493443414	3.52713496276529	7	4.36266972534266	6.57678710802259	3.98520432455954	7	6.18927327346198	1	2.99615404945744	5.64309551862466	7	2.81931805572353	4.41298953119175	1.41533987248379	2.759695130874	2.69528960536909	4.6847903866524	4.23521812307654	7.14536966800415	5.17319099784559	1.61210842683513	5.87595334598955	7.85659223618586	1.46257825313843	0.382370765638683	7.08179399459472	4.37289889871877	3.08490424116962	4.91416285674824	5.88906417959306	4.86224138820659	9.78459157814455	8.26618135251702	-0.987362082603559	-4.1751223044313	3.52531800110735	4.36148135715089	1.28240901995097	89	0	2
22	1.32840001725622	6.77737481949778	2.79670099804698	2.54709887879889	1	3.97186657106044	1.47575978803773	2.22673834264454	5.09972707494217	4.21136980428647	4.97893117247584	4.92396221714533	6.59490606103428	3.12467177458704	6.87550063998356	3.96915467622156	5.05471738770113	6.59942506751303	5.75193406642279	7	1	1	1.06400340319474	1.46075404923755	3.52807956440966	5.10491707058814	5.26124981854929	5.42334675906681	8.27286124082769	-2.24016881145573	1.40267986535558	4.43470483781633	5.06993653437714	-3.03905845891483	2.1064964249798	-2.27718769647007	11.9352182728686	9.19790280290672	-1.66254337264432	-3.3286479370911	1.15256018397366	4.22748729635149	7.20917458053895	-0.947107928274138	6.06021063575564	2.26947362491367	100.75	0	2
23	6.09389409352115	7	2.61278435136817	5.68124669193652	4.51169024281929	4.27454801070258	3.28457834664696	1.56345762678714	4.75462347471929	4.3893734056496	1.48190937284742	3.42022382443054	5.34525906464191	1.19116495977716	3.81661316116983	1.60941552860847	4.24008132690735	6.62873192581745	2.3532430413298	5.34191246907426	1.69915114532358	1	1.56127556185376	-1.31961379176438	0.251370194603321	10.2626020301987	5.15827508361387	-3.53170387282326	6.65681962047036	4.76455902765781	8.12333473470297	-0.183942680809744	6.66505776912718	-2.21773330924179	2.39797950642147	4.49251132607535	6.38295788475369	-3.92028405215956	2.07031764134202	-3.35293504350192	6.19729061963789	-1.24713649788042	2.81545731545422	2.0737891873467	-2.82972642807977	4.10570603125182	97.5	0	2
24	4.73705963791822	5.89047836214059	3.86850676608535	1.71092230543023	2.69520460875116	4.71096502570202	4.34404524947324	3.10310797393181	3.56420098345571	3.72960765806374	6.93332252122209	2.17626729676303	3.52136055736461	1.35760822564983	4.72364175620871	5.53468319598422	3.71168530636355	3.79362305355363	3.66445887841651	1.62483190363137	7	6.20760465517032	3.21563011583691	4.24134252393102	3.36584478592138	4.2581383603435	4.43339692180235	0.957104690649238	5.23115319379089	3.79023507230233	5.7680822232492	1.4618979054943	5.56650752764802	0.822516677775966	-2.940302549059	-2.41895181778754	12.2149182912097	2.43282136759513	3.11348816759637	-2.54446979304858	4.34586586959514	6.64385327857242	4.97734211428046	3.95083871942173	-6.65251886846106	-0.111446713807268	79.25	0	2
25	4.77827831091419	6.54286737806688	3.16682255383212	3.46461692679877	5.81779521038665	1.58964759516671	1.32294641459238	1.83198265317861	4.75736830044739	1.6211597369058	5.17882083178924	3.25702761618401	2.87032769465644	5.65079132366865	4.41472582494676	2.90959399161513	3.61210207193331	3.85039267440272	5.20038035947202	7	3.6655138525907	1	6.70249751935235	3.67843056601424	5.74665248757899	0.425363304586158	2.93977380397562	8.20858242173628	1.07710166793231	2.77853684132476	0.819539826370034	1.04630644174412	0.905940857442308	4.47255725568078	2.41793178814439	3.77219781962847	5.72736188127062	7.37498469133251	2.80115561237554	5.29128532705351	0.730077422855467	9.43267759085153	3.17104682603617	5.89405107371685	6.03580553596394	9.46640669604228	109	0	2
26	6.29558524147425	6.25736753375118	4.22230080058788	6.03150055337396	3.10779057330979	4.02521229627757	1.35210331216001	1.23907712284167	4.7282793774496	6.15138927831658	3.85140521767103	2.84048185105868	6.52110224067144	1	6.02060825107847	2.67172665825274	5.33754130614501	5.2762481620455	7	4.97029450234767	1	1.85748928512134	4.39578552473508	-1.92151070628225	2.06836015353487	8.96519875880706	6.04086824780838	-2.66743837252937	0.926283240263	5.77760008234403	1.54618989533959	7.67266832272278	6.50058145402763	4.79268359644651	8.71643488687952	-4.29744626044424	10.7918973512206	6.3054333609333	4.08771396649895	-3.89374960715622	5.31836001922057	3.86049003970917	6.95941892840506	-0.251550917356122	6.80090230659804	5.01178254386043	79.75	0	2
27	1	6.45654621980721	2.65636594412111	3.65606781131734	1	4.20878563600745	5.27685782659799	3.3005588669125	5.22311922551092	1.1504040190278	1.24011218581309	4.55046361188245	5.65589408132039	2.84478791193752	4.93130067905555	3.23125188043392	6.10542281323847	6.37731018117709	2.78195842274254	6.34295304194123	1.14040666900898	2.30686082125935	6.94779217407521	1.58593243239963	4.01982660260876	4.77179999075128	5.44991927452608	4.82339090148631	0.963614060419915	-2.94599598297088	-2.11163745735686	4.54407627059559	5.32805156766171	-3.87701537137901	4.86667908020015	-9.71345597324136	1.73446472860774	7.152846748646	-1.75246734455851	4.26999749261434	6.91847030853623	11.2744426432028	7.25567840364196	1.57349460293662	-2.82149556790127	2.58983065889407	91.5	0	2
28	6.23604933676414	5.07011860689551	1.53420821757373	2.27787893399209	2.78966910395886	1.46462216715625	4.62803013945548	3.81874761938625	4.16352093136718	4.9454606631424	3.59410538156999	3.54082856994777	1	5.79544300162315	4.22882243274149	4.17396000143306	4.13568726711132	6.50687451730264	3.4667784743396	6.39068899154107	2.30400579921778	1	3.80723354573464	1.1815858896864	0.298938614574436	11.4387948280495	5.67533242921841	0.954958574362437	-1.06137899027474	4.2538472935051	2.6918925572096	-0.356775483423029	4.21715400638587	3.96007900637844	8.41198564439924	4.31220314980721	10.4276125156481	6.56223428579863	11.3374079241398	-3.54416672257031	5.17480400928518	2.17591450340347	9.87851960124979	4.05827584779938	4.49118082715525	3.25834186089616	101.25	0	2
29	1.34605892624489	4.86583808615074	3.06101004359375	1.34576775960935	3.5689072486427	6.35256030829746	1.27405639419046	2.35568981384646	4.74614368524419	1.77084854007493	4.44553399809815	6.36744470096821	1.79426156802836	2.11503644553996	6.90158837464698	3.19382977865628	6.61375080173389	6.67876792172208	4.21144101589881	6.62869361692052	5.12023060142651	4.96953232011999	6.7333252775703	2.80976372898534	5.09974268198317	5.28820399913357	3.91892341682979	4.64712824246229	2.03234112340288	2.89843947145612	-2.6164079972861	5.08102011321912	4.4255185278992	8.11590006902976	0.123366189755464	-1.17411386468778	8.10641490639326	5.37655178758072	4.90602482258235	4.6122696654606	2.21489093244926	5.39227982130683	6.47200677634147	4.18797228203064	0.888077446308354	2.86742051802148	103	0	2
30	2.9415619892061	1	1.31311693795573	1.88330297869189	1	6.19463753858331	6.3897028551282	3.19997051440704	6.527286010963	4.73580018880131	1.54100149552744	6.03269655469089	4.76810030078887	5.60819258400863	4.6173393757993	3.30049662179322	5.07346245809963	5.92316976495238	1.12465748346695	1.42595883656615	6.49472215341324	5.15788670560614	4.72737129292282	2.26183086122751	5.13523671951566	4.81446541116836	4.07227729061784	4.72163445035459	-0.342444091987537	4.92767235929936	9.10569313452688	-0.746282784874648	2.86015536856086	7.96605405069554	3.44912948703594	2.97912606582149	2.72157881240758	3.5062567351282	-0.00508668512342761	6.60160567694268	2.65037272027918	6.05573775774541	0.414291035077976	0.177709670761003	7.96325770473004	7.60301558797018	83.75	0	2
31	5.81801047070313	6.22078590509604	3.84001259395067	7	4.33373729985223	3.65322792501053	1.01715512498906	7	6.89235101060698	3.31566276161714	6.43643152763489	2.92276317413257	4.25629445515098	1.27701043538251	6.58040622642027	2.73388307825204	2.78784825423664	4.87896319645379	6.63867824239505	4.8436401483974	1.41584258400342	1.01365274062312	4.18601401721096	-1.99183768302649	2.43662528794003	10.2448529401826	5.56935935027426	-3.26141500881596	1.21586151371064	-0.155014875780195	0.803452557888747	3.60735733161774	6.6444773187849	4.35589241148494	8.94960889358464	13.1755190727114	11.4175556060411	4.02171901988222	7.44773548666656	-3.36467373143121	6.4108306990661	2.94413576456004	7.60834530769909	-1.48244656595469	-1.0175211563666	6.61758758004449	81.5	0	2
32	5.67801610235513	7	2.00585872157682	1	1.63732467896693	2.02544866004453	2.14044039841453	5.91068422509384	4.19921389590574	4.88513484322167	3.33685935244879	2.89880382144068	4.03458803920265	3.01216519714729	5.32922462173008	3.53109105792685	7	6.66816561700946	6.02431314371324	7	1	1	7	-0.669343242661173	5.59918710095388	7.73046020173219	3.12414803809049	10.065840713554	3.65268363387518	3.88770428919448	5.17777875650777	4.39496654718803	5.48782598112217	2.56343067457274	1.44893712077569	-6.13789693708288	4.73485252296227	6.55133225589646	-1.46946199705413	7.14520232436032	4.66557794346429	4.38695106078733	4.42942568708926	1.48162447699909	7.8884057423376	4.58468558556533	98.25	0	2
33	3.07185744789119	5.17723755805993	6.77512679079827	6.10868460423094	3.00071941631121	5.2494110057393	3.49455016713223	7	4.59549400866102	4.98058244102464	5.46786822465479	6.0523645097072	1.99300609315462	5.59593571151956	6.97845516638866	3.79296677568928	6.44424253314942	4.44881763684988	2.26399949262044	4.10917773521695	4.64387204494113	1.63018574455347	1	-0.359046689328186	-1.4500704217558	0.425180630609443	4.09292868089368	-1.12190178464864	3.52901406303757	-0.863493695304699	1.08441458414784	-2.07692592496236	1.937024691399	3.67288668439355	4.80096327522486	1.33075004229031	5.66808303105963	3.39789846246256	0.845869707982267	6.29774781604477	-2.77199382069824	5.9156474716406	3.69854189351858	4.99025225177436	0.259253959337872	4.4547589924812	76	0	2
34	6.51499217215	3.20560223867089	1.39957068375606	5.59064348718339	1	6.74688659114015	1.87351327480907	1.38809145882892	6.60711858351755	5.95300767521011	7	1.07872735666103	1	5.3901966815042	3.43507810807958	2.98002376136782	1	5.10972512921644	5.77669261963248	4.38657159025851	6.00469783507847	2.78481730476739	3.96726657136577	2.87697490690915	6.15036080944954	5.73421550907396	4.0647041174789	7.65450186109417	1.89486892447132	0.661514285998307	4.40777712971105	5.43383953800904	5.86135200914044	3.08087649810241	6.51260431859876	1.03293310697835	2.62100069995948	5.18614332896408	3.7707694875128	3.30682251103172	8.14057947137546	-0.140049642426504	5.87570829883235	-1.86092826488142	-3.18777860068169	-0.507874389236732	69.75	0	2
35	1.26033544494123	6.87973527117504	1.42666047228221	1.15244244523077	1.88350678016665	2.77631560784691	1.70208935691413	1	3.11011340249323	5.61057123172017	5.32999665086153	2.10862088651442	3.15720395888007	4.25270566154399	3.60110384625309	5.53730280773483	5.58113845825418	6.78534473928652	4.67152668403663	4.42869164087945	3.39199147240905	5.56797840864788	5.36578162414029	0.83018118065955	1.73818691107402	3.24215516110567	4.3681903282974	2.07610630160972	2.94974231763565	9.46901443050216	0.979206886284341	-0.0601673933470069	1.77999896217114	1.56539721325732	8.59542177653634	-6.30826768248447	6.74360288354645	8.83486568131686	3.65589359939304	5.54498604798131	1.89187661355213	2.2314703045877	4.41035307181395	4.41648096023051	6.73472854651364	-3.05626784149538	98.5	0	2
36	3.56198981348123	3.12331036865198	4.82904399318761	6.85880719411954	5.69255177630486	5.45935660011611	2.16325654775058	1.78277514977599	5.94485049979552	5.78579727423556	4.77217888331389	2.56855257916405	1	1.01202979394904	3.2189799977646	5.78342882910758	6.94839849780187	4.88465289164067	1.90101305415483	3.38801417350244	1	7	2.12176378901475	1.13492616786595	4.93195762666512	-2.98049506811451	-1.23979135452949	4.6478206620027	-0.581131133122251	5.26666414352427	4.38308005224481	1.00042000467502	8.74910791237242	7.01366981448669	7.83810731423142	3.27188586318357	8.41390859781018	8.20027862696491	3.16741678062665	8.82297685246372	5.73927145836977	1.47341457784181	2.76306343777482	0.538405232394107	1.23077505130631	7.81683845130063	87.25	0	2
37	4.51241512710602	6.27485482698629	3.5215989696777	3.6418455646237	1.22295066795943	4.66309318515417	1	2.98703498840497	4.33335563714184	2.40928387864628	5.03633226138001	4.33906819850026	5.40835219191599	2.11493706199189	5.02648091021356	6.28088613345317	3.54054608615144	5.6238476613437	1.11636901051964	1.8018196705747	2.18037824926443	1.80027125967255	5.47310531833	1.67537968819327	6.18121484725474	6.54455993326642	4.45418525495408	7.04060935034866	0.514576649998537	5.36372363730668	5.34331502004422	3.11266154825679	3.05263800377992	7.6728464259795	8.67049004264931	4.40638797240069	8.79922006478015	6.24201685070292	5.96469885034044	11.6178255274138	8.59959992601888	5.64761681742997	3.02453732793521	6.62342852341313	0.499457348409081	7.76590077248637	89	0	2
38	2.18160490141289	4.70944499962285	3.1485236637111	1.86465941373686	3.10174715971976	1.45559680771736	6.11532352926987	2.47667133806979	3.42445159511772	1.59443257926448	5.14303172764078	3.2166913792883	2.81122813663118	1.90308420076631	6.81174074831504	6.78204675549522	4.30642753959832	6.21600327940877	4.26876434789841	5.71002081219954	5.216682862	4.27338997687298	7	3.03839099181412	4.43439118812178	4.41052430124498	4.4071147803438	3.51175602359441	2.70230667573797	2.32431395975036	-2.15015983862653	6.32301136915595	1.66218516290935	8.46844974179949	1.58862130022668	-1.10633273332936	6.94053600233682	4.41411253925568	3.11549685704297	5.49663470174745	2.95818181061243	8.58431909555729	6.85903692260272	6.02649506612768	-0.481464118111036	3.20040803513667	74.75	0	2
39	1.56264448232442	6.02028587364807	2.61351604268694	1	1.08258077838434	2.23176456872206	1	4.70119551689177	4.69072449393944	6.17672879322448	4.07632430089256	3.59262641947511	3.27126856128215	5.53804277986554	5.58543118316231	6.29406802181503	5.12908624083318	6.37677134327894	7	4.70233168949529	1.81053747424781	2.50116238497736	1	-0.728628778994573	5.10912072709708	7.11556157979727	5.56631887253656	4.70691439377564	1.39985702337951	5.07338015358828	0.496970366964	1.98503865770231	6.6547635386632	4.71418527407489	0.394310176474799	-5.63499744031772	11.9930010291568	5.45011694032105	3.35712757362287	4.95326403269384	3.89201164029262	3.41592909073101	8.65802114196833	11.6116451305247	-0.926518560064974	2.15540221724504	89.5	0	2
40	1.2822422089002	7	1.46512158916865	1	2.39400253632735	6.35926832373579	6.34186521772308	3.87595608073851	2.5304896855978	1.43605948418478	2.12398138579057	4.46876409271214	2.68706449729346	6.15353716740557	4.5965138612162	4.66875841992674	5.27243045524781	5.02842813364854	4.07360928047895	5.33563067713686	1.83604028124833	2.15533713200789	5.54586068455999	-0.172615691860399	1.96254666179612	2.74400527335696	3.81477989154652	3.31827317333138	8.35462898273512	1.63976191672803	7.73416436146982	3.29988429378418	3.78818923374645	1.06188058370328	-6.38458944200194	5.29520487366766	6.24135240929041	6.04127723769402	-1.53272868177836	12.2058941711235	3.37727079677983	-0.589928899134312	-0.371004154927853	4.14958420176894	6.74740547469466	11.3583782552381	84.25	0	2
41	3.81107309254119	4.47202207010036	5.13306473881031	2.8240587648037	5.61712671990208	4.44095003210127	2.96469474937295	3.88981029889596	6.5902041657865	3.21665087047039	6.13723783815216	1.52425142342561	5.20489941182027	7	5.47774735184375	6.43025261513683	4.93228069863141	5.03427468092586	4.36632121764302	5.39651475046024	6.84439085954881	4.34875490878901	2.0280002106056	0.63581817783855	4.23838944248166	0.490292424344482	4.80685660268226	6.80747127042852	1.81589978702323	2.6674729547279	-5.28325109446308	5.4081450178444	4.40154372517672	5.80685375400394	3.58696168937689	12.5962027301885	9.91558546487084	8.26108086966805	13.8006632543769	5.31625065171722	7.23778704302609	5.46611412071565	7.90645908164689	1.60386250230462	6.6891320780008	2.19966751551466	85	0	2
42	5.22284698994535	7	1	1	2.60702826455629	2.42878627654689	1.61414499692889	4.85666307097038	6.56092456101936	6.57436379828311	1	6.55330385500569	6.76972053989442	2.60264931727687	6.0035039722065	5.45923317900625	7	6.2739767726581	7	2.81312970329225	4.13424860031693	1	6.73408119221404	0.931562358090706	5.42573085217169	8.05194218518173	2.02085776849942	11.9268563181798	-1.142405990232	5.38307402456817	-3.44962009140644	3.64582294994248	5.2575792118342	2.79938845875101	2.51771404003098	-6.57933653366674	1.89798818365812	2.90297470224077	4.84913566146861	8.22983007999283	4.38060829257694	5.50370383972996	-3.59349896495786	2.13982421070369	-0.795240572858372	5.22754302042367	74.75	0	2
43	7	3.28492266250021	1	1.55782268710421	2.69353073220281	1.52894347419773	4.32073805000745	3.89889876600432	6.74404011987927	1.0255292580873	1.98536214498504	1.36203027348838	3.00768556004147	5.74026617745264	4.58617275331021	3.72635042086323	6.44612323617161	3.51181663150082	5.47789407332025	4.7633778092344	1	1.67100530797398	2.71296623006081	-0.495962587344963	4.47335586598865	6.50824083083847	0.512453103201519	9.45533838510559	0.924920623773459	7.4893127968484	4.93306588057834	1.94188335654849	-0.219431104580396	0.721046669256428	-4.64690554119155	-5.65614127991884	3.82068769362134	9.464724029043	4.91845321397348	3.38188088068151	16.569918909798	2.44019762470859	-0.507742021679163	0.0902689663972599	4.93611484577303	3.96503058745901	77.5	0	2
44	6.60149468652474	4.44643800459551	1.69600128294926	5.73723163259713	6.06828200095109	6.25793768714995	3.36093751725748	3.96916069559779	7	5.54929062941439	1.14007220817918	1.15268677221843	1.43369424641141	3.77154588551801	6.31829166884663	1	2.32337922685175	6.73514748363132	4.27724986823622	3.95770824239783	2.60504910411452	4.39444288460185	2.55597949794987	0.699693806181391	1.39409081986155	-2.05568919908907	1.08002162308807	4.324596607222	0.72310330208254	7.89248505430661	6.37162825944548	0.183914324048758	6.9052237582479	2.35398487962609	-4.5341471346438	4.17242433177128	6.50110705233366	8.44167463689878	3.60755890600265	3.74524512311111	11.4348079599735	11.0881283933242	5.40617295534891	0.412349022728414	-1.51348927673879	5.58146099214903	74.25	0	2
45	6.59547835331245	4.31598858506042	1.60022855512097	5.45145732794797	6.13528014158239	5.60749958154343	3.69019944488695	2.64100694255368	5.68620311808716	6.03899524985674	1.48140986960032	1	1.15288548491372	6.10624601711117	5.94960825471472	5.31360876297159	3.70659629118341	6.72164025381739	1	4.64979386238959	1.31507954459072	3.24684507787521	2.86488106223578	1.07190960617707	1.72498895642287	-2.97419183078988	0.354254191222937	4.32315108853329	1.07595856520102	4.75849641190543	7.16252060996985	0.847174042579189	8.15027561755314	2.39497802843408	-4.91446401582152	9.30981056899999	7.1708301670259	5.36975164729446	3.12012699455389	3.72554800444043	5.23258353194814	5.73035185903834	-2.25126247747169	-0.0693606474928544	-1.8655669324393	6.26022200108792	97	0	2
46	1.47797182806235	3.37676037171148	2.10499770472482	1.68979795921641	2.73383283683931	1.18266827172254	3.34895672623358	3.68924682539501	3.02136705406702	1.91800522211512	2.69997438427419	5.92802146490371	2.4183373266246	6.01381600754965	6.65110130213427	5.74647852208552	4.39380850605181	5.23699248804735	4.18578176875132	6.55048763634683	3.89412307709732	2.98601521578164	6.04679300672833	4.01180142224652	5.69451674247239	5.85349480525092	4.30562077310644	3.90935577676407	2.27202157632744	5.12309577115317	7.10986209449734	6.54199062943264	2.77401593458008	4.33865546420769	0.747719085158298	-8.5841602594236	5.83864438547265	8.36269021962462	1.1316575315658	7.13227246923707	3.03902165428666	3.81903321502838	6.70299100469384	0.0563938899095933	-1.35195596142047	1.5748507753685	81.75	0	2
47	5.56140369441706	4.18177502579917	2.6643990829622	1	6.45320450785697	3.9201275002151	1.38949661400493	1	1.24663544684257	2.27525023173493	5.06896135789982	2.87654800774512	1.82819090415579	5.65965149557947	5.54301212288574	6.04080756356356	3.8683123827355	4.74160787415482	6.70545407683794	1.28825500924532	1.5637292602959	1.5689414719223	1	3.12230320800094	5.19690419432029	5.25136469343442	8.00821567795786	5.20282162408045	-1.1894284171398	7.80063631077868	2.86158017662829	-3.34921162081507	2.06435832673345	-1.94019398518755	3.91306380668204	-1.94764243984802	6.96934012818415	3.90368425144267	2.45883919698156	6.0826885412736	6.16541946480949	4.68408255283854	1.52179236240438	5.20657391341459	0.0689680037056783	1.94207972574131	103.5	0	2
48	4.98588530312893	4.15999315366235	2.97776075699777	5.99329238618752	3.66380067278302	4.20115855922448	6.64993940551244	3.74999100962628	2.30243293839163	5.63724817946414	1	5.79794438672487	6.51287927394191	4.17680778023731	6.96658353927596	4.11713201854859	3.94083563866974	6.14672429564449	6.15208903531946	5.8211289568659	3.39172846266568	1	1.81346591094046	2.61776386022503	4.45086856984702	-2.62881812926113	0.199570959310272	6.29818928301962	3.82712438108768	2.45490800743263	3.71259397473937	-1.34085048681514	5.99675990030164	8.47920500024029	6.67308826192432	1.22732642678315	9.28063877041496	3.16996046112092	3.69937905690946	6.05762501201368	4.81717447138019	1.4409313992976	4.82942727569463	4.83274561645743	1.57798094642857	5.3296315578024	81.25	0	2
49	1.81394852952889	2.92454860247597	1.06272523468906	1	1.98167016640649	2.50828082092954	3.19397488434481	3.85033827765227	6.25643381959353	2.59471399733662	6.20408657024685	3.79814449035338	3.92509777620301	2.65685390892242	5.29158266003418	3.84883419990098	2.83879464614322	1.3293982487279	5.00804293842221	6.82874022794764	5.34466499310732	1.9557228159148	6.50848306133028	0.724012978370116	4.2416467435067	3.32461833249802	3.1234686457956	3.42057420311321	-2.10868720321328	3.26075295793937	2.82345541852112	5.96840084390773	2.63915788079015	9.44675224146351	10.9209622490766	3.08909653666897	5.2295046590912	3.30107243105724	5.49479212686637	3.65668213415546	5.49929422312005	8.43910549870945	-2.21182285653394	10.7308796498435	-3.47346813297558	4.46255288274308	86	0	2
50	1.16303638130651	6.24603328532524	2.19277115625194	1	1	5.90277085789645	1	2.29030509327061	5.00608504617844	5.76716096614356	3.14922450750669	5.4347019692625	1.31864142302743	4.09342881820861	4.66009074155074	3.80346644133179	3.67117396996887	5.38323818978398	6.00981080384784	5.32494134580366	6.620179208994	3.32104102200291	2.32140154351496	1.58756756687901	3.25440029245971	4.43194019490347	5.69928149852598	4.13295106892148	7.616295120798	9.17028060249416	3.45992586927282	7.00303385063957	1.16392664314372	-3.73420711333606	2.37604374548815	-3.50914160272847	5.48935353010013	6.22865033075187	3.16160944055018	-0.43809032323339	0.892942109595646	3.75843537204129	6.67630675646509	2.32344063731578	-2.25948486269177	2.99013691547358	82.75	0	2
51	5.85852082273245	6.29073135244232	1.22401963285404	4.24776414108222	3.29240323745807	3.07303404899546	2.54345810146085	4.75627319025253	5.88736986502065	5.11376275356885	6.44876481118368	4.39922820857222	3.28412988715271	3.83855274798676	1.40479898441535	4.8194695414126	6.30976107099997	5.03413984578615	6.25841063504773	6.32424923620741	1.22594144965964	2.28605535733422	1	0.42045145485586	-1.53295423384215	10.2925468226268	5.32396478062716	-0.154151454379243	2.82191277621983	6.88676306531257	7.911658504328	4.45535324223549	6.86969092602359	1.92511506338245	6.44714624502927	3.72169510739122	6.72913831783605	-0.549330504619264	9.2003326356135	-1.71386103602828	5.81837421600618	0.321320615568462	4.34402166904482	2.6293734155817	-1.71749874576518	-0.0278572930237349	83.5	0	2
52	4.48093574149658	4.52391538723302	3.34107003214137	1.46690379989967	1.80712672899284	5.04056530490487	1	6.01784337290004	2.15722826767475	7	6.38036311948273	7	3.64931183686966	5.83766930439181	6.6328694309358	5.16988819474776	2.85191862894065	4.82569309067008	3.01025577341519	5.55417905728553	1	1.33654536608511	4.90107126413237	-1.64001301517818	6.49059650971329	8.04805942543732	2.00451077026768	12.0377367462825	-2.729216378434	6.47200782120329	1.62486567718162	1.70672352495596	-1.92786265717392	2.13833389250152	4.80414367158315	3.1832552604034	3.89360324293973	5.3849085607248	0.213729217990532	-1.21668788980438	6.9086653467994	8.14100942770221	1.63298122811678	3.41505999500969	-2.25277278172235	-0.715981501625787	77.25	0	2
53	5.44291240881375	3.91030247180039	2.65489106945673	4.65496602819502	1.06332312959054	6.92347430730783	6.75968863167567	3.31493103369262	6.4729710150916	5.04279360098835	3.73536273649209	4.43764406933771	1.20422146165995	2.16598342597295	3.88403282170646	4.50979835574732	3.95054917247694	6.78297650019705	5.24439365930392	3.84618754866779	1.36324629148043	4.25550860035036	1	3.27901060134619	7.43255857583891	4.59048702477477	5.02134458101901	5.21461725523111	-1.81948823252185	-1.77268153943451	6.11177404816363	6.89899705463713	1.7074311170218	6.02930389084131	0.499881387916347	-9.0272300869759	12.8060935977016	-6.26567502263613	10.4920721704555	9.37232958637519	4.78205810055199	1.53163190597906	5.29545662182379	1.29430235045141	6.47082163951714	0.95056966499719	106	0	2
54	4.69837200390234	3.06419088767387	2.74235185503043	1	6.79832560584677	3.73872406795494	1.10694083888262	1.62880296821027	2.21996436462155	1.31682619313291	5.78913201849292	2.90155818195593	1	5.04806027589764	6.54200401165606	3.19501397341284	1.80955196558371	4.99878543588302	7	1.58684923135607	1	1.2093159420084	1	4.046589326393	5.1556817692495	5.44181318319042	8.25032887367616	5.22694120036706	-0.591565297472882	7.13460557121752	2.77750501341507	-2.91359104768622	2.20531350275244	-1.96960136368222	9.3282066421504	-4.88797754537462	6.43686189887825	1.63288088449816	2.8931907579574	-0.736858547806633	5.90554376045426	9.07987832639373	2.57797320901239	4.6382415933439	0.481982355908708	-2.08466223023771	102.75	0	2
55	6.74582737424965	7	3.35768434805162	6.89335035950372	3.94194540758022	3.45425074993585	4.9087067780308	1.93649854533628	4.37731046419972	6.0282388524724	6.23675826521328	5.48783180362498	4.58106108083222	6.05378192600804	3.14300051324707	5.75860827429192	6.15232371622568	6.29132297460671	1	1.2441426711064	5.0950098559119	1	7	-0.433218904381698	0.496417890225943	10.2709160136295	4.40001392948409	-3.71067761136691	7.49667754695978	4.54053685068387	-0.206701365796719	2.9045717134363	0.842694847059379	-2.04932681326752	2.25774812393733	3.83477667262001	6.50228417998996	3.21308507747948	5.93692552979704	-2.13938173659305	5.57013850253467	5.31451805814376	3.08741952979847	2.34216950581923	3.05935775209343	4.6710724204161	77.5	0	2
56	6.60418844900343	3.36650758433766	1.35792405755581	6.22365670679572	1.78723727487054	6.94397192097168	1	7	7	3.5103292424196	5.75485689954251	3.55208558036468	1	6.09345287741162	4.15901323682859	5.27967146155981	1	3.30433067405735	5.35533909762492	3.47685419762108	5.84177684772699	1.58885563512076	3.95789990879975	2.77535367280225	6.03337741166728	6.544537141867	3.21923257919008	7.86124126546762	3.35804469526113	0.769947888321445	5.12021164913741	0.998124622276568	5.74716192874256	7.64638171700241	7.32539981922413	0.280743455740822	2.74997744542306	4.85388968521997	6.56238203227278	6.42552701299873	2.91130055825647	1.38817203805865	0.969166843797679	-1.05779482009814	7.14731504059343	-0.136685109054512	76.25	0	2
57	2.94921442342888	3.93388377390663	3.9155364888508	6.10309165927321	6.29810704158905	7	2.3231575090991	1.69737566945766	5.1883138132315	7	3.87013491437202	3.19581579889209	2.08625972851033	1	3.77419814902718	5.29357178174311	1	3.50955737281815	5.30227027629262	6.94688018133601	2.51299524569804	6.45678278975396	6.60292034704907	1.67042249298978	4.63744333497486	-3.07172080058791	-0.99966544467521	5.81877948284045	-0.56282262825706	6.9099603293212	-2.21505311379644	-0.506524057021697	10.0000258791984	6.74384793066004	9.93518122665062	2.43020288736421	7.18288593247435	6.7982784785663	2.7190870809384	4.11773854556629	3.50249427839297	8.41660501411652	3.69118570991783	1.35603288210493	0.131412431832078	7.44653033949048	78	0	2
58	4.99535863490171	3.37574272350848	3.98453384415291	1	4.83834515016909	6.20449428924114	1.09283988727763	2.39294011339699	1.59011397036688	2.6891610210766	1.37869235302699	3.29286298504861	1	5.93309138577066	3.78515056953699	3.1790109465956	1.52614701071263	5.12804016390788	1.35946399832762	4.28846809282857	2.8021099680045	3.47546668401079	1	1.67723020866433	2.63129714121281	3.1521422057991	0.612633610668533	4.80264699421342	7.46278898536358	0.290831710158272	4.03274214027035	3.05133564734064	4.27447261097168	7.68801433223692	4.79112683414618	2.46121846303865	10.8717811240183	-2.41448176068154	2.03229242425348	-3.3381224596574	2.79106032254234	5.43463254647455	6.62381140689591	5.51001975968047	7.15680390511554	-1.58809891285069	88.75	0	2
59	5.54144723332731	3.09048765599594	4.70585758532787	2.14536195484066	4.17140968328919	6.85612596182663	1.22407707468401	2.30738495822849	3.18136853115162	5.02224882233685	1.5138443828714	3.302502462902	1	5.94467115364169	3.40842626089628	2.51233665643416	5.94667043198577	5.91956904512399	5.81002304259206	3.93371224533601	6.32474027075166	1.99377173054082	1	2.06068315553789	1.69395212628188	3.36853679228228	-0.0775834753772638	3.87561961108268	7.04645235537889	0.273007993511449	5.08559348514905	2.80085931136354	0.948522547795643	4.64669982658646	3.88617856752349	-0.0497518830456862	9.30471040331684	-2.44249088222263	8.39032161570833	6.64721847344037	3.07777405802621	4.02714176230804	4.80559192448111	4.93258804716808	5.39874635281889	5.19018625772383	91.5	0	2
60	5.23793540351747	4.28874824831452	1.73444630999079	2.35454159125148	3.30061252177859	2.72876245166726	6.27879449339644	4.91329455540305	4.84790518442785	7	3.76138430681833	6.62408836494779	3.10046961655724	5.7741357409986	4.34525949984247	6.72590042389789	6.62201810821348	5.9524031601212	6.57620481673025	6.359399744333	1	1.12418361461015	6.2749647311883	0.628634680074651	0.256429412699153	10.714019204804	5.74282934663916	1.50520295271695	-2.20480394333491	3.39976265145978	3.28897308075157	6.14013381460974	5.5194791424516	6.22285769699354	9.79330172393111	3.50432713643998	11.2050113828104	6.86843205155785	12.3320055818995	-3.99125409754792	3.79080615625628	1.74376856178315	3.51547469362135	0.651594700187302	3.8217606599494	3.70654991672915	87.25	0	2
61	6.37416314244312	3.29971331006691	2.99858253645536	5.70859800642749	2.59314492217378	6.31282148798245	2.00822534676679	3.32346644629402	6.87614411735309	4.15630462155274	3.02697563265527	4.16792953698363	4.87235562118455	2.70188082288664	6.2318757284519	7	1.60717764788909	4.77842290264044	3.28959887465766	1	1	6.53477841598436	1.21850167794677	3.8351567902052	8.29941030501402	0.390884569790687	5.73740481662784	2.61259505769849	1.14802583177927	1.59967043952867	2.00726313025086	-1.75367774590877	3.9150317632806	5.48127681041023	2.4129978927578	-4.93456673707287	6.91391425713568	6.17554970557436	4.01908393953267	-0.90828021056323	6.69108669665208	4.38610649256945	3.27544875978613	4.66452293917514	1.98234836782433	5.16876812726856	71	0	2
62	5.69333733522217	5.92176654410979	3.67667355550287	1	3.64912405076392	4.44171688615901	2.79187431942513	2.95737309609733	5.19433120117711	6.67604961831322	7	6.22416922016226	1.34095059848067	3.05125223611119	3.798490719612	7	3.29271251376412	6.64340415593095	4.79933419176749	2.44616775081635	4.12028017138935	1.8623602544154	2.70087893615851	4.45159195757201	3.46872724576004	5.26737124850266	4.48926626415272	0.418558275951179	4.45415989716094	7.64217353375903	6.56462326054184	0.438172030877718	4.12308538971799	2.4670618405141	4.47129162469176	4.40969309698741	12.7626248040459	-4.94221935421883	0.0722773367310322	5.55372746269916	6.8917572678014	8.35911880636802	-3.264301921824	4.65991153644253	-2.49465434655912	4.81631212974085	90.75	0	2
63	2.49333942161286	3.36675579925599	1.67344044432483	1.39694668655855	3.17586887619881	2.45224339708594	4.03325874724883	3.69213384283192	7	3.25059435230016	3.40372406527296	3.18955215465366	1.6695587984436	2.53209839108295	4.48439509429076	3.67866737050538	3.58920973091495	4.96551619726036	4.97631891221679	6.91948206030892	5.94796910316514	1.83240234112994	3.05433395085968	2.17836974790223	5.17386547134409	4.78156657353567	4.12883501828269	3.67942493847127	6.44692554317389	2.75239777687424	4.41637456561581	4.97067213825552	-2.87171793248245	9.10324866633736	-4.57575801143388	2.73385764782563	5.6075924178074	3.36882597606493	3.85257578873694	5.59781748429862	10.1198453142518	2.2732835241556	9.68129175434047	5.04465095043247	-3.35942773804942	-0.347121943181585	86.5	0	2
64	1.52976786869497	3.62198272174311	1	2.20857304696189	3.17479203664629	6.97273847850479	3.03357356471598	3.07706409656181	6.41954062525261	3.58868065074117	3.33621763677409	3.0357902375666	4.63318498895724	3.81173771141275	4.8977916369614	3.81072677682689	5.25607081694045	5.85789226668617	5.32728419322635	6.49989354258355	3.98181515735379	1.56793455715432	1.20102901779269	0.924975082781199	4.54837437175429	4.92155396672564	3.78907831441198	4.38412308059852	5.62467810029059	2.65566355020359	4.18930893577353	5.13092376308088	-1.77786393717209	9.03122626652576	10.1496187731267	12.1578296513423	5.64811808526812	2.98636303826549	3.52456754171706	2.32296487581735	9.00370989253356	2.11927920985616	-2.24126028807351	10.3934737727778	-1.86873728437496	0.121825903106422	90.25	0	2
65	1.9182447413702	3.57847882850045	1	1	3.02654535617124	6.00776368809505	4.12392716515855	6.35901974105585	5.38175037831601	4.83686922508078	1	4.50489939747819	2.058326149494	6.67407767371178	2.42169574410797	7	4.14676953135013	5.28792648751293	5.47019209964347	7	3.05713745515633	7	3.65876038836707	0.83410610175785	3.7356329221951	1.783000672754	8.28277661055202	1.76907499078317	3.6505073080218	2.90277899336421	4.11452798516263	4.60540119981417	0.095910225211727	2.3676232359238	-0.0591239887543388	-4.27989868761585	6.82363011408782	4.67932636828099	4.3175208282617	-2.08258046522498	8.2844670392943	4.08974976634126	3.10152425485668	4.00932793842675	5.93677388600219	1.21283341568395	88	0	2
66	6.84290402954323	3.46496228978065	4.47864744309865	6.04454691323377	2.34880150385278	1	6.70885657799097	6.55629463451072	3.4214996014017	5.49887494378527	6.52031857908466	1.71190872916206	2.82749934511462	5.80938338921373	5.91466990964151	7	6.67867695501759	4.24767445166379	1	6.47513952845374	3.25378584721378	1.86996268099373	6.21097363948689	0.737305962917427	3.89250606920185	7.3810726210752	3.27378112224392	2.06709863016389	-2.75691030048928	-0.26257057163429	11.7896018111317	2.16455459145667	8.39669420108843	5.94879526157892	9.10556171148523	10.3233946896019	11.4191179079459	8.8627615088434	6.45169191517347	5.16781865338737	2.70517626719425	1.8661808078609	3.23194767323663	5.19977539924364	1.68264912122748	5.18284072214121	77.75	0	2
67	5.9589942294793	5.00790480482538	1.63467526409162	2.02967264455142	1.43630681070151	6.29979448224329	5.18487210881027	3.11789439452893	7	6.14340172603534	5.5988744662815	1.68378026649215	2.19176245165772	5.12623263611274	5.27269211377718	3.3105160514163	6.64326032300011	4.63187765092486	6.64948522273758	1.86732073111428	6.55025475412565	3.66471825719261	1	-1.36023110926552	5.19641575433168	7.76317798795739	2.10333120718646	10.3357694608074	3.20409562573976	3.58011732190653	6.12553126396803	-2.64605465136917	4.01542063499341	8.50145736795283	7.67689464629485	-2.61979949768307	13.1837640713216	3.61976570805591	4.213745258992	14.5655404302507	3.99437128596153	6.92193054319255	0.573926198924512	1.24191341981405	0.092673568734981	0.0183415075791584	84.5	0	2
68	6.24855927956	4.6832822566123	2.64827171425744	6.95210554189324	5.10984511729756	3.05111340168251	4.18523265486939	1	7	1.64906834028904	1.73986874612637	5.28755643095907	1	6.78849768150435	3.59599419593082	2.07699715154613	5.30192006364273	3.94296627977546	1.49554874160395	4.98397400631156	5.38416420915887	2.40641739830146	3.8331296715626	2.91754428011057	5.37354975679736	-1.28696868231594	-0.3256960434247	5.97084238220752	2.50061666642026	6.25688302696192	4.60108989779837	-0.139217091799828	4.54200784235957	-4.10647730290326	-3.59315070623619	10.5047788803572	5.87646634301164	2.00331113844555	-0.211033727747949	6.45996564542263	6.08553448496514	5.164591043598	7.07786353000939	5.92561030948765	-0.929304636641844	6.30477702360212	76.25	0	2
69	3.93103511409333	4.70948473488604	4.33080539185521	1.40303543952905	3.55596898265727	6.55245620684563	1	1	3.12566160335563	6.52959768539588	2.93511681782333	4.65215651860166	1.33926339113993	2.3578673751449	6.19486033695263	5.04631989966464	5.30421508684476	5.80568993771166	4.7691641176074	5.2024592594955	5.44152866400078	7	4.74328326917865	5.09337118171277	4.01102341434478	4.80994142753368	3.64446333583804	0.755941229531201	5.43359295529926	8.33233245500952	3.61545089290051	1.75523644985864	3.4808024890091	9.67045007840369	6.95154129499151	6.81025182704197	1.28912159367204	8.01178893556059	1.87553342343176	4.02475689787771	3.55417668429366	0.222526178351392	1.9962789727072	0.229651644784392	7.06051732398849	0.453733810957165	82	0	2
70	6.30251365238858	4.20933593575816	1	2.2520920404206	1.59683604136561	1.74195505175225	4.12675240441019	3.07268783609603	5.58758309542363	6.44935389762339	7	1	3.55124294837623	6.40217540817464	6.52704029632052	5.7365006026738	1.31502093416487	5.40132349603618	1	1.6160402804014	4.22862823300775	3.79909849976527	2.60246958188411	-2.3770547148137	5.98552088111781	7.84502595714131	1.90132036287349	8.61907505057308	-0.0822781048658464	4.72198736391146	5.07393751592584	0.492540084091706	3.52203670378806	11.7020837902632	0.356136371345768	3.27963721749453	8.3043665671488	7.67315371525246	4.23090267825514	3.31437355215539	9.88769094009362	2.31749676370014	4.84565623831438	10.5351382721954	1.58601663336366	4.49997123051322	78.75	0	2
71	6.45469899756516	6.3416683890081	1	4.1324953334261	3.45102154995265	3.78553962710889	1	4.18619263058273	6.11439907634662	2.82582814111239	6.69297600738543	1.62284298705524	2.47581635994919	4.11474621432957	2.0089810190589	5.39820748712159	6.70534407933952	5.05768847469784	6.77640844434217	4.41885258104805	1	2.72958855889955	1	-0.127379057037873	-1.39550853631557	10.8799617558004	6.88652466513565	0.336510457558452	-2.223157756519	6.05920480022746	7.03108487209419	3.48187720601915	6.79206045449178	1.3352251973611	6.65226926045051	3.91854754769578	5.33544171072935	4.82654322934083	10.5008168271105	-0.911811412854785	3.69933607900293	0.396042115177572	2.85681436943664	3.10056944209772	-2.65824242296884	-3.81482406539884	86.5	0	2
72	6.3603912159361	4.7707922906852	2.72841089432683	1.50197661873372	2.5479701264526	4.30716714848166	2.7562903360564	3.11278324662997	5.51140599978365	1.54804155526461	5.60417258177367	3.63991464890933	3.5145176831805	3.39186665173348	5.32727612143038	2.92075236576694	3.97643116486037	7	7	5.80632170323852	2.97859696390965	2.76869096564675	1.79398032678181	0.649518102363077	5.96050743935245	7.13004910225642	3.65513723174689	11.2101899798458	-2.42558755592765	-5.56289301628135	2.55015216535585	3.12687842752164	1.83087424298225	11.5559905448288	5.07861517725622	-9.08764537473497	1.11434263477146	5.16735013070649	-3.98968658212052	7.31978265481461	1.12728877729355	1.42079227577218	-2.65734463241936	2.86716198755712	1.02902430746495	1.6808392943885	82.25	0	2
73	4.07325941281905	5.63779285599979	1	2.77525637893362	3.2367074251509	1.18109891626635	1	6.72615247309225	5.06633674890561	4.74812580935517	3.88435077706382	6.95406418337654	7	2.65830422912788	3.85072351651066	6.01158251700834	5.56619115985392	5.97532266601296	6.25630603559493	6.75077214451213	3.75912981451394	3.43276767663659	3.57934790388786	0.446752796124438	-1.05567058023836	10.1926781261987	6.30621963027393	1.03073495572377	0.330860936081816	9.11442874716072	4.33000905741719	6.78985142711268	8.90312550935468	-1.28804820466755	-0.418489507031961	11.7563363319303	11.3298613928227	7.72551787005785	0.579920377832613	6.54559238069658	6.11210964832051	3.00021757144475	4.31388163028585	1.58364443704541	3.92285219150746	-3.69385130022421	80	0	2
74	1.75926076152157	1.09231133011751	1	2.27544616828694	1.47500736767453	6.67952359128242	3.30748023564501	6.89671060946747	3.65995924622454	5.11277665415038	3.15892813519739	4.97116265420207	3.88549323943038	2.51344975300429	3.26367875009174	2.58738070953771	6.40567226811581	6.34777810550924	6.92580304302439	4.12965320494058	2.47665898629866	7	2.04070507630797	3.29515490816291	3.92127378184446	4.40999974979056	4.60350145882053	5.71320906858449	-0.116233551288071	6.54455086542117	9.1099366095086	7.35925752109344	1.68803381924901	5.69287380222346	-0.897787642284666	-5.4549859396269	5.44948224971327	2.9314082466156	1.1282866513943	10.8670605762857	1.19667988146885	2.21357760671561	-2.93428184410411	5.85583162710965	6.38225379132183	4.94223982759113	67.75	0	2
75	1.63117415101542	3.80958296141146	2.13437470033771	2.40417770397999	2.50077998655827	4.70444850957977	3.21265270852243	2.55138319448844	5.81854498769454	7	6.15077552662501	6.73014255036859	3.60991255188771	1.17191128552506	4.96594133952324	6.9766304057237	1	6.22279506531187	4.70697539550388	7	1.63025500892872	5.27329052792032	3.82271939786331	2.32242128928554	4.05672353920203	6.70172254714477	4.48483933348794	3.27842474586794	5.19661584127681	2.6959973389491	3.66216550737205	5.08181500479264	1.37035097486662	8.83436322389699	8.48499098996267	-3.55304584166948	9.92623855444529	5.50442704542541	5.832887542387	3.20736126238881	6.95338124526385	7.0188509029346	2.41286234078858	-0.728474158884775	0.881748568268566	-1.69958460313493	73.5	0	2
76	5.45506103602872	4.25851250892747	5.9878685376834	3.92642560170205	3.31747988524112	1	2.26449700321473	3.86472763251071	4.08708869102791	2.33205015477598	1.66552253072253	3.07554793579113	3.16299250452694	6.12720967586378	6.33461324450159	7	4.0240766175176	4.98692834595332	4.87031693415644	4.97568472457081	2.6282977336883	4.99208140008174	1	0.960823753733881	2.47051214657553	6.58406539331214	4.46804978112758	1.68581321681834	-3.23239870399683	2.3798806344083	1.80751828185042	8.84216425084058	6.20683115804358	4.39690848716029	5.0961464494158	-4.27698195352965	6.61114013073274	6.18838056992469	13.2339364233287	7.98856508289584	3.63165235275741	4.46695986425993	2.40285639836112	2.21737542706537	-2.82046180070354	4.00174981857904	69.25	0	2
77	6.98341607510598	2.90205410237602	1.36313969932728	5.44088798043701	1.41219117174422	5.75639620407455	1.67382993591015	1.20003967373145	6.82980427903397	2.47151752272304	6.33536123788767	1.55757213753651	1.32069855488387	4.45705590663635	1.29007162327671	4.84778759595112	2.01085140971482	2.78178022213207	5.35316344904552	6.00203265085094	3.79612594186496	3.99611288311747	3.27749121215259	2.97414822158701	6.21133940061335	5.8935384547116	4.10712216092414	7.8091199213382	3.41381053434235	0.995686090815454	4.60004341389055	2.26690522508965	5.58000734041389	2.22429391912674	1.34571134157912	-0.049778691395058	5.76425364324703	5.15796459084706	3.70953452574085	5.86912723851243	8.55982404390713	9.02308421571536	1.15617692350738	-2.7317382574077	-2.40658914873524	1.87861159546444	70	0	2
78	4.66177806511971	4.49941765488027	4.38201953917929	5.07814405737015	1.32902404365256	2.20119784727308	5.42402046072045	3.18064282287922	5.01311217917343	4.23532825175125	1	4.2790655785649	1.66152273174002	3.2656683193475	6.5585585952811	4.95744120314833	1	6.58868823225056	3.5275491314824	1.07901881586562	3.32180771243023	4.57516485331018	6.82682593108654	1.18905441465631	6.32074669917569	9.82927012452187	4.86278167748914	1.84569115530813	0.834222756058482	9.77890552383058	4.67806494722354	5.16982259963719	5.24347305126095	-0.970981953751781	1.87515304706996	6.78886871216108	13.298855425666	4.26245482731728	4.6940596052273	7.88896824709304	4.18185565435476	5.72134828129992	0.582079251023844	5.17469032451042	1.83626719263891	0.109355747781049	66.75	0	2
79	6.22226389541602	3.91014780236769	2.36085362481763	1	1.07101105703281	3.503175023726	4.01226346241396	1.52035408960686	5.64520308306271	6.09142888535683	5.95044891723372	7	2.05106656320457	7	6.10466158830971	1.4699515778139	4.63705787972686	3.45152778494253	4.69157346576233	2.87009495161358	5.49068819283967	3.61473243094177	1.56837440632105	-0.11509250191635	6.25982291538874	6.93625714118263	3.13259599520874	10.9494487651179	3.68394325499652	4.69087295694318	4.85767138035441	2.8767884893996	2.0556668787968	-2.59311830077701	-2.53600413558448	1.21379793869833	6.6270586189815	2.38716153200461	-0.880483947912818	-2.95679020623942	4.03845743173383	6.77985319328407	1.59469577266692	4.67587125656357	1.99883129771243	-0.834813379301298	75.5	0	2
80	5.70153136889215	2.92026784703053	3.87362812922906	3.51766270687913	4.10702481430271	3.38337895874914	1.86551426357006	7	5.40377721748686	3.40313851346765	6.46611201230559	6.53130027246128	1.03655798604621	2.69828440305445	6.03652885447516	6.75425308696252	5.34000025823227	5.24694065992034	2.90657069885027	3.48159324603875	5.52470755958768	6.57158235275536	3.28117768820174	2.52429338132189	1.24935304349058	1.10539054047937	-1.31393974498791	5.53916967317578	4.00250290522068	8.54811684011558	6.72817589272601	5.56911335694924	1.37640032042849	-3.53851643607355	6.91576353059549	9.74810536381447	7.73830025054956	7.18765529842103	12.1869532515075	5.29278728160212	2.66476518814664	6.10809068619472	-3.45435928245826	8.0165662623876	1.3471293400317	-2.12487019465465	62.25	0	2
81	6.06632488836234	3.6456001805736	2.42695682176525	2.15851605127178	1.68143564698992	6.46109130885376	1.70756593162608	6.06431501727478	6.84570449905468	6.64650837598272	6.62008070381079	1.89299394017592	1.0048262203001	6.25869932033246	5.6311792410767	4.2998314223205	6.39172084294197	1	4.9462892349649	7	1	1.33648670264853	1	-1.99003339233598	5.88799016748593	7.85763154988542	2.53654517749646	11.4308468557394	-1.18199701489619	3.51295278296623	7.82452014779113	-0.390086258539372	3.18218637930649	8.44568678919055	5.80026579107245	0.987340840341803	13.1424449714735	2.5525286893366	3.96649554992943	8.20386622735772	5.52064720387284	7.61961858230305	-0.788735587336581	3.7220705218123	-2.42361249649736	-0.0398771079392957	92	0	2
82	4.09052482153144	3.72686017388213	1.54180625952425	1	6.0976418956657	3.92225094229417	2.35665688257489	6.00485207107862	4.10371113906251	6.80153609192129	2.49992484518155	6.10193198045156	1.43365297397688	1.84519342527031	6.05380345354768	7	6.73518596654212	4.02970529976854	3.49510090960356	3.92230085492223	4.58935206190699	2.40910742397939	5.42215814967723	3.2832282379442	8.60385436217997	6.11533814901307	7.91403891138478	0.599920240815961	1.48346760525276	3.14230566596544	11.1726505318367	3.02145192667833	0.809087831448445	-4.14932250583799	2.18052717526858	-3.28278577047331	13.3179384817357	5.32317137881789	0.940245727684761	5.68796636551246	5.8598609435801	2.6072562144268	2.0419482789324	1.38882108013984	-2.05740112134342	-0.00174622087247622	66.75	0	2
83	6.23844982664081	3.61236330566295	2.82968458063234	1.18772257572333	1.10571591254847	3.39311900484723	3.30198513518975	1	6.75539769456386	6.23385989821039	6.12549636205978	3.38054528295654	1	5.86665738351862	6.24578669611401	7	5.26396566839609	5.86941233112761	4.26554955229534	3.41184836402151	6.21064719716648	4.27925382030737	1.9732431869754	-2.00729181111013	6.28316834449947	7.0999387726757	3.43789319866974	11.7216062968838	-0.691408710419052	6.13930656145429	5.53610539311104	2.63200844893348	6.09537187502164	-2.63202528312121	-1.88128903651062	1.53207219509697	6.52969937133827	3.48298130133336	-1.56088554623788	8.78103094865235	2.99451312747642	5.1104807588273	0.665570750517844	3.95998125495379	0.800311158111999	-0.337061864872529	71.5	0	2
84	5.94614872340857	3.84340139059732	1	1	1.8453545880471	2.27040332778879	2.37463544263123	1.78681283940601	6.21171549472832	3.24420693580376	4.53327752774332	3.24546330268959	1.86594502243562	5.04254111146211	6.06294441191594	1.81584589244969	3.24927490309488	7	6.1072900846591	5.07945203982935	2.65188670067521	1.37508263490252	6.59560414821919	-1.0626656320698	6.11383079267647	6.84924671152516	0.773819569562058	11.3356847319335	9.0557049610202	0.669850653834216	6.66452252672405	3.60057966689442	5.38564166586984	7.82485531835391	-0.201308612221786	-3.86261222615909	0.298645914136345	3.57714014565013	13.3042577569524	3.48416456578276	8.6811368037673	5.02666718135409	-0.189639506295013	12.2333049932709	2.38155935850573	5.20591951866023	85.25	0	2
85	2.79564618485587	4.10677009384346	1.15211174129449	1	2.74104540435407	2.05627091783606	1	1.28190811977745	2.13468188302347	1.03435085460988	3.2452189304272	2.0189512330767	1.14567525682051	3.96000274111882	4.23921504016079	4.1004071286896	4.04663300456178	4.18326905696403	4.70545404388897	6.68119321894321	7	3.24875780985082	6.73648789821162	1.08542497654136	4.45812866320977	4.47119326172136	5.42167524657154	5.15168558192274	-1.79109720549129	6.62977992062208	11.9717113576605	4.59570096526504	2.95512108273755	-2.8521729566194	10.0849969697217	3.52000179883511	7.72299291256681	4.27261689016832	4.20489853785681	4.03124249766859	-0.82077186579637	3.65981209515234	0.267149068278791	3.31857265255073	-3.36084138492296	-0.615859456222781	72	0	2
86	3.71703221878332	2.89894258583274	3.630805293917	2.10640960037322	6.17601075304161	7	4.52539269362597	2.44169653406132	6.27229989344515	7	5.46414573661395	1.05065717794218	3.4188983899174	5.84182204363576	1	4.16400864263003	6.4882032188811	6.37506312802571	6.09666172016805	6.46485333549785	6.7832966829808	4.68854148776306	1.01223122240146	2.36986130470576	1.93546559183414	-3.58511122392162	-4.64055671781793	3.66476673857908	-2.17701420033431	7.51081080516514	-4.16974657118671	1.99058126590565	-0.408569651377411	6.84310552689511	8.33752868744668	11.2712775123359	7.60935222837821	2.25317817883502	4.35938042269123	4.46469867188115	8.1287336686799	6.16713930652941	-4.66220869799853	0.564463980585283	-0.961974846021554	-0.0570587563286537	75.75	0	2
87	2.07735634823235	1.08782504052375	1.36848290458856	2.77826214202417	1.13947547902115	7	7	3.27064959485297	5.31211876262411	4.28468712771032	1.07589141131899	6.68670454512012	5.03521190753975	6.72566432075193	6.63890798664604	5.18503387467909	5.17341100041549	5.83645355435367	5.1173133228988	2.13103520888871	6.60630597919838	6.14219830270158	5.56718843431293	2.85002103189331	5.09331336334334	3.44707967124807	4.36223549279506	4.67469207772234	0.278576337956148	4.1178299756878	10.2243570814518	-1.2120036960777	2.48961209527157	7.90802958149558	4.03764956167669	1.2936501464144	4.00144271179833	3.85359123657503	4.76998718824074	7.29924732422217	5.4059462807747	7.71823388824363	0.669454516227896	-0.834456657294243	4.92569074911393	6.64479333550516	75.5	0	2
88	3.92090287623872	5.48006909067551	1.02569218271776	1.83395722831428	1.32720357747507	2.96174533630184	1.18334954434912	5.61553454048591	5.08608124981148	7	3.76761420869464	2.10725345889411	4.46301267577838	3.62081084389974	6.36108898269715	6.59423130573797	3.91979786039891	3.31037047904835	2.24750890298264	1.48507611029449	2.40697604877481	1	4.17118324917676	1.34753224039459	0.337470610965667	10.4138658060176	5.37838525554182	0.122817117325666	0.6855601011259	7.40189434958019	10.345378564895	-0.445978044295614	9.61981819980928	0.595763998273024	1.7118138047899	3.88928243837137	6.77469544094951	3.80760046469782	3.8724817422646	13.1601309246305	-5.57411264470309	6.05424346368635	4.28574679515606	2.3642656997778	8.01871320346296	3.54336482591911	64.25	0	2
89	3.92056085510917	5.86801453478492	1.50249241299837	2.30371242873144	2.07232699073929	4.19395101457257	3.52753273281235	7	3.94118553493132	5.28991264397224	1.88008694820979	4.63867246898411	5.36687310132057	4.4373950625073	6.22194193103068	6.96907339494673	4.16230001038938	4.82519915432805	2.48017947212183	5.15841192440178	5.00344573958864	1	3.68535427462681	-4.07791015246279	-2.28386374104907	4.98505306527706	-0.115517872319123	2.36196407303663	0.684050468983594	5.61619062130395	11.0683521044168	1.71137431806553	4.05017258384664	0.411032740977381	2.57423745208863	-5.3939179243328	6.04538381146073	2.21346092035345	0.997964957924133	15.446132753602	5.61318624705133	3.10198325360279	4.21647559657812	-1.0743743804417	-0.262554112871031	-1.15601158130423	65	0	2
90	2.19865452752446	3.34775984364636	2.62213379999936	2.38135106059521	3.6279114618078	5.94848048900972	3.78853916124686	2.67320931607721	4.91303124259601	1	5.28633916380124	1.02393405860464	3.44505636030197	6.10017431303494	4.94871900902317	3.96424592391197	1	6.06295976820438	6.62067868885357	1.36487770477158	1	1.91778547906377	3.36431602559793	0.423231654710324	2.68487264600196	4.39496485778715	3.07871810215724	8.37325476074595	-1.75817567248877	8.9431412248275	-3.31473775079514	-0.160965892654217	2.08298352840553	1.7237154777068	9.0802086115509	-6.90060308199993	13.8567222568196	-6.10996023609414	9.54784769003232	1.82656464181186	4.81034754443011	-0.544202497088384	5.97845231910403	4.1554693294993	-6.35150910194631	0.610355370466598	82.75	0	2
91	1	2.63830770735558	1	2.42318475432989	2.22760044221613	5.69046893376413	1	7	6.98372737694745	4.45810279248914	3.74355870704027	1.6557612978919	1.096843768232	5.09615321194547	5.63275416911285	1	2.91916483335957	5.14605927784843	7	6.54603664852775	2.20256056143047	1	6.41700170640798	1.92135906579967	4.45537213331579	4.33227815612961	5.8586764934849	2.81386783131764	3.23119032625104	2.01435904210027	1.32620294109502	3.20816379653995	7.06822219356046	-2.5667177212905	4.55786383580981	1.16166063475227	4.25337381349229	5.7036309604841	4.35957144409111	5.55205360622448	1.56314636902639	9.09692606643859	-4.76694289416984	2.23082417745641	4.74642501500535	3.39849521394064	85.5	0	2
92	2.64269355369087	6.45507696581568	3.85859698581542	1	2.61537116982183	6.45155786241121	6.34855607223515	1.05216203501515	5.5948034586643	7	5.99331263341839	1	1.30559645262963	6.54728070236434	6.81342818418727	1.85978620161489	6.58149278840311	3.70558818560019	7	6.10021588204306	1	1.71076443689249	2.84146908964701	5.76782228962492	7.80600296013111	9.48070466831728	5.67907596099565	6.83227650345241	-2.97436789472659	-0.883489008043823	-5.0804587730397	4.40731228920445	5.57478836787548	2.99927788946654	9.01726285988686	7.32113138345837	-0.210048758753581	8.16443458292614	0.98730667036724	10.249251294228	6.1751577355451	4.01215511898056	0.57411402867312	1.02050720745052	1.57415128564095	7.6107336750125	57.25	0	2
93	1.77635528718535	1.66976446043941	1	1	1	7	5.34566824071782	1.78589247809613	5.36111122763124	6.49358277932844	2.30455610973517	2.57427141297757	1.96682250529096	1.58597106912295	5.71861200297766	3.61144455842536	3.58129911104677	6.17944934129499	5.49403081955851	4.28921055270494	2.8621919884704	2.83678617651828	3.55553834150283	3.39123806518708	4.17877763627334	4.14693970897352	2.63430204986	4.75325026895274	0.824929469947644	7.45557817922597	9.44803946963075	3.57160688075364	2.76702454257458	4.20249177237146	-0.0716952339057114	-2.78969151765577	2.45817074070075	4.41173534035465	-0.182951141215297	3.96109988551011	7.62190560348647	7.68292436988525	6.00455651999769	-3.50879808874872	0.449518763437546	4.36387698447558	69	0	2
94	7	4.51518145609322	1.5128834006922	1.2168743305648	1.78037483804983	1.92685122724517	2.06244919285352	2.64004003220764	6.00489172318893	1.50239009342611	4.70854723125866	3.13466483194902	2.39052713719949	4.82564351758402	1.3210893741302	6.72309277501164	4.86764012521819	6.71289966904276	5.86989741994628	4.55282607048934	1.32094199944671	4.22286150218089	4.05785815817063	-1.2920783224079	6.18290435366721	6.97120547596635	1.0608214512055	10.7359402759281	9.04049392742828	-1.22860228295705	4.40530536212097	3.73145214809814	3.16649226169312	6.59689777920032	0.537441874983642	-4.4996380600964	1.6084569165927	3.11974765518074	12.7317410245015	3.22832894913228	4.57915058930967	5.75982653940388	1.10188463514737	0.466535908748453	1.50205876823268	5.99086050649694	79.75	0	2
95	2.81723256228641	1.18119427532721	1.57944560616286	1.39864592210965	2.09164817098951	7	6.95291655695528	6.81236343840815	3.32792486966439	2.00318750493731	5.38001569010694	4.32939121152101	1.45449364850901	1.15954734236191	6.07155199694955	2.57921602087374	5.74060471932943	5.51032260701641	1.19060650756648	4.39440022521223	2.00633686614389	6.30481244651291	4.94080597675638	2.89434698546558	3.53908346850044	2.74482132280143	5.79009764044829	4.31990322326462	1.70233090313848	3.57924992736567	9.94013969967881	2.78795985319519	4.28373654257833	5.74855868262726	2.56126568088896	-5.71057869864023	8.9588404057994	1.8949238117897	3.95754679577934	9.62445559351421	2.64920588421244	7.49288354508049	-3.84109086466052	4.93323913339123	6.60611235054045	4.98554563091292	79.5	0	2
96	6.1340225644911	3.50511397079246	1	1.04413686278248	1.33742191305212	1.61553253027103	4.48829206071025	3.95503538021456	7	1	3.91012823402858	1.49927599566051	3.50939989043227	5.49398396070529	4.5524555904242	4.36440711299102	5.29980042136325	7	4.81998653087654	4.94117508219801	1	2.35419140718405	5.85185154317101	-0.997658863115365	5.68616449592537	7.22127864229539	0.857859631326298	10.1841940255164	1.25932437739247	1.01363766584316	4.06666841243655	1.94657143072994	3.44012614556095	-0.282731529055574	0.301093037672379	10.2457812021819	10.4613855997682	5.42884625781878	5.99689829710569	3.38602062490729	14.2972506145728	2.44020280636113	-1.49344599825527	0.61553175387141	-2.71480747678415	4.01598678579159	78.25	0	2
97	4.16049051505775	7	1	1.85303331312898	1	3.09477771819889	1.1881224955274	1	4.25886550774301	6.90916169437387	3.31370828399215	6.98471357353937	5.00892675908985	7	4.38524139620076	4.79761139704903	7	3.91196940873516	5.61327176556845	3.8019123872601	1.7657853555844	1.55569847400353	3.68585303007898	0.859659241520312	1.91631679048857	2.51632463508262	3.95146584067426	5.02340747226559	-1.92656399310813	6.11938527888523	6.20372668795135	-1.50710602157694	7.77761343794522	7.79858339417814	6.06090341874871	10.1364091227365	4.68124588592744	3.56092323586547	2.2959142723061	-4.84092946353328	0.393983024255009	8.75009769349292	-0.406256924619403	-1.943699666236	-6.67624738104065	5.6636393172037	62	0	2
98	6.15202777579834	3.91967294160141	1.09535833432651	2.03320655057469	1.34970447594564	7	5.03540073716132	3.78005539193517	6.96158018858668	6.74302322541219	6.26938887244188	4.78103916826622	1	5.20018022423064	6.3601180451877	2.67878260840367	6.40236318564618	2.56980786416924	6.69267409463979	7	1	1.07047852520502	1.49123858089753	-1.61013094068858	5.87628124082059	8.08134508825107	2.21581830754767	11.6153820634038	2.49728218079673	4.26484191208136	5.85448797055749	-3.23835840468352	3.46594404433749	-1.42320312214015	5.95977478419967	0.215219573821816	5.12059625469097	-5.94357502205864	4.26890212152321	13.899587141827	5.17948003601461	7.96155543825726	-0.265613239506393	0.792140685900502	-2.30849219226455	0.270124007298606	77.75	0	2
99	3.46238697860016	6.78907422485604	1.08506402141755	1.59454558112159	1.35456500027056	2.84837215953319	1.92212005206241	3.18488733357577	6.32268357377699	3.58017217649432	4.47487063954579	6.89252427707304	4.67579109645423	1.44076333437147	3.2665327788348	3.68191660673966	7	5.06271955014413	2.98630860886204	5.88270492680807	1.62357501752993	1.89274533145128	5.19685345467367	1.63311463020509	2.00100027491498	3.22014121677231	2.97968283978996	5.53372747484319	2.07658429971453	5.73523886040578	-2.17876707140639	-1.7450010427392	6.90034532657036	7.98871366852392	6.07224812325501	-9.33535992658149	5.19390006931725	4.41349247673534	1.65733989408348	-3.79314776692525	-0.768675249762112	8.13978955006298	0.603949117847463	-3.9119568927553	1.48829201445784	5.89986111781554	60.5	0	2
100	6.35050305164218	1.13779402907499	5.35813740691552	5.48497429185959	5.55425129192509	4.9114195688506	3.22858146441292	2.29714681347697	7	2.69358786718454	2.62432355310137	2.90243869371995	3.11900258872459	6.47949780442978	4.73632464755782	5.32387606086287	1.84348757491005	7	4.89932269580508	4.83758150371999	5.01064790936607	4.26817405222979	5.40548342101957	4.01619843853881	3.71873676226723	1.75561671701942	2.83333765216811	5.43404237103328	-2.12911728943264	3.40706386276608	5.5135692071542	-0.421634841524371	0.643667001689505	-0.541392351726785	3.77521650432957	3.52280569616841	5.13574298916909	6.39294139872301	13.3540727550058	8.99377388316765	8.22874659844626	4.7198107335269	-2.39242065328067	3.39487384471905	5.42834379024233	3.99718871304213	94	1	2
101	3.69184046621405	3.86538940736578	3.8397159325564	7	7	5.00768159402849	1.63159748818365	1.37604790201283	1.58607212987668	3.16344219170248	4.45276775170649	4.25799707314678	1.01929751924358	4.6607181621425	6.34278130956734	3.53084629618656	2.92429975515827	4.43057840977831	1.41697187699621	1.66847927685262	1.60883320334864	1.90788437513143	1.78657937726249	5.34029504467798	6.19760544739252	-4.41206800099034	4.44577054112177	0.348990337410133	0.148298374677129	7.5929469858606	2.84261849436508	2.70133924620956	5.36041718906712	1.63833460163424	4.53136022887046	-5.4871368298201	6.02469348450404	1.98746946127761	3.99501080814304	-2.03850012798215	5.59355770932644	4.93951819520036	2.56914634366441	4.77207512912438	-1.75142166856809	-1.49009295619014	94.75	1	2
102	5.23589404489019	2.86986067714239	1	5.54529111248872	6.36135715237535	5.46624005339631	4.98691948879697	2.48488852958721	7	2.89388283150869	6.52780455768083	2.78063778856025	4.1457605779574	3.47809977168514	5.37376112931539	3.27057986429266	6.61416287550431	7	6.3789381880105	6.09714962596271	3.42696479167755	1.98862099720212	2.19961202179199	2.92469288872339	5.87258745327604	3.3457181831571	2.24861309486125	7.01620373772074	-2.37255061716146	6.55107556406267	2.01063014863256	2.54769516279849	0.408577415081438	11.0488977931245	4.6650129051477	-8.96291047090033	2.06327680475975	2.64209937421625	4.80582700586926	7.60921008079692	2.21252068181902	0.511002243493302	5.17960017525299	0.277127520522341	-1.60057540838686	2.26649903561096	92.5	1	2
103	5.44625408898769	2.08718648187528	3.46325836963815	5.84267508144665	5.33768393663895	6.5040377014507	2.49438812786382	3.2779988206276	5.78041566492485	7	5.93787464173612	1.34249897728732	2.80571858788573	5.42806744215541	1	4.90419741426142	5.81355886849829	7	6.33560796424032	5.66959867371699	6.42374160854895	1.33580058958599	4.85259169810422	5.56918020230269	4.22370170122231	5.00346206167426	6.11092462513319	7.08527591127748	-1.7790107312635	6.60175028021526	-3.72827854000212	2.26110358140168	5.13353391768192	8.72597758391471	9.01624732042275	-4.30053757032971	13.584086489189	1.85223275596251	4.19166464868559	12.5646984469702	2.91924946286088	4.58437568374256	-4.44900488926872	4.30283328159745	-1.06951296419377	-0.197084937118486	93.25	1	2
104	5.43242891372698	6.08548256289596	4.48677140498893	1.68187659679285	2.44500752106069	3.74569493003864	2.28052313958183	3.91282551229168	5.02900261290248	5.04842831898387	6.39322303601346	5.20507407958273	5.58851354688591	2.15454601567153	5.7917799676284	4.40649377434092	3.52423557154766	5.93586107738615	1	2.10875052537341	3.37063742785471	3.75826411020029	6.13426585690467	8.61193064207471	-0.183511088297174	-1.8330282014925	1.21287713547933	5.16718911654811	5.66573516684485	4.47181135476922	4.47027032831523	3.0515848498438	1.94427222515667	2.39279118779169	7.56279722327183	13.3837541018679	5.91102023772579	9.056930407685	5.92586963105681	11.0626773149878	11.0137744084861	6.36896766377999	9.58936946930259	10.2524388803614	-3.36000485548256	2.91933626230019	91	1	2
105	6.12012239378405	6.48406988625808	2.42161599156045	3.94806855870231	2.6961474713491	2.36894952695845	2.00402722100641	2.34150199942708	5.33955516627857	5.67187806551657	2.10374347213781	2.63768698178735	1.75382613303607	6.06232238330294	6.99648791151951	2.80975671841312	6.50271530703684	7	6.36032788003963	5.9382709112694	5.70325914625634	4.33279610714813	6.93949240248151	4.70781678281264	6.15717132358863	3.16975762199346	4.7888175199375	7.96088278512093	2.60241857954375	2.16841587953997	-2.49328481686401	5.25992685177953	4.31116646508876	8.73047348525983	-0.554214783046606	-0.60976518350031	6.2244681137849	3.04090154137748	2.01671246417531	5.79101590876694	2.24324498871173	4.74379105053134	-3.04121714439385	6.01673754295398	-0.494123266598537	0.294544059656532	81.75	1	2
106	5.18652858188406	5.62874770990651	1.30032122942684	6.95356484537379	6.40789707826238	6.82715658770345	1.01316545302772	1	4.48957923666368	6.38078178812673	2.75577214642625	2.49457434871226	1.49031835623152	2.02903543823376	6.47185671766673	4.16890734011961	4.98046741312161	7	6.98635592337966	4.7213363356227	5.39165927963142	1.12544963343601	1.24421178192327	3.42839406845497	6.08491976573962	4.78250240844288	4.0368629253226	7.58831926404447	4.86290065263701	6.4597760532149	4.72201593565841	0.660144958381529	2.60817192468909	4.66681731006935	7.05193457624722	13.183240909154	1.11319811366019	7.68080556321081	3.62175961875864	14.5282293519373	3.28967107276023	6.45703123051848	1.86392736432924	0.654592897103926	6.91971782144841	0.370188119930626	101.5	1	2
107	4.13589860194597	1.39314385709823	5.97839379035053	2.5027880362721	2.89319640328239	4.34302003257351	5.99331139407167	1.96674897735463	7	4.77922740262223	2.45000251552324	1.81747709797996	6.87911784923149	5.08765599552237	5.15010223453665	6.43866255340913	5.72858192591912	4.67762366361739	4.34260659521914	2.43565807295273	1	1.26775412284273	6.00706161422995	9.79632347097133	-1.77640658110184	-2.44034419379785	2.67810494748213	3.8567106071283	2.41836479825763	2.03737483696544	2.15135191381644	5.78477672052469	8.43656188114546	11.4525257808674	2.76851380713939	-3.434055873126	9.23082965428844	5.59146799184268	9.91784792640632	6.7248746388794	8.31983257542617	10.3988968694035	4.02596456924038	0.209418112032345	6.66938040894309	4.84183574639437	109.25	1	2
108	4.3015335346895	2.16317106979739	7	4.89896716392975	6.97937170329334	4.67572830572365	2.87979848048214	3.48699448693814	6.26023507201279	2.34416081094425	6.42615465148396	2.49630986488494	1	1.51220663120348	3.27321921495613	2.31595928465938	1.29918582580586	5.34838817085513	4.13431628997129	6.61497527544574	3.64150296599225	2.14083988747024	6.00560350632471	3.82310942635749	4.20530279684869	1.74197188553938	2.44464868279408	5.77518760738435	4.48554209163693	1.85833359335078	6.20099271634036	1.26142542329654	6.16630545851812	4.052297838526	4.17819799906935	-3.09901916967153	9.61744009012109	5.72068032555299	5.58342551460629	3.57723114107585	5.79251983518805	6.63852715405081	5.82196158683189	6.64016791274564	0.640794040879973	-1.34119683282862	94	1	2
109	7	4.47184960624362	2.7655228326495	4.3337916643978	3.90367247555152	2.18766160907554	3.17553124935573	1	5.24404975172597	7	6.51792513891601	1.31968131595824	7	6.12604192391368	7	1.46866041567074	6.09764843461736	7	3.44987260183303	2.39663476641034	5.06376885071309	1.3880735700581	5.24651301443597	2.64738002113897	7.83013910799959	2.49373504909862	7.93222152637025	8.79010734722734	7.04255208608177	6.43985140177413	5.79150544209105	0.957025434180094	4.45577354997441	3.46510598412527	1.48962878489473	-8.34734971859621	-0.849928971095932	8.95774447071973	-2.66186556834078	3.99962439249917	5.4648629243903	9.32594933834265	-2.06871765002214	10.8985934042445	-1.61658546834768	4.04700426209996	78.75	1	2
110	3.80321572144723	2.58693840443582	5.87308863558338	3.13177987015793	1.45033766203398	6.51185028928842	1	4.30009049770883	5.36199595818051	2.40410383265745	4.86638378635356	7	1.96007647949959	3.09467051237848	4.32496101057663	3.53425370421841	1.01581465520083	3.89288934687969	1	6.19164022681472	3.5851612832969	3.37675089475881	1.23938498416024	9.30840407895153	-2.15076803752078	-3.1712040928046	1.54601037013932	5.42994824006961	1.12742788875434	0.0594942684216843	9.65429231702585	-0.99099030123671	3.45171480244958	7.45108459198368	-5.55812608563128	-7.18392982610656	6.88775942321969	-1.13045618753882	4.13138902866976	7.96289695479671	5.20539909839496	6.6560889041217	2.21416627328698	2.60338194392287	-1.66868991619684	5.74865259533744	112.5	1	2
111	3.35924462229951	4.508069249313	4.25740445188956	2.11123565415899	3.78019080986163	6.18040971424716	4.87696379829068	5.85332396725088	5.08344203676788	4.17975960192013	6.29627344990997	4.35631408497419	1	7	2.24782326351583	4.94002495778698	5.1037835006936	4.50975800822825	6.09603093452623	6.92521127067325	2.85604041060175	6.25774311687826	4.36146451510187	9.06906840214297	2.08618650586712	-2.41345387152647	4.49255164407192	-2.54633570138712	2.21510858059876	3.972049373902	3.74986206530632	5.38114157776115	6.20904242528584	2.62802782595546	6.41730238663698	-5.2456080652411	6.10435701242715	5.08789091747034	-1.15653369852906	-3.46148216951462	9.04611159799743	7.82007367893948	2.58262323601918	3.68105784180638	5.61530020871087	2.57164412201521	82.25	1	2
112	3.94926284730625	4.25753656186629	2.94874255231993	5.41795600513246	2.01331521561362	1.58419540828798	5.65266488691696	3.7702369604049	7	6.97394241144377	2.56649579256204	3.67978285296399	1	5.13257271815468	4.53499605536826	4.08106718201581	6.28531086384687	6.30003661997262	4.23033828354532	4.43448329052422	4.233915451583	1.91515755154773	6.48673060324798	4.93803134765373	1.73387950109325	-4.50723008238833	3.022208455153	0.581608299173751	-1.40536205398445	4.41995062497409	4.92493927456358	6.40298642484357	10.0634983132335	5.25433223431264	7.30469053215205	2.21379507172264	10.8065116715818	6.81350594801883	-0.591863049117048	4.40499981958339	5.3395091088321	3.21773988199102	3.51697787488469	1.27047910225768	-1.18790650553108	0.225260204823196	95	1	2
113	4.93349157001832	5.20187982020575	2.92534176237865	2.59503427464565	1	4.01742889408335	5.57951171530766	1.6117286230931	6.37994863796458	3.41007255939489	1.45887833363728	2.25328362460892	2.37113622746161	2.74781863716134	7	6.0164790955098	6.70422528138193	7	5.80435449758139	4.20298909123367	3.80548688173381	3.17628956322782	1.08083079522661	7.980223855518	-1.51541412070091	-3.05613200683263	3.20223345517476	5.07946591412825	-0.711665008876227	8.81833966303364	5.40383607778224	5.55344337254873	5.7805316657062	10.4163090495829	10.3054901181197	5.18385130870707	6.8446435426655	3.13874475443364	-2.77490959445444	2.80936444962195	2.8256063862326	4.58281504263029	2.4063361503024	1.02077156416818	-0.882088523497286	10.0634427631584	100.75	1	2
114	5.13359402255326	3.78459362035424	5.02035951331484	2.68517179511576	1.55772875233095	4.97866067567899	5.64175860484646	2.11100586231677	5.43062343600818	5.23149074778616	5.68303607457662	5.36861284546238	2.16411013558475	2.77217958865276	5.26572123429914	2.69869121261015	4.25456170891249	6.01963630445718	3.21346050297638	3.72667328423301	4.95137992001953	2.3786349805365	3.14162211246077	6.45650233772625	1.11139608365803	-1.92110367814114	3.81130437626357	4.55293452068441	2.62397701088019	6.09962131546605	2.63025071918079	3.52775592823562	6.84868894704145	1.68858457352821	2.39978827371569	12.9636181568332	3.03353428029298	5.51951590253373	1.52245700630642	5.91375622860891	3.25750768356633	0.785192146584782	6.90512994959864	8.37034721843385	-0.892610375589115	4.03982004447866	90.5	1	2
115	4.38246492430657	1.42839459299495	5.04496439727873	2.64977212466526	3.34770673227684	3.03294809680075	4.34439217155274	4.96677799925688	4.2984040992678	5.85844837426633	7	1	1.93809749732101	5.62183745157686	5.48790033664109	6.05754094696123	3.37685193393782	6.04585592612728	6.80692006997271	3.22417845706069	1	5.16638479055512	4.94236335937372	8.16390242921213	-2.08884422228596	-1.78680767908017	1.79672007045764	3.49924673105646	-0.0889741026430065	-2.89881685480799	3.65433871312983	5.76352250680146	6.79891354825673	10.4849147030297	-1.23122429270317	-7.24722492825042	2.42982120731594	5.04364565363689	4.76403664424209	7.76836171220117	7.34819138904241	4.14788031689059	-3.45344951490791	3.11053055845442	3.68352747540853	3.46920805584036	107.25	1	2
116	4.59840106885179	7	6.03668248915137	2.20783758133544	1	2.57095106884905	1.89138054095402	6.15587592483668	3.76145680544473	1	3.56344264511607	6.784274921158	3.90260442743786	6.29432373621801	6.36129707442834	2.07819824124611	2.18138942627643	5.22823793982481	2.50741376285274	4.64506062589355	2.12362709360931	1.102868404106	5.82525281554835	9.21925802792608	0.903019203760626	-1.25399697746701	9.45616422980427	0.134720289535074	-1.31136266837897	6.80331170048113	5.54043076892809	5.07079910041671	6.46071604230334	2.73398065979624	4.80626270309862	-8.46354202829059	3.82720744861042	5.77318730239368	3.19075687577801	-1.12663095335121	6.01315197038756	8.27620666635451	-3.50668905390689	3.65270661527115	6.75190802899134	-0.744969520533795	76	1	2
117	5.72245595940838	4.15077583305854	5.29647484721367	1.91526746979958	1.53358165320612	6.43706652345168	1.68641899007111	3.13234413948016	5.20929651431181	4.75401410464584	6.81106648609739	4.70738626405264	3.27594867529256	1.94321762347949	5.44460218401452	4.80113946653915	5.00651044139143	5.91874336305089	1.71279726902105	1.63267185456021	3.95550150448252	3.43602896183201	5.74327243671817	8.25001732636271	-0.875524629753491	-2.19774015159171	1.41602078848741	4.48178694473572	5.68450249235324	3.42972508007162	4.22080035526709	2.50036945467181	2.10077349687903	2.68292880030132	7.27679635639264	0.510125086177431	5.98357608145422	8.98688887184373	0.697450681161443	2.30142924265301	6.07101879289436	6.7727432038272	2.5554683988961	6.77030762994274	-2.57389001224368	5.11994573291468	98.75	1	2
118	6.6983527619959	3.4756921945661	6.0219492873205	3.08888262401945	3.22506499982429	6.23107798063583	6.32120327020247	1.16343871448711	5.83257923271026	3.70617825803648	5.9020800950584	4.83225723478677	6.53167474268236	5.7098833548718	6.87878610945487	5.959161022684	3.26428165274838	6.71410609664444	1.71973349209677	7	2.42021679588178	4.1986593340211	1.50403120918344	5.41096243366132	11.2670755046492	-2.97183696784086	5.08928935793796	8.71046445889261	-0.714931189976536	10.2488330852036	-4.320595704265	5.26693063014276	0.259034758729321	1.91955502917739	0.962543385732572	10.6878999772641	10.3541649307578	13.6936686506872	3.97234591855781	1.19829746271443	7.65298634136321	5.62618960811899	-3.2998937604017	4.79662794888184	1.71531186631473	2.0112423223485	86.5	1	2
119	2.84108520274089	5.48730547826116	5.87067094746345	1.35929598117869	4.18368699739506	6.40269804097282	1.6189179712793	2.9241167363792	7	4.42768803416717	2.0552395535824	4.8517623876908	5.40615584017268	6.4920294747951	4.17102419106928	3.91018659484306	5.4616501531201	6.46951557639751	5.04209884586286	4.05236882181985	6.22812487622475	6.16724088895109	4.79095665796633	9.2153407333493	2.19513171474313	-1.2993857619486	5.98759032710029	-0.83616128050204	0.523998502728865	4.68087565386325	9.26666968398976	2.79944159666454	2.97507354692695	7.72575702131627	4.28024702516908	2.46783008208829	2.60663598874249	4.78303014475306	4.24132314805042	6.53455801688586	3.40351451518115	7.47562525763436	5.13247307317761	4.41498242110733	4.8911238380414	3.23178180165792	94.25	1	2
120	2.87851442128436	3.1997351333592	5.02576582089863	5.69335182017392	5.6337764173771	7	4.37623288029814	3.20539841031441	4.33057147522015	1.69576669083329	2.39737534929751	1	4.60542926462629	7	7	2.65300921431703	5.16370588193949	6.24782931935917	2.07303167531043	4.24406128521074	4.76742576677863	5.85959999897898	5.12238204197766	6.88237112079146	4.5051215097562	3.7311512334263	0.477262603631746	7.78924440915222	1.13682291457469	5.42303498360234	3.90517835957272	-1.7355183163766	4.0285729467176	5.37145843486485	9.5983578243995	11.1842424404375	5.5587098948244	3.05948336779155	-2.76551128986833	8.3816059609806	2.80525496409673	4.78304727454311	4.84731135973578	0.889568196344545	-0.627290112168277	1.33301482600589	85	1	2
121	4.1096221680858	3.40608219650722	2.25076260603982	7	5.80271036012744	5.29838969153388	2.1635097034793	2.44196360509516	7	6.65845867615272	3.95571436032817	2.78998111603152	1	6.63226908582699	6.28882696946722	3.67440651322635	6.48875596177223	3.60906487202212	2.61844117288271	7	1.76447744624433	6.49588559602027	2.88676948758905	4.98490635326418	6.34860758008912	5.19734995134631	4.0070601214056	7.3882156818905	-1.04932998329356	6.44094405868518	3.92215572044591	1.94170221899181	8.59526560451577	6.26995094902705	6.58348996592293	2.5899402028252	7.13197373405163	8.04732029778382	0.981635231262387	9.03373802976715	3.66602725065713	1.5783069243251	4.07359927904295	1.69140754087284	0.967312521430518	4.7548797400375	103.75	1	2
122	3.10453963772713	6.79931893542833	3.01363403252359	5.2399153709373	2.84434611550724	4.71013842652237	4.0422383797805	5.28296351234035	5.29162042735321	3.6983710717303	6.42694915448479	1.62451370528584	1.94986505272033	3.20964928400109	5.22944094794621	5.4775159926932	3.60111910211339	3.75540597106249	4.786262878969	1.92761450813283	1.33460658926223	1.80235025362094	1	9.03293251591767	4.62031296881791	-0.0976811238955259	7.86969817527252	5.91201353874605	6.01385898289809	-1.67053482136734	4.58346047486665	0.0506949156337346	6.03030317630993	0.882474746423562	-2.48046487029384	-2.92515842057266	8.07790756968608	0.971864550709218	3.04325074813246	-1.49786799839258	9.89015811430622	0.630016979157384	-2.56170031530264	3.86177514513484	1.77670243017975	2.47947898619849	98.5	1	2
123	6.65593282189257	1.75678809651803	7	5.59662599091759	6.69228148995994	1.26173960243915	2.75765577477573	2.68938065894065	6.22858105909719	3.6176415799641	5.88210013880586	6.73116821758334	3.33996400790994	6.40518225476469	6.48839912766354	5.70291245789361	2.660551740859	5.36173015686293	5.29025333488042	5.36168235809882	3.81133458256706	1.77633068485223	5.15366088989432	3.23770778226121	3.73877584089632	2.19368475669126	2.22337480826928	5.77955496242088	-0.800050244483749	4.17377962448069	4.72808815102581	3.04341670720914	2.84348545716522	3.80572494908655	-3.81274660357525	13.2994714605024	10.765514242455	6.73275850324371	4.50516054162626	9.01515416055006	8.435229935434	8.83310154843397	-4.14935064872855	1.89272714051754	0.483913514754608	6.00124870195855	88.25	1	2
124	5.5876349215684	6.37725270069243	3.74834708904867	1.42237620748437	1	4.17829140410166	1.59685366050223	1	2.78289965581235	3.00964719972375	5.56710884985122	7	3.70433387465485	5.35134861662573	5.98881592078558	7	5.9418001063026	6.81426643692255	5.98051285177738	7	4.32559454233561	3.86210852715068	3.91512389354434	11.2646072936492	0.937781774995858	-2.56325033845495	5.52240634960181	1.49412508942328	-1.86845371339749	2.67682827532543	5.68660194250334	3.03059723869105	4.16837176660926	7.03979624710742	-0.643313581280386	-6.54032064915783	1.92021450549014	5.7619837654154	9.39342900652646	-1.56928324360684	4.11677573402113	4.79616606195339	-3.57142328445132	3.57965901033288	-1.98759733796505	-0.417083442644922	87	1	2
125	7	4.03502308472959	2.47398967065009	3.94167436788366	3.58439445395886	2.73578848627447	1.33031176633073	2.42983990179914	5.02553320823581	3.73240226797819	3.22177401105617	5.42861405211533	4.84703126903794	5.49072614382425	6.58051361939629	3.75187202568998	1	6.69568356706671	6.14037420928307	7	1	3.10104167000814	6.62470176052268	3.89639749173396	7.88331139756492	5.03953204612092	6.89507952050714	10.3850432129862	1.20919635803269	-3.29141072505515	-0.095881748076021	4.62264273349576	5.61892997403548	-2.48163774927841	4.37063192962522	-2.38306185188396	2.1455607635154	6.25857318880912	-2.78687101820761	-1.80542654640144	8.17528889729698	3.56213906701785	7.52057708196373	1.13218700116187	6.73110753939582	2.31569187467303	92.75	1	2
126	3.19350161068547	7	4.66821823446903	4.56522131743141	5.29086544977883	5.32929338185881	1.93854041720501	3.46902664479641	6.69388025655792	1	3.11205307047604	1	1.86827217160498	6.21014035932925	4.71751883775469	4.15865489805425	1	3.37065602087343	1	4.49150148549834	2.05122337675606	7	6.53877814799095	0.0861764021651453	4.37413091024868	-1.24824446158436	4.08189566442481	-0.11027070901344	1.67693896946418	6.66595696317154	6.7592485422305	1.94987748093886	3.75097859604149	1.3294531267145	-0.848791042307997	8.95604904448385	10.8306166538098	6.61727647732968	-2.01577727124429	4.48315582286411	8.30449003870725	5.95418521571027	9.19094211891413	5.26050824501102	-1.7119366458787	5.65266247980469	80.5	1	2
127	4.23904455918718	2.8652590995537	1.05597983892629	7	6.85494736585515	7	1.29639968595263	2.18216811602902	5.58535717596638	5.63117314139231	4.08763952976249	2.8219763622383	1.47190410592942	1.31588714621285	6.54910657527754	5.66238302117093	1	4.96154537542649	5.93279012800239	3.09900661988455	1	3.84841116607994	6.86842986030987	4.71705881766024	6.14733514919413	3.99205836443776	3.61841889468648	6.83271296617252	0.107418614141065	4.78425246514177	-2.24440685796809	1.5453187487888	9.12503934339088	7.44595977457652	7.01495190950854	2.67561196470904	9.05356067432861	8.25395248986496	3.18465105602266	7.39958032174936	6.21048810083016	8.30678195178509	3.4742357066266	1.81661466795573	7.45632527518753	7.54267137480239	99.25	1	2
128	7	1.91577943569776	4.39137476079772	6.43697254294474	6.25855473716954	6.65907267114502	1.75485906864016	1	5.65870066221481	3.44650034886188	4.19744595053269	6.82419968410132	4.50850984717955	3.93093139690811	6.96433919706098	7	6.9689320321962	6.57198224410097	3.44095303522921	5.95169394420816	1.157925343084	3.32932913597809	1.5114846734413	5.55557117786673	6.86597567092987	1.81212787995655	3.37908918524218	4.92475591194667	1.94394520452899	4.66889884801891	-0.472278436165649	7.25056297149032	6.48055381762924	4.44717405907602	-1.88086034904625	3.25368567190427	7.79604239247559	3.67671777121735	2.05975299895137	5.29855302263681	1.82180251709916	4.66374285813698	4.35948937043875	-1.63440690667283	1.7331171279194	-0.164677665839678	79	1	2
129	6.68362371012219	2.81948054797459	3.17743302529275	6.86785190697692	6.52456594924783	6.80299318676464	6.88966367040767	6.00914831807798	7	6.79677808608335	3.24714900968546	5.87876417657442	1	3.10401522549148	4.03342655751437	2.4903571916951	6.38902640256988	4.9679020221283	5.81127902492738	4.17827533990303	2.81801434465551	7	1.5339048390394	6.01350244137857	5.80431681189423	0.478447111823137	3.16163648143501	5.46428173349473	1.40526022898068	3.83844070402369	5.29409450613947	7.90138543352534	4.43075437476048	4.65164558423038	2.40142430756795	1.24810832343365	4.59382320048359	2.86517232229594	1.64106989150839	10.2187529066462	3.00120483387259	2.32054217291577	-3.01261095235544	4.28779506814573	5.87974264325526	4.89585401991003	80.75	1	2
130	6.33070849385034	4.19634145606124	5.66531055874966	6.30802899840397	4.41769048956904	4.31935830948526	1.64876761434243	4.47496173849131	6.18876346979832	5.14195262497241	5.1826444145561	2.47523202275119	3.74111955601406	2.71588026500685	2.22574371459183	3.41231155370384	4.85588274521948	5.43870835757573	5.85207822349599	1	1.3899369060559	3.78234565572271	1.72389971410148	4.27981792584132	11.4810904050299	-3.3003265143294	5.87611917272093	7.72186878916543	1.44078423766214	0.730332479586323	-2.29716577591972	6.81552128397803	5.89883905784812	4.90041081795153	1.40274829314122	-3.22532070851185	10.1217727263498	7.20600306383986	2.7431981730291	5.16235808938474	5.36823437338539	5.49561616931037	4.47023959756543	3.90869539043728	-1.48306103768023	3.0241619881625	80.5	1	2
131	4.6471485321341	3.07872117720007	6.58822423455941	3.30892705698434	1.93756856949907	2.79598738367401	1.03468806312279	2.758894633293	4.0822015589889	1.62130218948865	4.52407402907397	7	5.37565644129331	4.14191540624829	4.65477833694347	4.46336152712975	7	4.40126065365849	1.63891956574859	6.18495823732389	3.56559110600136	3.86613163645944	1.62137548477792	8.14561871276116	-1.98830634999144	-3.10734711718273	1.12222308439499	6.32902707060324	2.74419800226789	1.12625302308078	8.33564087450536	1.52582317761863	3.78848108424279	3.82833682088709	5.99838341510761	-5.00632638520569	5.14799061941013	8.32862221786836	2.76025348301887	4.78321236054707	5.72010576202069	8.06875790671306	1.81609103181707	4.08697037028294	-4.86297759311756	5.46560819017538	84.25	1	2
132	4.82894325914867	5.75014159674982	5.11107189252125	1	1.05791709836175	2.33036406060871	2.63418715124027	1.04566634092122	2.11643431665522	5.70972527593758	5.95423311669498	5.53900533143513	3.47727347510884	6.16660047745012	4.97927082325085	1.01609161678313	2.37503109007434	4.35356084757375	1.57648632656911	5.41712884424888	6.21575453869337	1.23353945088581	4.55880795869214	9.85704236081192	0.620617996221479	-1.65154923643531	3.88245066856073	-2.70180000363421	3.04383255506003	6.54332584450119	5.65106384789815	-0.235618336305041	3.36967328837275	-0.574549629945088	-3.27090895266098	9.20161583476353	6.05032373854495	1.95563038182347	-0.525457608127286	6.89524388581574	6.00347336653242	4.91983724407622	-2.58760541072343	6.92556683095111	-0.0656296520291355	6.48039304960875	73	1	2
133	4.99383034489885	1	5.51017917922456	3.02671329974151	3.24232333205192	6.1272339040402	1.86468919956623	2.40970661794496	6.58451384521742	4.72366385793632	4.9285185314877	2.38457953516595	5.62776315852926	5.41168247475775	3.95774037545241	6.47049759265046	5.72312172644438	4.09049026312903	1.1503438211284	6.52670697633424	1	2.17980713651977	5.37988370871379	9.64979413205329	-1.60009126462836	-1.99217557236313	1.50771094256332	3.37026637597336	1.87929097060839	2.30502203524696	0.961908794269829	3.09336542663786	8.88312888614393	12.858117480598	4.21276674192541	8.81906010988249	7.08076351351771	5.42888951505829	9.56494106059464	-3.13795326773398	7.27949470752035	9.95959806970608	3.79804918319848	3.30249143970189	6.57251888016614	5.72645888399131	96.75	1	2
134	3.93933968454806	1	6.12440914722924	2.52668804917752	3.89726176127003	7	4.38798523133908	3.7507954080886	3.91694600100168	5.7912938408093	2.94683925331468	1.35771699299881	1	6.28864781583245	2.01160921277392	6.53801915542189	4.37151500352326	6.13329576128183	5.42297063103374	5.96490510999041	6.06094905509605	1.09704751113038	4.42225175922455	8.01898540325837	-1.36581163307721	-2.18813706285618	0.547939222883547	2.44887839126601	-0.306796278294327	2.00982134199303	3.79675769914684	6.0091010698339	5.4501210227952	12.5555708662975	-2.19869720948624	-6.73121248014646	3.04087541910078	4.22624419640403	5.44866648431362	7.43213845297109	7.39673516374033	3.82363271539074	-4.09492955149259	2.38236721504308	4.1023247940412	3.18952482306558	90.5	1	2
135	6.26982442146116	2.08616765348211	6.16056508274924	2.65782838461434	6.52387343816063	6.5144661653996	5.10975610213857	1	6.09141264864893	2.20825107572179	5.33966129918625	1.72209202740591	1.95304411772734	3.45879816993447	3.84876363613855	4.19829036039735	1.91648068770146	2.84627134526619	1.88456339482643	6.1280045091567	2.77217884825145	1.33524921677728	4.4836935589354	4.64422837199592	4.13713497858082	1.50977730723112	2.86233637610854	5.7891703587808	2.19725927030232	3.10831277175114	4.24855781400627	0.239547655074036	7.05595655901072	6.37030683815106	0.901636213352225	0.841166814429336	6.3427162518594	5.76160913966888	5.66240460543742	1.90176220218634	7.84834989653889	9.06788516572243	6.34629210928541	-1.62860037421981	6.63810038095912	1.58505425972684	83.25	1	2
136	5.26170974674518	1.57800787071825	1.28700250191159	6.71884671888652	6.43137524497877	4.83476253964519	3.65476931730778	2.9221692631721	5.94339427108798	2.80342213677589	3.01710726124156	3.01538558629693	3.46375664554921	3.65530629107047	7	3.89370728737115	7	6.92217176639318	3.93310368785203	4.84183511397114	3.00645958297575	6.325628555628	1.23329340322118	4.23595681501885	5.00077520593942	3.90676910804698	3.7920087639704	8.12085297360374	-1.27481644586033	5.88681696399348	3.85391077459838	3.98573639308654	1.01580229837582	6.87332592737859	4.71161462381226	-8.25567840665084	2.16945271017699	4.29037337397811	-3.01179090849771	8.01345779257449	5.50345194177591	5.59274630964972	5.10344372116763	4.15259328837877	-0.961954181642946	7.11170456267672	97	1	2
137	5.78203322150356	5.58347845817352	5.03170066448001	6.57561106568932	4.48387237399485	3.92274027767403	1.48275918843695	2.83388670664876	6.59549057193413	3.24321220074962	5.80321483318265	4.62231683705837	3.25460080111114	5.54879105668604	2.58508643422949	3.25301610242324	1.43652537103382	7	6.18007370646864	1.1308378304752	1.62598155242423	5.93365447769494	1.28902630601496	4.33991501044962	9.57889283623366	-3.92278526817706	5.3327273927055	6.74114955669957	-2.73936996110436	0.193702298076701	-5.53091133540343	4.49890964135425	2.27146538426585	8.64541630341886	5.25940158640957	-7.05455707432313	1.35502039138277	5.29225675438945	5.83486705625829	6.493418363258	3.69623658459118	2.23350736323828	7.58869040175162	4.2488140823998	9.73871111878941	6.94081334155796	94.75	1	2
138	4.63317473060854	1.02007338733627	5.60759834301578	3.2537881366471	3.30323108433085	2.2961018378397	3.87733212298911	1	4.52543380489587	5.54598469934395	6.29349823818688	1	1.2071346427944	4.43289287079395	1.99146483015795	6.01858300715335	4.51451605851392	4.49063662943094	6.72393886639822	3.49735735721191	6.36399551497271	3.95744252973412	5.39362421940245	8.5209919141713	-1.71511802207976	-2.22755418646188	1.19305061959603	3.28412078069746	2.29064813814042	2.05665637234764	6.67637124521181	5.76192569831998	2.08344169766907	11.4642901562541	1.50005939262966	-5.57471729647281	7.42498518479177	4.49713069944029	4.59681067488939	6.13023450633533	7.83085201187734	4.45576129300084	9.20770642780752	2.72896192898053	-1.8329321774796	3.43664451676279	73.5	1	2
139	4.97267150654114	5.59352098812559	6.08504622492762	5.20160010869254	4.08725956751212	6.99651737268019	6.39264504315297	1.89090188834083	6.84816659528618	2.20903144368852	4.65120351070454	2.69339319823673	1	4.53633621764355	5.73314348324971	1.28559451820889	5.62254295496991	4.22846450870736	6.96240404719094	2.52176702005283	1.57428138494799	3.72647479714046	3.34599382212189	5.13595803430835	11.0082053524011	-3.01606302643813	5.78278381213868	6.97201719501793	-2.99090578385207	3.00524494262375	-5.32838335727409	3.47066291322689	-0.778409278913633	8.34403176640879	0.899020086983451	3.93934982674286	1.08220221987285	4.11248986839721	1.17975593878047	6.76503456391498	6.28180125732813	3.68926234535484	1.86160775432444	3.85843384326879	1.46393347256571	6.76172972326555	82.25	1	2
140	5.59340824890338	3.58344120933111	3.51270960651215	5.00521776828226	2.72894898489963	1	5.94271295518016	2.67996600932933	5.13732923928863	5.65406994533	4.71570822787098	2.15165230427204	4.60939168586548	6.96932402888419	1.27890110733452	7	4.68428887705673	5.74610175989138	2.23057412442908	4.80389150069018	5.7527484180347	1	7	4.72076606259887	7.32982753389056	7.51413808656745	5.17582311304425	5.04456718590716	3.82624167241769	1.28802498981806	10.4228322301008	3.94320108634571	-0.320759918002334	8.81868577538865	-1.71512954091982	-6.02898761472285	6.56151778154281	8.61127193827651	1.27538434971958	4.1605739187174	8.81802862541669	3.56360508144317	5.76535218644008	2.62183819794694	4.52360435739977	3.25245268540419	84	1	2
141	5.09811452655855	4.34247881765372	2.54524289254889	4.37841400172926	3.86579013137626	7	2.08252027037665	2.26400779274835	3.53734531558324	4.75600875152559	6.16719972831018	1.30435144336598	4.23451045274298	1.81567381683021	5.45782856117438	3.64802487383212	1	6.48957343624717	3.66215512756448	6.22903993528701	3.24576323047385	1.3317505161515	4.14343204569416	2.11482788958496	7.63092860927111	2.407042816561	9.0262616895315	7.56830632403648	-1.67287801823396	2.86510283731662	8.39948763272221	-2.97652252319196	4.12796240707362	0.780289680155154	-0.739789743052682	-6.30523767250185	1.37926132440888	7.4386613241304	-0.0685182532368207	7.66790137245677	8.54779027747554	8.48742335604591	1.03331797621887	10.1667022787721	-1.71370339211911	2.97171798730188	75.75	1	2
142	1.99623618946975	1	3.53661662373356	1.62580044006485	5.67727021149712	5.68221310964639	3.40490431047364	2.60010544401665	6.61166354638116	2.00444527939476	4.89524209065743	2.69542549110693	1.41586556143406	6.85268298468554	4.39476180791495	1.35578169714253	3.79683763557683	5.53448899664349	7	6.79618246709704	5.16128543505569	4.40193986725734	2.27550901001229	3.96078496203869	7.14118582427257	-5.41731135800262	6.64159171762058	6.65460290305754	3.31216022658593	3.13461482212518	3.57835940509093	1.12018081939352	3.71614089518926	3.75844031745679	7.95523270333225	-1.7231502378949	11.0750255584226	3.17360302958949	1.7504774857078	12.6132766647094	4.28667376941086	9.72841277445877	4.26383007182803	7.74160648847893	-1.41111532103737	-4.31550602844748	89.5	1	2
143	6.25579630935367	1.40801831869031	3.76780709418616	7	5.69095522453599	7	1.74608250090648	3.00071663563233	6.27550415313269	2.52021369573533	4.4077775462484	1.61103485300381	1.59568457359368	2.09366385054324	7	3.26578564477592	5.88358981037924	6.26555766989631	2.4172399265958	4.79592927753697	1.64662564736859	3.02335566182734	1.35294421917485	4.38303698446575	6.76950187211786	1.67244404588708	3.31935744672552	5.68488504437528	2.31471089977147	0.770743721375914	3.97988856175352	0.840880852781441	7.1399340166636	4.74152740849982	2.95747121218947	-10.8826957086477	7.08708922603622	3.27856422179837	4.41482665630075	5.01460063029857	5.11907255651038	8.8421447126686	4.70410620684028	-0.506858584875118	2.61501025154744	-0.125604939462447	96.25	1	2
144	5.04870258996319	3.55572798498113	4.69744948963052	3.79173037732618	1.19982782538898	4.28262103836756	1.84122082501578	4.75229879755624	1.49683669937075	3.89091799267298	1	1	4.46179885916415	6.381562733874	4.26258791871711	7	4.76242528915214	5.10537664265556	2.6905834953305	6.8903771745737	4.04775394708734	5.93980790874675	3.1803226975714	7.10405910321608	-0.0762207182066616	-2.26283935968514	2.82093302732243	2.11253287694374	2.18847185654525	6.19379770569756	2.99123066746455	3.43204842984993	6.62080713166469	1.63624407190729	-0.191952579202787	-0.331501045022342	8.59318955401638	12.8194280761071	7.38317676640914	9.1992668317475	3.37747332685339	3.22612414859274	9.26574591273608	8.24347145774436	-0.591634007596076	3.65726166924761	83	1	2
145	5.01957404866757	4.11036346393667	3.97365164885296	2.59268236918047	1	5.16678545969294	3.67562330877019	1.98439613329653	1	1	6.86591160896361	2.4193898240758	6.47390390720223	3.34235898366753	4.02345077108022	4.66898352591298	4.60362308125682	6.58613399844745	3.24051751693115	6.68816534497071	3.74328615935575	4.9723044490375	3.18300092315726	7.29352673611194	-0.562531479085599	-3.27618791666332	2.51070077131946	3.63891298877221	6.4400242287949	6.68951036886795	4.28719302502061	1.22121410244422	1.06000689558997	1.52085297338451	1.59621677398479	-1.38914735154395	2.60082807377059	13.2257005987928	2.15071641069461	-0.0628690164804477	2.70816941989709	2.47056008052086	5.43725376373805	2.566628437508	-0.267999665248377	2.76867771133085	85.75	1	2
146	3.23785986994755	1.9391683703857	6.75402761980726	4.15433204975342	3.35251837977159	3.8766226590145	1	5.54368170762584	2.99382478735592	5.33356218358542	7	2.75582759308161	2.41981100368807	3.22153685559529	1.99538798018961	5.10242790501381	1.44905414296882	5.18208271452365	1.9006245065403	5.98348055584369	1	2.73569487954544	1	8.07376290165282	-1.24216803908033	-4.38140817227971	1.24338436523245	4.58340873738412	-1.35497595431166	7.41495449993041	6.51341762082322	5.60559558197313	6.79146978663162	0.136066050083523	5.09085567039475	3.95527385901188	5.50335729165667	-0.0725361604166805	10.5634274984056	-1.80902254033069	3.11175378016116	0.52960608177253	2.53161593170541	2.48098764366419	-3.37723119631277	-0.902885914974154	90.5	1	2
147	3.93913321640369	2.52038722672593	1	6.10019037894209	4.70463804583934	5.00804497083696	5.07744843378792	1.54849508482242	1.51932880051097	6.31148287203359	5.73540985804475	2.07941893118288	4.58530169663264	5.55483528481074	3.40772836429378	6.28663219534341	5.17926951493339	6.45052830642641	2.00661446241247	1	4.45786513976542	1.43608871807477	2.36006707155522	6.13989663680239	4.45585965328662	4.91077845531424	1.43378383848798	7.8994767208596	6.99962716835395	5.99124244889508	0.548700269356958	1.23205986048558	7.07285944015561	-2.41319199181172	1.77830393270034	4.25592476048801	5.27911950935026	1.74384333211302	5.54868405209535	-2.56916015165393	6.49530433131253	3.85442898043292	6.68289544706524	6.51273252250451	-2.04389916262095	-0.856310164983013	78.25	1	2
148	2.63339923799699	3.58392054465355	3.19051343872489	6.8341075836678	7	1	1	1.05723403965399	2.36661828551864	2.16577139426124	5.17697634951801	1.5692820976646	2.85652888437736	5.43904717187468	3.74500310516794	2.27770262431962	1.19225656649529	4.61060908897286	4.62754493237807	6.35062850205178	6.55849765601854	3.38062660175333	6.71063570867345	5.21651031569168	8.00657586752715	-3.61672408915418	5.33757414488692	0.931098951889382	5.63451799844543	7.00273935260886	4.06589886018368	4.55792128164544	2.55547961837053	2.55088883541104	3.88599316380089	3.52156098855993	8.03439907244184	2.92076098156427	5.39029749954573	7.12507311725713	-1.18406789565362	3.16701950031378	-0.170975756894551	12.3588125006655	-1.36864981249916	0.142225166817025	83	1	2
149	1.53693982640299	1.77048314407811	4.21309889131529	7	6.05886938071216	6.13012908305214	1.7902354941344	3.43729984540715	6.06805550313857	4.82551545032349	1.4703230334732	3.40894727931281	7	6.8878089565831	5.40031591958186	3.97946455400221	1.19403523020173	5.46537106691516	4.87282183759814	4.22659498563656	2.99738359011821	1.79152800064276	3.21350217093326	6.92960435069532	6.16792925264964	6.10868273918888	4.19491480366573	6.32979960190114	3.23386975444067	0.0878514830414809	1.2122439628875	-3.24664287480369	6.90444869023055	3.25260279757177	7.68985865829836	11.3291355293248	8.59569584186523	10.1209437979761	0.966929360106628	12.1872503955027	6.77589362387039	7.91704768196284	5.27707465346934	0.359949723042303	-5.28591146881185	0.118779323556236	92.75	1	2
150	3.68910333352143	1.17293078463502	6.76117689612657	2.3883791136299	1	3.69496689739042	2.02553182793964	1.84833846085792	4.64617217359495	6.26239614738036	4.51608196489879	1.92211182026011	1.62100219160145	2.09570140904746	6.43281634027599	5.17991744231483	5.14209700018494	3.39318427097999	2.61798621529271	6.46656920605696	2.03666795689188	1.85412198333354	3.39696075383858	8.74287232152833	-3.05033961206761	-2.9342442949576	1.87948796997424	5.21009336688412	1.66852392791584	7.44961976787978	10.9676503425171	5.33051390519777	3.89327563211965	2.06492626346944	8.47422785472479	-5.37783097699266	5.73305223605646	2.2144488451268	0.691502389921392	-2.4838512591243	5.22276903804247	2.55822566991591	2.48420267518107	-1.38836075603361	0.0148783150258753	-0.81103523636447	83.5	1	2
151	3.94042121064904	3.56796503738213	2.7869407787022	6.53780959583619	6.12400520761044	3.95464323059781	2.54245447786362	2.17520620454599	7	4.5546862157785	6.65711841801256	6.10699224718585	3.70071282656584	5.88705752473243	4.71822172910422	5.2699701427323	6.44456217379459	7	4.5744526920168	5.80489374774092	4.23979199763976	1.77492664585941	2.64394162791927	3.3638099288757	6.59856824299702	4.45059558463115	3.1996277297379	6.83198996757414	1.84951147836722	6.91998117059383	9.1404023402631	4.31908975709255	2.86146964350621	9.4906076898976	8.35098549520735	12.4837934703321	11.5167614332985	9.28498309916348	5.12467996339968	4.95153325548357	4.95761507802936	8.84861408365652	-3.55379427980012	4.44801677186364	-2.39628911515031	2.09655798729618	98.25	1	2
152	4.34334405303215	1	6.59424291996483	4.82026926561489	2.17784158550593	4.72790971764804	1.95657569131543	2.82542440285088	3.19602366336594	5.43451288384589	6.4501934494182	1.74000986593883	1.24202868827747	2.98405799792971	2.08980656235312	5.21580396222823	6.37199025152651	4.85795371314741	5.59261413057853	6.7641545278386	1	1.93674548876984	1.21564049462479	7.74514752458513	-1.24272631241146	-3.28196982282979	0.930809361137718	4.47873286001517	-1.52056410533338	5.39610335927902	10.7963542516177	1.19102686450713	6.7210472396647	-0.564241945783743	6.29924675537577	3.98669637584474	6.98257496326919	-1.12725821314008	10.8059200897789	-1.39798014411382	5.55646542446696	1.80252020512812	3.66378135591917	1.5135187744942	2.70123459250678	-1.85362941747164	83	1	2
153	5.60721830380864	5.23225091210795	4.75961275748538	1.21808352595243	1.73149688881775	5.88821982454031	1.13371953564035	4.55994150678873	4.52703563460166	7	3.4635190821956	3.69966415185647	3.68188562410089	1.9641478194083	5.58611569307411	5.78398009124319	2.2223754705836	4.99409601339908	1.04322857394065	1.59958236248637	7	1	1.88133780254271	8.88308668303432	-0.884655717068855	-3.32246552136893	1.5574189175057	4.02709362850258	5.61518179620549	4.18129222818641	9.36484886135128	2.36885231212075	3.2344364911352	9.61293501224641	5.95679458162969	0.896318114353875	7.16076442220127	3.71118455976178	7.08137225291637	1.68903122736195	12.3670741372226	3.98437813324256	2.4635189615716	5.55731119425505	-2.77137451831462	2.46253223826899	84.75	1	2
154	6.82088506738599	4.35161507332555	1.97774643833177	4.52161214317165	4.82358778246784	4.71173729226518	6.7049120384949	2.79260197012569	7	3.43583984023006	1.81861384922234	2.29048656977127	1.44689447302318	6.02297051572251	6.62883351918743	6.526289037768	5.26902113048927	5.77691677903496	3.20309358166261	6.18834550148429	4.41376375661339	6.84361588602303	2.9138647637003	3.46075899539049	9.09088380934611	4.0906654572123	8.11525953776582	9.40923204941205	3.76135940135803	4.11398050505053	5.09755055040476	3.3822982520859	5.38121338235939	2.73504341521203	-1.50844313320236	-2.79967623618975	2.17659646785807	7.83865034516248	4.39295454807618	-3.28745429241003	5.14727246219376	1.62288965088636	1.33619084226878	2.82640833317944	-2.13426149570024	-0.940814074195953	76.5	1	2
155	3.82583398462354	6.05603444069259	6.10522231090242	3.44132021936159	1.62254966738446	2.24737135129603	5.98212960806632	2.87019795324139	5.13417822990824	6.10867868333296	3.67067538575759	4.16464045558867	1.85836509395459	5.70334404305395	5.61395306860351	6.48954881299909	7	6.22315617014901	7	5.83228733837493	1.52909712827334	6.45271913869175	6.67420797189212	4.74457974769513	-1.72120850234442	-3.08808299742619	3.94379377600164	1.67934350279356	-2.42993510774447	3.88574699372272	2.59789860405139	-0.719666966627943	7.57847300135433	5.45874170951148	7.99965548570896	-4.61155290640489	11.7809110538474	6.9612691441805	12.3008656734651	-2.32596435725566	3.98898661386474	1.47461004508373	3.47710188505162	0.29662153777348	1.76802938569809	5.48042574927393	84.25	1	2
156	4.2280016449341	1.62226944893669	1.61254025161518	7	3.20487141543844	2.30393392079187	3.65505346751678	2.77744356447623	4.49390859691498	2.62458958024081	6.24024732136035	6.34314384061699	4.85672541317543	6.73021728969452	5.37388145896574	7	4.61150776264683	6.1802284269824	6.00496100707868	7	3.86073811513072	7	1.52686201435731	5.93645792771112	5.98564917406989	5.84931901428488	3.29815624016514	7.63946427868794	-2.04853493932183	8.01138483916987	-5.70178761453604	5.83537858854241	1.01751723388116	4.17084406508426	3.23324475595451	-1.96870122632381	7.32710358546923	5.93819903440121	4.24959340518707	7.44449907672474	6.64660148457308	5.58896246552299	7.45941652042061	1.43762705140581	2.31450294752285	2.16332903102549	88	1	2
157	3.85030237319735	1.6413050072908	1.10591310981546	4.74124491083125	4.47988207415675	7	1	1.96696871434842	3.26702088952502	3.57617815901226	3.3532221968642	2.01677193286837	1.47963028139202	5.89682414779237	3.12913013351608	2.16924839238673	1	5.87738643305299	1	2.48531416645975	2.26257169902296	2.62991510571892	1.82597870795686	6.67779494727956	4.23394717442361	4.8507921230525	0.239663190291841	7.33007671083602	6.69351200432827	6.65415971214145	2.38563640287653	4.66303965703482	3.69052780087089	4.1247200414383	4.40254862779486	2.77308562606098	9.37267165598376	-2.17929791483321	8.95702238819162	7.57194861388671	2.74838915762119	5.11640861993984	7.08080950329419	6.44400704609296	-1.38863601088062	5.60964758377529	88.75	1	2
158	4.98308375799148	2.24030113181233	3.50765201873155	5.80797981268778	5.47146347559813	3.14434466819831	1.73206286902243	2.29071952776804	5.41458248863939	7	2.03222307424817	1	2.1347093252507	6.62903592651382	1	3.79181553177527	5.29330858514146	6.61021366364866	7	5.78312107954492	3.57115572973482	1.35398785196643	1	6.08274643052715	4.67493426299212	5.48716231969516	5.52347693397506	8.28971948931161	-0.0702308119468412	7.4349376463045	-4.08814043762611	1.91618764353783	-0.57688982508132	8.97761902736537	-2.70735377436938	-3.43559659069767	6.36768635002143	3.44994519728009	4.47218659231419	4.56917200661402	3.09228201730463	6.67171101629955	-2.62527935227256	-0.196507554481965	-0.825480359400211	0.254541082519729	86.5	1	2
159	6.04413723465791	1.90009153002921	5.7840807402547	2.54704491140902	2.27486475144783	5.55051230105956	3.91909848312434	2.57797493227522	2.73593220029058	3.62832092520461	6.28768826853845	1.9744577007492	1.14052471223384	6.66896337899179	6.37310178588753	4.87779142612349	7	4.83030063659594	3.4010728892207	1.43360384269378	2.64607398604414	1.13837644688884	1	9.23439393491734	-2.55523067879955	-0.426735421669737	1.43236372545906	4.45088949828072	6.8405212043293	7.93043161010179	6.14068783980932	-4.50911653333722	4.91178008580164	2.32108939215219	5.88652280447668	-3.87969300551899	13.8706594963184	1.25366359871815	2.68526834172412	8.00901873515871	2.32963841600497	10.3326562711026	1.33165348649652	5.20942399866008	-3.88182455183302	-0.757633275853642	88.25	1	2
160	6.6173012592401	5.32033397513693	5.54066128756941	5.63243322874135	4.87761925338735	4.36574242879721	1.11828285640916	2.82659826887909	4.87238575207355	2.48600977046384	4.49089520059328	2.57659834466357	2.46773932481571	4.08257162370005	3.44424871454552	5.5155363250922	2.14466596213199	5.81874560549701	1	5.36930636096106	3.80916940153903	5.51481554669345	1	4.34160855949508	9.0248979326415	-3.29238446623387	5.09546360132413	6.65065553626341	-1.95328615038227	0.42000426988638	-4.30575541755359	5.70941988839534	2.53100616133168	8.11533605361534	1.34687590020025	-7.28100808404456	0.759633583191923	6.46048821948037	5.46316409636822	6.27601250431686	1.11230382581294	1.54484651728467	8.11793721317396	3.49184647645979	9.52952722790172	6.62596076911058	99	1	2
161	5.53297531631179	1.34534901120733	2.95457661999705	6.15907385910652	3.92762157204438	4.62489411202125	3.43793944904424	3.49717999807638	2.17302896573387	6.09888372867289	4.07401450360512	1.65820606278527	1.33115500404401	3.81011843251765	4.79516175273503	1.03942216532559	6.98507086864302	4.67684527409018	3.57733409756502	1.30575168614454	5.11182022926115	6.46991952050801	5.62370970007762	5.44499118760627	5.12265641468899	5.46882876507553	4.72064186771866	7.23418077552536	-3.70821743235	8.52682588620348	5.52736065787869	2.25156136082466	4.50352170220617	4.68771800131463	3.234188815987	-5.26851494279414	9.59907429634014	7.91402219853144	-1.73350837207768	4.04569286428878	9.86224820855337	2.62340550615944	2.14342603435131	-0.438944557689803	1.75745362372587	4.66586449856326	75.75	1	2
162	4.76666343790784	1.18756078211914	4.46488721163156	5.00024107982874	5.19696787630189	6.84458600278824	2.58896438432194	1	4.74091483965112	1.88184127644803	1	2.85674107848329	2.92733376781923	6.26273769354061	7	2.77516255301363	4.22189769121706	6.67037752897956	4.83603849562626	5.36100892544134	4.87961635364538	1.84274547289438	5.47471595713849	6.94250715184489	4.25935067592678	5.73741574013681	3.14099977171248	7.29025654716318	0.584673941852702	6.61248277433158	1.00454697306932	0.014937560588641	3.56859046727729	3.7870855883509	1.95377906676467	-3.85246678436651	8.07270563585962	7.29827762065252	12.5291361870502	7.437434127061	5.48924914341397	11.0053052907084	-2.57222056330072	0.37638479500381	9.39378053128081	-0.0387141018882988	72.5	1	2
163	6.18691230505171	5.80603180509747	5.79576109153421	7	3.96364365040729	2.91479474123503	2.80497969156662	3.40966974310977	4.69456793517171	3.12418355399641	5.22955482538879	3.00455287839355	1	6.40895312900688	5.43034123249371	3.99096804814349	5.14197872357559	1.82631184651722	4.61780091549103	2.74619987366825	4.14965216829554	6.47327255787231	1.00580548612035	-1.43035765665936	2.71013094005741	1.29257917622402	4.56719256625537	2.51837140230868	3.98519762094256	4.70173100612978	7.39026314455653	3.84358567703804	0.893087829732966	3.48582550745189	-4.60299972100448	2.41119555846632	6.03809699499269	1.9581199922965	-4.64939673762281	5.84086206795437	2.59204586524078	2.14589682472385	-2.25353351793062	5.6016659011898	-0.288182314609862	3.49186998768052	105.25	1	2
164	4.60319421547561	2.70635517056053	3.1457800290439	7	6.25941414901521	5.71271935637484	1	6.14687732286512	4.90373502316741	3.5922859693446	3.99659168819493	3.94281822995058	2.57126578307749	2.00722552702298	5.61491062049048	3.18714924682037	5.9447177868013	5.19357509380849	6.85241638058274	5.47754944051585	7	4.52641606731564	1	6.27350069359328	6.64358867182476	-3.59337179652718	4.45861923794714	2.11951063455437	-0.878909930767505	3.07621979781141	7.60339936687823	1.63978012415851	0.195105149507778	5.86921280002274	-3.56834222788189	-5.80837642427214	1.59798397941085	6.25653865917382	-3.11525999884641	13.4312075763631	-0.109613345100717	6.11589080588726	7.22715074418798	0.377386722564906	7.960080826884	7.18306949982799	90	1	2
165	4.5280020937518	2.67373254541686	4.60546180574407	6.36872376273012	4.22611983263383	3.1114646637971	4.33126169337489	5.07092279683387	3.09117816280519	3.13506947394839	1.95766108247663	3.73136987120299	1.54458015776187	4.46845238706711	4.95092834140523	3.32956077392531	2.27277080856165	6.64726746753102	5.52045864410825	2.67655163975016	3.18304677977999	3.38539083992425	6.55614437923423	5.45894102026319	5.55997729289885	6.7706934016732	2.38229787012442	5.87504273414765	0.405152927570619	3.06887885644135	5.83054406321484	0.664172802230115	0.147337858035219	2.14575347800414	-5.12842592793508	5.17994752719043	7.96033085298844	5.33556449925236	5.98643062835303	3.1644561514138	2.86406544120955	9.34383350027931	2.40250893112219	-0.13766293864493	-1.80966284923957	1.52560730392395	83.75	1	2
166	5.52313684668738	4.33665402752245	4.71518585106117	2.34353515938728	3.57215328310466	3.89607595295801	1.51136173688683	2.22714972207592	5.28830121376715	1	1.89456326809177	4.24301820209473	3.94021879149488	3.58626670227314	7	1.13213525366241	5.83171463492032	1.69385471779724	4.90515339888719	4.68562680563725	2.09742677650618	5.97348361632129	1.03054290968909	5.93891615191314	2.26516123898113	-4.21255119013879	3.62794227121739	2.3972043525995	3.06099345048936	3.92786633605768	1.10627690568679	0.874677003540443	6.91824286866062	5.92835290179883	8.61468470894099	-4.23518959787973	6.06756225653613	6.86670817828333	5.38287217451786	-2.93863314343836	2.19457392518907	8.48281444103773	9.4380827642564	8.45119362961922	3.74395426088375	5.68869578321351	73.5	1	2
167	4.76950440514784	2.0872050625727	3.08048669253965	7	3.44084514364411	3.9141474983649	2.70713773369189	2.1547194609826	4.13713489344545	5.95952397336219	1	1	2.16995047938808	3.71369436267067	5.49502269995063	4.81785428891157	6.79866040584183	4.96945485877021	4.46779851641204	1	1.46912090558499	1.05218522920798	6.15013043817475	5.55013251676522	4.5686985248416	6.16696451396191	4.96507151609811	7.64080272617526	-3.55715132255538	9.39683098706335	-4.64856298982444	3.42449833032465	4.24088937109102	4.74294287036119	4.11850985798698	12.1341555775021	8.91200260957708	7.40917335246396	4.05747021370122	4.08906068807413	9.8319340015944	3.4963095046123	8.3344943462143	-0.773315676938399	5.27741215149284	-1.58867220535145	78.25	1	2
168	3.09184710813166	4.22825448874268	5.54963446522809	5.70664220098617	5.24760398525458	4.4372397195918	2.63603378013687	2.83241415051567	4.59869145189852	1.40715507777882	5.88576753424467	1.14546982822038	3.20847677309317	7	7	3.43367858678961	4.53445226355031	6.07120757292467	6.56223098239823	5.39412459849892	2.42564588610768	5.92686830242845	4.58189448162053	6.91199405814329	4.7493466476715	3.48474694045361	2.07565250952806	6.84225848837654	0.814092863361666	4.39285498123431	7.27970350095008	-2.50031376997537	1.74997418543247	5.1249230546875	-3.95141424492671	8.86357037725131	6.32382247700654	2.91214890122088	14.4660591108249	7.14697133669439	15.4729007041829	4.37312686499867	11.7491123377416	5.48147996303557	-1.65629066763286	0.412806358556004	85	1	2
169	5.61050150760875	1.06875503310952	1	6.40529799737296	5.19144531771317	2.05072627084411	3.7393129614654	3.27215686809031	5.67080610576959	1	5.10500109051324	4.69706965421132	4.03753849967152	6.18107114486416	6.95983769340739	2.81180265337168	5.35159048745416	5.0384102935847	1	2.64551379573533	4.44603997224273	4.24402431435402	5.95078622735809	5.88444776314965	5.04901462799459	2.36851943762763	1.56319366460174	5.43693229853497	2.14660347470695	8.68742664008061	10.3545226286869	3.57714992655769	1.9161100764108	3.77970570234775	0.241327535878308	-4.77769492577086	1.06173565408153	7.34636825793494	-0.192761388164538	3.98097883526081	2.01677099357636	7.08214559193397	4.6312838761102	3.51408428666748	2.38329063313862	8.98400135810073	83.75	1	2
170	6.56905341495363	5.83093384303037	6.37227369877395	6.15559701898988	3.88033915013289	6.32773500849475	3.06328866006973	4.3354433820183	6.63662247333569	4.78689250949676	5.22527141410159	3.719549294449	4.8807072282356	1.60402035276397	2.55826605935186	5.40095472455814	6.0149528102291	4.77032896638778	6.92614312686283	2.32113336981151	1.24708902013925	1.76083506379201	4.13987083636974	4.43307876493172	10.8873583511799	-3.26082952865749	5.22898962837343	6.70148828930904	0.935642519651969	-0.158941901506665	1.61379288404879	7.67623589719797	5.07230767598312	2.71108432955407	5.90454040759093	-1.32768797675918	2.74502275758497	6.07083329128691	2.79644468925832	1.94601980505057	4.73777709501612	11.2906125306313	5.90369001126674	7.87059779453322	-2.42433716396368	-2.81594699615661	79.5	1	2
171	4.72952840204407	4.62555842194087	2.40161626604102	5.60591201046417	3.34906902146443	1.09421406054109	1.95834797863555	2.3873055713462	3.30355226677747	4.61615911957234	7	3.61924432437666	3.94244290240189	3.43554635782016	2.61288561846384	4.00464907724299	1.45246424792915	5.61319707727907	1	6.61398130493351	4.66707613571057	1.45667300915069	5.01093079101947	2.86524828662351	9.09149484754723	2.96528576433013	8.74694856678394	7.14441698028808	7.42886654999653	2.98195021785909	6.83697143646786	5.83607652354535	3.72482043219226	3.08276596799699	-1.48790613734352	-5.03180414274159	0.882893919183457	3.80077509371128	-2.10184090282542	7.24227492787953	8.46758344157465	8.91599899068691	1.8962221502258	11.112618381465	-1.14855895173371	3.08373693397393	80.25	1	2
172	4.40632831377837	3.0576125660693	5.09924232636553	2.74463808473508	1.26782896143598	4.26014658607819	4.41753929136586	2.17441469265556	6.11304669818939	3.05199008998303	6.28321514888857	1.31439721605041	4.29770030238648	5.19479464066938	5.44933181709748	4.64832700505004	5.13755227070508	2.25021512707899	3.14931936637037	6.67724706136321	4.0516861557506	6.07433766868789	1.77166814430748	8.04729915245791	0.149055977921617	-1.69508680271831	2.16251776235648	2.97666430596396	7.54817422338381	5.94419951778539	7.34581478312049	2.08764113610283	2.41548303292308	1.54519618734613	0.189590552822318	5.50806205675231	2.97659736415926	6.94990557416373	4.11685734243126	9.05495363396872	2.3056639304555	3.61336301033285	5.90316157807397	7.75790612040698	0.587242334977501	2.03985288651231	93	1	2
173	6.29657889719866	3.99260825601462	6.56661569551446	1.63065052185306	3.2546002991256	4.67974952050694	1	2.18487450222605	2.76632570903562	3.95083284858183	5.99032101417546	1.14166084624247	2.5276463865701	5.22390258250023	5.38430120640658	3.60150405795012	6.73478329895318	6.21364864744862	3.49125566894543	1	1.98776920121216	1	5.31416820138718	8.46156610270261	-2.82638934605656	-2.03605148555265	2.14889187771743	3.88467131335218	-0.22757816494561	-3.51895991480101	6.11796305294463	1.78776049972009	2.63522969440817	5.7548400896035	8.73477087474545	-4.5594812495257	13.6365031364136	0.936178599765099	3.02640920776733	8.42396017041892	5.36985319312554	2.23002241948152	-4.60044269509874	10.7643654443347	-3.42331615183421	-0.342463770955572	74.75	1	2
174	3.33640467020441	6.91883941210018	5.09352526090361	4.67234503486209	5.04291343184694	6.09354633760362	4.89270393295638	2.66119289016918	6.82712810271891	6.07853554274784	2.86058529279146	5.52649913311685	3.89423718952173	4.40315564282171	4.46342262548848	3.64432498834956	1.54018440947174	6.4706670344908	1.20607667106158	4.67536558344686	1.48938194796499	1.8116783554097	3.72945767795115	-0.793912172288793	4.81680631176387	0.251262968519237	4.90647031390586	0.618912860804108	0.488285668249231	6.43105930966883	5.43405285860948	2.11233150663144	3.17574182467337	10.1264260437011	-0.0279903700374005	9.68080104354904	10.6808179794359	8.50203242758714	6.42847039257739	3.67590939692204	14.8337655243893	5.55057386205171	9.89466600817219	4.98890390024031	-3.54254199289071	4.30944342382845	69.5	1	2
175	4.48552814907854	1	2.59626922672639	5.92837700608202	3.69571778563235	1.80510287079081	3.11754762873496	1.72623850257533	4.80793063537758	2.78990705754163	7	5.66202588290808	2.40710518900676	7	6.39221755728743	6.35045074533575	4.35034466995615	5.46968087638613	4.12602077338305	5.04314566712137	6.36772444302547	6.66138661747782	2.24056736082535	6.19294744865603	5.42198298829233	6.6743199843303	4.15628002637133	7.26650880009214	2.36663538425122	7.226501428726	4.04968313984476	9.61955692630334	0.820830352133941	5.94377436834434	2.01053475039857	-1.6372378174649	7.91357183280046	5.24655601385753	13.8629988775449	6.34553813750596	7.37772112540607	5.63533542114201	6.38672329465757	-1.54808535181089	6.14567702479121	1.48702213475	77.25	1	2
176	4.86358593592313	5.76302221974876	6.22620900294682	5.71227620288353	5.54142636470973	6.38527940496897	7	2.5882661171593	7	7	4.25448812122695	3.53603492137757	1.03790023989903	4.71551172708955	6.12474067008094	1	6.49249489018444	3.93308840279309	7	6.20201619057074	1.3684430461869	2.93726237637172	2.92418437290803	5.26617520041073	11.4103978196709	-2.33242811575927	5.38184177808112	7.57339735588186	0.931864789644036	3.90580269264612	-5.36000422467778	4.31362982689793	5.3881556850198	8.4885138862654	9.5145886919693	4.29421276784673	1.16934175700938	5.34268834105708	-1.89778686076791	10.9504687100603	7.06272789124551	4.55244143833823	1.37111894341724	4.17327722847877	3.04248978660826	7.66979956950777	80	1	2
177	7	3.2910206261578	4.73493286921896	7	7	6.35644090593682	5.24594523298701	3.46954073566941	4.23509438745997	4.92428476537519	3.18289976716795	5.83767585458677	5.15873947128274	2.86387988877363	4.9530479013394	3.98828583913488	4.37519664575189	6.94623294675682	5.26628267222991	5.94131999416478	2.18581282889466	4.17404611953802	1.45094152967209	5.55515253471217	6.86655601400232	0.919183625140467	3.87651085788664	5.91928260215688	1.35802949258598	5.66303931889964	5.90390575599441	5.45943307566206	1.53632718260587	5.57980163107991	-0.585133450049851	-9.9685826943737	1.1104310818449	-7.21481069222398	9.99698615511993	4.76108304760182	2.9746449622748	1.19593187398113	-2.62504172285339	1.64831144933706	1.24818268100537	0.441033366198704	99.75	1	2
178	5.11389599725372	1.8150130261092	1.73743093924633	6.41133619557021	6.73913884036453	5.60858838394642	1.50066448269448	1	4.69938930204777	4.72120499821484	7	4.41573924392873	2.19947582859257	6.60291676599939	5.99610882298462	4.89609489886078	4.14349161292083	2.17024828964539	6.09444421451362	5.0235213834831	4.85848053040658	1.24577483668812	2.3028248402495	2.08584422565364	7.97021139161942	1.93970843303558	4.71675750821807	6.52758208613539	8.99345563453842	2.21069819864656	3.03294287097408	5.43110407867092	4.85163826090682	2.8101769544384	-4.43457647669026	1.82714029672922	5.13159227496287	3.96731379233106	6.2362881511924	4.72101888606334	-0.424251346110667	5.66738287177712	5.51305766095522	5.45892604297163	-4.16405500328937	2.9197506995769	76.5	1	2
179	6.14153517356689	4.56054105143289	2.17006515636569	4.92431541854408	3.97093286226958	1.33672278313197	2.879294135476	1	5.00178708883466	6.63347336602311	1.15273654646971	2.7766724659026	4.77766989244634	5.53988178359145	6.69126193726213	2.65080916771293	5.92440575719975	7	1.96877927082871	6.76274313465726	1.02916256489322	1	3.16794635384214	2.89351047557321	8.69224695389828	3.59202720131319	7.35112952523653	8.57649155399548	7.7619294178487	6.44902796666502	4.79839947782338	1.1166482301105	4.55569600635198	2.87869427817892	1.77061816037746	-7.28885727499204	-0.604107852695991	4.58212424369818	-1.80356167058766	3.19712025835951	4.01019260450762	3.21221701304168	-1.77570559835044	1.08592039221597	-0.540868297064206	8.79525637736521	80.25	1	2
180	2.95147007831957	7	1.58109156444176	6.0346308347043	3.26811122493616	4.48522839047011	1	3.68293358345971	1	5.78392665866426	1.53048278876681	1.15220175901293	1	1.26883927663977	5.31595354951849	7	4.8051307488466	4.60417352611374	4.19322541928168	7	5.75907608756331	1	3.08918697321486	9.20564180868515	4.95299700519557	0.112897799003534	8.80157959689626	5.97652264515181	6.28319745472351	-0.638973389721642	6.76398895939727	1.04686812299633	5.99002974060743	0.633402209757652	2.26189401239264	-3.47498811242135	9.69333199101461	1.01908725516582	4.47778197506022	14.1590454069085	10.1835152116634	0.201044142057797	4.72609799554634	3.66258426226487	2.03847319231458	-0.535785312136136	75	1	2
181	7	2.85088775758948	5.81559252745838	1.43416172339742	2.02266560665543	3.74875938277163	1.45933898975099	6.96089001611541	3.3297743318596	4.17058793817564	2.7343178859494	5.51774773389548	6.67715871650907	6.61199907177908	5.97439835321777	6.87599659157161	5.70352729948975	4.74915233215995	2.66928375034152	6.01898674261917	4.47152130487513	1.06248721634099	5.20626503462065	4.39297739552519	10.7055562192825	-2.99551262329221	3.93654627025496	7.64627280989402	1.75040640604848	9.10874824506649	6.07010414672645	-0.265808471352422	1.83864986974951	-3.9929341043644	-1.56793130375448	-3.021920646515	13.413531682634	5.48170907012182	11.9595623535343	5.43152099482798	7.40385023199517	4.28601515056995	2.37611615625385	0.527072962330304	-2.31196968199038	0.603759700348332	84.75	1	2
182	5.43798291183596	3.7265767957929	3.25484807030383	5.95929346855025	6.99190416518318	6.33493974204401	1.1989060136403	1.10930082710703	1	3.78318178868993	1	4.18369322930558	2.24001944495049	2.45314815242056	4.64168960925526	6.64558991542493	5.92948862401939	5.81344050632125	3.3110749955366	5.88501694460779	1	5.55844260125363	4.78660293071205	6.00317135924595	8.35684821590597	-2.44106384047472	4.09542259129267	1.29286713465159	4.70023563141325	3.31803889937242	4.86618583769704	5.78321851611087	4.95804767922172	6.88005294260936	7.70504393956274	2.94862562813015	4.25762062597349	5.06783864471709	3.61628881887959	-1.64027345219386	-0.81141226894479	2.2218028132123	6.7172326513472	3.42824256493905	-2.00861831418131	3.16308238622862	84.5	1	2
183	5.47418883242299	5.17327115544139	3.99377156034862	2.65050561380468	1.06701276108944	3.61620871521444	3.31079017732477	5.33300037958732	7	3.20060820007287	2.13152993213933	1.95833196475913	1.0282378995003	3.93901401402535	6.4584225348163	2.4342057900178	5.27738041439623	7	4.58732751280113	1.43500775812785	5.566707451168	3.37861684828368	1.51507725231139	7.05393023983061	-2.32153742039707	-2.21482953665423	2.69352930555765	4.64035329365264	-0.771242662790337	4.75582514227075	4.11310687091935	4.48916197907657	5.68460531174439	-2.48951823022531	10.5837610497442	2.02484846513609	6.66545725663523	3.62862066966117	-1.46359224826005	6.97922210256343	12.0061399383998	4.27909302958025	-2.17091282223497	1.90682577714935	-1.49612244037794	10.4243189263792	72.25	1	2
184	5.06058438881319	4.61657806007595	7	5.40926099803785	2.75752331994297	6.46022798851398	2.00776147394893	2.86535871294543	5.8990638881622	6.16652363790543	3.31460907925564	5.44408770623784	1.69237011721792	3.51976032638152	6.27135875322825	4.15148648285151	3.99951056061854	5.64886573542825	6.16653276236501	3.90604142151764	7	6.91470121482718	3.25808483697098	5.65216333329576	8.22857710067925	-4.03302460508285	6.3362676715611	8.77375685255404	1.22487036949968	7.942799419032	4.1797469796426	3.56774832679191	3.0134686894459	4.39963344439089	-6.80822205304811	-4.96921164003925	7.79946514599718	5.50410496087747	-1.9056058921453	3.47850918818291	7.50507191497485	7.08571447762114	7.59310022096772	8.32303808894579	-4.74740531351421	4.99930200942435	71	1	2
185	3.76651595016111	2.39223098343087	5.83742610434863	6.99793869338926	4.70140350794405	2.131552121357	2.04166615944218	3.97209144642257	4.95720700217923	6.19189149549463	5.24656153242084	2.92996066877858	3.22553149190401	5.8036657556494	4.3268538377064	3.80601757484096	4.08706193685621	5.20455564042736	4.54954947007091	6.17119719495561	4.31694096072304	7	1	6.7475661398554	3.99448647232535	3.84844629511791	2.85797088580063	6.71609275316413	-4.02898616070609	2.62290977932941	4.00811626400442	8.20274566640284	1.23341999604769	4.06350195912469	5.32970714293555	11.4559304089092	5.83308488354153	4.6719676412321	4.53889475434397	8.22072047437977	5.23506206989331	4.61843994576217	5.46028666626402	5.21939896191813	-2.5689041840251	3.98882059305324	89.75	1	2
186	7	2.78287537700932	4.68018413262447	1.16115490025775	2.10120592386551	3.16531602698568	1	6.28965921356922	3.92514179098989	5.3118865607833	2.94109661958397	4.25519894490844	7	6.62115697073116	5.62306323428394	7	5.92035597197699	3.66742781187437	3.77325142964142	6.29716415974862	2.1563158659624	1	5.37475561162563	4.27262664202511	11.2630483419988	-2.39593389563353	3.86990543915546	7.46153331027169	2.06303706027055	9.89648839878067	11.9810988596851	0.788249465133804	4.20640615097256	-3.53334979019507	2.237903252513	-0.239900192377947	11.9355055898937	5.6621041921277	11.4904420210755	6.01827597282788	7.97446560451991	4.92425745679431	2.11753488023025	0.660375296325973	-6.08025576554905	1.3523861380352	80.5	1	2
187	7	2.12565310350914	5.41744486301596	3.49249638104005	2.23500868234941	5.61057695943326	6.39673039069789	2.10714287580421	4.26082000472703	6.43407131458879	6.15190605335062	1	6.18100482833961	4.1334085259565	6.33614077987217	5.622910312847	1.73998350126226	4.13826623654572	1	7	2.15646760350557	6.0662455393707	1.8566704223055	7.18509604682346	10.7848597207212	-2.63223184724859	5.38155892706054	9.39302680405087	1.27226451848571	1.23578910731302	4.89103591647904	6.38386172694823	2.08906294939142	2.745473556168	0.321411023331907	-0.713881239872068	9.30612777682613	13.6003666187626	3.98476122096001	4.88776015978365	2.77010563269561	5.90525288500844	-4.26942480243604	5.52354329449842	7.58441888012214	2.55515011532322	63.25	1	2
188	5.32396444384912	1.58635732959746	1.84059355378838	6.45414296890696	6.84406220799952	5.1636993465107	1.97133098713013	5.09272042951411	7	1	6.46372642922461	5.56787614545497	2.93199111152808	3.53140823090688	7	5.8206203611428	4.7298481206888	6.92953685924336	6.55930040100781	4.37078453982567	1.08564605445028	1	2.32487890818618	2.21905104645125	7.44957745723774	1.89259077411396	3.38340401695285	6.23429123655094	9.07295422385317	0.336714204222326	2.90336715266318	5.41305149008094	5.68346176112649	9.55930218592585	-3.65287616640999	1.81619528777663	7.7472907154173	6.24459089081331	6.55342962335561	4.65226297772006	0.157764194795966	5.51534129910072	2.33247111052293	8.62646690664388	8.06615478612398	3.44970813287646	63	1	2
189	4.67888805102248	2.51594646737362	4.37043901932539	6.62568064374892	4.52038893753381	2.92643131266823	6.89155629401723	1.93008616451842	6.18372439910976	4.21029196230552	3.03113322285934	1	1	6.83736202258069	1.09142818870068	3.96179986534473	2.52718953088787	4.76834436605644	5.84830529769249	5.80961854599635	2.37523872058091	3.78526872507002	7	5.82821709690468	4.94386372466302	6.13275081192093	3.15460588722641	4.01419971260099	4.64757093673938	3.35853536151029	5.12811615068805	0.882245280346842	1.39036025103505	0.888000955446223	-5.33930443320968	1.8396980592272	6.43871222550489	5.8457266845614	4.40007072031993	4.02976622503859	0.854286609253431	6.15521534485414	4.78881643035069	1.07294864269045	-1.8584057112153	3.72851627464062	77.75	1	2
190	4.45241111744094	5.3482411798457	5.45223936855028	1.15570968084881	2.06289174249972	5.36576071325953	2.16287216496361	1.39128582925914	6.78002249212142	6.76269662545283	1.89470707015009	5.37797943944911	1	6.71124335527247	5.22174518979855	1.26818277341158	3.66062620341108	3.55848865053882	1.23966223864462	6.37831364378475	6.13334172113384	1.19820125538558	3.87113590856517	10.5204250627424	1.76888607627063	-0.408358253617949	3.96653104005403	-1.81626150089754	2.07459142800365	4.99801936996033	5.81121249675769	-0.265769354735689	4.59586904353835	-2.71027344509833	1.08162397387088	10.1282596150071	4.0371356198811	1.62346525930842	0.0382630043409954	7.09634039820567	6.21181845907792	5.45391087011914	6.9767811790788	7.65796265476967	-1.16703978078922	6.21703852622408	76.5	1	2
191	5.01257788420866	3.0947387376749	1.46065319735135	7	4.79025638603988	3.83505447824902	3.29848893441002	1.24100888327689	6.99401583886694	1.67904076763478	4.77881397706377	4.03953242775965	3.85419014379299	3.81547837467848	2.83015088145797	3.99985348715749	1.3569394725122	6.36015830530938	2.56775327749287	6.97564365558206	1.39535978829971	4.72385148744521	2.94800129109617	3.5807859050095	6.39364316548776	2.08893465600648	3.82119752224936	5.68233633523159	-2.67809092230918	1.08039311963313	-3.29593305655733	3.70998980976341	1.38019039211119	6.52626138513305	3.42742646412703	-8.50684429853983	0.238853067436605	4.36326953107675	4.65838463638932	7.84515045180687	6.53930307896636	2.76331244231538	8.60120566486033	3.03021899705851	8.15434792707673	8.33191118417471	82.25	1	2
192	4.28142113393396	1.07964420993642	2.82886317827639	6.43984676922247	6.17735308651975	5.27030725313945	2.86189714807872	2.64086510051233	6.13909867454953	2.66702904840152	5.42061936404612	1.85606994288197	3.57829820121936	5.93592058924521	7	4.39986443806612	3.31606312838828	7	6.47174640513047	1.81892034463021	4.08351493612322	2.02824375947815	5.40905499920292	5.84380056857482	5.1481804919279	4.36144668275768	5.77389311223061	8.54572143778475	2.20594869646359	7.37602608712466	7.39794292605827	2.307104591799	0.669573358420214	7.24426558670437	4.81856454164846	10.9507612534685	9.49988808287292	4.93407058754553	3.49533948348679	11.3683130569352	4.0913979686777	5.23556958966246	-0.731974529669606	3.72548594507703	4.6538098168483	1.1096529582757	83	1	2
193	6.15006427920115	3.64211210222494	2.56605850219902	4.94470248545507	3.33971004184445	5.63934989618478	4.84703022797026	3.40604633918634	5.47789361604821	5.72300577307496	5.90411287589561	2.18538343580684	4.2414307494662	6.57867339234691	1	6.8885895480404	5.03405106951494	4.06379089564955	4.66061549015929	7	3.69129125056307	1.80696907030812	6.31528539480383	5.03275754949041	8.83894419052642	6.84015582022057	4.0928742371125	6.24961216758472	1.61478311625053	0.471020071416809	3.03822659058813	1.56332110913218	4.49822238226649	4.62285981891931	-1.70114531334992	-6.9019020706115	6.00690582209653	9.28299823200006	4.36189878815054	6.46336745783619	8.32480676766001	4.71524324755476	6.21533484934938	1.80293370628025	4.06854501328564	3.39921391754343	74.75	1	2
194	6.08874692757109	3.34656885028354	3.29099072385994	5.49067612032977	4.72665627660235	1.24298396178059	1.57444327657797	4.85520532428817	6.99984777431828	5.46385935174559	1	2.69615705022327	7	6.06530688044975	5.65053753497479	5.3211950352414	4.55309620164656	6.69722395097669	3.68714607727629	6.36422802219587	1	1.60314013965765	6.01163960768466	3.28855579897607	7.95190207467978	3.08562947886268	7.21457229409111	11.0838687641181	3.33954980882885	5.72310199368297	6.23361103759739	4.22519063405596	7.16444795479082	3.69431494419476	2.31938823147899	-5.90790281796161	2.16905583444181	3.49578964002376	4.76416458905328	-0.504987041823304	4.22880525821834	2.71653580078238	4.09893696058404	5.99482871255153	8.13210939215707	2.49220393300771	67.5	1	2
195	6.19825655043901	3.05362321085056	1.02309803694478	6.6791146379727	5.76239812667593	3.58074931552099	3.59255848507045	2.05449536797219	5.99215348929294	2.77497162965618	5.01723152357308	4.96833273243791	2.36402590089314	4.21778553377702	3.00169197397725	3.84597102977565	1	6.73944759434165	1	6.13067180753389	2.44013265328405	6.50877346487053	1	3.35823536502853	5.73635100860142	2.34471617618818	3.52957029570442	6.81531674418627	-3.11337890228848	0.0997282074865246	-3.66142691638542	2.97640003889561	8.93028585580975	8.36522385731649	2.33357346340149	-9.9236081748143	1.61462274758201	4.90268501543255	5.20329624662686	1.64888701718946	5.96408603160575	2.08212446301336	9.08183246269215	5.13641333220154	6.79456907556053	7.99900942978958	100.25	1	2
196	5.59830816210559	1	3.77486952209783	6.36197777356648	3.18907152213443	1.84342975955535	6.62091136076917	1.94449539310147	3.26231755975205	6.55212817930517	6.60407313332984	1.98132222572632	3.99623171380276	1.09344983004124	5.67132474083704	7	2.43690942621217	4.4404050543654	2.55432215187558	7	4.21957980672434	6.07209613098344	6.25252406991938	4.51902818202905	7.41313911769723	5.51737134205775	4.05484069811884	5.67477505994036	-1.9454282172328	-0.154928841450389	8.71711815714919	1.49406283995141	7.83716912563332	5.55283907482724	9.22029592421536	10.3282442357648	9.24400152272731	8.44244476463347	0.398650275590504	5.98209325087437	7.09837796921411	1.605770400544	-3.55073735520386	5.52377514061916	-7.87859910860766	5.4489283258847	68	1	2
197	6.08657893916328	5.29496441514755	6.32333826539518	6.29786487647604	4.77801737872907	2.1691935211082	1.93464339561975	2.31501161276781	6.18998076051901	2.96929701566328	4.3420115999016	1.3765610411043	2.69669758769429	2.68368475798815	5.92579506025798	5.87212615160421	5.25067343405311	6.48073121798324	5.41963797681474	3.71047194266497	4.3664555658204	6.92654215874202	1.968536391991	-0.393093996374332	2.67638341487736	1.33977714741602	4.15306194897964	1.9566859470454	0.536863930413636	4.24056646024624	7.33773161173408	4.93760497375033	0.998866525443554	5.08205946930737	4.49455722041584	-5.68710005695229	11.523573459083	4.11853820638383	-2.96916106051154	9.08753452911615	12.0269731299547	2.88108727463736	6.48095921189729	6.42451954426672	7.48253106978814	3.86444394522376	68.75	1	2
198	4.90279356424114	3.17320756184569	2.9247126587225	5.70752910016847	3.27204512059072	4.98511997056709	4.80322662224985	2.75222990903926	5.21069771689814	5.94508873873495	6.11727680023303	2.55130434953985	3.95924449079719	3.13719268577703	1.69532438324999	6.36773275224455	5.52955482166884	2.70200214087248	1.74157246949074	4.17777078180122	3.49051547689502	2.72420557283214	2.63258992301089	5.3892830065791	8.90274072921408	6.95227614978536	4.55836774806571	5.91459639695272	3.12214480203491	0.79473493931137	3.67948137214804	1.78456405302173	4.2986609134554	8.57092577537665	-2.17776301018741	-4.33842932683879	5.1521752141495	9.62086230658893	1.66305426648051	5.47096728505586	7.32931173426041	4.41913198368903	-2.60599016762921	-0.83468280113084	4.39346333077731	3.38363783227043	61.5	1	2
[truncated: 5 more columns]
