# Supplementary material for: How Are Mate Preferences Linked with Actual Mate Selection? Tests of Mate Preference Integration Algorithms Using Computer Simulations and Actual Mating Couples
Source: PLoS One. 2016 Jun 8;11(6):e0156078. doi: 10.1371/journal.pone.0156078 (PMC4898694; doi:10.1371/journal.pone.0156078)
Supplement: S3 Data — Long-term couple and agent-based model data analyzed in Study 4. (ZIP) [file pone.0156078.s003.zip › S11/Aspiration Model Data/Aspiration Couple Population 01162016 080531.csv]

	trait1	trait2	trait3	trait4	trait5	trait6	trait7	trait8	trait9	trait10	trait11	trait12	trait13	trait14	trait15	trait16	trait17	trait18	trait19	trait20	trait21	trait22	trait23	preference1	preference2	preference3	preference4	preference5	preference6	preference7	preference8	preference9	preference10	preference11	preference12	preference13	preference14	preference15	preference16	preference17	preference18	preference19	preference20	preference21	preference22	preference23	fitpoints	sex	algorithm
1	3.38574591293092	5.89530815675456	4.99628999318109	2.52444055458862	5.93918412160311	6.00815554491661	2.54346221185004	4.43461785151875	5.2317701647184	1.54799540213231	2.90959782823188	5.83006284067805	1.56100379348433	2.51714438970577	1.77987311366819	6.09109895312177	1.16433988511951	1	3.71065317887546	2.1783474074134	6.78380137739019	7	1	5.5579134119813	0.00940414636532594	-4.94048347636054	6.84134579433069	-4.56456028584713	4.00763677832523	2.37069253145017	-0.701064606902106	1.84051006442023	0.924625476570998	5.46553904797532	13.2460850543448	2.63782882436586	-2.44347186976037	7.73169022563572	2.22963722051346	-2.86916712979222	0.443667867353841	0.705333301059276	5.02709388705562	7.96253459264246	7.37699161073555	9.46084906742505	95	0	2
2	4.25787829240683	2.82881918255877	5.30303123125798	1.39746143538921	3.57430521845613	6.61478979391235	6.35449428538073	4.51418274420485	1	3.40668774813855	5.88625926717552	5.11420122583455	5.2850641739593	6.84513044292855	3.33903140571567	2.84503975086677	2.77924134909256	1.47127888451361	6.3054880235561	3.13249628762745	3.62773957357815	6.10808053934633	3.94344929926915	2.38997707236764	6.06712993865648	-0.992419339414896	0.157910054827745	-1.40828083377024	1.47808917683349	4.9966546420421	-2.24015580773169	10.3523201438681	1.28413834328404	2.50172996917837	-1.9551194101309	3.58709610661307	-1.10632311769992	8.25446474326141	1.5073971002959	4.98708445321877	3.08880038707717	1.93104390653604	2.92223777416079	9.8183505601412	11.0103389902239	-3.32882417284555	83.75	0	2
3	2.15108461363868	4.24186077082295	4.80305650754009	5.06726956272064	1.08232049464291	4.91977028873891	6.00339584271001	4.82473921610651	6.07446548653527	3.57786788997551	1	2.93405313826491	6.6537107316274	3.48560466666221	7	4.00437316979594	1.56274561865857	2.36818714828393	5.47799641266267	2.85996760531944	5.26016913786202	6.9501972173661	2.0680673570006	3.94204620828326	8.1853692334498	-1.0157333378105	1.42827719253337	1.08792274684366	5.28920499168301	-1.02571843985933	1.45786501927565	0.799907194717059	-2.60868007764607	-1.08051048600793	-0.148554395000195	1.1306942585078	0.264442100950725	-1.47616860724811	-0.442591215227834	2.31536565973442	6.93664281715211	10.6912432861217	3.06030999706562	4.32075687304114	11.434118605869	-6.20431471810483	102.5	0	2
4	5.81594786196969	3.51958944804673	6.47621189590947	6.47742516530718	1	1.87351444748551	6.38548512626512	5.95401624061568	3.19045277330101	6.1461884028126	6.21737004892928	6.14398328662547	1	1.72493847254481	5.58047732465927	7	5.91526711285089	2.72796179575867	2.62317883129138	2.83010832123098	3.77113126465175	3.60414293027935	1	4.34616345586104	8.4442937771893	-0.00669724338781888	6.07077374170589	-3.10706478673721	4.24861023223613	8.01486568421858	-0.0440708875720036	7.03769398952571	8.97089334589079	4.04496489521772	5.76343242728995	-1.45605368269547	0.426833862017165	3.39095658786881	4.98565576334807	7.68063874340603	3.39426236564294	1.68535547060013	0.73515129635988	1.6509555515746	6.85696894901727	-1.18376736775636	87.25	0	2
5	1.18484556680325	3.94808544546739	3.03162500703376	3.39371433545031	1.66395060375542	4.61435214201692	6.26615965600501	3.70006521625967	5.1870664998205	2.16564081266371	5.36997432857049	4.5442670583556	5.63257528672997	2.21461707420035	2.05690709708001	3.42974642669588	2.41233245922627	4.01369262539048	1.46648599716628	2.55916782992592	3.21346397212097	2.46810612572567	4.80514814096268	2.09090086764275	8.3679658739987	-10.5192200200352	3.9952988251599	-2.69030240456289	2.25959243922809	0.772063060534399	-1.33808108810643	7.23254111641353	-0.863631472202682	4.11815401229963	6.81324299928199	6.07827999162881	0.133318782451716	0.776969757991251	7.55687238043056	9.9040222837175	1.53875178744179	9.83476558055527	0.183959202168429	3.18274493354027	7.94632337760232	1.16137780966966	93	0	2
6	7	6.46815022479071	5.72033275230607	4.10600508276221	4.34112873950188	3.35992810569201	6.35414040964647	1.38113120967443	1	5.76452295013338	6.549528671691	7	7	1.83660559193961	3.56932630496784	1.37354011877327	4.44164840590897	2.8262541459949	4.26816356579081	5.50400183985622	3.40411669143096	4.13130671641321	4.05133016921708	2.88089643159381	3.10521176515418	-3.83232550370722	-1.52753342400904	-2.93397609583088	0.125024143674495	4.3687181494425	4.90158433873068	9.72416511765436	5.98818144188663	5.68074781147475	-2.08654857785513	7.14566570321118	0.727929098486767	2.25996561460395	9.11498868166048	-0.888925963116658	-1.88913018869155	8.16458415487989	6.79054391390071	-1.07285728266924	-2.61416645633018	-0.32835264602672	98.75	0	2
7	6.02271858289068	4.50624076140754	5.76807426058469	4.24366707955251	2.83527485446738	6.49746104265811	5.73066252485169	5.06518125096162	3.2506256490773	3.79000586492838	4.00496062792986	1	4.91858196720315	3.80508971127665	5.85443437836175	1.11985514694192	5.8241343537432	4.05872099178135	5.48066801394273	1.16401773388187	4.772525333914	6.27386608984311	5.49112208980999	2.72370229158652	5.24829822689631	-4.19501204115485	-2.0446376368821	-3.84875138492675	1.76403894626303	6.25517483791368	8.40224996029167	8.50228283655287	-0.0624956965876795	-0.539236512591292	9.54607638071247	5.34797450247235	3.76373670315514	5.1375488488763	5.41958423575038	7.82833687938854	0.572207941666488	1.19082334845796	-0.334124405674691	8.5718221115172	-1.17185693401534	-1.40379972619865	86.5	0	2
8	6.99110275945647	6.69385519625362	4.66500249663839	1.6143588192989	2.15873284771312	4.43635837955969	5.89101895504707	1.46253862870455	2.24659300223752	2.74931308788478	4.77125687112835	6.39788061391391	5.79920799111443	1.27397506695765	4.41544775173182	3.67122480393783	4.87148422812293	2.03890311902926	3.19321729076723	5.6143490163862	3.15709996605366	5.14848881689713	1	0.549223238998371	4.79817541869723	-5.14493457202172	4.59346889253413	1.23756413092022	6.37028058473942	1.70892705731869	2.41009726239894	4.32619306997922	-2.39987334350506	5.06425964669486	8.22526222846273	5.40040048679937	0.435649303565396	6.27393122587991	4.65272213730926	3.90213410680115	5.0318262597062	-1.69903255243535	9.99973182565536	5.56795300108097	5.88805683927176	-3.93702589319563	105.25	0	2
9	2.67095223548488	1.9611333621124	4.14671465988374	1.734793774574	1	1.94259109351752	3.19494230037978	6.42492601680325	7	3.81190960425181	6.77939640454515	7	5.54035154238692	4.57466877110432	7	4.45753981084373	1	2.20335688258365	2.43666341851225	2.24636519200728	7	4.06198057294265	7	2.73654872368583	7.9313445616524	-8.7191056781978	3.83997698872787	-3.85984892590744	5.28160571254729	4.34733659132488	4.73085134120158	3.24280191283087	4.27284664706639	3.24768247460334	0.507057785250739	-0.800094198591988	0.285128033614961	6.68872267171869	-0.678115379474965	6.10868736635413	3.87038067633811	5.96628408775628	5.02650681808513	7.30913428906337	1.39575330766864	-2.8892695919109	98	0	2
10	6.83887669562126	6.03406506207354	3.9097433008111	1.11277637003762	1.89741247322661	4.68279872051854	6.3273845108838	1.97367735573471	3.287253901682	2.69833830850068	4.41347050300258	3.83196761080879	6.15057901831187	1.68925177482885	5.8351539145977	5.03654992320661	1.38708245735129	1.152525351749	1.30403075951862	5.0494798679386	2.23059426958123	4.76596015238217	6.16063607313956	0.805175130746673	4.71648231689096	-5.14501014631812	4.32481029382995	1.84855636993778	2.82379791425089	1.1133117585573	1.8547208091755	10.6430975403003	2.15923616303791	5.1438381901113	8.52184747774369	6.70343485584867	-1.72785289115674	6.83477388682673	3.08142920554843	4.19313981444833	1.23758127152658	0.0566008031077913	-1.49912554389402	5.61492338260507	-4.4369036625995	-3.12196962963961	96.75	0	2
11	1	4.83245988308502	2.10035398302277	5.43305523359463	1.1472009143032	6.70537496160456	6.72999447396765	5.10854579251882	2.46190480147792	1.22179623174119	5.83848157542238	5.56997900003729	5.17071660942531	1	2.12601801484063	1.88703543084668	3.29639318523956	4.31117290099469	1.84016929684077	1.10819360183982	1.58951177036824	1.02859994863705	2.45271546734802	2.3528826292702	6.10504058686292	-3.27080842014735	1.62284396892251	-1.19821619681313	7.08517750884851	1.88089712729848	2.16604321639249	3.89768805765802	-0.36133975977358	-0.0414528296565793	8.61198633149962	5.59540274506429	-2.85971242775024	0.680031314526838	5.05008486393127	11.3037303832228	1.69226499775033	5.92639225106819	-2.5783018685166	3.15237256509773	1.92605600547405	-1.06581435196592	91.5	0	2
12	1	4.5874868659377	3.07734347530879	6.80814123398792	1.87680613664632	4.95865981502688	3.5254307629455	1	6.58829633302237	6.02081486814603	6.35129590854446	5.68003170168581	7	4.7434291762497	6.17222719686053	5.38434318422552	1.56795592169238	3.65905116111038	1	5.85417654817874	1	1.79173829816213	1.51593718969045	3.72360554281638	7.21304276366149	-2.64243567255697	3.02392369120665	-3.1166499600724	9.11657952630651	4.31691360398206	-1.4336880944492	-0.484410040310608	-0.776322946931969	6.34877217160483	0.207775904636708	6.58880277028276	-0.699247836225431	2.00307213323287	8.95508523740797	9.22782765236169	2.5408201613371	3.35284446066773	-0.22823074882921	-1.40808628844129	11.1170550905812	-2.17684791563922	105.25	0	2
13	5.17739246424387	4.5844607714418	5.9212709858278	5.60093699734163	2.04674692766551	5.0334909484251	2.7586582685149	3.10936765000238	4.51054827107671	5.03094122769242	5.54797268592723	1.17097473498844	4.86016494769035	7	6.15030323592896	6.73019316421276	4.17154056828907	1.2561467228942	1.21493958803917	3.52349508001513	5.32428415654984	4.85938175393546	5.55531687636238	2.69275400663993	5.2726772251469	-5.75329611203601	7.78180383410282	-1.72582364738851	2.45055083894718	-1.22710809339727	3.51153002886047	4.49720722796013	0.745452378280707	0.874871892931835	5.2170967984612	8.71150754127972	-0.927393120606125	7.29504580730859	6.52762447500907	5.72334119847542	1.08562062425866	6.40744869575092	0.346894798184375	2.98560968141365	7.64911467415939	-1.94923983951418	108	0	2
14	2.57042683156279	1.94953886658265	5.67495549330743	5.12185050027352	6.65669377169778	2.86110637285941	3.00608861738917	5.32138608071807	2.04661199644726	1	2.64203396829643	3.72915960514632	2.29754745822063	3.1229826993043	3.21455140222698	1.16601116961928	7	3.06624520296817	2.90432562602764	5.95104720059322	3.90061159465394	5.09559633323483	5.40099786071488	0.746798559612303	-2.30986430610495	-3.90494780887245	8.13623160320772	-8.66900548378108	5.97917443124453	6.3065946803665	3.6096120590594	1.28547239090705	-3.38523469204682	8.8069847335411	8.75552560483097	0.335556956728171	4.34004420728936	3.73476280167262	4.79046082736646	9.59062934931539	2.44702237702626	6.39621180840163	7.36773509908376	2.56943121678017	11.6660877010247	0.176096139617393	86.75	0	2
15	2.91003077671215	3.58719638203744	4.18884583752812	2.31546084705621	1	3.55096091877836	1.71964773349538	4.96505843615257	3.45901870231741	4.35271429299601	3.97884412309014	3.68463751192913	3.90278329581792	5.39624811398887	7	3.93893657839183	1.59533164035922	1.57847420691154	3.43980300211021	2.90059933864096	2.01304772029569	2.47069762002515	5.98759294030901	3.00842316228571	8.24676819472003	-8.22530566567576	4.44353407835588	-4.13375496315394	5.94985490453084	2.69369031477005	6.40967561386742	3.28231899829879	5.56370880756354	3.26298139275164	0.190343334347837	-0.955685942424507	-1.62397394825808	4.71040566152152	-1.08691612860296	4.4024769465059	3.65201345040067	5.7826435210227	5.32090220928886	6.06105367897493	2.25111818108757	1.38393765961153	76.5	0	2
16	4.06043130442967	5.68289331243827	6.53414333809072	5.69599821051315	2.4088378304348	6.59756010272071	2.45814553680606	5.82426523982449	5.16276727897347	4.62809275024156	4.54639658893918	5.04512526255117	5.81766491227816	1	6.77954403160752	5.36774447211381	1	1.02612828166036	2.11236340312371	3.69395274136883	6.23862017820026	4.6736641639732	6.26422877031629	1.9778030010124	7.17350087157119	-7.0252529429136	6.77210561638168	-0.78564092918328	2.53107990073859	0.989172812819923	2.83912524375707	6.15661566275517	5.84304171931939	7.29291819278348	12.1295991340742	4.97474791927681	-0.278607415776388	7.72617966092368	5.3934090786743	7.02675546549835	2.67543685169616	-3.29806334936963	2.32589262818743	-0.968867672638851	9.88007582469697	-1.58017549366007	98.25	0	2
17	4.17938324112687	4.70587454207831	4.14824626946855	4.20844114894338	2.05344637907519	3.78486721323642	4.15442132626762	5.51413643764572	5.33020162342626	5.08416960409034	5.56980846639197	1.32901474534561	1	6.22951228176702	1	3.14279780376988	3.06088277306281	3.50274623361618	1.26450810096923	5.80341659704986	3.35975081971325	6.94178371089675	6.70435228491593	3.38065149304864	6.7314769647587	-4.64317025501205	7.05238387529762	0.161354903780632	-0.337751594341837	8.89684330151872	5.8432505144539	8.87989988929121	0.490656201644183	3.83807688397351	-0.435085750210257	0.328546852168374	-0.0414784596554073	2.21289757815302	-1.38075461342652	6.30860080165364	3.13229774631047	5.54550936203705	-2.59980599966767	7.28585655579223	2.31199770026518	-1.32274553919665	96	0	2
18	3.07290920983881	1.06770592940082	7	6.78720378755702	5.815381277191	5.25445537265225	4.86590254439502	3.37522308274538	3.27553099813315	1.67175403243356	7	4.34333276525102	3.26167835202832	1.46411594686347	6.12003767900041	5.98294145053951	2.61266731712176	4.72017681515418	4.28842024563022	6.69227349657219	5.17978975199318	4.67369473333028	4.42867312081745	2.69157827223964	-6.48770204988238	-0.770960674440054	8.18632261462919	-7.27786023636352	2.27586686407242	3.21949907916575	-5.52687858899418	-2.10183131049731	-2.51307744029918	6.20790502666096	-1.29117627492352	3.06451679404607	2.07396759191438	1.6499363639404	2.87677586394034	5.93823782490065	3.45480768826759	3.10674625828197	1.38094401630336	7.0766646693722	-2.19904647387785	-3.22291785068205	95.75	0	2
19	4.41882347998759	2.75805594404142	5.40366380071707	1.2244273348806	2.31903437449972	6.54897310582506	5.89685074227395	6.03818885166847	1	2.48426699923534	6.43067437344985	5.37271920346087	5.84201500667227	7	3.15366007097201	4.0493735929309	1.85046554533567	1.94077111743454	6.09523434816734	2.48702081702521	4.82905343697795	6.29541947213257	5.06958797419911	2.82050043748661	4.71868359143842	-0.895657391384787	0.313489964896745	-1.5284618936632	1.83862838389261	7.90190217222313	2.4240018250865	4.31832293712754	-0.463864724809291	2.38121197993524	8.70614447130196	1.5758901060587	0.800835855242202	7.45518823292737	-2.63176498575342	3.45918123329997	2.64355932838527	1.96560320633695	4.39118932191242	5.90868863763769	9.34588696206218	-3.86702903813169	93.5	0	2
20	4.4801740154058	4.07213924174344	3.75179842526242	3.87146173605671	4.51661987155287	3.87864701482841	5.79596501213937	7	1.14284743045509	2.79691197347469	2.65340882257	3.59426166923753	6.32609767906774	6.58295723328945	6.29353545890518	2.99337058854959	2.89010390340463	3.72712509942313	2.30059628200868	1.33853518256939	3.45209091084639	1	4.31553374018977	1.58883421652715	1.32273293408708	-5.91594252928631	7.08364753556819	-4.5132722878152	2.45287449660224	4.37438473235417	6.6976597209645	5.32788981678798	2.46050057106389	2.15647925900853	7.07456473075012	0.240198370301704	3.97888650848117	0.250798589573458	1.4496316647976	0.473427941680106	2.54711181188568	1.90798424437688	6.42460237751518	3.53918583494978	7.82860350525737	0.104708358447512	87.25	0	2
21	4.1268145740319	4.49029873106031	6.3651925726822	5.97188618547315	3.04598102181873	6.55982105913261	3.69543119717726	6.7050326298517	2.04956748283146	3.04155360552101	4.50010613659947	5.36218151957516	4.49143881683374	7	5.77658735927477	4.78647300665275	2.90658552815673	2.06940841825334	2.94978592609536	2.24803345389498	1	7	2.71865495449042	2.3955745972469	5.98982943401689	-7.93553377817613	7.38007940951633	-2.58653331476416	1.72607721611048	2.43566281349342	0.628635304413047	5.58132404081183	0.679164817852452	2.22004336242259	1.17380136538741	3.36768985319211	0.232684883658073	6.95021124319192	1.7771723716775	3.38473688163992	-2.26454298775301	6.07281937675246	6.24346418255283	-1.25402962587977	6.57694555140598	-1.59948642069573	99	0	2
22	7	6.15076221523824	4.98938074362995	2.32932891331288	2.03199794318273	5.64359770193246	2.86561607578321	1.81126283229389	6.12912343897359	1	6.08031520933842	6.66233548963393	3.62840084611497	5.70664978866593	3.18611285138332	6.44753650404232	2.85780157937302	4.89853713873555	1.77620766263098	7	6.08453567803756	4.30664029341286	4.98118673271214	2.16415374013554	7.61613010495494	-6.36899923831615	3.78945487858299	0.803961981944671	5.58026679151835	2.94207464193713	-1.43717920645709	-5.41291793657127	2.22998833409783	8.29267707398633	-2.54675541035116	2.11663513696513	-0.695658903937675	1.55420087444195	13.1031852790108	12.3543909392513	1.9767168389995	-1.07092651364976	-0.884038897586587	1.9728122886821	-5.37084394636532	0.0684415120391302	75.75	0	2
23	1.00419750398508	1	7	6.79586161602735	6.94209409450769	5.13621179221803	1.51815212067537	3.1482614512898	5.70187793027578	4.16665458208125	7	1.20867355260876	6.72995262682335	6.30929574014031	3.51227255796245	2.92262810427626	4.75896921603392	1.77823380015152	5.64325352050039	2.25695133768414	2.30209015187956	1.6142980242727	6.90796326039114	2.87034981207877	-4.69369890357178	-2.60186550787358	7.70336505223079	-7.43615459394903	3.14516206134302	5.5619927880004	3.9162027220824	7.46365075414216	4.05336494924525	7.30361313831504	2.53938217575693	0.231312499791155	-0.977477477200441	3.41011538033913	0.431746550133449	9.95616076159178	5.41744467503391	2.33437964756836	1.4733384585707	8.16876655673007	7.15588758985823	8.39749844186846	92.5	0	2
24	1.53963494850809	4.64986661224348	3.27604289413789	4.27254584233862	1	6.37189721048524	6.39301536800862	5.00087621243978	5.75276296987827	3.72999177862193	6.94369068061116	6.65023850972658	4.36695683076382	1.49619069611817	7	3.40772446181874	3.1746774665361	1	1.28929201816409	2.62195532832494	1.39101097725591	5.50346053115768	4.59127869058305	2.17111252742108	7.22443887681266	-3.48354493464473	2.05057637738169	-0.519872868962344	5.31177603056642	-1.14295351309816	7.60851018911237	2.66120185874568	6.7263365076866	6.76807633518317	10.5368993902887	-4.96554211783508	2.66717552782736	-0.533330129131105	8.19726675529786	4.594502761443	3.0263169078433	1.83701966115106	9.82462176369663	-2.15184127865621	8.90809169702401	2.77045940967504	81.25	0	2
25	3.52641676901389	5.06415343300343	3.39110536349695	7	3.17787955175805	6.87299236336914	6.53418175859157	4.09506690216336	1	7	1.10008897754363	4.76771674963446	5.80309828966273	3.1683351240372	4.74562463181771	3.89866888987071	2.86293593737206	2.86856604838647	3.03617709920883	1.22322916992206	5.72956374111387	3.84291029038333	6.26232223784239	1.94059918802129	3.31797026188958	-5.30391437732372	-2.07681311566653	-4.37788628169043	4.9953213829322	3.60878958783806	6.15911988536735	-3.30646059871627	7.5315610805913	6.87390102875669	5.44331149186764	-2.66926004429658	-4.25505153999438	5.97286187941165	5.63954911326889	-1.26020166454666	1.84567874381319	-2.65569264980864	4.85577618886913	3.51727668637678	6.90701791723569	-1.05092171829214	79	0	2
26	6.55402012580079	5.18897498563571	6.52629443352918	4.5569479741306	3.20402900674292	7	3.29544355037151	1	6.90693580934128	1.52572217810165	5.78640532311984	6.43390662044168	6.15202735007619	1	1.05324763389011	1.82278617692736	1	2.87376627634655	4.98947120136547	5.15461121592956	5.69495767981287	4.04928681406159	1.92030335305171	2.46193568679839	4.55786723296511	-3.87420660020443	-3.19463390033735	-3.45334289644259	5.44979875111425	-2.5779943231001	2.08254042319208	0.688688266046702	-3.57656411936398	7.12934450978589	10.7934811987041	7.53287253210732	-0.0120270770306881	5.64440735559758	4.69729661262357	-2.04003539724608	2.62628008531032	10.7418620193865	7.15353665263537	0.680462664200136	6.83251881953607	-3.12449954232906	98.75	0	2
27	4.57153351634136	3.90887891267202	7	5.42060221117973	3.02534027668486	1.55915515799844	3.87470424359632	4.10391552277993	1	2.92406738096611	7	1.36657108416204	1	2.3464199689994	4.03796837955535	5.20668401105267	2.79363690814928	2.73259954929232	6.80254547655813	2.41995859643069	2.27618335251106	1.55172316550643	3.00607878581936	5.27253016581176	8.3455699714308	-4.0509882846274	4.75811189596585	-4.42520769369558	0.655355576728715	10.0117956051996	1.0735882212458	-0.0970873017621916	-3.23321205947435	0.39783318027505	6.04670839215446	2.121777663114	-2.04271479752232	3.22143089200166	4.29379191685356	-2.44725630213312	6.52925553829475	-1.71512015122844	-1.08534676839939	2.29060197717886	1.10583038267766	-2.68050823755688	99.5	0	2
28	1.09532544614444	7	3.85251053675566	5.60556055238011	1	5.29523411562546	2.10747075745789	1.40388433081127	1	3.80844427521016	3.35173007453604	4.55071994153223	1.14738060582127	3.63184432385342	4.30551104769108	3.43151646603551	1.28422859310169	3.76213066441809	1	5.67571300038093	6.82991349810051	1	2.07868517745892	3.33288305358211	3.46567622042237	-1.93892239248539	-3.27344298685959	-1.6333856682743	13.0989160642906	10.9788215127161	2.93576082510127	2.55038293475734	-1.2467966378224	4.29868715276127	9.07875239522911	-2.78133883181587	2.75540518752314	4.59064442853785	1.483417983913	-0.608014037506178	-1.44465928259488	0.766347679600925	5.66530179679253	7.39333782078935	11.578945076886	-1.99006753137857	93.25	0	2
29	3.71087321917729	4.35091084475239	3.5717566475479	5.42189209476945	2.67914048588807	4.8805640891479	1	2.67897063202121	2.69102722655309	6.54345247163162	1.78677170450356	3.2046235821108	4.51016192851441	2.19865927624351	1.49235180742293	2.42467128582667	2.90993383810388	4.19281525300914	2.31768090877999	1.9620766617375	4.2279324816351	1.89837978042445	6.22710149522774	2.65058446011451	3.88224283012986	-5.23050732081416	-1.37057490045194	-2.06050408728463	8.59831996818461	-0.0016814310404959	-2.5290477784037	6.75345288595477	-0.984632259824952	5.28360506570732	6.95166675919897	1.87535729190046	4.91524617303328	7.54427489112595	11.4801001914945	7.23497152264505	2.06733274359167	1.7987731170133	4.81860965343727	0.755213574998713	8.53386600799324	1.50859823297248	84	0	2
30	1	1.93218522367828	2.79309610536821	1.19849394887636	1	5.74445773422687	5.87002930216803	1.08143492817361	3.73459386768925	5.29717011890335	4.13507276130829	2.15451713278788	7	1	6.33070053987008	4.48524352779735	1.84493755657494	5.06735891514789	1.57341105140931	7	2.07444800679441	1.20420731558956	1.67045432947923	2.76330412935446	8.72528086427292	-9.48145368008927	3.26439691814795	-2.70561612916452	1.02177095225116	0.867860939864975	2.93912708261083	1.74278989496789	5.73175025262224	2.02705587377093	4.78250813531345	5.21917810432919	5.29601603358958	0.881724164956946	8.48645547751118	9.82737595740519	4.8469829305443	8.73579046438778	1.04540741775657	5.24798914250307	6.58614403805494	0.560081005150254	86.75	0	2
31	3.3025654698598	3.85575016566975	6.22247441876057	1.23508294411345	3.34745931987083	5.57996210185278	6.17343439922805	5.10015192324711	4.92296925027611	3.47965806139149	5.97425473197432	6.3628308107504	6.06176488227668	6.26736886514912	5.28017072341611	2.63600841935877	1.98511715284139	2.13300599674758	5.84653198335589	2.55822155875928	4.00562882634494	6.50868690595929	4.74135383576857	3.34406641482266	6.26409162374406	-0.233751486250323	0.775773055988459	-0.790280163164637	2.24357472388322	5.48961399946168	3.07912901318985	4.18167042601944	1.6239276497757	5.20594298671247	-2.26289181262418	4.67274423200413	0.615908228414688	7.31880045156074	-2.70648439263215	4.73724078826817	5.01755356748673	1.20125398957227	4.04337817138206	10.8755855761131	9.15552417131961	-3.39217352383314	88.5	0	2
32	1	3.42168963250798	2.13981342154299	1.40468422040493	1.17286993033978	4.70868606996202	3.3462802800072	6.90028364376281	4.42207010353023	6.63878465413883	4.74805562998341	2.99009475010913	4.74838483752026	1.05606194124531	6.91944970276109	3.7015347149956	2.43355681034386	3.38524490331172	2.61467292822214	2.48561986665477	1.04210270420437	4.91999932718978	5.04882921940851	2.23997093623677	9.93749450792477	-9.49254389676826	3.07545720721826	-3.02978999813757	0.479513506316887	1.06800958109132	2.33173414922068	1.75184144708395	6.44995774041375	2.25422619725468	5.8079030287877	3.84634442338364	5.98544013244585	1.21332308641572	1.36610663602251	10.4582369077484	2.95659789602001	7.83089391899073	-2.35565455721702	5.36586186316862	7.32514080949278	1.37710450210847	91.25	0	2
33	4.84462323198731	4.5249336283896	7	3.5495393917976	4.61374735878059	1.20664388805585	3.44782678546631	5.98359984194351	1	2.43821657692477	6.80921944078285	3.56747234698424	1.23240661387894	1.11508192610008	6.16725292088853	3.63185886688004	4.7625374758806	2.09654793176172	2.52833616562946	3.36029703663089	2.15076280021323	1	4.46789592464304	6.37139962817913	8.57083329316007	-5.10641146464671	4.67481017021217	-3.76828993915203	6.09574847479596	4.89765624848846	1.49704230235254	8.7105902502198	-3.152676384585	0.0880371145857957	6.04147269965509	7.76375835340139	-1.79186467296666	3.84974377191132	13.3775086158913	-1.46009124279086	3.26115857228031	6.62953875247311	-1.03041295136983	2.37077397894808	5.13981484443469	-1.01310569662214	91	0	2
34	6.17516098699355	5.81877806732885	3.72029136019591	1.79515695363081	1	3.17150152016422	4.44173662778161	1	3.29403284148138	6.17215119266141	5.85172345995574	5.00935403623607	6.26442048296835	5.51609593008035	4.06160336061692	2.18688903733861	2.76832520698121	1.4709035514192	1.43478337101106	7	1.51459373620361	6.30566868110863	4.46604153966112	0.614458273320595	5.62468743379101	-6.21481430927511	4.19596507062867	1.44168722254467	2.4693043293664	6.19219681462899	0.649785086753032	4.6715915100668	5.07327828294365	10.6853375219676	2.64239052508745	-1.9658357465878	1.00501524891893	6.38064987307866	6.98292251401061	5.56883685224995	1.86367738990625	9.18455323426723	1.26223182947932	3.63881928346661	-4.7024619494152	1.94184545779052	83.75	0	2
35	1	2.49168002410874	3.62421224144621	4.02442402053833	2.06175398715757	4.55249047635741	1.82925240550445	4.16650996696627	2.91453459593816	1.79165736479838	5.01690580083542	2.73135639120322	5.43665655900479	2.9992074086976	2.19314671770083	6.14977461940916	3.08903537747214	4.57441955064863	2.33114819445718	5.36353466489591	3.45199840415113	5.46014247789119	5.72488610980727	1.71164547116539	7.89894578272577	-10.174177287236	4.3116420650768	-2.13020344844042	7.07220881840485	8.45855141654116	-3.39674471537902	8.10299022698906	-0.336470428027655	3.28374626446078	6.13382904482772	6.69414028591373	7.72739609495935	4.08133689501957	8.11885900764941	-0.374884563008461	1.6013341044957	9.22993544658931	-2.23183209474028	3.16395412574099	11.4419477687248	1.21481027264922	78.5	0	2
36	1.2200933104939	2.7547980481175	6.8981064205123	4.70528458053347	4.36973726350106	6.29725142634508	3.55408716734514	6.58235821711227	4.97702330096881	4.01590348372942	7	1	7	6.58648231435493	4.28633864343439	2.92906857519983	1.81032715332198	7	1.26978244310944	2.56827979693403	3.42106871554876	4.98947375580894	1.79657118497438	3.0624642692042	-0.396060518033019	-6.81189870077739	9.88346654676133	-7.09688282560394	7.25816737759515	6.89674016266456	6.6580612676388	7.0924661185057	-2.29368285477202	6.97033363782725	2.75575178968274	-0.570530617956509	1.20842953092022	1.17818763994711	1.11967108639343	3.30911078283468	0.876270071982763	5.74117072767559	9.019282586005	0.943055259677252	11.8000568063666	-3.05889864410568	82.25	0	2
37	5.77207963016634	4.05713148227341	4.08667141426534	3.64230032305178	2.83171022361615	3.84331574826582	4.05063608770014	1.39828252572602	1.32896079872897	1.60255410611507	3.6920648009873	5.57918207567616	5.54945704219736	7	7	1.87843051138412	3.06268008355055	4.84751562255648	1.24140167174847	2.02555130892153	5.72619911610148	6.4553914688229	1.16727366448405	3.92761996386964	6.52477803514664	-5.95218458769931	-1.96883644337232	-0.338288486494695	2.82022161893497	-1.64739947316424	6.19110964354201	1.82296708400547	6.14490972765345	8.01748911627481	-1.979469907476	4.56967507697533	4.96685020232064	6.86758820015175	9.7882689487303	7.65456203099942	-1.57376796291447	-0.400061350670973	5.43722476465899	10.785300751653	0.647726268444726	-1.51095094175867	81	0	2
38	3.10189265853901	1.49801997454438	6.3012621728554	6.42380744510545	6.5249320713593	3.5530673134049	5.18229201121125	6.14851890177632	4.25883502357667	1.29726069679121	7	4.74322319140082	2.85713770772653	1.04338248255862	1.64826685357088	6.88044966286869	4.68782309995969	5.17717539462766	3.92793605379192	6.61790441282984	4.45923973617304	6.55819526107082	4.37498272465499	3.23057960838296	-6.57859042632412	-0.945456864463755	7.8019838928718	-7.80332967098197	1.58766970252471	4.38244235071535	-5.35334398192884	-3.25659136999053	4.11506037185581	5.62826634290985	8.26757234281974	5.88704419548526	2.00648285889705	4.36907592992966	2.47733440566183	-0.038631307645217	3.5700437764767	2.00405015511124	0.383648403925922	6.88643058950563	3.6981564084567	0.597087394119229	81.75	0	2
39	2.65106018880319	2.09241184159657	6.51323521524306	6.48985133142077	6.61891990366652	3.45666276030405	5.1877842029102	1	4.33166640944023	1	7	6.32188075525314	6.23902757216504	4.08119644505672	3.35985334223866	7	6.18078573186898	5.55733962829457	3.38809901768874	3.83966195349431	5.51147662642385	6.00228525855247	7	3.84490912266062	-4.69403294243104	-2.46600736661115	7.16417445036389	-8.05441268311311	-0.198716909293501	2.78535566967584	7.99231178768594	2.16775844244771	5.50430281081553	6.71807435388238	6.41760694268904	-1.40216395430212	-0.519584659114066	4.06164018712415	13.80927294748	0.26633025684427	0.419294450989173	12.083620469494	1.68146149313018	6.10629280983128	0.140562658571605	2.8009075935754	98.5	0	2
40	1.05384660168537	3.31165428484016	3.09517254532289	3.15076450680479	1.23124293825107	4.85888511676735	1.89686042212333	4.24965901338946	4.53465414845993	1.40618091834119	5.63734207748104	4.83708118832997	5.36088694516193	6.11586987912022	1.81262198957056	5.88250360579021	2.32987504587965	1.18565117236362	2.39490640197134	3.52245742831625	4.31666828522503	1.62738708168891	6.0553309374123	1.64108296429618	8.38560069768407	-9.83035626698828	4.43875398887318	-3.03382030823805	6.69697989405123	6.62503695861859	-2.70427204573936	7.13609151195845	-1.46944912073143	2.87132873135839	6.83932053945959	7.36041595809742	8.07944033041626	0.036549463323197	4.28021786449545	10.509907273985	2.996527983152	7.09025703547109	-3.27770822167435	4.54958948512841	8.67372306621481	0.875368360011089	67.25	0	2
41	6.75651080963321	6.0871261639456	4.68076144067771	1.74503180843128	1.89370056811072	5.5188900749588	3.51370762163795	2.37729472575584	2.26082905507636	4.63205724706336	4.63331432308428	4.39880847134882	6.23668082065434	1	4.36218420121385	4.38776820899948	5.92508751656456	1.98861794492406	2.94985602972478	4.71995362599082	2.30893745047615	5.82411042137558	5.34265064120162	-0.498630684811922	4.99438094915976	-4.94020959665395	3.97057957755274	1.07824952023059	7.49609377500492	1.46408978953611	2.05901598293945	3.79852871482765	-2.13598556158668	5.18868489843143	-0.757811024190958	6.33686691020678	-0.75253037088486	6.99780307787524	3.60408371111312	3.93451100302693	0.944676417557483	-0.99109785544882	10.0048121570077	6.64340934474457	6.38438386947614	0.493477825951856	83	0	2
42	1	4.79807873235266	2.47995475892114	4.79537873049304	1	1.9653960102466	6.24989076388963	3.46395850836264	2.00460538824191	3.49354459624336	5.97098504339184	5.78675855053454	4.09543537320681	6.85592190787812	4.2745769608108	7	3.91717295955543	1	1	1.97960657501818	5.13161100584584	2.68492401181231	4.07186577698463	2.01152294056871	7.35037111488429	-2.40285782303228	1.76792176542427	0.22556482892367	3.57540131038027	7.80020332464212	-0.408472714451427	1.05859244932585	-1.1829101261377	3.20177531895493	0.716874148288473	6.01789734807295	2.9221598771965	8.69708371814393	4.87061688417201	2.35676863272261	3.90114386870295	3.56619769382807	4.69677191518285	3.89182490860967	10.1018329982273	1.08436467960048	88.75	0	2
43	5.46431283941635	3.44935317859878	4.32047485988661	5.20208792724037	2.78991749752861	4.30450131565956	4.81432444695499	5.10974545952251	3.32174614224658	2.94936635704261	3.6736675993997	6.75387077359359	3.66419483799236	3.17817540918873	1.88578136259711	1.96615764450431	1.26802648395611	2.4664082899998	1.56503038163895	3.40069278637886	1.99221106072851	1	2.54628495614413	3.80842509309628	6.53257151305633	-4.34971239243121	-2.31749773497383	0.262419700692579	8.04861216025801	9.94604089173031	0.706361414626988	2.04797288632445	-3.0509362793003	9.28118115232835	7.87868641238114	1.03322676018625	-2.16041914506178	3.58314963925234	-0.440094962578468	2.68322943068641	3.72697961471579	6.24065347807978	6.99766087150823	4.22032300170992	10.6623257579681	-2.52364804551878	92.5	0	2
44	3.22852214052328	2.34419194620684	5.88278637585737	1.49081808611111	2.60108000629314	3.1994034986291	5.39703771438232	4.58429220128581	1.08044971763754	2.70810861872352	5.76659334783572	7	5.46378078214283	7	3.07710132851312	4.12068148076557	2.0516053996106	1.22229265871078	6.35603297509277	2.81413043400831	3.49605368977622	5.81916493301401	3.27010532053289	3.21148442222856	5.51849047820475	-0.104487098659995	-0.335335936072065	-1.92238551831365	2.27002340938035	8.21102768849957	-3.68452751264594	10.8838056165097	1.20364268538198	4.06388687128964	-2.05762078020191	3.15633933850034	0.480390973187221	8.24259057695228	3.27194716133194	3.50683882093987	3.40888136139336	1.13360215389092	4.10747764024788	10.1067096895364	12.0962152801157	-1.16526377146642	91.25	0	2
45	3.90843385097827	1.16810349495551	6.0497849322927	1.02017400945553	2.09330965738869	5.87539755159367	3.04385594261306	4.35552767763648	3.78005887726857	6.39756201343297	5.48622435581408	7	1.44591691221162	5.28609960005527	6.16393750057438	2.48784242259739	1.71601355435461	1.97970565044689	4.40804862576892	6.2113475977129	1.39086244569992	5.10947031614614	2.4117280758183	1.14855760132793	5.24339294902496	-4.79218976159572	5.34036443239991	-3.90160099712969	6.84901736658674	6.5765022222018	6.93059335542277	3.62035917968303	4.46096917748313	5.38755208246692	8.45743144529652	-7.27829903862253	0.636790510384223	11.7456955315537	0.295304487367046	-0.00589528638165759	2.8452503630352	0.190116604597154	5.31449365433785	-1.7925342607539	9.83600441798145	0.21009968442973	93	0	2
46	3.62799910063169	2.59368261955161	5.53641751153895	2.79235981710145	1	6.76428249790919	3.15970002430113	3.43841277634059	3.67638705383223	5.93835365303137	3.99731668923629	4.20355449103005	1.18919247004929	3.43126778026255	5.29198559800478	3.03756350326127	1.52363356562433	5.38991289488599	1	7	7	1.66925908495895	2.27562902884664	4.71076221896029	8.87915436405801	-4.60714601429738	-0.576262820790999	-2.48727517280783	8.56439387602727	0.22071015068835	-5.11569798427105	1.63528431537737	6.23064751260978	6.277210971854	5.47631523879503	0.569328344842597	7.35150383606227	1.51428810881799	0.697339230529046	12.2169600049856	2.98464155821368	-1.342283512814	0.937918044717894	7.68477430256707	7.20709442176663	3.06989381739435	67.75	0	2
47	1	1	5.48740056252041	3.7933907994803	3.62041924540952	7	6.47505088951479	1.07404902549091	1.94357343354916	2.884899674647	6.66416115866354	3.5385019269662	3.24908456211526	2.50539609271993	6.51075424079185	3.05186982854365	2.22123432562383	1.95815163468178	5.67629598651604	5.45634040885362	3.1293033997433	4.04333659764296	1.29987532173785	4.59076675901365	0.66718144920248	-6.56595251495211	9.21170988162089	-5.00894580845333	5.40439781019114	2.22476790751789	2.54706434940581	7.10849901881007	-1.21937441647318	9.85604117876396	-0.263149589664606	7.24437120375043	1.88335009872082	-1.35486219074009	1.55247295352937	4.45527723593477	-1.35608119770634	4.21910134968413	6.78073110776871	0.329065423056191	14.5456263164377	-4.74760154691683	91.5	0	2
48	1	2.56871698395572	2.19668918993549	1.49549363307207	1	6.19543856713834	5.20979628520078	6.20722283586839	4.90700561591983	5.95336945414125	5.70930605016671	3.77070954852881	6.95886509147599	7	5.86735902619128	4.09733470385407	2.46520163600571	3.24799755570033	2.19959100994544	6.462085165389	1.06404804934329	1.74425242652892	2.25818285294035	3.3634180908458	9.51196622191146	-9.32639998592837	3.97459849462014	-3.0067781683509	0.080254618135168	7.71336610421174	2.3292504298172	1.02994355587794	5.59714452715701	1.58134148947914	-2.90138693660158	6.75741630260963	6.13042723619328	0.834946468929106	2.09709991505641	9.65549725070556	4.04191729974632	7.5470030148272	-0.508593915342827	4.60998759569288	13.0593474088108	-2.65764562004303	85.25	0	2
49	2.51442073184471	2.26585452047079	5.82866524622985	6.91978383304586	7	2.89936219406934	4.8370793490149	1.62726621472841	3.52570377445035	1.25352273569101	1	3.99090505752095	6.59195201135546	2.12920758420362	4.32183147362984	4.07799269419161	6.04175395231348	2.47328536938772	6.69500722461914	3.06073199464273	5.42124037110107	6.25921660242372	7	2.73724170871686	-4.98071854931623	-2.23585373918284	7.08971778332884	-6.6843142127758	0.00258106202492098	1.37473057876113	-5.02423937476153	5.53201121137657	1.40341234145616	5.528948904237	6.07624545969876	-1.30276782362464	0.701646012112776	3.75221311614337	13.934318960848	0.658696939938245	-0.731925628148591	11.2571288687732	1.66175410781115	6.32346533214618	8.41202457561488	-1.77668318209901	97	0	2
50	2.72066660881747	1.27852953453234	5.62854593681392	6.14961956013864	7	6.19501326978263	2.10295612313212	3.77689409937526	2.01987092778934	5.02869633853549	6.26109588186301	1.23482075485121	3.14994746619389	4.67673470088776	3.48467235314745	1.67297603637216	4.17834689957597	2.38643003215549	6.4055081965661	1.33232947434613	7	1.14056094807309	2.4630774383683	2.35513153157418	-3.83546107135195	-2.5026283388185	6.98605160403371	-7.19414058285389	6.84560367215805	2.10058412896627	3.74812389977137	6.96130430488062	-0.417036823354599	0.1711742300336	1.87422628567815	0.850191454471617	-1.7824611114905	3.31825620016252	-0.056243704078438	10.3131356934662	4.70741029382109	-1.73489510016034	1.43403899095758	7.77903383171967	9.50645059535327	7.53984448572022	90.75	0	2
51	6.53621755449844	4.35562806027603	3.47986771452304	4.61577675040298	2.37767439653555	5.04578297768545	3.77896028632164	2.525979649172	2.42238315042918	2.53910947847781	6.16918514443959	7	5.41240854240794	2.76203985336299	5.24599404685138	3.09469586489399	3.13812610167094	4.33077048975886	1.39699313552274	1.99491233103233	6.74678254281971	5.49378623205094	3.74045053942224	3.27503041692256	6.09019597105445	-5.70814026931553	-1.22565670817995	0.674144870428144	8.7391459269454	-2.40621101445086	6.73702430104669	10.9229822745071	4.73465107606104	8.26449449366187	-0.739575205516968	0.826146694101119	4.99241442696977	5.13083066027201	2.17320306474493	3.45014915606255	-1.90564605858308	-1.09571978320158	6.07185946150634	2.39745285772876	0.9112126466272	-1.45677802765451	79.5	0	2
52	6.34876345720806	6.29225307485974	5.95958843069117	2.76621141447003	2.16035818188289	4.68109692174856	1.39573032018059	5.35117462590121	7	1	5.48880347086098	7	4.07796615903722	5.63722442103203	3.60362207562672	4.37190534208195	2.72458934668175	3.86471913577022	6.97670037489029	6.29403894120619	6.51899808169705	5.95853521421226	4.39657936054078	2.95218083544781	7.25129457377004	-5.76775817931765	4.76861035621608	0.828068033453737	5.770585947	8.37778813107679	-0.293592955734615	6.51955005124378	1.76946842658266	8.0778941377619	-3.24967941622357	2.48951475492024	0.0209066452421586	2.80024129051586	13.3028931971737	12.5131173091082	2.0880694763318	-1.80686947545843	-0.633903547665509	5.64148871691075	1.599918621967	-1.70198741042925	70.25	0	2
53	6.22314122812771	4.92078154782377	4.26590148849588	3.80023982630784	2.53173757770857	5.06428047052616	1.89642170753414	7	1.6302666286199	3.00560045484953	3.18653824617162	7	6.43564434475743	3.07968292391815	5.09156643565216	2.71494619382626	3.05641014090553	4.24595664365371	1.91140955369808	1.47502980776678	5.12103532371813	6.15345967811174	1	3.96833642025733	6.42244674801866	-4.87641756256328	-1.14476897481469	-0.0140118816760858	8.88823774552522	-2.94181774253518	5.23461735930751	1.90362293771532	5.99036150767485	7.67274904793002	6.72421987499434	1.07870882395891	-1.65096458530933	7.35445654363572	9.12904915104401	6.98453760644391	-2.41214004929374	-1.38636669793447	4.56361518232509	9.87521581498371	0.705487514355601	-2.13427894943513	84	0	2
54	4.58451637901438	2.08238557629777	6.3870855439541	6.5382309074929	1.05886924636423	2.18815098537092	1.40155817512253	2.11864127487333	5.43390027819611	1.91023710074102	5.65314123205045	3.23587462266764	2.90356578320691	6.47289883792274	4.93352361760115	7	2.09352639940577	4.36072683108643	1.47209710837463	6.50883498799404	5.27385236430486	4.93768974813617	5.06032218109752	2.1511923977734	4.1318239816224	-3.44752242953872	8.39766213460371	-0.54145497092843	5.60233315595722	1.25952500238947	5.03332283788064	4.02509825896589	0.410639746639831	-0.492499530977185	3.96899972339614	-0.30971640935507	-0.273502277706744	5.90685521789711	5.38750371998413	10.9094396249712	2.65968924498298	7.99342773542864	0.705027250107062	5.30258410251892	7.96377091757112	8.86849095322503	92.75	0	2
55	5.58178875322143	6.66487091123731	4.50808830623958	2.18202579359294	1.90172064447855	6.00050099644919	2.37753914142934	4.37933636433082	1.21173736861988	2.23765332751014	6.14637146908808	2.00886244223359	5.00016565768574	7	4.67450354725637	2.48671907000712	2.87948558615173	3.83618751252401	1.82688785781351	2.12617560835456	6.67222677045248	1.91591735567169	6.24848379246603	0.604229563747298	7.79871153499431	-6.37876971003627	3.03897149106063	1.35391149849928	5.05698120852963	2.59463804610599	5.91714942804498	5.63549083982951	-1.45034785843764	1.34995485868909	8.52981108678232	1.75186321872097	-3.88102624518938	4.22378323957128	7.64617093333859	-0.594146470491867	1.84983094587	0.578172947388124	9.23223360328519	3.84341411564583	1.65471369086687	-2.18182051824524	77.5	0	2
56	1.80343687312386	2.94964554155654	7	5.49970956196759	6.4224723201694	6.5240181985593	5.74945442412112	2.90340433559015	2.75287003264827	2.711873258799	4.13957304155718	5.49701169744368	5.61677247768242	1	4.28287165234361	1.90485856101062	1.25222152148673	3.17705031583624	1	1.37367267012653	4.45740518646863	6.34096807167163	4.07658743246357	2.19344502355199	-4.94165338926706	-1.67187103841413	9.76659648211741	-6.36512183522143	3.17274477214202	6.15632659942915	-1.0932620964299	7.18937816753176	1.4425809411878	0.949390810035929	0.804607543342495	4.26073167169249	-1.73644401814309	0.539707218178075	3.12140563328684	-6.3897908968053	0.281423978007768	1.19500280354843	1.93979709185221	5.96459455755329	7.0529532493982	-4.75504662404787	67.25	0	2
57	3.87768225232845	6.9473287230951	4.47988275446504	2.10670638989952	5.48398260682707	6.05713139601106	2.37153809662582	4.52335618951834	6.76085452783745	3.02855961497525	5.14177122350284	6.01481816239493	1.2705602961477	2.83135749197448	1.99546847627832	1.35811976407217	3.81298736242995	1.26426146450818	3.70448504139985	1.02533692692061	7	2.53900687013725	1.9213883222165	5.83363745206839	-0.070856630383452	-6.70700208769182	6.85977576826764	-4.7733714792717	6.81865118279907	1.54652097352316	4.60893491453347	8.60617188024658	1.2851486621485	5.22450345787035	5.47582810987027	-6.32701443772155	1.98431207295185	12.3624333302954	2.77772040526268	2.6568435143194	1.02268919415504	4.26002889327527	4.99914591118571	8.7153244987029	6.77562041191971	-3.4221878758834	86	0	2
58	4.26683881697558	3.79534913524417	6.49075918130969	2.69539062222855	4.43870577796944	1.15454401415242	4.55918879140889	3.97801952753893	4.01182406733425	1.9558746247972	5.51729785351515	5.71160199478982	2.15124363017872	5.15013686364414	7	1	5.33848506206908	4.67119953406938	1	4.19911823332311	5.9098327630334	7	2.30946101273086	7.13059898122298	9.22780580657312	-5.44277731502374	1.56038878627994	-4.70132710873287	2.19138492270896	1.52014175954313	5.75064959783923	5.95599124110302	2.3615964474314	1.44046418586086	-2.65503177697781	0.851239542244243	-0.704047936678013	-1.43270713483945	5.94527099103332	8.95163026171579	4.2706967674466	2.54499604800172	-0.926682075167014	4.01313581809949	-1.93783929438763	-3.25511048547816	83.75	0	2
59	1.44363574924105	1.92775710790344	5.20599674956524	5.04631141015946	5.78411607673936	5.08857021272903	1.82946494177064	1.67823956829386	3.31333701309386	2.99433440080121	1.01806754116961	4.74055639442896	5.7490745336984	2.41648443546678	7	4.81126303903048	6.03885036539371	4.03098511012621	5.31046573596012	6.7208227567049	1	5.67497110139624	6.27772161956593	1.76079844529494	-1.6413684654327	-6.25152181621261	5.5417065275009	-6.63057231371948	13.7695513718049	5.36685068168165	6.39290375321732	5.87758286311836	8.20715491656842	7.9840006484989	4.27644162481784	4.24484609094126	1.63836854301439	4.63259666215618	1.62344758757994	12.80355772393	2.34132350884122	5.87426570343896	5.91747183374734	2.27579059918064	8.35061832885283	7.31442462879906	87.5	0	2
60	5.69048680288541	7	4.78463238577467	6.21377445476452	1.17679106546872	3.39235947529638	1.23539858991235	2.53932470646057	3.36212401646156	2.53353441462826	5.88848880823766	3.50190950583793	6.66967420999886	1.26892980282431	6.24203729117213	6.12930063141838	6.70251843156413	1.88492232774224	4.10869451111861	4.20871969205261	7	6.73060262767411	6.43635304368902	4.05716560282323	3.90696091059544	-4.99519508334765	-0.217249599770752	-2.64756342344694	9.87077684463623	7.29516991417476	-0.673203856038691	-0.159705784965588	0.50296242347156	5.89500030952346	0.517340917999882	3.89696664307639	-0.668659012021922	4.23622342022975	6.10090420087026	5.67297838344141	2.15015146265874	2.26962775749267	8.18418652525456	2.15945637026727	6.63939041203339	-9.16983831868263	79.25	0	2
61	4.65592987477076	6.65004651823678	6.80571783618087	3.34039388325571	3.18930937138314	4.2737089514086	2.46004523835598	4.95486763083078	1.56607450454248	4.30766983143195	5.16832709448502	4.40427573222853	3.66239607856559	1.51869926871283	5.52469875454821	5.4978559321169	1.87127951553384	1	4.84388739224611	2.62802971870259	6.55203024251403	4.57418873402155	6.63349140524205	2.07377681051396	5.36516271427605	-4.33686685346304	-1.9144408815574	-1.10150791577241	3.83111108891382	-0.562134992637082	6.34387469841089	7.82584080849298	-2.96176354411161	3.47165062993373	7.03066670512086	5.63283685118786	0.757413050009674	8.20559657067967	-1.92983400089869	6.03265631334522	-3.88941948690636	2.5147606303946	9.70062184935323	1.67575829853157	1.97562991831559	0.0660610951682507	85	0	2
62	1	4.03955973375301	3.48762525808748	4.48829150874239	1	4.79978467837309	7	5.65286455536105	2.01731470733882	1.08735878005781	3.21655650143327	6.03720686018565	7	1.65078870936232	1	1	2.67987586567799	3.95412803392567	1.25955444788853	1.3023039675345	1.76153594279336	3.95613222375232	5.33602127719381	1.5766814053241	6.29211652643113	-2.54759792174297	1.0096016013788	-1.90524966227291	5.92784712821951	5.02001160346207	6.37758941210955	3.2978637639878	-0.305800134925709	7.91997080581256	7.18869124656279	6.62650128790128	1.50241331758253	4.75421517699757	6.0391295961189	11.2639013107093	1.57665442797982	5.97311496408705	-1.95456792689267	3.29585457558045	7.57167457310436	-1.44296747142508	60.75	0	2
63	5.50750909218264	6.32938207500594	7	3.09716647930428	3.29387304331795	5.3107980675985	1.72204475586315	1	4.4364292205316	2.47703031411181	5.7102999802501	7	6.02986773967131	1.3442405283342	5.21375565239351	5.75157486357232	1.0386977857189	2.08746423064096	2.35896311944414	2.00089156778679	1	6.02551170742442	4.23691708838397	2.82563241577301	4.78216613438295	-4.7025302999297	-2.81420025768632	-2.63897411907495	11.1692145887998	-1.19944725080812	4.84927168295667	2.30634016590172	5.27251885552343	5.95498225913334	8.50354012393013	6.55738355346059	0.98063126189329	0.668923596633121	-1.34090162753771	5.36594051999112	3.84983427050851	5.44968387024509	7.47021179549606	-1.42136939313144	1.37163238066168	2.87730986990726	87.5	0	2
64	1.5676965776223	2.19007862323004	6.41547143345224	3.5659352130417	5.15005910212456	2.16234073030631	6.99141429640349	4.00716050548017	1.07334515248119	1.86122129660771	6.78026682089516	2.01015555610995	1.41922927332578	5.54816406762964	6.04631952556172	6.00642920606057	1.08875680147366	2.80387944863245	4.62936193073757	4.47167180232159	3.20421864543244	6.15904430731096	7	5.45584634051221	-8.34858995951274	-1.20631829878314	8.52778795856699	-7.11387525192214	1.73367718347277	1.45535039111088	8.29027707935112	7.30486787758001	-1.26396948685561	7.35789114879	5.62951408299781	2.14899824425519	3.28808540526949	1.42559483493325	9.07219408811826	1.56981025233398	5.24015182964784	0.164877493909765	-0.34522004823249	4.66515222671487	0.329044861364809	-3.8672309016242	69.25	0	2
65	4.62140675470465	7	5.2329235249601	3.03009010619592	2.75404213991154	4.36977925748484	3.97733472995243	3.41729859719833	6.62162395280287	4.70221201419114	4.56042625303825	3.77678328663714	5.25915031826036	2.79617360047464	4.79521442420068	7	3.17004822221031	2.36519324371432	1.27509099923591	2.60689390505734	1	6.8272205251509	7	2.71082646887545	5.39603724355745	-3.38525460497773	-3.02546385019714	-1.35036954351126	4.71887274126145	-1.19438657936858	6.13586243686568	-1.4858130646806	-2.10490787633745	2.3768525208846	11.1744284601302	-0.834635997546453	0.403009604934099	12.2891838945353	3.88373737260544	6.86357719831056	4.06756095978858	0.718619830248585	4.47942354972663	5.59124475931544	6.82754648160267	1.52519343285963	69	0	2
66	5.39273270511203	1.45158766951241	6.22245878907012	1.32459467142493	6.55337864928705	4.75522763880087	4.99978235795797	2.17882723439975	3.9228035387895	2.80777707257524	5.68198411849764	2.89161614964459	1.17371496835048	1.30192309062589	6.76396339933854	1.38082226491892	4.85210179976561	1	1	2.29121378504537	5.05456051895	3.4123218631904	1.88520452722051	7.11564671892625	9.68520967083325	-5.05075790790511	5.18666057294556	-6.66558133872796	3.53576592670411	3.48849163593762	5.06840416242913	4.13434560553258	-3.17823447196218	5.15007853847752	6.72959024977728	3.93164947730625	2.04619501163029	0.459293336224985	9.19533405739525	-0.17114833686001	2.68921465113063	9.65591465256725	-0.257196290648444	6.52185558831198	5.7506156372	-2.47501686520147	98.75	0	2
67	3.79625002509239	4.19032187100167	2.17340537977005	5.77510868732287	1.41334694529586	3.76442567697782	3.21982348746491	3.36500082815252	4.5316399064292	5.61279735620663	1.95826319467144	6.10425884925389	4.95504342638545	1	1.46200712645147	2.79279581303276	4.34028782799718	2.5819186076845	1	1.28933432959233	5.1158791321269	6.01228675662692	5.93798419613698	2.70254208246621	3.69942354561647	-4.93136034472309	-0.745165738715043	-2.26905895763606	6.17403843955069	1.8199942663005	4.49251974925274	-0.515451095855391	6.36219187030514	0.400618206128771	8.52847430191372	1.55131506424634	4.81900065581034	0.0181202789239019	10.4169967064879	3.03824425128583	-3.90493501910706	2.08799845811622	5.5757644206876	8.69764710055862	7.76033110043921	-0.899257658799854	69.5	0	2
68	2.38452983351619	1	6.67127624447276	5.26123573543643	6.99726408709846	6.10631990488152	1.77131059780112	7	3.62926568246671	3.03100013161937	1.12841601265874	7	3.38638338438153	2.02481060233526	1.2950051062301	1.23178738417454	3.47464433616256	5.36440725785876	6.52953029846642	5.69148849329981	3.20623943937497	1.6107622492808	5.76288947189563	2.8870187036414	-4.86340433963535	-1.29638890633479	8.11291640410216	-6.87278709731085	2.15063546057725	-1.69373341326321	-4.88891977366532	4.04329805529076	-3.02158714246718	6.38809514247766	2.35148796544945	6.30269560572099	-0.47324446755935	1.40042466670728	-0.296342185062573	-6.4396465676443	5.27852455914947	13.8049647773204	0.412829992659024	5.49004510729702	9.00511477534977	2.02224395556834	76.25	0	2
69	1.30426504650102	4.79214629825307	3.87029815309373	4.79992978248651	1.26663389428223	4.94096769795109	2.36052709559052	5.69615135756771	6.49317350640635	4.02274981797556	6.71012081176888	6.2758217112601	7	2.00455004137201	6.09671914250196	3.44182617229409	4.03383529114493	1	1.21457120132542	3.20498490622679	1	4.82393643362767	7	2.77943504850797	6.81487175119199	-2.35596907565697	2.07623401446137	-0.716064796186946	4.56644617747741	-1.55292296863605	4.5585164848912	1.77111550900343	5.93355234702615	7.72985206908779	10.8105977110569	-3.89264717411569	-2.58359919705229	0.293132189677563	8.12777442063234	5.22119324370511	4.1720859178816	-0.507321066033505	4.65964513392811	-3.06161879421755	10.2638574367998	2.72556831983361	86	0	2
70	3.58865003996814	6.28452392002696	2.78659350751549	5.77832582133527	1	4.00725822710668	2.41351380291464	5.89829476342191	2.96012502834406	1	5.81152346576573	4.34461304545003	6.51958449600426	3.9093196736694	5.59865299809107	5.95279083638747	1.15739310479918	3.702367417122	2.36346954797508	4.89226089910169	2.5695896854862	4.38494434914302	3.03142117113164	3.81820026122664	2.69947422339224	-1.47395181743447	-2.98220848125332	-1.23667685415945	0.271298841278351	2.00790678802359	-5.31591688153955	4.98290346320182	-1.8822678012875	7.15515318567902	3.03511762219591	7.44506756653613	1.41321568592398	4.52895636605969	4.4348582441612	7.21128402916842	3.91251399875058	2.75255331116814	3.0312780453496	5.7526726809827	8.48570969987993	-2.15839237191648	53.75	0	2
71	4.99986965698942	3.82214758867099	6.98626479106502	6.94413443685522	1.49539299972081	1.97951395745813	6.05051961045691	4.75244952980642	1	2.57909693184599	1	1.39629651031404	5.57610796468202	2.04265275287804	4.25401851067443	5.15999201287095	2.21111313099864	1.5643886306385	2.75022105802382	3.29455232425451	6.77527952488507	7	4.70119866390969	3.25552533977304	5.57715296659527	-0.649263139388015	6.68016504999347	-3.33925870332739	8.26748969102189	12.112749496481	6.99584205572002	2.77762047222271	2.59039911318893	2.76577428512769	10.1457291967972	3.61222410254984	-1.29305695652151	5.39591600990907	3.17359752340658	9.15524325640887	-2.93361109354908	1.04632606246966	6.07449495361991	1.60096664859455	8.10282173989963	1.750196113902	88.5	0	2
72	1	1.43368060406859	6.94375346861092	3.16752812796571	4.14701782783121	6.42305747008766	2.17323598049608	4.16149992859814	6.51331551067562	4.40856388325019	3.56414186474016	1.60761535974901	7	2.89112424903848	5.06057970018515	4.29781262423409	1.35270506253049	1.20899092650249	2.05607688522431	2.19999410858286	3.85164558113324	5.07877084494805	1.67053636601768	4.0236454627172	1.33523910889524	-5.13169022169976	10.1326738035356	-6.29123647983482	3.52693917549969	2.50924496676922	5.34028397389365	6.38876862044993	4.43792066886141	2.94948195442291	3.57082470721494	0.35857871196156	-0.92329170826106	2.90404557956079	6.28384873351413	7.8749904282455	3.27960607592026	5.79686782459843	7.98315896000615	0.349652310294031	-2.57643028754716	-3.10977755321936	74.25	0	2
73	1.92561104966583	1	6.64488410461969	4.48311186675478	5.15306669948085	3.6807938821775	3.64348350001206	6.31876331931356	7	1.6793972948818	6.22034578646322	3.91770502875713	2.38503381383619	6.75340080582045	6.60571631022635	6.46952951434941	6.69020344098482	3.46323344278817	4.72051322175316	3.94687061344622	2.05138218360624	1.97644812160994	5.53173518884189	6.16722863291658	1.04877589065308	-6.00502504858648	8.31963596181861	-7.31897784355589	7.65175455228478	5.82343044002187	1.22151260816459	-0.394100048925815	-2.62923499477282	8.66342693963159	-1.12970919012891	3.0604661602601	-1.12746277931798	8.37075068823526	1.19656460974561	4.3178131831823	6.32602895011268	1.54873057681822	9.89990522501717	-1.5926252905556	10.247573450534	-0.65452604668253	66	0	2
74	6.924016980252	7	6.9548992340854	2.15533596891684	3.34806201136314	5.87214646689997	1.26415720490865	1	4.37912648118023	2.06906146982516	4.45413876488726	7	5.46540405232667	1.93495085508254	5.33071839743757	6.04930176645892	1.40723287930063	1.23196824757479	3.38132459719139	1.82776915607188	1	2.4190731184636	4.13550266162422	2.63750586534696	4.40708946829255	-4.51247095384908	-0.919743130279489	-1.76527634879162	6.02215164032405	3.68841100847307	5.06297496297251	3.28449871924197	-2.16319271278081	5.56726175534836	9.36882271109578	6.30772829013763	0.791486512475952	-0.169578017888898	-1.42293038405998	5.10600944423059	1.36215784332229	5.71093174579535	7.98532802411165	-1.06921516924509	10.9402019409111	-1.53746787234536	82.75	0	2
75	5.15644661965962	5.8973082674295	4.91342089731902	4.09756134531471	1.69611626646409	2.56493325476185	5.83962459706657	6.46255656705659	1.35214644211926	2.96164042504827	4.70432742086906	6.63109894705757	6.65227837694811	4.45199587414952	2.84720259293113	3.45088019650774	3.24635447513289	1.1305073592768	1	6.79398400207794	1.21902535406341	7	4.25715295381008	4.47528271802283	5.9620231349915	-3.32430938732495	-2.5035677358854	-2.26260592992558	7.40820833819657	5.17802494337735	-0.451353922655051	10.845038892992	1.05723417617222	2.17828100817333	-0.941031891394781	3.36316817575228	0.689843863986369	4.2897430061021	4.89739008183764	4.35691433897921	2.8396052020727	-2.12492133936129	4.77085422551897	-0.698299714430699	3.61683894529719	-2.69540391316934	74.5	0	2
76	1.14198197870671	4.74175165784153	3.44108888887024	4.7488137080648	1.11640912046313	5.62967807985022	5.85324149957866	6.91657911683408	6.9654313230791	3.63004125727945	6.511216728977	6.51499097124949	3.65697746393494	1.37921208783647	5.26154692751082	6.17584624332096	2.87009017149669	1.62310439639705	3.76526992008114	1.26404238426411	1	1.95826066398562	6.23716431390912	2.64105924335864	6.26857111478084	-2.45150153838195	2.8150603873864	-0.120641204319161	6.9622459584951	0.108932721082349	4.90777096298637	7.95400375311672	5.26409488606177	5.65507124584879	7.56457527072737	-3.88410513141801	3.59847883487856	3.21620490799104	8.94230078718583	4.39841038139927	0.617826083913709	-0.346497594603361	4.35257249779315	-3.23967719731523	11.1214910758168	2.78764223170691	63.25	0	2
77	4.61169347436155	3.41692791761027	5.95016062214326	6.9416079068179	1.41952613098761	6.93149634389771	1	6.27911507890581	2.81927129272352	2.02961153795382	6.55252254932478	1.99614168750838	2.49741403990971	5.9345400684008	4.58465698332106	6.52723952725512	2.46464132339426	1.45757925604378	2.49861894794517	5.40047554396935	5.93537073545086	5.26573230219445	5.31164899487406	2.42537313944486	4.54622568150334	-3.21172423859581	8.77347448670633	-0.317070930352696	12.9432862576788	0.930407318628229	4.53351472188446	2.89538846095959	0.486239145541105	0.824446995313853	4.91104804903045	4.46697005732375	1.52183652621383	1.44818099084578	9.41367500819615	3.96997629415927	1.92096111292089	7.44115135203958	0.756054138049392	6.49597563038715	8.37710278585442	3.02950532117998	69	0	2
78	2.18390342444408	4.63940029396415	2.33674508028612	5.57573067110226	3.29420832714335	5.5660738015836	2.92506656421669	4.51880696930836	1.91972903615576	5.73251495697955	5.10177883635202	5.93782871533612	4.31810091655146	2.73213944039573	1.48863897278661	2.00098310208748	2.93544948972368	4.01586928794723	3.28422033544417	4.12348547640512	6.05475071461594	6.95541386378289	5.75514516683147	2.48040291907898	3.88931258615884	-4.39863477903653	-0.18675718782257	-3.4387501655976	6.81553932078035	2.65262327810805	-3.01891945911973	-0.593897860773595	6.6544233800418	-0.123678641442616	8.27478182160081	3.68162777930784	-1.93428920950583	7.89281005052344	9.78043942027652	7.15339278010892	2.4782327664135	2.12201333153417	4.28525271184572	8.16475416509185	8.04262133032908	-1.12780961676247	71.75	0	2
79	3.04637001311492	3.40832341065285	5.94865543581384	2.27060943186682	4.33659823073334	2.48708124350492	2.45303050801554	4.59970445445525	3.18748406895943	4.03152614979456	4.17166331050769	6.74635932172282	2.29916047292527	1.55758749243461	7	1	4.87083468437097	5.62286591451477	1	2.24215870982269	4.12380916694659	6.4981411009459	3.33826894094292	7.27068082146523	8.87398749947539	-5.68797177478776	0.680207163342754	-5.87226998742273	2.8529632122388	-1.88933136226916	6.27290984785686	-2.74299628786182	2.99293591234166	4.26198418480506	-2.22935629279242	0.764679364685513	6.66246076390384	-0.831282259070329	6.50924553434269	4.30175866175498	5.27596686169571	7.70175630868262	-2.23202212064718	6.89531572834958	7.44620804483217	-3.40389349181928	69.5	0	2
80	4.55732515497455	3.44083746531071	6.80838453220761	2.49830464458738	3.68985678189203	1	2.13816834270816	2.5348420438872	1.93517359604524	3.29910183632137	4.65121918252903	4.84717400576657	3.01541920524608	6.3492441356959	1.68163243471124	2.29562224269074	1.72409965297209	1	1.49185933288221	4.01590086145974	5.27556097887918	6.79265811371277	2.13308036668923	6.20413726175319	7.86594398420937	-5.88699948926877	1.14781745129205	-5.51480988578409	3.57287200557192	2.50424653203907	5.58244916605296	5.83391620991275	3.11469409500205	4.20943039611761	3.4421516955813	0.838222099827523	6.95118966200454	2.52094411530772	-2.88650406458704	9.41158446250875	4.34637555630829	2.3602572037014	-1.93170873496957	7.21694921728731	7.67563704511397	-3.46268027813738	85.25	0	2
81	1.11833819319183	1	6.95723831469838	7	6.77959350405768	5.66107319705722	1.85197574445783	2.78044977634163	5.64354180596923	1.27893279141359	7	1.10390463993297	5.75572058411968	5.99772335634074	3.35085676392821	2.62310043863858	1.30013992205597	2.11209972603759	6.06249875394023	1.65445015006642	7	1.08354376853966	1	2.30074484210671	-3.82244964791416	-1.17091104156581	8.55262115076824	-7.79954035113927	3.16252106023218	2.35502554127686	-2.09552830087285	2.39250677817464	3.5791005329456	-0.186769687453171	-2.24289712127925	2.5623579001227	-1.15381070117739	3.17978319382843	0.290768014018242	10.6604139041109	6.98686866738619	-3.11799276165742	5.08802482322141	7.00981980644949	9.48547963101224	1.09066060232033	83	0	2
82	3.61177114166937	3.5817690522982	7	2.1058756949427	3.52836330459293	2.90168923459636	1	5.84953847785973	2.21244850823306	3.70517474626768	4.27616192272202	1	6.31173752447378	1.24856097407537	2.45676538100404	5.50569525147827	5.74197610108086	3.30971051352504	2.19879356075513	1.16700659342453	4.41656588004055	7	3.25049755799236	5.01202751495604	10.1752926959742	-4.12170475069733	1.16675203018213	-4.17641317159224	0.287086330976173	0.760528953628655	0.00954299314815676	3.96557429346558	4.01051644886213	1.88179411645093	0.153881784723659	8.43133291928363	2.12173720307804	3.44556329958671	0.556997811931591	-3.41358139658083	-1.28557829553497	7.53544177908834	-1.06227520226094	6.8908068221934	-1.1075087939039	-2.7586511605077	83.75	0	2
83	6.7654616247878	4.56941440071251	3.20953503440473	4.93580262279702	1	4.4354227250743	4.67542804236904	2.53492372482639	6.86746109873821	4.34515654986408	1.71323420042077	4.5683732846268	6.86464109792288	3.05766573912095	4.84795715198946	2.70367870395872	1.12528670836148	2.01556860833852	1.423236548684	1	2.5252240577902	1.09376143647915	3.16605606114195	4.57781570355623	6.63997783408785	-3.38931314224873	-2.12455849233923	0.482901149992991	7.09829734934882	2.94233487117284	-2.01045956960404	5.88962603644096	7.78292511444179	-1.34249830360189	-0.540046640717207	1.68002826267264	-2.23210561495253	-0.934443135649172	8.20314367579942	1.51317418842596	2.23627438110677	10.8026027818557	-0.046446378336845	2.93043854817398	7.09488560728418	-4.4099519463054	56.5	0	2
84	3.21005315295983	3.94228579171344	2.44817556455699	3.57515962038806	1	4.66357049251845	5.99146728797313	1.98144239027358	2.95366346310797	3.55848144535314	5.14664388357131	5.95351085647268	6.01611084586225	6.87003480133362	5.99962327604827	4.45277790417911	6.34816700122915	2.62660646269063	4.45746483315575	4.62828562494429	3.71559113452538	7	2.7175017345635	2.61118869274951	9.66252351425233	-9.30220672050736	4.65537521241482	-0.620771863113794	2.99878451783593	5.13444623998681	9.11597748146629	8.11196629067301	-2.37839803589514	6.90103526131323	10.5552462405201	4.82618623037213	1.5453570399333	4.40201950748819	1.06790179260038	7.53836554095667	3.2359604696504	-1.51848286805757	6.18104086321388	7.82849973087664	6.3726841271621	1.96889487115418	77.25	0	2
85	3.04034080927888	1	6.20819202665739	2.21823411129025	1	4.64188962418949	2.38096433250296	4.33347085282811	6.56825103110664	4.95863621888745	6.3366922976282	4.58216198444285	1.66049961311939	7	4.88860087414543	2.03933679761873	3.97542430244774	1	3.4021104481388	2.48819338526826	1.42959264849492	3.80054815542646	4.92248070216791	4.11419934632987	10.4440163786647	-4.47682876352418	1.39070106216248	-0.845131287346579	2.42046612502244	-1.72012035548108	3.05563748689273	1.124154983458	8.95335928969789	1.78358539766681	2.97854312314214	8.41583003444559	0.198020764140193	7.19994775965586	3.64159069007248	9.82328285629823	4.22224199050163	4.65956271924767	-1.20959982790669	7.90840589732498	-5.51781940930862	-2.0181457280466	69	0	2
86	6.14167980862108	7	6.19812067137573	2.34172117048701	2.54418995526586	5.51940183934867	1.27579104655173	4.29242236422312	4.15770260034339	3.15476551749252	3.91501341548992	7	5.68679555044411	3.17055114141107	5.00369071261368	1.01217676624746	4.15361769794471	2.8366014607541	1.88866010914147	2.08889650671277	1	7	4.27994257127519	2.12554487850112	4.42052077185499	-4.54848226100543	-2.17459040271722	-1.71714773621237	6.76055891245537	2.85455156977725	8.39828561485203	3.24488520415277	5.32360845817037	2.88193552887777	6.02835866262525	0.362426230317861	-0.731091336785053	12.1757944656506	9.28770120136645	5.14319971841575	4.14449935824272	5.49869755655721	7.28074104049068	-2.0504289731249	1.0371649154798	3.84655636972684	88.75	0	2
87	4.24212469165685	5.78187687545629	4.6832096896023	4.11129695556845	1.77480068032492	1.66023384927995	6.64705782381837	6.01312642287882	4.55711474092892	1.7681357896405	5.73951675337675	7	3.36359640424052	2.79612628005737	4.14003863713063	5.70211439569503	4.45560949952754	3.62404499797039	4.35143468440827	6.32816909918086	5.31803657703167	1.86986561684167	7	1.24055873065025	6.1353453299052	-6.77387118169925	7.6844557147937	-2.12364888677779	2.81920793632802	1.8901377226433	2.64375320679367	2.15536166855178	-4.5461822786483	7.47599683758003	-5.07043138329434	9.42218596949031	-3.48420599573788	3.45390143228955	5.10845311864743	9.55279780481829	2.20163701812006	5.12065061184605	3.97874053553009	0.229116593569165	6.4441316485512	0.0963447685103758	76.5	0	2
88	3.2115048271392	2.05416357105507	6.04925136702532	1	1.21308302912181	6.05152143121925	2.70083931691794	3.37818170207206	1.81100489194857	5.31460980488198	4.38453779092072	5.27724333310176	7	4.13298496786066	5.45869592394909	1	4.12875298145711	1	2.23061691100826	1.90674932882125	6.31980255502317	4.12088799758887	1.82934329827419	4.1233000180983	10.9642039461169	-3.79036814267548	2.43848124892223	-3.48460964458768	6.5918229147167	5.01789339228626	5.04444714151385	-2.33826292085807	1.95514331078666	2.27092550519055	11.7643005141797	-2.45314918245524	2.02528038903298	13.3508737769911	1.0441257314365	1.82512045302096	6.89130820677286	10.7231308843153	3.42083313302034	10.5016566848193	-4.49288970374382	-2.38833235871118	68.25	0	2
89	7	4.66403629551395	3.08472347569652	4.16236775076394	1	4.87922853099468	5.0759900401361	2.85138501553573	6.88033515623799	4.87851541333796	7	5.17709732642475	6.96608323089016	5.66714740786601	5.52454785379133	1.54447423458531	1	1.02698747866705	1.75798381246745	6.3217705066071	1.45530707292092	5.10426026423577	3.01911332297409	4.8395800093001	6.85928046647328	-4.44126243197472	-1.35532625812599	-0.0107123611419708	2.5561177014482	3.09681059453175	7.06862794809105	5.6622620916043	-2.72105361861208	8.34691478728881	5.05671237052701	2.88762611023977	-0.963641626459594	1.84853056825817	0.00126846393639535	3.178089759338	2.46387979058934	10.1415788707931	-1.44506287575721	4.57572045210231	9.16027340610005	-2.59215225386246	71	0	2
90	1.87959405124766	1	6.77124827336579	3.98426155190611	5.5279116734369	1.16957884839502	5.50343890204744	5.08779234464701	5.24426431511935	1.92071000526053	5.3444080951434	4.50468508113679	1.70171542566079	6.51532250330357	6.95936601083851	5.72614989292602	1.22314200676175	2.55805156044532	3.83613403635786	4.59453306347744	3.16793572684339	1.94027391445787	3.48225819472732	5.34484227115305	1.54576907670866	-5.92552812953193	7.9846889236718	-6.41248187633431	8.66833468682676	5.26541965955911	0.787742768390399	2.10396394237652	-9.78445418917009	8.124572661403	-0.335659939910257	2.59618767831637	-0.344748525408783	5.7862482400733	7.79443285446756	4.60512950184794	0.563490702929953	2.83671738749312	9.61956939418728	-0.116009557599482	14.4141315366071	1.68726101932166	71.75	0	2
91	6.26984696802529	5.15958913448814	4.70481593985821	4.01293050455455	2.7841154364708	7	2.73530678654895	5.29440801375873	5.62590015977996	1	7	4.5735131943488	2.77540221598832	2.15245355532804	6.32803512860361	5.62772217765869	2.92872186097773	2.97709573754059	2.8656712353398	1	2.12809369177587	4.22690830347471	2.29039297267164	4.15636979671732	6.504192460724	-5.52593574489551	-0.46343076883634	-0.48879860191571	1.53572137154089	0.0260695804640781	-0.329333155615022	9.50914321619105	2.77870781057894	3.04742207328992	6.06600238330217	0.603777492664868	5.45244238290947	4.2279803402856	2.28295725799582	8.73707726685161	-1.70524049412692	-0.875876654615286	3.855851243409	4.47771248338438	0.555905812216315	0.118200682763665	70.5	0	2
92	3.5725735165475	5.79039592263664	4.42934129450055	4.39108956648857	1.40584977811685	6.15465096800137	1.58670904765365	5.10160505549643	4.05518107772424	4.40503740790235	6.90059516650482	6.76999744509752	3.20971747047535	2.12598413576821	4.12381408693957	6.56299668652997	3.97898142383907	1.0005659301468	4.16931348800884	7	4.51920269124864	1.08692723521753	6.07651206858523	2.13093901342024	6.11044135983326	-7.21250995555921	7.15952319545993	-2.59038175788793	2.7218597114728	7.37180833186003	9.0370210488136	4.93404119091129	0.559142021047384	7.00393693983471	-3.5835888695569	2.64028560768192	0.407630249903908	3.52540649124307	5.75092876614228	5.50664317192219	3.03667247278819	5.28207757335169	4.22057218220518	5.87889177802819	5.61077945294024	0.318447654004119	79.25	0	2
93	5.96405391519548	2.7800276241963	5.97285186599885	6.72026301277364	1.03610397492996	3.03531907663409	1.08279669636509	1.66927465344269	2.45171555629849	2.16330011540873	6.92692340848737	6.71467594038003	3.76269138912414	3.34864132245258	3.65719598450501	5.70825424765852	3.03500595912405	1.96824077106797	1.43625429772964	5.21282322321982	1.82545876774928	5.04240684346738	4.97003069887008	2.03667077703617	3.83238740644762	-4.15965565252336	8.42818018653758	-0.616504838123138	13.3124953064069	2.1108581837674	4.96065126629437	4.49718029091224	0.928791674961781	0.204943714869353	2.33187048606561	-0.192518650820668	1.90604462155395	0.354745773300976	5.95966857113149	4.08954825510289	3.72379220669268	2.06869014293368	5.2049912786702	6.24310966259096	8.1467838888983	2.93431044051074	68	0	2
94	3.61273342729858	5.48106829052706	4.02519920474198	4.50360576057449	6.88355131377966	5.38660268703107	6.52800891188914	2.87411538208967	2.08371685645694	6.72517295413519	5.01261872606855	1.65880060840798	5.63681660185993	5.08358416649572	2.34371278558631	6.41949725098325	7	1.30619495506757	4.72491341522004	6.18406587859117	2.47826497850267	2.12570960307365	5.18263573465419	2.28449451523888	0.530050421871736	-8.20124418602669	6.28623828401055	-6.4980145483843	5.3981498651632	9.07375785082066	-0.855139864723488	3.1517228836039	4.29209528255514	4.52159727912068	1.16141973419117	2.39500688500895	1.03353377339131	0.576934633828072	5.16612815078202	8.21383435909902	2.61498771548143	1.15796946199343	2.11201671197715	-1.29566245495614	7.06583300263688	-0.25876075491532	63.75	0	2
95	5.58162402204374	7	4.23870389144158	6.91505579152337	1	5.93369745701751	3.30602464371338	4.41574257949731	5.34940203224408	2.87458032257736	1.12389802813739	1.77665117079993	3.20755238222654	4.66056476847432	3.01486324041545	5.39628689012816	2.56145092516393	2.70252673671507	2.2938272450149	1.10756030334422	1.61101063869792	7	4.80353151175542	4.4558104976847	3.65009636869794	-4.98833869707957	0.76941000249036	-4.5878564657338	7.67134669512629	4.42220168881191	3.27200040046962	1.90575054162381	7.83161939661226	4.96173661179136	9.90475253537776	-3.14471828178216	-3.91282643903485	6.37676327605906	7.68727072872898	-1.55514790117101	-0.0939982814253937	0.622351470471112	2.91061094602074	5.54650583621102	1.63062765397874	-2.32231927566929	79.5	0	2
96	2.50915519435704	1.28588020442755	2.79689698352564	5.66859387684553	1.60609310587927	4.66476455963241	2.29620828552296	5.30000292511147	5.07402410874937	1	6.25580067080929	4.89617765173692	5.30194674775062	2.16588078089228	5.55151498023408	5.65904987547409	2.78143699350592	1.3131424170194	2.45377838114767	1.87462273567987	1.24937509309766	6.75568058020593	5.48300242606716	2.454092737563	6.56723560214154	-11.6479641986818	4.48782753119893	1.84899838207878	7.30314360048052	7.14761208210129	-2.57004890442329	7.8786895931794	-1.09544176886594	5.78319530964663	6.96649497217262	7.47332348930613	0.152930787384579	0.623401238186222	4.31747776523994	-0.882470144080335	1.62018085097764	8.61906402098434	-0.092419495539703	5.32627396410105	11.5561768111742	1.81424897359733	101	1	2
97	2.94101467561577	6.0169548157142	6.26915184077949	1.50219892610125	1.59138303508683	5.18468574539933	6.39748376941439	3.80641484718718	4.65668641937925	5.50615564322981	3.00183540549369	7	5.42471259327091	1	1	2.35663654820508	4.18922995927263	2.2808239628466	1.011910076771	4.20808607295821	3.93125613937278	5.96920760860972	3.72718441610036	6.26080434748976	0.559539890142344	-4.53613441515809	0.437178261297808	3.87898458040433	4.31393218838317	-3.57042902218405	1.3565834916032	-0.664075864409435	-3.81124597151906	0.765005359352388	1.14149053141414	-1.22246385880845	-1.96086074430457	-2.15293568544174	5.04434663356696	3.75643992093988	1.23567575059747	7.82628327497941	1.72784325976564	4.8125056131575	9.92214203736493	-1.67905881140104	102.75	1	2
98	4.55310327229511	3.17218075034174	4.14635690611225	2.77804579085504	3.15064006149553	7	2.06756899958379	6.05330447535764	3.56297515653538	5.25184357977756	7	3.55405266876885	6.39946269193186	3.30184896502301	5.1062603240528	3.38053277174954	5.28453324106841	5.95029636262849	2.45368709409322	5.65556062476626	6.3906868951909	6.91939063184993	2.86471452049062	1.64184043557484	2.04984828163588	-2.93445098005903	-0.297599938943635	8.03832896299953	7.90474649931921	0.48107679164918	-5.89542193154398	1.72738817508797	6.19512073798013	1.50624802333566	3.55114503879936	3.8830125509157	-0.840461264966772	0.9421321033234	0.462782879613073	12.3551395091378	3.36050201029792	-1.04393530071876	1.64255471111521	3.65315660858433	6.21927774943968	1.40971862131721	99.5	1	2
99	3.01435629955838	2.52620261886153	1.76296203845047	4.53307570941301	4.99304146430859	4.73607915455077	4.81969303025313	7	1.43707935156776	3.7077792177994	6.18544508579348	3.06419570630745	3.95671999755378	6.00745402414183	5.88499623660265	5.10594610407133	4.15271295340324	1.87848855966196	3.49278021363769	3.10424229225294	4.85741076859229	1.90316567966253	6.57336055439976	-6.4198978208461	8.51425951819636	-5.54327057299479	2.56494294770243	6.23712884505709	1.37471592932049	2.56468512308586	4.21137171111753	1.32030582197874	-0.946015095987805	1.60495200743158	7.78255917821636	5.11995449841748	2.12743452779776	4.81447366372237	-1.91226192449371	3.89966654938747	5.59747730746943	3.24498952575277	5.9008113780076	3.77760485708728	-0.403753915293965	-2.20614564285024	106.25	1	2
100	6.53500007746294	1	5.95545286648677	2.92151362275909	1.72129528398293	2.39600136152889	5.39187181057316	3.76163267867416	4.80974125572599	7	6.01747971718846	3.05758909270992	4.29109391011508	2.41019654924606	6.56760504313666	5.79723015942348	1.77869334346565	2.71903354393495	5.50838873288989	4.87083514648691	3.14909153371283	6.19794452928935	7	-3.68559323717756	-5.00783559442449	-11.914550447316	3.22553203558848	8.46197531134954	8.13885622871788	7.20945900576082	4.51041844549534	7.92779426756695	-1.63339755252382	8.07054156744923	4.73965097185086	2.30296546709854	3.05635771046255	6.87844450753646	6.94913130985599	9.96959670078268	5.49132808758597	0.102481859489247	-0.0804706140166768	1.13642926608642	10.3991614383572	0.64405052716958	100	1	2
101	2.68400885250012	3.25999209664753	1.615968586817	2.53388889891375	5.46146705214182	3.76640274745336	2.72860854962525	2.4277496357461	1.88911782225976	3.146701788469	6.45628427096312	5.88527169718294	4.89605639826877	3.105574745814	6.46257091530396	2.74102787292569	3.24336584831658	4.24508110244223	1	4.77281384203603	1.05385810093255	5.93635368484786	5.90785988597944	-0.236253727076534	6.79440383260024	-7.12321120677084	3.11050463818491	7.38272076309879	2.88172779883819	3.10169347078579	4.2214802422975	2.02569415484523	5.84364460538894	6.60464191050396	7.50219009451076	1.4789905026062	-1.65578870700875	-1.50802685663586	3.18694085782202	7.34170118944767	2.62460200417271	5.80999441759642	5.51930084956759	-3.44280450994191	0.0019160305819978	-1.37099311800565	89.75	1	2
102	1.49528374310488	1.86854405339774	1	3.68419078607522	2.23574693100693	4.69579047473245	6.46905677563275	3.29291472615381	2.58509477023996	2.61043585710764	4.87146883365636	5.80959219733215	1.41927334971063	5.65447996067595	4.95534545646399	4.41062265689643	2.39439619985096	2.49277259517321	2.16021788665456	6.09641743448968	3.73094677645186	1.12553367900124	3.41298482240026	-1.29972053225728	8.20252706464673	-6.38332525814114	2.09735145969457	3.14630216299583	1.10926115383688	7.01599570257072	6.79479269251757	8.13780012896658	5.36921353787768	4.61061606788931	0.847692577557649	6.39526892114643	1.66967355289887	8.67297046039481	2.1684974571118	9.39511210449666	4.01534525319333	-1.46558140833147	2.18398368799993	2.91261072708159	10.9561348414532	0.352159873758835	95.5	1	2
103	1	6.98142198365855	4.44398778594172	2.55756077134702	5.99611441515524	6.85104447460295	2.50057933285878	4.66404145406529	6.82775385220185	2.59864993436782	5.11725374993803	4.2759103693279	6.34169525603773	2.33120524723521	5.1870960491893	5.77225955345877	4.08167981803348	2.5492787433783	3.19129553516656	1.13633748261691	4.00163287592607	1.92234568368491	1.26621937997519	0.577352576096565	7.32019094121211	2.25795232668997	-0.96305967949327	1.15095419790151	3.92593013421696	2.05399624241454	-0.135744746416718	8.51830923485187	0.241904751096024	4.25215416980328	5.96149134086543	2.37721805984104	-2.43612149261731	7.00796389677927	-1.74949033023265	-3.51664429984918	1.119825729086	1.02809844761947	5.56281146560274	7.68608894664938	7.19687380928245	-4.26108962608847	83.25	1	2
104	2.89201277753137	3.08127442385624	2.09197409283751	3.56755949596865	6.03345398697717	6.7045635497141	3.02122542618771	1.46849903773117	3.74007898154161	1.29914561191694	4.8480414677609	6.98534031584115	7	1.4510849370781	1.87212433489372	1.92525348963435	1.60138642867802	1.76290032844421	4.54311192427225	3.98339458060724	6.47585856218666	5.11906894235767	1.84700230371999	3.16559582039119	2.27485343756747	-3.24671625657336	0.906473188730015	7.41915262224477	6.79027469779951	0.53921934817938	-2.70491431532661	8.21093843499991	7.01246768444359	0.876396409146685	1.55919209123405	-1.29725086740814	8.12613754875391	5.76343244939719	5.20748779310034	9.54082697866058	3.13208760331354	11.2499929965043	6.81871622170897	-3.24152087150912	-0.865599433921156	-1.4667250871799	87	1	2
105	5.14459732625316	3.03285793183512	2.70054988692913	2.724289295753	3.04619563579769	6.90573239605278	3.15683593503721	6.42591804381743	1.62371456333404	5.74182317302718	6.72659910029682	4.05576983883262	6.8128735714168	1.80727564333714	4.78938442351153	5.33828922432399	1	4.9782734855603	1.27768045709024	6.97717638427067	4.38538380641551	7	3.24443388287768	0.793743984399757	1.8225795923753	-2.72567646484082	-0.213871250544675	8.03293127185936	3.10316808435838	5.35969942754056	-5.40885009028853	2.08897436664525	5.11458796782069	1.06638357227189	4.145849829167	4.28440054432936	7.27742219746989	0.522165383901622	-0.334955090660973	12.2686349958385	2.92250324564073	3.96710762010829	3.00642627740251	7.27584362814488	7.19734027264234	4.03401978476791	104.75	1	2
106	1.62227471711059	6.46433319328658	1.18228515982912	1.75519105306575	2.91449342419177	6.47721483212731	1.02261810459262	1	1.41301144190181	3.58453454802846	6.7361255173759	4.07025081221688	3.22067069534113	3.17272610736511	4.20402268727883	3.70975028170824	4.64806665870868	3.49196092859679	1	6.19095878709283	6.14829725847673	1.62054756277751	3.20348354704764	3.04646806692804	-1.43572200656374	-6.4284217132536	0.221460103762375	5.93229595428428	13.2935587214969	10.8717661222304	2.84455348476609	3.14344893072747	-0.666396645900081	3.02119914875981	8.37554175416718	-3.23391002311986	0.868534757522141	4.71587500716318	5.75186813652872	8.61537459324448	-1.01207451590145	0.842280321233999	3.70266844721487	6.85414304091634	-0.198444036280057	-4.00789864230903	103.5	1	2
107	1	4.34700445769116	2.69751335657657	1.85358444310706	2.53627338627216	5.34048880534645	4.26914277398421	4.09185789278705	2.04205363737153	5.4350768286018	5.81603752757294	4.08810888514555	5.61277876258291	4.6019734783241	7	1	2.58789664314846	1.76010875005902	5.85229254298404	6.76840222323116	6.50992278123159	5.43904678655433	3.4709717647318	2.77683256337198	5.22475781519512	-6.6065569901185	1.56510955118536	4.29617556320561	3.14194761335776	5.86493469762212	7.36928330604923	-0.162611874664304	2.45096675948436	5.65661136380759	6.9572754570555	-0.0901568623047607	0.830977807980679	0.0575661739460163	-0.261279259831475	2.27489901806114	4.5689586333824	3.59476586698313	1.60404702881439	4.36628362249108	9.81542693912158	-3.5200923819961	100.25	1	2
108	1.95226559379379	3.79515300432338	1.497150072029	5.78996068176273	2.09422626141511	4.75618613595125	1.97442152305138	6.87740792469528	3.33239835124906	2.07880322396918	5.45965980814662	2.44142660602807	7	1.70633622766497	6.8954735307747	3.96780717334903	3.27042807379619	4.92469585353903	2.15251739080635	7	1.89351953048408	5.67893496378456	5.60135548812477	-1.11262620744354	8.57208818163093	-10.1226197933222	1.40052809748956	4.79762533511311	7.17474828465474	7.89585460291393	5.81846084681315	7.12123706250029	7.19979589909701	4.55625189935296	5.0362328575352	2.94474743172354	1.84954212704822	2.61972710541871	1.07734847221185	8.93244485431203	2.98382386510721	-0.459213660699909	0.298979680986694	5.03199213334194	13.0912951934294	0.860399622063428	84	1	2
109	1.34186561256355	5.10522830242932	1	1.89134497613016	1.67048561400427	7	5.96395389869027	6.93761752203521	3.02524334555903	1.39626907761672	6.56084439109098	6.4800595782515	6.70182878006785	5.99438506999626	4.39338540049414	4.8096917615957	2.01245310999221	1	1.61805577918795	5.47803694411122	1	5.43228235545221	5.76441005977375	-1.31970500817876	4.29821280056372	-7.45092205671894	1.57827232489136	6.8587006739617	0.267853978054821	2.13055176066159	3.85243889954094	3.42100470209267	0.791918399275103	6.31800100393766	2.39094368327163	3.23141879693466	1.87872910569723	8.8635424395172	6.50704956224163	3.5064566233978	1.43840562400343	8.405372464694	1.46942254975204	4.58358244778343	-4.62418684809242	8.1684855981588	88.75	1	2
110	3.41959758369198	2.1292681317289	1.42103044913021	5.68565579136392	4.98358295512106	4.69215330966414	7	7	7	1	2.24849134003257	2.87843809104192	3.75008980862068	5.57697777546338	3.5713739808391	7	2.07245772243269	1.24086941669105	3.15840386370481	2.49988282769684	6.43829976813334	1.68174629294276	2.6177774668672	-6.07190643363789	8.88461476147526	-4.27542286738142	3.14476866048121	4.23240595802911	0.37272778802085	7.30941782414694	3.50831086044804	6.56542958329157	2.4459644628956	6.12371861624987	1.33088889778123	4.39907545190336	-1.77302244384972	8.63075121433144	1.96956415665855	5.41905323290083	2.87801080938861	5.3785009322103	-2.15797713767149	6.73059783258782	-4.09555204792763	-2.64228750953766	72.5	1	2
111	1.55258088844175	5.5132688892806	2.17446020598955	1.01150035828273	3.11897751506509	6.11199635327316	1.37737014357333	1.09080227126123	1	2.10929558796049	7	4.88614663122251	5.87935264850051	3.06103128629512	2.06633388667522	5.80196686381103	6.60246855139357	4.48112784848085	3.9245474478488	6.93212023015599	2.09273253358513	5.53884418765062	5.35020258539253	-0.589609349307933	1.99399839525853	-3.83147953104535	-1.97088091334248	5.2675948238331	3.71637944977012	5.02883320823223	6.20088967998817	5.51820306074765	8.66349851118223	7.47484797971874	4.20598930821569	0.199724019561653	5.09181611842531	4.49756760742741	1.6550000963769	-5.56266997343442	2.10596858982773	3.81433504908555	-0.902058711496692	3.92760038866923	7.4595383135713	7.01872882417578	88.25	1	2
112	3.95097993958833	4.7988917944858	1.88757352477796	1	4.08883589818719	1	2.95691281101038	3.46668944430636	1	2.768129918775	1	1	6.35936110981914	2.59342455493541	5.83769547786394	5.35591947556648	2.23527610923551	2.29383615687463	1.44059757616678	6.03907268758617	1.56847745236256	3.8184686810398	4.09418127430433	-1.20712585378785	3.84355715322966	-3.70061529561188	-1.39918732700842	5.4203905310277	6.91357192876822	-0.426642573047753	5.00634710150064	5.42436277753586	7.41573201223436	0.656762989992777	6.22723424684042	-4.14933061677981	2.36822275457155	5.62802049991372	7.45017090909719	-1.01254648063775	1.01141834693107	5.98558123800013	2.02504858732139	4.01917617930987	1.58205696118389	-0.89133537115959	96	1	2
113	5.20514133856651	5.016944639987	3.30733305348136	5.54663283893138	2.4705524657086	2.31799246279216	1.38861975415537	6.50050243811678	1.17189588405079	3.78709847871028	5.85154837183371	1	2.61109724767574	3.49145217982621	3.09869283844784	3.13582502170062	2.63465965970782	7	2.70152915632192	5.23952023006314	2.11576300533375	5.81697449585771	5.79748268796941	0.701987403525498	8.22972849049378	-8.99714392450215	1.03586416682879	6.61476852902455	2.84097064148639	3.88302100589123	-2.34509409712409	8.35488789469393	3.97270829801373	10.7470517549383	6.07448607724254	2.88662258586267	0.508184649662221	4.17655415400887	2.81427128480496	9.99113015516727	0.539233643510261	-1.42581271684563	6.72343482098148	4.05412027685036	1.36123547623369	3.33199357736013	84.75	1	2
114	1.98205440898862	4.7084216410374	2.97332578421684	1.2993036952351	5.68947197446639	6.62458060657212	6.81192184059674	2.99228079804566	3.31369999116825	1.28428439505587	5.23787800305116	6.52176992973276	4.74333146397055	2.13416946152648	3.04450870379227	1.25401962849399	4.04162511855635	3.1570377979078	1.75581473467109	4.16033260060054	1.35100011131146	1.50228782356275	3.73296949540696	0.314195647450852	2.05782152598874	-3.10519667311308	-0.627314414923041	5.05234145779935	11.1207143286955	3.00940777850884	4.92625314573439	4.71403530393476	4.44829928084981	-0.725443315294419	0.554576118690315	6.98252620152687	-1.04679075798457	5.70058371512547	-1.59447716310499	5.04420228933487	2.11361455311914	1.45448229495291	6.96206528028299	2.68031027212676	9.47609384690545	8.82408140218192	88.5	1	2
115	2.51919405405758	1	1.18525353140477	4.91577683617241	3.40962964121325	1	4.50425785224453	4.98622390363774	3.10088128069851	3.6972709911541	6.0349732361071	6.47640133377897	7	5.87673504771094	5.99071095103729	4.56027111794185	1.98444465246071	1.68109420171994	5.52696193422534	5.73771577912023	4.73771043510128	4.73718778345753	5.08451323350607	-3.35482127720703	9.21309682872647	-3.13423232878999	2.88239902442322	4.85976359329261	4.44413015032267	11.3865010436595	-1.423311766034	1.65065939696624	8.77886618540095	6.66016890563213	2.65300845946763	3.74731151110428	-1.75960789541965	1.8524429918742	3.73399952994492	10.6628348921828	0.490831414862637	2.27414957011149	6.58174386566464	5.65024676435514	1.20626701791318	-2.09325046732679	96.25	1	2
116	3.63838658428857	5.03027290097067	1.62731928481116	1.87836380582642	5.54195053243478	5.40545254823551	2.05458559794224	5.79567534431054	1.00101227124579	1.90667591731136	5.40961232926303	1	4.67426806389126	7	5.67887546281249	4.92606147400799	1.41490124352462	1.29598088357701	1.95069241705788	3.5011888819669	6.02241050567384	7	2.10752426596628	0.177622982525575	6.88395752913043	-6.19704243523477	1.94962355207567	6.59881820736774	5.28887232054528	11.1037731480894	5.14998106053779	-0.45189878523324	3.91930252413465	4.22982275853304	11.261322747867	4.92185589087584	-0.380753748958674	0.533730938670857	-1.82692311292956	9.17699142333319	-2.18855493793142	1.10343433579704	8.60532441266834	2.85555808204785	8.13032470491222	-2.93744424281416	98	1	2
117	2.94573569592461	1.09219133026709	1.13478092022363	4.56437678697382	4.41332254521895	5.28427244249746	7	5.62578011669466	4.50312362673091	1.05560209509976	4.20920322263098	2.81915927820093	3.91423728219902	6.67074258734562	6.18676083913093	6.6770018470218	4.97836298724213	1.70234309612335	3.12550690595832	2.59166781614213	5.00338811901203	2.35328631353206	1.84726065483588	-4.45982699039235	9.88595300505198	-4.32703587128992	2.11657260758371	6.05601153963974	3.86950859233165	2.96542169570214	3.76820444653031	2.09826915150352	0.243252336144028	1.46030962536245	1.62609910876209	4.14505334572792	1.11326435036608	4.30404975050311	-2.66948944686201	5.45827439298702	5.26391024698501	6.44525203943978	-0.527941766778584	3.58683196133142	-0.721046978183675	-1.83416070769342	82.75	1	2
118	3.36344306750375	5.29512745757388	4.1916113685139	6.94528232616772	1.29440144584441	2.7917558151494	3.10530679229394	5.59496652088188	1.97835252991284	1.38800507713052	2.77489528919553	3.15075633671035	2.35065816029185	3.0490168231402	3.27899893131645	1.3751890805823	1.0363729080424	2.37013008551234	3.54081813916446	6.24776261758988	5.34264378917105	4.70557565937705	5.57483973492498	-1.47467386780044	6.22637505838053	-8.70332561276963	0.826487691581223	8.66244533960826	6.34299920091232	4.00650562500348	6.19064954594417	3.68765861268636	3.21696696646861	5.92685586196825	8.21032691735786	3.56797660762466	-1.02638755751574	4.08083659766527	2.0591065134782	8.59332806646738	2.50270991554888	5.93209257471947	5.37649135046049	0.0885234100680096	12.8721854436277	0.0309274416840576	92.5	1	2
119	7	2.08038315046191	2.82995910337972	4.37735842486029	4.178836955313	6.0412377356973	2.85478362962369	5.16668679339255	1	6.46549489980967	3.82478250927876	7	1.05265085052178	1.29093421233415	6.39562343134745	1.22757958093248	1.40241285665467	1.3032277255763	4.23603914737173	7	6.46898937638624	3.44985037698963	6.34841179360164	-5.37225487690207	0.598276995474203	-10.846226866187	-1.39964737628042	4.51125415374266	9.36916883695491	2.08915739770373	4.37960280120407	4.5310047768214	-1.30148448860143	5.8888476509342	6.01120018326824	0.158148158459699	-3.56236132743283	6.74201157417956	11.2754553899736	0.575749089464216	1.86250016516836	-1.93248205134443	6.60605282594515	0.932251483110231	9.20001313278882	-3.29461371941831	86.25	1	2
120	2.72836169429429	3.78778733513648	1.13395317594344	2.9495147773534	3.33486032228734	5.41698735584807	4.26950931554711	1	1	7	1.40753755807441	7	4.41634109564876	7	4.88491653388779	1.82763267694586	3.24079724534128	2.31841784161713	2.26169962236862	6.41148015826581	1.61514202096672	2.62097708984808	5.06493062981435	-3.0598132257052	3.56278032324553	-3.04108508539868	-2.48078225153876	5.78779732135387	5.48815903948108	1.87695110258549	6.39811873732471	5.83702730174891	-1.73339005825149	10.1761531353692	9.92155637253305	3.30692330800653	-0.148745830664335	6.30621989642339	7.60268327169464	-0.331423597609122	5.26145225219541	0.175873888047241	9.04902709868301	5.20710789285481	-4.17593573799148	-1.29650816281638	92	1	2
121	1	5.38872194870224	1	1.47176052378404	3.08806214818182	3.41990592450517	2.06502936092548	6.60322687182024	3.42577034242971	3.55103059512308	5.14668784121712	6.80361860111487	4.70249804733122	1.84898216211906	5.60480555066215	4.26658014462116	2.27727779610727	3.1863160528373	4.24598117421052	4.17044838812687	6.17598709024474	3.39624801295491	5.38742735454061	0.874297802865077	4.77574906477825	-8.56342765559426	2.17884153649296	4.31916657111522	6.84760951184424	-0.613798048602055	6.26269559864816	2.19419140165418	-2.82567690039596	6.2614480359999	9.61337321251968	0.253025181816077	4.26199940053596	0.676415442215207	10.2162074061687	2.04904207689037	0.0965870305062588	2.79209113077558	9.91726003030493	3.40877957872752	7.91773388287172	-0.538506102227019	94.75	1	2
122	2.92912832477139	1.26007850126384	2.18545717711074	4.64990811440648	3.54337341420166	3.36214561606983	7	6.18744386874486	2.55586946206636	1	7	1.47991516493919	7	3.42045284329609	6.34640060126113	3.45579660125478	4.31679300948072	2.14805664932179	2.42186291252456	5.42995991559739	5.26806173836506	3.00097063473333	1.7904019492192	-2.49436759387474	9.62334554180501	-5.64776568304487	1.92786249843949	6.46994353475242	0.177993221824761	-0.386694062210378	-4.78921658946193	5.43508422014872	-0.319913935948932	4.53327088227401	3.39423244437875	6.6960514601544	1.76853833077515	5.19956560805906	-2.65997931512249	6.84382606243293	3.49201511277073	0.0132088024022128	3.58221986932861	5.9439865258337	7.25493202481552	-3.43030521883642	85.5	1	2
123	1	1	1.79040392604657	5.98747939198237	3.93521534163844	6.01711430588154	5.74963853873967	1.66308843077915	3.95569551421215	1	6.47905420781287	3.62547419157625	1.19901725157406	2.05201311112271	5.65585981733141	7	4.66697823692356	7	3.35051682102432	5.46111649176815	3.97079085595558	4.65739364309441	1.09481102281941	-4.14155599607673	9.08448257403999	-4.46232289035846	2.61981119403259	6.79293249862194	4.77840426800443	3.25716383256648	1.36837615786914	0.923966958544782	8.28050617279287	4.60518313184543	3.76545980304435	-0.94064727426581	-3.35696674480175	3.27167412285393	2.11714804498137	12.9718055225848	2.51836129248817	5.52421549326928	1.73344964953923	3.90568782410236	6.52138382984457	0.506115779303301	75.25	1	2
124	1.96910671333141	4.31641379437983	1	2.5856297283216	3.86099155361126	5.56225517785895	2.80746895218041	4.2119221375725	4.99249336123265	3.92819207355782	6.83836935990643	4.17632132328032	6.52604385006812	5.13990200448384	4.82017221512415	5.26129461287497	1.20129953398981	2.45019519847721	1.2089866038454	5.81341580940874	2.06072443043325	6.24717548086467	6.03200086442946	0.839523045874923	3.61981683588905	-6.65044713515101	-1.11935971760533	1.92725772014137	1.65009585482341	3.72068863657195	4.2411124804197	5.63170657303313	5.39167493330728	0.725098849389053	8.02546444558652	1.69700628762707	-3.58262914353133	4.17067464287041	-2.07162430817832	4.53789145789108	3.56564121843319	-0.512509675115733	1.76557052568021	6.53075128235895	7.65401373131341	-0.0752312654061754	84	1	2
125	3.27477557063387	1.07954963648467	1	3.87029521812308	4.73756761255127	5.14700705954046	5.11283744912451	4.64512777215049	1.16366911262106	1.1155443166256	4.77740062534048	4.09963316207806	6.95734540421131	1.6691103756478	5.75069808198908	4.19851149086632	3.74369959704032	1.75741552759553	2.76006555911935	2.53056853832891	4.35498889034811	2.06840638252091	1.75301924195833	-5.62906498716616	8.95648328159805	-4.90942308674949	2.65592376703651	5.29823378470548	4.50485922345424	2.68317786197171	3.94707537622027	3.36216876695176	-0.968021384384127	1.18873688326839	1.64438122590271	3.71036370848931	1.03952088663755	4.69193143191229	4.32540405556476	5.49666335379641	2.58934948868658	1.8250499293507	4.8406310504038	3.62015623985618	-0.579536336726506	-2.00790255988345	84.75	1	2
126	4.12829091863125	3.07613565422066	4.18371397647129	5.71174564612954	1.30409583568879	1.84509612863578	6.77216306383869	6.21620429621081	1.15982496191106	3.59784353191012	6.60620843565867	1.1523433001145	2.83687335002483	1	6.56371118531929	4.38390367345204	2.47615431361123	1	1.82614248963014	3.61416657476672	1.61978001481989	5.40273684864126	6.26216852894	0.0954502118098897	8.49390001188225	-7.90660504970214	0.663818346939019	7.44284823561859	3.72125393092005	4.85261341241188	1.37507310353063	8.01333198208333	-3.32179630840929	7.14322823924558	5.39852942282147	2.15792487367631	1.30900841396538	0.462555751760111	2.61218750717314	8.49998574594738	-0.768838041375882	0.303263863997771	7.72023137550897	7.96934995685131	0.611227986339803	1.68416360192959	87.5	1	2
127	3.52934594800542	3.7634265989484	2.46963182333019	4.99401527192307	6.64032625996095	3.05617385464722	6.86749787984949	4.73353484761436	1.36259215280556	5.00437095761582	3.42252661659952	4.39436679266717	6.07499072985397	6.26713288373356	6.01751210533977	2.09013367141778	1.84517593147058	2.89942861851992	1.81668614940928	1.63130354057712	5.51465834896368	6.24762389270834	4.49024955057264	1.62564629689047	3.23338800911782	-4.05339187177545	-2.66496474871809	7.32495379899577	2.61426598334419	4.33123900331205	0.731722121933562	3.05004263700856	-2.86268581882596	0.153005013596901	6.69091508355818	3.10471515799338	4.46519171751503	-1.64389667118917	1.32700215742523	-0.0256231900100934	3.16748557869394	4.71821919515565	6.85915730025638	3.89302224690698	7.42372405087129	-0.0315548058907616	87.25	1	2
128	2.22947131821487	5.32885418571899	1.89362002416763	1.83142796596402	3.31008997594588	7	2.70398976110848	4.23025278710093	3.83175041243599	3.04058570569199	4.50700121506402	5.56975098001926	7	1.95088461440429	6.2997677199937	7	1.25884660057058	2.87173205352067	1.37437617318343	6.06750506786275	1	6.33596558429065	3.16343376975587	1.80829439579753	3.22102278067799	-6.28742400366755	-2.38916709495685	1.63525715662778	1.32362342496614	1.49325151035919	-0.62472876275085	5.04100929054887	4.61428694986798	8.77131015728989	5.78697747441413	4.82958536625492	-1.83504640384814	7.03823148276987	4.59171449195523	6.52720097015326	3.46162752650917	6.25239159541989	4.72495853087546	-0.876301166140855	7.61919404736176	2.17605510773726	102	1	2
129	3.28270611762411	1.94960995708301	1.38362429232988	4.43232366682463	4.43020278580392	4.96455829736703	6.59298714826309	4.37246468131681	5.13508891243072	3.50883207510562	6.19825451646882	3.3658248362515	4.0877814053354	1	5.62680748482604	7	4.11607803668423	5.06027898791113	1.95083083768055	2.01866702357815	4.52281455594846	5.5388141935117	1.77803383725643	-5.72710299231002	9.9255994549921	-3.90487983742105	2.55840013154658	5.75952298077084	4.53295851107783	1.97411550301211	2.90965381580984	1.71619356227266	-0.104137904331573	1.66041514310269	2.14835117570476	3.59191229321534	-0.324434030275438	3.90294952998873	2.83706689572352	-0.597401760526116	1.94329546340592	5.61914103534374	6.07640556840677	4.08979333672137	-0.0215760909735736	-2.09913613577725	93.75	1	2
130	2.16014926501235	4.45342875538974	1	1.44057814210289	4.51977156353851	7	6.93203236641806	6.18484686889434	4.323518231984	3.94782583919964	4.77377900163061	6.88212503328385	7	1.44566663531008	7	5.39770806624463	1.55886129917291	2.66466335869398	1	6.60901091907221	1.1468902694379	5.87187816706041	6.87042499586211	1.6740069964262	2.88992080399367	-7.34282201574663	-2.44993646348138	1.7367918053735	3.11021090889481	0.76716896504652	-0.382040937135324	5.59030850222058	4.92866391611887	3.12963307648021	5.64926099803622	0.968918698472832	-0.279100801057806	7.15671171841518	5.6965007449903	3.72185619218312	1.19737407274509	-3.43787781641671	3.88204227581686	7.14959872729544	8.83521908016047	1.92656956771095	79.5	1	2
131	2.76557996920386	2.01300620046084	1	4.48483879643501	4.07767725310335	2.34011702207108	6.78553723729309	4.94804291762288	3.93567076588695	2.18853594272338	5.50930142236168	1.41849123649437	4.71635908623383	3.05648088998962	4.56150980342664	1.70942994632449	3.47939877458638	3.21336999769728	2.78494397877575	4.70251570962613	2.50285095321173	2.45599538196153	1.95670507694268	-3.65142875406303	9.35482334031406	-5.16927998128942	2.67733304216875	4.97295945928489	0.0081680770016547	2.22879643243636	-5.62520921181622	2.39218683170358	-1.77082769214986	4.69799271074334	5.62724601248993	7.59610580415092	2.69933784864475	0.609051771896611	3.62150729512847	7.79630635874215	4.63660541279091	-0.787771448329047	5.51200254975722	5.0223324645458	7.19181498826888	-2.92298520668295	74.25	1	2
132	1.95036598002218	2.86061423232195	3.30206834570857	2.00667732094315	3.9453701262368	5.33018297052533	1.18785220020695	1.77989717001107	5.55234567186784	2.52452477865572	6.75115375032801	2.63834169488733	5.44561144286444	6.14182590622277	1.02512505532293	5.6616864880172	2.29287707496467	2.2143976111377	3.43016235467118	5.72942014232403	1.92333364952722	5.27046061904588	5.75374477302019	-0.190014383348296	6.49243098810321	-5.76445187748917	0.106182259098533	5.01606851725243	5.72469940204146	2.17296360374711	2.55193793098987	3.01388872384555	-1.30233873626562	-0.780368747642833	6.2210364813371	5.02129680895765	2.55386938900733	6.11259434828738	7.07583731259038	7.47832956996251	3.64596224479651	-1.85936355148796	2.85786629677529	6.77965138852806	9.19520126406838	2.60628226395379	102	1	2
133	1	5.42551818378137	2.29055638746394	1.01278455740061	2.88087796665784	6.2928047791261	6.1706200479263	2.42703385080774	2.87672386925976	6.43036616805328	5.08494267102132	4.33745878514307	5.83015560208144	4.71080228156218	5.54962640123357	2.44512540415244	7	1.42199936263848	6.32178411341082	6.89374861315325	3.09415883785304	2.03307326392365	4.83347959665803	2.05150911967624	5.40506919668239	-6.09527049447592	1.68690178713076	4.06546332768443	6.95250124683766	9.52825637159912	4.43271779635174	3.08918589676105	4.08835828671102	1.43090307607898	1.68050287827587	0.868885559233223	2.02299679023096	1.80135623459958	0.0772224629420463	7.62541778497222	2.83145618270009	-1.71120049722106	4.97248561418578	2.93124734927956	8.70466786481236	-0.472085653181362	75.75	1	2
134	2.70847127305519	5.53996520291801	4.12322374125265	2.62125875126445	2.5559559626993	5.47021153058398	5.46122038888604	4.32793040753398	4.13752802335119	1	5.04341920255018	1.10799102553643	1.07327321074392	4.97791200805853	4.14372817532671	2.80762105628137	6.5873036286698	1	2.13114880040124	2.04292357392256	5.12687373890879	6.15036899916899	5.5475499371552	-2.12065621142521	7.49271934655994	-6.7070154463873	-0.917760480707446	3.08509759471927	2.13875121119307	3.32293930700635	1.51343794071159	9.26030470973154	0.95353113878643	2.26479444029517	6.38907065245669	6.19579508507592	3.74145992346217	3.32358850339849	1.43903403954294	4.32911888364852	1.65521927583142	0.655356753798386	-3.77924740109227	6.70549992040226	-4.81387271298854	-2.13042959151971	84.5	1	2
135	5.16927754797571	4.23979202031484	6.54662235877819	5.93513682527049	4.96096069117632	2.07776725474151	6.38418663372165	2.17456563750006	5.80765324637596	2.73376144573239	4.44474750400783	5.53190875232194	4.98173906006832	3.84001842642786	6.27917535398476	4.17738484724333	6.30964406165558	3.47119491816076	4.87162965255046	1.97832985161323	5.13100849418078	6.85039156717212	2.84162281808071	-3.61934378420781	3.51701335769568	-8.45811754618111	0.794592062207704	5.22557292921243	4.5830492749998	7.92497431535389	-1.90010267275614	-0.472891258708896	-2.08138784353346	0.443841329492878	5.43623896265286	6.40344609157573	3.57009792255081	4.74442244220806	4.78461048385064	7.55070372356231	1.2255018610334	7.80547409532158	-0.582300964744816	8.45278443058589	-1.15541532503108	-2.12607366618238	99.25	1	2
136	2.50599970000828	1.42362204143294	2.1470517178711	5.78719888454406	4.41748590610127	3.86109644319771	5.05687933387802	5.55716232314693	2.91732821217666	1.59818856110515	4.28299921757309	1.71601728412181	5.48972499221585	1.56449636975995	7	6.50708877018026	4.16920025034334	4.31899603582187	4.33635491461787	3.68933311155365	6.80238131062214	2.86788332052156	1.68126428672906	-3.28196728138152	9.00563246971116	-5.52871053733297	2.62839211425753	5.54296073676301	5.2304414006449	13.0053106021838	4.57733864644592	5.88667704198028	3.16915990945011	5.89735424019138	-3.32861120280515	1.91247767523333	2.94754516849212	-0.292304192933389	4.86305982743438	11.2195826724911	-0.751302062452886	-3.20966804906463	1.07301334371707	5.91504563682252	12.4832566206907	0.427994162085894	84	1	2
137	5.63632986195925	3.58968606986167	1	5.97085396520074	4.37186426141585	4.30202943062547	5.25508284544261	5.7935974891251	2.1389640750111	3.57992186353312	5.17705102232486	6.52086476281229	4.95149320040122	1	2.34988152610862	2.40649033470348	1.87034397978459	2.20974521545806	1.95791589720714	1.04395199363956	5.81322031255889	2.86650246383817	3.90817743987858	-4.09989858880495	6.07986413730629	-10.6503022782753	0.688203648639049	5.41231643296168	7.4463601444514	9.51025409413315	5.4728270239676	1.81476051792661	-1.72446388183248	6.4992645252852	8.11055513054712	0.491784962783624	-1.42500608732652	3.18941650046649	0.378262418797571	6.74984562813548	-4.83433646763626	7.24313110507953	7.48550084644025	4.12466486954574	11.2965235039013	-0.764814795683389	74.75	1	2
138	1.72417881707548	5.63663240584268	2.23048742798966	1	3.06386657777186	2.68657407542021	1.94582089950331	5.08349936584291	2.26414548111954	2.43347757475192	1.52206670726262	3.58300072072803	7	3.81469620159758	3.33006274910337	4.99045553006736	1.9116247040959	3.81906392716773	4.76312777660377	6.34464395771782	3.38700280247835	3.66988941843962	4.52572582662378	-1.16143349695952	2.73182589778107	-3.43206357097294	-1.39865477880914	5.09951687969167	13.5881915859202	4.48759659749185	5.91585819248824	2.06394478179924	7.36766448625149	6.1932777177396	4.43431050285837	0.461472155164605	4.55719744333952	3.51133522542062	5.44999786184647	-5.41604635406789	1.84869800569821	4.95559088832265	-0.175317777381993	4.5861530259031	11.0485557875076	-1.36170500283071	78.5	1	2
139	5.21910772550684	6.48515374836035	4.64414601888748	7	2.75688877943353	4.75752179525354	5.47192559543952	2.68114481429487	1	4.73103667918005	2.5193851569761	5.21398006681181	2.38870854926917	3.75219472062027	5.90164901052664	2.42220367708746	2.20236065227857	4.47342977171367	1	6.22021034798433	1	5.67852238388311	3.78941876156347	0.241332687963251	6.81706071964592	-6.83666221734921	-0.249816913901563	6.63290946305825	2.79049011961454	2.79315743366336	6.92612761584016	5.43916423750378	8.4953216132644	7.22087524039498	-0.945052792617513	1.96073574792552	-0.56232508791006	2.94016294436305	7.55281165338924	3.66890475806255	2.3602745168171	1.17224411126525	-0.888999286371625	4.32040271599802	6.56175804931817	-2.40468584920766	90.25	1	2
140	1.06984230813071	5.26924808001502	1.77218744742952	4.79912097006039	4.78487813937787	6.30698006381996	3.38775009491811	1.20056810753499	1.8215748225935	6.38123907837401	3.76307791332782	6.49577365199853	1	2.91046591991143	7	1.96718541928666	1.73367780031282	1.46101449294991	4.91228676233488	4.99265079175372	1.92135492733673	5.18060376107556	2.14484108958224	2.87440863544629	2.63669447050445	-3.90470064397883	-0.144215435001773	7.47662267569561	5.59678875934639	6.36536497368145	2.49974041425912	2.48937349802254	4.58302742821323	5.7432371510601	9.20889699329555	-7.90176733657422	0.640198970949773	6.38313350459274	3.17812065709807	-0.435368073799516	2.46062698292168	0.86819998352742	5.98713537167071	-0.890193790407133	10.446268291303	1.02269963344849	94	1	2
141	5.92797312069647	4.27745793245607	3.37859797205735	1.00744124072243	2.18315820989417	4.83014051473378	2.27164747954359	4.5745426734754	2.2049365241044	4.40182568871176	4.37867503497892	1.43252442765795	4.73937480553926	1.8277667363605	2.69733770312776	1.54063003493223	2.27090934084105	1	2.54924190349075	6.23007324065595	6.83352551825643	6.61393347177141	1.7806644645708	-0.575063524331971	2.11553470638254	-5.70553774865255	-1.96648887610687	3.26852199587008	6.92084117991803	-0.176673033097821	5.57335848578513	1.46957850974047	4.4171468657714	-1.23591158201313	5.45127219213536	6.37029359895974	0.347569956224613	3.1215619873095	-2.05392443689611	5.52792687605603	2.98833832236638	11.3434240792634	5.48875431478304	6.04372096091557	-4.40461902142233	-2.08495230533717	87.75	1	2
142	1.80347813033332	4.94144075984153	2.23786659663055	1.33705622372047	4.95852884972921	5.63351153298428	1.38790246587849	1	3.39479369649992	1.91569605531631	2.28237990846818	7	7	2.36942090204853	1.28688902374568	1	1.05657730688694	4.2164987085456	3.3663870442778	4.84660090868051	1.89828402827269	6.63523294957841	4.13592679562066	0.795094110115401	2.91935969182511	-3.41204033806606	-1.06766800264164	5.32104817908009	12.0303951398576	3.09869670317777	1.94516971391768	4.41489231717063	-0.873053134048178	6.04180461109021	2.43370416723166	7.16627934919404	-1.35912250502392	12.5259539802224	-0.980915043216247	5.97228688380105	2.71630114759077	4.45781339163694	6.61982240682517	2.92204329666652	9.79412271255331	8.71052755600733	82.5	1	2
143	1.02076450841581	5.31920836671495	1.13544411189454	1.48976350298452	4.76553781991946	5.81424958223689	5.34724532060756	1	5.43079906335069	3.5857785693273	6.38543365783262	1.06849599943493	4.40186129130237	1.88640140432032	3.7845872670122	3.25845075791731	4.12743228580436	1	2.42001351232561	6.26111588626437	4.61724789267309	2.82254089021215	5.97609858837995	0.794396952071779	5.6773287567157	-7.26977210417963	2.49703274686001	5.96535147666814	-0.998174867899923	-0.438543022725685	6.12121709177482	6.21196070664898	0.8110283542232	4.7059360501313	1.21808861749246	0.892835029162135	-2.66331001387917	1.77199638891948	5.0605501454421	3.28235389416841	3.32410843703156	6.24438561631803	4.23105694582378	-3.06078939973421	10.160053096927	-1.38638315121554	92.25	1	2
144	3.20514241736537	4.34967353560032	1.66792789443365	5.33829218795605	4.98613555791558	5.60905204244438	5.83170963772368	7	4.17890769786717	1.18565987927261	1	4.25020315554293	3.30252774265072	6.38488829526239	5.31867309929833	5.15895673956206	2.34678132087535	4.46885936113156	4.07815022596998	7	5.77728975018876	6.96265476266171	4.08087289130949	0.173953699858247	7.94610876951118	-9.54733074782448	2.53344053713266	5.39543442771754	5.28891897728735	2.14297107201338	-2.43832969698816	-3.62420187433778	4.02009528357337	5.52787959064839	7.37788016062936	3.39865432026987	1.02705082830436	4.27781069175934	5.46116356535727	-0.0998034230368446	2.95879205538803	3.06337278085774	-0.793016438657764	7.85494131666608	4.15493051657665	-2.37344240327814	85	1	2
145	4.48022942324286	7	3.05349965034346	6.38727926281601	2.09392151768934	1.44597018410679	5.89505677390974	4.27453060628383	2.99691711696701	2.17507970149376	6.21109033577299	5.20560455248076	5.76255021797709	1.0594837149969	1.26309324284339	3.69770256893585	1	1.20854786906791	1.28347988158837	5.65374541599279	4.42892316493719	1.90554288183308	4.96610204172262	-0.321294299007444	5.56701746577836	-6.79798377619775	-0.266318450644535	6.86305882353309	4.55115268805158	1.54895714234696	6.73636565305387	5.92750075841828	-1.32805496085827	6.60438501469402	-0.193246414823201	1.08354932462165	3.86811606649294	3.17986152709872	4.98383188448982	-5.6266593690161	1.53520696988788	6.20426316126568	5.27818585834154	3.07617237121369	8.89780053104324	0.557750817829499	78.75	1	2
146	1.98922687150226	3.11018061123673	2.43915807088256	2.84980788578646	2.84093089244733	3.79917728100017	3.00466826176037	4.66231683918334	6.69831000343727	4.19124911938266	7	6.11858718808791	6.79090159544995	1	6.7348480340217	6.03134214712257	1.49233708888268	1.37211091668105	4.9361077295648	2.56679610218336	1.35813897388353	4.22048500589217	7	-0.117904350511044	4.95568047306274	-6.40006422518015	1.29759003704002	6.50140666082174	3.38346710425974	6.03080408571033	5.77077581511706	6.47893901568674	-3.30332795710282	2.95234037527596	8.17857058004062	5.73808764793683	-0.210876093762565	5.18059784062484	-2.41038301884742	3.92530092062643	-2.01420713349346	2.84179510258309	6.09693594229587	6.7414136420426	10.0890028028707	-0.371915125672094	86.5	1	2
147	2.74065093494382	6.72909254198288	1.47472408894494	2.1094622189851	4.29480181059203	4.08423121824678	3.31456802622704	5.81291378078928	6.88316272244111	5.4453469792632	6.73490416563319	2.39618175770036	6.06949181747751	4.55247128465415	6.07841396185555	5.76720421442974	2.00246502284032	1.47532753028988	5.92149499807406	4.00499495926837	1	1.32662953200737	1.57676229000398	-1.52493555243117	1.11272459765261	-4.15841480810858	0.148551292959755	4.61913076834265	4.48584386052302	1.67184043322165	-1.57546407287765	5.66995428416461	5.03904484974873	1.44004790448427	1.44463094421909	6.03462680819528	0.109263714365557	4.95695029271762	9.81988653726809	9.43259650785027	1.83759206997402	11.6205597559942	0.497070080339805	-0.462540785373241	11.4105073442478	-1.44053816238083	74.25	1	2
148	3.01109768994646	5.32241057607701	1	6.57332882435692	3.37112181831363	3.58063273127305	5.32016470072657	3.24011010549946	2.69520236544026	1.80458778535043	7	4.85798060599458	3.52844942369451	5.4345953040705	5.50116508023921	5.6632322164615	4.88207826276124	4.82608064726058	4.33792000427854	6.38498253672061	4.03971198887135	6.49733362394957	3.33533883434389	0.122999142749169	7.77629570125821	-9.98283325544564	1.30536939709362	5.65255590417595	6.01628388621877	2.49390437249699	-5.9983533733623	-2.34326365497642	-1.78521478763986	5.62188211203796	-0.110874449872036	3.04684505438609	2.14092678348176	4.50188308094671	2.88548817769056	0.741029957548267	3.22772579236859	3.14846661501365	0.102378513825131	5.14658049996635	4.99028511972134	-4.15414132071076	74	1	2
149	2.50642431999473	6.16146603356768	5.27175571102855	1.95046678513554	1.98609326647308	5.80471338374153	1	5.5959692041353	3.13356771982303	1.74222644912053	1	5.9464965613964	4.49033219815081	2.27794314808796	4.24145072318482	6.78768117024829	3.55292146311008	3.21393545070108	5.80012273519687	4.11252047457788	3.96441665262035	6.99680411990505	4.15046824685586	5.87345005742395	0.861060710392634	-5.00893296324248	0.324931215580472	4.32289932972489	1.95857333230199	-0.63826588415929	-4.18664511882076	4.34546533160885	-3.74631131632833	2.02846541084797	1.99184154846056	5.7762398189165	2.40365562499339	5.09853205663328	0.446704610285046	-5.59885814471475	1.24280445430994	1.24854571375606	0.86417774758757	5.8336123093916	12.2213320426347	-2.9636162586845	90.75	1	2
150	5.17181768542756	2.07924635654759	3.47898742354964	2.81047239388037	2.91895494491617	6.96580765322852	3.10928546602408	5.54015391616946	2.02324534520664	5.23656035042384	3.57871872046802	4.18159026608815	1	1.68272440898245	5.30915483379635	3.95325253423883	1.1754987062543	2.62644992457019	1	7	6.24848107160517	2.21308619628741	2.14665916852164	1.30107277990228	1.98046797660042	-2.20046939389153	-0.167618332889331	7.14102576182235	9.72742387309073	5.27750610939636	-5.89730861782627	6.10273038935169	6.57502198750734	6.32921477326971	3.9681463111995	-0.0827710181928092	6.92302822253594	3.38234912501562	0.549597809838555	12.636258373274	2.81736277926172	-1.15521302227778	0.708212613189285	2.74983927963419	7.19663922079746	2.65923911975858	86.5	1	2
151	1.58248365197534	3.97675001283841	1	1.55734679147265	3.1361945157436	4.58206720192983	2.4328349703001	6.43216974695551	4.1245027185546	3.63497667513045	4.29924241693265	5.02733761040007	5.06786654664646	2.26313048808388	5.88345097149632	5.52762099530489	2.73479124925164	1.71439015467286	4.78397695211794	4.88021090580632	1.3016776096085	4.56757144287303	4.9835480253165	0.0964837909300653	4.90793913925541	-7.43365542757026	3.0912376011121	5.4172005509263	7.38424585310186	-0.16446827920124	5.15839743650086	6.20928369239246	-3.36382975264867	7.25546182466099	3.21101720677366	0.592186332959378	5.04028697451427	13.1946542272127	10.3021529956477	1.09505734841614	-0.517896686962013	-2.94264980727235	6.46959994569014	2.61596620286929	1.12110112922484	-0.04243653368381	73.25	1	2
152	6.97722805417659	4.57312845556648	3.66833455858437	3.80159641967538	3.33470181490648	7	2.9504465003401	4.35332415644835	6.23151803439563	3.84732015931135	3.75381803366535	5.08721013708603	5.42448367792633	7	7	7	5.9028522039151	5.39862775773886	2.34966127789103	1.01596943623789	5.38519281240264	6.37250671677486	2.36754622433481	-0.10546793773704	5.06510096444064	-7.6138342060822	1.86227510733422	4.45478938858573	7.11786499101547	-1.23282822851529	4.92777898571893	4.122726080413	5.0720950369919	-0.326766973450483	2.07853333627333	5.43405044547718	1.2094098909777	4.54116148090013	9.73711790023715	4.97039966311418	2.23328022459487	9.67563147521349	-3.03934901897728	6.22095013279667	9.23991170711897	-3.10162258974602	79	1	2
153	3.94682311749115	4.95880378347047	3.7689107819805	5.74335233675463	1	6.90127786188219	1.97867810364289	5.02513698953229	1.59324553351776	3.23681268170413	6.00561790249601	6.42469201424068	3.30965455541641	1.42686197525154	6.18953110013086	3.23115279100019	2.26783409974633	7	3.04066285180361	5.18070779408602	1	5.75703670439092	3.28845450808072	-0.37058225380641	8.62681630303294	-8.08045763754322	0.943207684103099	7.89918783388103	2.55028015282754	4.84957193658657	-1.90412275059199	1.69279563118848	2.51577159422987	6.832290557377	0.329528356864411	-0.814897550164439	-0.968031569377462	4.14710402374086	1.50844904881934	10.5910338538651	-0.326585960336646	0.161976568768445	5.92425052303257	3.08941686714912	7.16378886039567	0.120749576801504	80.75	1	2
154	1	7	1	1.21213448440741	4.06094036062209	7	6.96973698659568	6.36767863294341	1.89088865805274	2.96344813221634	6.95697615057053	4.69396428019234	4.44378161846821	5.0794693180359	4.74560216163922	4.23300105956382	5.04002003258248	2.58719301670158	4.36686131139475	3.27735557071603	1	5.53260710791059	5.20655736726295	0.977817488348475	3.20126524242684	-4.35134104501027	-0.15691700812555	4.32349129006731	3.63527768876702	5.3341755671502	-1.89485125596463	1.71589596032899	-0.69171985621853	0.386895125960925	7.10734869492654	2.6400840124382	0.854075461531612	4.74358971208965	-1.12105027556856	9.49817683090455	1.08003481383536	4.40928442879198	6.86566661018553	-0.930502073006163	7.25107592646798	-2.63743734481637	71.5	1	2
155	2.64851993204609	4.98996059414185	1.02469536668362	1	3.09692164557252	5.53400092048184	1.84739906546308	1	3.6421036954734	5.23303293409045	5.95775026924505	1.25117591161394	1	1.2525643084285	5.42251002057239	5.96786753847564	5.43078953525753	3.1709870647244	1	6.44077194446293	4.43417182785593	5.39166860274829	1.92095650866812	-1.30260139925338	4.52918274902266	-5.26665095285946	2.56697020379136	4.13094190469079	3.84816918164143	3.97814920980371	1.45864060486156	1.78912638463373	5.4491591827825	1.47529810257987	8.28958403722	5.28956785173798	2.48275852258395	1.07620984927492	0.987561313152603	12.5145525053471	2.81127546478094	4.78825565303524	7.2753547612877	2.94328174292795	-4.83507440958693	2.36643482190004	82.25	1	2
156	3.54805341085379	3.82333047778767	1.60084008626747	3.25658076997742	4.797674476856	6.94550009443056	5.8633298628272	6.00896427059445	1	2.45338362149093	1.87922800526987	1	5.81192587059509	1.57704390842625	4.587529030837	4.63227593129916	1.96504603814244	1.15025982948097	3.4350388766257	2.6726755878435	6.88538156477334	6.92230893355381	5.17716693513239	-0.72451461367845	7.08163176066586	-6.42477030286849	1.12430870850829	6.21482068149597	6.00116559073979	0.0102006889253201	2.71766698574952	-0.173469290932841	2.40134557816208	2.82486189824209	0.143716392319849	4.97370164924684	-0.984545594356863	0.126436021504498	-2.57123607518189	9.30724148608265	-2.86822352691334	2.06011673917552	8.46994701404674	4.3398438276	8.26867128758477	1.11991934862438	77	1	2
157	2.55431089581765	6.22883751559748	1.86551072770938	3.43209220301221	6.32465547781427	5.97024484623826	2.34442707133236	7	4.44387396278438	4.60087831437915	1	5.68359423094853	5.33855568925087	1.67720701560947	6.60481200228476	6.75448886562267	3.50556024899219	2.79506957914645	2.97279152578589	7	6.18897971403095	2.89153824578997	6.0548722628498	3.97897857650651	0.524704731481285	-3.86179312761026	-1.12749338984649	6.12369735114355	2.31532587389795	-1.45043365138336	3.30512173095316	5.04615897072864	0.968323149850175	5.55701051227339	5.92380578527319	8.70507285777823	-2.53405423077798	7.88401905107579	4.83593509965586	4.04026724358767	1.23091225665452	8.03157716369244	0.760956684419653	0.159580710846672	2.41520377546444	-2.36402913345036	74.75	1	2
158	1	4.49891890875109	1.30430853970211	2.57595683137891	4.08077020334467	5.36665007924572	1.50282991706251	5.23757698892554	3.14529492924977	3.34494705376738	1.41605158544444	4.56209569561394	6.75921959564115	4.89202061297716	4.77131664521146	4.88614327659593	2.015519141729	2.00395668329579	1	6.7767447172671	1.72995992432667	7	6.03331576039345	0.94019886395307	3.66215378475764	-6.63639306697582	-2.00719964098612	2.39509395956756	2.11896917312913	2.13883950587162	4.58267110797981	5.64933684978754	6.15060357187078	3.33877854624965	5.28008128095609	1.08281947014172	-0.767799566577062	1.24822645759942	6.13012058699788	7.39975895938875	3.24899363896871	-2.25413974838016	2.07502726248224	6.52255379458458	7.23528823662027	2.77399902626353	83.5	1	2
159	6.88424534949832	2.53879283762242	5.00425342363204	2.83509856283968	1.83197377490691	4.58465570065814	6.37820307638592	5.63343490924095	3.06748376079891	1.38055660502653	5.53516436397881	6.7505314883215	6.77239495256439	1.01550336953143	1	1	3.6098467296558	4.09782522627151	4.21410562392032	4.3242398829185	1.58942816401732	1.31794225150604	2.51271463184176	-3.03320068678286	-2.9734777454947	-11.5411315404548	4.18788718282247	8.84336545024147	5.8056141870684	5.15613513724958	2.36107628415748	0.90143180298739	-0.325468764542933	-0.646084343200359	7.52836595683221	-2.58241610095219	0.48503412804851	3.75083917504142	7.2731739039769	-2.13923768419224	0.967547607235709	5.72174621531338	6.6655211505138	3.11624299061406	8.03308809967726	2.55974374701184	93.25	1	2
160	1.73137661919803	2.74711357510395	3.07744098871504	6.49387255271749	5.00845054598056	3.14859791869863	4.56290572077267	6.99156267044201	1.34285030523654	2.43609293591443	4.75212752963303	5.45646047546691	6.62145945203414	6.14955859533808	5.77630053722581	2.34289590067453	2.91441597710778	1.06663695463844	1	1	1.85338912090155	1	1.71937343891824	2.74742853817711	4.23076645161954	-5.01646874911845	-2.47541849459524	7.5822223883146	1.65427847179645	2.99795305914722	6.74148365031402	5.22399337761082	-2.33693587322353	0.837395381955179	-0.196424563965202	4.58739341500396	4.19195446989107	-0.721115497344702	0.0409839505132724	3.84174242317067	3.74573830986381	3.84783721532182	6.80944247194166	4.339786859275	8.43840950323594	0.478415467297675	86	1	2
161	5.08981832438033	5.28489908445272	3.75157825763279	6.94107984389334	1	4.94354967560635	6.29214481935878	2.70829637763271	2.61670010789212	1.79573159525748	6.19634237647672	2.11123274534631	1.45828834348822	1	4.25339916318603	1.23289312572349	4.13943492740962	1.68421856033765	1.99272561202147	1	6.4567464233403	1	1	-0.358742800846734	5.83905161793397	-7.63630424201768	1.11264788324912	7.67254797629426	3.95214883245116	3.18374533995439	4.80989156937412	5.26338511432274	-2.32825729592213	4.88604196125257	-2.21389985424621	3.52639904614783	-0.380252363604317	0.317022179984817	3.80855691094464	-5.69549490064626	2.2995387052781	0.633368468660154	-1.07107245628329	5.72742230106738	10.8148091639396	-1.61498862375843	82.75	1	2
162	1.68936320030951	2.33244507241371	1	3.31433880084722	2.34081228617804	4.75291896788592	1.14445957111634	3.73850048575597	2.50310160742892	4.94829621746325	6.33027023361779	5.9498906221953	1	6.34883050613721	5.28309226527356	4.26719422717098	1.70985797260226	2.09107202020511	2.53788018735072	4.19014277041093	3.73178141324249	1.02774067410517	2.04110109166098	0.0252207210431853	6.53428477157585	-6.12612661723778	2.68698279041859	2.99387398375275	1.76526269567336	6.63290694814654	6.94226958679156	7.96231710754387	-1.1952980356558	2.65093995225374	1.48760012255644	-0.700274970679297	2.11605686802056	10.041892699932	1.77514670080192	10.3526766265004	5.00266543765494	3.66804313199598	3.40536812605659	3.28901710145856	10.9026399488437	0.456016462813336	79.5	1	2
163	3.6376476497872	6.1809835863622	6.09764721082071	1.43344817830569	1.79516251818206	4.20414484567656	1.45434837970414	7	3.4096651678921	3.99597388113161	1.19897495441198	5.64412011903292	6.12037177641614	2.48385564365851	4.72192142465872	1.32618549926069	4.09530510862986	3.35923379022917	6.59491488829354	4.45807664012574	6.72317046372544	1.66104751510618	4.75825170152684	6.09282062288889	-0.0297704831409659	-4.78722549853969	0.0399772797662157	3.24622435874588	2.82134277364958	1.71912967876872	-1.36887920758615	4.75480569622937	-3.68863876985653	1.79843308624906	1.84750082757868	3.17886457413712	-0.197037052236608	1.13716486035369	0.113547242487068	-0.0808116296632917	4.26668677778149	2.0065888825936	0.685782042431424	5.71713931926787	8.79550004107057	-2.77741450147441	78.25	1	2
164	2.52512869477974	2.65169161590682	2.45788619934258	2.92897122223194	3.56286505416139	1.59332779222024	3.29720430119807	1.02090643540613	1.41925824180143	4.62197254737437	6.49075534787091	3.95282680054364	6.60776683655207	5.17115861488256	7	5.51831854123887	1.00354337040073	1.27016550519698	5.27131063829848	2.89874235471222	1.90345949258676	4.20857496698638	7	-0.634566286070536	5.17960146627294	-6.57479869780825	1.29226116890238	6.29579759884177	5.03284720217797	5.69204118342961	0.771863168522436	6.94940535894992	-3.40209965271144	1.68082940937535	6.56460028471264	4.80303368481583	-0.791340695829336	4.93133879730454	6.71788494840343	4.79112060603226	2.98743111415643	0.725390857031246	6.3680600858177	1.86350986751024	11.224756579727	-0.461364034873099	71	1	2
165	5.7416277150415	4.0063009618924	2.47436503856138	1.54723853101015	1	3.18288485254092	2.31459701890842	1.92600181451625	3.36197224866838	1	3.36048432204914	4.00644262631749	6.36946712304709	2.31247737569919	6.87625121513287	5.15309562510136	3.58058898466372	1.76089054969702	4.13810473762178	6.45111468910363	5.29087297811596	2.05508015178339	6.3180013333149	3.63027904503657	-0.0644756151075585	-10.2369963561146	-0.875815590537804	4.27105669748748	6.71370950822461	6.08006676423174	5.57456009444906	7.66853607139354	-1.23926615640701	7.9352021207564	1.37941201192197	2.99167820474825	4.06640369781201	-0.120167899567936	10.5159911491814	8.75580558632433	2.56014310554493	1.0936842728791	-0.772620981764575	10.7367039561527	9.04657758537913	-0.734897633802549	82.75	1	2
166	3.15027032162889	6.25671422124343	5.96202661256363	1	1.73190618993993	4.74892834890621	6.85256018722243	3.28358899190844	4.36501064207131	2.57899994614774	3.86869599984942	6.12735111779977	5.78409948034189	1.59215144784013	4.66047503218701	2.16904005213605	4.43249057678826	2.94828221950091	1	4.39351721707441	6.44285302765222	6.13918543180969	4.46810872449661	5.97006281769198	-1.11948849762394	-3.4534816854822	-0.531010259140891	4.44450001764754	4.34649385340574	5.73965551322325	-1.14408939447945	-0.671973328286095	2.20760168278866	3.6407416671513	9.81785173644858	4.61929725811573	2.49327768468183	0.49700582432376	2.33830950918708	3.00723845539934	1.66497464312208	1.39104271181144	2.28479763059586	4.99692847451917	9.71280533918581	-3.35866682745963	78.5	1	2
167	1	2.93985777566401	1.01133412286929	2.10394038434333	5.39663497115254	4.73534985434907	6.5785592910705	2.22302430399566	3.48514984213226	2.19571720183374	6.16734814543643	4.28161235331908	5.88432883497605	2.42061041237671	7	2.5278895651678	5.16605583673305	1.30038693208149	1.27277017150327	5.07835322372007	2.16146824189889	3.72408300544787	1	-2.19472991361686	3.54380290183781	-9.7002110773224	0.48725718017161	5.45299361197959	5.806841403491	2.91897106587943	2.47654281356681	6.04573182774398	-1.16777247645504	10.4689638320464	-1.04814375696271	-0.741189150922276	5.48631102821395	3.39402494478233	2.23840429591063	3.87824301014161	1.74661842896898	4.06668050310872	2.10951396104962	4.00410771163017	8.60747242222923	-5.91691911406149	82.25	1	2
168	5.31024019499558	5.48650154238782	4.31988087660608	4.47489953648703	4.23450810970734	1.58627800927549	3.03930787422158	5.20825116197376	6.39810041141642	3.56900453024099	6.11525323816167	3.48720307044543	5.07667672808563	4.25116720110187	6.90572170782118	3.40298562117594	1	1	3.34505292663814	2.00029111679958	1	3.50498750351659	5.79844860870408	-1.099925182063	4.82677433624921	-4.91150675063725	1.22044213664154	5.23081287383843	3.22122573484158	5.39458695055257	3.04661115256929	6.95143313795442	5.85350123215265	9.50972582182217	-0.628456015469781	2.30692051714609	-0.321392269895939	12.9733514834928	-0.942618573901446	6.29795293268275	2.61798294243276	8.07619092912972	4.92202221589632	6.36346443211958	12.4407583217552	-2.85407869568765	85	1	2
169	6.40247960793638	3.2393720736267	1.56364899192225	5.87128052922137	3.75807740192619	6.64822417358944	4.78525799778379	1.44528354542572	1.01912820473872	2.55680044064881	1	1.01402575234948	6.65376716960118	3.96606988008948	5.47035412480472	7	1.02372269403437	6.06084721618508	1	2.14329304780787	1	3.27156270306154	3.77667234275079	2.49718854918131	5.537616987217	-7.51667070734876	2.8834069637381	6.23524254167175	5.65005510181201	0.254478426750458	0.640227158106968	5.50043807881692	-1.22554189965634	2.92848858677333	4.6643821151394	2.17631806680034	-0.14620375625586	4.86895208521239	4.16364029845227	7.69806570592672	3.78584861720511	3.06843754021093	0.48521035343882	5.68511272055239	-2.84907374978869	-3.43994568859209	82.75	1	2
170	6.10572503666786	3.0321424253333	1.96335511620015	4.40685641005544	4.37807671905458	5.57366268387956	3.55565756291488	5.20682211708513	5.69657802777149	3.18336068234718	3.07972447934377	6.0711702012921	6.70437339947932	1.30381035387135	5.83217192932658	2.00025685131387	2.01910187319596	2.25743694472412	2.55191906375677	6.26297452342872	6.07284808047556	5.19814709633686	4.79906470703665	-5.17644837432266	-1.66728491163882	-12.3757366051308	0.919360734934712	4.09647012569133	2.18282194391634	1.63392383358736	-1.4468346201315	7.48679731469116	-0.467383078970799	6.63650760824762	9.55619535581136	1.64935746340705	4.1147476952793	12.1898651115573	9.94674432399493	3.13322638996845	2.4693938095588	0.497974217476244	4.46320099250183	0.951451307128064	2.21032286032301	-2.88541461861777	81.5	1	2
171	1.92855034621723	1	2.14081906617462	5.89250318777349	4.55467136429982	2.55599882352053	5.15961068898406	6.47803275860996	3.03655538131198	6.02530508719582	3.46339126830419	5.13142424607691	7	2.70011745850878	5.89912653729776	5.65936897895667	2.22335224483598	2.81855400868954	1.88216609841285	1	6.81367286776536	4.46869010663697	4.28732207990235	-2.85741229709098	9.40493744735886	-3.98653620462352	2.68891853670733	5.71220030629788	7.85633358309809	3.49062918407045	-1.41594154686968	7.67849171468419	8.2222750819992	7.01874814922145	4.85049577705547	-4.653041164039	3.49367189622643	2.28953803443282	4.55723498219464	1.96156468296982	1.54420049134752	4.07299410610368	0.416167209189887	3.13173530200113	-5.41015584182762	9.34765487376276	69.25	1	2
172	4.04690785316944	4.70534745021612	6.08173929321925	5.83176485745673	3.59691039129569	1.22846995885702	6.68284021371124	1.30509082739831	4.06129438653014	2.42046601651107	7	5.75232192677588	1	4.5915539677589	5.77048995697248	2.49138889719289	2.29305982571462	3.12835055103854	2.98803617266845	1.5735082950785	3.44096740674896	7	6.49516150441956	-2.00570187906288	2.37874004625023	-9.45977362168005	0.904752513499016	6.06560635241846	1.53654141783842	7.30941613362801	8.40201392100376	9.0241963055159	0.0933550990721883	-0.48484958167257	9.96972899404946	5.2775136239013	4.10138102773487	1.1512304122703	6.29237015647041	8.22128979004974	2.65053546814585	7.86984564242324	1.43233924415485	8.81634633226843	6.89166757152624	-1.15218103641291	75	1	2
173	2.15245214833126	4.94489167385611	1	1.43701581351919	4.67787187583433	5.47792652913025	1	2.04821884144614	2.72813212783622	1	5.99057330029848	6.13045457199995	4.69326195033694	1.42031128262422	1.2360570186553	1	1.47157781724438	3.75744299644331	1.27227782315744	5.17480742357425	4.70029583078536	2.66517415217982	3.72682717091226	-0.238894978039004	2.98321105820599	-2.77709600771767	-1.11522550666609	4.27148244067159	11.1028242537764	4.44114986021388	2.48140877633861	3.92699112621315	4.1087451707229	6.66618978983958	1.53439861496661	4.63033890163069	-1.65190776857941	6.11705055997096	-1.26132645771474	-2.30881317072391	-0.241392944446607	2.27013357412928	7.01333842961981	2.48238864482783	9.04119930125947	10.2631140903851	72.75	1	2
174	1.08217700958452	4.10252013500605	1	2.18835475959681	3.80591921494951	5.45248648205956	2.36131033139863	3.40178301974186	3.6216402461035	4.42836611175754	1.79063437493795	4.84840032194773	4.76272970472731	5.15585489884662	4.69774464289938	5.32887077369716	2.59344645942789	2.71734889834073	1.4283549203084	6.17461988421565	5.54976559765789	5.90607982227047	3.02301973860467	0.605966609236109	3.52897696947133	-5.08114770071329	-2.51078861935063	2.12836207681175	0.913745000591982	3.38282978760355	2.41757113842139	-1.23127730597368	1.83842890326109	4.06004363153639	5.93041525113825	0.598629878507035	-0.466706573267474	3.46168254417432	6.71674852319853	4.98930902715751	3.15330792608184	-1.30186176988778	1.54055724139609	2.98910469882527	7.00835584144946	3.15952390325024	70.5	1	2
175	7	2.10046665283197	1	5.06380627265346	3.46886119850714	6.17289350105814	5.99805360669158	5.09495956603088	6.94678883462488	3.37246540008787	1.35300698151896	3.24065020742802	6.77554679463289	3.9160419331106	5.95736322644702	6.25982784358035	1.31121821122169	2.92566935715568	4.04392190194744	3.6913538616168	6.73694868142594	2.87956703479223	1.92589275354935	-4.79294451356754	5.16257654180752	-9.5221053224549	0.276853090033703	6.12932474584164	4.96910905062325	-1.85244466240597	5.81641283898104	0.234380399616861	-3.03202339737688	7.36180762902305	2.64500967993176	1.02835723127761	-0.566079330074392	-0.767939722455866	0.516954365946443	3.17177066569023	2.33951829307288	-2.51782192201078	2.80550936845523	4.47960165714353	11.2147271802622	-5.237391677759	86.25	1	2
176	2.94221052961331	3.50187510834723	3.38654897435786	1.02831351986034	4.50420993635322	1.69712913234775	5.87626087814667	7	1.6356754332079	1.02683158873802	5.2119649183873	4.66785685892871	4.95388963541317	2.76124043346875	3.6277722650006	3.6072852302193	5.05415161300832	1.30375244919268	3.13627234178549	2.7183627187363	4.50070113650081	5.17919429485957	6.16108022777895	-0.546881634083098	1.94028038071691	-7.00273984478933	-1.23662202325743	1.61643758471226	3.80128670671123	1.92263562642825	6.00797977165766	2.58727323553606	4.25979512303584	8.29658832645384	-5.82734537999659	-0.675753014932679	-4.58266582239669	0.315574727158153	0.488109216881923	8.4334991218235	-2.17597715721461	6.67358802261572	0.604398503949898	7.07143021602695	7.0697005232355	6.29035479582233	64	1	2
177	5.25857444494756	4.18904792680053	1.42477971851681	5.66220459207829	5.0290402159753	4.54124543397079	6.90415157892687	5.45904289205454	2.04075390688671	3.66928581367701	5.4879907804242	2.38434823596918	4.24323187099791	1	2.54413791338399	3.50745710150736	3.46422281366435	1	4.76801252738724	1.12477331026768	2.63553768066451	3.49364776241089	3.31711218044888	-3.93168230308444	5.4832294853125	-11.5480536562725	-0.0889785340505622	6.53008062649414	7.57710735628643	-1.89638280290547	5.44998195425368	2.4837710015261	-2.08760181776709	8.95059646408332	7.30578348352563	1.22215678441853	-1.71284298776028	3.48231320855801	9.77881144210135	7.17396197294416	-4.62308209151895	-3.07788468289671	6.80149305785526	6.79137055627101	11.3230860516316	-0.909180837798862	63.75	1	2
178	1.00198702390713	6.90123316802364	4.83283607202786	1.53552929503553	5.39986967467383	4.68557419521506	5.75712741190278	2.56436384884306	1	4.00672549337781	3.96973396883766	2.40913737811228	4.79019254969903	7	6.27855452910485	5.5612967448626	1	4.21950564749321	4.25975309843477	7	6.93332384966605	2.63273593588777	6.12888542901768	1.83084322472531	7.53451657734023	2.09472481271658	0.530926496999816	3.17719582873299	2.37039156514708	4.46365210610133	-6.3077525097205	9.1737006253446	-3.7143607902913	1.83234540045756	5.22789851961863	5.15337437889319	0.702532763974756	-1.09044257416719	2.12464254288774	10.1993521556524	3.5872957855967	-1.72948676511522	5.31672777515247	2.5853177444637	5.15848181485218	2.7619748179646	62.5	1	2
179	1	7	3.2893558264133	1.23542000608934	4.60783213359359	5.47187331329569	2.02118177910752	3.59804407527364	3.02867989788662	4.22192488573759	2.54710978531818	6.07143176353634	1	3.31420544760252	5.06817072696497	1.97487822271661	4.19713327900044	1.11717262658994	1	2.22951432340841	5.54626596634743	3.10377660957541	6.49918858805198	-0.104814104111208	7.530436984315	2.00322998422884	-1.30794228598021	1.47007251444344	8.3825258522937	4.54363742577071	5.05554739705189	7.17120962414381	2.14513358340788	1.58085646879076	10.6228779241384	-3.08109389380499	2.74477361218484	13.7406910379312	2.95519926549913	-2.784119794632	6.02412161844845	0.0190200288291803	4.16732332969953	3.18702649954138	-3.47432499310331	-3.46576902131533	69.25	1	2
180	1.405423278747	2.14459559040847	1	2.15347763933339	4.46804016242929	7	5.63949240946818	1.6081205655033	2.46461416976493	1.72867405368145	6.72910007108355	3.33687683366888	6.40878703777025	6.18582864645178	4.73737676986013	2.72973206223867	5.03584798741792	1	2.93231554548275	7	2.31486705966841	3.90154167560001	2.91924966480151	-2.594756534162	4.41491780741856	-8.71500006767119	2.81073128600961	4.69911936226519	5.41144421788396	2.33810695592887	2.04509752087005	7.7159084365209	-0.306870573239908	3.33048486906711	-1.34629352518276	6.36693752578962	4.98304634522021	-2.07755796836152	3.4788166071145	4.71629187885213	-3.29155906405413	3.77458158162373	1.70258036707665	3.92385956317316	9.53010303302627	-1.99805546158936	80	1	2
181	2.7276260497863	3.73076921541628	2.11091054817169	1.65624384448536	3.81729782698801	1	2.6118497640743	4.63818598847682	1.32176942286876	6.75250307210459	1	6.58242302211742	6.15525301779194	1.47979245489467	5.8862329107058	4.63102615597636	1.81175921282983	3.48322404851498	1.22522850520606	5.49615551071825	1.60510645375174	6.47721849563398	4.88600417567491	-1.55268463019147	2.92297518637786	-2.38355320830948	-0.875098512122097	5.28727777230877	6.72976952278734	-0.799881935008012	-2.81598557900016	4.15172719092978	7.81451231577238	5.37666178054083	9.81904670052703	-3.91839089711112	2.61416226982828	6.47643146195983	8.2371013557772	2.55298119253642	1.35148857507539	-0.0392244160425245	1.65834308618252	3.67305611849165	10.4606000781303	-0.952047306439323	79.75	1	2
182	1.13621092752536	5.77110389282051	1.66706827425512	2.49160668289893	1.08646107861646	2.24617582525578	1.78430387607329	5.43375431864247	5.72379707605882	3.43566295967568	2.81251270922021	5.18470606773006	4.17068308348367	1	7	1	2.29407493673861	2.79199618761786	2.63035569278571	1	1	5.94224886020761	7	1.01911136874796	1.98888240523564	-6.60404962607962	0.639975611453525	4.00359150194343	3.85604096625263	10.7545105750564	3.11600326967561	0.703790077464654	4.2774367960484	4.26602574774082	5.08031603608264	6.70567372388201	5.02139543883172	3.79460246649582	-1.99608119649621	6.2056101530512	5.26623723989691	5.63106946951401	1.98204119280232	1.348647982549	10.6832021422574	-9.58400928118349	66.5	1	2
183	5.3411422123842	5.35545227970387	4.40984114801097	6.25918246710828	1.78427571210449	4.45875808695167	6.42149006749215	3.56986823557907	1.989144066806	2.49695217225961	5.5680592779348	3.4542299545584	2.13175600379663	1	6.54302263618886	1	6.25565023183288	1.50753135604114	4.2178450164231	2.98816381000681	5.6874050129154	1.19913023666271	2.72161977613404	-0.162158209156145	4.80097557668688	-7.37959888039263	0.368671213377228	7.03846640039103	4.15543787318784	5.46851232130927	5.78986800889881	4.74296137497579	-3.31129524569149	5.82574840065006	7.1636848654328	7.14680536542817	1.8163663174704	0.192806476401693	3.93750316663067	-0.849884359729418	2.55011751852132	9.35287718207115	0.2190639498006	7.46805603003795	10.2277755873291	1.84777915921043	97.25	1	2
184	1	6.93494850548266	3.21106150054157	2.48372384425308	5.73469560625866	5.98630485663729	1.21845229725165	7	7	2.75594344248383	3.32149990033389	5.11313117139951	7	3.47894181257077	2.00893164683577	6.5413910226318	3.82081846284228	1.92577930635507	3.42214419472531	1	5.00461900048928	6.63261780017444	3.31841996013006	1.57019822967227	7.82243778793454	2.82187234176938	-0.36326253653275	1.85260856593833	3.90955792011514	1.66334904927934	5.5269826813534	2.67373189091231	1.42974752150069	6.41913244813789	6.02745790615975	-5.94422056832019	2.04917410299928	7.62549773982326	2.50092811579399	4.15787110998689	1.28330744844875	0.527354474505947	4.76850168875322	7.95560510430931	6.27053344983358	8.86469130157568	79	1	2
185	4.53218373134734	5.97006359120256	4.70255331581896	5.49684033695156	2.2077130530546	6.20423815791406	3.1797612196147	4.10586019191215	1	2.88084878319914	7	1.02269700130018	3.95824521914437	2.91796382328541	6.59255402946856	3.52700625080893	4.7438732266849	2.49145915227512	6.94038338839832	2.6171805806009	4.08306262906848	2.19703525844375	2.63095644757998	-0.118982412071561	6.67129913685933	-9.6770917477958	1.86874599244111	7.76808883218431	4.73956826070994	8.97496863192354	4.26050345054903	1.06930833002961	9.2459317543415	5.70659270172345	6.96486513658593	3.11179553375336	1.14938206019051	3.04670968707626	12.169992035443	-2.35737931237305	7.07383770875778	6.69284185708843	-2.24335985791301	2.15359207391648	5.1932624278348	-3.35343132392494	80.75	1	2
186	2.83222385983064	5.06783143156505	3.07746992641303	3.8530390874646	6.53345183129474	5.97309170019372	2.38198058331369	2.92127668935465	5.10585490409596	5.13002563269146	5.72353418553219	1.65297432043827	5.81644055326456	1.46012438650896	4.06237665889937	5.59103308002404	2.28901710051168	3.54671705907229	1.97648164792314	3.82623595138315	5.70084135019634	2.77200757506295	4.88471696797487	2.93287901468151	-0.282324821131704	-4.06274557476041	-0.252694566272308	6.83588913506269	10.0274776700081	-1.65099754731376	3.97150890462614	4.60783845886886	0.733538349159738	0.738162814084367	6.25281643405048	1.1053195363338	-0.200107646651012	6.15449066492283	4.42047471209361	5.58453488630336	0.377675861677928	6.83663031529206	2.32009513672625	2.13915937526422	2.16572966916578	-0.095324021731184	69.5	1	2
187	1	6.51856275740391	4.97636474386885	1.29722852382013	5.83207099992595	5.50819245702127	5.65755251455476	3.76187533535768	3.95824482949024	3.88973930345979	3.75390354656197	6.83998800211358	5.81228689556421	4.32235762682904	5.46529086306902	1.27750716941964	6.33799631062134	2.13409898490168	3.88468748942219	7	6.8822972135984	3.16368954110274	6.72315222566986	1.40699054947339	7.25122892722271	1.51478790313898	0.265152685676395	3.11228262563644	5.52260949711381	4.91541761114353	-6.04070157752708	7.60185758948847	4.03535411437935	1.86845574363254	5.13465202975928	5.38285420597669	0.947760949633472	-0.666035884685602	0.916965263531837	7.84507664035199	3.96305831506082	2.28073156749294	5.55629849021189	2.73776507042298	-6.43141813864976	2.91278938996531	66.25	1	2
188	1	5.36606286353424	1.71024287920566	1	1.44657062543052	6.56557085356375	3.30955450302362	4.97075856594837	4.83484136950136	4.29432981478165	2.1915421805331	6.18589319442012	3.53093776938724	4.6867602127953	2.26589762062547	6.42922924837384	7	3.92353913893519	4.23663629294599	1.85035504232429	7	4.52301290903814	6.6689090030485	0.768621852230701	2.62496888424054	-4.86139969314726	-0.225511853463893	4.61789995876625	9.17670607629683	7.81653710969379	-1.09522128817685	-0.37958345229073	0.298722345692222	5.67853199523659	0.584043415052789	-1.26815504817858	-1.93688584697821	7.29064445871625	-3.07330695939503	7.33140433995607	-1.79807990415205	2.13363008790078	1.44409265969736	1.6876531810337	10.142328055452	1.3987049202055	60	1	2
189	1.99789677465143	1.69595486322295	3.28796511897766	6.53409905971161	1	3.17943224903196	2.88709049221309	5.22878771913478	1.47989303389747	6.54808565064275	6.21441648758435	6.55750088086625	4.2072562329279	7	2.46812057447716	2.18135926699843	1.8876202259624	1	2.30360259060586	3.83834570395084	1.76486850163487	4.59164281780653	2.28517353946351	2.32586397353803	7.48735991022037	-10.7025374886861	3.22111036799735	2.61924032826803	6.46811421230198	8.1802267125013	-1.13673680441857	5.98756472138355	9.46883772630553	1.32612556866526	6.38269843501215	0.654741500758707	1.34108018458944	2.90431826713654	13.691116752206	3.50943184853683	6.50935655443919	1.92710869179374	4.67235092714538	2.28790790233136	9.97485132705861	-6.38354755133616	77.75	1	2
190	1.58127676720644	1	2.53712075897972	5.57360129921482	1.90224099362108	4.55980617989977	7	4.80401946108592	3.88760855815895	2.53586012857624	6.57697556006975	6.94595468604368	1.06630510342329	5.35691197001234	3.0885979762098	4.86088140356972	1.86339595043862	2.12007162370494	5.17859097242094	3.74808799578372	1.13925873848449	4.02021707580371	4.71099711742014	-3.18387209148335	9.19367829524332	-3.99565507228992	2.21236338191571	5.88081255637443	5.25315202377068	12.1124967991486	6.86453489383245	6.81888859330957	3.28304584748557	7.14062889704114	4.30473100721457	5.2501758828342	-3.57574058334418	1.69743613536546	5.73099277644962	10.419851011253	2.25317825370596	-1.00868850008923	5.97650709525141	5.91971543393239	10.1869906902981	-1.60632770461546	79.5	1	2
[truncated: 5 more columns]
