# Supplementary material for: How Are Mate Preferences Linked with Actual Mate Selection? Tests of Mate Preference Integration Algorithms Using Computer Simulations and Actual Mating Couples
Source: PLoS One. 2016 Jun 8;11(6):e0156078. doi: 10.1371/journal.pone.0156078 (PMC4898694; doi:10.1371/journal.pone.0156078)
Supplement: S3 Data — Long-term couple and agent-based model data analyzed in Study 4. (ZIP) [file pone.0156078.s003.zip › S11/Aspiration Model Data/Aspiration Couple Population 01162016 080950.csv]

	trait1	trait2	trait3	trait4	trait5	trait6	trait7	trait8	trait9	trait10	trait11	trait12	trait13	trait14	trait15	trait16	trait17	trait18	trait19	trait20	trait21	trait22	trait23	preference1	preference2	preference3	preference4	preference5	preference6	preference7	preference8	preference9	preference10	preference11	preference12	preference13	preference14	preference15	preference16	preference17	preference18	preference19	preference20	preference21	preference22	preference23	fitpoints	sex	algorithm
1	1.21926092822358	5.51084382610992	1.57472315786579	4.04085223331378	5.06068470836383	3.38882951234829	1.67317301995384	2.4989476676706	2.81612725006841	5.00662360628535	1.75442092484354	2.01873283892981	3.47427148933121	3.58827097717314	3.20725356985171	3.12544746264256	4.2709406268312	1.53290142383842	3.58306448851485	1.92484261962028	5.7016934525531	4.64573147268313	5.72038173151846	0.219997166078763	0.462541163207903	3.22185753116826	-0.877765717266658	1.28228898027483	5.29596394423131	2.67149936386162	9.49189653829455	15.4449746494201	2.48912123254697	11.59289646598	4.33341573698978	-0.85127687271373	2.47025062678504	3.42274261784854	6.92556887542571	3.60927065214164	2.13696344336945	0.433827078473515	1.72702193055389	10.4742170694249	8.86523868388676	3.40389044488128	87	0	2
2	1.14297541202391	2.16696035000761	2.26669581390389	5.79550894313525	1.58297066574632	6.36752261443723	1.19106433632794	1.97774459716735	6.62382513360941	3.95937673814134	6.46251373739661	3.48264047593673	6.49781099537247	3.71540572688541	4.95075406873905	1.47202128444697	5.45423861191251	6.58704678451568	6.37575678019343	1.8762588703458	6.24721500011939	5.44944624856817	5.18475893807071	-1.1822079918379	2.14202332265491	-0.987016519883485	7.27072593063532	5.43085262865907	7.03506564365778	5.4792602009288	6.94642093899734	3.29635635567684	-1.25392318083114	2.71031476500982	2.16874986543903	7.05735032796209	5.92039780848287	0.622439132826356	0.121225744545969	4.75182377842578	4.58716814072579	3.89672353680458	2.68516157861804	5.84416504265614	7.41382445670881	-1.16067317677749	84.75	0	2
3	2.6537680121495	1.71612718844282	1.92522226335672	6.65415636574423	1.63621990387694	3.22066177375454	1.16294444335247	2.06727781453153	7	4.42363345017918	6.81143028936186	4.05236308392916	4.03093484499043	2.34808976073116	2.72147423159031	4.1270417872158	7	6.88968902896851	7	1	5.64263416280725	6.26832689611257	2.05739314350922	-1.85212781831589	0.918006813271166	-1.18126162849419	7.4467965731238	5.40890511403029	8.27712674889431	1.06799278554114	7.50184102751407	3.40775894254016	-1.29701928352379	3.0795768273234	3.02342989615603	7.24931269873954	-1.3921000818367	7.01895591977358	-0.805396064522904	4.08890858640354	4.54315239780373	4.8733374829135	1.6686395249782	9.7052345505734	7.1297292004737	-2.03436239421799	86.5	0	2
4	1.42976600400629	1.17466623270234	7	1.18425683215472	1.7473727352161	5.58026068871525	2.47340527909768	3.88707046652552	5.70890193048293	3.92409900077131	1	3.45308913787427	5.85258392634386	2.74492063914689	5.32568263268455	5.40783761967432	3.14260933203369	6.77347264899448	3.76660657311117	5.89303350447502	1.03712371524974	5.34652076565264	1.46341217156857	4.32489144445648	-0.153098630134062	0.300484914181079	8.1966363179112	11.1504482936673	5.31685483156514	11.7832495782649	3.94334009254058	1.83971029914075	6.28767059019334	9.18753196974057	3.13621249149598	-2.25050744873105	-0.763085129411886	2.58130672995402	4.69544284510663	5.12923717654569	-1.19709329003727	4.27834327964705	1.58494421151316	7.50641960038165	5.98170070093825	5.54637108754222	93.25	0	2
5	2.14993916257986	2.78618145367668	6.94199726949473	6.64663031366328	5.06502413880301	7	1.10874197252455	4.11472435367554	2.27357905167746	4.48461939316591	2.71700435832017	6.43008544756634	7	1.98735637387523	5.13070665773957	6.75646578672128	1.80479442149609	4.69796019395768	5.85481932293868	4.4262446003756	1.39281984271746	2.86478773026233	6.01865609354086	1.35836590078305	1.80053849646114	4.87349292279907	4.37102778509769	4.68738283371984	2.9158599569707	0.205695410453394	4.84074254162494	1.43339275952639	4.53544906328269	-2.01479812546687	2.30526528321571	0.91851155425911	2.4723867903743	5.20630811306126	3.23258275945533	0.564313190355027	4.12889343769965	0.383231746746506	10.61249576134	5.01095300443386	2.33337722668493	3.86067388926679	95	0	2
6	1	1.01679608824521	7	1	1.09811970560549	6.55311820867449	2.38715238551393	4.18389027142085	6.21302664208227	5.28715307357309	1.25406444755449	4.07200250061885	5.657020278671	2.88245445325833	2.41120278915179	1.28479001956408	2.3656929578131	6.94519176380157	5.026561514347	5.43514985499282	1.54567534359705	6.2649257771836	6.23087725103073	5.1823016159095	0.832992604944358	-0.44628342509873	8.34000798699541	10.7354898368372	5.75053154964227	4.80685449688817	5.63668766280247	2.19697810041906	-3.6635575191371	7.42392950344894	3.0974207578341	4.57756189774952	5.82778107565564	3.40159864845761	4.05938993841159	4.37971815270957	-0.00549325721759586	4.58603860158965	1.52594758018834	7.35078502409526	5.25800051456693	5.52976850618874	103.75	0	2
7	1.97391764539838	1.06281685461588	3.1694974321314	6.39709255439303	2.45147027425276	2.71209183600055	6.30927946968889	2.18211418820379	6.51608811778625	2.07084116590499	6.13549408976105	4.13838633362263	5.89559108549073	2.68477399757262	3.34506045150111	6.00661414791164	1.165268315889	2.21069563602863	5.79427827035599	4.83093491620901	4.74386316542653	5.04472203299214	7	-0.921995696026131	-1.8032408879033	-0.0690131217117996	6.02628397694092	8.64513472187994	4.9008239014242	5.36958252680835	4.09072379271545	5.0492862000482	3.0125221789617	1.09586085657541	0.328554772938551	2.46503345186628	2.24384164013249	3.19560415390191	3.06058427228322	-1.19910236021975	3.15629062792461	5.55840612974637	2.62326321533347	4.35920275650199	8.30985408184135	6.91357551661587	107.5	0	2
8	4.85074127691984	2.99143350879169	5.64786112606901	1.63437267820728	2.83407184810548	1.14019122477678	3.77551453352323	6.04847042382984	4.64746453164789	5.89713872820613	3.31515282586661	2.22612378986287	2.6142982129845	1	3.99233089621817	2.917873304933	6.77668322037147	1.83318671786979	4.24956646646373	5.62345043935067	6.78518300084293	4.10375142098664	1.4215370271862	5.76734188545734	-0.853012592391718	-1.88462470587409	8.58348244929555	9.15125530200662	-0.638266550951462	-3.96755507363606	-1.84617609950354	7.77549467594277	2.79425156909747	0.145193847991352	5.96900908960956	1.92636693028506	4.23568729570744	8.21158145781493	2.03185162974537	10.0555996409	4.11708596997181	2.36937562045985	1.05626312429349	4.41321629691693	7.09609124959048	2.82636880827595	88.25	0	2
9	1.99552134519093	1	6.52979715015183	1.10500426900546	1	1	3.54298416339472	3.37908619126289	5.35830984082324	5.47275028920892	7	4.93827963037625	5.9879789046174	1	1.30220426507701	6.17275733097063	2.85550243955982	1.54882038045954	4.26809065322597	7	6.82962594481206	5.03259674120921	1.85488202177281	4.67457546278518	-0.457097918183856	-1.30644150568594	6.6983619837773	8.9742274207673	6.8384087471439	5.97455540856385	5.59137111216536	2.39021143283465	-3.69711619382776	11.8428906694365	3.28707723313846	4.39968229809706	2.53338832976999	5.00492679520131	-0.74965959603701	5.76340352853169	1.78081425733849	3.00351211687321	4.0528341492498	3.25290780818157	4.75804858712269	7.19301194798555	106	0	2
10	5.74283595449754	3.06385642918743	6.2225761740769	3.39664817541588	1.44087108468872	2.52337188598072	2.34530644407993	6.26429004683625	4.70512109327506	2.09132789137996	5.1442559268036	1.68825031643011	6.25690354999135	5.38258629759202	4.70372450066243	3.22909821521326	1.82394861739683	4.20446935196326	3.19896278840658	6.56190460152443	4.74052484745052	5.39222035018495	1.59418225552332	-1.16217892818707	6.6793975602187	4.74032786910705	3.26944611744146	6.40220020796339	6.54751431110611	5.13742637252681	1.16740805987418	8.67572015256832	5.96093674703319	6.93626600714174	4.96167955261239	6.74741907567588	-0.57626464840332	0.452148122207765	7.35356358741578	2.1387128441462	1.66625832226806	1.59697870444751	11.3214448730072	8.25423954572068	8.99656403559143	0.226877149117594	90.75	0	2
11	5.77391790807039	6.18078159236281	7	4.58880966691791	1	2.03484146454474	5.97784646845241	4.4784585522048	1.32944577925518	1.95968054774831	6.85755999333541	4.00725879983775	6.71514136931101	2.12966282529487	3.05317110663256	3.13149660259107	5.04539764196557	1.03820383874892	3.66153736214702	1.56046152438181	2.34512546822312	1.73211316519227	7	1.98657609577702	5.67891766056163	3.08365950087633	4.61685789191609	6.20445170815459	3.90628096937587	5.63191292319731	3.14331346249857	8.62946408602409	1.17709363634207	6.50828750779568	6.33303464082275	9.92747258654925	-3.06578509600039	5.44774776033065	5.61715249806861	1.91114141588351	2.40088620803614	6.45375130352402	6.61383460538334	5.71828380973452	7.34513012054555	8.73476085281264	89.5	0	2
12	1.50330422847548	3.22545362764514	7	7	4.40617763018979	2.19062483021987	1.40561223583774	3.51172256551336	2.2672227448178	3.95064806366442	2.11439503085233	6.05179092163169	7	6.82867108827081	4.97905503960263	5.91546382915924	1.28210475861975	5.35957441771377	5.83797255274543	2.45593314245546	4.06174437351502	2.56437432993389	5.46418095353334	1.14814126462951	1.87716865387566	3.99155089732368	4.23456929876408	4.77102996820539	4.74039015194817	7.46063164673217	5.01932219141902	3.72338307729531	3.82058961390352	-2.65662706006819	5.95594377518621	1.33467495517475	5.40771558708284	3.09704058200948	3.56213523121116	1.52234278731495	4.01113631152527	9.9270937997917	3.90339015212942	5.40167736377031	7.95601751902313	4.12881529245081	85.25	0	2
13	2.1776062063323	7	5.33041440900069	4.32992785994612	2.29556541200609	7	3.39265695985725	7	1	6.24526042266274	2.33559138067974	4.11865286858157	5.82123803140026	3.09069055496017	4.83608462052215	5.068882692685	3.49758177019346	2.89209825183852	2.33369117506471	2.00324092173438	1.8740821340124	2.34626243279652	6.70221415777581	6.43997750930251	6.69251355602969	3.78539120760519	6.18223809544706	5.46881449652213	2.07733927373143	0.194223992263702	3.62574752986173	8.35707044740727	4.09826781911987	4.49586425990055	2.30750902727348	9.80984388383552	2.63898701459753	3.30922752541477	5.43997825686027	-0.692202923196903	-0.264633260395122	4.24773048464938	5.76087965833379	1.09983081925869	7.19070068564121	5.18201614075808	103	0	2
14	5.35680974587614	4.29560337477764	6.10179323204745	5.14993417533862	1.1849528003401	2.0471048321409	1	6.25408742618375	3.64910062239328	5.76650826058825	4.20238454082277	3.74606990222195	7	1.52284633683928	2.94692518260929	3.52996422257469	3.92215249619605	2.00837000545481	1.85861164517882	4.30209591301601	2.60045627857358	1	7	1.07681871078071	7.37349511096544	3.50068648732701	3.14557698279207	4.84015371135354	3.6478289076101	6.23347282869933	9.25382068552613	6.71980887188074	4.46071032970356	3.52968196626735	0.123842824336896	8.87518317570216	1.5614297513162	-0.162865585174861	1.90622204784022	-1.29193741600624	2.79105312883475	4.50255824668152	-3.85758607234961	4.19384690476048	5.87195023764807	6.32701562386609	83.75	0	2
15	2.5848059552718	1.08312016000133	1.86986078502515	3.86303505702143	3.77922600285249	1	1.04443302110834	5.79786991760333	1	6.7743014066086	1.37708543764489	7	6.02969462647445	2.06115340576566	1.33842596778051	7	2.64383624386632	3.65340851201024	5.83634681840947	1.24616563688916	2.17822970823196	5.37128503290915	2.49453505734395	1.84074140000995	3.0157529333842	0.486110168707264	-1.01583257944268	5.46854932533335	6.29082618543362	4.32759000596923	2.9137974553825	0.179122866483172	2.01040651344303	6.5692068170724	8.42982738791991	3.03008812820087	-2.96420481673793	1.75253098472521	3.39700054787418	1.8759785344906	5.52244906959219	3.46712326680441	5.41767383529921	5.86272240231406	-0.0941035844276204	2.02045683361864	108.5	0	2
16	2.3577146627873	1.98370640661369	3.73521826754043	2.92235239934093	4.15277206994629	1.57167079453655	5.65431060643115	6.46442810040558	1	5.89009938028154	2.44606381198221	1	7	4.00194926316159	2.11106869521809	7	1	5.27046720385681	5.53995032546388	2.19109396846008	5.8912872399022	1.7947970241926	1.07759688678317	1.30182482456491	1.49442987496495	-0.239904505260883	-0.658882368277377	6.21961421459801	6.50262755719543	5.38781068665565	2.86769352553982	1.46897180961956	1.08068884417627	7.28803909132891	7.84132878317485	1.96156787143881	-2.89205179305845	1.71095090198474	3.06123863427029	2.53206537564165	2.43129009699573	4.56964202962705	5.9912462849197	3.23811054614549	7.39278453248352	2.42845940785781	95.25	0	2
17	1	1.37080961507235	6.28686702357893	2.43855628430433	1	2.30912982068908	4.35719466246139	2.40667160170931	6.63908104093329	5.56885436068793	6.03812096210129	3.25805489937934	5.27013535860031	3.58474259598722	6.53703743564765	2.77495709433356	4.6630386423204	1	3.54796467962115	3.91849300929556	1.88818008787023	1.5381453551529	1.75667722456459	6.00040874191827	-0.792756988124487	1.02743563694992	8.40900648587284	10.4152172875651	3.38791188683298	2.82658287998764	7.64521233732252	1.4309524560408	1.81642264650319	9.53763364429203	3.38131372521628	3.84925299291929	1.68680262322396	4.47172169861732	4.34370685065397	6.94011484490176	5.73249812913735	5.2235235136733	-0.983700424469188	2.76619184233007	6.72931714003643	7.84533610635532	83	0	2
18	1.66262207516894	6.23199083790891	2.37039043532486	4.06493787445283	3.92423601616758	1.37787639869409	1.45385358139912	3.29761258167183	2.99335385074276	3.55286718294342	4.99335796611775	6.38503731778852	3.59031064302171	3.09197732606744	3.91574497836148	4.25083430762939	3.10164768882212	2.82554920825693	2.71654788572491	6.00438017666927	4.44384995084521	1.17820608181505	4.09425502802803	3.06821611237762	0.302151661691745	0.957947307144188	0.224297062486984	-0.0959234942261886	7.16829025385988	-1.60300571312082	0.755277607505758	-1.59299791465813	4.97284353137157	4.10578158227473	2.97201348667872	6.3323820361797	3.99941420004151	2.58394752174789	4.31650123134245	3.11134246823294	6.83461927549231	-0.273703128568995	4.98966550943533	2.28179205466573	12.4706069447432	9.02641008479365	93.75	0	2
19	1.7737397227353	7	5.44819729503585	4.52938219818646	2.03802552067138	7	2.29455524318715	1.70470196925235	1.19602934193907	6.46153454742075	6.35336218421864	5.356236759431	6.33560427613273	4.07486517730642	2.88082754143937	5.68207949293749	4.0814134438814	3.61839719938192	3.68158802341967	4.96807222118785	1	5.0960778254877	5.83983481727465	5.89947286993959	6.75224539957186	2.96415562271368	6.14700854741439	5.72237177277213	2.58871881873076	-1.19173788146793	7.16054714843301	7.79413705674939	4.32061321216664	4.97745804961173	0.975539111005563	7.752406932301	0.142569451966917	2.68550964160938	6.29649237341417	2.39895060968309	0.0192872498544884	6.12139952398298	3.50804861112082	5.82133875010013	7.76208930571482	2.63698956540235	109.5	0	2
20	2.08920953997129	2.98587579624966	7	1.65187692693522	2.33127485049934	2.68740917874958	1.50592990432029	3.97024885878483	1.90348745463295	3.61060159149964	1	3.72906402425226	6.84118539123622	4.14306873602306	6.56080254271864	5.39908065065968	4.69867621984908	6.23333303918166	2.11763953451816	4.53186233515019	4.43358442258591	6.44608206023791	1.48742033236087	3.9044219073556	1.07186907228078	-2.21775580973635	8.13243527002801	10.7810684829358	5.3267580064629	-3.60339115870697	11.0004100931628	10.6611112050018	5.12685332208346	4.75906687600599	2.48483623314887	0.919913163965337	5.4155423896708	0.872110884554251	-0.635626490360921	5.01209511493695	2.89223371390102	6.4292357363328	1.09008914975933	3.57754851469636	7.22796120846498	6.44165512863121	85.25	0	2
21	1.87165231252931	1	1	5.81525162195344	4.41585063653592	5.50190521581158	1.66665174887509	4.85309511609664	1.7909218700987	1	2.58807124233532	5.12411240114615	5.55183840432852	3.95776654266032	1	7	2.60775692514755	6.08874188675878	3.621101468289	4.0352552083882	5.40343781188437	6.20046418749002	1	-2.99697130312114	0.0901260758746248	-1.51769451210239	7.27470895845772	5.34421934829585	2.14133238238136	0.176537848735562	-4.5821446950859	7.18680025706986	4.8126426982783	2.86364292857512	3.40016280817035	8.66080081851736	0.597741022792375	-0.0817054095830353	7.58685607850503	6.39548975058633	-1.30340763527408	5.08850715654556	6.0872369756398	0.313026315104344	7.68497746709782	3.26043372855337	98	0	2
22	4.74732775684543	2.89888403097592	5.42507719853823	1	2.40723810585538	4.90420150453902	2.62766635074457	2.85433444758777	5.7825743090709	7	3.45352927298757	2.2056582192149	3.40489437827947	1	4.88357044652264	4.08994305399438	7	2.02044390370798	3.00512130722762	4.52044726516973	2.07609252075848	6.20610123304006	5.81458944763409	4.23465857673026	-0.848671624092618	-3.45760613342808	8.24828331005573	9.69531959866722	-1.15990045133396	-2.78618401751323	-0.545295129466792	7.93321921840766	2.76293142491343	1.82901078398569	5.89573886045954	0.073035888678016	4.64112604517542	7.70430662044498	2.12907339398072	6.62117047211815	-0.77784035253573	2.08165558798672	1.3013815120188	5.51468175704056	8.12763725538671	6.8092249059898	98.75	0	2
23	1.41370265237071	1	6.86486955717521	2.59507093218716	2.77617859102196	2.07606210860159	1	4.50038998159556	4.57218812250035	1	2.98151058573907	4.74595006425441	7	4.3157841066288	5.97824895431042	3.17664840479446	2.56047552173989	6.05894283711362	4.89934519825805	3.23426111625136	3.68686990564729	3.51906671489317	6.10139575615068	4.7551519697748	0.610060532015008	0.18539216474138	9.09853610638565	9.87502738601547	5.75749295799891	0.679937902700915	4.80198099727248	17.1787448094177	3.36657034743898	3.77361976209271	2.52288226403422	10.2807602039751	3.10297902735383	4.41326421694528	5.49652499386065	0.246956713243532	5.21482561582361	2.80270340644657	0.766665106143885	5.97382500184404	3.95479725930559	7.36279301688498	98.5	0	2
24	1	6.21140833695058	6.36388389494789	3.89974620131844	2.90335235385703	1	1.43903090130512	7	7	2.36006448173628	1.89080606683306	4.14696593477296	6.56994148097831	1	1	4.70494710946496	4.27915285359005	1	6.18427782640589	6.5247362766667	1.94847389643092	4.82072801262955	6.1108997125289	1.66643897340197	2.50850430682238	0.136073623384957	0.152750989484383	0.930851938664018	1.49334757669424	1.80939688954583	5.97254432329004	-0.779978539527674	5.31978523529813	2.0743247391127	3.93328498432094	1.82224539094111	9.06731721640589	1.12820410979369	5.8884166607817	5.91437266615741	5.69014304256362	3.10988408769394	2.20943130558812	4.19862663979632	10.0602919246682	5.82404428800835	91.25	0	2
25	2.50120261303747	2.41877787858263	5.79567928572811	1.04146936300898	3.1096463243455	3.08489920073663	2.08450227204328	4.86311253259103	1.94325978483385	3.39062036513973	1.51868479122734	3.54564121762106	6.49318238954608	4.06210065055394	6.81593990636276	4.85710110478439	4.55308748779902	3.64187901505764	4.80852364712193	4.28162188893658	5.5971205167419	1.06678583735711	1.85628991669791	3.87371699854148	1.38408516752647	-2.87530448482957	7.76193307795655	11.1218087897922	6.19179681819148	-3.77975565381358	10.3261611395116	10.9804420595901	4.73850296701216	4.10103762045912	1.99204156640045	1.1237931974713	2.86965229023664	4.30687534612587	2.21454336108231	5.23654116370248	3.09502222195147	0.668596150268686	7.88039295631346	4.28348528381797	4.43993452224203	6.63457597422182	82	0	2
26	3.80914286857124	1.56971289193239	2.99898520194056	3.09778010074044	2.75937101278262	6.44506242229309	1	2.25700885872276	2.01231604013623	6.33405468280042	2.71248525992124	3.7447044100208	4.90227268399832	6.6598016160548	3.25918024939834	3.03367520801148	4.6403263465813	2.39606520637461	4.8182458959783	2.42460312590224	2.89510198219932	3.07784603238647	4.24398621629072	0.430818407732862	-1.17074035517393	5.31616193804704	5.73780869150733	4.51124166403222	5.09987395670231	11.3075638299344	0.125006445736996	2.30630780147151	4.4416364690658	7.90268616933239	1.18306579780624	6.08306045461932	1.25579279867294	1.73878846319543	-0.834795261163401	7.89466749965206	0.123227766815494	2.16014083477026	1.40896053611772	2.36937450947834	6.0482529439224	6.91662353975504	86.75	0	2
27	6.69416652602153	6.91843305266139	6.53222587697253	1	2.34313704589144	2.60638077431203	4.37007094020121	4.04773323804249	1.62641707281073	7	5.37236054519852	6.51543015757684	5.51038647561169	1	6.46854015786071	6.68800160457738	2.35000679489822	2.65978099368105	5.31349570978568	5.7814811977826	5.20957876532047	2.27666542559934	7	3.18400239293828	6.9538666075606	2.36277252163296	1.72254826579274	6.95137161552772	-1.70410946548122	1.15814595499746	-1.68837313164985	1.92085970931256	5.89408579358279	10.1700946374279	2.39514622075893	-1.21883977964991	3.12089235800567	1.41028997719167	5.53962475672504	5.3834698798783	0.551527631591644	2.21604192325638	0.963071083529524	4.17571829316225	1.71728947288424	-0.827242416876173	88.5	0	2
28	5.61565972178392	4.51159895747405	3.74284873807274	4.69146695711431	3.07849269143765	1.05446009581752	5.90148004227363	3.18460215424422	5.73491328273112	5.59429612941599	6.47350708528411	5.64337741669774	4.06412045148762	3.51271073162941	1.85609361446581	6.92351717768808	6.34823199395345	2.7478755106745	5.59157817208035	5.55977074109735	1.88946265546868	6.00973785473509	5.25858935281421	1.05763516208632	-1.00712685428233	6.41750551597539	7.62575964771843	4.29342913806701	7.55177747778485	3.06025963008876	1.74895114541219	0.867771558256552	5.97321640117883	9.22207533390893	-0.333460233086674	1.86868299027529	2.26056904609742	6.57617719053833	9.75891887540913	0.400274994273342	-0.703832524033375	4.66049157346677	9.77908834632988	2.59613580352144	5.5978941672381	3.92146946988169	101.25	0	2
29	5.71767661988943	3.54931280057479	3.2209581460184	1.22902218310512	3.31098301448895	4.69446457016322	4.67261571920547	2.21303808637645	4.17800962423674	1.34951619697954	4.15513723753477	3.76113191252387	4.5448109420243	5.44523323258329	2.3853293343482	1	4.55273641808886	1.61381022828206	4.35710652637538	4.440230089788	5.87212500244958	3.42852949306605	5.12849628416657	-5.01744896201477	4.47630586752534	5.72399602508893	4.12371694765805	5.51760184841699	-3.10849302784807	-4.30396963692919	3.79811259308993	6.89489693676782	0.886970043928451	3.74406203835096	3.15950702056209	5.73797535575251	4.86225169217098	4.55895468949277	4.66455202403856	2.15148524684958	2.98117451943997	3.00922447108457	7.9105833251662	6.40089435489845	2.39068945505726	4.2550160293887	79	0	2
30	3.08540781678465	1.25237982658163	2.15495083023711	5.82221343562655	1	5.38526644858016	3.43510767956208	1.75935531061204	3.46866247164397	1.32815069951049	4.070206190921	7	4.87303907669566	2.48493048744554	2.46466067069973	2.15298557713115	1	5.44160777529366	2.80732635557444	5.31652932240475	3.56756997524604	5.58135509997235	2.2115792146712	-0.907757677115129	0.156564820636991	-1.33902115182093	8.66866354145265	6.93074800183364	5.51861697463313	4.92403901109758	4.47332335637237	10.83615430498	8.13297087943195	7.44854288869294	-0.657407357211375	10.2778609345069	-2.16631289820506	0.704464029222441	7.85072132564203	2.79245332600836	2.14350583601485	1.80746119811685	6.77428128752014	3.90865896225651	4.85093603113368	-0.917466614779325	101.75	0	2
31	7	4.18469707881096	1	4.80583433366106	4.64671214114135	7	2.62422438973088	2.25123425524052	3.4475651588426	5.2207939866065	6.87359969655934	4.82401314470097	3.64990843550982	5.51463022830696	3.55399466097147	1.47551786569292	4.21199017137334	2.22662046844654	6.09859368003201	5.11048560775985	4.68775766295206	2.23110138183721	1.0631490004004	-6.32115365312493	-1.08281033984842	4.04928396973797	3.76394056363776	4.92766419823591	3.58289209911756	1.83989400786432	1.82320723755444	3.07421059430162	-3.86286661769086	2.64309642592995	3.28280179806949	4.60172927336624	-0.551774968571349	-2.25983958202294	1.9250194130848	0.85185476158219	-0.000988496743711875	4.65662412685169	3.89140307643876	3.86100143289772	2.80818064087358	2.28897498427496	91.5	0	2
32	1.09731944361447	7	1.44321092947475	3.22820825417318	1.92319632847059	5.49758868711569	3.72194565423764	5.15876343733129	2.85478011262333	4.94421672743456	7	6.73829012964565	5.52644285583485	3.55256843014096	3.51622150662675	7	2.9214078474343	2.48005640553522	1.78541954526675	6.33947508424408	1	1	2.30265132687984	-8.03542110838923	-0.812302466185303	0.461520028548751	6.18122715449679	7.81112759150041	4.47656131480677	7.78715945461325	2.26519822223207	3.60430441306951	8.2962472889166	6.54969797151115	2.19063929267114	4.69151810131371	2.26240105154158	1.15656276018664	2.39121584169908	4.50863679367259	6.93467707632397	2.52518629949519	-0.889447683422358	3.3963548469402	9.30627134707009	7.82094243456665	86.25	0	2
33	2.38974054175269	5.36390695751952	3.95994541144651	3.52126374751357	5.15251177446879	1.67750109088229	1.4696908834843	4.41124503113928	1.05384981822132	2.19283147042949	6.02858621933738	7	5.47605961572409	2.82813914310859	1.5268238634089	2.0895151426614	4.81401216677319	1.28279000246931	1.66847385196468	4.01011296697768	2.39401654450017	6.62699783950231	4.78065200516464	1.60004397986018	-1.38636376141498	3.16494151751846	-1.3892438848133	1.43636856886046	6.54644594396602	6.44053599395	6.12553509914699	-0.57355156121527	-0.1043494695108	5.63948423366931	8.98188583262681	1.35640921214431	7.47986078915663	3.09905412380231	-3.5442846495726	3.65713629054724	5.39610760447213	6.86622705966361	4.01412960190022	5.20412027526924	3.25717469079487	6.87077408345792	101	0	2
34	1.79382475920129	5.22149575490339	1.73295038188215	4.24059864650722	4.58870489835311	4.92484737198949	3.84191015469018	5.70498953527544	3.81362928115694	1.09281729661327	3.94799187942762	3.26674527997711	3.11160635313624	1	3.64739020451342	3.18769433010022	3.8401528054927	2.39352647126596	3.36569176873689	2.71609813040095	5.64522015459519	5.19645638605144	6.91740307346688	0.408126992350848	0.947420108721012	4.2762908135486	-0.590240314809613	2.20801712112811	0.42384315869704	2.67019679107927	9.24077627091472	11.4542430088116	5.32419535529572	11.5384165720377	5.37762934451423	-0.753242409946339	2.01399738367345	3.39547354156459	1.9508723312184	5.82375276351707	1.16219944700055	5.52294493074729	4.82601704301797	10.4930811886999	4.00948895349522	6.82762117712782	83.75	0	2
35	1.722860541373	1.8589282149539	6.89775057008002	6.2259747736627	1.60234490821018	2.63109730877195	2.7202285374928	2.65524275190904	2.24105150104401	5.05060593483853	5.89297487730195	5.7138122357823	3.50017007793387	2.12630972450938	5.58826060837341	4.90121017953661	3.76953596803265	1.50176591519554	6.34509441658292	1.73058658863001	6.00849852954173	5.41292106728836	7	-0.750554719577845	2.23647184082966	2.23436833078083	7.23342256055252	4.56975908063802	7.091555168769	-1.8017792750974	1.26530638333853	10.569456164988	-0.000873179078474506	3.92091629207599	0.143231481822815	2.18263605024192	4.05722222203195	6.77231458350818	2.68141723919223	-0.608493272074002	-2.10059185711962	5.90033767845217	4.09383065490653	6.92521291349471	-2.45855582994272	-0.179930015004596	79.5	0	2
36	1.5165607105287	4.05633879190336	5.8081600891504	3.83651871523645	3.20223454539852	2.8583663655783	4.23378541388172	7	2.95527565372598	2.65912376130667	5.44272690788061	4.47453790066968	2.41819395863323	3.34910696031793	3.87954456009622	1	5.58910179608012	3.28038624493766	3.39245613028471	1.29789400497027	5.54370633194892	1	7	1.89029202916637	2.38998120768506	0.67250996383418	0.967634535365816	-0.366070066288518	-3.84562795548426	-1.65446345433932	4.43619937468583	0.908010515800226	-3.72410947214175	4.0827455333631	4.4005413538018	0.956257113865456	2.55791696190492	0.719740997503225	7.58457382940571	1.51109245743898	2.41648566842594	3.81251602900045	-2.18007847288569	3.80909164661582	4.85313293639209	-0.391816371021989	80.25	0	2
37	2.42891719808154	2.2718970991007	6.48535916435221	7	3.16375864261275	1.85553891766049	1.61301948585821	2.4717693393475	1.78546145950869	1	4.50138824233089	4.76798752643049	4.29352213885302	2.93767300999844	4.21975581935147	4.80979309296122	2.74606041927316	4.23542404777149	6.07163962254438	2.268495295374	1	5.00749440718949	1.06992106214836	2.53426019879713	2.27224530918606	3.93665225077482	4.4115183354365	5.53129208825378	5.86289686348765	-1.71563285991585	5.13780961711832	7.86563286385876	4.37277636073271	-2.6248065321044	3.05251297055325	6.75615151756756	5.92158406338283	2.39165822341957	7.4755858289297	6.22870488149657	-1.15189533149048	3.70653377329698	5.51125409630579	5.36511994764003	7.52139085572832	3.64873923887461	82	0	2
38	3.07103282327764	2.9680461771703	1	3.13396610782409	3.68537780290292	1.77144729566326	1	1.52327473497427	7	4.47344104677719	6.36106707243212	6.20699530627668	4.54354955171804	4.42115207147676	3.59245708079375	6.18569247330863	4.43246538986202	1.68075820501825	6.53679637602714	5.5085119889846	2.25258086204566	1.44215108890671	1.49715772221934	0.469625425783976	1.54095986393833	5.9648792671623	7.23566679959619	5.82943468055663	1.4064914641468	-0.631266918236234	4.53408069019766	0.439625490912406	3.01052358415942	6.8437726194316	3.43001965566466	-0.83248299358038	0.10175973261154	5.56998799411582	6.13503002900767	7.40690191844919	0.781730217912874	7.33919635896456	3.30927029374449	0.998234657201	7.70460664059188	-0.161505890804414	103.75	0	2
39	6.76873213582838	4.15546366705129	4.37224744270495	1	3.19820172722424	5.76638680435913	4.11520059353337	2.22300488529365	3.59127875882115	5.52967907250409	1	3.09697859038951	4.98877037812002	4.4638731853897	5.16254484350564	2.81657341351415	1	4.92073274399272	6.99471449033103	6.30854390696916	1.36510501215412	2.59100327897794	6.47037823790504	-5.52828891335239	3.53107297461168	5.42564290709254	2.89471382171372	5.23676546299867	2.2757745383352	-0.12922638504261	2.89195053583408	8.83066074066399	4.17604039888749	3.6294322347813	3.09176317815893	7.55177848731553	3.10265713419325	4.9854982561394	6.5385796952568	-0.283109140295456	3.25248559439009	9.35661113136906	12.8455230498462	2.29823862478649	1.67187024962511	8.02115139031685	79.5	0	2
40	5.72665500775947	3.99096233228435	6.13966805910331	1.74398241042823	4.18780448216291	1.23307877895107	2.36352159848943	3.33678142277305	4.43148755068357	3.82787162283041	4.0859569910274	4.85830610328378	5.93073054088751	3.38907537164208	5.72539997014017	2.50667922467571	2.48725428691811	1	3.41327955973572	4.43901934268355	7	6.18759208356112	4.49983895454428	-1.73990815031276	6.70392283624081	3.46631258247943	5.53177615357403	7.29003090415512	-0.777846897874146	3.64904809253452	4.48112241774086	10.3478571336725	2.47932757751788	-4.30410197705006	1.2226979597639	5.28530562854782	3.48854399224978	1.67362674221022	2.03849400384658	0.984102347204813	2.61998330926926	7.02207459994366	6.30112268039596	4.96383022115716	9.91415541069344	5.82481101152884	89.25	0	2
41	4.25072159332414	1.28497257496322	2.76914820833761	3.24131242150464	1.85245462563668	6.17063353884898	1.49198172037861	2.39884152308773	1	5.55825686965921	2.9195164413018	1.48356550473301	4.14775483291257	7	2.99469434552676	4.50157793759282	4.98451637594098	5.08935121202267	1.4483044276988	2.38951929564366	3.48534373320819	2.88742879484344	3.80745423310619	0.96371815811557	-1.48106996289271	6.58631756871689	5.99626767798609	4.21601873927318	3.66005837399044	1.76795119286765	0.23069098116996	1.54447204899953	4.51104876815038	8.15468048757673	1.04448992104109	2.68075457916814	1.02134310562085	3.71835766527799	0.320924008226951	4.40393163470055	1.42364048435827	3.03553599959875	5.91524221313407	4.29593191296232	6.6067814552637	7.45492704285726	78	0	2
42	5.51178893343654	3.29045785451462	3.96148137345195	3.70303256995561	3.12950400707663	5.07180191538246	5.71404676751285	1	5.84579010029622	4.86811629493773	1.2345006360291	5.30407808181928	4.62297247147555	2.65806958583289	3.89397283401637	6.62989345394127	1	3.33960911903763	4.88153592708385	3.62527253673034	1.86112960108499	6.37889219760566	6.59726926930848	0.945751720437381	0.368038868976513	6.04855085522622	6.409792677466	4.20455642646459	6.47555534255278	6.05546965147911	8.55561034390286	-0.748124394897302	4.70307513991636	9.39643239240715	6.23200563826999	6.48831503031235	2.24996257313542	8.01340082095676	5.93254367310045	5.1564866542872	-1.7743427343911	5.8162253497694	9.22033827667447	2.99890766251226	0.824669837632443	3.80056721314916	118.75	0	2
43	1.58150289109744	4.82644905195482	4.9089805204273	3.98596468942835	3.01236301320946	3.37494593639899	4.42261238646269	6.58402277569129	1.76736564184959	4.64504607518561	6.01295213619533	5.15096159269362	2.13652696120944	3.49556194269885	1.7670052330005	3.62601238165499	4.38222583627332	2.17896246250323	2.80499380366295	1.1498973600387	5.27459152838829	2.17106891826911	3.88957919937355	2.01252432563296	1.952588978028	1.28305830161609	0.71577801056386	-0.709136994359337	-2.57825052818917	-1.56636765871784	5.62466831085078	5.4082968994571	-2.85010307164658	3.92572609563439	3.63937792270747	1.51474445152065	4.93428273304496	0.776526703270048	5.955135714691	1.48962724623625	3.31328367982258	3.58677835507821	-2.63930385358856	3.85993787816496	10.6707330687603	5.11548954449238	94.5	0	2
44	1.47302755028405	4.24788459053861	4.60630089714419	2.83693779751534	1.13650227853718	2.42362148225169	2.8566907360759	4.69122798706105	5.67863211904211	4.31145195294695	3.80626722216042	5.07734694766895	4.21644007914356	4.12268637036527	6.1445172930941	3.39753282371031	2.95832435133145	3.32099439498489	4.78546217620403	3.83289040290797	1.4174148761813	5.86175794929319	6.521072965106	-3.04637850665822	4.10014636068421	2.54925103865356	7.63379821082338	1.90290672886855	3.80537977935432	-2.79894155195272	4.43216807411956	7.50788939275927	2.73812074792106	10.8463325614033	2.3795202202481	-0.372753070905886	2.7486417550165	7.02245984435657	1.79537711830977	-0.345513560014076	2.15372749584858	7.50286120793225	-0.686502099189324	6.70084262604284	5.13435135511164	1.31935719054469	97.25	0	2
45	4.33888115793568	2.35677580017075	5.6672462607818	1.18055312412441	2.46861624766457	4.20743267845687	3.27942438239092	2.32126833944244	4.77503285399406	4.06961592065014	1.82155110123041	1.91852889522978	3.20888683305878	1	3.15042902759866	3.97688701222104	4.15991732434196	2.04354364250289	3.14185051521327	1	5.97710482314512	6.7510229562656	5.24122919892245	4.27499986417633	-0.335634010417319	-1.61609719178252	8.34733560216325	9.46989954920887	-0.0225438123956253	-3.24553880863244	1.93222535896678	10.4114524553046	3.13533841495778	0.948690589802612	-0.00591733448406414	2.20943952031044	2.59756612965581	8.35423714541744	8.70507310024278	10.6413721041914	-0.714107805160529	2.1893828521603	1.31673598252637	3.94891584144221	7.53041691438084	3.43529034507739	80	0	2
46	1.76211025506588	5.33658985307418	4.03156162085473	3.65228429143441	3.53356659836401	7	3.52026918273453	4.85274359333459	4.5655866559251	5.25726732121478	1	6.46305014521104	6.8702914331258	4.88874271426897	3.16219723940488	5.15094028930186	4.37657349312457	4.14825766500671	4.39889658974348	4.76267502494416	1	7	3.70141510192238	3.74047350033251	-0.145251652575439	5.11997060651785	2.14968849994998	2.64805559864852	3.53891089383832	3.47521057208467	1.98546524340737	18.6153030730108	-0.940878072093733	7.14342224134237	3.60135861208187	1.45365746240269	4.84607233588604	1.05497996118164	10.0777102862426	-1.6992432728394	2.00505705666307	4.42702702812701	2.42769920444845	4.52338391082533	7.41048257826058	5.29362955191469	98.75	0	2
47	6.92381930450501	3.76666752411021	5.4458848183104	1.97887033049892	1.42656815481686	6.2070565165276	4.40963227887159	3.05597501776826	2.55891854133941	4.7498255262968	6.8322874738229	4.62270623919477	4.28835327198902	1.00482054208731	1.37823068707176	3.70264795689824	3.83291809691192	3.81172556780293	4.20838599253327	2.25634598059577	2.07830378777607	5.58178699543603	7	-0.564864127181704	5.14721766197281	4.95142358108597	2.82868222837023	4.86300182808614	9.25143099585186	0.490444370323411	-0.561941381775562	-1.83014461843842	-0.603994523998072	8.87897331133233	0.798379202393456	-3.4909289904831	0.731720463025169	2.84809237510465	5.84624474707035	8.30068505503486	6.61384589442711	5.43126695353262	3.96626751508699	1.51806007748473	1.78271957912678	4.960313946107	89.5	0	2
48	6.22225136389436	4.43758316370237	4.07823994563304	1.27638272966631	2.40701398698397	7	2.34727778519711	4.38291912276453	4.41723151184585	2.62006985719928	3.9204678470587	3.81872557916995	4.56324901577397	1	6.6645624132198	5.28419683003387	5.19443113938552	2.97712870647357	7	5.57476876060744	2.91081271600208	2.57923383224449	7	-4.20625156787627	3.326020437271	5.12270784460485	2.45694834786632	6.35327691890673	2.87865261598661	4.28878302492789	8.10011921041639	0.616850408775117	-1.31736113918586	3.23540313652874	1.26076159482065	8.51404955780228	9.23310370633388	3.92558481211024	4.68217169235303	1.00001676257014	-0.314673920500403	7.0499428876093	6.97568975323012	3.79731877532824	6.91062231902017	8.02098416663526	85.25	0	2
49	1	1.1983232279778	2.66528457230606	2.432695448248	3.35277441065211	1.68321044523161	2.51611655125877	3.41357745449075	1.17926519252775	7	1.69123669276682	7	7	1.2187517539088	6.20859139622788	5.05346326414167	1.16457817228919	5.35937276876808	1.42840034863454	2.69256351648537	5.16292222544272	6.12125184437244	5.04291793689068	1.94037174382916	2.46780764395215	1.17178454312106	0.893993602911066	5.47932431049173	0.288621117344078	0.224601358400182	0.822334102566681	0.104145726018809	1.33182430532745	6.46169401570785	-1.312641554718	-2.06967773862371	-3.16968622250416	2.41145121514157	4.43398939219102	1.39553103237166	1.91635121022344	7.33539103038458	2.30128314923806	8.17468422182958	8.49054960285871	6.83072395313502	96	0	2
50	5.03127664765908	2.85889294054712	2.88510097632477	4.52488153630479	3.56198452143809	3.04903889665233	6.36924063498239	1.16845170061844	4.132117549749	2.55508997740333	2.31419955672137	3.1726469986154	6.53801490386957	1.18610365692533	3.40341706811253	6.70127829328537	3.07283734093308	4.32215131036389	2.96845048168143	5.24920850080658	4.08450532038145	1.26342197882508	1	0.740549281214564	-2.54839968125225	6.96708330622558	7.06028492014699	4.14340527348857	-0.142613202259023	0.802678707788221	0.532205893650533	4.66949084855869	3.48845740868105	2.95358911849879	2.74817637470369	0.826130142114582	2.279519515626	7.89083465725785	6.29265121767288	0.542619976905101	-0.609763322393321	3.4270330390304	7.36492011585634	2.68754350453437	5.57666814450997	2.29131123323179	90.75	0	2
51	5.34602050778633	3.879302581021	2.84475148537947	3.69316540547665	2.94559641350144	4.89084572749385	4.94711141742487	1.26488232308115	4.88225003088064	5.40761260689998	6.72557862122549	6.17175282115967	6.22138291458301	2.32940289372342	2.42393250821677	5.95188892094614	7	3.74135487324957	6.02931297581399	5.14292353193725	1.189081343812	6.39274310528698	6.8687428284067	0.111308178778385	-0.0618075940983018	6.62178701730396	5.97436158667092	3.74777511497294	6.67939501883809	2.69733641698406	3.09650514990426	-0.935419246818964	4.53748815676849	9.46720537825848	5.73758807038912	7.09215578606508	3.98485771852632	7.43422002257671	5.42034155033516	0.138737012922512	-1.51270403907794	5.32785808628197	9.80636043284605	2.53490347439697	5.08344387956344	3.5369290755669	99.5	0	2
52	5.96175060622539	2.26930326028081	4.92042664515116	1.45525008768005	3.2476610072823	4.85884177959107	3.0151296985027	5.80746064595583	4.68917418894242	1.86432356686139	4.78204157100766	2.26570190445035	1.24986968029631	1	5.14091849668681	5.10463317806955	1.82593696446421	1	5.38492165984697	2.85118132984184	1.5051548167955	1.02099547382689	2.73615693111582	9.34383241873134	7.9936029353242	9.76963459413442	6.423561639125	5.29524099352274	4.36223212478523	-2.57709955550457	11.3475511460033	7.5366118794599	3.23490684937414	12.5042919839765	0.305714711257598	1.56832201190886	1.26468006514242	7.48833194678025	10.7301800986888	6.99326993669665	3.65380168365685	6.88287667408618	7.79883551965053	5.55473053593169	7.69104602179035	1.69497797894101	93.25	0	2
53	4.70684571834862	5.47480066052355	3.6989055359574	1	1.81600188719735	5.04518846093484	4.68268568062487	2.74611045799931	1	5.5408194270096	4.92489750099815	1.44483145837712	3.2313922901394	3.34935153111502	6.60648612612319	1.19297749383004	1.10054023365044	4.66627910870907	3.32251238268122	5.38366650301209	6.04420461945918	4.31318268248162	5.95775439236024	-3.06341647378062	5.43119548852685	6.3330045230189	3.01526877085801	5.79263147388662	-1.35300742402548	2.16924649285207	0.0495504509829222	2.95100289139322	2.0238796478512	-1.40871377576406	2.41968428389391	5.80568684524201	1.73293357258235	5.45542230292598	-2.55770902612552	0.00504586316599492	5.06337264067818	4.4655639776621	10.9632449162547	11.488498282951	6.74649237955422	-0.757236310477583	79	0	2
54	6.18870594739425	2.97979326691205	1	7	4.86780310197739	1.1257072089052	2.47356066975647	2.93251088832958	6.82971265181319	6.24214179341797	2.94493058835623	3.78128053944109	4.97929321702532	3.07358303318408	5.39391691422633	4.09818910772625	3.09549162225633	4.67634793820158	4.6524785940969	2.7482317619129	1.79630626771911	2.94502174932084	6.47400246601784	-5.16017210544773	0.188762829174411	4.36332672075457	4.29989771689451	4.53015578694856	1.28184233605496	5.03845209772523	-2.71316459477381	11.3845414041999	1.54646884579205	6.50783595904575	-2.70808700209278	5.43642393702044	5.25967919731723	3.14613710967881	7.5244903860646	4.01617886410803	4.8550584110563	7.71593643278708	-0.38241816956016	2.79820907331012	3.77400632037256	6.24424558473868	86.75	0	2
55	1.65182327900707	4.99603447967802	5.01921669404652	3.51476558611723	1.50540926319493	5.68995346807008	3.16602877804728	3.90267918362352	6.28217169526023	1	2.99715612888663	6.65812893500472	1.7550839123739	1.7698031006157	1	2.75098806913542	6.48769102170937	2.51180698706435	5.25407184092984	4.46350066420576	1.16979456439595	3.03197980436726	6.29083017386138	-1.94637027229332	2.9941107828628	4.79737618951461	9.14953023453757	2.41738548760347	4.94513285584842	-1.86155429623054	-3.04141645855169	7.6760548501985	1.17523949006592	-0.586596810515589	1.03899982242884	3.1795790696818	3.33021153207695	7.96481633348563	5.6080664990746	-1.04639685443869	1.05754731451249	11.0476924755881	-0.651017386803048	2.9454782176932	4.45841856810919	9.69784740543611	81.5	0	2
56	2.25912274589434	5.05009378399641	5.79962401501692	4.42595695822314	2.55984563604712	4.90749110391214	1.96916752266082	7	1.82704586447847	5.30947283386131	1.51054764510766	1	3.48450861844885	6.50246508950635	1	3.53368318932177	1.04482043336167	2.62799900907298	3.54437553614361	5.69102415210329	2.30322852869008	1.0954510949928	2.59738952482878	1.90279551453502	2.3022727926019	-0.54468286701999	-1.20106630659991	0.717214014151867	-4.66150991092853	5.24919558319693	2.65580044504149	-0.628082915937174	3.62202653389988	0.730560238844584	2.09609751039151	1.32742851141323	7.78821200100184	1.73053179435232	6.20064028032206	0.0355384890766545	4.40948884346607	4.09557054561571	2.07071954955961	3.9147285864901	4.87178082357359	5.34867280564511	89.25	0	2
57	4.73670418747147	2.61477616199818	3.09015157086376	4.11141648065804	3.3220702607786	2.53608651880868	5.50554355339422	2.05554096065494	3.06706563338247	4.79417572256401	2.3915623055462	4.42040542713348	4.05353884755522	1.363215410954	3.37950986679001	6.54450517689977	6.47585347967678	2.14568697992933	1.79539026336026	2.61422800685909	5.96715412725305	4.2368857682372	1.14879386291951	0.0315868208791743	-1.66032822753715	6.59201441872607	6.44956829440754	5.29362344542614	6.98745025914971	-0.223877476264508	1.09946214880827	-0.730973156973708	8.96821973739074	-1.76940551645662	6.35907510070106	3.53009074443327	2.30132311311536	6.56938791947799	1.05044268855098	7.99193712308521	3.61630585322946	2.84777337180615	5.20172320416554	5.40155611162181	6.86525013783285	1.36006239780022	84	0	2
58	1	5.30615313369809	3.41970471439011	2.61296004896377	1.04057669808135	6.5832668726353	1.68604469360366	3.69442860957307	5.91902393465551	5.91428000072429	3.10950527025446	2.83780996711868	4.95608026061467	3.34003619085114	6.66422824590276	4.45120894516092	2.53385255231786	5.0826518401938	2.72535597905875	2.5529777157018	1	6.50426646678843	1.48700532245429	-1.62086097073416	4.10384707860364	2.40591923672837	7.64991370099621	2.23364117180803	1.92975860677178	4.9158210935974	-2.17978870342469	6.44017052147141	-0.193172224688104	-6.36191765761821	3.99527922248754	1.83463824047333	1.48886415359548	2.29980760836945	4.69878016862897	5.99672273674252	3.48522969357057	7.95717260310567	7.0451763479436	5.85596277404647	8.42795457340364	6.82450169074003	81.75	0	2
59	1	5.44573818945093	1.61624387034841	4.5235904488009	4.85002950624142	2.570958744	3.02940044797761	4.11411072780303	3.25737120735883	3.75888296659503	4.64759680012464	7	4.11846028973387	5.46620125284269	4.02366725127084	4.50913728425312	1.43510576153147	3.45806024019753	3.33316352564154	6.68518534464006	3.43014604653326	1.36577698488485	4.69474456630053	3.75886446715982	0.151233687447025	1.48733827137546	1.73471764166803	-0.760064650073848	6.67202724987173	-0.394589416235093	1.63802564899357	7.6358817225409	5.86372848197671	4.91427817269675	3.3645244616152	7.75579603186679	3.19816424803031	1.7447340915953	4.6862708740869	4.0848086161785	1.01367308650064	5.08506539418997	0.000750182076723171	4.60109017547584	12.6256251613979	4.09022413900486	82.5	0	2
60	1	7	6.79240828907201	5.28519153143673	1	1.81211592395751	4.29835406861292	3.20310033304896	2.4598992604368	5.76719766166726	7	6.79378336313751	4.25469079798344	1.00503551268236	5.11060422859596	2.89941816969037	6.08226478324048	5.56589339671877	2.7128069652803	2.04746018052541	4.66302755507473	6.21025985185995	6.07458728390825	2.18540972338087	4.76181266926157	3.9456732365281	4.31073591939224	4.1680753558404	5.38836856367382	-2.0561663213758	4.58868878828391	8.73746298816454	-0.697563186222684	3.93871764981232	0.833487904488983	-0.960021807975558	4.29175595001914	8.36876580484945	7.11404788807007	5.513493180734	3.47955198612548	7.56699584068167	-0.867997909341638	3.26166177472689	-0.396065531641358	-0.596902895851913	76.25	0	2
61	5.51315586113493	2.74782626127684	4.02799292530546	1.52273270186199	2.13571375902543	6.94938103956356	5.08237150612053	1.31513439786247	3.65119005687352	2.26801285452043	5.29221274165599	1.83622223438676	2.06539133063252	5.03318788281323	4.18551163608882	1.77239217264839	2.39642317190361	5.71565792785801	2.60199541095222	6.96843946583905	3.77790707623704	3.42337079809895	3.71007143399154	9.40827010691749	8.026831975001	8.58207827544582	6.37648506703367	3.68157934531551	0.60178034071582	-0.970732619410667	0.546867939892133	3.94782910338582	-1.72428800553794	9.0721307543767	0.347839873811465	-1.03472488494512	0.802430523279513	1.36005164005484	4.33423528320284	2.42598604791358	7.15856248667537	5.13937823438631	4.43499855760433	4.09428628769251	7.89322375441449	9.77459152489098	69	0	2
62	6.56229535071716	4.14295167964584	5.39786742850244	1.36081264522355	1.23731200862684	5.67907447933336	1.37382952086943	3.25795443739128	1.48777189381271	1	1.51252432750811	3.67497059387999	5.3048137032758	1.46009237033024	4.88328837764395	5.91524362706585	3.01830335061637	7	4.70095917565568	3.23015789543241	5.09999449757052	5.92272702421213	1	0.653671196179639	8.01623600530824	4.84249806523844	2.38603084754004	3.81677360630134	-2.58086498753758	4.59410603207069	4.15926919588019	9.5159439558057	0.34040079815504	6.76119008012918	3.36370335902035	9.81022553457735	5.95035879829715	9.70569059461336	6.76967281747831	4.31249642146707	3.83412604262616	4.41860321523978	4.38129274640129	1.65128032959445	8.4258076930505	0.545139390773293	91.75	0	2
63	6.09692355319643	3.40071614352016	5.23530460456858	1.51054075357141	1	2.51417648479681	1.9202373173968	4.86425547857188	2.52526233102146	2.37468192655939	5.06340866825253	4.96630465348708	6.03738811151933	5.84497643919935	2.38314144278742	4.53127700806681	1.34684015737061	5.43001975518108	3.31388660501127	1.73874434002338	3.00715741608204	4.99090918358542	3.83146212491594	8.68602397714702	5.38931487028888	7.57502971833527	6.3834303455522	3.93994779688643	3.63507885845875	7.8871381607321	3.83356562850185	3.10176920836862	2.8512255036626	5.8880479576159	0.921785838321667	10.9340455024212	-3.20871279560607	1.466558392319	2.67431019160279	7.16134976860909	6.93157180753454	4.25185475522951	10.1310485012661	2.36485965786395	6.69354598862262	0.129270173106604	72.5	0	2
64	3.48378493265261	1.18957583656992	5.99057757328817	5.39109880511814	1.62496254161025	1.24414663078502	3.2970360999339	5.59532124928079	1.06388177768912	4.98329446575397	5.05023963197744	3.85179651446625	3.15173258271636	5.71947192044056	1.07125572257825	1.47599968541247	3.56006032163933	5.57733671614349	3.1174616212808	2.91678926264124	1.95537513015	4.72832393341288	6.76937989656047	-1.00178959964418	1.93134337509356	2.81863252506318	8.65794699445683	4.08815447517879	1.48952200558144	-0.283394781757797	2.50496132807952	10.8257523496621	4.83225919743776	2.33468012091743	-1.59527943296829	4.53953220361683	-0.259851864992144	3.26045177992442	5.90546612570118	1.6166224173865	3.31696877962416	5.92113768535194	4.76173589546737	2.34754338420888	6.95139232651501	3.06024530414683	89.25	0	2
65	2.66478789537804	4.55589784876964	3.15463830330207	4.47208503341544	5.36573990583994	1.94752963946166	1.53145449927115	4.36029049650837	6.78378625595838	6.11888938231623	1.80528069131063	4.53185056316685	5.08368936403975	1	1.16267390914954	3.35398659983745	2.97550723761442	3.47423671079247	3.37128530737286	4.26212113137918	2.41861151512621	5.63129264575644	7	1.4693106663659	0.0388051780774924	3.90075764495906	2.11213228197284	3.52050582131774	1.44259289282401	5.53278848519135	-0.18763539613222	2.04611251147097	3.75871700475785	0.957583662066349	2.30372251085915	6.55927529808119	8.64931888478174	6.4262595022836	3.76552621374402	-0.248064119860428	4.955447974894	-1.06854388059947	0.865331583376032	5.08043478748439	8.31567919937731	-2.09968075343267	92	0	2
66	4.69158793173913	1	5.34093423021433	1	1.41187087273096	2.62998230142985	1	6.10173904745161	5.66990067915528	2.66432506911367	5.68614531047861	6.06694919753712	5.27395368778286	4.27560555122928	2.08841418687677	6.21478241468368	2.65001673159981	1.31713237300193	6.56051765711851	1	5.80455545487191	1	2.74841946756119	-3.06223068081213	6.08867525567687	2.57813778947056	1.69677519237467	6.36371414800437	-2.3374271827235	6.47096950686869	1.89998319964596	18.968686772678	1.62649392358352	4.03442695428321	7.644755916026	-0.0948635748334408	1.67515838145045	7.90702080531046	0.30347681922956	3.58014401370127	-0.545436638806404	-0.438996421006419	12.6105705772101	4.29521413648505	9.26107872291882	3.68932661696195	88.75	0	2
67	1.13038648725838	3.94432630495235	6.17653222994036	1.03429640910492	1.13454633446574	3.62681342195798	4.24813049710038	3.92394810503948	5.80385860531833	3.79966280500203	5.1697580856994	5.17966344829834	7	3.26206010243187	5.31757188904841	4.32701383135182	1.94153701587823	5.29838409562251	5.82933848799435	4.08537922107513	4.14022768729168	1.23539721707267	6.4206614093414	5.4989974605334	-1.38353760666826	0.763650748339289	9.05574567330869	10.9172313238139	1.09354156830345	-0.589695362812193	1.31156293649414	15.4139536822601	7.16310536124229	8.96725858662938	3.11254833944888	7.26764241323531	3.8204044205971	6.29283189132363	1.26105341746873	-3.94839111876334	0.629768668891072	4.30227747221959	12.9128878657914	3.28291368023336	9.58252450080697	-0.760269620713283	60.5	0	2
68	6.5286386479938	2.77640282014785	1.31879972588582	5.86302142982609	5.41687605252508	1	1.99795207473852	5.79791908536507	7	6.66212820313768	1	2.36349111329623	6.09871442916503	6.43390491522613	4.26507398041046	5.14320277536685	3.37905542497963	5.52405234067713	3.48211709613317	5.61738947133339	2.08732397925961	2.85836458475604	1.66733606415705	-4.2765962955809	0.47383352294745	2.8339850681548	4.45447815520158	5.87589556801134	1.05914313446064	4.80525770123739	-2.18928691133637	12.5027674176648	6.01791050605466	6.96407602664618	3.1755511846052	5.28944461113444	0.392654772234867	2.38722987941777	7.11173982026889	5.3754196522867	4.24628432705192	8.59181927971319	-1.13019075086365	2.19623002070074	8.99912481970043	2.9393979525101	75.25	0	2
69	3.24177330637101	1.62045766395881	3.02555555940689	7	1.39564143474348	2.28580907207946	5.36742289293436	1.62373784660688	3.18131054198239	3.58061081658954	5.64798369306475	5.25589728370916	6.54935257468257	1.46798829226063	3.69492528270304	6.21799828987677	1.04501801766197	2.08045636869342	4.4490540229289	5.9232758253833	1.41606097744959	4.45127844155747	7	-0.416892089611324	-2.34699048098665	-0.0611388335391528	6.09508474175337	7.93213470063455	4.92320086609774	4.96431600112703	3.04511429785295	5.08378505735207	1.6578155854379	2.09893479968044	0.5791628505039	3.14355918219423	2.3504027345282	3.67632433961499	1.5362164555164	0.127879083580417	5.53587945744989	5.54697187906929	2.16757346347191	5.09489680736698	7.81765983887078	1.58910172977486	99	0	2
70	4.94224367105932	2.86461214680017	4.78617113189763	1.24989182055342	1.09345201046852	5.26258290453982	2.93996533296884	3.10347962432582	3.12836722642811	6.40229675172405	1	4.32527216125975	1	3.90748111655822	5.87877804554212	4.86709029374869	3.25768628560986	7	5.18192477737859	1	7	5.19185251909166	1.93471399596451	-0.826227529114089	4.47873060315886	5.1086718122342	1.16184851625675	3.95363529297777	3.20990615268433	4.15644568363938	5.94781228508735	6.42319762405535	6.32428136756079	-4.44540482884703	1.30163932797312	6.25141880581892	3.48558673910197	5.57594621443506	5.92252676107664	-1.30482407344628	-0.3721844348667	7.10633968974914	5.55712333080528	0.79792831038478	2.11905871131918	4.77303889212521	78.75	0	2
71	1	1.89848232982634	5.75628589744166	4.44762773733769	2.21015869719454	2.94350544258447	3.39427326872008	6.1138307367868	6.12019781697625	3.61323521375131	3.68271572527712	3.00879161588696	3.51279360463664	2.01074143168805	7	5.63571387233681	1.7023666919872	2.45413519386684	5.39920968987032	4.31450743000507	1.13103404454223	2.98874119263615	5.27737292337356	9.14420777641118	1.41033856919586	4.41126251266098	5.08834010962364	-1.97202413425742	6.57597162033014	-2.82462482683383	0.956613877631149	7.59228614471037	4.83905759808872	9.47529159248863	0.158522417503435	-3.16160682152168	2.79067528624753	2.08683907145593	2.64134948593199	3.55852416849457	4.23614688931475	4.23870583223516	-0.43501130142222	5.31927832925705	3.72977582238701	1.49301151319138	64.5	0	2
72	6.58508295563929	3.32121591543163	4.77040020123128	1.2825796175247	2.36195414308121	4.37419107749862	1.02385715925747	2.52447546731634	5.39072762437138	6.46147285139877	1	4.6560421730126	1.65673477451615	2.98648335547183	3.97316483734418	2.34139147304783	3.02346723873674	3.41706396144791	7	4.93683280328113	5.92493220069568	3.60857483230063	6.49653215150481	-6.17160445749952	3.93112702642559	5.36769096761099	3.62769908876073	4.29530206032071	3.26863561920747	6.79823987444813	2.55974688644093	8.45629880819537	0.224677210916045	3.90427989407552	2.8294874836643	8.05021700842864	7.56111265002138	5.10916043903966	5.81111780978584	0.38498993275064	2.3602747273486	9.44922198823629	7.92123826593164	3.61934132549408	1.45487080668505	7.63794624777467	81.25	0	2
73	1.93886088645309	5.55336453804142	4.78880348667867	3.83781198196039	1.89284079583111	1.2510106726177	1	3.00778336701727	3.09231680230542	3.26356158465066	2.30530773189086	1	3.23081009200922	1.71900945591622	1.24818887340268	3.84811630344643	4.64441044358988	1.0365333741775	4.27207762445069	1.23162842583877	2.8581786667981	4.31485143618444	6.7424502391981	1.78308051469685	2.12264233232372	-0.042189093555504	-1.6760273534873	0.310534489149534	0.972909312804161	0.981453792798719	3.79952205632294	-1.39316490950039	3.71991921351843	0.818543347749594	3.42589808316025	8.67981698116787	8.86956394727192	1.98816548071827	7.75476420670242	5.25026639289094	2.57959455897824	3.56316075918658	1.78156721989103	3.9804981680497	9.14717406370889	-2.84679157266547	82	0	2
74	6.06956060801079	2.39394726794729	6.7237939377251	4.40829756524486	2.23550307127701	2.57504700395061	5.02254917128241	3.47580677772043	5.92578498566855	3.29305297447954	6.49233357407794	5.0394299374646	2.11935229845347	4.94600564147373	1.91984449411613	4.1155404510891	4.55007269571795	3.83598486431122	1.51666754745665	3.67009575437625	4.97484825455333	2.10919662323456	1.88102847806108	-2.63770981043829	4.80463389354754	-0.321304120173957	1.41022402424949	5.75679637631486	1.07397758044689	7.30207067011462	0.702742120887661	10.7662207904806	5.92497622469734	4.26728802772619	2.18593415120635	2.33600965951113	-1.84541682886868	5.76609018111349	5.50327155812844	2.15799478419839	4.53230158534203	4.58236609883656	5.00540679384329	1.710892955779	11.7687255737065	7.92262071967133	74.75	0	2
75	5.27788178866867	4.43597390880139	2.23946985499205	1.88965982091981	1.28059610566982	4.01927096433338	2.93645138650231	4.71108853279255	2.47164140768284	2.97603193155349	1	5.75754258528714	2.35498984582045	4.9886487347301	6.48755100120557	6.86562066112065	5.05318538855845	7	4.47815089603911	6.04689958356743	2.40016260830868	7	2.35553212119284	-2.48326891677208	4.13492885566284	6.21192992590064	3.19197709648856	6.9465477802973	1.83872266276818	1.8381788559542	1.37521613166	7.91119624065303	6.00262660169018	8.15795662341925	3.6283605386395	7.82589783900901	6.03883062537705	4.4314242391043	4.70155169136856	8.61992677116864	0.0391999883068027	7.66835063110321	2.2780783086668	3.78430057484966	1.64813045500841	2.81359012570889	80.5	0	2
76	1.39752146662046	2.01340226767374	6.70048665650357	6.59539665561546	4.29531867081301	3.32665379293181	4.56460059778071	2.2067990631068	3.08777517415654	1.08512657813277	2.48581110524985	1.63422377412558	5.86869040981427	3.66302384497126	1	6.09171950109734	2.90129675284847	4.11355352584127	4.94315716643119	5.12556272621189	4.73743494130327	4.83699040361782	1.97759598874655	2.49706037829653	2.01030625944107	3.27118282604758	4.22668131936985	5.72183558953857	3.44138092245219	6.06392560987162	5.89157033432803	2.28949633370916	4.83127976183852	-1.41442312266843	2.07899268807218	6.31293037939795	2.6074413547523	3.90976225010453	7.61120860565844	4.77386955041769	4.90530853945879	9.46937621143849	6.29390007230352	5.49365112200749	10.0191256233471	0.708352584275917	80.25	0	2
77	3.34916902256672	5.88407434777471	5.88794621418752	3.47820944292732	1.35648949274666	5.51844657029328	6.61824527281393	4.54941160641582	5.08018069107922	3.98596984620802	3.03629657918047	2.13919937488881	2.00657989381487	3.88393033115175	4.11748646541852	6.03172433794833	1	1.67344170438669	1.65492056179674	1	1.49494926703633	5.58426036838493	1.56303917560693	3.77329516757918	7.14554031163587	8.13846858671621	0.363839059025154	4.86551640582418	-0.433633114505615	-3.4099765630021	1.08892988688194	9.43039270552532	8.83601534536324	2.47468987025085	0.498423630384483	1.91394452990085	7.36094341440687	-0.269392792889589	3.01096015935761	11.8560343630227	-1.40105238247207	0.0519996056523542	4.35997733401112	3.04904952865161	6.84381566009401	5.8166723156114	74	0	2
78	6.33937825809093	3.04694445036802	1	6.58933899424303	5.35455502014972	1	1.91441594030795	2.46197914858766	1.91053701198026	6.42831428921611	1	2.93900386362533	6.18825654851479	5.86561904994379	4.79219848950577	5.31310046294624	3.7550396920483	5.87281934208721	4.53105940590792	5.31765869455463	2.40764795421688	3.1572824976256	1.89997888158815	-5.09071380674789	-0.0534521225297952	4.46251091538778	4.89709529288921	4.78982017151781	-2.63081108651943	2.99234100478925	1.91815938444983	12.2195568006401	2.12299820785736	6.40952988179267	-3.01263709130947	4.85745360022971	0.328378888023988	3.35294178982236	8.02762962385381	5.09630422723158	4.39974418493354	7.64067938356454	0.81735847822392	2.17811813999192	4.34450934840624	5.32846952843452	82.75	0	2
79	1.32653455570486	5.51911090465589	4.60579770346666	3.18490924483787	1	6.39737820243979	3.0259004671542	3.89209682698144	5.27762907409217	4.21205816872517	2.20739892834255	3.78582080807532	3.96445544078396	4.00979478746035	5.91755041553216	2.79660972149269	4.11550339179877	1.32675893391389	4.62416698426825	4.21188834945375	1	5.77663980970737	5.24243756914508	-3.1624919840614	3.40710536883699	2.52427930444016	8.54929255985637	1.81623945070881	4.47105271265001	-2.11132621827746	-2.12785890763313	7.11374473429743	2.76272375097046	-1.74776868919698	-0.919516977532653	3.66403085359067	2.19137104380098	6.48844100442631	6.37502064499394	5.46758733535141	1.21045468052651	6.28874640990289	-1.18674599532475	6.34724424305947	5.09810360203299	9.25386849451823	78.5	0	2
80	3.18877359880656	1	3.14753853096977	6.84535410082838	1	2.52872150316848	4.99473617316977	3.26530641485022	4.86027943192096	5.10986202342681	3.04229998846566	5.40027248006009	6.39750384250452	1.84624573344132	5.38621794299109	4.53814630248288	5.52112573759734	6.68124964473513	4.80256996246813	5.43524158265525	3.17692078069444	3.09701917045689	3.96786777056332	-0.424187473605495	-0.340606770386194	0.668055183837296	9.11746316418569	5.53463191427718	8.42874453842266	6.01556342778992	4.45581858925871	3.91119798673911	1.75608224793794	7.18429717663269	9.49808143043953	10.0541016836706	1.60867740928605	-0.606544021246528	4.98539455540566	2.32857976380706	-0.678719111159352	4.87328879466788	7.14538653563201	1.02548100970664	9.17175547348005	5.93447802353062	86.25	0	2
81	4.26903128236507	2.22517450741272	2.88349390591782	3.05578211139288	2.98078854460551	5.71284289522901	1	3.56561278745522	1.68310711914286	5.90033380493374	1	2.22116160341921	2.96282586124151	7	4.48296758808311	4.80377039268117	4.98759233727345	4.87965731579062	1	3.84690380163383	5.68464199131596	4.69188848434059	4.02426993613564	1.00542823103406	-1.10851640800582	6.39616082772939	7.59465168938662	4.54810850012172	3.71833775459229	10.7272459314851	-0.0867733885395203	9.52464065687082	8.86664451530417	7.46589735758219	0.574132180397592	7.08423542254451	0.285778070546284	3.23093611046966	0.648337520583925	9.08890663070892	0.763542071426383	2.21978575021534	5.27677094623521	3.00265781987422	5.44656744544051	6.3086352536918	56	0	2
82	1.98291443401076	6.4437174313497	3.50083608097746	4.87479720206126	4.79825159665737	1.78733275339064	2.69479233320235	4.96577562551786	5.42331094616047	2.51010349111953	2.16613611501472	1	3.44584497336042	1	2.34063679335271	3.44136170116046	4.41360109456999	5.06711713518439	1.72635249597152	4.17421650714687	3.64091348523315	1	3.57665943952119	3.49909126649237	-0.176763186170131	5.15449363006576	0.214203935103369	2.32118667990675	5.06252389000752	7.8645952577777	0.283455953057716	-2.3389037144188	-4.35560192100858	4.40690470151491	2.86558317992087	2.10671829552929	4.09087992444789	0.602167330311076	9.93493570620942	5.64229316761136	1.0223823162935	5.08826145945249	5.66361597353946	4.24925238671518	6.37662219615299	5.4597306541152	72.75	0	2
83	4.20522759574277	5.35095668180805	3.71359809610144	6.68306113000235	3.47852338997519	3.02682020929202	5.55294639838277	4.4743979686778	1.40454869921703	2.55066249280318	1	7	4.22253887423539	3.7065741432584	1.24433512813824	4.74801150916126	3.78655477586591	6.26219486800045	5.35485855990725	1.76243523958831	4.57365331981124	2.61842877407001	1.29958611234117	2.6611369427581	6.92536282772301	7.75499067356753	2.35505789898425	3.48294495064081	2.44044397383848	4.01842253358735	4.20242025204744	6.28189527198762	1.19343645639664	5.13395394520414	2.36220666718264	8.81890697905154	3.7282094190469	7.50679690680134	4.3775091955857	6.8578171009755	3.11718234792341	1.98555693922026	5.6600067175173	2.59972805473411	3.86613074134361	7.90327966042172	85.5	0	2
84	2.93989529934046	3.84938366298198	1	2.64074923902942	1	2.23738020856496	1	2.38779044715856	5.85237410257882	3.03883318588082	1	6.2489620295678	5.67258183510246	6.46101424002181	1.91346560267053	6.23375175054744	4.51339725911243	1.29146752124349	3.79213078966212	4.16244151976853	3.43742920570387	4.24538477174315	4.91702937875312	-4.88773626624027	5.51434153939956	5.34550129160831	5.27053665051484	7.17640481658833	6.96589162288653	4.25918282979887	2.0261553904181	18.851780963548	3.54387592588168	2.82735697667017	3.88399213829906	5.13152724840554	4.88895989724079	6.50137590346692	7.44304116099654	1.37497757260687	6.44142468489656	2.61429130143041	6.08710991471285	4.69143396246981	6.65790786024297	1.61699688871799	76.25	0	2
85	6.63900332173016	3.04388175705002	3.9335932957104	4.39410317296946	2.45918261538244	5.24578711002281	4.66130289641257	1.38508034994563	5.74989360351936	4.86656518210619	1.55154135016487	5.89904788754041	4.69673784551766	3.34776318025138	2.47986814154007	5.79010910718071	7	2.87125807420157	3.94897763230208	5.3874717463138	4.39696182550786	6.76475567097936	6.22855093809164	0.834192854237053	-0.475665410791737	6.44937788132128	6.76580273416889	4.16639141028366	3.72629392692474	1.98224622503508	8.68922156754666	0.758300206523974	6.45569362678474	8.95516094128063	5.70228178860902	2.51965930690724	3.56810305000657	7.89376743377909	7.1071290466533	0.314384537571589	-2.00126577254085	7.37290825698969	6.25583312259378	2.27492124233048	-0.692359084428374	-2.15616620913522	85	0	2
86	1.68131376247005	1	4.11388116288855	3.24379296526685	2.58845862949719	1.93666632231011	1.72526414762179	1.75197634453427	2.75367724479989	6.19200477276641	1	3.75788942192262	1	2.59415577615013	6.53142429867213	5.89785542058389	1	3.4281150548778	4.5125206854479	6.96021844245697	1.19267607247639	1	2.52267676187408	2.99177236271721	2.66563793812732	0.258063577123099	-0.674668821314792	6.15846119532081	5.41563444719588	6.05976776031436	8.10253188764684	1.11899674731124	1.55754889785179	5.6774020482894	3.14845265496065	-1.92251539882251	5.6810039369435	3.79721219601213	-0.674915083029719	-4.54351435114602	-0.952042593098377	3.39302635409756	-1.11207399150209	6.82826710086289	5.46021088811872	7.02357914499018	92.75	0	2
87	6.33090185266967	5.22665417747149	5.57422402886109	1.8176707523469	1.41000489127996	3.45988585074285	4.78002918311694	1	6.15066288411136	7	7	3.67729610870677	4.54880075721941	3.82259287423353	4.38012070163718	4.85854797420058	3.27691093141056	4.457909731234	2.0566829080643	5.44270045479065	4.4890398852012	4.73782696582093	5.36197625357273	-0.118178413728785	8.80232239703099	4.28671121489976	2.0058391093832	5.1353578377284	-0.0615903450938751	4.14138251894906	0.401114116073917	11.2852180927304	2.79308324180533	-2.69943446219112	3.81764791975184	3.91757679659662	-0.0890736817942028	3.06981039401066	6.41915616308412	3.40761107741695	0.720009847754882	6.37440190827404	2.86173424849775	12.1639091630158	10.3486567223596	1.64835460253392	74.5	0	2
88	7	3.46475380803201	2.83727662804368	1.72738336993863	3.71791740047575	4.87082738855397	1.82884161082631	5.76388408643659	2.39818012593432	2.15627237909711	1.98066030582474	4.25719655918395	4.28659029017461	1.46623911744454	3.17847488387266	5.79481904599283	6.11166267379355	3.15063725035503	2.83748188174256	5.06917920999384	2.79383818856842	2.27329521461628	1.97362109270304	-4.66922004723338	3.46139995789602	5.31855619298405	3.25121614956156	7.97633430841589	4.26689549411731	4.36103417560428	6.76864214341696	1.87782406201575	1.06384042595183	5.3438522721704	1.66251407965606	8.92963020684559	2.72641634792998	3.56325303573731	7.30466413914681	5.42750918334596	0.190299659256379	6.3458289054313	4.59045288363086	3.84353585697814	9.68699997340104	8.22079765832648	70.25	0	2
89	5.56135622160229	6.14654563046523	6.01797627377529	1	3.4133121694159	4.39171515199961	1.08950991045762	4.13029923841859	4.1310921146776	2.86460199878044	4.94564563579467	6.24632390227279	4.68344411167478	1.0100170608209	7	6.43723506149845	5.22095928638141	1.90063858038198	5.33625851556539	3.76269850421928	1	6.0104399060949	1.91157047268491	3.23608374238915	6.39002896344259	1.77511265634827	-0.0357289959238567	7.47358376234591	-0.0517998677585699	-1.63549392388763	7.74666417680417	2.78069936825974	4.41158363876616	1.87158732854176	3.87614159043529	12.453667277968	1.9631919051347	4.86391891619071	1.14508919977528	5.45817490943184	0.994960453864574	7.33440203016053	5.56436259573486	4.46761773278866	1.07351797079212	2.23749557132248	66	0	2
90	6.13430533381704	3.17786582314998	4.68194210069482	1	2.30416433579403	6.32976829316596	6.77321711445624	1	3.14639301951208	3.7555592223012	7	2.10255169314538	4.49063391913969	1.56431739226935	1	3.23279692714206	2.31582472899617	2.85301714880971	3.93526832734023	5.96415114305029	2.44674235452191	1.5095356731625	1.48187002490008	-0.152482440301331	5.17615669422325	4.83694925890588	2.45740386638094	5.73110005093043	3.7349823399728	0.964980516110699	1.97117150241645	-1.55794833674759	-0.163937815958955	7.56274970256075	0.274651276437692	9.59799152400002	1.67566634441633	4.72129735405262	7.11934151355282	9.12063251881295	6.42536263581467	5.32659660360738	4.05606669641074	11.6472392935026	1.53575245674848	4.78846081330366	75.75	0	2
91	5.02126115983576	3.61425507862011	4.34858484305775	1.14026601451139	2.16448646243779	1.70563111811454	3.47581700934956	4.5967443863688	3.16769097311967	2.16627283863459	2.88345343118827	1.95554334426615	2.31726071325076	1.71635833974909	5.46605954837722	6.75291995316636	3.47743276903909	5.29478170695436	4.04291701612159	3.25880318966913	1.67914863139031	2.27345298422543	7	8.8945417793127	7.91012940061359	8.45383317107235	5.91788999617067	3.11251984402101	6.12568599699848	-0.863930224977899	10.6168913735301	11.5979353425572	-0.584408643722377	-7.73507929133484	0.320694794137504	-0.624231389186237	1.17346096331161	2.83309375039144	6.25686407461528	8.83197522172866	7.33650955643084	5.26683882364194	5.05523090056412	3.89090634085948	5.3355004844726	4.22644224031007	79.5	0	2
92	2.91417119127267	5.12018889226783	6.72502247704942	1.8506484826568	2.91524766419392	1.74687164736912	2.51011623001048	2.10595165412623	3.57037181143457	1.61356330990135	4.8443250259661	3.25454212330404	5.34052185088602	6.20773288683455	2.50339924292917	6.91279027184214	4.43251527570594	4.48787711970846	3.96499357783108	2.11238478433597	6.11753889337953	4.0226681344768	1.04156906160829	2.66899900045594	2.90114800781382	4.66551356083849	4.53109130734056	3.49665474260674	6.68230837174728	5.71742622975984	4.97726554307464	1.21966365656956	1.76545160314244	7.71786830947808	-0.696230945360331	0.29730716599469	1.6594797731507	1.02959602743611	2.129267266874	4.66504271700659	2.00203877182975	3.0053614291889	5.82372488409329	-1.10970239099096	3.75153445746019	5.78007479750683	93	1	2
93	1.25180474620425	1.16506612919877	3.50371348462387	6.39703524805005	7	6.81701144904704	1	1.28185414613351	5.75367988828584	6.93855654796835	1.06836037186596	1.64603606849197	2.67941809480038	4.13599302642767	5.24963823694535	4.61611641276846	3.39474746399267	1.10695989794608	3.0441653474154	3.11676351317554	6.90279256208579	3.2334826295001	1.11107792441073	2.40855160351505	2.02914019197924	3.78376438370446	5.09233106746906	-1.42383977906795	3.90465229573274	4.40969743927376	3.8352050530355	6.86335195503361	2.33446333772284	-1.5441561155942	-1.4007023931811	1.90772477743845	1.48614609595839	8.95176288965838	6.08700634123071	6.25312053208366	1.48119955423979	7.74792520345402	2.40467261869212	2.43428578910623	8.16489792558851	0.239075793639051	106.75	1	2
94	2.30617148045369	7	3.1169485755205	5.84993717478204	2.3540308940021	1.87316058816433	2.34732735220482	4.33885145420591	6.18922963256837	1.90558066601757	5.20269114075701	1.58935273373341	6.95481338950735	5.61181881746775	4.28383790176837	1.20558758871005	2.31881403655427	3.38733456882932	4.98588001392388	4.38995271847912	1	5.5103919876127	6.61890541408373	6.56258600878742	6.34801465404625	3.37772207064935	4.5742906046225	-2.86409239282324	2.46785532526097	5.71970460980772	7.89907728687151	11.8398832436666	-1.25554503406023	6.98538739422785	-0.231206354225884	8.55552939148392	5.34045638475772	0.480884081774983	3.71927799773203	0.369592252349053	0.930615731989254	5.62490488516414	2.20926486085093	7.7196040719024	7.83005036245499	1.90336960780881	78.5	1	2
95	2.02201392707615	3.81294691952157	5.12409085058124	4.85136613851207	7	3.03653174333127	5.82738469044759	4.69683005849133	3.232026681188	4.68105594201674	1	4.6136655034018	5.9739950437425	5.46909205062792	1.39382685274878	3.88201145269216	5.2662082290797	5.92480852130616	3.01375282014285	3.70489002466995	4.54166230304526	7	2.12149605646247	2.35952218373064	3.06946051170238	4.90249465620155	3.39445009032793	-0.159816479801937	6.06183818929636	4.59632289292849	7.89764081410348	9.65792253359194	1.21289274133449	6.82377411332161	3.57258769520941	9.53643996627745	-2.03192332293167	6.04897961147966	5.25165663923365	1.93011885139704	1.31925676745678	1.6758883767586	4.69282546942605	6.82392335511334	4.98771470349859	7.5984634392996	104.25	1	2
96	6.05932256397571	5.33294958932466	2.37556419260491	4.8778081705132	6.32202187754734	3.82416646607287	4.97456204737127	4.14467626242897	6.35502737080968	4.53337743823705	4.19489869309386	4.53551555744095	3.09508111374704	1.64819597936793	2.31740344943847	5.56354384675208	2.04237398711538	1.66685638032587	7	5.04977846096254	1.83245660569139	2.50646127010919	5.83344471453613	1.74504994362452	-1.62522017412253	-0.825143682239053	0.998131170741079	3.99646276119402	7.06100835113978	3.59564573875702	1.26530188156842	7.21917546076713	5.48695933606213	11.342511126338	0.51159697120867	0.478642315418614	-1.92626016351898	0.776736065268535	3.46815915577247	3.91164715352725	7.1550804350657	4.40940218539877	-0.541665504124262	3.40365431523995	10.5281690993654	1.76422210076043	95	1	2
97	4.35417076643261	1	2.55151860512184	3.20389013834042	7	1.50777080503342	3.49332910904373	4.38678216819284	5.29469618933684	5.40549120287032	6.45189613978648	4.38718390177584	5.66145990846961	2.21931430828607	5.56784925867068	4.83388984318327	5.81724710551565	6.44026843387282	2.96213757887207	3.7809145179228	2.48522148491346	3.6139844233511	1.93743226078751	4.84870914672531	5.06917671297705	8.20001295650229	2.75453358504296	-0.385018990279103	6.33338423311197	-0.0191401493519011	2.53447834534202	-0.931397485974931	4.07897622079563	6.50960838743126	0.958377138700211	-1.073346681944	3.09808036544234	8.36637871974631	5.31161735088302	4.80262949449489	1.42789553157255	0.923195228128156	10.4583374522733	3.70287804627528	7.59023096294095	-0.381029507732783	99.75	1	2
98	3.74366763281141	2.05158492916893	1	4.01926749107488	6.8310076631847	6.19576861608024	1	4.01846617786858	1.063299816345	5.86656432788307	1.05053994453787	6.4755327245183	1.66833447534939	4.40439567365237	6.09688866963315	6.51409931912855	4.903937747978	3.22776195132945	4.40812850714192	3.38878330090253	3.2962961740156	5.30385349868877	2.60902638227338	4.44104495792429	4.30246444874429	9.06819279497123	1.85473654343544	-0.454059539735467	6.16368037439538	6.28755580140286	0.440354322327184	7.11560726368607	6.18070987111986	5.86633986623956	1.37617617385123	0.922383213523081	2.22451035119649	8.13796248705435	3.23388935344801	1.11136435582201	5.83137059154993	8.4481255920708	1.72895403569454	4.03711078633237	8.13126702383918	-0.328872699876144	88.5	1	2
99	2.39907105743183	6.65190963408382	2.69181909713102	6.61472067801101	2.22215751391783	2.21108515684934	1.11556402651955	1.14950064487965	5.36642473795432	2.59471835047651	4.51669324292155	5.56999504704866	7	3.74807833416987	1.58309006554603	2.08904283788351	4.22083634821364	7	2.87279803867905	6.54858959628766	2.22967575148864	6.21077838108071	1.06323640763313	7.36560812192139	5.35727084124189	5.12313436489554	4.03804477330958	-2.62807136918418	3.60669214437301	-0.290921223893124	3.84350648117403	9.83637584541962	-1.68042943481163	3.169244232059	2.50866212337961	8.02270000832216	-1.44383800429389	0.194870667884704	5.82278090312795	0.34470253913705	0.387472704981318	6.00989706017627	3.83618720625178	2.10303895002154	7.73353776616602	1.33794386349223	107.25	1	2
100	5.59148991139187	4.24513648765865	3.1941811549607	5.51418601238773	7	5.99267550809287	2.09259809029767	5.86140793545589	2.95729805743778	4.98352893526501	6.35238074017292	6.97169770756845	3.82568455320626	3.26825173921098	4.07747538340366	3.64550727741991	2.90014387855147	1.2469519668031	1.8172062825728	4.23555096734724	1	1.41729550535171	1	5.25774422555406	2.94984777708516	2.09787200783631	6.19706497419724	-2.82605172918048	4.68409820758636	-1.07182447462477	3.29466037952775	4.44309456754849	7.83526840498208	6.61441294171274	1.93874981358572	-1.67782394305923	6.77137135157521	0.853396015994346	1.84384298660432	1.52803710105479	4.09511338769195	3.21789442340264	6.30625279764263	2.88662324858707	9.40325310167449	0.0100326487042215	86	1	2
101	5.26506963758932	5.8433087651365	1	5.4519755729717	5.53611150033306	5.88080671248781	3.67806583868024	1.52826671833271	3.46905865790664	7	2.05463324859932	1.12383362497194	6.04937458923546	1.29916297991618	5.07203659831966	1.61294979338909	7	5.92634024290182	3.18725722836482	6.67951629377538	3.21154122676558	5.6953867185728	2.16825411578851	4.52490897570854	3.97843467769436	5.20221197040234	3.916734085083	5.21773025108273	6.25528821410921	5.19843850548664	5.52343971345958	9.70266680365738	8.5624660395845	5.80560404371643	-0.19696158567878	10.7373585937407	0.522710029127584	1.89970815742655	7.91548017914959	3.16992026340001	1.59676039904217	0.705021668352629	4.10458249309121	7.17424839114298	4.91276028294276	2.55500363428064	94.75	1	2
102	1.59348382359402	6.27431947844889	5.28188381152416	3.93884605670184	5.62735702592337	5.14317908202871	2.5433450345527	2.74470871087281	1	2.25008324295475	2.94879922598333	4.60914244736566	3.05891141969547	4.45694845253612	5.45136849028135	1	2.98972060443937	3.4633430216084	3.98717124823581	3.30547495848209	5.05696574747439	3.77788002651322	7	3.04882434977676	1.9864810525161	4.16773948319843	4.4123850084029	1.10831909030975	-1.63603748878255	3.20947561514814	6.3504026754387	3.21789806677864	2.78277817659677	-0.958845052727711	4.87300145585845	5.96528761721573	2.10796305522464	3.40537209223976	-1.99086921225112	-0.218702660246019	5.93049873067318	4.64544053090238	5.57796560596131	3.66298447334613	8.18903446410616	-0.60843602599095	94.5	1	2
103	5.89762677347325	3.56073146775093	3.23466288254114	5.41791282566948	6.71350026960507	2.19525485604772	6.30478666837116	2.62980649673221	4.8014013461601	3.65857559946999	1.38163474979703	2.4541581236726	3.58376179524782	2.04904526451519	2.81817518424603	5.68030724071297	6.03411819724692	2.62525408724835	3.51000168185073	4.90748274144007	3.49932611559023	1.77921821799212	7	4.57746129471307	2.15212185533334	2.32617851835912	5.06648150004883	-1.65833298109599	7.59347292977351	3.07485363963797	7.63690803345422	5.03734375305541	2.58943771138926	3.67026419399155	7.165472849872	1.69378413566451	2.17145437013912	8.62707984755406	1.1421859465679	10.0352933831268	3.20585336506868	2.48900327904038	4.80936959186588	5.35221792292869	6.84945877388171	2.46660134669088	95.25	1	2
104	1.90226876493705	5.53945406091572	2.43464325479852	6.45714639892917	1.96536881456885	2.06301717344927	1.43322730054279	7	7	2.28283718804771	4.05170714123318	5.48344197273936	6.07767595045518	4.58880686452566	1.34133475526776	1.21255394685424	2.04760745395263	6.68280168019504	4.19459267049753	6.66003308781203	1.69205002918621	2.29619638971505	5.76211442303697	7.77747093030944	6.54358507413132	5.3225501617166	5.20322383966237	-2.57052622261541	1.41087000127869	4.89256980444815	4.1584590462677	9.77290456155253	-0.532871754826703	8.20337366272358	0.478621656952123	1.51717247398696	0.506174875246011	0.491097549219944	-2.16323655300458	1.14288370481805	7.37203025073194	4.97602417999652	1.98927403165626	-0.199935533352417	7.49616657759477	7.46485832382228	92	1	2
105	5.51800447330122	4.68137928089068	1.78376496053056	4.44033258936662	4.49769642446276	1.28885206201881	1.08974947018066	6.19981560044025	4.98390512264146	2.44159596457496	3.70410335937266	6.26059180062087	6.87751173252941	1	5.17074754635624	3.70728295907038	2.59407347798969	4.59568628427357	3.30651258095713	4.29125012509431	3.65567181752936	4.72512826484212	2.07320760969242	3.05875562234197	0.863510569443444	-0.993884864073693	2.7664947476448	4.33814758709151	7.23342918315081	4.97546057939242	1.25022125552602	-2.32384557824366	6.75396279030152	6.98800631640949	2.48233908496577	6.58692189017226	-0.954744633392526	8.53095555513361	6.4758518104616	2.07552231881034	0.881757029598899	1.639185092521	6.09763526288538	8.92827866025757	2.05443543387453	0.354774560877065	90.75	1	2
106	2.57369778421575	6.04439685447309	4.15764244075883	5.45328715380869	4.55503461586664	1.06038308982307	4.45784501690643	7	3.0422248483488	3.96598454713227	3.31137443007593	2.41227729943906	6.60904802157572	1.6893098158143	1	4.70537699915046	1.80884143910571	4.30893122811434	7	5.35656601151053	4.56216303902392	2.45111951674434	2.40228667936574	9.61630531982661	4.22730636311434	2.22854359568796	3.94088226203201	-1.6297720333716	7.40016267086902	9.59065143852315	3.73451729028412	0.921190199367277	1.92183540530818	8.64299718853472	1.52444592699524	2.05825159132255	3.9757320639965	8.36111771314795	6.97316282813744	5.67856138549377	1.98344513587162	4.89955482534736	5.3382589130358	2.19762913806321	-1.10720471206723	1.86407860939081	96.5	1	2
107	6.00347757124698	3.93063169379114	2.39333442919482	5.94086367917308	6.34464173633056	1.60048505411502	2.85086772303823	1.68120593900985	5.58115753593006	4.703827738268	5.93753394797838	4.37270854611693	3.09205489084448	1.92967965577659	3.30326633982656	5.58586076345691	3.50451484877988	4.62015306740229	6.00427096732587	3.70717901265786	1.67350963220013	5.21566380513705	6.26855163217124	7.72703305232059	5.69828171449506	5.26504286320495	0.817861687957437	0.748001522547213	0.886096470307025	2.52117270086221	9.51043177345402	11.0700761133573	4.15639286112424	3.35508679297872	2.19192395599432	4.28334090575318	2.44892507779348	0.366253448856508	6.53525539010836	1.1885701681504	3.849202897377	5.65545605832691	0.871556461093823	1.38947789214933	6.65685871442802	6.9022339596165	95.25	1	2
108	5.10610355087652	7	5.49705027362598	4.08776472620326	1.09655953183672	2.26283560457229	1.15812333618998	5.89593997701522	4.8338711062535	6.70489560456103	5.68265590026244	4.49945357351516	5.44573455156468	4.6599058533634	6.53054451072148	5.66092245580818	1.0299076073236	1.36266554143632	4.82182658478171	1.56436291208661	4.73309809811251	4.34617133160799	5.03644830133484	2.60830710689427	3.19384657999566	3.70662353726878	3.78116175693341	4.02599659468011	1.01986114650996	1.04923705733126	5.14166614821194	-1.28538892498025	1.42243504259196	4.75988518294899	1.48856307506775	7.81229437406624	2.45576554267251	4.72849966680332	6.87128563829247	-1.70670412572634	-0.456087769048613	5.40031539116341	4.9805936728784	0.993609573733322	2.69221541441883	4.13748101714421	113	1	2
109	5.8186280724261	1.41119266570707	1.18519027447397	6.14139744300808	6.40164406446255	3.74361968074598	1	7	3.21420000389909	4.55633661535501	1.3470622772608	5.12712767841381	6.52349362318997	7	1.40077601414492	4.01749389954372	1	2.88850206341671	4.41900028678116	2.12252785487171	1.72668458048343	3.60328026764957	5.59903601950467	1.54353221731635	5.93832500314543	1.61625706405744	5.56330964086407	0.452209799230546	2.14168357724758	1.15852381586629	4.70822098184308	-1.31117173481442	3.10233500469812	0.392377731586215	4.61098155902748	2.43114814256113	8.26168955277716	1.53461613066896	5.72526551084466	0.133278481301016	4.91753734001396	2.88881129338099	1.52482115208811	4.64786913184615	8.8472225773889	5.18287629191261	96.75	1	2
110	2.8263900646805	4.08281533603606	1.05976745561507	6.09720947784229	2.42817824165296	4.65748740410429	6.25358313932376	5.00323212430025	2.69020462203497	6.68193177238227	5.41378828503382	1.53224156048478	5.24422676885744	4.13632547501705	3.25109500141798	4.11283529322446	7	2.16016956184443	2.62587273651518	3.39356549584799	6.30416878355829	2.46826090148109	3.71673517629818	6.66082527778873	5.50216817912223	3.17407819019867	6.61080947078156	-0.951260873996504	3.8987933179251	4.71305133314671	1.181092661753	8.97017336591612	1.83283434069598	6.25942802068622	2.01360041909907	6.34108485799678	3.04418220754355	1.65429917400042	7.85130236575401	-2.01535536832973	0.808101064689148	1.74454075573087	13.4980120753335	2.88150995343292	5.89663447026226	7.8544843499614	87.5	1	2
111	6.50339768712448	7	3.23560131989576	5.45994763551874	5.08072497448084	2.41929504426188	1.78172480628679	6.28263755079739	5.67712458898787	3.44237986762452	1.42956038257233	6.71615227599736	4.55032954602606	5.38360636775666	6.3757334645863	6.77698031147928	4.28687552940661	6.0799540298173	5.95858734986916	5.05728572396671	1.14509591426239	2.85994569917997	2.24293039956757	5.86713510428174	5.51582482276708	7.15434706450117	3.2248582398715	-0.604658738122666	4.82317034169043	0.773146719352393	-0.218920416220319	6.4985197948806	-0.993378231869249	4.70646101788219	3.1058651414998	10.489570919985	8.46693061480751	3.9296705932897	3.76749249812843	1.15591629280691	1.81542908801617	-2.5033346052355	4.95431300995542	6.00099820517278	9.76801396113567	1.22916071198618	100.25	1	2
112	7	3.73255987231449	1.82030592346908	4.85949673863754	6.07825151349314	3.23382037104126	3.03306942936814	6.72634920463794	5.16686863664784	6.21131300945227	7	4.83144589704274	6.88547491156873	2.28037428258094	3.69602005492205	5.39517918492884	3.86118564225168	2.1027360782384	3.44602072981523	5.21510278719697	1	5.5680770809512	6.03958414743691	7.74455813920446	4.14538914477241	3.25479029273791	0.580655642893048	1.11985570623185	2.73314153327797	-0.528500126302564	3.09300647751002	5.344543816311	3.68754604705552	5.38912298512093	1.90704337617289	8.03152933214499	2.5018739087122	3.7655227922405	6.94925669424859	2.96911124212626	3.06243436630067	3.95006254895944	5.35752566433106	5.84761370313603	6.86363638948749	1.53920909685906	104	1	2
113	4.69360525467549	4.22749750734646	3.16670887858431	7	3.23266439596013	1.51825193553098	4.14786647909673	6.12040653778383	4.93132043142186	1	3.23065291099106	5.21902425504342	6.61154634884142	4.18335007049165	7	6.44106852558003	2.71420959092128	4.83534878844732	4.86240039775169	2.46436806445047	4.53318994180132	5.587796904843	1	6.77402519441433	3.74821980251757	1.07775140783835	-1.33697454933995	3.05818958295939	1.63506511598826	0.344571950965476	1.53752028248115	7.19118673396877	6.01166865384649	3.50935558010774	3.31456468262146	1.7232043206296	0.940001786100567	7.11715917205509	6.78490667770862	2.5352125110879	-1.58223266027314	3.24323874826263	7.34847030440437	0.678597651326642	10.660361327983	-2.41096978252737	103.75	1	2
114	5.4090973097707	6.36480164087725	6.38823157107511	3.6587260666017	1	2.29166037539429	2.78830671747794	3.1646963021348	5.76723703658621	7	2.8452494173808	3.51598900605536	2.95078534498255	4.50554927235169	6.2317706863779	7	4.02603043526481	6.06335478804354	2.5768809077936	6.2924711547004	5.05663456413788	2.81342862669327	2.00537112175854	2.87664169047663	3.762362750278	2.6088238739857	3.01483205341681	3.81935190063024	6.10632164513915	1.82800550462319	6.78468054317734	17.6905921942722	-0.393938621931474	8.59773576430532	2.75579966875329	7.74121650024358	5.24062096471312	4.01506544687969	7.13299596839763	7.99175509191422	-0.18454722298091	-0.125565704392043	3.25508457080992	3.00175253108358	7.32833790005325	3.35250542873018	95.5	1	2
115	5.68896764052277	5.47561960104986	1.22715797306531	6.09681286889689	5.69208851642926	2.65397606750657	3.0425962205914	4.20345737626158	5.50264787483642	3.46316883657301	5.72258997505695	3.2750810774003	6.2690750313976	1	4.27222687390659	6.42268212490372	6.45715990745761	1.59615977565781	6.43251786847911	2.17706554695053	5.93209682111013	7	5.17530293337854	3.83500139434304	3.77948469740453	4.14297745017925	3.72760461096265	5.79079811260862	-3.50509770354585	0.715105992355319	2.95428580320502	9.04488819460093	0.994835779879678	2.92091410457512	4.59615978717041	0.420469627834974	4.25348326459228	1.31771568966248	7.09116618282292	0.807174405333162	1.99799717358767	-3.25859146657222	2.71724853126072	2.13080173765054	4.70756816270788	8.32112180614159	74.25	1	2
116	6.36920584075648	1.61405443621984	1.6700673902795	4.23972629470383	6.7566522061954	4.27616725868479	4.89238259486602	3.60322156274697	4.23463994491856	2.58623532846853	5.49786915805087	5.21359696013957	5.34668420075851	1.72482784655434	1.81042279050899	7	4.02752966154385	1	5.23603600144273	4.98788951663896	4.14248364817478	6.23294109719395	2.50757751938688	4.60334650879152	3.95455591196815	7.52139166253508	0.102888237395501	1.85103298296304	0.718948856907679	-0.555411307408212	7.79651737814367	3.77359396542092	4.42587348814364	4.09043923096263	2.97739481919695	11.3782999235436	1.27076170867536	4.68619936696023	0.739826364203879	6.32237491443203	1.94400436540644	8.07393100030661	5.44308660837477	4.92033972237719	0.326984083484146	0.579105756590851	89	1	2
117	4.90102941192709	5.42433663058452	2.15868474489938	6.04064801260198	5.46591250671967	2.78361319404589	5.77050047856294	2.96230828426618	3.72988457454465	1.9647164185552	2.82249556349578	5.35175934437572	7	1.94924054667905	4.24637215338152	5.19295275999049	1.27438458395232	7	5.10409519411348	6.69416487799332	3.98478633531252	4.3544124198359	4.36209085826928	7.10199357253646	4.46494458644217	2.17355682813568	2.39128101436383	1.36370392952616	7.30914628440568	4.21397023435742	4.69805709485847	11.2698542889172	1.20054065258848	8.04632704890622	0.848153086193499	3.44768470118038	-2.31413594390425	-0.489123128239712	6.15340342498083	1.05577690658973	0.0722654212563089	4.50228375386184	0.468705652010545	2.18857275835939	7.56515843942096	6.79543753140147	71.75	1	2
118	4.98147426650672	6.00223616414975	6.72413689363916	3.17382988178435	1	3.00769788373243	2.54420929282959	3.43298836027454	2.76787375165276	7	1	6.3674423591389	3.56456729255521	4.95233426843408	7	5.9476607039959	3.85615388602675	6.83491009141853	2.85504179247599	5.55259881706311	5.36696937954742	2.18077357222829	2.37911220911448	2.57152725774681	2.71615964312024	2.72332160557429	3.02654178113212	4.18343775605245	2.32598749007779	2.6006569687255	0.957657707803767	7.99014188368178	7.30556468584151	6.33977106802645	2.27720335065586	5.02688844807933	5.93894340792945	5.89258689680323	7.46506959167853	-2.26707053810971	0.274225675883197	7.64970359636286	7.52656096922376	2.63989498478022	6.58523552901845	2.68007924960119	97.5	1	2
119	5.03995631739782	6.22787520938786	1.32071076577982	5.35374615496619	4.56770336616857	6.18743733566774	2.74323342623335	4.76162729151505	5.20755306963065	1	5.74125808585014	1.27409845408968	4.2328030415958	1.47106858650129	4.71509073693174	5.42258202236938	6.68404408200143	5.27209098162474	5.66709869468937	1.5948924467504	3.39551321115753	2.05919485287998	2.94377538550658	2.41504742090228	-1.18697031746871	-0.0452895289979448	1.83584457244656	2.37580663474502	4.22745176042049	8.95713411911746	11.9083365056986	7.77432806077957	-0.366507050679158	12.0246538910725	1.1464073118401	-1.18613911188353	1.9247900104467	6.50992080157246	8.87906529919755	6.8050181859482	0.434216340360071	8.05940952107525	7.78853753004695	0.823457659403121	8.40337310776941	3.99847238829721	84.25	1	2
120	2.2868278951993	6.56309812498197	1.79943398415167	3.83225228957336	7	6.35208920899985	1.10916720395858	3.65633884406109	2.03904101543299	5.04824271670936	2.64450933874358	6.21623751202801	1.94551008404671	3.47985161889643	4.50035330025445	5.55188448021535	3.28986003998504	6.12613548591541	3.28109127168144	1.46817608839723	6.07408671571271	1.22828218513393	5.34599861508389	3.96508173731117	2.87262589847862	4.42433430339196	3.52986981890342	1.80466884973555	5.25410054186895	6.25444854481841	4.37612428852828	8.35862451278641	7.61887881747391	6.09087302398036	2.73041382530864	3.73959254964516	5.90961766399984	6.00716064791279	3.84514404147774	-0.045138365263388	1.43775636426026	-2.32227949758728	-0.147648970250331	1.2648928346179	-2.40440818149823	2.03459293156501	87	1	2
121	6.10311808598295	5.49861282269089	1	5.15533902920654	6.04161893249267	1.80895445354913	3.55168567999825	2.61428884288953	3.060045683733	4.01747878078005	3.89775915602822	2.70764213319253	7	4.06436705095988	3.92480728061104	7	4.46562630068935	1.56999619526512	2.00818139918385	2.58121066497316	1.46226253743395	6.80821153347381	1.68048933664317	2.85823391115917	4.15632999564047	4.6769804062058	3.32308639902113	5.30827680373997	3.0133325846409	1.1984181125551	2.41666365626233	9.54374582286218	1.05290895865172	7.8550424114123	-0.695908744515916	1.15623348366751	-3.99787203066919	1.61378484586443	6.22166424842764	0.432097240961218	2.74532239707002	4.32760963775787	5.17201743140231	1.52663581927376	4.90013425659067	4.23164878033526	80.75	1	2
122	5.2452622188483	1	1.48878920177414	5.20256203605046	6.89413180946938	2.32551509271526	1	5.75207777036969	6.8216485335512	6.1664561728721	4.40371992734863	5.43012770694354	5.44349193323772	1.20610128048054	1	1.05818339332781	3.4371233280805	3.26678403769291	3.89186606045422	5.28237468926551	3.52698900002634	2.1284426450167	6.68161813703222	3.46630023011832	6.63623596837828	1.82766648878549	4.40082567147006	0.200036200967006	2.31858472699488	1.47700832527633	5.27219920362983	-2.32851317926873	3.7743065342214	0.887777465981846	1.45925205729215	8.85427937408588	8.8548975326656	7.43294210500752	3.9185273300545	-0.841374520760716	6.11941431997258	0.18816364423894	0.913180405305251	4.52183723449877	11.5909331224839	-2.39930113247696	102.5	1	2
123	1.34253164087034	6.54088483741398	1	4.42446623325258	7	4.63803351493027	1	5.73350593136292	1.51106782226046	3.40842431164628	2.66751948131281	4.85805157371402	2.56576693614506	3.07342534988798	5.25698138548008	4.10704321208157	2.21218729687865	1.71234155496924	6.25161086535374	2.15069565490506	6.24394316835823	1.18691440117255	5.86784275451975	3.79883071662802	3.32228268771323	4.91683217170816	3.63918967146894	2.85531445209705	4.50920781787605	5.7296987390195	4.595388305185	9.45055319100019	2.25430785556453	10.8794731365336	2.64207851320308	2.69143115831767	6.42535174104825	4.52478358312354	5.46644870579992	-0.527737388102071	2.77718560958604	4.6807196916713	4.5005503066252	3.56133719007224	6.28436151206776	1.65292507801298	90.25	1	2
124	1	6.06603652195448	3.3517149275838	4.02600099174498	5.62824148996972	6.38479737434654	1	5.29748224571979	4.87751308762979	7	1	1.21869155552555	5.75247581965374	6.96329684513439	3.78601223744254	5.50311354365296	3.77015976036978	3.55458749728541	6.61824017472758	2.12221626682468	3.69487235753464	1.53927352231778	5.81082081164309	1.99653646424253	-0.347902927071018	2.84853061262111	3.78694359678872	1.27858831509813	3.06311611748535	0.757892746646371	5.37769396510412	11.5607892891876	9.22361165510005	6.78598473589197	3.05411647602749	9.91506106123709	2.90724782716033	4.04269225575283	7.03127744506334	1.63875456028311	5.87098925435299	6.03295011130489	2.53944048354691	0.736901055166857	1.65139259876514	6.85607869899439	88	1	2
125	6.28613267053365	6.68535937571254	1.72550481829252	5.47516536266378	5.35286292728277	1.57474552046952	1.47062241916936	5.90465188899478	1.98667463458971	7	4.87601531987967	6.36842125237765	3.67129864743737	3.05159631619298	5.34981665461242	3.28167053353109	2.44781356690285	2.78214605111151	5.21893099607187	1.17972717287063	1.65540615192375	5.26985868449182	5.90757474827633	6.93176220653985	1.20135822192454	0.94779247517252	1.50498135011748	2.17649624563225	6.80500138783882	-1.75603974097798	8.46885202138025	7.58821524087891	1.31366040000733	0.424387177041084	-0.0608597887551848	2.20148976710878	4.51335277266102	4.18462499070532	2.81668567183679	-0.596385948377643	-3.32685497450865	6.28898543457601	3.95422374805663	7.0857428413921	3.64709632281623	-0.407648597660758	87.75	1	2
126	1.62549713695735	1.41819319272927	4.38655998948723	7	7	1.25191279932439	2.28105567256663	4.06213169706788	4.87742700503399	2.07067654108341	2.56192872480847	1	3.06404089354287	4.46865623549311	5.17261375485544	5.04685118655635	3.36258350775115	1.37872205709438	3.35071823172855	3.05992571284301	6.59099619483561	3.20694096152972	1	2.79438603068726	3.11136456220161	4.19061982673624	5.51466240247097	-2.46622069326806	3.32687742106689	5.33137448926125	-1.98270935832161	-1.52151105956452	1.21669212368332	-0.839395802006948	-0.517701070895185	0.657506166106776	1.17263375157902	9.60162207141853	4.44248670123493	5.98648019079832	2.83327581225246	6.66479492994139	3.13283708808699	5.91067141248685	8.98379261388366	6.30132359971366	89.5	1	2
127	6.00654685907557	4.47110467292077	1.24886614676917	1.96898315942511	6.36150356721223	2.83569506156	4.51300466857469	6.40658093203952	2.74373324517599	4.66402610152096	6.2696811580805	6.00763025992788	1.31984556039909	2.53221823892308	6.85884468235677	4.58798209746466	5.33967379053721	2.4675177945079	4.17933163290131	2.55969145660244	3.24939839424263	1.87484011032534	4.12096042046342	3.19592154618196	1.09489224905166	3.82294014187471	2.67896611161496	9.41360126388405	8.26852044665047	5.59652963248866	-0.596381476048385	-2.29802836540234	1.67456915083313	11.3852653245426	1.6719689580258	6.66725494543983	1.87472682508507	3.71546653679433	-2.01848138013263	1.94373438152279	3.35593516767329	2.9145080150993	7.10509764253965	3.34699968555456	8.58110897316445	-0.753408350462353	77.25	1	2
128	6.10774770598042	4.28749464167964	3.01755419968153	1.66517901356663	6.13934982675203	2.29677582607369	4.89931440843512	3.14173777747196	5.69885167950872	3.11208245083602	5.33296292715164	2.36293323835987	2.07705287021115	1.09043181459732	7	4.34695772582855	3.9804320100133	1.80120483458005	5.40081570609899	4.71747310214259	3.1692613235169	5.50217229467716	3.54057459124244	3.11749396368848	1.63517502606773	3.38916456193995	2.67247876333666	10.1399493466568	6.55230229826051	6.64069057387674	0.0506358720059832	-2.96968622546792	4.90042666329258	10.0803175144381	1.07591310951947	6.78562193703124	1.35640278857098	7.85759094980377	0.739733308640238	2.53585380742409	4.37448588446322	8.16455836171519	6.54862840532296	3.6996105093695	4.66424827685571	-0.787446085869482	76	1	2
129	6.51009662172373	5.45450356618118	2.67338307909857	6.14861058760281	4.05403680063034	1	1	4.67209392413141	3.63961136579165	3.44149734309362	1.35515592811248	2.1216754208469	6.31919774991168	6.00787314260277	4.00265294496301	7	1	3.89921468772278	5.20956672571882	2.63506545630411	2.19591708715787	3.08605441747678	4.96244530254754	4.45532268134591	5.38174201942407	7.00138953138773	4.37270129023486	0.542703688518317	3.99635463824879	6.36658462792327	2.98491352231609	0.982702319139	4.30105153475101	3.69934295299223	1.76674892523255	1.2652933165313	3.03123100266758	3.47734648178883	2.03417851437653	0.437797917795985	4.6599192519924	9.56422206503642	10.6397368747582	5.1356496583726	2.14190702487068	4.06967905566286	87.75	1	2
130	2.22886866061532	5.84656507288119	1.53186609802116	3.75053020891558	2.29799489057708	3.20417586798139	1.47060068530031	5.6197177357441	6.72157647150363	1.42152377647586	1.19042753158613	3.60567989042887	2.0609655262713	4.61871337984324	5.82844541931892	5.39307490394569	5.49404485321287	3.44797874685251	4.69957963593247	3.78550412554991	6.73187304767404	1.74686427965932	1.05506233295621	5.61179079439046	2.49882653380937	2.15434311698383	2.92773966488729	2.65021479970209	5.69283085742463	0.760488910923487	4.88071914571388	-0.284833954966338	0.213811601909245	4.20366315237477	6.27235709340861	-1.86352084529418	8.28291739531644	0.682833400022782	3.85622631965038	4.62322476278085	1.78109514800178	7.79417698999835	8.31055859035157	4.69484144402414	2.3511368127111	2.84071141756259	88.5	1	2
131	1.85688473138139	5.1290262396117	2.04257175389967	4.81095657236587	6.08960869131295	5.92886219729332	6.31509720219884	3.14567987296198	1	3.63554350857369	2.54212514375678	1.42090778310251	6.42523331639816	4.11793615532272	5.62380779583733	1.6519288760428	4.84911357595812	7	4.14411965821254	3.29081974559154	7	7	5.47604857231451	4.97386982010103	2.75893624971368	3.78527888278138	3.56442282085094	1.16823408036657	5.70739271638783	2.36683288410767	2.21061818723739	8.50805217751409	-2.08951053566706	5.56591612500067	4.40745435570498	9.42565480594525	-0.718785147963811	6.22121376703848	1.61858657898452	5.98998554636468	5.04623571869767	7.53809108883285	-1.44618147158927	2.74257668060404	-1.18985140517572	2.41605081932936	88.25	1	2
132	5.28402613083758	4.8656840227623	1	4.94707054732225	5.42572141301584	1.63377827314004	2.34762816203013	6.73647278022932	4.50776216428017	4.40982342910827	4.72529442966215	5.11302210540926	1.89259129940989	2.24048776665811	2.24047686163798	4.71291378717437	3.34321250212248	3.31307866813719	6.5308166345033	4.3559506886135	2.55225059501653	2.63310954963319	4.54865491965477	1.53883731169643	-1.71230840097271	-1.16002885383985	1.50426775480653	4.56199133386912	5.73815691901476	2.46993386601532	1.05582897475256	7.10184091888166	3.06954959608406	11.6798592428459	0.798755636071799	-2.76899512033675	-1.78905846742386	0.558495570781337	3.20459161264597	2.67361087276821	5.62084592800002	4.67117691103544	-0.297772296895945	5.61360278979195	3.18379895879907	1.22099554935503	82	1	2
133	2.26689849852709	7	3.64272004779304	6.20578931252442	1.71570848010581	1	2.0680294539269	1.05432529331755	7	7	5.33650288713076	1.01648475016875	6.30128671557155	1.21229042255855	5.59687528587262	1	2.49168810288456	3.35681081200483	5.3728409229061	4.81344230062369	1	5.65211614537459	6.46472798727114	6.16010736153185	5.96441193229795	4.03488868793954	5.071266941691	-1.73033583800543	5.02504610111359	5.40802539868501	6.77825557783676	9.61922228521694	-1.21235732480414	1.07470941348272	2.73805809170133	8.31186039971087	5.4763957231599	8.13254157274693	3.77789256860958	1.67842113280485	-0.424939421982921	5.32374698213753	5.9478002496878	5.14797062604775	8.50277767173667	-1.27394672250249	94.75	1	2
134	4.45598092335482	1	1.0930690244832	6.23814180874176	5.16421883934582	4.38355607725407	4.38073161486368	4.68307213682936	1	1.42555060589187	5.77126191668276	2.27556843791921	6.73225401702277	5.09686070080524	5.40112767827269	1.08852724236049	1	7	1.39961260710162	4.91031295849294	1.80091127956943	7	3.15990670151817	0.982810869697928	5.68583270119289	4.1023337743265	3.07922430148577	1.13740885655082	-2.83167162689557	-0.778395733918995	-0.775977148685049	11.7753436321073	6.24498768543989	2.6053556299326	0.343625310263275	1.27982353725924	2.83649852280308	-0.0250423989788974	6.36188974748591	6.85426634879172	-0.298948920253271	7.16991782888046	3.0767522509958	7.28194886304039	7.00626544300069	7.3682657495081	78.5	1	2
135	4.15041580622934	6.51054443283317	4.7141800435513	4.70883254049003	1.51969571422177	6.45096362221742	1.45348299111411	2.19208625129457	6.04156376139223	2.30481511508705	1	4.40569014037142	5.62600518225896	3.88705908804547	3.49526500639262	1.40077128051045	4.51420678065716	2.96526493497562	3.83126321775636	5.27293706132432	1	3.97544879275378	7	2.89479457281561	3.41367977566602	3.22351504974183	2.13557054541738	3.72551411986304	3.16278461950719	5.18546475465877	5.43463743228541	1.12285842279929	-1.80559427335669	4.44214353911706	1.01637425791173	9.32258185666738	2.35566660953142	3.79583233186985	6.35292159696277	7.26435416252139	6.45013523429215	6.79441856479537	7.78724619011634	3.82889120204539	9.95662652414785	7.08959941811114	98.25	1	2
136	3.681440176632	6.70702509034644	1.88601677782977	6.60783163540124	3.46065943020156	2.62051925382376	3.65566801656557	6.95234762159307	4.71022849511876	3.19495396440474	3.55115459531097	4.54276006925228	7	4.51078851391548	3.96984843134748	2.08892190410239	3.27887115833946	1.29958073354545	7	4.48365103711867	2.51587985437694	1.58094859762914	2.58923682120334	6.98446463913213	2.55356340453338	0.952362417001905	1.58592547512791	1.90570432750598	3.51660504717092	6.42738293969394	1.18753635191407	4.88307725207947	4.88814699622215	3.50202124009001	2.02041594907685	6.42907814888045	2.84566467998068	-0.210620988314171	2.08041383066728	-2.20004860074727	4.99903066661364	4.69780476266232	-3.38525261193234	2.4176493215692	1.59318414035267	-0.195626570474414	89	1	2
137	5.56270018500263	3.5027932742312	1.20688992738671	4.33599820791042	6.79211678537214	7	2.93410478505757	4.20663030654084	4.58033994445645	6.01090163826267	1.00498126590508	3.61557232770274	5.0361592844213	3.30547311621259	2.12988678064802	2.4702592367853	1	3.78906107450929	7	7	1.65858089428632	2.26307328833706	4.59026178915463	6.77891750146953	4.8370057069468	4.55707769668717	3.79051354761471	1.6932437745787	0.553393542128474	0.522384860788703	1.99842973686896	6.85002972872888	4.52754067713814	4.13696513165425	2.72871891783924	8.22121707778668	3.90133898683639	5.63576355238802	4.99202561492909	1.15038962056672	2.42125311400576	4.5034661064438	12.0080932673715	2.36712445588985	1.70339151957079	7.93761702580129	87.75	1	2
138	2.40878793283382	5.62225989648808	3.73307582722548	5.32199532262319	4.7021549954652	2.32969010467134	5.17766832956721	5.03212450161232	3.4291827512783	3.87494085316597	1.17099257291587	3.13020405322908	3.99402341076375	1.7269609642448	4.24146619392893	5.18814672475957	4.57246865624715	1.17744605731044	5.11941184182908	4.11482529499371	7	1.51215170835818	6.93540056909552	9.43712798202487	3.40807512985934	1.33316674679921	2.88893374242592	-1.40008995385523	7.48328501435389	9.46263896497556	4.63040546604699	1.75582543966794	2.00427354622052	8.96811218173075	1.88100323826821	8.53502948894845	1.54449316088474	7.60420567508025	2.79913320581703	5.09638733520924	4.24059638533121	3.7890658567987	4.20301918397549	1.93270499444102	-0.606617527474986	1.88055241913025	81.5	1	2
139	3.84932831809687	6.7479172041414	1.61928179548785	6.68379577051505	2.51506775764047	1.47973539372569	1.74315398338631	5.64953017442407	6.70740380083282	3.973919541179	6.14471677001424	5.50746042546557	3.39700921156874	5.79524145538642	1.73364670678627	3.80998431878096	2.52612246077355	2.45835735370929	4.42732160393159	2.35080407101994	5.55841038167103	2.84747542583536	1.21454206483734	3.24747057649842	3.53002482788637	0.744061299021903	-1.9405129229305	0.186827008899551	1.18780309983661	1.35612700524891	3.47364113458585	17.9966393580016	1.55579577073795	1.02144681975501	4.71031512582542	7.85070166799927	8.87526215571686	0.618693264045115	6.72985832020136	3.98580839578204	6.43981942679458	6.41771465712138	1.99061054065126	4.85556915046343	9.43198617164049	2.95751341806519	89.25	1	2
140	1.80330489497232	5.33252694031045	2.59030670718094	3.34159540996343	4.80020299471494	4.90063470984274	1.87746733105625	2.35602123230994	6.14471880514829	5.40074800358906	2.20069404965423	3.46187557903457	1	2.51435145809329	6.91995226531942	5.54814813079721	1.35618918926071	5.30157908979572	4.54656238715433	6.39404369178538	1	1	5.75922873814905	1.72210147907623	1.13896917184357	-1.0707753875992	2.16687250679315	7.03076008800632	4.84215197392502	4.30212652566175	7.80942103221835	1.00483049344903	4.82622135685757	6.79299429913387	2.84147172015471	-1.06117302415044	6.15286704766382	3.52209318343057	5.97163749569573	0.413755514489465	-0.223437706924776	2.96931752613969	1.36335350566375	7.06200316138972	6.54552748744481	7.44056583041416	78	1	2
141	1.67419326822695	4.98568793783844	1.54142411648014	4.28143635364186	5.88650966348316	6.02650053411503	2.04590715360916	3.78860636574311	6.1341927651248	6.27417835748511	2.98523828927071	1.89159467778307	7	3.76672453849776	7	2.79607076469848	4.16807119973111	1	3.28342967794869	3.39261340973304	1.89872441253782	2.07119423520921	6.73331889748214	3.70456766075988	2.99591570112432	3.41965571120948	4.45176883290502	0.863191542150369	3.99923535611849	4.17028129150737	1.98063413514989	6.70689055034783	-2.83269193875684	5.70306222446972	1.18049638203912	4.46055525706008	-1.46153843827371	6.65466743373857	4.90173263872333	5.74569029897807	4.57939827415831	8.32300742424294	-1.03066081959147	2.32971247999418	-0.82970112777577	1.58927036093318	71.75	1	2
142	1.69948231901302	1	2.39397332251273	6.14314850906288	5.77720900573109	1.81494030495793	5.71680748761959	2.24373659154071	3.10600691119889	4.36714919975025	6.23512707658868	3.08474060197477	5.35023182924479	1.98596227904666	2.74529535724404	6.33471488492675	1.10098716101083	2.27066223295568	5.01584520023531	5.71421891995097	2.83856271260209	5.8345686271736	2.30199705623772	3.56866734891955	6.20123010277491	2.80903748789427	5.26360764454004	-1.27273974642131	3.89506626716886	5.10513537378262	4.10483657962703	18.0680796086975	1.81801921616035	2.47489749449786	1.77243926392593	3.12141343763444	1.69062100302332	2.19230439565276	3.20099104314135	-0.331746453007396	3.72613401137035	4.24401806957032	7.17302130402661	3.4525370662103	9.97991158683011	7.69363537700856	96.5	1	2
143	4.19944245662509	6.1919650901942	4.77748931522046	6.70599015330006	3.52639849502683	1.32258745232742	3.83068225855809	6.55344963931108	5.45791329588481	4.01157936880927	5.5970019124553	2.70010843312484	5.72634176240349	2.1273404342053	1.63578473475531	1	4.75729505539936	1.16730175814292	2.57954431330988	5.41770921268447	6.44882998183524	2.22717057162856	3.03656375474058	5.4848099874541	2.84187152990173	0.727646545736392	1.41691476305319	0.686854922304967	5.80296502567605	4.13782635364578	10.9568450154488	6.49119537730207	5.56078556422531	3.60170006099266	-0.677329732796086	8.39126945360186	-0.222726856548736	0.177773049935509	5.1029610590698	1.27402983289674	1.93111269599461	2.93432601716981	6.84539933327567	3.43787011403865	2.51941056208864	-0.468195417363511	88.25	1	2
144	1	5.81834739450146	5.79518142006233	4.60523119871124	7	2.48490718071269	1.71549517131003	5.50092706824876	3.54332289613945	5.95421031523195	2.3070275562414	1	4.14822548651984	2.52994512930461	3.41924831432729	7	4.89373473940047	2.93143647467473	3.77201952404128	2.05375554918505	6.35450841771928	4.40784155296797	6.68100694810931	1.97030677203224	4.24194299152245	3.04011608288901	3.70249354003615	0.17560531574064	0.239600813435606	2.41449429861709	4.46686263773322	15.2172957874508	5.04510309653069	11.1723512365946	5.11608934933544	-0.110784434836835	3.21074844381808	3.48238384742598	6.49301492692049	6.92178215212292	4.83933695051081	-0.747803022178571	4.33797658643464	7.20862254023155	4.06681973944122	7.09474649830148	68	1	2
145	1.51635283761106	7	4.80872364935446	4.60778120843773	6.69698365497927	2.12634293046564	2.74793043774623	2.70990685736286	3.02244804639423	5.5705552751554	2.66582398026274	4.81063825614062	3.79920447116419	2.92574446214511	5.82397640391293	2.72021665719672	1.36933644467692	3.76311284504583	4.50435960665032	3.37292023013082	5.72555233474428	4.1461169579592	6.0507442308796	3.32144244092567	1.53627542322424	4.23040133054858	3.88913487353808	0.0993972792066307	6.71983117261226	4.02429882449076	5.03061826382589	14.1234994173819	2.69891232495122	-4.37804507396856	2.72569136554895	0.907388859373179	2.04822911299156	5.71880066988435	-3.39096300145367	2.0833374440105	5.72576606494983	1.3404408829946	11.1748266894703	2.38612112172492	8.14393721225103	2.79391457951854	87.75	1	2
146	5.28530089224798	4.81250043408798	1.8265666795556	5.85786750856789	5.07002520551302	4.93944191640992	1.51589755702693	4.98305440767592	5.31268015711241	1.22612548921093	6.39469627636878	5.5858695922001	5.24116428754746	3.18561775766003	5.92093697343229	3.12832369945018	4.05397394611187	1.16964134005133	1.68364467405396	4.95158664360611	5.17026409613305	5.73361172973803	5.21137716504418	1.22945628950777	-3.78482633661271	0.469053659998542	1.4921076409654	2.95662158139033	6.8018303640822	4.28035294727508	2.12099259538776	-0.48991243001828	0.449272438043104	4.87526723047313	0.345046240211216	1.73595856326024	7.26770582757056	4.55146803265938	-2.25858631695047	4.15201397848672	3.06044161346473	8.55515414293611	4.19701242393044	4.60874456128668	8.36786960818441	2.60920248780152	91.5	1	2
147	1.74686931695765	3.32528271247381	3.31472210745045	4.73117708924724	5.65831025119843	2.5037338428692	1.84663956280874	5.03576810313267	5.44613003426471	2.1866761263759	2.41858309402005	6.36828115714729	7	5.69006507110232	3.77172857044072	3.58980254676117	4.76054726765397	1.01856707047325	4.0478222216488	3.29037737362422	3.34313961145724	1.10625836852746	1	4.77003477536794	3.82091198402452	3.34124317668611	3.47365249032721	-0.758400770983496	-1.50584823525593	1.72179327971702	2.79538838471673	17.7574862920675	1.23087902223287	6.2018906961964	4.82392795581741	9.47649730158152	2.01544601033702	3.32855293926305	6.33326391409013	3.02656883169821	4.6714330008236	6.93745230246928	2.07935069094037	5.40790037620212	2.9044930133117	3.24526785638119	67.25	1	2
148	3.54941782312889	5.84617817277679	3.33617299907341	5.81693728836216	5.33955132551135	2.05442262448654	4.82712174161641	4.68914216411063	5.7111622937069	4.43520531309362	1.81740240854253	3.58300830902458	6.81513404738147	4.60003637140647	1.73659046204296	4.90303961810993	1	3.50667127025896	6.56316313334467	6.36358485189654	4.97444892262718	2.70226262187804	1.55077975985463	9.25043330805137	3.28146707876376	2.73145257496769	2.57773963015508	-2.47652367897126	-1.65345045205504	10.0213218632781	-0.700359231158892	10.2041673145425	1.71324644010104	-4.14742020750924	2.98103487629113	2.43841378681266	1.05824414387994	7.58000430072646	2.28021811907847	5.7515698492065	3.71197682187165	3.27590340711241	5.28262330731762	0.618849920631827	-1.34830227471249	0.278585615196864	81	1	2
149	2.0719648600604	6.06679759104942	1.78266251251313	7	2.92327169944333	1.80113703319329	1.65186821864219	1	4.89469200193378	2.18150171539446	1.88100782171214	6.06284144417338	7	6.50014041903497	1.66440844571583	1.73725926919678	3.21946589591558	2.31308760898778	2.27494339022025	6.61658990129634	1	1.71477416251742	6.05186424162937	7.61430048653489	5.87263173956019	4.37845156752725	5.19606260543795	-1.99787067810479	3.88106033157286	5.04172857866586	8.24888166294364	5.5299989390694	-0.456819709538897	3.66265423839958	0.520299747947137	9.05224413353253	0.49886399539005	-0.0559271418362236	6.15066053580575	1.26229755548808	1.31440578439405	4.75814918429939	6.46748690775475	1.73445001397101	6.34633615212732	7.67317077482147	73.75	1	2
150	1.02065371712377	2.19440153391388	4.66906295838224	6.66649517992891	6.50408947650317	4.99826737538084	4.47564000985697	4.36757928877232	5.52930857623693	5.5190955366999	4.45872000697486	6.14934150177896	6.04833080484942	5.90788808106845	5.24251017177415	1.01472885604141	4.16048657761844	2.10304509943483	2.45670403458119	4.54319877165699	3.85045870770552	5.10083063553621	1	3.87413529932635	2.33879510807787	6.51902381990286	1.14183586386262	0.295824091273913	0.16423255559536	7.01048319741771	-0.184899956622546	8.80801900541323	0.100205924008691	7.4158750830573	0.107972740980676	-0.739865633727527	4.95269502985604	4.69421094420648	11.436488583711	8.16104310284027	4.00096552970884	3.90649632649532	6.77600425752524	6.25462088892992	6.19430659829035	1.85366046285251	63.5	1	2
151	2.26252656124828	2.35619173634305	2.14087086687796	4.40710179425111	7	3.24118970533898	1.05643638331603	5.54037693248067	2.82530149479946	5.20172708552783	5.67339729913161	4.82789871524003	1.97975429686679	4.3020870424775	7	3.17672755681469	1.9640065564831	1.02829604265056	3.86056399364105	1.44767604534112	4.4734658530882	3.95769393884169	5.01385151999632	4.93855788970613	5.05080990596834	6.57139368726815	1.79303751160268	-0.594384294565225	0.979040385520883	6.67772581916305	4.41702898220652	11.4707859454751	-0.162735234036535	6.14538416805099	4.69604791281513	0.976316077054909	3.45633682813127	8.36455503499115	3.41799184639012	5.13600908091091	3.21602458787133	-0.403217516705878	1.05081502814666	6.9938374601088	7.73064080264881	0.00491589199068188	78.25	1	2
152	4.0344789636125	6.73439643325239	2.85821299993166	4.88077201224765	3.31881901291288	3.24184969814012	2.47878530017518	3.9707781901934	1.87320389892295	2.88267455044605	1.10243420774296	3.43732195086548	1.60684729227152	4.8812700311709	6.19131523388967	4.1881608388802	4.51068592677809	3.14572398160576	5.61118282772674	3.98101186847372	4.37477437700651	2.43799502595392	2.02086610109626	5.32859558496106	1.7193632724208	3.89638406827323	4.23289879438693	3.61841498300539	7.7979193808986	7.87528444913442	8.5083270398203	10.298360843109	6.70351343134079	5.6514795592175	1.77326233955934	8.64020964997748	0.453385510824463	4.78935695283033	-0.10311284437176	6.19290188790556	5.50197990038262	4.85573293099698	4.35470971271001	8.01215941680604	8.84273500118823	7.26725560029614	70	1	2
153	4.233667731677	7	6.34003372993204	4.13576393759452	1.2609146606896	1	1	6.57499467164123	4.51665723380324	6.47791797518433	6.47575929401786	5.620440870191	5.761362197435	3.53702528929325	1.01603683097181	7	2.27400763172361	6.9924072740038	4.77797672398734	1	6.25276704823928	6.27049568019109	1	2.91092507921904	3.18372166357986	2.62507019483195	3.42427492562081	3.57686725034111	2.20146337062406	2.14330797129104	0.769940210224019	6.75263844948256	1.62676338912422	-4.03136204499929	1.32839892349282	6.97679333934698	4.02766981524438	4.23012697374635	7.09462118262652	6.63911753063614	-1.56862059701627	7.006352483205	5.71706442668047	3.63446489804142	1.07771776434286	4.4569339618139	94.75	1	2
154	4.94083603016135	1.90810548214224	1	4.91105622892098	5.21356079023831	2.35853744169076	1.82474679547239	4.43796780859065	3.46791369239579	3.63969233264401	1.82997043304242	1	6.261661586719	3.34947497058309	6.43857809965164	4.83319229765885	3.42296400235551	6.43127196802649	5.97732264314467	5.64015258520856	1.75875145045104	1.44544505416238	7	4.38361441392169	5.05703662595023	1.22603496444771	3.33151803279412	0.926107055959349	6.42635604196378	3.9103670045705	5.71607466392028	1.56398709705267	-4.01004301231045	9.38786479443982	3.04133102468665	5.27865535833412	-1.2015586283176	2.22167803070848	5.21929268504704	5.11286392164893	-1.67378100951439	4.15836838466003	2.75538903491154	1.35820141883506	6.57396016406065	9.085990404745	90.5	1	2
155	6.37135921722872	5.62033958248531	3.72079791510798	7	6.14104100650622	6.92389227285102	1.52227048818169	3.46600760002814	2.78426312237205	2.82800480740737	3.03435587195863	6.15027952752253	7	1	3.84997712478863	5.18893489184605	1	4.66412275526434	5.37868294469001	4.30536900467697	2.6955887905359	1.85373499247115	3.16188894861604	4.71903246999647	5.42767530175124	6.46745002725117	4.28722463929801	0.292807885762346	3.16477793990907	0.624329390292905	7.49116142017153	3.5731975647471	4.60805186679097	-2.39245598883868	3.05757392290239	-2.633475311626	5.40983125130126	5.27760421173603	2.74627640546334	0.683841889257258	4.78327604368173	0.405713544509055	4.69678974554555	4.92051759233589	2.14121001709669	5.09349229581765	65.25	1	2
156	3.65950323778092	1	1.16926013765525	5.25661678789737	6.76116235367581	5.86337140922007	1	4.42239219202474	5.63381989988497	7	1.35528450659148	7	7	4.38395918489344	1	5.83717548203316	5.9860797190613	2.87776938900018	4.51775054823333	4.67003580039515	1.36522383804014	4.91954572424121	3.62966086694888	4.83604169368977	5.25254166634444	9.74233866130295	1.29471981255344	-0.06964565123642	1.16415870684938	6.46839392943753	3.82938845273775	7.23156377883245	6.34046621024978	4.80276853200282	1.42945164692698	3.32802504215076	2.92285414244695	1.68651670703471	3.65261872625263	5.13705735014206	4.00766038870972	8.15602895595472	2.04184747191835	-0.0957407081090745	0.535982717915659	-0.915953723443287	80	1	2
157	4.48809442101308	1	1.24027241734823	5.6695957674081	5.69265115872754	4.547928735284	2.59331214024354	1.86777238686299	1	1.79076737610696	6.70775719728766	4.53601926087229	7	5.67820199254364	4.69342324280152	6.20288038432585	1.26328033908084	6.12135277535856	5.03309668188569	4.695221013447	1.46703373617943	1.8254898351498	3.14662328262999	1.42041571422536	6.36460990926705	4.11790646234064	2.93672985177381	2.08088055732528	-2.47211898728104	-1.53366952743191	-0.471136431533383	11.3778308285034	6.40414509298458	2.19373344475196	2.97513673740405	1.11581570740548	3.07543187471013	0.0595750742156913	5.59048900648217	2.70930906173938	-1.20202908461761	3.40326827890747	2.92666916195976	4.12296245685727	7.43786297299472	6.24180847529562	84.75	1	2
158	5.74962029161039	5.16677849787103	1.4970885958316	6.41810003242898	5.68210046272903	4.49864274131271	2.01156540543883	5.99526663939205	1.4720711395416	2.56208648215261	6.52589871478423	6.58453612464029	4.63892360655572	2.9738594061552	6.54977874487298	2.5728576791881	4.02615616729486	1.81373179106621	3.62239126536481	2.66981218153641	3.77120410785726	5.96177284504647	5.28619358218771	1.41575299716661	-3.47754734963005	0.357161468590456	1.2767254303601	2.30608346236143	6.18571756483574	4.94010956807834	5.75284729514873	16.271988966139	-0.547463910364824	5.69218547425725	9.0584808201069	9.92501717742598	9.43712690331998	2.78467064506428	-3.00845785350489	3.3929524224523	3.98802365145903	5.28800797547148	0.135663531556878	4.56263227529872	8.73256914721983	2.66328915461607	65.5	1	2
159	6.64428156340217	6.01589604396592	2.93446327092411	5.91173068411424	5.46279336351421	4.58750009567561	2.89590640694798	3.63816244296726	4.2213659099056	3.65535689134902	3.60704349969857	1.22122586096076	5.40528556444675	3.01194959520708	6.39720613633907	7	2.12755859783632	1.11026862621442	4.56517820990206	2.19636246323163	2.89776130842207	1.39719590601483	1.11941247170387	1.3633240583482	-0.945454015288505	-0.204233710149426	-1.42879160330648	2.4397689258014	5.83614877211995	3.45445352794004	3.88305178773591	9.43969387067267	-1.6304544374509	-4.17400361370846	4.42835203811203	0.525839453694619	2.81897776358757	0.680889776653783	4.82003886847437	-1.89311393369444	-0.671518331989216	4.00329478187542	3.51014064128244	3.44899501840051	7.52996694937806	7.40651107298963	82.25	1	2
160	1.75757206358112	2.12730818559892	4.18739906250492	6.30884623447151	5.82525082533983	4.21496267660275	3.1843077845601	3.99370821154731	6.44052304026994	5.25452605396567	3.3975905286032	5.66288550159511	5.94643379964861	1.45731873144686	5.83647896102519	1	7	1.64189080181819	2.46071194872486	5.5546611426958	3.16020199067363	4.61085627712258	1.47749764530622	5.16006574593125	1.4488971252648	7.88710829650818	2.67821973789394	-0.00426879736378094	6.99240546745381	1.32954252730277	-0.821533877009821	12.9302249225796	1.06321756895556	7.68496958231633	-0.173580531806535	-0.0466167641116629	0.211926579493511	4.97562402837621	10.4580101260921	8.12504530691727	2.3855523652088	3.49128295771683	6.65812825984039	6.02877440411404	1.87316614775841	0.345605552115813	61	1	2
161	5.24571885689745	4.94063347998928	1.35528362096547	1.36630889445367	5.64087345731062	2.78487860269777	4.56664543204061	7	3.72640641066777	3.99849508023936	5.77482413359974	2.38025837539839	5.86096426930822	2.18979690818183	6.10033124412864	3.69729930735569	4.22525324316446	1.90199905130964	3.46236027188048	5.05147747551529	2.1874079248646	1.15953604282239	3.79722545721251	4.39481307672614	1.28550696566993	3.72715016034743	1.885209155979	8.15493951950626	8.33004182666448	5.91102169357664	-0.980941376081093	-1.49323724047152	1.5590416063094	10.591593115666	1.33848368220008	5.15100794770121	5.03164650779535	3.37010511739244	-1.51048041539465	1.52212678192746	3.44307327535573	2.88551016519303	-3.76108547392775	9.71629810110623	2.74732219919968	9.15913772313155	79.75	1	2
162	4.43688287618437	5.38737965859534	1	6.371554436005	5.00489736991045	3.33470845619814	1	1.01348946982953	3.10380705011723	2.39263141576073	6.89043047234211	4.95074135858579	4.81440889926523	3.50986853244915	6.21912873735656	5.86354374981974	4.2267959997702	1.71972565721523	2.66211698907123	6.49095523340689	3.3420702426773	1	6.53633338680583	2.1201460316016	-4.05612585568382	1.16319797899998	1.56901256222983	1.68081863448131	0.666753993904916	-0.804851790679097	7.6055887022407	9.69792247565064	5.00331296885339	12.6614304821197	1.64531558139687	-1.69641831498051	6.49282308492452	6.34543257842751	5.53409790863498	-1.63338111915566	0.530819949170924	7.15255167913226	3.01646695521475	2.22381284761639	8.30931108661525	-0.538409889282671	90.5	1	2
163	5.7045495185432	6.95396392968554	1.64640990572345	5.8619765501685	1.91113696636595	1.81020159222797	2.53039404096619	5.86210885725795	5.54977795900146	3.68398718476175	5.17665633097784	5.95168320930166	6.36349629224157	2.31928041416597	3.19172294832148	6.65253104041807	3.48575908014991	1	1	2.47703945997571	7	4.91249709719102	2.22138527869587	5.49903998031087	3.10296304006405	0.956552374159045	-1.30807842813749	-1.33231573481984	6.26173519026147	6.27243099182267	0.421732753903904	16.2395871221298	1.0452647038415	3.88789792991233	7.53518050310663	-0.623738085461062	1.23221587134813	2.37642815991101	1.52489609576328	7.0087460151946	0.524177448089009	4.99730171565046	13.344827746706	8.96808342441792	10.3636541165088	9.79202852775997	85.25	1	2
164	1.84813362634709	5.91937932260319	1.83520984506149	3.05811044960672	2.8444571541861	4.16678283568128	1.08655439715967	5.85899584690603	2.67276321646082	1	4.10713594089002	2.59870394646456	7	4.23059733567043	3.54550896575876	5.32117117527302	3.68734751739407	3.82939747814562	1.68228642669467	3.66421758345146	4.71711914442291	2.18193855214509	1.99163361347757	4.31911819557835	2.40314937619356	3.0049391473509	4.09657854921105	4.65595075914055	5.29931812570088	-0.725010900423716	4.45956186355271	11.3012118020047	5.79044542507742	6.06648041560738	2.53322490063066	5.35469256534357	3.43049319815147	3.38393169254743	2.49508796827509	4.99750562089149	2.45292575989897	0.89970847269436	-0.615267804697868	3.0957055693945	4.48786697395526	5.85318361824429	80	1	2
165	3.08413937678989	3.21796987137221	2.23624547392864	4.98005192853766	6.75374809835306	2.97574630258458	1	1.41525520050713	2.25048020406973	5.9589176527583	3.13650969850285	3.35135667384035	4.02113464789282	5.24204795345974	4.76120630912263	4.61448658574727	2.5154535075451	1.91729380687581	5.81290460315393	4.57314019159364	1.13937627630111	5.57073268680192	6.41787873248145	4.99558112407161	3.5462497943389	7.61070945563757	4.9478847290887	-0.446399893808883	6.64825886458454	3.22913271569624	4.54691123227812	7.71892620339099	2.13852035403153	8.35012912300585	2.30453549336001	8.55137208390834	2.83513175860967	6.09259612125537	6.5716081917114	7.50384226458528	1.84575220661583	8.06410444610565	-1.71363997150627	2.55550445701564	7.69917912921941	0.619856756413052	82.75	1	2
166	6.26954774192479	5.09936452312799	3.09866728362686	5.13241048715515	5.21680501022508	6.44569538982897	3.22059252276803	1	2.1860208402012	1.90884984712449	5.16636386140543	2.2087037687065	2.72459356085406	1.14798217425859	4.58162979023455	1.05900538957274	4.14498639134271	4.89992927069576	4.90827815009662	6.65787610972502	4.38769891508725	3.23088833480417	3.44035923969125	3.54222364197149	-0.662439239158172	-0.437438329421507	3.4475381963024	3.17132480264855	7.40849471693108	-0.826924511376669	10.4679158102274	10.0808298205529	-0.67911412942308	-6.96405732343245	0.652413620772764	-0.686416372348619	1.33116651436508	0.812052219606094	7.68585527771416	0.680939374323764	6.51654024043185	4.42294719690642	4.19388985666662	3.49115867922723	7.98414736378938	9.47163001049356	59.5	1	2
167	4.48313873985582	6.80842838573399	1.81539924833492	6.60057115153284	1.54073139221837	1.20415167281942	1.81828575905085	5.8498334690733	5.9374390416119	2.93950938808982	3.9016210944759	5.05267267617633	5.40956271405533	5.76211118728491	1.14960998825469	4.8878746267214	5.13241656518936	2.61107982620129	5.1100293903423	1	6.32258991302056	2.6974916393412	5.74622734398421	2.69927810262713	3.02715541028564	0.41820765955727	-1.87517404545902	-0.388915323775366	2.43668417480527	-0.137699621149288	2.5501582416546	18.689193198977	-1.86729417811985	2.15834206362831	3.86537643337069	10.2548524766957	9.7418696302287	2.56462853702088	6.73746388179039	4.38194293800656	5.2736864519694	6.19359494737077	2.65866197214733	4.1985320532932	10.516684417164	2.67558885881977	90.25	1	2
168	1.7152937197694	5.9230451607126	1.18529038786515	3.60009819447833	2.39018649457363	3.45391678305657	1.46335949918343	2.52001680394897	5.0814266127771	1.03928531744752	2.33064128743525	3.9250723948216	4.9561295569442	4.77536609947622	3.88762960093033	1.75002990922727	2.78577716832915	1	3.50365717400742	5.00645131180624	6.64270787057066	4.61879125031182	1.33568747784045	6.36145501299078	2.08310811637585	4.00637062562162	1.96141338925747	4.75472206608154	1.62000753726268	-5.28424588103114	4.46950527993246	10.7570536454971	7.4024419038813	4.79511968638208	2.7637205242067	2.32081360404779	5.64645884359616	5.34682978387165	5.38557727958072	1.22412865843014	3.88752842757943	8.3971013984412	8.04849591689232	-0.0712530724394971	2.11953794811234	3.68934261536932	77	1	2
169	3.63362744237889	7	1.74298706464618	3.87464679160943	5.21280902819582	5.57627091658861	1	3.03241190281792	2.33176482074087	3.66043856731784	4.40218783990108	1.7955655439529	7	4.80033829917087	5.84377385760049	4.45294131458017	5.19974743843129	3.48230280630666	1	6.68120617604654	1.38392908722015	2.90059481274439	6.76392915462233	7.05397263159929	2.58718970834005	0.878837483725234	4.04842555180564	3.22743368227613	3.64901789861366	-8.13834965835713	7.36990964521294	3.5944694329932	-0.882654357555455	1.60226093602668	4.17568431289389	1.33138667261192	5.52081785198424	5.28608541046839	6.07052496880866	8.22022570180435	4.98037210909459	4.78214088167073	9.45155643653678	5.51826937632357	4.6697732407136	1.68108685958697	71.75	1	2
170	3.38599706533059	4.38938901745415	3.05235041245911	4.98359295587863	5.36224037218226	3.64549650949928	1.53231827783865	1.31264497781065	1.94433997849062	6.70670639236052	1.06362443253782	1.07617016302613	7	2.94502718425122	1.02315507294158	6.41893819256628	2.76532356072472	3.75587720024483	4.1020201029291	2.50174135385269	5.90056127806351	6.0990495249699	6.80933290140434	8.97579976363689	4.16691070546496	2.78465048435463	3.54550304589845	-2.0425861950402	-0.559893348238169	5.37864117553919	7.5476531454703	8.36236842283745	-2.04013587934005	-4.04754407181556	9.48063100381131	9.7313316134769	-2.62613535618724	2.01990832189899	2.89090026181942	1.97398811303571	3.51028888191679	4.06938948501954	0.896653541496627	5.81614265049508	0.222316096213452	0.619964569368198	91.5	1	2
171	1.08945696981305	4.91046384285886	2.18365181944855	6.4505691812381	6.24531792470042	1.24431204135239	4.2785823205772	2.04897633255728	3.03549454099778	3.3383617480543	6.60082918153918	5.55502072362231	6.73304291164255	5.18637248132559	1.40563910901638	7	3.33482704353166	1.58542416311896	3.6655533874669	4.67085211440909	4.21970027819855	4.60147129060758	4.4113146405936	1.02385398128484	1.94351530297004	4.13922524572861	3.55264033899706	0.194206800675036	-2.45856363521436	5.88074797379284	7.77200853404236	18.3986645286556	5.73630120845897	1.84037146918558	5.49280903167863	1.03939113069648	6.56564603457822	2.22277186355846	8.1686285088673	1.37927253815729	5.90352054692204	2.24117294736855	5.69386324547124	5.34378936059231	8.74514069403484	1.66633248435825	67.25	1	2
172	2.8283562266715	3.89313394506532	1.88142478138244	6.41695423723648	2.32342876879459	4.85308924370283	5.58515829996969	1.53798746807533	1	6.39768470220066	5.98597412843527	3.44857184947631	5.28487016823533	3.87237422309617	1.91354797259263	5.34831507390186	6.67419603799973	3.17216777878424	4.27159622488331	4.86679137302857	1.95117316996215	1.33670396986516	4.70311310299611	6.98092827292164	6.67787618004289	2.07221870249558	6.5834631610759	-1.55147805753015	4.8521336950752	-0.860338054109762	1.330971883076	9.32339448659484	2.96454242306381	6.50707886383851	1.59157397004128	-4.83915781225019	-0.0632833878873984	2.1607141509293	8.37829883903948	0.245017680343196	0.570858075933383	0.958287248764249	13.8471011436102	2.55988331663713	4.82553432909092	3.37662322338722	87	1	2
173	4.64975869972923	6.80959996466103	2.95457301287774	6.03931626741752	3.48567830088928	2.08614881739288	1.67928553084472	3.89294276482986	1.47185416121422	3.1590249197939	2.03316397032493	4.26291317574519	5.9224256730916	5.13580971508532	4.57697436850236	5.89075567250288	3.1720233934566	6.35504768072423	4.91210989765744	2.59190352310044	5.19195410754437	1.71683329686311	1	7.57079047177634	3.20778622056752	0.438738176873868	0.146182307410646	2.77372751644789	-2.83708369178203	-1.39041161237606	4.52622428809304	10.1819279466434	-0.532299147659079	6.20911863427611	1.88688895846011	7.13706886734132	4.89322981217637	1.45882448469547	6.15329711877319	4.26141593618884	2.39784088928016	4.79161014532632	7.51756977081299	1.67270501314508	8.81583605647407	6.51443013238179	84.75	1	2
174	5.04858567446518	5.37897907966354	1.17727067661472	4.97474119106121	4.6132484706417	6.96232743665273	5.31088423207609	6.45414785399299	3.97765870946722	1.87192327944618	3.1115008770487	2.8099452287359	3.01325736918097	4.93024292133369	4.76468872409588	4.33765421912341	3.21953733634024	1	5.59804653329776	2.95755764069007	1	5.51432359702085	3.38110415845075	2.10692464609917	-2.47581684834262	0.311008196725574	-0.0504456413345141	3.23160807749319	0.945452074206092	2.35914249647883	5.42577836766727	-1.68435178933093	-0.802190829483421	3.48779919005116	0.598217583202068	4.51167375573684	10.599245336182	8.5419711460615	1.66128590790442	4.54125888073728	6.28322513912534	4.77866984459128	-3.89315247265534	3.98188178161066	3.16834581270305	6.61602434479879	72.5	1	2
175	1	1.59099235812512	3.05673374449812	6.79644693605726	7	2.8845041246814	3.22513041837806	1.11185168843853	5.34891440303104	4.29667623908283	5.06632960732653	1.49643747940494	6.63954382154298	1.15521930203002	1.41159879567192	6.68387653236894	3.9139233606386	4.79346218565829	4.06466673966937	6.15067715601471	4.47747220291719	4.9505622151383	2.88265365704563	1.67721218094199	0.828963930527246	3.16929991356804	4.19392584915385	-2.29097525898846	-3.52660137933869	-5.60970020255902	5.92758572129662	11.1200214971036	3.51150393298375	-2.29583772555471	2.89977252478126	-1.94306308254498	5.65825515601169	9.73408735275779	1.88432606634184	3.30420565855502	2.12097696724233	5.77371826179927	10.3820023194355	0.94939233494508	11.8734241773276	7.93791562606805	77.25	1	2
176	4.74605181564524	7	1.27557252129066	5.72921764129364	2.8900643617103	2.95535469585819	4.79412258398514	1.77890020169465	1.1777475283653	6.11690238301875	4.20060175068424	3.90419671631114	5.60051567091728	3.09045865992242	1	6.54906683696513	2.54146404452851	4.03739889125483	6.33018150434022	2.64254413976813	1	5.94273407715547	1.70854245392378	3.77610606911237	5.22678957309228	1.67290935877546	-0.367870112326478	-0.902798028382411	3.90538279483027	-1.03869432931275	5.38163381671489	1.79172403525475	4.02561581593993	-1.44867101772492	2.47296039106143	6.94245377119697	2.41616121097373	4.63031782923081	7.8540803265245	0.404637395807253	-0.593979579012988	9.056136608707	4.88767847081635	5.74199914019155	9.69316442752069	0.309925010246772	95	1	2
177	4.91419362265698	6.38639650399001	1	5.13700830176373	6.42508041865583	2.40107088444741	1.66225930989007	5.47860916783194	5.95870896359091	2.53752261639866	6.35792578531352	3.48203430246057	4.3355298754572	2.53543525843532	1.22945556409919	4.14154027789814	4.62782127276394	2.20207690391279	3.09183216831945	2.60513619099207	2.76664255507646	6.15002413434162	5.29646112511112	0.876000194346813	-3.40737557131677	0.191225214483599	0.460244477923001	2.69583041555471	1.18826724621821	5.22982610353511	1.73541642923738	16.6396964371301	-0.336149366132757	5.29444765467713	1.52055766994613	8.50509482951147	10.2949525283307	4.68749298711917	-2.1354741460125	2.99425903271544	4.60738991524663	6.79560285430136	4.19472029640422	4.41679751307307	7.89530654624693	7.01674567271944	71.75	1	2
178	2.08787667517609	3.79018399573528	2.15200947714635	6.77298838739698	2.32541199378742	4.5895798945028	2.71398503056741	5.72190043798157	1.04550160103398	7	5.6020927629226	2.86168330180424	5.85670784193093	1.51178980165307	1.87637902317101	4.46694026711174	1	1.76160981966107	3.26791586329652	3.98621367769997	1.38933785023063	1	4.38350140827027	7.75360996600951	5.3382589619162	1.75572693857308	7.03346220565362	-1.30836923415071	4.10083482829901	-0.638787231782963	1.30502837214932	9.46018778560808	2.03980534528849	5.50920611797739	2.11481967444426	-4.67049804988925	-0.00412982259768391	3.40316811543345	6.59381627069765	-2.68614370066183	0.545015267096812	1.82552256084681	4.98121223361451	3.29514772486833	5.2252181375043	7.79114850893873	80.5	1	2
179	2.99655742154886	4.55821933269027	2.9630751920459	1.96871967386571	3.09114070719951	1.85639149339582	2.04600507434067	4.17389018695748	1.36248335834442	2.29642833577714	1	6.85346494766927	4.54468135223063	5.31339522666541	7	4.73444860194518	4.3166841662539	2.49671193132869	5.78665449055339	2.51738949366079	5.07200240071961	5.01179684346	1	3.57508642878011	-1.29504039171465	-2.77270374786105	5.28016655527013	6.79979250710528	0.660921629565902	3.95612522059659	4.01723130001954	16.1583195832392	-0.367057578291009	4.22050066892452	3.11965642963113	9.33336140502479	3.66740769242905	4.42218259804281	0.851907474438261	6.32571518836335	1.61075584428618	6.70357743811528	7.22997364587053	2.08687978232642	8.13928433965847	4.21092240468022	68.25	1	2
180	3.5403792673673	7	2.35629889900824	3.49717440378171	5.79645934119151	7	1.60177907261609	4.84652460960301	2.224895684188	2.00024501358748	6.51748932669912	1.43555605297255	7	4.35120962021738	6.21561404467402	7	3.57554220272966	2.84384729820535	7	3.07332212157741	5.14558441621504	2.65962322348637	3.82240854937783	8.31938406619104	2.24796170925984	0.0862813931333253	4.5724333307572	3.54643526481371	3.28984408798448	-8.22739785607106	7.17666654419988	4.45075809477148	0.0501811695781691	6.28755314895052	2.07867003080343	7.47638139484229	5.21724938869757	2.5650304556134	6.34375813189647	7.66569530189517	5.1876887455639	3.9438185071017	1.17208276013052	4.92982450286804	10.9745633717376	1.2660619018357	81	1	2
181	3.2547901629017	7	1.3299808296742	2.82730529443484	5.42931973700541	6.39161979897206	1.25918063344274	6.30636402025583	3.28333818203818	4.54071599172834	7	2.24035870677308	7	1	3.20793117259645	6.64961012544621	4.05072687732096	1.87490731576468	1	6.54276902100894	4.82427247010264	1.81180029825474	2.79279744191637	7.8721775357395	3.15541573160318	0.773139241738153	4.07719871726032	4.65706088564846	9.93325061281482	-8.00562887887994	7.09027764774723	11.305726862718	0.216391586439197	6.67227853290672	1.74663455740517	0.508739202501086	5.31105746506664	4.97853491761613	-1.39400722276619	1.7519099116314	4.91143092539657	5.12227566301863	1.36475895564872	5.38815839485628	3.77068213051314	1.24933683963158	82.75	1	2
182	1	5.68188655291648	1.99533472589861	4.85036596929054	2.20614601103525	6.44365029712318	1.75206718638062	4.99582832173933	2.5351383583745	1.73857347762091	1.04152997083747	3.79762275173287	5.47294628483176	3.52117936116434	5.9453230605659	5.89174782650896	5.56455566300789	4.93238921997305	2.226991070586	5.87074560189201	4.04355766550629	4.91306636564605	1.15307157429782	4.80781824322101	3.14387232646924	2.96929576796689	3.36620853980243	3.17384409879186	-1.49293533707739	-3.72398224610705	0.992758326983829	-0.215717209183652	6.47509472329289	3.95602699620779	0.589412659817617	-3.09826904999348	9.67885886544061	0.903117120755338	3.94108830578905	4.54088052870477	2.82550299451039	9.82059205695341	6.90835480594719	8.42054344654343	2.55739992494102	2.97279663937254	65.5	1	2
[truncated: 5 more columns]
