# Supplementary material for: How Are Mate Preferences Linked with Actual Mate Selection? Tests of Mate Preference Integration Algorithms Using Computer Simulations and Actual Mating Couples
Source: PLoS One. 2016 Jun 8;11(6):e0156078. doi: 10.1371/journal.pone.0156078 (PMC4898694; doi:10.1371/journal.pone.0156078)
Supplement: S3 Data — Long-term couple and agent-based model data analyzed in Study 4. (ZIP) [file pone.0156078.s003.zip › S11/Aspiration Model Data/Aspiration Couple Population 01162016 081410.csv]

	trait1	trait2	trait3	trait4	trait5	trait6	trait7	trait8	trait9	trait10	trait11	trait12	trait13	trait14	trait15	trait16	trait17	trait18	trait19	trait20	trait21	trait22	trait23	preference1	preference2	preference3	preference4	preference5	preference6	preference7	preference8	preference9	preference10	preference11	preference12	preference13	preference14	preference15	preference16	preference17	preference18	preference19	preference20	preference21	preference22	preference23	fitpoints	sex	algorithm
1	2.5651155942028	6.88491536923851	7	4.7625925784295	5.15939316437683	7	2.16684377738514	3.52403711859409	3.23468432136505	2.56221286984768	1.84077108886564	1.31404844472525	7	3.43274360909162	6.20291235056768	6.909440394356	1.95494653054877	6.24261403844426	1	4.87378736479477	1	1.49756124924302	2.15731084044288	-2.05094083213849	5.33639714119865	5.09547041722008	4.41628019258697	3.13005642411673	3.2827212971309	5.63481432608337	3.13555277373118	2.48540626359366	8.52774836903252	0.359198649677768	4.89798919120209	4.98677546446218	-0.558830148868062	-3.63843920375351	1.89605205861517	5.64707258408027	8.93810022591953	9.47369500078365	5.50745771303143	0.377237396108859	5.96232373313869	0.642300865203278	82	0	2
2	1.19148013266041	4.58944089698759	2.26709037702924	4.70142329489062	2.25622415466727	6.19988702061642	2.97864457586419	2.15990411604542	1.82501451692575	7	1.31800951193493	1	5.43913826801332	4.17903189153535	6.13423321385685	7	5.74379553053231	5.01367503804283	2.79766362454335	4.33842350490074	7	5.8363546346439	1	0.995634195475326	5.47502179388804	7.54132092489639	3.79340917107985	4.7451916133872	6.64905421866534	0.369873097895465	4.30375742586816	1.30933115464948	2.39194219234151	2.83530120404679	0.73617390416733	4.12471176137	-5.23040604709414	4.68769639509735	1.60084623115415	2.96792486962394	4.75867311897035	8.2585317019437	0.0580525247105429	-1.81434861469925	6.86801122740228	1.8498547578278	111.75	0	2
3	5.5301049499806	7	6.92447232373191	4.16128267635564	6.31142486410752	3.77759707388935	4.84470409562747	6.82024203421885	2.91726745272519	6.41600528148677	2.40992626752076	1.14599087990857	3.3913924746759	2.19312307224449	5.00089765929428	5.59286865901895	3.79143464879563	4.77501514412393	4.21763127746708	1	2.33390595944234	3.11872031257331	1.09551898365922	-0.701940106773244	-2.55200029381117	-0.408775994901491	5.51688781660503	1.50472381781665	5.32688446094473	6.0001196054309	6.47539199771738	-3.17876063822401	0.519093468636447	5.47201236138169	6.64607372492225	-0.67986543493434	10.8952828973379	-0.408379668642047	7.89241900704254	3.95750254712542	3.67212860877478	7.78644490140838	5.28651705275573	10.4455162020367	5.21713220461264	2.74251013846857	85.5	0	2
4	3.22204902491493	2.35549301255509	6.47285771509687	1	3.46885302000043	5.89777836745267	6.25106712526925	2.40231445185087	3.70197805932675	3.84113912209214	2.26921206909501	1.85487165406505	4.97056253992537	5.07497007045109	4.93148466447154	6.64116070055742	6.51311556249483	4.32554907214372	4.19181243977959	5.79589963484023	1.52350429646869	1.50757467588026	1.2576902727338	-1.60190603705451	5.50952166398596	4.47048289311279	3.5093133502492	7.65351489044234	2.60095236464414	11.2374403659082	4.50597524348707	1.11191329718401	1.84435530482241	3.63259713572982	6.18188148145502	-2.08258884418614	0.586376624327617	-2.48192420909684	2.18606921248093	5.9232974405118	2.17471626827714	9.72514289151301	7.45805023128679	11.8298729574037	3.17081244945372	0.650755351374553	107.25	0	2
5	1.4688160298263	3.3983457006161	3.94577495289124	7	1	6.6791108534163	3.3809501248246	4.46680012597793	2.47945507902258	3.74449866624287	1.55226444725685	1	2.8863863506731	1.65880980704246	2.13067431368584	2.28342610983684	5.426470749939	4.65550141859141	7	6.54436079773676	1	3.38621007535981	1.17312709617577	-0.89998129937829	5.30914365558465	6.6034027947	7.64928137413535	1.66367181748124	2.39581243002559	8.41283567587186	1.42457129512636	-4.65143617111319	2.27740976699361	4.5088780651661	2.42855120106343	5.99378645869439	-4.85274597657241	4.68294304871992	2.43933204120283	1.54802968806956	4.15436575394627	7.83927918074267	-2.08034943100831	10.302522282836	1.01503241599784	4.79593868041142	98	0	2
6	2.69941062186327	1.27401907893941	5.41416034957916	6.17625271056444	1	6.78371547136435	6.40834551204528	5.61648535059326	1.35360883057509	7	5.87235257668538	1.84595103652756	2.01307945440756	4.0517761303148	2.12499371811682	3.81143891822121	4.69726480261039	6.78737400616619	4.12800767026051	4.94925947906009	5.78804831074748	2.66488483088772	5.23363394922497	4.10053610961535	4.45666797439883	4.57809791088245	4.2132184573116	-1.8713784662468	4.53978080653196	5.5268661983431	4.9014577316217	5.58519897661437	3.04393951503185	6.92648222808718	-2.08377633095603	9.44718879290978	2.83686508640102	8.17653713528173	2.4849759704417	2.200928071683	5.22853668084145	9.40038223361125	6.29586897356939	3.45640230171388	8.31739122198084	0.636058659257355	92.75	0	2
7	3.23628731679976	1	4.79689402806958	6.09049392277393	1	6.04815037295127	4.71555541841277	5.42597215242003	1	6.65032542509766	5.05653813263821	1.06219326350033	3.07888674604182	1	7	5.63595253480322	5.661820630621	2.43072855153422	4.31594856224452	3.90904742489366	2.07992984610646	4.20289790237401	2.70510549582832	4.73223691681444	5.21971294886621	4.35032132712012	3.8126427488846	-2.05223417646922	4.93118495170266	5.30902635278304	5.46510357683146	5.57967502296999	5.99038681171999	-1.99375488532565	-2.30728264734508	9.01589668768576	-0.354072154171272	2.75549398330618	3.63875154188986	1.62032494750079	5.29843487111053	5.68011180964876	6.01757014222507	7.79354749626997	7.23716953420642	0.542962179313831	98.5	0	2
8	5.72100858363558	4.91267884885742	7	4.18967311318158	3.92187666442359	1.48210747163282	5.65916210224758	7	1.73823152992254	7	5.92719570738578	4.44049567972737	6.68470786093664	1	1.49637812170722	2.87969897292325	6.8326099458265	5.55550021736872	4.03768397972443	1	4.73345262415188	4.14056963873496	1.94579580801803	0.622585940126617	10.4526362261125	10.1115393109741	7.60262939937366	-3.24630017136956	4.07688831375751	2.68767735216467	8.33600070105045	3.31029738911628	0.055017901152308	5.95919993860715	-2.31760077916636	5.88972353464962	5.4834052533545	-3.50334490241469	3.88248530045749	0.803543490493471	3.16191611660246	6.99307533961834	7.7067678179138	2.28618538953144	4.67774365246328	1.40581541741302	85.25	0	2
9	1.20506811035513	4.56507431129792	4.64563862870836	6.97469165133139	1.95059929204873	6.62316617998926	5.56711070668295	7	3.78677376164162	2.06053653557928	4.88046228282329	3.03423324550125	3.28538063425394	4.8127454036854	4.60489802400689	1.08714152395005	2.36514071748615	5.77288743864086	5.77751071789703	3.53233793550687	1	1.68637333563819	6.34179764845584	-2.70859361918662	3.71928477718164	6.26345508778831	5.73857671579177	3.18981320281587	2.51291088545242	-0.492775670953881	5.92136164757286	3.8144597034548	4.75009806188654	9.20011183791688	-1.54330577664468	6.988117301699	-5.3256336753001	2.12352850825108	6.74808355863996	6.33707268204467	2.21588977420326	5.92806564500162	9.19598084107517	1.41051274145102	1.55157379588214	2.8070811454698	97	0	2
10	4.17268471240425	6.80598475716397	7	4.24867075032215	1	6.91403080920291	6.25517967748694	5.23061112595091	4.24041865627133	4.94876694490639	7	1.6263774339772	6.73576901945725	6.72055400290961	4.07111389846955	2.21950054949931	1.53703941117396	5.4948845749283	1.34433684161544	4.25206771181353	7	1	4.62275730264857	-2.22716417315194	6.43856218170677	7.19932534358678	6.31815393113002	0.561022486355649	6.27500376944569	3.34903929441749	9.35830651904941	4.03475992151191	1.11204660038294	5.65235381188637	-4.28725621293084	7.26147116754367	2.72627294361526	3.49699508952078	5.27729727630268	5.02002038045427	4.0999310942974	9.68150468713569	10.3352343419995	10.3673941489637	4.24483122735179	7.48745834088196	90.75	0	2
11	5.66467668837883	7	4.13300422222608	4.7073086305562	4.87404614476705	6.5886859692489	2.2132674940796	2.19495919176816	6.49470213631284	6.74216669060066	5.82280638485011	2.59540842394682	1.86255251177016	6.35897652088542	7	5.27569886373196	3.40573393316784	5.29643602579457	6.24043288136249	6.1518442898226	3.94748670256878	1.71806606279178	1.61420684148512	-2.51265584769258	-3.67471034907372	-1.29566836396618	2.56066816644934	2.59106375202122	6.89407000428729	7.22293408041252	0.232438256335875	4.55639140311966	4.42470656899066	8.55944294864061	-6.24644047643034	7.43476131502679	-0.415716343871507	1.25195782094447	5.44115581572702	1.92027859156387	-0.352142050538726	9.22498381568648	7.04244164904007	9.74686044511618	7.73331304397634	3.38597479495015	100.5	0	2
12	2.84089193841847	3.6284121324434	5.89960048595809	4.97196786266874	3.49621625599848	6.81322188171085	5.557606475089	2.68256555129433	3.79892259587343	6.28574806428419	2.82863221927174	7	4.84105798661471	7	2.14851877665917	6.5268536646301	3.42444954417784	6.72364861177441	7	7	1.31729330900413	3.6540734491942	7	1.13705813852575	-0.291803682300229	8.28544038326044	3.30002159683442	2.98555090161004	-1.22113909442705	5.46177264804831	5.23917272366752	6.22615499392334	-2.75112625037055	-2.6992681796386	-0.514275160426806	7.58474419062846	5.57635169481868	2.39157085693123	4.8265677477346	5.87516156803229	5.86017695721944	11.0027565869265	6.80407888737493	-0.551280251251311	6.49753410130781	9.5793223771455	105.25	0	2
13	1.62875944996625	2.35102304636825	4.63681257674307	6.14460925429573	3.27399108916126	4.60414905389413	6.21458511350386	4.01098060395461	2.80215640018741	4.22825264907851	7	1.30291214260091	7	6.80953590287923	2.7398090967455	7	4.94540184767507	6.93552212663723	6.15305696931374	5.23712316550187	2.62960909627316	1	1	1.9107431984297	-0.053154828224441	5.45589379135433	3.28368940919878	-0.472587539681959	2.94963704991546	-1.81512774536791	5.18678972786872	2.24834192635811	6.67033245263999	6.39863461418347	-2.82647150550775	5.34046932280122	2.80822140687441	2.95862629382892	0.697055606121494	0.302177639581852	4.03500499772614	9.59404220329986	5.98563332497063	12.2641143438759	6.45835410575146	1.36397565204889	86	0	2
14	1.22267930208836	6.90480244377948	4.6301788641261	5.55204969182298	2.86629916262164	2.35260817020547	7	5.11580610628971	1.98964631007759	6.53995481956171	1.21132088711355	1	1	4.75124359595262	7	6.63890540677728	4.37009100977547	3.58757921140528	6.41552379399449	6.9975576874736	4.20800797225894	1.08389424405258	1	2.11255792909736	6.83876588620669	9.74531331289854	3.67497284690336	4.62404594682692	-3.44421530104788	2.98711372026524	11.4203602278303	4.78775405344456	1.56563974734285	9.09199746630991	-2.97081711606505	9.76780085345849	3.66669832119496	2.28705011348352	5.54771774072682	2.82757208365159	1.08145174979557	8.33898260007213	10.5329171629563	0.0226676011030938	9.03498289435765	9.55403920836178	95.75	0	2
15	2.17001659554285	2.03368790328592	4.39765007803742	6.64352154836454	2.39820094237847	1	4.65213099721944	4.94034046290011	1.12510438801177	1.91433311413441	2.56274713249417	3.50313465528925	3.23786925231229	4.84603529544313	1.07161626990774	5.69674012343251	4.68310941464648	6.46706754222209	3.44673508429281	4.32627893556707	1.06776467998667	3.79496401890116	1.52422384645324	6.65808959592655	5.3835742073384	5.16399740129069	3.83839151696518	-1.97172601097612	9.5086920182031	1.76253055298471	11.8529815311146	1.20032292238203	1.76454625548233	7.7197928907117	1.12286992850274	1.35033440172643	3.50968386330265	6.38220808665266	3.54827765010651	2.12329259824248	4.5775805617018	8.64694265733576	4.25899453285023	2.60765420560731	2.20199134005824	2.99756530382474	97.5	0	2
16	1	3.15582737175194	5.02104728043724	2.19906272339147	2.31697829871391	3.05203248037396	3.04681610448385	4.6892017199736	4.81540916901629	1.08865289691689	1.53624620362786	3.74326546097199	5.93002948859977	4.42969624334132	2.02464070138218	3.33591250869795	3.57853816971278	2.31600153400803	6.20984961039731	3.31218661806474	5.06149585260353	6.62003674799284	6.5608324202279	-3.33186695899041	7.08143228165883	5.04770659050654	5.80297694758433	5.68898914026934	5.0186414268719	1.22624050053987	7.545142298796	-5.32710396411362	0.518197246071942	-0.885595134978468	6.11621695737634	6.11448803832394	1.08050106115457	0.972032308830308	1.89210882222939	7.16569598503196	4.89599707369448	5.60241013111209	1.57901272412992	9.90192105997241	6.00317269704772	9.47965487738349	99.25	0	2
17	1	6.07952712102627	2.28164776262477	5.68218271014794	1	4.2980333123262	2.36110617137771	7	2.32477097984232	5.39954684355647	1.53600491688319	1.97375820129315	2.16591242686817	4.4172760545004	1.90084402497882	1.48040030515205	4.67288568055199	6.10042053355793	6.86450323276441	6.81157022073544	2.78170676522817	1.31258679182365	2.08140005788087	-1.79110653313171	3.27935106766349	11.1512939056302	9.87699607279604	2.10383661582931	4.40035283399902	1.14181554643445	4.1226438265587	0.122539174507746	7.38149585310341	10.3606023450612	-7.37929743518207	11.5375711162976	9.02383694228945	-1.93203338486883	8.41108661434399	2.85102652697516	1.77530573937592	8.22016194271081	3.21443189758355	8.11436883834631	6.72678851811854	0.328230532885385	94	0	2
18	3.83721959394603	4.0277166988915	3.2272611088633	3.22061338705207	6.7125179558985	1.60236388528847	1.88139592784003	2.06060423374488	2.28864126042517	5.67201823042426	1	2.08730351595783	1.36062399149128	2.85908369174867	5.15308463664143	6.57102532443808	6.84383110267542	1.56760500771925	6.17345911837041	6.20437070094825	6.5689508969448	3.94555575051906	5.1692676100299	2.3843333630306	3.68983321113787	8.8949510602829	5.5285106356252	-5.75203285882828	5.71526484936265	2.04712099500023	6.35440536730765	4.36082545630771	7.21915421093338	-0.317329742394181	-1.54842775109457	4.67622957121891	6.05023048634021	-1.00115028702967	1.73766499496623	4.80529210019607	7.12427610845829	3.25821346570671	2.87190640544789	3.78369668839083	4.2993391256709	6.25524501823828	98.75	0	2
19	3.45628941517632	4.08706812801914	6.34906389588194	4.17865181492887	3.15965797112892	6.03621973241138	5.19351725984707	1.76980333892936	1.91144541459808	3.01751254154586	2.88441842456355	7	4.7163511030661	1	6.40063756862058	5.98749623847787	4.32523235371578	6.45548239240685	1	3.32520551051704	1.15913090330292	3.82976906319686	6.6708855139246	1.86858904332512	-0.500890868077919	8.26878931168658	3.29065472029408	2.36289163279654	-1.46021560352791	6.60197939455382	-0.0221196285834348	1.80344141226426	-4.21006700210965	-4.04288237037694	-0.268753473471512	7.27384131821395	5.80054516379503	2.21338108454419	4.36442851205857	7.28249291783426	5.96909485607387	10.9132197223754	1.26834042769483	2.17162909850922	6.7072954916493	8.71298193399232	81.5	0	2
20	3.74480694542201	6.60820954508868	6.89901241738039	6.74214146497066	3.12698879232733	5.42907725287107	4.76650572927671	2.86257568799311	1	2.01284133307819	1.75847913725588	3.18120836418043	7	5.37340572160151	1.70786797025737	6.39897267061935	3.28464886386649	4.38653487297922	1.50492241584858	5.63742992598149	1.59397164846305	1.59590963505606	7	0.314227029875253	6.36334934245349	5.18715169986518	5.03294985796658	1.18355203983825	6.14002949389808	4.35127171649325	1.02880763457212	-0.691447014375118	0.234075373786341	9.69791730665058	7.67524460931555	5.29143077850029	3.08268255026125	0.840278969439405	2.92502418259812	6.05816569419957	-0.726278808565706	-2.01647794353621	6.25513531612611	8.41637328640193	5.61696737269375	-2.61492658716505	101.25	0	2
21	3.19684594696192	5.4393484350912	6.67595523226566	5.46984311840429	2.67132003354703	2.38414391489805	2.72478293309459	2.76007933586777	2.43111548023517	6.60015945755088	2.64809744096787	1.31636556976235	1	6.89583687764357	6.47975313528967	3.69251838027964	2.50574571385667	4.49465143291712	3.59516021048362	6.27712547437718	1.06120402080026	1.01580775813631	1.68535062153825	-4.51425984726848	6.31763321239937	5.90481480732171	4.12501054604307	2.27230795581602	2.49440734330192	1.01074347791465	1.2749206103644	1.65313429779405	-2.40567281264706	5.02507252438319	7.4491655580294	6.64085244180328	5.59576190378034	0.0266928460154609	4.82988917749101	6.45292182065157	7.27106167242378	7.60389464169815	4.4984359850664	8.8220579649018	5.07900113215792	-2.62434353170305	106	0	2
22	2.20871691454548	3.37431167595364	4.19134460148492	3.0930387351471	2.0087143464784	1.63268724904762	4.74386797621445	4.33079937490049	3.78228716669943	2.27972463299799	1.28346176209834	6.81899478025697	5.66976842418601	3.01243724657133	3.34474823779764	5.4520734750494	4.41820580109347	6.18220777912253	5.40763873133631	6.47733711926876	1.83151131010047	6.76203008818458	4.35246958870172	-3.16292034656526	6.38182130118792	5.67765697264493	5.02529053300435	7.75631517090466	0.927178121257076	1.59651975226874	7.95359262378196	-7.46265621493778	6.95928818806699	3.25111901556093	5.24938151251245	4.80280130540353	4.43524020373815	2.62908227864941	4.58124228152147	4.71512196886268	5.5066408868762	-1.03237536179992	0.0721325646699003	11.1135520675499	6.16956093735361	9.76434873759224	99.75	0	2
23	3.53106407719428	4.95850122294854	2.32511186375897	5.85342561398315	3.188660965393	7	5.68035470305117	1.8185705764814	1	4.07605332463397	6.59538370840464	2.54426935783614	3.21169535662462	1	1.80212455027153	2.92689317049441	4.0991785175048	6.52156194996105	5.94703493061107	3.68803933784395	1.77516040456202	4.79839810794381	3.19532356413457	-0.113030717239584	-1.23344206973781	7.5788061045058	3.92704802051833	1.58812480036833	0.49615174822126	1.68948076080298	11.3561901368721	0.240924793023307	-3.54755366134299	7.51132788606963	6.7164745403851	2.54271986670447	3.68995360332261	11.4048426073412	1.74874459397056	2.36670859226687	9.2045213974761	2.33642882914916	5.99449174281496	10.3488867372343	3.06072053094342	3.17550124325043	91.5	0	2
24	1.43289162173592	6.80688925540146	4.41715797392873	4.60200881768879	2.07305664089939	3.2768051674388	6.12019593573511	4.4337002617234	1	7	1.08490188346368	3.80870843075963	3.62006294578185	3.78010064799592	4.08679663567949	7	3.8735439013977	4.42462386718788	6.62385713265465	7	5.85165582094423	2.33058989570536	5.08588056354019	2.20362707929813	6.99209987488292	9.54126880382585	3.37164679523654	4.09580294537209	5.27834741969334	4.55098736726711	5.3965167801815	4.07415371429172	0.477655323323312	-2.9505963813087	1.31243746391656	9.49286667873991	5.45960342329531	2.53431714967914	2.61843348411155	7.72464269980575	2.89416994854	10.1258200800339	11.0485794448757	-0.183375936295493	9.66583318238856	9.89192819670015	106.25	0	2
25	7	5.82118906968716	4.12974141760127	5.84776962443034	4.14513806204993	4.83693746436937	4.29087280054164	5.24995344631747	2.11738636334494	5.86366979838932	2.84228356396381	2.89349561909673	6.70072121836708	5.99140247522528	1.48745638215532	6.6389562701195	3.38414631346992	6.53842766019305	3.74676736049103	4.8731651398143	5.73386527932064	3.68842089319778	1	-0.786296861721353	-2.54048380683625	0.161784362870199	3.19788142939609	3.06822435046447	4.74902426712353	8.35058181282008	7.30376664876508	-4.45908497133681	3.71591119794861	9.03229670526649	4.45855265980756	5.69708642127472	10.8247638384519	3.48247016734745	9.5651121855747	1.68779649777125	9.63417374040993	9.52804304874086	3.73483110004685	-1.13729370886156	5.781325350881	2.69070259689566	88	0	2
26	1.6674073610732	6.8838159422034	2.36439655828214	6.19529981639546	2.02813623716881	4.3486321795047	4.49664786488873	3.32702176169303	3.89678121592606	4.39694189579064	1.59180717425653	2.43497792165009	6.75953572678757	3.92570410105214	5.02084128600861	6.33689187151717	6.91555823209662	5.7028813834374	5.10718909615178	6.05620516599619	2.41787171031545	1.66186556815055	4.6101380045944	-2.70849754816568	4.29427891928069	11.092244056131	12.5876875451827	2.68128869508312	-2.01514088031252	10.6972945945276	7.78047721035048	-4.88642835393333	2.95088480598272	8.30872042334429	5.62334647240874	-1.49707001396982	1.0088541357209	2.30965573414631	7.74654548722743	6.10382663140858	7.03725506769156	9.05009376681859	7.92160325889102	4.82687924458074	6.90093655653763	1.24392366509425	87.75	0	2
27	2.7460353596152	2.64178709439886	5.90305234950369	1.00176648084735	2.28146462448486	6.88993807448503	5.05772250841144	3.12587730648846	1.92993263787031	1.55026609714684	3.48329529824086	1.74159564343499	6.57228844020086	5.21015666668614	6.3389524481599	7	6.2494778602122	6.46137919119371	4.01604174234223	5.92708063056609	3.3514973673098	1.08044756410998	3.34912843703834	-2.03466893572045	6.39424270839265	3.21478425001296	4.11535741048918	5.71435878157489	2.7431485075293	12.0742340355645	1.89235481183024	7.13127898036484	-0.228479300471294	1.48305995441785	-0.739116961084885	14.3978212166943	4.19075227025818	-1.06229443368999	5.50945795369115	8.35060365286401	7.13275127848016	2.07561830798302	9.0765373898918	-1.7930535465428	10.0249912569137	1.41273853725067	87.5	0	2
28	4.75930058090954	1.7817467955977	6.25321490046385	5.92177952859844	2.23411113622967	6.67140933901779	5.97127426968453	6.40930255046264	4.38784369859317	2.12176441847674	5.23614359363462	1.59269854694589	2.00904599429533	4.73242187665201	1.83375166833667	2.80807408158383	5.46122752711886	5.14553338581843	1.36845319357212	6.67694348086043	2.07768755989422	2.99772534707095	1.29775061984339	2.10678579757381	7.11615392524908	3.2762108790857	3.66358557189215	-0.731363942076372	8.29776291308979	3.26184200681409	8.171746998414	-3.6267625670623	-4.2514456210409	8.53747994796418	-0.0430737535757978	4.98310207632388	9.19216808951779	6.56121422665876	2.27725356706831	1.74067473586899	3.55965266732653	6.35432321209534	9.92307735311534	8.78253134325842	5.38380333430684	4.50490550000454	98.25	0	2
29	1.68468791760512	5.21962860058269	1.63749562391314	5.68020605825814	1.14735936902186	4.97646502423059	2.68846533012582	7	1.85931731695873	3.16096193230947	6.55206455624798	5.26315758487695	6.97096387359592	5.29554711951234	2.8768159723519	1	6.33678865210056	5.54581314781988	7	6.17822384995084	3.06540092777801	2.72303772163926	1.71581707231497	-2.08847281396699	3.02290942198912	10.2074782161358	8.52761667016855	1.30031689071699	3.53132958652161	-0.0633432645540444	4.83281398753907	6.67155221453581	1.14198089095797	9.95150552412077	0.255160745858634	11.2987879753798	8.33625210590875	-1.42159543984047	8.77410397409862	2.54003530058265	3.4665727378527	8.94458503861756	8.6358780024138	6.56472728270762	7.15305020924764	6.61683165333434	81	0	2
30	2.6240737273067	2.60066348280665	7	4.99037478084872	2.04348347881962	1.91163680512392	3.31769707772559	1.49272775596892	1	7	4.96426706878017	7	1	3.09727107872581	5.40492982833876	5.47656705640477	5.53190848347223	6.14680736344045	5.14820467596282	4.04646550367363	5.02940712385159	3.05101625534463	6.52299631500044	1.39501647314877	-0.682260502679974	6.72024339199792	3.77300953628959	2.76690068744673	3.61341332204005	6.55463057589876	6.87144467350768	2.92231694933347	-4.93851344501869	1.06137454322997	2.08711377351852	5.48600180641771	-3.27899366512661	2.3962734778308	4.91183761849734	7.39356067249339	4.7492617858231	10.8784321678083	1.87436829624379	-2.12932007749293	5.46771822180111	8.98011694269702	104.75	0	2
31	2.0791761318554	5.61943933045501	1.52222363891756	6.47199308010157	1.49516970648615	6.32487963867428	1.30729078192018	3.85060154809223	1.88560821801925	6.70673842075691	1.24122624954566	3.61470063079178	1.41304793543437	1.49172404299809	1.90640876680632	6.05549435053683	3.19526551609082	5.05411174331465	1.46256335201078	1.09443520864287	1.1530505806297	2.74887978740107	3.46856701343703	-0.890327473051441	3.00660876821769	13.0963333402262	9.50757875301631	2.65373397472391	3.40807825843239	1.33675058525327	11.5817436291576	6.73035155472672	-0.038191580513243	3.12824441395562	-0.993890567549962	5.64696871489699	3.39844327438591	-0.624053498657723	4.15936582598422	2.09036406846506	6.19868722251822	4.61521347398703	2.47639787647052	11.2395633219748	3.58639836697344	0.856977393749014	84.5	0	2
32	1	5.71473450983217	2.17991878550771	4.89897216668556	1.73887455087914	5.8338015336215	2.00744269349533	4.276265726491	4.72636335971445	3.70779544509176	1	1	6.32734144093685	1	7	6.14516058215776	5.91754848832915	5.61386480873734	6.43709935697542	6.63313126087503	6.88432989625373	1	1	1.18005823241268	4.97710426153748	7.02512251118444	3.05541272191529	5.03987764360868	6.41708890657135	5.34284988604711	2.92883001153403	1.71390931571478	0.8910655581479	-0.292967354496347	-1.46504653007418	4.65906016818313	-5.40139788657176	5.62443402928989	0.499506271922871	3.64868862074376	5.15047702310376	8.46717190975055	7.73988921574524	6.8912501751449	7.3193940319795	1.39751197238991	84.25	0	2
33	7	6.85181008580647	6.2508482479135	2.08898300884532	5.92459731737353	5.44491036759897	2.0517261865108	3.75720522234252	1.50014815639667	6.24004760273214	5.49447343155999	2.12782164491221	1.61629193403405	4.16040733614348	4.74809476273318	5.65633050945915	4.42126256327767	5.41110629062099	1.07456018882615	4.36044964922885	2.54264662596632	6.5402004605776	1.56940448181854	0.256289019572208	-5.1865004853211	-0.0467380596311079	6.12523029729872	2.52482193741163	7.28128902760044	2.86224419072736	5.2070149304343	0.281767322696749	0.176376355926126	4.52204288449119	-4.20121903949977	5.57767042757209	2.38967431452215	1.09887945716064	0.915216983525281	0.894214677333749	2.33915364999777	2.65763773517491	4.16853912468801	5.51475409754492	5.06788680962107	2.85688522662208	95	0	2
34	3.99565171582458	5.96816069271937	6.95583251385766	4.32528220486733	1.29453772128365	6.27579378110882	6.75833133332376	4.86188651641833	1	6.7148910044163	7	3.0951033890961	3.60017586846694	6.93350829433736	3.31574117720474	6.15118479988202	3.24581654269898	5.54345768721782	5.13745630995341	1.37299728532513	7	2.1993497272928	4.74511883360031	-3.78101304267317	5.89704762066617	6.25083495864095	6.13856990113469	0.849749501146766	6.89016171972924	11.3301799753587	5.02104233533639	4.66246343503642	0.398689263407715	4.89614292509493	1.50801857128604	7.17053251034619	10.3701125491757	1.89284750262416	3.51387571248837	2.42660567282688	4.26763678961578	8.47049135785634	10.3166386077257	10.0598859842873	6.34842035868683	3.4108300745838	88.75	0	2
35	3.90601668104387	6.01150790893058	6.68687896899096	6.26086373016422	3.1505928942875	3.67812237559046	1	4.1504954212979	1.05927583229359	3.50726059584972	3.7177991476376	1	2.82586927346995	6.80800671216562	2.39152280741792	3.04648721150967	7	2.14704333784322	2.16539038837349	6.0837190818249	1.81176607259702	4.11552231826153	3.1477981111716	-1.86110110943509	5.84442996724938	4.81732506387582	4.91404602238181	1.28286535153188	2.48672284357555	13.0038401475963	10.3868056425766	-0.157198330442431	13.8472830054188	-2.63157011300373	7.01737882567376	13.8210127520307	4.55595291160123	0.969863601075844	3.54987475639474	2.80101278919977	3.83321675477604	5.20190524111781	7.73671244257162	9.82469544206003	5.43168133079	4.06261179838611	89.5	0	2
36	2.4142565496236	6.16063997813389	4.01638139670974	4.70611114402698	3.20693773850734	1.65617065909681	3.38747139769024	3.93994552634252	1	1.6477450585284	1.41862141933307	4.21016462296424	1.25973423263641	5.69717654586067	3.27875165421423	4.01108997230067	5.24017215905164	4.40850803653081	2.14322262593287	3.80929485396112	4.38591040692449	2.61814276459789	4.02370076171955	3.36081130167956	5.19900656526996	8.86001267722427	5.9508909555029	2.15046675664305	0.87126860593444	1.37671614321153	9.40797500427383	7.53922421607199	-0.0489619675426443	-2.27274969473427	-2.57860841694792	3.65565023944513	4.52417794396414	-4.29109418043026	2.6766255058622	4.17436793013268	5.85359014935701	11.2650577533555	5.37400743601218	10.8712894591713	5.07420525601914	0.841636331657007	84.25	0	2
37	2.50775913680473	3.76432723047306	6.58982799401997	4.64319667798871	3.24375416926215	3.03010970039234	6.41270907166615	1.7977780205233	2.98762243029162	2.58124975752271	3.35605354790546	1.7653019369356	1.64083936621575	2.3340691740316	6.82468418999619	6.75888863560794	6.12415894868436	6.27129329323201	1.91310094855855	7	7	6.36772303752682	4.96363859596878	3.0160026692344	0.954158924571949	7.45363904291495	4.10453546333967	3.01384683749383	7.04543946197655	11.541207587	-0.974311864633446	3.36784418150853	7.55981511735791	-3.64294248582472	-2.29046198644062	7.64628570315579	6.48963322359672	4.48694963354617	1.47644404150259	1.67721373982554	4.46747633487603	5.6825888615467	0.638391562196796	10.8633496339099	5.08195847605287	-0.872871925836816	78	0	2
38	2.33015840556967	3.32155548700011	2.26226346086288	5.29279780011696	2.59893623140103	4.33885102971012	2.83886060922897	3.35408120425431	1.30574310080828	5.99065289705573	4.66739666432717	2.59488916915619	5.60952660386539	5.61778779586399	3.24765506823939	5.04736721496201	4.57692288333127	4.5342322302927	3.31810836657703	3.78688219957268	2.78011270022581	3.70895080067883	6.34472790148033	0.673155303519042	-0.531093811305403	8.36058493639196	4.31373828993881	3.92850340910179	7.50636426108125	4.01154559143803	11.975591046687	3.68805989490313	2.62684538651418	3.68436520754337	7.48882695911847	9.21224076362848	4.73331093401271	4.1251304086943	2.39483407426798	2.7517678384408	4.52914069118448	5.70993432553277	8.65519546528497	6.23737347068503	5.96069523266227	-1.37713923733713	108.75	0	2
39	2.18614599668578	3.63569259907153	3.51111996028911	4.5471833415998	3.13189600682958	2.70266090830188	2.96934338836934	6.20335545341884	3.46582456434575	3.05452638057043	3.75958583503891	4.06067929691742	3.27815804028491	4.20031989647973	7	7	3.2065834851233	5.89754911615717	1.69154117676204	5.06046088928456	6.83374573734344	1.07201492559633	3.33428845135493	2.79175262767414	-1.24228196619954	5.45389551236941	5.85752577056534	-3.05462533715787	8.54707483201472	6.86603945118862	2.94549493548877	0.565911424638434	3.4527086284556	3.27288032716084	0.0941676247770044	5.33646178363312	5.25304371594443	6.96636863199779	8.5406195103027	9.82221901793268	5.25007001979357	8.15350203690872	6.22721908851969	0.562260986452881	5.65527873175284	3.73529908880624	82.5	0	2
40	2.36348451740909	3.03012253304319	5.54467036207717	2.83860828087721	3.23225919389582	7	2.87217360522511	3.05961558965066	3.68104805664344	3.01778071174787	1.50673680879155	5.618077890952	2.24876811348969	3.24608992425925	3.70121104665962	2.68318203530789	7	7	3.9155184833356	6.74173564808084	7	7	2.08930760391758	-0.621850009046268	4.06808752519353	-5.26765558760147	1.15537842868078	-2.69489469806428	4.37846140352536	-3.40976368519961	5.57410049515155	0.951168217523796	-1.77422969119164	8.82777592651291	-3.90178001724237	4.64124576439765	8.90364634540096	-0.333067057435926	0.383018043777252	6.32376892966281	3.74759242500844	7.1913557248688	-1.53523863579884	0.435718627277244	4.35292243127186	4.21059738104197	70.25	0	2
41	3.32484339342398	6.8664144340841	6.93975818449276	3.13377163325387	1.40349606139222	5.60870031232034	6.54903045319424	1	1	5.54327744837671	1	1	1.04802558242723	5.32768243374378	3.28890394868421	3.21310058456341	1.72022301131904	4.91567878452934	3.42989786524266	3.94526532882679	2.51595091224652	2.09957662616201	1.03187993891071	-2.7463259950189	7.89489152435644	4.74430632365476	6.34489951304321	3.1916411557411	2.10472292028546	4.92203483803458	6.3048394433178	2.61706208348732	0.865267559819613	5.34829820006059	1.99550550737917	-3.80033676372125	4.57246836704607	-1.87125192428745	7.58878425563748	2.42076284145161	1.83329214831193	2.98781010037986	7.94904984238075	-0.0410634199365085	2.67063431427666	2.49509108894835	96	0	2
42	3.67314871067286	3.21705945438912	4.37830932672271	5.8662558692584	4.2749579469205	6.29300810575075	5.83862249441737	4.23811317420774	2.74376203068613	6.80113137506161	1.37456809344673	4.34749642438091	3.74720273826284	5.01819704912309	3.37966063513279	5.34675805919239	6.96023387999822	4.66037167027746	5.27270881588741	7	5.14279635264874	3.61958262928343	1	2.5971507133367	-0.605315150482915	9.10861028198579	3.01897944905501	3.45615298072077	6.05327400329966	6.8851255890205	2.24713577946517	4.01067726047932	2.30009027159822	5.53858986316767	0.533272126487696	7.34267375373613	7.35803457309574	2.42605057337309	9.65992347239828	-0.726679514768894	4.12583358537977	8.27115017104632	2.11941664089744	2.47277656793531	4.72591216357032	7.60383082819589	89.75	0	2
43	2.16004019875152	1.59463348797228	5.37850194782955	5.711020712923	4.73635905458015	3.96705835066201	5.10883934933205	3.58269442140677	2.67252907375064	4.63010924627618	6.87295233692779	1.58681112289993	3.47496392323104	7	2.55484674548679	6.50727012112362	5.49476081267732	3.4968292752237	6.00529372197382	6.30870065190621	1	6.81754283879363	2.24005024061335	1.30835432846898	-0.525997573505933	4.71567344751819	4.07060257896956	0.658984297579305	5.88547721098607	4.6264656684261	5.1416496865187	-7.40953941561327	7.76621716602002	6.75148471510022	0.142497088597403	1.6902946190494	5.13944138770159	2.85135419216062	1.33313792311918	0.46527773301238	3.07631270017269	9.60516749588377	4.23701249649679	9.78216487493479	5.37186567041012	2.08117246754853	79.5	0	2
44	5.32961985509688	3.91176115109054	2.06506806879636	1	3.4963922236755	2.1542203764947	4.04974150689834	4.47729913574294	1	4.5204482208993	1.6584565862581	3.69259014488897	7	4.90878236306199	3.14299943684186	2.85007749019804	4.25326277382286	3.88943854969924	3.93887450472238	7	1.05661751597525	7	6.29317627327406	0.263669987739841	7.45531488584079	7.41576692871988	3.86660443170232	-2.80963865363502	4.80121549356416	5.17243680562911	5.65784969492555	0.522065385184995	-0.813889521440536	4.51312547271183	2.82935778385849	5.00530688292768	2.99149411214455	3.27322049128934	3.38313245673009	0.546281891471022	6.07360463894413	9.33666440109809	8.0653577648143	9.11510582127683	0.853255358535596	6.42043213215965	73.25	0	2
45	1	5.99300366803788	4.7065275531788	5.4372480865162	1.69503849501137	7	2.47384494447718	5.67402814748492	2.34885250538788	3.15267609024704	3.19078663651072	2.7712805961492	1.905450490744	3.40375226566905	4.57297548645371	3.64610177685455	7	5.68136425862754	3.39749093829957	5.60480819470314	1.14101955577695	1.18005695376286	7	-2.22356167296448	5.53341693633575	8.11189040667424	5.61678122357338	1.37986644974145	7.10970171839881	8.91395906528656	10.7721892452254	-2.5783642727172	0.72163575999934	9.19594298973594	-2.0240805746106	5.15307148474898	1.77460151765743	5.85921608198948	0.484234200125213	-0.381825216414339	6.89295429622057	8.82776067628435	8.36110183098021	10.9712105970817	4.30446803292631	-1.40950814834981	85	0	2
46	1.4844709506117	5.51124442021491	1.56095868576474	5.56040349252999	1.42352555717934	5.38210728733774	3.91122980860391	3.77320382301596	1	2.68080220774941	1.30299457273738	2.45277430235371	2.71912344314255	4.1220621224628	2.64690597172065	1.38880447070215	5.6677372755335	5.42792704185353	7	6.64816321864126	1.76003857829066	2.63912286048987	1.39554317485349	-1.93460316310821	2.34871233438553	11.9004520502267	8.4699628409191	1.814118299908	3.59467602450568	7.07547149316023	3.89634934635043	-0.0155910264209241	6.71104145342593	5.58016542889056	-6.49120135907031	12.0810176611827	8.29053607906406	-1.38629908153334	2.96144338627036	1.83013334592297	4.00749784648839	9.76994130237674	7.81378192402539	7.76628679602041	7.15709769324727	5.78980634052319	80.75	0	2
47	2.59883599627792	2.516080406495	4.74016610065549	5.10576886463374	5.11140770895734	5.92324732046982	3.50990715682927	6.19646401414662	1.68810567303469	5.51885966266334	4.3863594370776	4.60324767002415	5.46835627879748	4.8765421658813	2.20737499819897	5.97165284982525	6.71267758496314	4.65509114608976	6.92062798178989	5.40124272937182	3.09340484871958	6.01467210391927	5.54750060046048	1.54364622754878	-1.32378888332189	9.28029967562574	4.59062678531591	2.99223903963979	6.23709498103195	7.12013872247861	2.41940727811164	3.59692154616806	2.79900453463795	5.07547859734423	-0.264417905460904	7.92845662262076	4.81796138254667	-1.83965638871378	9.19667749260598	8.36809745982732	4.61345159168658	8.48472102108673	10.6884640451386	1.99623103230194	6.84719559772621	7.2162135268223	82.5	0	2
48	1	3.77911976995047	3.6209838042558	5.44875161910102	3.48913933436585	7	2.64217811633098	6.23657815355155	3.38426523243566	1.70565819828531	1	3.37592899571884	3.69290527444664	1.80392833209098	2.73050010937576	4.02043631896133	6.15879090677931	5.78417734156587	1.04154966051432	1.12499688226584	2.83942033331963	6.82143556518125	6.93134416746618	2.13812698305472	0.668722947005428	5.4817881798853	4.97030579657984	-2.46754636864281	8.5451216324322	4.61922574225898	2.14238643631901	0.351241604035284	-2.02943666361163	4.3010508853135	-1.27797346689347	10.5474613779405	5.39873605918913	1.83306312809324	5.81792303454676	4.65533167970797	6.73954552147197	5.56807569949202	4.96369199027268	3.64005288904047	5.3973106185044	3.31094630546254	95.25	0	2
49	1.67433580010668	4.14034097551251	4.42380840460047	3.3707517477088	6.70093860567927	6.332265057314	3.88214123504116	6.45616388772402	4.54372663689948	4.56460501629745	1.55108719841738	1	1.38732422092921	5.1831309992277	5.56902336003984	1.07550368149831	7	3.13603948915071	3.58530240563301	6.59254850553703	3.5471870994931	5.63692992064577	4.35042988566189	1.0249602517313	5.59373765287712	8.2586977080623	8.10759466445658	-5.38582531493066	3.71227704708843	3.8562705308272	6.60282558875151	-0.558387643091316	-3.94488540968114	3.99139314559222	9.20742969668857	5.86358618940827	4.6269225509848	-1.96604023706737	1.2650510125803	2.65282900222887	9.14452659656949	8.78793907124768	7.95538835356548	6.05059690563397	5.65164076463293	0.169654111404583	67	0	2
50	1	5.60384809860141	3.43909171396132	6.25527615298022	3.57184700063215	3.28924421945439	3.0114054341728	5.48496327829747	5.1401607207923	5.99738214718081	5.68015770652304	2.98639175819388	2.70592902584247	6.75952998924699	5.60725244455884	1.97324641831485	1.88884115133407	6.14179152078025	2.96854523335793	6.15643378461804	5.09864239731048	2.77358621394817	5.81853219174871	2.68467071591133	6.07733882108558	8.91987253260331	5.49001273528228	3.70110147624252	4.30441829828628	8.56699248661237	4.14062794714201	1.22799757076899	-0.911948203558116	8.04670868835181	-6.69817103018969	4.2449525176213	9.82426625272655	1.71346282210072	6.7449549833491	5.0017594771076	6.19774411058911	8.81027787449331	5.44705461134234	7.00947873314822	5.40228580815548	1.07935305082668	89.75	0	2
51	4.17653460709021	4.9864514385284	7	6.61635319645436	4.24628956368449	2.70849306208036	1.04341780404094	5.68098410825754	3.73211884720404	2.88348270081097	3.77263826031172	1	2.74620914566045	5.43547897997348	6.34305122298739	4.06549289554058	5.58623387470505	2.06286797798055	1.87783099581634	5.51169834735684	7	5.37769913601662	3.55731318068691	-0.842762371082842	6.50011480586946	5.75644687408484	5.44022655007371	1.75868405493799	6.38728164492824	1.40246395743396	8.03566386006782	-0.571794271105488	0.191131577198934	-3.47554842584162	7.18020944975785	1.87688547968032	4.58294779442306	0.148226478368299	2.45070264746521	1.98935134742773	4.24965836144395	6.09577024920863	-0.946831849113182	10.3334346172644	0.863988018574708	4.1312761035517	75.5	0	2
52	4.12083399590316	3.36858204602349	2.2911981854907	5.03253169681191	4.08550255839619	2.57049386378418	7	4.84986821704515	6.07076194645418	4.34510105500493	2.42899123151255	2.70896589823154	3.26549555638873	5.35938227420348	5.37459549521037	1.78609530851933	1	5.612865431969	4.40468246504018	1.85618426252357	2.23854589488693	1	4.86239505162906	3.36207067646535	7.3175507674076	10.9236344497464	5.73254463692064	-2.39160505151496	3.90616247337855	7.98023343972622	2.56705000316134	2.32100793029342	-2.76998820572451	7.14906997461497	2.19469446188915	5.26567278188839	0.217014069530967	-1.82387846361463	1.13776295313574	-0.110312259364287	5.42274175369983	7.06678268893393	2.55964508440493	8.39295967014485	6.20097247671692	0.119586181026701	88.25	0	2
53	5.29305894432892	4.13113809317965	1.92573363248556	6.20985095495314	4.80068002832271	3.21465153347707	1.99801604785442	4.94664032041635	7	3.68557999874276	1.89177263196281	6.23654619842417	3.19697486536619	6.19360640195327	4.38202094294226	2.65032074282442	1	6.37259377728873	3.9804796853702	1.61496870218428	4.96957669072324	1.24895335600799	5.20284465783708	2.71299237875468	7.85061394187627	11.376493013231	5.96408201902716	-2.6604491327644	3.39552164516034	7.54997679361294	12.5168660071819	6.29545430513349	-2.25582813708478	5.53204542161749	3.55552057433843	5.18112613739197	0.142676528549485	1.30285822896407	7.99244211234386	-0.352946168471527	5.32260523398438	8.81057793470546	3.20404401486897	0.748577697189198	6.02646984789762	0.187509927069796	68	0	2
54	2.62742339940794	5.61594032466675	7	6.52231439810331	1.83892356637854	6.81428109255566	4.74637997873038	2.18792984873763	4.99492698340993	7	5.73042240431741	4.36612787630307	1.46902865434548	1.9666576502342	4.8576442510133	4.67826705311137	6.68176026357301	4.35533141162381	4.05628639516051	4.57935080239037	5.27502927567077	2.8621507225234	1.71691923090237	-2.57217198754911	5.05105635999878	6.19973391644901	5.77848082943667	2.02704112424038	0.652495831874947	5.05822476068509	6.02084656898125	-0.676060535224014	5.20668535772437	6.06960252480992	-2.51247527484105	4.08916610173527	-0.981927201245285	3.47041735820279	10.8693022994117	4.23475812153066	8.9902379842416	7.44813259207296	6.26963011818727	5.44913077580692	2.94195911097723	1.44238349909691	73.75	0	2
55	3.16461399496881	6.08115143291076	5.37566975467869	2.10401314183124	1	6.41616063592257	3.85080414755448	5.46662476084183	4.18936258869101	1.78375417166692	4.60449686830602	3.46266828491187	1	2.69054907763687	3.68400307556908	6.13240947081144	5.54133544022712	4.05793832644502	1.93659750683269	4.2175702711538	3.32497930780959	1.86119324045738	1.22330989564639	-3.11630203968072	7.72021204219695	3.67954433906305	7.50579634757965	3.05188663903687	2.62039292052963	4.31221784896096	6.69230519526899	3.5492718423368	0.530202685179203	-1.08214674877972	-1.09863838454206	6.34889484807247	-2.644144809275	-1.65430480340398	3.44953622098915	1.80048844019598	3.8366969462723	1.41518456762166	6.46238314093886	9.89505528647176	7.91220486087876	2.52591051316362	96.5	0	2
56	1.40936510321808	3.57366832722071	7	5.38215186725078	3.19468942963335	3.9023480109073	4.7844357386973	1.53462496099954	3.01041756225452	6.34388850026963	1.57580094014854	1.39084488411023	4.22715555060196	3.40181556024454	5.32449516645579	6.39536932599619	5.61253180374243	7	1	3.05543804124045	6.8106397799249	3.4747311314585	5.43178507119376	1.96938655435878	0.276314120415178	6.21427364962597	5.75385279542454	2.42110001317479	-3.85844525700906	6.78784405279819	-0.342478455778785	3.67571253098514	-4.11702731314813	-3.41252706767106	-2.92359466227461	8.63658542028339	-3.54008285291613	1.24765868060904	4.72184152043172	9.26569303793624	4.68124286510125	10.6313777882751	1.21189136026576	-0.476401637943319	7.21779823792425	-2.39541588349186	87.25	0	2
57	1	6.58374786605153	3.4338124778112	6.42410008229191	2.51743303624437	1.34709025881074	7	6.06274461484035	2.59916713627545	4.76836330260438	5.33099814409346	1.92355591659997	1.99921041550572	7	7	1.7623639723707	2.03239480952599	5.0463705072676	6.44641804940615	3.21462721672534	2.14334898271657	3.46075663949346	5.42445917468063	-3.82314885958529	8.36681579494547	7.24540261920154	6.44123664325444	2.7084494628663	2.97042017303706	8.2059993212837	0.939826581479348	3.18971608126649	3.25440155767234	4.92753866704282	1.9392639498233	5.9361762460524	12.7575132199844	7.77331636010453	7.62769696836782	4.80987489640291	-0.640707459433183	5.91424668824172	8.01107533977359	-0.595880699922941	6.8742634094651	2.03357176645085	77	0	2
58	3.02838904900433	2.91414583534939	3.14692616078132	5.28247711921624	2.72165722107585	2.21948835672813	7	7	6.86483177573339	6.86858824065279	5.64262783017279	1.64961404602616	1.24192469075941	6.46798296728051	1.84887604569277	6.87122621056497	2.02797114313828	5.41065313880557	1.09119292002532	1.40727098936645	5.75766777725137	2.27993272488043	2.44069285360134	1.13066564498645	-1.09222091369345	7.00824575320358	1.8564854229763	4.11502370583653	4.6128541061603	11.7580927041605	5.02576417427465	8.44853104775729	8.3299013246189	8.42919853031136	-2.63360940624736	5.50928429854924	7.11373347324176	2.01075582687821	2.76483592038401	-0.0718188003598826	8.41041285770637	7.85883164293149	6.90983358116435	6.72338503405765	4.2685270857483	8.12608500516684	89.75	0	2
59	3.55502363525892	5.0570989165116	7	1.63273876708275	1.58394856145872	5.18795400968813	1.93926062910556	5.60673326610429	1.00793497117328	3.67662521983442	4.54672851436136	4.60981585673912	4.61676408543599	1.89441732252321	6.09283647673516	6.33490966123619	3.86234982123848	6.23153921858667	2.89509891824736	5.50760258043772	4.69341685782769	4.75691757121722	2.5911017033806	-0.954494650779519	5.6460016032448	3.11389919997566	4.35342352390878	8.32959495386254	5.05942413247214	2.21201958076576	-1.52909203562754	-0.834729481567725	3.97694022131976	4.99697846813138	0.470209187760805	0.541239516233976	2.51750781025531	10.2671648473697	5.28986975348547	-0.853225116357193	3.57612174672276	-0.0965997001627382	0.484356360127728	12.3382363758581	5.77073646972995	8.68185967007935	80.5	0	2
60	2.28411258699781	1.92728937146849	4.91799933629617	1	1.18395503387082	6.26747530744805	4.29930723486183	1.98626332366106	1.72659824934287	1.33957967967242	2.56063128058018	1	7	3.18666270335004	6.522093979848	7	6.92288546374719	7	4.27895421006678	5.41755260653911	3.47808644862618	2.06475678556751	3.77378727145971	-1.91322425549316	6.55514322619541	3.73978519283761	4.34710710679512	6.44758122983526	3.54036069379564	4.75181506433725	2.00982299779249	1.47783388436237	-1.63752866600284	2.30820539073146	-2.35135388758518	14.7471946855567	8.43561399499451	-2.13900443065333	4.0898030675955	4.43879491390372	7.92771733846806	3.63021614994276	6.07322871167778	4.01853226656123	11.1579121320472	-0.462754700717609	70.25	0	2
61	3.91758563515959	1	4.3839517077612	3.41780697837049	1.03142677515944	6.23348354276246	3.02607145171744	2.91083489775719	3.92827438247485	6.94530969246956	1	1	2.30938764703504	7	3.70485011854553	1	6.10895245996234	6.32696907535892	6.84293499382024	5.52789348538913	4.34262767413963	3.14572118046247	7	0.624498049224939	1.87537442931449	8.7500357706227	5.94021868512954	-3.9092844019125	4.18039238198701	2.38947555951349	4.80009298263379	0.0918773378320416	13.3464350235686	4.47571415495629	2.74862668823932	5.91065082515968	8.65381578180262	3.32027949482264	6.6590573447412	1.24269105161413	4.57459382021228	6.30866978448278	8.39012919784898	11.2152534979948	4.4562618883548	3.45852917095398	100	0	2
62	6.1601229094058	6.18519808015829	6.76293193772309	5.42765446385783	6.37657951473619	5.28137460198367	6.01505626551703	3.42328706891751	1.42615867254713	7	7	1.42945974868857	6.93721292553833	2.66629705728246	4.63561132119491	4.43323353574749	5.46407819607346	3.76466023353689	3.36807226768469	2.98733398315496	3.77168019251631	1	4.62374716007883	-3.52315678968409	-3.50977147819734	-0.803622265438894	4.27773399565142	-0.946901771921213	7.67348754699569	4.49455736980479	0.245475677897982	0.7289618849106	2.63470494268679	5.28835961030107	-8.38034200734497	3.27935976445563	8.4519330271547	2.46365631234824	5.23399346262531	4.27691791990188	4.54809257311386	9.51862256672339	10.7952981939578	9.76954238389667	3.304470959393	7.89961991365217	77.75	0	2
63	7	6.77214192207261	3.50301805723032	3.73085238930701	4.50976926867464	3.63903797779365	4.85956906086268	5.47182138088486	3.77374090379949	4.00519929303828	4.56644986796762	2.37790885762479	5.32368020874555	6.0944327740351	5.79764634473194	6.50624496636449	4.09596673435639	5.88293390202427	5.93332616288561	4.21479132949971	7	6.47826842571422	1.35718082367217	-0.524917358895904	-3.73341089174833	-0.602183104567392	3.11450278743618	2.0155228960921	3.35785397958262	10.1384330370947	1.55083244366264	-0.663629778832909	-3.70242989846948	8.52675118170395	-2.28089974936947	6.43088888547154	2.04193028394778	-0.107323356000434	12.7400710300171	0.841356915594303	4.17975029670078	9.75238866392017	1.6618777398336	-3.78066439668057	4.52882979783092	3.73587777300397	76.5	0	2
64	1	4.88818856958404	1.9917746344234	5.76466352735981	1.92742955435997	4.70470004090803	3.7912061924202	6.33548393336426	1.31518981003524	2.33420556461914	2.01372637045337	3.080924519298	1.61381634529573	4.84124333005245	7	1.32370838901511	6.69529966660644	2.13509108287142	6.58088053819571	6.44722747925386	2.53423630401374	1.04563324710347	2.17555381852066	-1.91496305989708	3.64765776461733	9.96342002099835	9.53217768260457	1.18733068952391	4.25428355916244	1.09328234935386	3.96845159675754	6.900556373184	0.0869867646156713	10.7393420219382	-0.530527839992056	2.97461624986397	7.62501938566363	-1.57608419636997	7.58969408590588	3.05508497662033	2.05861687504799	10.7129099735467	3.19163100785411	8.21793708795865	5.66722709472335	1.39720715910712	83.25	0	2
65	6.23406151959095	6.87990852664152	6.07788281492376	5.1133926545502	3.84698764547265	5.98340423699452	6.92054418211859	1.61086305282069	1.51692659768699	6.47688104487648	5.91522225914494	1.98991562381215	2.89078632216295	6.60865030720628	6.10415575679669	7	3.49061312139578	5.28949823186498	5.33710600713412	5.95737627549346	1	4.6683392216865	5.15962583074144	0.788029795558827	-4.67112477306706	-0.612525461787651	4.8653830127511	2.12182368573663	7.74715386449063	7.70429965202892	4.01009816535279	-3.84327771325973	2.2924828238573	2.45002046585429	6.45128622007165	5.30442637486679	10.7088771733042	10.6571140670221	9.60718425577702	6.65926606471112	5.50721108818237	1.14116519126134	4.94437204314898	-1.24142389613718	9.94967751561958	2.40558037319295	81	0	2
66	2.02284523725379	2.50503371623613	2.41675561205865	4.69759071641226	3.83821855691737	3.53546249211727	6.79644834468874	4.69240579053704	1	7	4.15456643610115	5.93553004992869	2.47992674142613	3.1039334861359	2.74117290793107	4.3565111616147	4.69152606549332	4.63634512004218	3.09382896058624	6.79621138597102	3.34472112730553	5.32623123429693	2.21128826807663	0.690267241313005	-1.62066515281472	8.68050350725749	4.70339370172801	4.67531785357504	6.6674896882883	8.60795810444336	3.73045498658139	-6.22145785175505	-4.16048007170249	3.9409544261866	7.90644442065082	7.72950351402663	6.14639408601464	4.16186965537916	1.65069551525556	5.37683374021279	5.36764462952741	7.38159881280239	9.04097430450837	1.94108580956447	7.13779210949677	1.34045321367662	81.75	0	2
67	6.82365435844848	5.55321276737015	3.80182514897553	6.12817439030686	4.58580037781099	7	4.6853524635935	3.80601571561638	2.7747635635506	7	1	2.29187654383466	6.39654583233759	6.05570074926943	2.06384389272074	6.03425097198526	3.066403706666	4.38302399051006	2.44407983714472	6.09913449292356	1	2.69646501377934	5.12169074101258	-1.14581948444622	-2.98808578689926	0.862403083389957	3.23318889841531	3.3028503965864	3.5613881752239	8.39517300593808	7.4284658617778	0.0607532028166572	3.57774645575066	4.63057637789614	5.0109983938005	4.56573889190898	9.96412480548779	-0.288416617627593	9.12506421680844	3.98671597128997	9.50816091853248	9.88571804072216	7.15522326123836	-1.51962476969372	5.85121361765022	3.33615330807437	80.5	0	2
68	1.89607134657653	6.62427113595772	7	1.96983409891071	6.12391860837285	2.22879300299879	3.31311878633076	1.28658515238552	3.88678397332197	4.47908807058427	4.66448813902055	2.37379237735273	6.82395887058254	5.11944660143138	3.84913630104959	7	1.34469730392824	5.56566345037421	1.0605292478842	6.38946599669571	2.45258279013608	1	4.11357608094678	-2.74859985942714	9.55389565616529	3.50569253564878	4.83710770424568	7.46398730004971	1.48173631233515	3.98351431026897	12.4586250038615	-2.70622595658635	-0.668394760786208	2.55971497434277	3.28802295427555	6.10007938313881	0.238206791766427	-1.62266631279497	4.70191639913777	5.56240219092898	-0.919814552988484	4.5949560127098	-1.10495735467672	5.99416911714867	3.44308402352759	2.65109089432173	84.25	0	2
69	1.50492029858634	2.54325289165621	3.98950717075409	5.63104254541467	2.17196374803988	2.69613442001311	5.44847337470418	3.08701227026009	2.5772294579233	6.07687778735364	5.52194240944805	4.89420849847246	4.35729132023308	2.53691382956682	6.26117564004553	6.58989151406123	3.83039189105487	6.30468760542867	5.23889480388691	6.46910709086159	4.38274073333798	4.31014540660366	6.7058338572823	3.28971188235503	-1.50017832975258	5.90592610619504	3.72378256317855	-3.80087182975389	2.31600421002863	7.73813535864971	9.52538448529482	2.30418304180572	6.97447477187994	7.53645481331028	-5.4084024301693	1.58970568896985	2.44552574157884	0.794304519201603	12.3526356841453	6.43080011665254	5.62450450163158	7.46386986958373	6.32865004614059	0.193106784926045	4.24863711813359	1.15217908313524	83	0	2
70	3.99703909844966	6.48649195074762	6.08772786611599	3.38559611397203	1	4.42235602474987	6.79783214951021	1.52267225424362	1.72344342361033	7	3.45332903354951	2.96781478758336	1.65112070019746	6.42104721438703	4.54390379902095	2.65673910585892	4.93820547526093	4.15043612616082	2.6676010587673	4.32461194301551	2.04801340720889	2.51562155630158	1.42124504504213	-2.12223463024461	7.73647874308306	3.96152901057624	5.72530818262537	2.64793922472089	1.82741695494613	4.20091093049606	4.73051578721218	1.64828916153853	1.58891179477571	5.3574414375657	1.07677516184941	-3.32702306218065	3.414768082124	-1.3436867491201	6.70340100705624	2.06446041718085	4.09530231755055	3.58918201490084	5.15428610979787	3.60399248970199	2.4173882664247	-2.55727000234633	78.75	0	2
71	2.376254630804	4.75556514392793	1	5.83133572465917	2.63620617731071	3.63846983702987	2.32478305916979	1.72691935300229	1	6.89875651345896	4.12222160558301	4.81063576751269	1.56221159409742	5.81261100922197	5.80749398087973	3.02957453174465	5.71833517070493	2.91372528698872	5.62576195942821	6.31145492114351	3.99378588833505	1.17105337771707	2.4213101116328	-1.52225732251967	4.25479040438257	10.0990125468949	8.74750876130007	2.7949450481808	6.16495449463878	-0.724012817255133	-0.1549488293105	-0.662845038543489	-1.92432364988325	-3.66736176186815	-1.67438650368168	8.33681429688009	3.0876173386399	8.10297739412023	5.23179670182837	1.11229874659536	3.67733341628145	5.72128234581562	0.907998222506118	0.34769124445588	7.80069370597017	6.40891337960665	73.5	0	2
72	2.80660256363413	2.25830150013261	6.74782584472086	1.27655029839999	2.89012669991697	5.67339554603857	5.92209957955714	2.22767548330115	4.72469891783053	5.11011112561878	1.68567864793853	1.85683366471467	6.8861832691407	7	5.06662670506959	5.42517605664153	5.71187803321046	7	3.85926475285035	6.16939634518156	1	1.20142385824771	1.55094251826113	-3.06105583536634	4.82204246097327	3.63351709705611	4.09030672573489	6.78187444912253	2.90550658270998	5.12563032148512	10.6825101661594	0.798249541000438	0.396161001654965	3.49008768549817	4.38369946848369	-2.84798045601417	7.0353988312018	2.2984155943329	1.16575596642324	4.16863097513577	2.69985462937186	6.9658694502806	6.66458869272048	11.8439780669845	2.70269751881737	-0.125440382499877	91.25	0	2
73	1.48354403302271	6.06779959914133	2.29417926324402	4.76869665032446	2.40733416252291	6.03848447808207	6.06063759847056	5.14154421287122	1.93891114976083	6.45244873882446	1.41344841339712	2.78477424254221	1	2.54251185015682	5.2725529078421	4.27979956557916	2.79807648156021	5.35488082610564	2.23707094896138	4.24512665132564	2.22695062904048	2.46384497571127	3.09220547060721	-2.39951046544487	3.80046833630741	7.6769534998358	2.64334078195345	8.10459110698416	5.21900821605295	3.00865231594236	3.2309406262715	5.58832026906768	0.223314465461878	4.4784125974503	5.37359411101176	5.85656580007585	3.78032166167823	-0.982588820340466	5.65361387317745	6.68498155876101	2.49106533363437	6.46783890669959	-2.51531788215672	6.15126217839957	-0.0675510270724543	5.75692756011371	98	0	2
74	1.60882621259651	6.60054198017966	3.61621275106727	5.63502857042852	1.5842338079326	1	6.99273621147635	5.28039593217172	3.73182913627626	3.42781244550536	6.85766186805095	4.90061893287792	3.1099378831527	7	5.0332223201713	1.71820959629604	2.21869171905111	6.58347845925588	1.49418241006896	2.90663425447976	3.21443833751639	4.16436233385308	5.82414170658117	-3.74820182936036	8.38256088883707	7.31674816000298	7.15487624850552	2.35494211160669	4.36008803861424	8.09717089882188	1.67977841261135	-5.40197889481663	3.22006665258811	8.55263018584976	1.14770917363933	1.80746952896605	12.9078928029832	0.639646556841554	2.65261926694438	6.78955675633852	0.342040754629703	5.90564474556528	9.17973328762226	-1.13150479366472	7.349318586406	1.52624943388028	79.75	0	2
75	2.38602738894345	3.69323265213048	4.23473853603517	5.66447907425272	1	2.74879255490366	4.74467666999865	5.01877929706969	4.22370372496598	4.09213241704248	4.32164817550368	4.23138112041674	4.19854636189901	3.47914433384464	6.0654250877488	6.19047961842231	5.68286407690922	6.41426884091099	6.87413358721829	6.22723069470125	1	5.0371259101934	7	2.64478813318585	-0.458932980788337	4.87464588156006	4.44725300621193	-4.02058789009619	11.4354949699343	-0.258053182539274	9.71770875783343	2.17364935777959	6.92655567606332	5.27599940236813	-4.73779137909313	6.65054150144875	-4.92880921265943	9.05590152714804	11.6172797415173	4.38056583890832	6.06603658552581	8.94322002731044	-3.89864542558534	0.162919657253697	3.49265464653597	0.463338856625336	88.5	0	2
76	4.11349439250029	5.84541744270641	7	4.33347588535012	4.18135316369976	1.41082403344151	4.6763431372019	3.44424734777149	2.25482291827444	2.19607624885477	5.51721365626347	2.47624119455227	6.66827298382113	2.75308884855814	2.79913864164361	7	7	4.18498637721828	5.00425564702456	1.86954041536103	2.07002210991424	1.53817610671131	5.59206884536497	0.444760232946759	10.7848714732337	9.16351594417472	6.4742490805378	-3.69351216477422	4.6800431917721	8.63251324840757	8.90020399475959	-3.60217446812955	1.00864448915895	5.55748462908215	-0.759889199385324	0.821831408248754	-6.28940953718091	-0.169165725273872	4.66322834794337	-0.247012447833127	8.69743148257246	6.56297157023418	7.63761168997664	7.39993457111201	3.40656097127234	1.4643458700263	87.25	0	2
77	2.14409414111002	2.76455587078818	3.41214536481642	7	2.84072463171186	7	7	5.41838025686185	6.75403935774068	2.78243174841601	3.69344216684048	1.65980167949749	1.43243550754396	1.76417612981778	1	7	3.44170954678475	5.21707211271697	2.70547451305606	6.88521172019691	2.14409847520705	6.4222094683855	5.80688985627223	2.84835001547302	-0.210258654878591	6.80721412295227	5.66852331516877	-2.58753817178391	2.5439324962776	5.72026404165314	-3.64098282223639	3.4852606779868	0.783197413752138	3.54751900129606	-2.67110522548622	9.95751321237936	12.4264954807135	1.77495046788296	6.86497539216285	2.50929332154625	5.35033249769378	3.15297636772518	5.40497690532253	0.406699368060763	5.40506857014263	2.47805560689472	69	0	2
78	2.78969215035778	1.94804523246559	7	6.79827475365491	2.72847984594276	2.68033428318654	4.50922221479161	6.14527572890022	1.34904418848739	2.75958466294196	2.20539930408065	5.7174746883495	5.62878686945922	5.95267764056145	5.74739465809394	6.19270954337756	2.36390104324355	6.81469631084829	4.89603254632481	4.36672714554634	1.51828775813753	2.47503578653553	2.63815966919091	-0.897337282426778	10.1194064057118	-1.05495895072687	7.73319124663867	-4.95810299375697	9.09493375011329	13.7829613049171	1.39758001020236	6.33564817745488	12.3807323171225	7.32221714985345	9.99242326955201	4.32515026844647	-2.24264850481068	1.74287888485287	0.483951758581165	5.51819619139663	4.57775034300586	6.19585340594271	6.04439676528522	0.772094319963604	6.98277805520154	6.68658244175151	82.75	0	2
79	1.0918694260654	6.65816644559419	2.06470225022111	6.50058328312786	1.48312497424635	3.82557118628828	4.69849128890832	3.03799710009814	1.80411373463218	6.26386501315541	1	4.85636343106179	3.43871988784877	4.04035297250565	6.48656742016459	5.57139318754883	3.42541365311191	5.09479346992083	2.40669854384019	2.95694902887557	1.14327230882493	2.34794508500951	1.60512462778352	-2.4612497797533	3.93937881943907	10.4618362598905	11.184532145727	2.66452484140896	2.57263505830095	3.30945839766256	3.87759869764952	0.303339942957939	14.1687847585114	-2.48012321005908	4.68552056159718	4.65107098969671	5.579513876292	3.63014399894753	1.08021950057383	3.97557133932172	3.17343029290491	6.9080786364464	6.40719255352265	3.57445350829316	0.739316774407978	1.1697647916793	81.5	0	2
80	5.95572730585301	5.964560253441	6.99110091457111	2.86513975762926	6.71420939535005	5.29324988534831	6.70316475405878	4.21188354434559	5.14915108671291	2.96874382706966	5.22228955252629	4.31447947119413	1.30250423720015	6.46603577123109	6.81149515277857	2.33275820423503	2.90130383326269	3.39541002956485	4.41356085643932	6.44171654075528	3.79883192989384	1.87334064806605	6.01474483298821	-1.74901487113708	-2.86112426607463	-2.12954519567807	2.7814257892765	-0.0537340895573516	5.41432653012369	8.45741598059833	4.73858869273544	-1.86242124416925	1.81401525799081	3.11340214361096	8.55528462274554	2.09466051922382	12.0023904838036	0.504673797355789	7.26625996497192	2.02245615007008	3.12867970456782	-0.774332561334766	4.89469352714493	4.75760743230275	9.43667788522506	1.17688925407952	69.25	0	2
81	2.77054147655374	5.3340362026008	5.07013086289576	2.8391467026739	1.42306670440869	1.01577669956675	5.95796974240326	2.67757633986755	1	1.92452277439038	1	2.68032244605991	3.38003999815448	1.75052720710403	2.28092054753704	1	4.36637999957365	5.83752259215496	3.65035996174642	7	2.27288855457682	1.4877981295278	1.27377104069804	-4.16494444883997	8.75091959977117	4.50346545908006	7.26012512841466	1.04578828026794	0.338312325901405	3.94614663631001	9.58078203274591	1.54729099658619	2.69349532891969	7.68444936579002	2.82558502144077	8.88838880604917	-6.74578679315819	4.39395679068096	0.885699666956991	4.41885692165123	-0.101628651889079	7.10566032497475	2.15244766117339	3.29696810829818	5.14073438251365	3.88907858604768	77	0	2
82	5.25347214435175	4.93864214554017	5.78570199490348	5.35464085056431	4.83388206608603	6.34525633974174	4.53738901104789	6.87880588028963	3.94925934525463	6.43487528172511	5.44535060529465	3.04692036417043	7	7	5.58842574407982	3.30256493543695	6.47303158580866	1.28158131895494	6.99970249208227	1.40804851810333	3.50854563714928	1.48083341204385	3.04050004975863	0.0437973531589278	9.51476671564115	9.55372141758432	7.60112405980106	-4.43342593679543	5.40108703202618	-2.22011431641205	4.47037029561033	4.97020690144444	-1.45021363203642	3.11750176667699	-3.34536389425305	5.66899899101904	6.75087157470888	-0.152744259866904	4.18679436502557	5.32497182320192	5.40511163548049	6.2675176549029	7.26037178701215	10.1599848447059	4.45653597122271	10.365341715721	79.75	0	2
83	1	4.00107240186354	3.10089289269847	5.02883040775606	4.24735814462501	2.42208592017889	2.24033855638452	6.60576953969444	3.45706325349614	1	3.27741096960753	4.34932397237756	2.65736432049314	3.46080858694905	6.83962530355856	6.73432757054876	7	7	1.22721112428078	5.61768746141331	6.35187245505953	1	3.18954000060852	2.67861370407524	-1.54396283488011	5.6504854940806	5.00525169561171	-1.92007267607196	5.46042441368613	5.77540270822162	3.80165796543605	5.01196906703076	-1.80845394004284	4.17943802378158	-0.919930195017227	3.44031898629756	4.78363636602188	-0.194830904570042	7.9451466969547	7.08859729633225	9.46164921157237	8.99232933603908	0.612068724442998	-0.324776701425525	6.0009529665288	5.45898353760802	75.5	0	2
84	4.11384338231843	6.04230562754817	6.27869072613746	3.78151851058443	2.50532135190131	6.98588702268983	6.28998301322975	5.00493451022921	3.39986059470577	1.85914114976859	3.15729403148264	2.67340693870863	5.24025645537565	6.05835911996099	2.227742263774	5.92217500152565	5.39593453834643	6.40953832149441	3.06608562576661	5.96057114875256	5.24790631980786	1	5.59984225514263	1.33076281428892	4.0242779215027	4.40651658264085	5.84678889359426	6.28549734168828	5.3705011806629	-3.36738365067346	9.7590547438255	-2.87085422588673	2.49419271238643	3.88752869341232	6.76277724072952	0.953619678114421	13.4347077645801	-2.47934452597167	3.33297164495977	2.05202530607767	5.90687042472898	4.97560948096495	1.59466738599289	0.484409397571434	6.20253915340462	1.41058078632239	71.25	0	2
85	7	6.31334713600009	4.30989402761274	2.87666744680957	6.13735592411174	5.78690981483935	6.69658512929334	4.12224591478609	7	3.13449515428314	5.52178757250591	1	1.42726398297124	6.16631285659381	7	7	2.29682360900042	3.25261183620644	3.23678741306434	2.78128105472475	1.82765279209528	2.86105583998562	6.35229128333698	-3.1594918546345	-3.03451047749006	-2.83415444932343	3.54546048826701	0.281614345423209	5.59535041487441	8.99380509340249	5.13454096733192	2.66283761115785	2.73550251684638	6.02526694466378	8.83188462583748	7.31104917947525	12.7209773800789	4.13713644083976	7.37217902473587	4.68362068255224	9.74448306240654	6.49199864102751	0.565788206706789	6.2776425682595	2.59772500292385	4.27472137821328	69	0	2
86	1.47181332509613	5.58042213350721	3.91754623845624	5.95570559542484	3.4204396215317	2.89607636116082	3.14712611698193	5.65682948851606	5.67402255949411	6.09788826952292	5.41078805277871	3.19348823547557	3.0631581276592	7	4.8744745941603	4.94975244692625	2.31698069228221	5.7566452691516	3.49435363305197	6.11239929920363	4.46684337623025	1.94002648134083	4.78064127574165	2.28072030788063	5.76251562420305	9.05412260027439	5.17602995749834	2.96829534695771	1.7833938912405	9.76068297968375	3.11130830031887	0.653035145910274	-0.693041430307066	7.61224592085651	0.453851580881858	5.50846907652667	3.65144861344433	0.799308583758688	8.37571914915647	4.78837950725979	6.97856024192836	9.31867254088276	8.51991400299066	7.32987484690782	6.74505193403601	1.31750043989354	91.75	0	2
87	1.46783900581342	5.49521313416414	2.42604997741027	5.34852657709366	2.40118975317925	7	4.85654327866965	6.86784765478328	4.51515840525993	6.66082716842787	4.15696584748418	5.52598605527783	4.21871245620204	2.15791033355409	2.71361785418056	6.80576855042278	4.49446991731539	4.45266750068344	1.95376390755925	6.13601545771703	2.68371726552837	1.70487194767249	5.97614973627185	-1.54494149350854	4.71315665136248	8.25355770682074	2.44639519525857	6.1225120488641	6.36967129530158	8.06268301630724	9.87675998530083	5.3203049247812	-2.38604029716444	3.74381209733601	0.933608933365654	1.15867546090638	6.13681655120649	-1.10012283654564	4.85129753110441	0.999386466856197	3.97412193212261	11.5810901672814	6.13533504713109	6.21363142314954	6.66976498949099	7.53758051013703	84.5	0	2
88	3.20341760986948	5.42918568890606	5.60831934030916	2.51750775381574	1.36082819074106	1.80180079159879	5.27219071922955	4.85288229278529	1.50136446289934	5.40882983771743	3.25096968440941	2.84841301949238	5.21587059131538	1.92400305330613	1.89784031269458	5.28606548526062	2.37372343193575	1.84817620894959	4.08814864388557	6.88271699268643	4.49845463801374	1	1.07824072927608	-4.74341637516333	8.11381627674767	4.26448447026216	6.74831364393711	1.84487730648116	0.0765211898956112	2.76650622383241	10.6756224399395	1.49472569339679	-0.289943820338514	6.76551866086148	6.51577777506744	9.10743511634322	-5.63548368559405	-2.88320504169886	0.966117544245002	0.665611245974454	3.4300543960301	9.42019958053784	6.7437336785935	4.27228479672342	4.06979927724564	4.33102965248557	72.25	0	2
89	4.24977103990238	2.88393857287894	1.82973898526064	1.68794541195376	3.98668781106806	4.75509002571023	4.70717760074724	3.0585747595475	3.00795879881639	5.98698602851872	1.52845922682701	1.86818885556112	3.19350038193349	4.14099933392264	5.76268117118917	6.88309454334513	5.82279941153988	6.23471629711178	6.80783904024932	2.84284619083524	3.26050119434235	3.47254934691745	3.60692480750365	1.82244564463268	8.5033905779938	6.50275600480696	4.45714289665898	-2.56843147189847	3.96327975005569	1.76741663309957	-0.704564547802166	3.97576183150566	15.0790439347647	5.94236882685091	-1.77008984935246	10.7263743597268	-6.13502488735101	0.0316252782233446	3.20553222966515	4.58370378928345	4.91000723265166	5.52945830061475	2.50692898801197	0.796173385987314	3.88738347438137	6.69905097081597	81	0	2
90	1.10341841460935	6.20035165171718	3.08985645000323	5.69408280014521	2.14352884618	1.91258897760422	6.74414445887179	4.70867399040366	3.87472120807015	4.67669650193126	6.86687100136272	1	2.96743840283984	7	6.24331129966844	1.62416215110322	1.47189492125727	6.56193508147486	6.57226428573242	2.84137367793292	3.38831791757235	5.08279451400348	5.41480989827483	-3.46781441387686	7.50916471802381	7.27586692228274	7.12580860327658	2.29603134583045	4.315381085346	8.53749270914437	1.59985835884554	-7.20850606915492	3.61811666583152	4.57477766398517	2.35196137334655	2.1885452235493	12.824675876244	-0.940525231675023	2.2369540316468	5.48350786865457	3.42545198037672	8.68465912197922	1.73772964971984	0.252083452058351	7.3581545420103	2.58699125039209	68.75	0	2
91	1.84957649121722	7	6.48571009154059	2.99657354492065	6.10860394245311	2.39106013201044	5.25607665148242	6.70839634576663	4.20896262027848	5.85927273630317	4.0157024945135	1.22958865968785	7	7	2.3828006279899	6.79535526167771	4.99234330539786	5.32251015142207	1.79069872789266	6.64922582512868	3.64560908754746	1.49809199330047	4.44728811083932	-2.21450131569541	9.84884888646618	3.95442199867775	5.2547341035116	7.69623058453513	0.655655632608292	3.39011648448936	1.1384988380537	-2.85200606570893	0.516411674798923	2.57354792808067	2.86265409880697	6.2958432580436	-3.49708571263822	-1.58389464844949	10.5339804263753	4.15527361918916	3.77135816324183	5.15446195352969	-0.945208646727196	9.06129240389027	4.58288161913634	6.31733353640348	67.5	0	2
92	1.97068262991134	5.03452852863988	3.6764423803304	2.22952049191658	2.59141431932209	2.70949142257542	6.00933776786751	5.13213892984296	5.26335503650385	2.03797700217567	2.26846887595188	1	4.07684439472975	1.90331600728321	4.71952850676146	3.47759792715827	5.61027052231933	1.65627553481049	1	6.42263382476367	2.1295913311121	1	5.34626944515805	-5.0636155146067	6.77107093896205	5.52944057464662	3.11364983735633	7.96763814664017	8.15778500502813	2.16382966782876	8.76863691187819	6.11256242036813	-2.57904981309968	5.96864614427553	0.757862082498818	6.060369732241	-5.95306455602432	6.51304112787844	10.3586319459063	1.31576133781938	7.43080619094832	6.1655489439034	8.03602239042126	0.996748105105475	8.70290153245448	8.9920726767902	87.25	0	2
93	1.71231128753498	4.03748240177473	3.97791354635403	1.89717930617362	2.74037694741934	1.71179452972491	6.30665093826004	4.50671777153521	3.68436620649531	1.83080179381743	1	6.27655280121201	6.73539297182056	5.59974410593047	3.83708866109145	5.85057331869333	5.02984350553811	6.06921354757776	5.90328523932452	7	6.70033938328056	1.83965755730384	3.12889988474748	-3.3505307623304	6.35390983331877	5.44964419397254	5.41869337260545	7.48140639407009	4.09543746845119	13.6057640916557	-0.611912434456016	-6.79437122841698	1.00018493649948	3.4692703845464	6.91242835447684	5.00288915798178	4.21964837165997	2.10614586792119	-0.498848457706687	3.92619040271835	7.65784874723852	11.3053435525259	0.95761872844961	8.09734109826363	6.20293568043502	3.50388218344568	74	0	2
94	3.60080506162299	3.72228614025583	3.19939287884506	1.53847057917143	2.10435549471436	4.73473415028137	7	6.3939429743914	3.98176642545761	5.28001373246634	1.76060039268266	4.23812248146422	1.75143703802698	4.74546845522109	5.21027804247876	6.22049248974438	4.23625946365308	3.99411674201548	1.37301451620125	1	2.11784769163794	2.86719566178964	2.46708822424866	-1.78052109685145	1.81500537822096	8.14030596683403	1.96304781290773	3.17435319021862	8.02586806350741	0.869621665396789	0.205545973900082	-0.0604957142738669	6.93955835547734	3.78378598372805	3.61058367865714	9.06330158865348	3.84265734938081	3.33816544044643	0.842048853901829	4.15693074487608	6.78045924642319	10.8873302442599	5.87530270344649	2.02168083038889	9.06437580006516	6.62326025389677	92	1	2
95	2.99611069808414	3.8990958886754	2.73164479788525	4.48970169550631	2.50871967522298	4.19058132077038	6.65022012207826	4.0153287231197	4.63068592324203	6.65005590534593	6.86247267015448	2.34740958339576	3.62709993359914	2.02207916473326	3.2791423489002	1.73628930185764	3.39902013719822	6.26766833734262	4.30401591494891	1.19208845782054	7	1.32342509693711	3.20134358734171	5.97720261686508	8.34432087229661	4.39314519001599	5.44351166350321	-2.07879184446329	6.07117096090559	11.2401973105217	10.3416816437289	5.31970774332104	1.49268722576574	7.56267183546499	2.2445418508367	7.34192894230704	9.48909590031175	2.99815666934312	3.13452458866675	4.84547803563215	4.0834077548926	8.58187916214567	10.961737134732	10.3067842192037	4.8740983172646	6.87102485549172	74.75	1	2
96	1.76335774748856	7	5.01116393010729	6.27659998932536	4.83721682641802	7	4.50712488878085	5.07503138733292	3.35393622662392	5.29118049193551	4.82506451848519	2.97096728226661	4.18644895122692	4.06107180896846	6.43246085866415	6.63762761646984	3.89687102315885	6.09973701504225	6.0483863677039	4.12746208728693	6.7479696065121	5.53167074294839	1	4.75568913093851	2.22679343655383	5.68594496868339	6.70736021425837	3.46469007467775	3.94984599209728	9.87688601383526	7.44651042801403	-1.10107945940143	-4.14157334778608	0.957009699017601	-1.58915184370633	4.21565969995325	4.0183899363001	-0.0775392277613505	12.7666217732702	1.83863020395054	3.80764057559752	10.2699146539089	0.184992503387397	5.20114386871744	6.67980483150435	2.06430154580894	104.5	1	2
97	1.60367632806465	4.95217245272516	5.21304362886524	4.33879843540752	5.56533876281146	4.50889458934356	1.3988868145091	7	3.79522969240078	1.86880544984118	1.77135462506526	7	1.69317206548225	6.99104317792175	3.23443226552498	7	1.89718025311307	3.12139659365455	2.0705823191362	1.18580749343572	5.25987959186841	1.36352843013147	1.69013340752574	3.89098101881864	0.845815886398299	6.32953422815781	3.05104455070685	6.17111308148992	2.22859740540164	3.57967977840693	4.02692497535188	5.40973833076402	-1.32825569266538	4.40234417962773	-8.21515002022665	-1.88105464372387	3.89751471203715	2.53595225675289	2.31753291089436	6.0098496306499	5.73904608616787	10.5083422288193	-3.04647284050051	12.39418076677	5.89545833131825	1.45356352852489	89.25	1	2
98	3.83833615026308	7	5.39595602721697	6.48066577805708	4.6667108575853	1.74368991111439	4.15586040837252	5.13332674536372	1.55076854900904	7	2.04058387315571	2.41254099192019	1	2.26125589388483	3.94985659655063	6.89976094945917	5.76890999371109	3.81749919797398	3.01360984477331	5.38027587547511	3.44572415415414	3.39243510185452	7	6.29116839697746	1.83347221351147	5.68293920417439	3.93128191210682	3.78661437600645	0.642753780579092	1.71234055138137	1.72281958649288	0.820274154463466	1.32930178264986	-0.0241900777797616	6.76840321269701	1.1798260392729	5.18933991207396	-3.16930549627342	2.42656926299822	1.08223962045487	3.68991420658337	0.405274814713121	8.47816180579025	1.59696785102253	2.0605202824426	8.02682841409656	127	1	2
99	2.27030473546279	4.39142423526754	7	6.27885620629518	7	4.47528534183531	4.06819416354504	3.4425937058973	2.78557396198294	2.0123220283507	5.96793004477725	3.79466445527895	4.25417153865897	1.40253873647311	7	7	4.66815729171439	7	3.64728555825595	6.48420089146683	4.77750989423777	3.82799421145007	6.9372241834929	3.74385456686527	9.23951888975436	7.85989697678912	10.1340091861	6.71142007201471	3.34400722116726	5.41632929920334	9.84338186861339	4.41129633158208	2.87225540736096	6.98886122212296	-0.182750832724216	7.88782255735638	8.71692981467743	-0.737339979553597	6.91436554359071	-0.591936848935952	4.57515024882012	5.42668340913381	5.1577444428324	2.88640321237047	4.9331420868226	2.10373843345731	95.75	1	2
100	2.89049570527882	4.97719683000115	5.36256745274462	7	6.73804341514952	6.58100716045849	4.70697012633021	5.30277576084403	2.54199186678005	5.03737548421445	1.8373158210954	1.58478596423761	5.60343443602734	5.04091169433948	5.28439035916556	7	2.8243246003222	6.29634084399748	5.00782232961737	4.89969531462525	3.85359454677767	2.07111737300911	4.54441205833872	3.1881916114212	1.59597662702457	7.80213584246975	2.2559533448765	5.64919182745827	4.25381911939075	1.49747238729559	9.60647372665302	-5.45042073768025	3.09418525620756	3.22052987674197	5.12227389063593	-1.83883503003045	0.99705176733559	3.85917817050983	7.02156122224275	5.89298896667664	6.55300144338005	9.75433760781911	7.69913344739451	6.63125387131971	6.93117197330428	0.434489261069568	106.5	1	2
101	3.75275017149236	4.41070206622996	6.9301222190268	5.8478682298112	6.94777338784929	5.38483085347264	5.46694535407646	2.84493611326766	1.90423366527438	4.49085903067144	2.7748750652285	1.37356933807856	1.95543342096654	4.92009072742523	4.66190603079614	7	7	6.15927075679883	4.48331784863328	5.542946143579	2.84529850937666	2.16025501117882	3.87227948955355	2.72912843876736	2.56791672084167	8.56499168123717	1.75292417666886	6.12531759316258	-3.38179949499724	11.3820514191518	9.16863706050504	-5.65133067000513	2.33985268574857	8.6821356510215	5.34260516179661	15.5532533877715	1.83001874217949	2.48616542787966	7.8682269726434	6.88680302466625	6.61357829564753	9.27049276970801	8.04066331504541	6.61818653071573	3.55812406437947	-1.0023069056809	102.25	1	2
102	5.04423221404894	6.31854072182958	5.88703871397818	5.01735750393387	4.2535796663008	1	3.31725444775238	4.72334454644133	2.23251651843412	6.69196823949573	1.44681924646871	4.24927345040869	1.41982918874478	2.42749202862864	2.73121172063954	5.3683046729793	6.39046215096508	4.77707639972033	2.80251020424525	4.82585418670376	3.42678256117409	5.75332095967637	1.01069906131882	5.48871767921033	2.36934854367375	5.32624035001802	4.25820863812337	3.32810288952725	0.187933831734661	0.651727623639002	1.77104164680329	2.36387437305371	-0.614918081804485	-0.875727335539555	6.2658335906551	6.43649255799933	4.78117892270689	-2.10707491440068	3.00526151254878	5.24895096447103	3.72881232312373	0.433103556772151	6.25955995823042	2.08793818333016	2.42775422143658	2.8126309171755	113	1	2
103	4.25326728363333	1	4.13498177837628	4.39605917713017	6.95424111145078	4.25908522368019	5.67286969045644	5.11277858886723	4.64934054912368	5.83921508035301	6.87823508794703	4.72893335911307	6.38558478423986	3.49791062170687	6.05257686948444	2.43729851998624	4.93855520708501	4.55505924305335	3.87085542919024	3.03465583583742	3.12184705052574	1.08115136458945	3.78500616694249	2.8979974542501	5.06916578953123	4.81468497331465	-1.91382412880464	11.354905135581	8.03630596472897	3.41213018887338	0.991478788574843	4.43318956505428	5.45696963000267	5.27696527826594	6.15260821923864	5.50003954538675	4.49874329607745	-0.795714193391155	5.12964841489927	1.93242584873201	4.00017776197163	9.34753817272899	6.2156060045329	6.30548748461709	2.6107619461413	1.49773341381024	94.75	1	2
104	1	3.039532632436	5.20718128082013	7	5.03638349479747	4.85223052587914	6.20043270315145	6.11321552488206	1.67527161106804	3.49714101648825	1	7	5.5867879067329	4.55891151239834	6.84251592973043	1.90044334530629	5.99201383261234	6.28724924148552	2.06123017975329	7	6.88760210024013	2.24432069498626	4.5813998066865	4.07227986295107	5.41377765956492	11.0409297562295	7.94113683575057	4.03321223777973	6.66703768428603	2.12246939735289	10.6254980043776	-0.949469692267772	7.96161062520545	2.79192650035605	2.61220019370798	6.06412579227602	5.57811093998474	2.30286886520467	2.88210247878573	6.42830629411587	5.77194627127564	4.13933675998087	2.2150774341668	1.1620042820889	4.34925937162615	-0.878806129608371	94.5	1	2
105	2.27583672636005	1.15100598311302	3.72403839668768	1.34619774982412	2.38733025942221	4.89008562281795	7	3.39505221183278	1	4.71774143659446	2.84600083774234	1.46904337129551	2.21069632713767	5.98883676658419	1	7	6.35568472723948	2.92751360359404	5.61284654725766	3.74270064580397	4.42445545724035	2.55690518598912	2.08825901769456	0.605669931304338	7.23747050775589	6.70527239192262	2.85197329862157	2.99997169608336	0.466302197083542	-0.682450330780005	0.466637292738145	-0.269637695446294	-2.16064481169599	4.23060136157326	-1.60503451540442	7.08528718555729	2.47844288700287	7.36741457658616	5.67308890427751	0.876181135373487	7.02957902641742	6.84556890392817	1.89789492297086	4.69315377568105	5.99174081462912	-1.34630537887057	78.25	1	2
106	2.33223744194487	7	5.6606712712843	7	4.71504295531601	5.28539360474249	2.50024230530596	3.76862372797725	2.17585998368279	2.99838780984023	4.93852290668205	5.78090317701622	6.98416223419009	1.27673256655875	6.23575160594663	5.89986917171019	1.19284613654891	5.56938395662007	1	4.81101765547415	5.04181410258784	6.54428772868025	1.33902387110979	7.16161093158095	0.37456701184117	5.03180356362246	5.75408483993783	2.31401013218137	5.30975262249159	-0.774611391180119	5.82198767417591	4.07865498379426	1.98492743088079	1.0976952700751	-2.37132593492677	4.47320105109697	3.6155130557072	2.34754361212344	0.271897494663382	2.69703301841268	6.01555621017798	8.42470354622558	0.11036098174415	10.8557003923702	2.44243786243369	3.20134038365815	77	1	2
107	6.56030132070971	2.61738193227447	1.23600153512316	1	4.53394740926663	3.25774715126541	7	2.4040623107744	6.14356663463277	3.77977046048376	2.48984971976592	1	4.44837953301657	6.42446702021522	3.65502298019739	1.81988569701481	2.17392247611833	4.26711803134925	7	6.77053747757739	4.96469371045733	5.71780175532359	4.96717389269116	1.70975452647304	0.00102926625110777	8.75732276428683	5.09807398530935	1.8030644040835	2.74339824597505	5.06927071413645	-3.76004572818529	6.18587750607668	1.76202995396774	4.54422075875883	4.9981849148831	8.74203765525959	4.44087148162628	0.348168271926827	7.01974261116683	0.404593220122176	4.57276094967084	3.08529047902127	5.83854375054174	6.68322805237563	-0.185546182927242	1.58427167452524	80.75	1	2
108	6.56011070035232	3.31839714545457	1.63546626467913	1.49421573084674	5.20170221321462	6.16202343552769	5.29331650614147	2.2766830033262	2.08202163901706	5.92302934137171	1.41787637612022	6.71937859303811	5.33007559185577	7	1.40051821589335	5.91711221005182	3.54938289734712	5.70442628001581	1	4.04395478058133	6.90117361493641	3.6941572477467	7	1.64465440850335	-0.594319664137803	4.67574556211025	9.25113200149419	-0.494528332070908	-1.65206290663573	3.94811791802124	-0.310949880735768	6.24090605800555	-4.44160841565651	-3.01394924365542	0.0489673329375073	10.3741852705385	4.8583295735814	0.97862181061878	4.19544021948008	5.23404361951438	5.5430848066654	2.72936300952165	2.50506584084298	1.72669129463343	6.65050534830551	8.66946785260603	89.5	1	2
109	1.44523587176504	1.16537400102245	5.98314402019503	6.76011237460623	5.468555471467	5.32291026885159	2.64500004790688	6.3891950158867	3.97851092957157	1.32231881908953	4.23848842879005	1.58384395709609	3.31064583917411	7	4.01722787205077	4.42358863663874	3.9443679995115	2.4778348660906	1.53806252475528	6.52842209009548	5.40420127794149	5.38653398876748	6.47583124627215	3.12483496584973	8.51514753889841	7.81170586233172	10.2682023710889	2.81084817754538	2.86562170454391	1.6747902704377	2.53606749622172	-6.04043056822479	1.90392285548983	-1.3399224721886	2.40448679256972	5.11367107920531	0.672850515187437	0.150725554524008	2.08900151026511	3.22075033560571	4.73633251179339	8.33723511944985	5.08044923181081	0.143247413594434	8.48279592735858	7.06487892207912	82.25	1	2
110	1.84173722182651	4.49022066895988	3.63067670661261	7	5.81663827885199	7	3.94857856870256	4.67386650310571	1	6.18762782534065	4.68784936130746	2.06564905643651	4.72801280776537	4.53534488387955	5.8542222880486	6.06903124860945	7	5.34889622953081	4.49992972856655	3.4482668644567	2.17079160588936	1	4.72408481614599	6.71329057186722	7.7125869171987	10.0873356661976	8.41896969278034	6.67258281791825	2.42585059386312	8.259623941499	3.10981655289877	2.2951185247249	1.41975469378018	2.97237133368855	0.719414221787492	5.14766557918228	2.08491050030032	6.64290356483347	0.144992206306234	7.82621889578833	2.5525567012876	7.61422088080756	6.36384038229114	3.76664075027168	4.60853253660383	-0.137752561241938	87	1	2
111	3.13456202720934	3.02068788337208	3.74751895191981	3.78078863101534	2.89970816817953	6.89675773801808	6.10259518958132	6.39842916484193	5.42793576816581	2.3179721700715	4.37003973276187	1.75127239783518	3.53452430399461	3.66285799665115	3.48484146795819	3.079114765789	4.76037279215496	4.72564013571701	1.43082291159709	6.6399106721831	6.17885983916636	1.77316709466674	1.24734911681602	8.82933681651095	6.89437758555172	4.28371369039165	7.00893041166489	0.0221234528156836	9.23322298215428	8.71016458950425	5.00904360316204	8.65065741941984	-4.92395295361882	7.47953428748467	0.129726034194439	5.83163952349409	9.56838626635028	6.33115226876448	2.81518462339883	0.853646017577114	4.05609695463315	5.7091200479778	9.04050748888965	8.45715603306567	5.67652116600407	2.84160487473076	90.75	1	2
112	2.09097387701966	5.36550241426626	2.89932491765634	3.18845100060788	4.14791774003656	5.95338728229378	6.52554241397025	3.62828043971528	1.50670207331894	5.20869063636281	4.63176433201934	1.05215407462066	1.82271587437734	4.54576086348893	4.98521076564736	5.84332084193704	4.18754676501058	5.33950840330255	1	4.17943165388676	3.29324094724279	6.9807734600149	1	7.03935446075093	7.96045965386705	2.98159787843712	6.99011853715816	-1.79778543162331	7.0455899373839	3.12918415140669	6.44005527629513	0.661998800508001	0.0531560260991884	4.04777171418135	1.82119238802754	4.47962704726517	4.05966654670913	2.78342641603674	-1.07983561158626	3.09767217280908	3.92689723525468	6.94959510480014	3.92400007329974	11.2857644023511	3.52661209823193	4.41666702652893	97.5	1	2
113	1.66291354643436	5.23757455208991	2.4283104398179	1.35671895297227	1.15093904350743	4.87149857163626	3.14391301892433	3.50166797949804	1.35369811927828	3.63131112737918	1.85985582156537	1	3.36459367317048	4.22957908912488	4.37903459229771	2.00907187203321	5.56943885007713	6.5561128227688	5.47055024740924	1.62016835418239	4.2162897654762	7	2.69698728532945	-3.58041129747754	3.68090589636647	9.10961156011653	4.66379896348673	2.48437754482273	3.49431589748375	4.61920686487228	1.34780255307592	5.81106508970474	14.2337630337592	5.55571708520454	1.73268100831395	8.10300809533988	1.52230001388806	5.95519255527898	8.73168638265789	7.96647120923189	4.10867841869532	8.2072730223708	1.14098628349943	6.59393063342717	8.01158977373545	0.838278743046936	95.25	1	2
114	1.75543078873711	6.4855902766829	5.73075132037049	6.9253724209106	4.09875211343623	3.07138186241188	1.20223200546055	3.02686803046498	2.87966242214146	1.5244744628166	3.15963335964448	6.24475356025785	6.03555488463126	2.41654106706972	3.39454184017158	5.3545598989208	1.59476656984969	6.89274296367235	4.96182254655488	4.71375502791527	4.89164483863977	4.52896147622869	1.20322323066795	6.3028409786931	0.0539443019907378	4.73842013912362	4.44859766122814	2.7054048772084	4.86106446175251	-0.387285211142125	3.02139803193502	7.71208409526713	4.41310688707303	-2.62569807355763	-2.79065325202345	4.10979345740904	1.1868697134311	3.22239535924372	0.706044254365748	2.34137124582297	4.4164321644385	6.04769475563933	7.94716651964929	6.94958111465743	6.55322396189579	5.11899251324652	74	1	2
115	4.30003345079699	4.84296389449502	6.50225139468594	6.14465389616324	5.7251888672163	1.48015937731276	4.86915606054016	5.96646152601629	2.46312189101353	3.95556389137555	6.85085450877045	3.5696328223281	1	2.07917758630164	3.68771912487601	3.25632855109726	7	3.74403159721104	4.4413122116827	4.09831875047563	1.55210310104252	1	2.63644526714746	5.76705034830052	1.00095976889837	4.59444859236051	4.52773089909687	2.31127977757073	3.33323282241042	7.5383318192843	4.97608377663829	-3.01171055171318	0.314137741993865	2.19212332591671	6.55584827552337	5.71430411481261	5.29047216367815	-4.21243212091316	3.34312154085419	0.0923130934335972	3.54780104961517	7.40260030474947	5.87454453054478	2.3817297264459	4.59028290922381	1.87245933463645	104.75	1	2
116	1.98763625319891	3.98159736714111	7	6.68637700455235	6.49181288388405	4.5237280212684	4.51428235204817	6.72743392978814	3.45774406518974	2.45753112678311	3.8191801596507	4.441555351906	4.15600102488033	1.08822169368911	7	6.50058430042171	4.3890354073395	6.67268855796193	4.65757497799517	5.85242175532768	4.41601944295845	5.159030341031	6.57564352919437	2.63326666518749	10.1295767794482	7.89721973325586	9.46643789995714	5.56609899063267	9.06757599179718	4.25715817584622	8.7993175943982	4.11642383243894	-1.09297760492159	6.48956744828426	7.3036577668435	10.4125864326754	8.53644835677535	-1.13989285182378	6.59926265055084	5.17477413237924	3.94528933560668	5.94651834487691	5.849142648634	9.03563309012112	6.06795815921943	6.3473632014408	89.5	1	2
117	1.48021458135251	1.85852015740428	1.30541622746075	2.31859419761943	1.86067507829807	6.91193094225401	2.1488818989691	6.7879220543377	4.45017372351716	2.9308074730873	2.73149325908483	4.97694048313723	3.16079047734255	3.99647687749215	7	2.83795170356606	3.54127675021888	4.57524606147509	5.2806650994232	7	1.04658797120024	5.57789503756869	1.15433754090622	4.70617232462509	7.51910975630105	11.1386510734912	0.690700267677196	7.06456534907559	4.21740991143263	3.60954465165566	5.69212016863066	-0.301677095595809	6.49453569907475	6.68638254637351	-3.55050637136504	3.94555288467064	8.43689136686371	-0.663271226838846	0.378875427425643	6.18231411911974	1.48687026485589	8.43897330527769	-2.70512091875596	0.398996219399699	6.72800184831972	3.18100693675983	79.25	1	2
118	6.00416499701866	2.38345781476843	1.48676409283992	1.3900192324247	4.79756046456314	5.52134979512514	7	4.16492788294999	4.10711184124501	3.68328348163797	1	4.25664678371875	1.61932584760291	4.9527589307656	4.01706679188806	2.99852548269192	1.61365467196321	3.77122467609942	4.28720887004443	2.76485846236784	1.4825857341185	6.3013717102158	1	1.95650482156104	1.4314459844667	8.37408126292119	4.13330573484644	2.49143395189702	7.79345720446881	3.3969619855044	0.279980252649072	0.756842485487595	1.70350400593613	6.50172644476896	5.64797638537392	6.46007249764711	2.3731112758839	1.37246928975515	1.542585102839	4.91001842606181	4.02809641466853	9.06542461474712	6.28901490754855	2.03473539364593	5.75608945455177	3.6450753512856	83	1	2
119	1	4.58875439920248	1.31542628140029	6.53297846082924	1.52670048338043	4.91708433168258	2.06668215561898	3.61878459503104	2.57574809439596	7	3.40474591847816	6.68586780402579	1.0449470368589	3.58982256035962	5.73959090011098	6.5118039558371	1	5.16926048887109	5.82116614496118	3.66986252195954	5.80027570548889	1.83705588236849	3.70243264607081	7.2985332453869	10.6176753081617	7.88021900416303	6.01187316916686	1.2893283943405	4.59611492831689	6.30703384260006	8.38557536683039	3.65369540251055	-1.55943603461006	1.26624795551779	3.20251760815009	5.57338554800366	-3.3674651090935	0.49351185740213	4.06719741292524	4.40419936577922	4.45366779467468	10.5871174371932	2.12424251734305	-0.00551745072415244	5.38786501016624	9.20578716341629	85.75	1	2
120	4.79727246929156	2.64483330916156	1	5.22875397605487	6.89032007622556	2.88018844299864	6.87558767127394	4.03558774862156	2.91531232366977	5.76087024435546	6.6676847911659	4.05423617652909	6.85784650302193	7	3.12156128560873	6.45979939861676	5.79708574874626	4.48823708124485	1.46616039166236	5.49199119468356	1.91454494826391	6.43497357271984	3.4337015002387	4.5730836957214	3.16426819900889	6.27047068914239	0.349846971716621	9.05474169803315	5.20035290046359	-1.63601052876353	4.8438241164395	3.18510538948457	8.4344725845876	2.95542462589644	-0.206314524157143	1.92760712047646	4.98706357975027	3.21736594777398	12.6722779365457	1.17923144163106	4.15465343887073	4.57245846100103	6.06303218396654	8.87804998425289	3.95980279342127	3.14343506061047	81.5	1	2
121	2.52834717509506	3.77628036304114	3.71944907546321	2.00545779263766	2.62892070716117	7	4.78015406243855	1.6624245784353	5.72132131020144	1.48399764417198	4.98692811889809	3.34470135492325	1	2.58804463772918	3.60863807322899	3.54724976916246	5.68826724189703	4.30960823522742	1.6668659395461	3.6163394451256	2.18318379418714	2.46747497240828	5.13809445972772	-0.89273643843992	2.19815038940075	10.9687077825621	5.81641254872202	4.25865204972559	4.9753978309987	1.73136282574353	7.79510255169129	4.00494296812856	4.5037083283479	0.47760526371919	-1.86479587761157	6.88107789339321	-0.2063065451919	1.12207522993313	-0.202929386848408	0.603131252346513	9.0814050652994	4.32884613310303	9.4753697984565	4.99426923384993	3.19687439257916	0.784419318925748	82.25	1	2
122	1.97178941834609	5.25262393493596	7	6.24405296354106	3.88989982319457	5.4600180406422	6.98514553350918	1.14905188966785	3.30616404877905	6.6148589693161	3.25852590759026	3.16612336827626	2.13546698477768	4.34983740281291	6.27430230514535	6.09967098601189	2.56722101927774	4.7776545715274	1.14410000399105	3.59518998682123	3.79735364682734	1.07863401612529	7	6.2226805998377	1.41282501126388	6.71945877290486	5.04961002555767	1.9209799376154	4.75005825115371	3.98726988686778	3.30623084786351	6.23872184277036	0.557803708846633	1.46681445043786	0.283420018827046	6.52254795469898	2.14670170739346	0.333741366847286	0.653533669971832	5.14664912414272	2.24254939266458	5.24823410051146	4.44839748737939	4.8939380859221	3.10701032221796	3.76541732334255	94	1	2
123	3.06492264395588	5.18564901551577	6.90855044665764	6.73058396848066	5.85509568095884	2.65573990916245	5.73920753159117	5.66178306756026	1.39650989347729	5.40152349941757	1.36307442889454	1	5.92061983552681	4.58790835241475	4.50611290122867	7	5.19507441201664	6.38630171517792	2.43776138811809	6.49308734387223	2.51674605952049	1.00397178364987	4.87521973564395	4.93882052848616	3.01300247144405	10.3922336844662	-0.955918972700456	7.15618538745538	1.50527169290684	6.76256955118586	1.64612614207992	-2.47949483633232	0.568285414169882	2.8253836339417	3.48256150390123	5.36639467288563	-3.79999933366142	-0.61852049355359	9.09910913466841	5.10509015483292	-1.1298751921118	5.93354893388612	-1.00941424490178	6.34298892623714	3.58086430361826	5.93763612810427	110.75	1	2
124	2.56405572948003	5.06782136830828	6.76342712831607	6.10785971456078	5.4473968114549	1	4.39807663808693	1.92416445665462	2.13096537835264	6.49685266978109	1.92055643111365	5.37279053431691	4.72840916950066	3.93872853924307	5.76889848969164	5.41568376374102	3.74938831412063	3.63817154484793	1.06065069925931	7	3.65028882751093	5.6507127828708	4.81108655540362	5.04591167906438	-1.05656526272806	4.88297437600414	5.87581135010788	2.18578718282978	5.79401529835074	5.31200034018254	1.51762934740192	-2.0001695351892	15.0565312506856	4.78554743641141	1.33955626566859	5.05376528898675	12.4552039169438	3.7297032791836	6.66405909587409	3.2835073388585	1.94237514951277	0.481605181365886	-0.704411472105467	3.05401812812818	5.95394040858828	0.860212573885708	89.5	1	2
125	4.05547999621475	5.71103380205188	2.31793787732282	1	3.67764710570859	4.17408135784151	6.50401276045284	6.36088045027687	5.97422603734516	6.11830491044603	1.66785296969445	1	1.6556051794292	6.9949026997268	3.95690064782436	2.39228094351841	7	7	5.55381607358808	6.44208935002651	1.79891707155545	3.57089326106778	1	-0.951285855748241	4.10464522812429	10.315915493427	2.67609033748443	3.05626002262555	5.59305929719194	4.22190301161594	7.56590799047177	-6.21934135271484	5.04938298578951	7.41148902684937	-5.32526508799122	2.58706448151408	5.35268297853919	1.40732967497081	1.48384744566695	2.69262058938866	7.58160351063772	8.96074152105791	8.38987358203856	8.85860214161553	4.9539927406489	2.162292293543	91.25	1	2
126	1.96738296008071	7	5.25481023103041	5.65824504060439	5.52714297927769	6.93135004669336	5.51072049841941	4.37184394449964	1	7	3.52393475986675	6.14482692556506	5.83064084402906	6.47978929905378	6.51821603390206	6.64834977227175	7	2.93258035469501	6.44512664392118	6.20141843292026	6.56678688465759	3.58629107390131	1	4.75728982213843	1.66099681118	3.93924869733927	5.14866292081353	3.26976794768328	0.622764165460774	-2.26758704120621	11.1759795320007	-4.80158920741341	-1.66932326760206	0.0402854106717893	7.50485452347817	1.79233384857472	5.16926480490569	2.50923862965234	13.0772455228148	1.46566832537028	3.828983504717	11.2492473863297	7.04872209941597	-2.92936187093243	6.83504498521308	1.74129253501504	96	1	2
127	1	4.69771371898855	1	5.9925352467226	2.5193579685573	5.5445882681151	1.93217479815302	3.53595065420876	2.52155846587082	2.6196034080309	4.82591873382326	6.64764491716557	1	3.6451444003735	5.25765109526272	5.55766903081329	5.60771625428154	5.95162643131229	5.00595846477052	5.43657975344463	1.66033951239334	1.56495324930874	3.73991723851041	8.8618000859267	10.4945763977078	7.24377469867522	5.30797692216151	0.337101698738686	4.22103262629356	7.01467985192513	6.78748418380434	0.180871194476417	-4.40074358093988	4.11287966164785	2.11015469028039	5.40254311554692	-4.02763057476901	0.677944927012396	4.40326460449576	4.34765531296944	7.19776247503369	8.67375855308674	2.16146407561522	10.1769580155566	5.37409633719733	8.67122622881057	84.75	1	2
128	4.63865299667552	6.65759091182841	7	6.4366155463061	4.89618940745521	1	5.4678285675946	6.97714862149073	2.256460533915	1.97510767244493	1	2.97625111097391	1	1.53668454138129	2.04087903320333	2.64782052764307	6.53794288122406	3.92167080391743	2.25841608335401	1	4.57118685998322	3.36232067571989	6.1765010693859	5.53768895676499	1.97995348295342	5.46401873164841	3.8174503593629	2.65293245567947	4.86849724616094	3.28409475307717	8.63266002992695	-4.43305359679431	0.0750908636982421	4.91701210404737	-0.944289205184757	4.72903622687966	5.45609285847839	0.218215380920295	3.4861434339981	6.69415866737787	3.81257676304314	0.559982170177036	5.7496596887366	2.43293398221681	3.15125422233707	1.8990296520575	103.5	1	2
129	1.72627113143077	4.10841058650801	2.8957483157016	6.73380917982475	6.0803586086206	6.47949285800723	6.78341121969199	4.12381285344396	1.15097998294273	7	4.10869202196475	2.44660222019303	3.86026334745786	6.21009868031461	6.22775113082384	2.36801652995815	6.76147157151913	4.34839748047805	3.1506868359184	5.57412436475873	3.2380125350963	1.71654122377681	3.00110466446016	7.62754660161779	8.13075844281631	9.47794184259837	9.89835864890468	5.51682957493834	2.32111903331772	7.73701084217389	2.59716864877503	2.84374861442792	6.93461172980563	8.7381706011589	6.48658797611267	6.04815492923298	2.3893505542177	5.14869219698712	3.5122083375417	7.93418373063197	7.10325197375798	7.94228884780848	1.75986464038688	3.2288092076194	6.4074845133936	0.271939339911308	91.25	1	2
130	2.27330879606705	5.34877890630046	6.2723315092142	5.99865588044299	6.4814722293771	4.75678038519629	2.14144478579557	6.66080594274002	5.0452197746499	5.64372845034898	5.18308611271682	2.53635185675647	2.90581736803381	7	2.1994048436647	4.77430730627822	2.0813267167319	5.36932483080311	2.00407866832057	3.48534475949713	4.89131814868799	1.09964859894744	5.87380353134732	1.69283778223787	5.98887871537752	8.73258237100895	8.66318197171339	3.7567713176873	3.88193678063024	8.51707699025231	4.04719534126692	5.79236333634408	6.96165883586677	8.1497605299082	-5.96395348595829	5.37803874309283	10.3084881995937	0.929487078909195	7.03224852036156	2.37512128134953	5.04524869620331	8.41686796044633	8.58468291043689	6.84292187952698	7.03166497863664	0.698609365640702	100	1	2
131	2.12536412753391	1.37802243414049	3.88811991577294	1.59689435466809	1.76295159851888	4.54766755459129	2.50512558703775	1.85722639298574	1.15622725699367	7	3.78704210624628	5.00399649088316	1.00327454518681	6.7549502734018	5.60340781979228	2.28397052863546	4.37109709603148	2.72442493541455	6.86755339008205	3.00164746514221	3.99179653924362	2.89739200858439	3.23839040863469	0.206842194025635	6.83996006799458	5.8947963468192	3.43829218665007	2.65080373624346	6.29673522876888	4.57760930327169	13.5390932480121	-0.606631738180426	3.99583583935319	-4.00916119842709	-0.161814296569041	7.16966734277293	-4.01548891206061	8.35794266022585	4.36774111067976	8.10166069254994	7.65823820864451	6.62623978121163	1.88420736328177	-0.508024681512179	6.31308903503282	-2.27197657646669	80.75	1	2
132	2.71585167320457	1	3.19961530782296	2.64282627553709	1.57145999395373	6.68187266313381	2.50503905708979	1.94308558448875	3.13038298301286	5.39995481046094	5.36191503607323	2.66111212874521	6.80860375770291	6.24700422139842	5.03047005638315	6.75226695042754	4.13219284875702	3.56962152969987	6.41801024851135	5.61971022520728	5.38827775724507	1.62035192332566	5.50072037751487	-0.635704368653043	7.55423055999993	7.81406452858006	5.10078866018843	2.22608481697334	3.91072837132507	5.01840904684056	5.56187888879471	5.31640825318574	5.92131758397684	6.15566295222219	0.928393219523165	3.77426773804793	-0.682908797148481	7.11605901183331	6.09813585513401	2.35875610215783	1.82074357811518	4.64427029916737	6.34256160952515	1.25952663757405	6.110897937227	2.52473926533248	86.5	1	2
133	2.46504101452534	3.56106001441147	3.00749419259928	3.16938276002979	3.22690573476835	5.75656070722281	7	1.30849619116008	5.46157708412024	2.08871493305771	5.42835544277511	4.07269228886229	2.81030694332056	4.73990618852284	1.69323659719013	3.62151509257322	5.87929059880888	5.78950680515219	1	3.86126842379893	1.94340795734891	1	1.92377724264026	7.50312885028395	6.85438152488482	3.58888360350794	6.76652856548905	-0.408827640329451	2.60647795293739	3.30289756897997	9.23419295840455	8.36978305670713	-4.84197278451475	7.75585093315318	6.00087708576327	7.03654823925386	8.43200365099102	6.97742122547593	2.00306667328162	5.91298541731692	4.21407169315871	5.33924139231231	9.57138232919069	9.26658914271631	5.17684153779359	3.27325545016057	78.25	1	2
134	2.0759524445937	3.0117462349212	6.86801425726911	4.46661442441201	5.27226410579376	2.78729231025489	2.48027654339356	5.03996564422722	1.94212505679871	6.7484746467628	1.0333860354026	1	1	4.32058365466531	1.22920242024997	4.26109862390208	2.75071347817445	5.78195156478976	1.73934395844904	3.75637148302065	3.5765265790259	3.19526587805975	3.57977419211023	2.13818260122038	1.87848252841148	3.5388062331244	6.56426128246014	4.96738247431843	6.55284046736391	3.69669640365689	2.30176016364121	5.79695912696621	14.0926289231715	4.30025804584973	5.31150924806814	6.76128101326766	2.81599930789537	1.79479466607276	5.91147346487301	5.85291294267701	1.92866474365486	9.2849709327677	7.20626179994802	5.53210479255781	-1.27508650507022	5.51261241007224	95	1	2
135	3.85694844246891	1	4.90648684984178	6.8223889652764	7	7	6.7318338361653	4.54381057908847	1.33742774599786	4.42671709392182	1	2.72703168308764	6.25993168591735	2.19301310025308	3.65711804386386	6.04151707360401	3.43963054402252	5.22172504195852	2.2278193117715	4.02114559281401	1.94489513129434	1	6.49554685079023	2.3621579381799	5.8381074361655	10.4175687238628	9.72922989783329	4.6109322837828	5.66336631227026	12.4044177700029	7.92591616804209	4.57675535933802	0.257017981265409	6.71823009297793	6.94877077260033	7.08661865396336	5.34236025040186	5.83411155564983	0.373441002726391	7.28330354000567	5.35614934089995	-1.34755151220892	6.19583199637654	3.14370488207488	1.15754437905053	5.89516789129765	115.75	1	2
136	2.38316229813778	5.42346399548065	2.80756224335301	1.61047547739719	2.53497296657307	1.81086107686286	5.63843526622193	3.98371042810543	3.45056900164633	1.8698807451038	5.59852192695763	1.38536488827134	2.47421162545874	6.12598408251592	1	5.637335898445	4.2994977306092	6.5894211434229	5.70180805999023	3.64869244746904	2.52191792778659	5.32261028993172	2.41395853442005	-1.69571161937242	2.62980542785218	10.9117564588704	4.91566990565909	3.08394485071845	5.40244933400198	2.23934999963666	11.7162930943615	5.67552111303267	2.25543043973916	8.21604640272181	-2.18198572807467	7.75383853296127	3.09019772511284	-1.99210467189156	2.68838190036058	2.82103466672101	4.93123773417272	7.81780506300239	5.86873119153599	1.97009577399839	5.93509262272165	3.88349983055476	83.5	1	2
137	2.21695695376324	4.89860021529186	3.79796807943303	7	2.73943842169819	6.6222595127153	3.27478507435633	4.50733187416029	3.29917040444564	1.50053113418856	1.13358194555129	2.43013219945815	2.50672622026531	6.22834645771533	5.42355713559438	1.62102713310567	6.54342592848845	6.08842392074852	6.94220472548264	5.99995635314188	1.30947850270539	2.38306059506348	1.38678282776732	10.4741579844203	4.83558300469036	3.8276033643204	4.89993853131393	-0.462524565499643	2.81389575418918	-0.183288778241203	2.50294245743427	5.3432568607403	1.67810269164613	6.24155366850006	0.225496012727646	1.97008924630393	4.18285757661435	3.9193270254143	0.950820822590899	6.89461051086621	6.70059373119213	10.6236309591648	-1.96483837539269	2.99639828929637	0.884245502607863	5.22998453193416	91.25	1	2
138	1.22654723286392	2.56904251990819	4.85006585730712	4.33856068124883	5.74698135466052	2.41335731432385	2.57357961822843	6.84485745081586	3.52974545693614	1	3.81342936542939	3.53684284742487	3.48542274473554	3.99523771210514	3.46243142629268	7	6.64900094448612	6.32972549184756	5.26761184821228	3.70897084576391	1.43078624189067	1.21383832471221	3.2128312707667	4.17935548823252	5.95657893120519	8.83017841422637	9.04725184208216	7.60574371795129	6.04468170421803	-1.88606743540494	3.9163778232272	5.91339988018071	-1.18121217382263	-3.13565047453736	4.27634530366788	4.73388173205875	5.9673238193648	7.02547718145092	4.2045154925858	7.57226547270269	4.18013500012862	6.18013453768676	6.52526387636443	-1.09115517959312	6.44911538961852	9.88045012330797	79	1	2
139	2.64402783770107	3.90148750815097	5.87821736982912	5.57823564674665	5.45538110699179	6.88327143805115	3.4838195006342	2.38287777219508	2.21450715513444	2.23817660401695	1.77276423361425	1.01752009885943	6.96600555661813	2.21542439764658	6.52822483961323	3.00834767300883	1.25631696754221	2.34051200581932	6.20485055625755	2.11159133854319	1	1	4.5576002693752	0.989382481694214	1.96290907221367	3.59540173747745	7.69635449451307	5.22135294680665	4.26667827612464	2.00396071088873	2.96279580513615	2.38636676135761	8.01965628567025	2.17545325715618	4.71456915916792	4.69367956773549	-0.536738019549247	-3.15018260011554	1.22092157622479	2.8926562214561	9.61184886701056	10.8990421811412	-1.76825859479581	1.22525464976019	6.54704854207422	-0.713988897693743	75.75	1	2
140	1.75404536098183	1.02184385404802	6.11161074849527	7	6.90656371520701	5.77486049428359	5.99393623859043	4.14848486648101	1.91216197467076	6.21839680317443	1	4.86773475553194	5.4488620929406	5.80782092006022	2.6575104424884	7	7	6.36981452593982	7	6.32674899151515	2.98899938496107	2.83140026412442	1.1456877036051	1.00111336619992	6.58834735878837	8.86085529217501	8.92333106233336	3.98071020978852	8.03643326498347	6.99661255067903	-0.762679703630004	3.3501701689495	0.220446489966274	5.63720904538794	0.868329719035052	5.72621056504577	7.156123531757	1.20477033181723	2.06285775549274	8.50193327931537	6.47570648505318	7.69952073019859	10.2051738691264	0.633148741118815	3.80788505747302	-0.38186078654608	89.5	1	2
141	1.54644685008072	1	3.55797163978448	3.22703756788741	1.73752163134431	3.75753233938966	6.93085938837524	2.03150792283789	1.61309317951006	5.16888826476159	3.04047123653041	2.18324212935589	5.38771626971697	6.99050594898397	2.28071461211112	1.55511941058902	3.72450400537182	2.58116068304447	6.69901915496202	3.80096489627027	3.05334890786687	3.38173767789614	1.44577562055776	0.798990969254249	7.26908017022703	7.0497694789609	2.75749388809342	3.28305638618669	0.00508809715390618	4.43659167928618	0.20667108248849	-3.28209150736822	-2.02672647754244	5.34402953437945	-1.15967114827923	7.15117809229238	-4.24814526767097	2.64645039273416	5.21552021932581	7.16648362240176	6.65376643134823	5.30363411564301	0.968781691717661	4.40339490897387	6.69091206126788	-2.27514508155747	84.25	1	2
142	1.20267689228853	2.44548831068838	1.74384011804345	2.34151306543646	1	6.74526593217923	4.59320852026825	6.03038474126328	1.05965755730806	6.13498001191107	1.71070027983926	5.06828234653342	2.4467325276441	4.37870660436649	4.81584627922079	1.59272501294681	3.28854143620717	7	4.37372117606461	6.37179588215949	1	4.91327582653729	1.91998262517784	4.15496353642265	7.7445540644164	10.7419519767123	0.399239737410105	6.88799306417382	3.53368311115711	3.33000246930794	6.37129886234512	1.96529332537788	6.88398867350301	6.80045357343816	-5.0412621863612	7.33912764911981	1.90144797400069	-1.32472967559609	3.66115512344539	1.010920683224	3.61986024414075	7.80042584704648	-1.55250523174245	0.781380693159821	5.27225070888675	3.18362316561438	81	1	2
143	1.33968754898891	6.87653390909817	4.37997844080238	4.98417036135804	4.28538665627658	4.46249091490992	5.04934404177346	5.83659738179745	2.60096977741418	5.84084205042691	3.55361749884423	2.87100233752801	5.60384342764773	5.39006278615447	6.20770919309421	7	1.39761376883464	5.99992454838081	2.95002667368921	3.86168072199977	6.00906893756538	4.80419958229596	1.85765286384558	5.91290642862193	1.68564973672192	5.09786131941468	6.3736112797845	3.13101887787408	5.32484053677294	-1.84837470350636	3.58958275084802	-5.07896777439692	9.8017346999017	8.21273388425808	2.9336373217876	4.96609458374495	2.25932974226079	2.92774351496353	3.80217075830833	0.361448983911056	6.25542060523512	9.32458334772617	2.4497159354393	-2.77052200906614	4.62301225316661	2.76712118012616	78.75	1	2
144	2.76951174561159	2.08426686340699	3.86026625961727	6.21872435602252	7	5.68104495172208	5.85406757218266	6.35034453174425	2.42843958979274	1.56770352457396	2.70730650791411	3.10289551838853	7	2.31377344993076	6.87027617255009	2.80375370685814	4.24678136346494	5.91811452319386	6.10412591957217	4.84017776137656	1	1.4245491375561	5.93239889506115	0.975162459537708	4.46560599550951	8.08085661508255	7.56748970329618	6.762482742654	2.98469595282437	4.35489673890458	10.9355201906909	7.12908351774603	2.14198136988493	3.21741188710555	-3.68628574551627	6.50832432591127	7.3703662418593	5.23442034336529	3.22071208903623	5.78558452489337	5.33258819768928	8.76869478315572	6.91201736162672	9.74595075706038	6.58546423683496	6.41269574967556	86.5	1	2
145	7	2.1656315368581	1	1	4.80612851072632	6.70236561441269	6.89199565963499	2.80212873881203	5.48685303375961	2.64501869572611	4.27129677760184	1.8048675232359	4.364371864996	6.09954642041563	2.76962676979206	2.17293792773105	2.12996086415134	5.82965316078572	7	6.52710317306236	4.8833561293065	5.95628669211872	5.95135828533828	0.481712292863545	0.45461858959225	8.75753946270891	4.85811468683977	1.17602617109236	2.46098564689496	4.87791282049423	-4.48313124887969	6.03033302480929	-0.258551718931387	3.39846887187958	4.69416255232325	-0.685415312528322	12.748685407341	1.66841605085201	4.67185794011806	0.756707493134635	4.41122611653154	2.78037654461505	6.52304329804169	7.10943725299541	-0.622582346074772	1.49187660719595	63.25	1	2
146	4.07744080191059	7	5.83023695422106	6.12442035007358	6.54676006881996	3.44428743540744	4.09226580639946	5.09234562316954	1.28591602666183	3.63849846808144	1.44948113001142	3.60796544057659	1.29050554299806	3.81160887820689	1.83597037928659	2.84972760665514	6.44219173091025	3.72467605262866	1.95337242380157	3.097053433188	4.83616450075739	1.39032294530563	1	7.18218633777869	2.38098566252528	5.0296971689875	5.21147214861268	3.0439566817007	0.343475723602694	6.81290481538453	6.90531426168528	1.28529295429879	5.06079125786906	4.53749853222262	-0.307852106733315	4.03107981338411	4.70435347222168	-4.44445195773862	0.428032481088159	4.43049678906523	5.92168334592702	2.89494273903204	5.25109552967263	12.2559313927795	4.45914730727587	-0.739594214882023	103	1	2
147	3.2754888770277	3.52385093998604	5.66285926658431	5.10675319189099	5.83543175316139	4.91146331287531	2.61816242115976	4.38242212129087	1.34955820560953	6.13444732950949	1.64057539513687	1.98045341809806	5.06021148442951	1.56196534130201	1.38703886565471	7	3.48586857274232	4.81387866372825	1.41332421264484	5.14831396620449	1.50912625354624	1.59314714247835	2.37138183217949	1.67382715352851	1.68552945925077	3.90984259441237	5.60719632689772	4.96064256141191	4.10360016582833	2.03976841216908	2.00125509920207	6.39583833870821	-1.67221846466529	2.67354035098827	-1.58123972922096	5.72966933782562	2.50586623962962	-1.0697688796741	5.58407047397509	7.09152622630371	2.71419058230364	9.33663503534871	0.79898677582214	10.5964691641185	-0.995161034806553	0.26935167506391	89.75	1	2
148	3.5901677041953	5.0397020753716	7	4.66549277606117	6.86087141758959	3.17957405549448	1.0121378204147	5.16520284033901	2.55457402164073	3.04322370219701	1.84978529947366	1.32776965120669	1	1.12224968582762	3.69014006615955	7	5.86411107922945	4.1268685112593	2.29628858670063	4.81476432747122	4.63532511569334	1.27441796088196	5.93227150491286	6.22712602966777	2.18985044767238	5.23835413566289	4.38452682312885	3.68360368373136	3.36151845356191	3.12222117041988	0.725397716289338	3.96765018692193	0.106874400112696	6.59010424046052	-0.732996504529515	3.81845960189564	-2.65301231848398	-3.22563026155928	-0.65550106313498	1.04262906096389	2.37720200171347	0.670793608895713	-0.628536282775971	0.355520385600172	6.87655678498319	8.81573765019694	92.5	1	2
149	1	3.192387268615	6.64461548605336	6.49934299157865	7	1.50889623120732	7	2.32221254895026	2.64966931463984	5.4782680419939	1	2.93987503081502	5.91795828982426	3.59460546065473	6.14703098246191	6.94198409317851	6.35549535678791	4.97624887754226	5.51093884685244	6.19877774428175	5.8145549359525	1.12364043199871	4.87119662556832	2.45389409801568	7.59339401695382	10.8855399116175	6.37053810810312	7.0500700079821	4.81121168082232	3.17300107973011	4.62945655798631	4.05778787889091	6.71956143556614	-0.383616364187972	-1.30884351869445	6.33496581558902	6.1453281563345	-1.08148466160492	5.39123528085603	6.63700125120561	7.05912284864635	4.97287839884518	4.18152079565013	1.99401786395457	6.38834313756158	6.72984103397276	93.25	1	2
150	2.58443993646383	2.04422882060526	6.52977980330515	6.32415326709326	6.72174969570696	1	5.18029146564144	3.09475766491818	3.43814433336473	4.27733012327189	4.07708608345193	6.14164619537988	2.12529206740069	4.47606710649497	6.08330099367929	6.44889948523196	4.99171519511331	5.09247381771347	4.24946964835597	4.55522615914936	3.27024942814295	3.37748570472452	2.59175713684214	4.09626808790058	5.64816251418002	9.88641422838258	9.54528331712431	5.4477081155427	4.70837009351441	4.1860646527173	2.35676094911587	6.51941512554895	-0.563224443765496	-0.796235780455445	9.73019143211959	2.7314389698398	8.79616982528317	3.1599811125785	7.51819847719916	6.79054732359968	5.99407727191608	-0.977943903299022	0.988116492650235	2.52862265388534	5.21603654550057	7.85287156965119	83	1	2
151	1	4.78619960286777	7	7	3.29602028852078	4.85917887134308	6.55083992022134	1.94239671222126	4.21764076675747	7	3.36565049407946	5.03264834991083	1.14980866494753	4.82584217383467	5.83706345772003	5.85612087067031	2.75589243833566	5.09509876449685	3.53813979476684	7	4.10125732682938	1	7	5.84965504872633	0.941045792803292	4.67840155488837	5.28675346295559	2.38794506942041	-0.119929452151372	4.01033097877732	6.37246387393797	-0.0282605165841789	0.814974879387744	1.31513751342615	-5.7869815356845	6.69441880981204	1.58392789972834	0.242707257429462	3.88197553802257	5.59591491756942	2.22023195347313	10.8405635448493	5.18244681455431	3.36314568287308	3.05658803185381	2.99060671206702	76.75	1	2
152	1	3.79952564023269	4.25098529546468	6.81117044045675	6.45499289233928	7	2.8689987815206	6.65257140484022	1.95548320366384	3.13504765167475	2.01575140212182	2.53647348753803	2.14502754455605	1.41899981318107	5.35407687212413	6.3624007132498	7	5.11331989114276	3.77871648626001	5.91287858782677	2.27828048287954	1.3721151519145	6.55499415682979	3.19387288064832	5.43223991942229	9.283695221024	8.3001772636596	5.14081999662776	4.79964422091702	-0.545794685335583	9.69548004951253	-4.34830284879589	5.24890068133238	8.22257362796264	-1.42056031791277	5.96692314451267	1.88372961973965	-1.93453201512762	4.54748416062339	2.99232539814929	5.14200222240895	8.86861910074106	1.75088436554359	9.51068595632126	3.19097534472833	4.69351931937753	81.5	1	2
153	4.81048207094249	6.22829864691448	7	5.55263011582273	5.87381121700217	7	6.77547417636237	7	3.12697148058511	6.11195956988672	4.55172300649359	1.48809333968032	5.53535484786193	3.07755668067524	6.05023461270558	4.85864319534485	5.8446048671006	3.52727688456673	6.3106999956643	7	5.31445378694152	4.44680076055774	1.57977165614568	4.82919460727151	1.9147881831981	5.28814773296315	6.63084064947518	3.65301453964539	1.83723978456578	5.84895697758353	-0.100555451032364	-3.61407793205191	-4.68976329583101	3.97992425585189	4.56242504310173	5.99985148801609	-3.52371340092945	-2.86817955283993	1.7261157565619	4.93897753369031	1.84813966223661	9.8786093757224	9.72076667609555	7.56889638168272	4.14890865580039	1.47588209750008	86.25	1	2
154	2.17014477384196	1	5.36958862900073	4.12328385814753	5.89308091261923	5.73454873684009	3.7640866141834	6.29496655864147	4.95820222789613	7	2.12763293167974	2.84619741631779	2.43329476010908	6.36800370991583	5.20590124963896	6.28144416921688	4.43580746176253	6.60178771440252	6.69451786390902	1.37996955477739	1.03975133711271	3.66656426528718	7	3.2563176314274	3.2446382524033	7.83679786177267	8.6070214287669	7.75786057420608	6.21150445579028	5.97378417746527	6.73171348117045	-3.34851402997433	0.547234679005327	6.29973449628994	6.69766349567897	-0.148865080554492	11.6139824612874	0.130730491805788	7.64818218260007	3.54829882024573	3.12094084187728	8.82672713702354	6.72026743979435	-2.63103192621696	1.71670860730464	2.03296235861992	88	1	2
155	2.95076676608631	4.52416577718545	2.14914565279325	5.30726531743962	2.14820237906209	5.78735752785472	5.26038372434035	6.49083279268342	3.80347412642816	1.07461039833071	4.34518530552478	2.28556387218712	3.74480017575455	3.75681327100701	4.43577535885611	1	2.56879125029481	6.0791170074649	6.43974355642887	7	2.43476026011986	2.17578058184909	4.01141545017868	6.87890785525934	8.14122754124459	8.62872000644893	4.69019742508201	1.72595449410535	3.57701539620005	9.23566358598933	5.51739676781366	-5.82611563935354	5.1855496395846	8.1235990760882	-1.64379754009522	7.04845996743823	-5.81242047442388	1.61042541946731	4.45456655990809	5.34925117581774	3.3326264747664	6.01945800313075	8.73724108676606	1.34446486847866	6.71266043362502	3.14648109473645	88.75	1	2
156	1.13704386662958	1	4.97568139046984	5.9244263966332	6.69031220437866	6.12726045865018	5.85773224795306	4.42594791549236	1.9479620820618	5.257402739093	1.71153512067562	2.93088999703744	2.73646278966295	1	6.97616913582163	5.51537556689072	2.99027023887231	3.64612053859819	5.43488030405703	6.70934273159961	1.23422262762772	4.51017660903609	4.60823567899223	3.3862532576609	4.10576879639892	7.43339538019647	8.10430179811919	6.13158890284254	8.45116154571017	8.1620789810112	5.63990784595844	3.68765471407613	1.49957227226756	3.35257903418668	6.58753528326807	5.39857709065001	2.65582867050716	3.34657543649481	-1.73282851320059	5.79529319069612	8.17272131682147	9.48719920546391	5.18789091548881	10.7172767319513	10.1877473345764	2.43417013166112	78.5	1	2
157	5.50444135159833	2.26331287988139	1.00539396788431	1.66379069756662	1.663321053253	7	2.15652011426097	5.68106991023588	7	3.0032795570957	5.68241416189894	4.5192720836643	1.47025011709086	5.33022042318327	5.399547890071	6.0912086087118	1.76689223077134	5.06806694009325	1.8836024888319	5.1361315759105	5.84887620150161	5.66831187205534	3.56523463923147	3.12426655312513	1.26347870752155	6.2143580620831	4.57378309519529	0.824849312771745	5.60072911979453	-1.60583564900548	3.75581284508489	-0.0288349943399593	3.02111734529547	8.24638459704447	1.9078765178669	5.57555742986643	2.81396282565204	1.25447938124907	7.82373428220056	4.00894986273171	4.3643985795533	7.18159191898673	1.75031495336613	13.1059340092829	6.03234001487898	0.141277849974668	61.25	1	2
158	1	2.07614946194527	5.61061711997242	7	5.16038832570428	5.1657733522537	5.57698626109586	5.55290050773885	3.04474372557069	3.01142076631358	2.09953984809034	2.40280374686989	3.29356951141746	4.34194568936808	3.78324693952751	5.33989120443535	1.93281671708385	4.89614796385055	6.19039103218596	6.04631849754619	2.26136310907835	5.35437225907458	5.55458239856162	3.40118396208601	8.54185274796975	7.3490450210998	10.6632677631298	3.51906898330943	3.5913435107182	1.00415508206572	2.9809886558535	6.20005565292644	1.68202522042145	5.55059325915524	-1.18646788811835	5.80722759845246	11.4483552854821	0.0302367184405814	0.966835922501705	3.15261798361999	5.22033195212577	6.63697612814622	6.26397388765864	1.08139646174556	8.26721714539071	7.40488375416891	95	1	2
159	7	2.78357413754785	2.3802399590664	2.65185005713995	4.15466295999793	7	1.49548228906075	3.74282354312027	1	3.81525529812498	2.06968669887346	4.36103994895435	4.16765318315024	2.32842744172001	4.00960246434371	2.63792014792658	6.16374791021236	5.4867469203245	1.42166311818701	7	2.63012820747669	6.3168788057132	7	0.862698872945327	0.161909627985699	4.79729521008121	9.81665378202012	-0.360695545787491	9.28280279846564	4.04153869594869	3.23854223501486	5.12157326114919	-2.81731947356775	4.13116006650147	-0.563601259582783	10.4240403532433	5.2802098074895	2.37764718554487	5.44654945314538	4.53326761659888	6.50231530308932	3.82430895816393	4.47917778228845	1.97202304966519	5.33467027195278	1.70655602908097	75.75	1	2
160	6.88258596428643	3.52486270430892	1.63333492947754	1	3.02804217207303	7	1.43525085864625	3.8300710341492	1.50738696551587	1.75907672228018	1.18594644071535	4.1947454327565	4.10355287336815	2.85712704570209	3.31544441626317	3.49336785844473	7	5.4120326252	1.17582543247302	5.92958227560305	3.76176108986724	6.20184380457867	6.02117920836689	0.794318883501066	0.117362105301194	4.82837964182435	9.92180419408863	-0.244217678535391	4.11159817308111	4.71175639778759	2.64954695731021	4.67640526369297	3.44418004511998	3.40572852004921	-0.823749186451622	7.47834033935109	5.18580782541313	1.40307810166136	6.075578396445	5.44498098714698	7.14638072796094	4.1346931002922	6.52459023340638	2.77843776417131	5.3585308496734	2.93864623165424	72.5	1	2
161	3.34777589874122	4.25249224323147	6.6382844447582	6.13292791505416	6.97544734281518	6.96523357761643	5.66953753870939	2.45998615217161	2.94090550194553	3.72909347773262	2.87694158247196	1.56910060563764	1	5.28061171065582	3.09883796978778	6.98892624138026	6.38450676943723	5.8448068255804	5.50884533341876	6.35833629661234	3.57883008276391	2.41784499592947	5.7895502798579	3.47647434387235	1.62169346975582	8.12428109066542	1.76709037931378	5.08371667219692	-2.92267971600575	1.37579622491236	2.07831414481113	-5.10080489154675	2.55794271527001	3.40136007410549	2.11878814913429	15.1465333171398	1.81532124433197	2.70309977955496	5.6991523936619	4.59879997975693	6.66882515485587	0.322064486655439	6.73197901991515	3.96514553355389	6.6627895920389	1.34659264325434	90.25	1	2
162	3.1971558895286	3.55647819303492	1.9136060744854	5.96197539186507	3.33592664094537	7	5.58327866008689	7	5.11549093355572	6.42739784413567	5.88173733781624	1.24714939139327	2.51647575406365	3.220160370804	5.84900073990896	1.46290089116614	2.49535655569515	5.56819769408278	6.27493307785653	3.76176422364154	1.32283452492235	1	6.23006279980354	6.76750011537619	8.21740493008666	7.89869471083036	5.03580809375177	0.359330091363371	3.29127818749881	9.09439884299337	6.93372771530045	5.40587631456811	4.33726772447431	7.85049954296028	-0.594871033143771	7.54735056801873	1.91265853090707	1.10152928555283	7.03778910541619	6.28867899511751	3.62195164983023	6.34310854575914	1.41781423383573	1.27192467899687	1.34264942138582	8.34971839764897	68	1	2
163	3.47796023045697	7	5.97767569529817	3.71824079573407	4.16670154639407	3.86148710887657	3.95172952696291	4.79382016362342	1	6.4155679477233	1.01971232416963	4.21713581306321	1	4.96046946291561	4.18273504517966	3.05103939597223	3.82498343591029	3.95154911850666	3.88028391677477	4.08265320303393	5.94762906760243	1.8375793272722	5.37464527118043	5.07156312888717	14.8912042629308	10.1038762321542	0.950508376030781	3.04844755019699	-1.65359615021374	4.78218992493427	12.0756418359005	3.49514272093571	13.7448586117354	-3.04009897638914	-3.55050484008018	6.38044427060007	4.9532303271742	2.9359256300978	5.47222713325538	2.48880723638885	1.82799785886182	10.9809935132739	10.8929861047786	0.208980542700544	6.86464093489188	10.0974201848461	77.75	1	2
164	1.25213611494832	5.17287835927082	6.96350496957154	4.71229644330233	3.20155642255212	6.57070950815583	5.00609242146746	1.37395405354294	1.75512763500495	5.36212237693737	3.34092284882713	2.40975497102868	2.18337716087373	1	5.73691543788223	2.63374062379607	2.55734245600087	7	5.86616223235071	7	1.60447002214666	6.06988768250607	5.57216271957053	4.29711280754791	3.08636389594397	7.53149048224548	6.27805734598192	5.87322511340181	9.32151791836452	2.08895122164191	3.45254288744932	-0.388181804016504	-2.56859129885482	7.01340571818807	-0.478607650132286	3.11119786447857	2.94808689355505	11.1091444475422	3.09251726873298	3.00730000196338	9.16039660436542	9.12290688921005	5.47754768383373	3.70496561632116	1.70952816273504	1.43038346085963	74.5	1	2
165	1.83151400558305	3.28716883980321	6.32569974689168	6.5503992242502	5.7887049459435	1.90457370816156	1.86135398624296	3.35994239865963	2.24405563333174	5.76430526447171	1.81786824117723	1	7	6.22009751299718	2.42727278734919	3.19072248280867	2.75328247328001	4.28710139511194	5.96871257333645	6.48887113804729	5.52046878861631	1.30996077034441	2.22124169197283	3.36696495193235	5.53806276078793	11.3895411118307	6.73324836382479	5.97192721890241	3.74622474407865	1.91959975885043	0.772312943822431	4.81075733955835	-2.68399245549974	-3.67081832217244	0.744764447981967	6.30437425605329	4.68113294671955	0.639778812842728	4.37117891846756	4.32116445071664	6.81354919352152	7.15177283216295	3.70085649298384	10.9319049042622	5.03564928823591	1.58348143044765	86.25	1	2
166	4.34175697679239	2.7994139811067	5.21648999421849	4.99329755294847	5.41309337114569	4.8585169678767	2.18076748984429	4.24142129861817	1	7	3.00350279428966	2.82807985280352	1.64026844746792	4.51393803098106	1	5.51115047957829	4.43118128439673	5.05387076856799	1.81235663107302	1	2.44368255487943	3.17370006675877	2.05796785950887	0.248289656298838	2.73027705106771	3.6968750645656	6.01187524881452	5.79532461652126	5.5990709486412	2.37084292386838	1.27747050741502	3.75428172833703	-2.03655743847107	5.11323598225887	-1.26096777875557	4.10796640619515	2.11957193154361	-1.10860214205937	5.72528006637023	7.41757541365612	5.71440109288177	4.61725764082099	0.746332034187421	2.70742400663318	-0.565178133053754	-1.73044458455082	81	1	2
167	1.3377542869564	1	5.69543282482055	3.77907365734159	5.96205965818425	4.38419382480296	4.51096363040157	2.82074120949345	2.70374722874684	5.93250290667334	1.31229844752267	2.94264513712328	5.34572819213937	5.83606404660886	1.5232790513023	5.05698650234458	3.16368552871812	5.27074291975156	2.95709713712406	5.26084998817449	5.26979773992722	3.74340613726163	1.84826180017555	3.26106801803221	4.00537318221899	8.4448645985532	8.831271655168	5.16325949794322	3.01146347498901	8.47519870824754	7.65253104265854	-5.31783242696328	2.87524070236149	9.17762816738149	5.4256382517497	5.28691505229632	6.28621558320719	3.23534027342907	9.69181216599912	4.81130947091521	8.66468926664166	9.8195195147762	3.67138946632629	-1.53611659636538	5.78645441189697	3.12571292701819	85.75	1	2
168	4.49173597119206	6.39436346420125	6.60719527956593	5.94657451926616	6.21553419143841	6.14516191221556	3.03904790245609	3.99559354914204	4.83588017046811	4.96589657232958	1	6.44731283969304	1.1068471466077	2.60396396841686	2.78765659694583	6.81902424546545	3.66398225962487	5.07394006899003	1.71718386441952	2.7275504070685	2.20772481904029	1.61762378989412	1.63674642501878	6.61758363488807	2.21523700613268	4.6731986842929	6.52808802405925	2.18789685212231	4.68084665139344	3.01752634105299	6.98212756644759	4.15302398603643	0.0531701878735937	-2.32679118622335	5.54865025452338	6.55051053323278	-3.96985401084999	4.71062619708076	2.79600208636181	0.751051866962877	2.77492396375095	7.34596397294172	7.36767968842372	8.31497926042985	6.93428177962107	2.20230548329013	90.5	1	2
169	3.02947059012478	6.23176141754923	6.26484179973687	4.82011120605216	6.1612943738974	1.90275098522072	6.28729416195805	5.32891819531111	3.53872335545292	7	3.6392257257974	1.98907374537152	2.79812996208564	1	6.53828722333749	5.86706744026307	4.993788772418	4.20053334760888	1.2500865535194	3.97850612667453	6.33513800629831	2.74992174001903	4.43914048906526	5.36191817586252	0.327567805981205	4.85431608181355	5.27277096056314	1.58646093045899	6.14741738634443	-0.162599880665709	8.15390877398404	5.92637500106024	3.4537369743219	-4.22825221391777	-1.90391268531689	7.92702631164911	-0.261055036727351	3.37793748159862	2.25292663606692	10.1092763192518	4.99344255503443	5.34420957585016	8.43239137147602	5.67191927615985	7.20712711284043	0.733603874110308	85.25	1	2
170	2.5402925844045	7	5.37044810359549	5.88681470778302	4.90523666104077	4.22646124094308	5.10609088459211	2.23398176273914	3.76672978324346	2.08747057413532	4.60728276637246	6.26229819365942	5.93518263028907	3.40270372514494	3.34699615689425	6.05091081337528	1	6.92049206202871	1.39112480971713	4.01570756875845	4.91581746421391	4.07787151633569	1.6302143542892	6.24586895693427	-0.0231445280026396	4.5444024036352	6.02122835651279	2.80179593104996	1.4841819517806	-0.06039535844131	5.76763673494497	9.92658545375214	2.79474214715117	-2.88116932037235	1.02260719546986	7.46618769748005	1.01499830368431	-1.25526169654484	1.50900244208952	2.95245627894349	4.25066264484848	5.78858595353368	0.270779050472654	9.62877085338699	6.64832636019876	2.508734386577	87	1	2
171	1.68306142607035	2.1911895796506	3.71154670146912	3.21387921886142	4.96518192672061	4.9821416975464	6.34502163669885	2.67337995267653	2.48251032850081	4.63305054721349	1.42659079279374	1.96548561625024	5.91928251051209	4.5055156669333	6.41203821745167	6.20473960330629	1.32402462408738	7	1	2.19216201796265	2.09309105835433	2.16878072202667	5.12726078467762	-0.56252296054919	5.11830634896962	10.423513555565	7.1402266174434	3.7395120118542	2.48130560904041	4.78736631595887	-0.802599278461607	0.529377002747585	-1.54921524925712	-0.165622046189882	-0.91601121574031	15.3627024614377	4.10678642508528	-0.632083574441577	4.75716814187411	3.62515919747477	7.74768763005474	3.36499646596712	8.52049147643635	2.57594485805508	1.30310037352035	0.305568948678302	83.75	1	2
172	2.33705014261716	5.07815631074888	4.88693010191796	6.34205767211816	5.94160328896777	7	5.09139629617662	1.685451851842	2.31189150709516	7	3.80636390119335	4.15400339584989	1.84584592481301	6.19667351270095	2.79865955942359	2.84969863589713	3.56622189462788	1.04560545659317	2.09705608047987	7	3.21585469711357	1.99169938926353	5.48210386762882	5.7424069433729	1.88972862127889	5.938387279191	6.12141227343089	2.68259221187516	6.30275293297687	4.27818737084961	2.66004037619668	6.98655265748794	3.48155511092313	-3.51448133820478	1.32758979389333	7.2785393220829	6.50160519110019	0.493600005220695	2.91024635558206	9.28294465724078	9.47842899217398	8.29146377058002	4.59888145212986	9.06498414895723	5.1278930691402	0.379863123731104	79.5	1	2
173	3.01075606471797	2.36887846338748	5.27829702076739	5.80168278079178	6.90592252874734	6.75923147400128	4.83114627566318	6.46964859182325	4.51428756330022	5.69266566844825	3.92848629187366	6.21581643812087	5.16103939234357	6.34406749626596	2.06398212391623	6.91616340387014	4.63154211590555	4.288620304919	2.40995976013782	6.62201307508783	3.7622430153452	1.07298547140507	2.04915014031811	0.613673295663425	4.22106235415606	7.11451646629888	5.38560829227822	6.59662482037385	5.46719896616201	1.13081035408115	9.71680829628435	2.62242893292623	2.39674940132542	3.75242331754438	0.405943814548485	1.6714218677159	9.49449609980985	-1.20235723239899	4.13910736918103	6.07756959141444	6.75287612570472	12.3335607109791	7.48452512995879	5.41264719788439	3.55499777889275	8.0980873478495	77.25	1	2
174	1.48865996908321	1.4267644171503	2.27012997034828	7	3.1334598851294	1.20577879782435	6.14889180174096	5.90083072735692	4.47620067540844	5.13584127867615	2.64888802021467	1	4.41487869634034	2.88895243416487	3.3386295792177	4.72214361772417	1	2.42555599800144	3.50608912414014	6.2064900165259	2.00472949055032	1.7468331156075	5.36268452865056	8.43650723598752	7.55523958540793	6.34986206454706	4.396267738828	-1.91675412118844	7.15363146929276	1.39317479737934	9.55678237980621	4.24445486620265	-2.18194289131662	5.51103243807742	2.56327890869677	5.53681426573277	-5.452788260807	6.92305351443122	10.2741209346012	1.38533689375273	5.90290517242696	6.44660894787171	7.56937376545763	0.573494329583349	6.30521345178576	7.78242557686523	74	1	2
175	4.40094994292225	1.72617653953652	5.38736264978052	6.1478010153023	7	4.65015144865489	4.12832278194912	5.94375119167545	1	2.9842994289362	5.30137649303165	4.72569335864745	4.91564774347029	4.49167603482461	6.05040757636057	4.85785606867873	7	7	3.0216322862939	5.08553798907064	3.43735306837181	5.87494612816286	6.33065011724217	4.08517230143561	5.01373346411788	9.16117020977332	10.2280073458771	3.06427657749676	5.06843763664816	3.67351042505096	-1.45686647697782	3.11797305781147	3.12988465126784	4.22957741883927	4.42929162741791	1.38074557858509	3.58624510372643	10.0837795711194	5.508312066485	7.61110297419855	5.08533205349191	4.99489443622011	-0.486183228212288	0.358674645033232	5.91676530513885	7.35587617329896	85.75	1	2
176	6.09347149167255	2.13493663925745	2.54077396594613	1.37565525804077	2.11950662955327	3.47244807227313	7	3.82567023568436	6.1553706625716	4.68568782669766	6.14007258532483	3.98966815786147	3.92936456539673	1.74694497707278	6.69011885566589	7	5.77280580591553	5.36023861323413	1	5.41557663958894	1	2.16205814521621	6.60498788567562	4.24068289773753	0.790460077900304	6.35361440116511	5.19823283223972	0.494783187849862	2.25060472128343	10.8534945056872	12.6639150020906	-5.22003903402109	-2.1523447947225	7.68617460196477	-2.64936373364435	1.81841045735673	6.44033886571054	4.98197089176962	2.24014980425397	0.618323857442547	8.31253473966068	6.41049653651715	6.83689470607151	11.2268200933411	3.57063212954859	2.06516798165293	79.5	1	2
177	1.40923245015976	2.51982067443787	5.29821456693012	7	6.56111083452763	7	6.72477492531485	6.86858151441488	2.33809016865001	6.12013712801142	1	6.46490626759122	2.57623929458457	6.04371142633274	4.63325129304135	5.31876963004985	5.04057999101599	6.40819452302509	2.38480080704387	2.25600749949208	6.31115778085342	1.64012770030815	5.92211541985731	4.27889437980352	5.16485914799175	10.8730588802689	7.9188915458117	3.4098508664001	5.7494491823038	2.56421425869739	10.8366857816948	-1.7561280380689	2.75110834098964	2.74121433593826	2.48362075276321	5.1768841914603	6.11378668819274	1.67596763949386	2.09838352225876	2.99185209288606	5.14796542541721	-0.255309689342697	2.81766958121557	-0.284103951914169	7.46782927638813	-1.03932842005063	79.25	1	2
178	1.10987445921627	1	4.22344611751231	5.53237374221729	7	5.63195060278073	5.71122323488694	5.90348273680276	3.135029341531	5.23683519456487	4.50338998629218	2.85961261189355	3.00409451439744	7	2.73830587323119	6.38741208791419	4.20596414168299	6.22614675304386	6.98930074116934	6.17288190118094	1.0890607424781	1.12088843926933	2.87610320326595	2.2719803334002	3.88775948046817	8.61938146534724	7.98495300793249	6.58167767277956	3.82982834303183	5.81424454822126	11.2700928728784	-6.95719819825587	1.73179688148244	0.832107000533928	1.77290962275539	6.51344710627578	2.85108224761714	5.70461369184668	4.48087137766467	4.118357488051	6.67229734739183	5.83117510906175	-0.763125209195927	9.16198381569132	4.80967092388837	7.53663558465881	80	1	2
179	1.37677226705806	1	7	4.17398340881203	4.53534351262718	4.35490357624874	2.69570404566318	5.39272562239674	3.28850493238602	7	3.56868667814751	7	2.60310141250492	6.27933749031351	2.35478321982952	5.23675484368325	2.44525820254334	6.14540745633746	6.08789717433261	5.90082957484977	4.72422408254723	5.64292653101894	3.67718319221163	6.14856289105619	4.87251973055878	9.01088553995126	0.642968319058878	3.89854774459968	2.70591697735707	7.89540452039158	10.3980815386824	4.76237175361346	6.2571995703273	2.51495376214191	0.905219787974495	5.25185831630981	2.83704465311305	-1.0755989936807	9.67602024405486	4.01571165621115	5.39927270638351	6.65474619168779	7.43791824546558	6.05150064865022	5.55499641564652	0.64248678653383	72.75	1	2
180	3.71577436298035	4.24100036940175	5.96037549610095	6.68589541887868	6.8390231089428	4.22277482926646	5.68924008354603	5.70657097041671	6.68273650806625	2.38206529131305	5.43441005103092	3.77538926958261	3.96325695996629	1	7	6.21334711197119	3.33918178217359	7	3.84331281173486	6.6960505448116	4.8209575026589	5.73563373581932	5.6331851132821	3.78737840113431	9.01704194177641	8.54440989299601	9.61949577232481	7.10826851973654	2.09564703713256	4.23179284728017	11.314969783202	-8.51246076365389	3.34421953983059	1.72365638408911	7.75790001249394	9.17347867237815	8.19595973167958	-0.549465155850691	5.60248193761812	4.49712697748816	7.78975729331101	8.93069442042287	0.962950296158048	2.41828920397132	5.48386268272266	5.93039703706516	71.5	1	2
181	3.91396698761888	3.24114223689523	5.88681885521411	4.62436079495546	5.28475396430915	6.39641280085532	3.5296487255968	2.75354291611182	4.4963482326008	5.83807731042243	1	5.16744796860951	6.26399544758532	3.65846327321093	3.79037263843376	6.15260255506572	1.96213377768458	4.58430056016181	2.54796141639825	7	1.76347154456964	1	5.17706497306305	5.04681412562099	2.64920263385262	11.2460564547424	8.89583646972645	2.91638829000753	4.78755158068282	3.93027023431254	4.79841680903118	1.07203976333179	-0.400897221894268	-0.0205541633885845	-0.655211262143671	7.6071067129733	-5.31389778986776	3.92564841052972	0.975865256402651	4.11567502246083	2.62163875825115	6.9651048099971	-0.929582237212238	3.78019620785002	2.05403022966086	0.407181422540741	83.25	1	2
182	6.40964039445466	1.32791087138446	2.40991436318676	1.95758930998544	1.80448575773708	3.60486739538166	2.64480811711097	6.79201487785318	7	3.41804135380053	1.53994558080869	1	4.60719195213517	6.03529394244661	5.02846894584966	6.82305890938991	5.57262868608189	4.92100502232336	1	5.81395109415898	5.90578815358091	5.5717323120787	3.95715642087895	2.12488508717888	1.72783858616158	5.77392546541352	5.79147272256021	1.01106085984008	3.57283114611276	4.85157232632839	4.27187175384492	6.37858013017959	15.0293840719667	7.28284299375284	2.02223090414196	4.72778768761851	5.22795389089798	0.92723006500531	7.96219151494759	6.01755394935306	4.76983014041227	8.00296026848389	5.94797082211506	7.91055506170174	3.73414266775851	0.533808508023816	70	1	2
183	2.47881357220448	3.73888291761036	6.28842613694145	6.51165779025961	6.42579724623902	3.99826030082515	6.02160190382604	3.75134256474118	5.82411366861342	3.04859695375502	4.46319445204537	4.79874201314117	3.95556403250396	2.88489696661885	7	6.64969222505821	4.12622951958225	6.90882436158967	4.44667813945563	6.50360418070006	4.96286796222532	5.42394994951289	6.13667384247708	3.80616976212686	8.72409172587129	7.0872999634703	10.0220999762715	7.08770561552671	1.81786799725452	4.96158965629463	9.29343012314343	-7.4753779982883	4.30730474796424	6.92710378446116	0.328482755714027	9.02952671914259	2.45142586048018	3.22079808060514	4.61708828328401	5.67371880269702	3.43877779662285	8.4418320479779	1.33880404089519	8.96500000355372	5.38812240770564	6.08613470068477	60.75	1	2
184	2.16728580629115	3.13099292364457	5.67382823246101	4.49025652762398	5.83621227911916	7	3.96752770575577	3.54732837817242	1	6.58782472907064	1	4.84631477877286	4.8655866559219	3.38411714875675	4.45531803410443	5.28309123996141	6.15041412810995	5.88346962518716	4.04323642653531	6.92368878844513	1	1.98930056645329	1.62389164937908	5.76717910888586	3.2286901979438	11.0808146409494	8.04744275123587	4.19808881799685	4.06581895323113	2.95346024142683	9.3068642137425	-1.56029921612617	0.785621801869022	-2.73709981229893	4.36771257570757	3.94887840273946	7.15540183590993	1.13990911108439	-0.260872546003891	8.20721782118494	3.90567563941124	1.01125500899814	6.24960661458935	6.30983687254363	7.33455540189507	-0.0769255553502313	69.5	1	2
185	1.2995168105359	7	5.58915951648574	4.2592079472544	6.43258207291305	4.06406821815581	2.3793044083735	1	1.85059559817862	4.8723859382601	1.72900051232128	4.20794273431781	2.19257345032364	6.9629784857687	5.47758966427761	5.24762078868903	6.41707407956193	4.84250188287947	1.24013346158136	1.59917251466551	2.85850952299398	4.83502144009687	5.45827995449898	4.55241373722782	7.02520213228421	10.9476763591429	8.69170015181723	6.6736022563566	7.35817704886195	-1.96858752043786	-2.09346973895608	-7.93679495715512	2.90536447510517	3.97729190989961	-2.90976595267379	14.5811871921156	6.40606220087279	-2.12245008618141	7.52380657735066	6.4852695489804	1.29503646858503	7.00911902664436	7.25326032012207	10.8687029322031	6.12102527850846	8.43534118762822	75.25	1	2
186	1.93736579922209	2.43014601327284	5.99292528484847	6.6905710429493	5.26938782360231	4.79547193282262	4.09897102215996	3.86161740632197	5.77129323462954	5.49158794986899	5.3081577628729	2.72855437527726	7	2.23678285979914	5.78234951582011	6.37335568351487	2.41366403746538	2.94049502710058	1.84579083385879	1.94673406443734	1	2.80912253761928	4.54645405312689	5.75346232093144	5.27328151504383	8.66351983888912	7.86278697697241	3.43350886916781	4.19797652136152	4.51216518626546	13.7527392695212	2.887093647032	2.57979999065764	4.4126221225295	9.68264327348635	6.66735327160728	-0.0285259808741852	9.74237581974065	3.76814634691759	-0.850793308172275	10.3877496334289	6.912021038375	0.714822020661762	6.36302179102324	2.49546029279354	-0.0650091418499956	58	1	2
[truncated: 5 more columns]
