# Supplementary material for: How Are Mate Preferences Linked with Actual Mate Selection? Tests of Mate Preference Integration Algorithms Using Computer Simulations and Actual Mating Couples
Source: PLoS One. 2016 Jun 8;11(6):e0156078. doi: 10.1371/journal.pone.0156078 (PMC4898694; doi:10.1371/journal.pone.0156078)
Supplement: S3 Data — Long-term couple and agent-based model data analyzed in Study 4. (ZIP) [file pone.0156078.s003.zip › S11/Aspiration Model Data/Aspiration Couple Population 01162016 081829.csv]

	trait1	trait2	trait3	trait4	trait5	trait6	trait7	trait8	trait9	trait10	trait11	trait12	trait13	trait14	trait15	trait16	trait17	trait18	trait19	trait20	trait21	trait22	trait23	preference1	preference2	preference3	preference4	preference5	preference6	preference7	preference8	preference9	preference10	preference11	preference12	preference13	preference14	preference15	preference16	preference17	preference18	preference19	preference20	preference21	preference22	preference23	fitpoints	sex	algorithm
1	5.23759178255243	7	1.99486232683955	5.68974213854524	2.66148454599493	1	5.97269471716231	5.44936475765782	4.48436015913736	1	6.65616903600858	2.40938197279909	2.84209386572431	3.48857980928662	2.02906697772963	1.43293229239	1.38573952299406	2.39493084041839	2.21238320801648	5.70369274053543	1.76168108744692	2.60866186160338	3.21883427545869	0.242226204498419	0.212056077295076	12.0241289720752	9.01707527414096	4.70005826369787	-0.421991040961745	3.94977014115781	3.61634041610406	5.18131037939883	6.62101820143325	6.26665280384498	5.04825317620511	-2.90535845326297	2.60729105186884	7.00261199455334	1.48293202384784	8.98232508594922	4.87700413936441	5.19358121834429	9.557862625212	6.13225211203385	3.88998316642562	-0.94962676908975	82	0	2
2	6.43285426422503	6.05401191906509	4.02915699690633	6.61735199008025	1	3.64003478067644	5.78482889101277	6.07640401411266	3.33853520031487	1.19076257253244	5.69328574056853	1.86032613254346	5.86508621735528	5.15966102055171	1.37768801877444	3.83425393444024	6.13797562574335	3.60075646311319	4.37115691261473	4.22144334879719	4.708857109892	5.60368809159435	1	1.56118961104646	0.0968931616690337	11.0697177592229	10.5304050152978	2.92657449628118	2.18050743167383	2.62274514487429	5.11660834281203	8.78379588403196	2.76674911974813	2.61899177311371	6.02392072177609	-0.0418039454222345	4.97340635868715	8.17088726961116	3.16558868727689	12.9696700615349	7.12338457035925	-2.19774263517777	2.52467151376676	4.11162472099485	5.70655789073578	1.37566333158427	80.75	0	2
3	3.42823555412313	4.85556301785131	5.8126031911157	5.82666888471192	1	5.88883217480225	4.8210997853981	2.31532287237356	1.08024456426749	6.40638550023227	5.33252797340834	3.17813949638478	6.4563438146283	6.44326701303322	6.13420864457388	6.04110441450229	7	7	3.7340061578537	3.95683136385708	3.90186940413689	1.55043302913172	5.01186487178665	-2.82511734091559	-2.36378883416189	8.72902447730961	8.61842324945497	2.0424252954715	6.5218732648227	4.4199018840285	5.12834379039315	8.79709782687966	3.26382518871789	7.04561769860236	-1.23578518258032	0.50101589780919	-1.94710599176987	7.88718852401298	6.35615925966572	4.35220741344545	7.24636677838186	8.52077221652231	10.1499612701124	-1.2397874268837	-0.693329352717075	0.983216836173454	100.5	0	2
4	1.3854631558319	4.86296590184726	3.48814747432313	6.54834925257732	1.15842081271644	3.47798478548342	1.58576679429232	7	1.66556644971267	5.27679888115125	6.65069617716317	2.8353933429814	6.53401271208479	4.30842720277236	2.17836940826928	2.56040139180456	2.58988943355576	3.08793849469065	5.28854020550056	5.50558200143275	2.02303723945972	1	6.70402619751559	-4.9528641262691	1.42832330306764	2.90315387269858	5.92914082418778	10.5148222151997	2.218112451447	8.12404026391488	7.80769924081807	5.44575215201877	5.27674402040893	5.07899201083623	-1.91652571440556	4.95364558561003	3.64603336523298	7.7102549651967	4.64422386638702	5.76801872911	0.446182807306078	3.79427576365346	9.31258259978004	-0.0112954942544153	3.11369412886197	3.91740184696279	106.25	0	2
5	1.12641232907912	6.59775068609325	3.3187019246656	4.96815703346737	3.2542225003964	1.69927387947628	3.85564018028281	5.79663343798923	6.17686959044552	7	3.5650627678996	3.29905689543369	1.93515483064331	4.3520937153686	1.51140335666114	5.00127504729085	6.70617496506691	3.67404860833674	5.27984824808314	4.46512370725336	7	5.73442662097817	2.46813720138692	-4.72505512473829	0.240351516621964	4.79661538209768	7.13423504522602	5.69005820704791	3.44604115021326	2.0747626387603	10.532084419002	7.75881780379177	9.30083792559715	7.99409837363678	0.430300805358151	5.79344433698582	3.07317949463302	5.75335146643479	4.73940426278455	5.34521167634718	5.43522650762188	0.483955702467303	5.73584631041263	-1.54505466427219	2.92445490558307	0.754404417904559	92	0	2
6	3.1736045774084	7	3.35397491462659	7	1	6.13945519198692	5.96364988925091	6.73590889216702	2.32263482522145	1	5.44774712910052	2.17127117476237	1.18470177032901	7	2.61590916035684	4.2562997344667	5.64578241123711	4.48870943252366	3.51493651895569	5.97453770515357	1.95310890014713	5.22000374992757	4.84127621498557	-1.32126028971276	8.96451812028832	4.15580153385343	10.687302854105	0.149818209190968	-1.44103488235746	9.37529948976416	3.34247138840711	7.49327238177586	3.93938300958908	5.63595988492344	1.41381955031416	8.51615356417361	2.11857337802799	8.98635755439036	3.9837908300902	4.27177806707493	5.17371448024233	-1.03598669473383	5.53898249998385	3.17988574876561	6.45864663042571	-0.525493315846395	104.75	0	2
7	5.05213983599443	5.53396731597687	2.88139208401681	7	4.02327270518087	1.00191750195224	2.61819138722744	4.34025539957908	1.7865850929769	5.96132233830376	3.32598834651726	2.40284954970891	3.73523280517862	1.803966379357	7	6.18318005389408	6.35540833964171	2.01717295006089	1	5.31809651010864	3.00295831651733	1.02193499730155	1.81087459480142	0.297550302869593	1.03874839481558	12.3824974322424	5.220194065106	1.96539820333747	7.8934665233695	0.074883549664811	4.64281929134569	8.11408676194218	7.4689700568881	1.11057095790379	2.89664003109421	-0.866104077592683	1.6356696080429	3.49764445866051	-0.801337990077472	-1.17823235075452	4.28136779347676	-0.121468666423437	3.8666220720645	4.87902836931389	2.19057203936238	1.54733945456409	85.5	0	2
8	1	5.02031070824049	3.47163162974954	6.07802413590462	3.96570931650603	3.93324871102362	5.7893140155397	1	1	4.56086590652172	2.10321940016267	6.4414260133008	4.43560775059932	3.11360266191488	3.97487901172228	2.89057240166987	1	1.57853645178594	1	5.66085464107748	1.23336420969065	2.54599159853187	3.38518520016119	-3.46162567599734	0.38622167565871	6.67645778497295	5.60516058321267	5.86730090457338	11.6828100079301	8.60144131577516	7.08311398449203	3.87098466321241	-0.514078389514266	0.251002788239112	-1.24901628030935	-2.51571824827942	3.1459909491515	0.407210087153201	3.55837583826131	2.36145767358624	7.21447525970553	9.91275739514723	4.4401987034009	-1.12974501381769	2.3030611611073	3.14972684695066	100.25	0	2
9	1.62806088474259	5.85828681810941	4.48815653862694	7	1.20220803999013	3.87612043617369	3.77300482627086	5.25721666754537	1	1	3.79863854706372	2.27707838060431	6.7718726621195	1.46903407132352	5.23181987768777	2.82153373497798	3.82246611326039	5.57193992200348	4.47856163398685	2.14059389306197	1.64116284895807	1	7	-3.71598297606869	1.73393947367915	2.52579583363214	4.42319641804083	10.8840706770473	0.390996076653697	1.65562149080884	4.73448084213595	9.2114875024487	5.1980343154387	1.55158201574731	3.46066758468007	-1.66487383885645	-0.18510954873172	4.96918245346368	1.9966828853075	11.7805268141245	8.29518344555985	4.04375273197471	3.98097340580035	1.86534600033782	2.36860363312875	0.367838012558661	88	0	2
10	3.36259870233431	6.41599184797391	2.20824102621564	1.32730746883513	3.06913974172903	4.12934200837125	3.87049287789532	4.91711212902639	1.53143072525363	4.90042696770657	6.35802276090065	6.58186983639605	3.27054003493809	7	6.42952330870498	1	2.79870811493769	5.79236240525336	6.78294746181924	6.22326984135284	1.7703313634095	5.64269857368557	3.97417800935297	-0.482627131717761	2.49184687388861	-0.919301794697464	7.10126312782146	4.77016282385207	2.24262974067197	2.18812584952121	7.50417126717423	3.08953412874817	6.76625655714717	7.44700390652532	2.78527999382688	-1.47277274618659	4.26940606165938	4.41415571058026	4.85668342429662	5.95667915320742	-2.28833429180413	2.27350526873423	8.14814668007148	-2.58188442873378	7.1703876881191	3.75443392403733	91.75	0	2
11	1	3.76707267216674	3.50540536000894	6.76235732113957	2.35285732405564	2.85502816282859	6.47736724550494	2.77313392130747	4.93317810915245	5.27096210376979	3.6059895241006	5.46942675241387	5.25010275933058	1.25343613852624	1	3.74285758354581	2.51897874967922	1.41469326593908	2.95228927329152	6.78894744023102	4.14927997141659	3.4424927606429	5.83929914133548	-3.21316930516929	2.75223913686574	2.62913180298293	3.05968717980138	8.47873233324484	8.76750647491098	0.218034809770486	11.6370355373473	7.16987850621873	4.98031198568346	5.72711867566138	4.67241258455541	-3.53614495738666	0.0282085384690227	8.16466239618861	3.9292230122992	0.109504770942195	-1.46458462447338	5.64240915661447	6.32509474917076	6.86620605836678	4.80791316185149	-1.38627030941542	75.5	0	2
12	4.12642703491138	5.67546754979682	1	1.60758929677816	3.36412909619622	4.32597824612028	5.41615485376939	6.81937656466769	1	7	1	3.44503751201007	1.00706179338376	5.80734781147011	2.69419612144253	5.66709367827585	4.25682389870602	7	4.9038905114884	6.43793856472053	3.64785855067597	6.95919879116391	1	-1.74412796756345	3.0827421359602	2.56659318549908	8.43440834243369	7.30411063875661	1.2777238185818	5.65858106195992	1.17283184320637	1.39454031728184	3.7380691562067	-6.83919645804689	6.13265837324247	-2.21876969331113	10.7157292516254	2.88664012773805	7.13856269530319	2.28298472750679	0.519256693006827	7.6071894512399	6.37991116526002	5.23339869535237	4.46835395611273	-2.25016697231965	116.25	0	2
13	2.35467567578279	2.85241428324054	3.81482205600057	4.62490600162152	2.65407490004209	4.30724340813479	2.86924912928662	6.47042654923416	4.48619082350976	6.52834879433279	6.44335233845271	5.56991330654662	1.6292556602051	1.28559895447386	1	4.4217425681991	6.52931120620523	5.04510035871158	2.35051820262238	5.24069214826299	5.06628344166335	1.14340470491584	4.36757358598426	-3.13628558533642	11.4473030826101	7.0516382379241	4.58176382664801	3.9583578001437	5.82880860228579	3.42409138018812	6.34332421766625	7.3652318843455	2.01649991848158	1.0981276420817	0.575356189525234	-4.31092415476139	9.59952903525025	3.40952783142254	4.65885933662664	8.42929563323662	5.62849757324654	0.134272403164792	1.81056893675084	6.55377816022792	5.25429449950132	2.74136834595626	76	0	2
14	1.41174188746178	3.1567594712685	6.14539384850688	5.66138646560885	1.11475508235055	1.5846407844233	2.51882720053285	4.56846741065221	1	2.02467155886209	6.36046349612901	5.11631639749309	5.77357744770228	1.42726546671722	1.94925199975902	3.47558113203429	3.00978050360186	4.77634987045389	1	3.49861854107577	3.3232224660909	1.80008124199069	3.03141257060508	-0.118462219127968	7.43306851981227	4.81400133610328	8.00165523607278	1.62867272304839	1.98180350755498	5.26470352970312	3.43444820437208	5.63190938694208	1.59803949110422	5.22714226410629	3.79714465812617	-2.74002354832485	-0.265385842368957	1.71528198121812	5.44378921972947	5.66159623206909	2.10999576026973	4.1308954623955	6.28180807236545	4.14155401438495	1.50494448409131	2.56332198853716	92.75	0	2
15	3.46580245322266	6.5880421849275	4.69082882321101	1	4.44342475927895	6.12772384781351	5.62742768457672	7	2.7439892566598	1.75996477025475	6.27155011091856	1.51748861724964	6.47728312966234	1	1.68783949518421	1.00756140415068	3.02346635677385	1	1	7	1	2.05565363272219	3.83144570100333	6.09476421698698	0.904849618423835	0.114687012714864	6.95500991238869	3.39300962362333	2.1111757717926	3.63957756885354	8.53527120499273	-1.1404790378292	5.56152218280522	3.67123762582281	1.02120372570007	2.60699067789523	-1.09013499925784	-0.671402436699563	1.69792994210773	8.2605624361881	3.40660281338333	6.75306244301621	13.384711602801	0.615606115840033	7.82570953451404	5.32368576300122	91.5	0	2
16	4.06150321562632	3.50129802324101	3.03530076568277	1.96065766189976	1.68497983615632	7	6.01153030587833	4.41609576899418	1.21763546490122	4.75161645935857	6.63672979534535	7	5.5848311648809	5.82691463595124	7	4.30574839970344	6.01627485343454	5.5659391494281	5.37282364843916	5.0623771501642	1	4.77002329447762	4.69836913197853	3.20282109916838	9.33301309742527	4.99325347218502	7.8260070858369	10.812646837115	-0.557692309316947	-0.131489005446008	7.05320125266142	-1.69373784529773	4.66153515416475	-0.222232991967124	3.2048757485856	-1.16855756930412	1.31989889663922	3.61207480878797	5.4612446285378	6.82446810234229	7.25667706824637	3.19370439795189	7.08307287087862	0.4527976012585	3.2276265448278	0.674481805917054	89.25	0	2
17	1.74814108995716	3.53720660456238	2.41039599248782	5.87524150489143	2.26299295266185	4.69181610589256	4.13821724563945	6.57923278756433	1.41259691204311	5.07181869521795	1.38780466122172	5.68256563000854	7	6.38930006525132	1.06630188739666	3.80406672123842	4.97976197427875	2.77133595837583	1.31004023648495	2.29991105456712	1.7540411011439	5.50045198438428	3.92208100385507	-6.9662730071523	3.77552445724826	13.5571165909442	9.72142713029194	4.84459315629298	5.7996476474773	3.29247357053514	5.12881582868188	5.64853038843314	-3.82289566167758	4.27954407297095	6.27612203131816	1.70675934465164	4.32368593631222	-2.05651165703521	4.24509491703826	9.62291266956001	0.954105056276326	-0.849399985172781	8.04061333928777	1.37029650349222	8.01520054428955	1.27711911157901	94	0	2
18	5.21620974203804	5.83257039190129	1	1	5.24272118349568	7	5.73430251095714	1.05591519735114	6.11178150770969	5.79784507274832	1.92963537544728	5.67300147153685	3.31699341622016	1	6.23281968461668	6.38541049936978	4.20604292137616	1.00286668498264	7	3.86915544441168	1.91178924029745	2.53188484963501	1	-0.167869805478219	2.87854406222479	6.53952732701003	6.80289272592115	6.83332941828742	4.46855035689677	4.37983762279995	3.34374346622397	-2.60619010452553	7.21308534675215	6.34226368889923	5.36481870467489	0.726927263415311	-0.194962753602533	1.82307448733737	0.98097027729599	9.63959965780779	5.67753232141804	1.51552146835866	2.99520775249524	6.07088243140663	4.39250909370562	3.79794304462232	84.75	0	2
19	1.54041233606933	7	1	4.42300948213047	1.58511845330577	7	3.41305106373529	5.60548052391431	5.90362203939927	3.81683816462761	4.27569079580513	1.92821459167192	6.94949307758055	6.2089099590778	2.95769297708256	3.46015162970989	3.02650284605717	7	4.1516288457911	6.10066516768833	2.95020136939671	1.67216609444276	4.8540914025373	-2.87343643902543	0.161941606174955	4.89082817811806	2.38246906849862	6.43156521922433	2.91660610329601	7.60416806545512	7.67645390548703	5.71759564053952	-0.164355330187334	-1.1888882290019	1.28334184854249	-2.18574313155421	1.59334230400243	-0.843986113339477	2.42956234396911	-2.26897372231087	-0.966070070966133	3.45729117506514	1.92105538384031	1.27976487093271	5.17690646229997	5.76348420468449	100.5	0	2
20	7	4.1033034613238	3.95981259587367	1	1.9169207884659	3.33993539497127	5.99004721913111	3.78303464191793	3.15587471788219	1.92260033697752	1	4.63941813190024	3.8331621514775	4.02727846262693	1.10523080938189	1.93636021300541	6.40892724870286	5.56278550040775	2.929050967734	5.51565350589377	1.79255431589328	5.7047321373627	7	-2.68467569719723	-0.883677758061781	6.17932642025092	11.1087579577777	6.62809388531602	5.5031653642809	7.4688625924632	4.55546505095643	6.88201130990321	0.588599703600004	5.18749994692716	1.90969414917145	-3.61749301093924	6.2640023651709	-3.61229458508099	1.15701974968736	4.18530595960828	6.64356086856246	0.494866545396176	8.89713169018968	0.317790483963467	7.53886301120135	2.64822797894563	100.25	0	2
21	4.82947532202021	5.90225350899067	4.86657670786049	1	1	5.4337305719615	2.85066414118854	4.66484484546832	1.22972567213464	6.60664455758089	5.9164521008895	3.34385122826321	1.52496904994509	1.36934207847387	1.02846684356727	4.55631314716373	4.37872973889068	3.13725058279599	5.3349892099689	5.78795594660317	1	1.63255764453957	2.78428481152967	-4.44856485675793	0.87316475676482	6.50531247976556	11.4910160144939	5.55591303093124	2.96451315261647	-0.248263566806416	4.34911224820842	-0.612103343650055	6.74300718783316	-5.97746647016213	8.08763938232862	-1.06415351929211	2.92633529686269	7.02460158725786	1.67870472794981	10.9899253780579	-0.0319580519230851	0.237741010365464	6.71863475918447	0.692723784144104	1.99952710908612	2.28526703822355	100	0	2
22	1.36407510402748	4.4701873568056	2.45177921109164	6.97568773758884	1.21795212180348	5.326783291316	5.61631535083233	4.56113979210211	5.36330257746085	4.41477845903194	3.61498592258659	1.62663520385929	1.2586051168972	3.03387336817976	1.11795219944575	1	1	2.11629748791201	2.38387661194256	6.30966795846609	1.72003650110641	1	2.45108052587753	-2.3635023768917	0.677338085629542	2.54532847822053	6.34755055659438	10.1967903655064	11.2258942740448	7.19969126116301	11.4811036671279	0.317093036955642	10.8229244852095	0.674043401671333	5.10500179794906	4.30585056062319	4.34530310081809	-0.977083445245156	4.63372115192182	12.820936435582	6.5765203971626	0.209855918313652	1.27413471402552	4.84716322375143	8.79731825292075	4.79670031029848	93.75	0	2
23	1.1747507960291	4.2184851176228	3.2216264010949	3.23376741307039	2.64356274928282	5.26835404324726	4.08635396224545	5.63193131574451	4.20898792524196	3.05480823470585	6.2398929833969	6.66783496355828	3.46014114959464	1.73949098004021	1.30520922030838	1.50561158009928	3.92558863791701	2.58277370424014	6.68765185774073	2.88472665654308	2.31054758877802	3.23174013036394	1.77717343069712	2.59733051365028	1.48011108277416	1.48784551939501	8.7410908759819	3.83029452159641	4.550778828333	1.51781359636891	6.76012092555569	4.71598906724015	7.59111841281138	6.15486398119126	4.1738905047321	1.19194107464554	2.1121585650521	5.83984459856637	1.91679013554408	10.3201116818368	-2.40079454887096	4.03140496867169	4.69479997923903	-1.52503772616544	6.7195214341665	1.21530940465028	89.5	0	2
24	4.7039929126202	5.51566279045711	2.18482646615429	1.12903332676932	5.04255426790033	3.96528353897959	6.17680448859485	3.20199394578561	2.6371865427695	4.94502908865522	1.54189850356854	4.2750876413666	6.20189582694376	6.83118593123486	2.96089565972329	1.33770827329166	6.69086605065375	3.24168812176125	3.9149555294378	2.55158916983778	3.42220145265857	3.72845398378547	4.33570002253385	0.223904637171565	3.57845430671828	2.94060795277518	6.74829774821037	7.43573044001329	0.439006002850005	4.99548520609945	10.0644949191601	3.03188938661937	3.72558758963735	5.8288066332571	2.50537454552154	-1.37850754953672	6.76663793354002	4.62033800432497	1.10132777098129	13.0565964290551	8.64698484627737	2.39396048298007	5.23312815479289	-3.59103426430694	7.11940925655056	1.13448243566006	90.25	0	2
25	2.75474933508155	5.85281814418595	4.81262867869326	3.42308140971679	1.40160063314961	4.56623993863539	1.36907566104561	4.98877818814158	5.57866524752963	1	1	1.69700185913817	3.95407373213611	4.64107463836124	2.1752018727025	1.262254009597	1.35269536948506	6.25291872032512	6.07719688788337	3.86653881917303	2.24457643690271	5.51279516639672	3.46277865489991	4.36104704360059	10.1078794885807	4.89673363958995	6.80915152502715	9.92850319330823	1.23003523385621	5.6145093169397	4.29305621046258	-5.22844249992169	-3.08664692171572	7.29025538883495	2.62577349398854	7.79047088429	4.20817270363648	3.83816990368791	1.06576366065961	-0.107510683985706	7.30224820975348	-3.26375976013189	2.56305872653726	1.23706005351704	8.62663239412914	0.682851196995927	95	0	2
26	4.92375675987282	6.09699024060314	4.12335757329841	1	1.81019522977025	7	5.6325545358576	5.78217048938754	3.51641517589919	1	1.28275272498108	2.8623390395316	5.51491611005487	3.52041951614608	1.70335849747566	2.77060461051711	2.81158604148216	6.78821938662944	4.93388835030095	6.02358878231142	2.61438411218381	2.16852128750371	3.01545173456763	-0.359655089067286	2.05344615399419	10.5961171311448	9.43529048989758	1.85204294444623	2.77063221815719	3.91697452782882	11.8437874333382	8.96044638077485	3.25419401475458	5.26352778293612	1.52269507955484	3.02008053094931	7.16123468283875	5.35864338089741	4.49088661189499	10.9321565786732	8.751655403616	-0.0758031023676175	7.63260396268753	4.21879018933356	6.70194416746632	6.05137769916508	85.75	0	2
27	3.98360317305663	5.97271070224667	1	5.46425965799121	1.45370853957571	5.67187543774498	2.63984175870285	1	3.97404970980834	4.55961167619743	1	2.76170853981721	1.4697160259727	6.62398864036271	2.94317798006502	1	2.18713013174872	2.08505390522684	2.5273197622926	5.56864684356108	3.45891191199116	6.90397175470421	1	-0.229907632373302	6.71769162320019	2.5838521087221	10.8856139465304	-0.890510011646763	1.11024506150232	4.6468508720948	7.67231015824907	7.00237566799219	4.66593122804274	-3.53795892808675	0.852206101764579	-1.77561909641006	9.10483800127283	1.84969397066687	0.147405818875042	-0.555487731893814	7.63454104723485	5.55648849754827	8.14620743099534	0.749363617917243	2.24972960661924	3.02623218593322	88.5	0	2
28	1	6.64995979109057	3.9437133741373	2.10497473112662	1.05708484210717	4.02708752239048	4.10296800074414	6.50729955222856	1.29964600468437	7	1	1.80177527352897	2.98658625294241	6.75424163879362	6.45794370038331	3.23286426897507	2.32098564284311	5.66281668958123	4.88168848772381	4.12885483182994	1.01993480064391	3.7579127398132	1.90334481144665	3.87943626081925	8.30158560647349	4.77753099623646	7.34337080642994	10.6559955542337	1.92788111695627	3.70684365306801	-1.92573530430443	0.0530694378238539	2.20094190143976	4.96739061844574	4.08179606454485	-5.12968696235054	2.00193498754817	6.99261677187674	5.05580424716116	4.54285985829059	1.84783358066917	2.73744085130118	4.91905980298978	0.59232885073937	6.49348185555671	3.35111729858079	78.25	0	2
29	1.08713888418292	6.32449116870293	4.18114890935086	5.92678777612439	2.7231577458703	1	2.34749462841646	6.13454344968847	6.60215329926524	4.60237943690122	1	2.67623988865352	2.11031634053872	3.97316436476274	1.59202221513156	4.68884172443965	5.20726802832706	4.04134822270261	4.35851751054573	3.99829636109305	6.43899372108308	1.89067384423374	2.72521088464015	-4.83133585603371	-0.418878351110671	5.48845801593359	7.78339000083619	6.39172835950357	2.9378424883843	0.394181885089645	10.9017437745367	7.91688939413704	5.89259933603604	1.08737129999218	2.48985424588219	5.00675675079799	4.43614524438215	3.51419260541047	2.67362941059593	11.0290665162758	1.86867194806669	1.20630927928337	5.3519208955792	-1.69720293143455	3.7504053283726	4.76741807900974	99	0	2
30	1.64302748110219	7	4.04286040233312	1.45529983704169	2.8938461274365	7	3.69244520423981	2.79792523999757	5.56079116428285	7	1	6.19472651122262	6.83601615089237	7	2.36159164011236	5.0087706534207	1.84275326698099	3.32215337391263	7	6.82057311750418	5.63237444083657	5.85822516646283	5.16133857306636	0.604678314010212	1.84632542085085	1.07867355140535	8.67060522522174	4.45819314611775	-3.04412496018225	4.36749706287362	6.74467556354727	11.0679581575498	7.61914821002674	-0.784677505611699	6.84450236655835	-0.424571949436449	6.42129979566714	-0.939152272627231	6.18100615711963	14.3353656830004	-0.534498366352871	-2.49271585966112	11.0231027539838	2.28770098259674	2.52651458140006	5.55309871167742	74.75	0	2
31	1.3269245857098	6.01313096067006	4.20002809767616	4.50504519823278	1.68768919994905	6.61594403864325	3.25863104144307	1.14026055313816	6.47317344920673	5.17667691543881	1.70325963484616	6.71997748961825	6.54348489424708	2.71125156497692	2.98078334128105	1.25025415339172	6.03480884184025	4.17159264734848	2.47923363366916	6.02769804744259	1	3.06644963541426	5.08761245433708	-3.72899918023813	-0.70098281669241	7.0685162838577	8.13780002513456	6.4557754858937	-1.50420181226872	3.44703201825627	8.09084228280567	7.13032937947918	8.93470763612742	10.3213372837377	5.04243290623556	-2.16188121039843	12.3334678145087	-4.08006567514974	2.05120861747323	10.3401962808217	10.3636121318786	-1.36700759598544	6.0764568929581	7.5441609871273	1.87619460504891	4.98679636092018	93.5	0	2
32	2.06591751752963	1.66709776266075	4.69008881531441	2.51866547368837	3.15485055922892	5.00726787868231	3.40557162293452	6.13757457531373	2.02045020051264	4.59648473304403	5.93701198769433	5.00815901935728	5.71324941374289	3.39824418457455	1	2.75361941360399	2.03483190244895	6.53738178779844	3.41328410379034	6.47851161748565	2.19266080778496	5.46011210041638	2.39165487297002	-4.32210872901137	-3.21261108024789	8.67927013102941	6.50514687014485	2.36407035721931	4.16628568383327	9.01609567264729	5.53089665220886	-1.73778611237177	9.28202294977434	4.62332543913874	-0.153829897233902	2.71657075293394	-1.30671477505927	7.31121827613897	5.12516025170937	10.0235380466729	7.6127297823899	0.715062585702188	9.55570001872257	-1.22874366731949	3.16398669248967	3.47523099898723	81.25	0	2
33	1.15306032864028	5.12767603520842	3.04967201153105	6.50016290959899	1	6.38149214126278	3.82608554394055	5.58575638141138	1.32705417814256	5.6629670614293	5.08243462904508	1.30729805944552	1.2852378770061	4.99716294968132	3.49508322034634	6.17467120456181	3.56597980874782	2.79693463768031	6.26318716777408	5.567154175742	1	1	1.03792326101989	-3.9162227562355	2.03623518395098	3.73301209682712	6.76885381627146	9.92881753742054	0.985542525457003	7.16025171612373	11.3394860520123	8.98537615469828	10.9546326586897	5.96256375558454	-1.64262375519144	-2.4054685427514	11.8816651463383	3.06591401110654	5.15324946124503	9.75029105878208	7.11676483368229	7.12725449955376	2.01414004225605	3.50428264669158	9.63298626433725	4.13723442205017	106	0	2
34	3.57372353993952	6.01274177820983	3.6102776048453	4.80222169388825	3.4804624931681	2.21649033303544	2.24433483022939	4.70247588765679	5.03005495397705	2.28950966040133	1.69685919902782	1.47335078053276	6.22842422986188	2.87725168990445	6.96434690473599	5.42124751455785	2.75558393929824	2.28819007009384	3.63168718785378	3.70457614944516	3.28496307634577	3.43005806901459	4.55057933886818	-0.0144905480521036	1.84141718931111	12.1534723117661	9.4157049892831	4.0782764628224	5.79360792574699	9.9050713773908	11.3759548716671	6.27289283177854	8.59697898070393	5.80897692801399	4.36162479452094	2.00215216404303	3.0921781338445	0.798096140607539	4.87680442259395	14.0662115980707	0.142587074687005	4.7068669904398	4.13287145706845	5.65933955847232	1.74343090173239	-1.17928803071229	76.75	0	2
35	3.83658996428985	6.40656928997966	1	6.03556708714179	2.49896157542674	6.21399747070892	6.32851716525492	1	1.08501728571227	3.58675697802749	1.85992728930944	1.91113492210183	7	2.23938702526411	1.14877068954779	6.2777039977434	1.25381446220547	6.2105461853996	1	4.57028463716652	3.44934069201103	1.2842956547682	6.48689456327847	-1.20961521610923	9.133089550992	4.26622140880109	10.6349495562548	-2.25436336219873	4.36350550223926	3.7016748387341	6.95731674808294	3.35601788155477	1.61597114863576	-0.450145186192067	0.710795497319917	9.52743658427688	2.69662734607865	3.03317796167437	3.02103333970274	5.34723760151127	-1.07761053410976	9.90327761013855	4.6532612048589	2.68907500380658	4.69805419103391	4.09908676136478	108.5	0	2
36	5.42195133025453	6.08570857101523	2.74698995132146	1	3.47090694082101	5.33306024321897	4.93918154532036	6.75487900709168	6.77271098033806	3.99374259827603	7	2.64636251460672	1.98804464685157	2.24553426733073	1.60581791139751	4.79740758341582	3.2780832396045	6.93516358268212	1.45683078121573	6.4887877832043	1	1	1.02541478364042	-2.42999392100817	2.93383347468349	4.53784716819135	8.51014077140374	7.52577060074057	0.999727179341637	8.11843886752142	9.9996210126767	1.2106501117814	3.65614278301186	7.37226133503236	7.10467212748988	-1.46043512519628	4.8624890064591	2.63563013138462	5.28791777472851	9.52354421299152	1.3824837580719	6.65475782135242	9.83787872182743	5.16877369752074	3.71553767936826	-0.80497584959346	110.25	0	2
37	1	5.55463700728679	4.08851171379273	6.88674938914549	1.75758154074365	1.6970956764719	6.8194135483128	6.4300989283951	1.79908796614554	5.31504827027256	2.26650545031757	1.20445935216931	7	7	1.31034386085863	6.58162553323491	5.75106182397859	5.28505354534919	2.24383505307419	4.66316916469185	6.6548174835017	1.7309743867396	4.31825015016459	-4.53079909119954	1.1670003346554	5.14989717095565	6.00219684015442	10.4786832717568	9.20781230876544	1.02001111572703	4.68286657694163	3.94569826522707	2.82031615064031	9.68021111930873	2.5322881517833	-1.19774851127483	12.6729069052545	5.59007752487707	4.66002141343022	9.60025269447457	1.29395385406268	-1.8267229254851	4.47895148902815	5.68158816763459	3.4734972080174	1.35478234093206	84	0	2
38	1	4.3446960167031	2.14561383424152	6.38726874177437	1	6.98970638452872	3.19866842145545	1.35851264196048	1	5.74328714096677	2.39190306058795	1	3.39380845307519	6.84611731431101	1.19215656266446	4.47547608114412	2.36637266744198	5.01718552459861	1.16573778897967	5.04822565254442	1.57609806248074	4.21676433283704	3.04289869795403	-3.55368960174796	0.733520350148789	3.18880493800686	6.00019442572594	10.707374854561	1.3133708888712	7.97464158487014	6.5644862609184	0.322918575646624	2.03030934671295	1.49066644180859	5.37896950182861	5.47173649012256	10.6503262449905	3.8012083728938	10.1148533190419	2.58050782432296	8.74347761185759	-0.261381180155774	10.3082650453243	2.25854139845635	8.55249360760027	3.23138653416609	70.75	0	2
39	1.40403569902089	5.72927269758608	3.77969667883002	6.28817818706787	3.55873984010754	5.38156118173925	2.9926600425567	3.48320052147871	2.73508455543459	4.72214041666585	1.49832661158102	1.87660964069343	2.93558399556115	5.34435689081281	2.87470033062279	2.19321866591285	3.77241200640519	4.08124952607327	4.40172564209048	3.8795149751214	1	1	6.47716669027328	-2.3055875947962	0.449252961820764	5.83917922134678	4.39699228930629	5.37504701956691	4.32682920456445	1.10783826766391	4.55877071751383	6.96622999357677	11.2046214061792	5.89143212626797	0.632189258466142	5.43152882319979	6.79195413416951	6.39389150484509	2.07856826620294	12.3718932375679	6.01068732736252	5.82334833607689	4.88914107085045	2.49658336501719	5.53482530722823	5.50189418019518	84.5	0	2
40	3.11955400278697	4.36232595257281	6.97168912736301	5.70969500719433	1	6.46146679113965	5.87372008775933	5.67279278612285	2.33618158208374	1	3.43288921481455	5.9945999979447	7	6.05802050830903	4.69945140562591	3.78615118048274	1	2.40821812420494	3.40706800699467	5.05838157812925	2.34362440160728	1.07006576594145	6.33753315217464	-2.48875163579349	-2.48204580909543	8.50533082167032	8.415595967257	2.16351078034833	5.28017470750817	6.12695604898143	4.95535923035309	8.91123607323625	-2.39365895711593	6.34452155688165	-1.5281547395742	-5.18718663522712	7.19371262195123	7.56098345745137	6.73403544272597	4.27098817703927	6.29626837469449	7.66795452056095	3.47728931068045	-2.33382258357489	3.15026621233458	0.0973791738915456	70.25	0	2
41	2.76139602802859	4.01220685478459	5.73992314443332	5.11153058923042	1	5.23755621013237	6.67382959124933	4.95287448186727	2.45446536428062	6.62994804996914	4.11984487188221	3.94295157560377	6.87234077903792	2.92705637670889	4.88458382472176	4.9845067858055	7	6.68912546084944	3.7775505226133	6.68507341049525	1.9260179954373	2.35428649873652	1.41516221090924	-2.96838938416884	-1.80858780307014	8.87302400794454	8.81257456289205	1.55551217959231	5.70691244664791	6.5809214765115	6.41301240333691	3.93112530602919	3.34317049334286	7.10590256470188	1.90403621605261	-0.464172078362879	-1.5513664608541	6.81409549261875	1.69243354749642	6.18410837295559	7.41260594874555	5.2074642740495	9.94352154095796	-0.266549292087871	-0.973145677926975	1.37084800076834	96	0	2
42	1.22998925731907	4.18121806118603	3.08413891491245	4.55453758774527	3.35492624197313	4.80875209438724	4.08114535236268	4.95348353249429	1.89551770842783	4.33531619028985	2.58128805641109	7	2.4303580500629	1	1	1.54745871363115	3.46600182346032	2.62051500512367	6.92378230913567	2.66216729302361	5.05798797287539	4.52185546303511	1	3.92280475790257	0.510036808262259	1.27117019306607	9.20972583925837	1.94448600110262	7.96787666182794	1.52046707648569	0.706120162791131	12.2871349137321	6.8754822197879	6.31390760144537	2.31093824681186	1.0528654282585	2.36082100390547	5.59547281151253	1.26483004167108	9.27509646084723	0.36987122507918	4.14214357597864	9.87720029574309	-0.464650924161059	5.54544962761498	0.911913814491131	87.75	0	2
43	3.20965574640927	5.89936737029856	4.22611767125522	1.12637178226733	3.70870803673123	5.88453259676804	6.56475720413195	7	6.50557652032675	1.29687795786726	5.56491638714938	2.24717024498483	1.95886760966899	1.03731146928515	1.91446993382679	2.69467947823747	1	1.50613737210539	4.16433709166174	6.96532716412462	1.82319495741205	1	7	4.74808699829287	1.52463248544614	0.215899759728894	6.83896760271887	2.18885360281539	1.87992844456328	2.75498779541362	7.22298334372025	-1.95799591122492	5.24823458543649	3.49082993510429	0.408243057325164	-3.25024563971398	-0.535407017326252	2.18193660140442	2.92701631531194	8.93149626241722	-3.40169430153826	7.00997466612037	6.06478324956333	3.64123625847862	5.90935066990748	5.92977215848096	87.5	0	2
44	1.44274717658163	3.92819218486865	1.65976603017747	5.79039312058027	1.56331536870858	4.11143029909228	3.25822361757185	6.28069430944647	6.50727635793988	6.9185575761367	5.78571843678219	2.29751914933349	4.96117860327896	3.9972454942233	1	4.03715625641161	1	1	1.56915614623148	7	1	5.13432355594684	1.47158612218108	-6.49878805168795	2.76902276001803	14.5227499246803	8.09285604998041	4.94420034754681	7.31683676276184	8.44029087396288	2.30219959645892	5.26725743517396	9.22237318850219	7.30340319884813	2.76729740326972	-2.22665490238939	-1.04691155849343	4.01585953694532	2.27276230186212	0.0726806115226517	0.809752740917923	7.29268262414552	9.26542614567754	0.838746793649311	5.25898937525796	2.03336333728262	93.25	0	2
45	2.81200256637289	2.96871568403377	1.40363537918048	2.12188339300483	6.136371209222	6.9178824149667	7	6.74980106041785	5.48665787452231	4.85061831899846	1.47883925347498	4.19243916925897	5.30527731827538	1.92821615936375	4.0214027462717	1	3.7390494924272	2.38935393423783	3.84259039208861	7	2.48388708334255	4.94206729946025	1.61219644283707	-4.70156344902978	-1.72426507750295	6.04329597683206	6.22200249846456	2.99011062495701	8.54740276619443	9.54296407572039	5.75658131370906	-1.2517799426911	2.07474903724292	4.17917105800553	6.71956139592657	-1.83167055160042	7.0467659663152	0.62876683664252	3.71432006995672	12.0472873760947	6.01246274280031	6.61673356779896	9.35793170201474	1.74897428037997	8.53845865793856	3.95685836560253	106	0	2
46	2.26429521957277	6.96233547043803	1.71982405290999	6.09233947100814	1	5.56926749998677	5.62594716292177	7	1.39265159878486	1.2788516895406	7	2.36029779540177	1.969695414793	7	1	5.37814138590962	6.72667990797442	4.02951655279302	2.1868237095392	2.74886633422962	2.01009492036621	5.54392134413848	4.16686335211	-1.0659128172013	9.19759761315571	3.09951558306885	11.1010817210851	-0.809401696491157	6.77513065434576	9.3097170706858	3.91733626010665	-7.18331379309183	-0.699234818323178	4.61286713495873	6.67685252276704	1.20896554508512	1.96870532218881	7.93958915664444	3.8360485683882	10.0994809315611	2.20939772422523	3.34872802608729	2.6827164798434	-1.615862156016	5.8818359754737	0.634523104329438	80.75	0	2
47	6.82012789879194	5.18730839096642	1.38781702675535	4.27819353148927	1.19515032067458	1	4.0402238657861	6.06745308673927	4.46337680604906	5.93522219995595	1	1.709749741156	2.80358847759282	5.3150521607344	2.6497980893114	4.42925812704458	3.8169438480026	6.30735442029639	1	7	3.20144590367478	1	1.5029652138382	-1.80931263616481	2.36758180094503	11.3514791160705	11.4054534259583	6.05302183538362	7.54351755030631	3.06977060052458	3.56983153303872	5.44286655572641	7.96779450286897	4.83027831973767	6.52895729807206	4.26093435254757	1.55475916695089	6.83474189967721	4.12252511593897	7.62396080257463	7.43950477270384	7.02758607601192	4.14843831968617	1.69422312102998	2.76272743464212	3.74209333696965	89.5	0	2
48	7	5.64632687442749	4.88809819266843	5.05477010148066	2.47771661956586	2.68971101674686	5.51253697542827	2.48185839153782	3.5789577972964	3.61592468359368	5.3707284785052	3.79039064339546	1.99555839956507	7	5.4307155098857	4.06930524168373	6.94713609169411	3.6599032550157	5.72848101414056	3.81678778933506	7	6.91711444490752	4.85772454745485	-1.11986634789362	-3.01703946295075	6.99155529587535	7.51613896231993	7.99347196273193	2.82502899163455	2.40270439841614	6.59522888876592	9.09235163474687	2.32529210572379	1.75102893612007	0.974589183305996	-2.44327459550858	5.60854405979483	7.04881781885451	4.35810030076917	-1.21010995912013	7.13952394361571	-1.21198376439126	1.41478752443061	8.55826724885482	3.7866844810293	4.03687466737136	70.25	0	2
49	1	4.72074631125403	3.60519283856225	7	1.70520738419491	6.10783385160113	6.83504718649974	1.26499262736645	5.96465072923206	5.13912741919468	4.461990094917	3.10304455326176	4.18973312455307	1	3.35718213007793	1.31621793500795	1	3.18645199639234	2.70889500345202	6.50405041180495	1.29289597643696	3.68359010453778	5.30085147678552	-3.44861689380602	2.15059842015386	2.86451946923395	4.29485387043066	9.12774623966001	8.07814464408584	7.76430507217276	3.50675503102328	7.56569563356628	3.65337221447849	5.59994114978125	2.38353487553262	0.778654931864793	2.88584092307436	4.34968634028101	3.78786152431971	-0.104688627434838	-3.00340388055537	6.20622239331235	4.78705970113341	7.89782083660139	0.470142031416077	3.9450610836094	91	0	2
50	2.105184417563	5.39660097334899	4.37322564193413	1.93497543101079	3.59759140209515	5.4639677609359	5.89207540343508	6.39644887954337	3.83393835877219	1	6.62250265116655	1.74998428026269	1.1541206288227	2.01491836725559	1.11349299537464	3.14338575253734	1.64115580670098	3.88722340678366	4.10846798328683	7	1	3.31418199238431	3.1518846374475	6.39773239477765	1.74427412242029	-0.38970992747985	7.35706843730499	3.89268923546487	1.31627437249721	2.73845945691695	5.33253797741892	7.65691904511709	4.25343516494781	1.4673816730426	0.335412250536572	-3.54437646918673	2.76595543159242	1.08686617459899	2.08438030767138	9.46916818705655	-3.77148740168135	8.06972855211578	13.0278760842114	3.67094545830677	5.42581022265221	5.89367440776088	76.75	0	2
51	5.4118830737589	6.3291582899172	1	1.21939513207007	3.51841748298619	1.30702859654234	4.58550431713221	6.0529000830813	6.99813892464327	5.14915923631546	1	4.21170412751326	1	6.01991211412055	2.93202078997208	3.77887697530879	1.43644522086847	6.50356606855713	4.54898340607685	4.97607916444244	1.08776465978236	6.54246237638924	1.40593601563297	-0.462043281347067	2.73352617061471	3.93039815748171	8.6756149126113	6.84417137183497	0.962250563655464	5.64191558218264	9.9962521740025	1.32310854629483	7.73896876326652	7.77661423809377	7.80696611711545	-1.45660581085968	10.2958796748169	5.10446865131536	4.95786913289847	2.65781203765895	1.15189065229841	6.91598593137169	9.11542056146375	4.38555978127293	4.44039383077174	2.87857470244608	87.5	0	2
52	2.052025276496	5.82059900414786	4.25845117304671	6.58323957044144	1.93907892482812	5.95477324321242	1.99797760709266	4.76969749360498	1.30714238538919	2.09406895851526	4.37269008557983	6.85888149529456	1.47393881383817	3.8650691387122	4.38090079064973	6.95161744182104	5.48416004115804	3.51200987888105	1.31276082577451	6.20479533720335	2.22659371201326	2.98367121807837	6.45212058996641	-5.08435358217659	1.45263995406704	2.71602356942079	5.56242658445654	11.1222451270301	6.81697204800398	1.67122754233732	2.58796540530896	6.49586010320546	7.39961777768547	1.51387803446216	6.5295665601448	-4.37614156772836	3.27208064337973	4.24431451675819	0.933334514980662	0.785543287583385	4.8657997550457	9.08733274719516	7.48127682697923	5.77406884233552	3.42059175902921	1.28057460974579	81.25	0	2
53	6.76523657699747	3.93413801334825	5.27570629521681	6.00834785879947	1	3.28029992423488	2.17377045531252	3.82956492071065	2.09309837056836	1	1.40085985585662	2.47078542744119	6.76890003054551	3.85380979718215	6.24806505012972	1.78784976538201	5.94168864452919	2.97175722610135	3.17817678840936	2.89411593725548	2.92293233598671	4.04238001201111	6.66466197676427	-3.300425257364	-1.12195886233693	5.99834681813946	3.38292771429	5.86844071274708	5.56415636882143	5.00469745732761	6.6958038071104	7.79479354832049	2.66476333290154	7.12429495607617	6.82852295871918	-0.697700296380412	-1.29301429188451	5.50426648631967	6.82762492180087	1.68083577128351	6.48544452456511	1.62690710952739	1.86035853856568	-0.645868050972318	-0.0111410608629197	6.49788100408322	81	0	2
54	1.03717895620382	5.44262574011843	3.48451491792543	6.85005865293674	1	3.70658981924924	4.50616640088354	5.20014493552987	1.13989377908296	3.76575929637637	4.39995657839055	1.13086323936914	6.09965937730716	1.83781177439424	3.27109488703788	3.32916978679795	2.26059022297147	5.92853481058575	7	7	2.49636375264443	1.26439709907814	6.64023883587286	-3.80103102152648	1.87983737766651	2.83387238853501	5.91682618441939	10.8551000979322	0.148625178080043	2.20970524270395	4.70455167621953	7.71691735212022	5.83734998837331	8.70244278277645	4.43168311254635	0.561760469579211	2.98917817111312	4.26236537776242	-0.0753508500272027	11.4540198187536	4.54901801614971	-1.20678134545543	3.89260108028651	1.1509645263034	3.91752335859063	4.1900176963161	78.75	0	2
55	6.8031457761442	5.61405440645228	3.90722690216504	5.46077317060966	1	2.44714039161617	7	7	4.96063791289535	2.78926126441036	2.82374211131963	4.19100119701271	6.2451957514813	2.20435938420149	2.15739126965602	1.13593413552245	3.06893969266546	3.26496386594298	5.31879068532609	5.43373965064637	4.16773148251487	1	3.5862202184445	0.44719861855934	2.37560179713425	11.1566431685032	9.0144170656908	2.72290198048782	3.75053722333276	9.34830461460815	5.10486564506722	7.6220745414417	4.07926800878178	0.564372741270784	6.60948502600936	-1.7227816401948	5.73416632714964	0.0879501354931028	2.74613764750366	6.61579080023527	-0.788061185862639	5.33152685440463	3.32018745912919	6.07981808938719	2.45396746636504	-0.518429828510266	72.5	0	2
56	1.07518953270009	5.66681495941268	3.12090799991322	6.07609014669212	4.63800896003965	6.40102706848654	3.92608491659086	3.47471627516	3.61209188915246	4.37857496638199	5.32781388551978	2.88422245907294	3.84634978013134	3.41350105280407	1.95509550309364	4.69122524897642	1.34408063384961	4.91934925352132	3.40205561517178	5.74037359405603	1.85635878885079	1.22123923333015	7	-1.88829344928713	0.157616341002867	5.62749299729025	3.96172518538281	6.75718161285739	2.17134917388986	0.766699934596862	5.36239332525337	5.94049987955166	8.64717615091402	2.35818050070767	5.40618725639049	-1.7091869457136	7.74446693971251	4.9809156641638	3.07557629975181	11.1168618827929	5.34783053955659	-1.04212792919482	8.69574052151166	-3.42109743190471	3.80809739660642	2.05958981955217	82.25	0	2
57	3.80922739417737	5.92934777325313	1.64163305055493	4.79151603705137	1.22566343797814	6.57790987546071	1.70349412472072	1.08053842442895	1.35476491476681	4.68099616776067	6.5245366825271	2.07426686298383	5.79933718105441	2.25389553982798	1.61498076246331	2.25744922755506	5.72279485018548	1	2.16744655823348	5.30482494377267	1	6.04557002015589	1	-0.619252450408219	6.79513787860053	3.42200884847625	9.60513248222001	-0.306627986773758	2.35119961580869	3.91497592693987	7.70228995351794	12.092424171104	11.4416040873578	-2.70112914039648	0.103424952799064	1.2538406001498	8.88995291740096	5.60412797691609	1.2201676958101	-0.828263542417147	7.59837490071532	-3.75201256059211	9.0813061254836	0.72640146811839	10.4528905521645	2.75573620829929	81	0	2
58	7	4.40836621454426	3.25277385976608	6.96334242012574	1	4.17329473850056	7	6.76971904074039	3.7388431262682	1.73706587141748	1.31204677736944	2.12024355674553	5.44023156550679	4.01072181922232	2.31729971726214	3.07708678536822	6.60636209840216	2.44527240588334	5.37865180283753	4.42815836181174	4.73356491288768	4.82167894052583	1.33925764867054	0.264906101238211	-0.14144590702181	11.2849524049454	9.12619627393222	2.33667011857028	5.02929690903221	-0.875312452913645	12.2842315385687	8.54742669977619	4.91267826825381	2.16100749911282	5.43462486549767	0.172154657193812	4.40011275049428	6.41059862437258	5.3168223883013	-0.249965545463653	-1.7402373411685	-2.14960272528973	5.54101622126148	-3.33562702289169	5.22410084017052	2.27511489728036	87.75	0	2
59	1.04475523601302	6.69668659509807	3.57169056505517	1.5869629099229	3.29228486102085	4.973854620483	3.39186749408687	3.6559170866324	5.49674652131511	1.17047918978721	4.74281151542533	6.66275981102783	3.71870873179734	6.81407913087128	1.29908662812277	4.94345859349381	3.3243690822144	4.09111746223528	3.70801428576821	6.06194349353979	5.09285588923709	7	5.17293238414223	1.72137571966567	2.24266372954831	0.438964733044025	8.77108799753817	3.40260340139722	-2.19548968999878	7.64256216841938	4.28167365579909	8.51773128237484	8.15927901343116	-0.714096723663015	8.25681623366504	-0.172980218386912	0.858656403166046	5.293022740002	8.49646531362068	14.2038449921564	-1.42875344830459	-0.741961899610201	11.4901627832332	1.8454312175174	1.52223015518803	5.94360651214438	75.5	0	2
60	5.12319795923574	5.3978418136839	1.39190709705874	1.39721329066568	2.83908719311465	5.0916670848433	4.38604036364992	5.57321993927039	5.92804715402317	7	1	1.23179030969003	1.24296412107793	2.70902101646285	3.36329897130292	2.79576243147597	2.34909873969735	6.80446308342202	1.43344932760146	5.70756868252814	1.61846697340976	1	1	-1.79377543193605	2.89351404182146	3.61154073785417	8.56401455082138	6.57462640145782	0.316064619369051	5.24076171956531	3.11027912769832	0.586185433697582	3.20394472852291	6.96491194588375	7.3647196220402	-1.04607263594622	11.4972105073507	5.01878724642856	7.49218752093595	9.26066014917502	-2.51222235974268	7.57326482951524	8.07128666572817	5.04991478579421	4.02968048958358	-1.53229315173887	101.25	0	2
61	1.77170913784389	4.17255129166861	1.36560340249946	5.56970584373923	1.45576341188009	5.70666095656205	2.07129723574127	4.01307485531372	6.45559751577096	6.68649925251679	5.79830627430367	7	4.39353434671102	3.31032334571044	2.60886629099957	6.25599822927654	1	2.22581532343351	1	7	1	3.1648338174745	5.61922496752405	-6.0445886672279	3.57985070169059	15.0356922947747	7.08957030178585	5.64906997613481	7.39808562110594	-1.20490904025301	1.63549588080747	5.72208750591925	9.08268267483711	7.39659432292446	1.7228204758928	-1.65857459665651	4.83571318528961	4.99299284431173	1.54219766564428	0.673468041969931	-2.14472500902981	6.34070704748581	7.03755729032492	2.27347869321076	5.44266344629247	1.89297688857995	83	0	2
62	2.85111688621944	5.98843037080519	4.59656662336981	2.29523691602358	1.44672780292728	6.10848393588867	1.49873627537215	5.70725770655497	6.37570938999952	6.8294450567556	1.17249895337803	1	3.3112473161203	4.09180072073065	1.1979008850946	6.58923257326257	5.91756398999285	1.23621538179985	6.83802040079147	6.29172911968667	2.5881675153382	1.02155796629632	4.33699406905719	4.76875241233563	10.3195918022206	4.8778332339331	7.43617805701741	10.2477020548495	3.30233190450699	3.93966368589811	8.22879966593649	7.94590367066055	12.1001845870668	7.05227577345693	1.49413233492274	7.84104998954673	8.0822466334929	3.12972440709781	3.71067372615917	13.2356900882341	8.19463683775634	-3.66990465027459	3.43183343874034	2.27566935916415	4.67220177608713	-1.53236184007921	85.75	0	2
63	1	5.34316736793862	2.91914650646216	2.91864334194542	1.60487524857719	5.27437882166357	1.59172192114372	6.87043923880074	2.58791210340325	5.76080572064543	4.31540180179136	5.31905059175443	6.1316359884392	2.39522759190739	3.03731858909954	1	3.52958238434857	5.30863395677662	1	7	2.08119242552127	1	2.16594083542183	3.82504321218254	8.63497828569623	3.79620793026665	7.62887414771579	10.9884444494892	6.4384706958225	-1.05690716939044	6.62867574343483	-3.1783029874019	12.0146275729243	0.673446976623521	-0.545083584949687	-4.39612814379545	-0.0731348935704327	-0.858899757252417	8.57128029408182	1.88296736147197	8.86490645587928	4.82679574801833	1.98183000588606	2.32820420489996	2.10128438462873	-0.153314844762771	97.5	0	2
64	2.67430036290224	7	3.9328805105229	1.52458335356243	5.19771080120165	5.55131213268633	6.50713341758638	1.62535492409617	5.32271895340184	3.87149143097686	3.37283063278502	7	7	3.96328009312394	1.27419300300106	4.95776366730326	2.23903361427226	1.62678625224125	7	5.8408034503577	3.97163716149438	6.14261965504888	3.64671535661489	-1.68406513839934	2.64045475907557	2.57911606536942	9.2274532245022	4.94227261818999	6.33385651604984	2.78530983765802	5.36458376459497	-3.14764410311335	0.336580849655918	2.08184168153521	0.511101827942447	4.43162909413703	3.86467440146752	4.22094803645037	4.24567353619484	9.64661462035187	6.68341738003509	0.156285346362308	5.78608424015452	0.962668305369875	3.75724216646121	4.30497363196184	80.25	0	2
65	6.10954014741906	5.95612360538132	1.516365546383	6.11556132713855	3.73477444419896	6.19636129562776	4.70700425749159	6.6537266675013	2.47702675546928	2.78213801429615	4.38882752064778	6.81903747557528	5.95726388693907	1	3.04725246423466	1.31160343914443	4.86640665967182	1	6.61229855575711	5.97454157521979	2.6012020559014	6.40383700360955	2.76065445771489	-0.376385536902055	2.02644021952314	12.9301927563553	9.5401879795934	2.15948863601001	7.91499450393909	1.88394045920741	3.93674721473474	6.11026194546191	10.8586590858436	-0.347731078791155	6.21672971290826	5.41634075182025	1.88073213306302	2.83285401386153	0.498484738770605	10.4803554606828	2.03475363416639	2.24875700942207	8.00777781413345	-0.887130540290087	5.74486721520635	0.648935312792017	84	0	2
66	2.64752711503055	6.23049961697563	4.17815176663116	2.4569603800145	2.47310739350668	4.07579425513224	4.29530468043036	6.58935650111441	1.74783864429338	4.68029493846702	6.57543647144871	7	3.86159275267171	7	4.65145413727788	4.81161137122607	2.94370066915881	5.79462061113759	6.48176850424094	4.78653817935772	2.92822202355638	5.78258992598206	3.94864855734266	-0.608969943656094	2.74014824853257	0.331880855437013	6.02055797527632	3.43147001470665	12.0885959096697	-0.374208667422737	3.88925444622173	3.26953119394654	7.21602634265459	-5.69226474841151	2.95075939648125	-0.988242125559492	6.2960922245804	0.853361561858273	6.83722222403241	12.0512516963943	6.2722681426205	2.5958757256356	8.82354123253514	-1.76196945710457	6.58438640568145	4.01769378902008	84.75	0	2
67	5.37215044425074	4.99154870311439	4.43232190633825	1	1	5.52943412114612	3.48799027914828	4.19145514150743	2.27517065341211	5.99837276948912	4.84669345761667	3.58652690486294	1.21557544733516	5.41293272894756	3.10465100227224	4.46612529789726	4.90137765802321	5.6943085779359	5.5686093672444	4.27505026915412	3.67792695504588	2.03014277881832	2.7479321768223	-2.82995830749752	-0.340534965871511	6.73184186841388	10.5887761468137	6.26690097160305	3.27924656418636	0.339286617583743	4.527009880935	-0.805246228363474	7.10286230611762	-5.15354852277718	3.01168826270674	-2.09547517986204	3.17602981177812	5.5755943448507	5.39027762569592	10.4983636299492	-0.35634302841298	3.51051371942447	7.07221562057261	1.71693827533502	6.52569348292077	1.95704304674537	74.5	0	2
68	1.3847865885418	6.8346568830391	2.60953971059297	2.80457642873623	2.74867293433127	5.59201836058109	4.89464004305125	1	5.43693061166495	6.86183576621276	1.46552108045825	2.77698039828494	3.3376392955475	5.91452512675145	1.11740826199422	2.07955606802942	3.27190797936461	3.22930024368727	1	6.72519904628533	3.27512808515414	1	1.63862797730227	-0.280710938497495	1.58968966837958	0.865781248267253	7.92475886150509	3.22989991270552	5.11195551801405	7.35994632376119	12.3680819957546	8.54309080280776	8.48291734273741	6.94876712308043	4.74333906206152	0.886838541812575	1.31607414735425	9.05063934601345	4.86259387887213	10.4350944362302	6.06345073090852	7.41926037446764	4.65370820410574	3.17378559170153	4.72279386998328	3.97985602705703	90.25	0	2
69	2.16599085339718	4.12294323744091	2.01728656459882	6.05918065876228	2.02212945650715	4.42306291674994	4.00188083542526	1.52837582781688	6.26759067685698	7	6.19372310073029	7	3.26493429004986	2.83766198719724	1.0649841028132	6.71212651165505	1.91302578974967	1.49642827124796	1.07967640021972	7	1	3.17359382642961	4.14490311230189	-6.37668935409751	2.76118602571227	13.9810183214557	7.23401972287959	5.89684976121315	6.58707681033279	7.83687974499976	1.68547567228813	5.82592858242302	13.8768127997442	3.40589924793144	5.34011666207057	-1.69546602360572	5.12704851686406	5.491322247668	5.95322935137677	10.3620597709347	0.298793672752385	6.65298799431911	7.30638690269819	1.59673232146482	11.4384265586828	1.92670945506123	71	0	2
70	1.12985718993487	6.43900139437501	3.32507346835181	6.32214199655673	2.82308600229604	4.7647145572261	4.80514055904076	3.59144133870024	1.31292882747912	7	3.43863194486149	4.2654484669593	6.19427999201109	1	3.31923845637805	4.76342014385238	1.29646946416481	1.68366471031091	6.56900054580953	6.19381643059806	1.25296219113661	3.31153518859955	6.58804040391718	-6.18382647913354	-1.63718042592596	3.6678449125897	3.40179408836834	4.64207456204595	7.4222262498204	5.5911953856109	2.61452211042385	7.26238023555104	6.70666371328618	5.64321829497633	1.24089621977832	-5.35394477384213	6.4765598281122	0.310073288392744	4.75701604455092	1.46673697870749	-0.786604004253884	13.4820039263706	9.57149204681286	2.33017862080643	6.3716449656929	4.96639361387148	86.75	0	2
71	2.44117540820599	7	1.3190262353568	1.3282837429909	1.65694165913196	4.19993836920566	5.54971269961809	3.77360619340161	5.86813812806877	3.7951021216108	2.57942336273631	1.23388411000058	5.04714824075532	2.24601803028428	1	4.64861948916894	3.31637021051866	1.38282484686616	4.09029735866577	5.68014063556388	4.40745944097764	5.85923626082861	2.1678513976716	-0.332124490629822	5.68430100824622	7.3840453231951	7.45934118877134	5.01604035762854	-0.221899114445115	9.26097218484656	4.19698256051689	6.49488266057318	1.88488730327676	1.67333389610947	-0.397679749559274	-2.15497878301357	1.36447596117492	6.9523659240199	3.43506621328688	12.2637163060786	0.630986370962049	3.13423363479414	3.56008761207504	3.14625153072792	-0.162161370032072	3.93627298105224	82.5	0	2
72	2.25930318869252	3.68056394516304	1.58782094674625	2.09749542844255	6.39862685313568	4.87536646035683	6.65672523568209	2.21858436878617	2.97278968708021	2.22948909694365	1.70315107749513	6.98778091888777	6.45922999487392	5.59281534513434	1.46501947648297	7	3.70175500905119	3.76490854467646	6.44597859774186	2.6158556050986	2.4616102964286	3.73102269640317	5.29155054789512	-4.42327669228532	-2.21774879679155	6.03491238470788	6.19040286033452	3.41745101258385	1.43888613602127	9.36231776501738	11.342632335096	10.5206439560995	1.58843689152003	5.92385283327012	2.88259256633591	1.44910103689185	-1.37419433614772	5.91191296280987	5.0533629240586	10.8591859256741	3.66608398402137	1.07499173656454	8.36382408605603	-4.10546066626821	5.84673407150251	3.98849824618412	80.25	0	2
73	1	5.93034709605723	1	5.93714302079525	2.41685369508337	2.207647941806	1.57572338260187	6.17762557641814	2.46965724441236	6.84534863726215	7	2.46308844487726	3.73546077357565	2.75507697796244	1	3.66883847515483	5.2528642697284	4.01593568141803	3.06813568674972	6.50801991676789	2.27191758488282	1.36254731846597	2.05173898378423	-4.71243117422996	-2.60546054864368	4.9920238381736	5.82852217818527	3.83985745089935	5.50215636250942	4.94148337041481	4.45735477110104	-2.51024926691218	2.01551792959786	-1.65692113712058	4.02100865715783	11.542855285995	1.52164932549808	-1.98183919396347	3.93972514687254	3.03572452675394	0.168141020132972	3.45436774581465	1.8028090403388	1.13212596486262	-0.457340492244401	5.00218380140279	90	0	2
74	2.22319561887847	6.18535017116713	1.57102438370054	2.1530058702916	2.14618238152099	3.92252516412009	5.09703120099609	3.80645831930101	5.7005034441636	4.07831859971299	3.93258080142317	5.98776904451026	4.54550444914132	5.40213089948716	1.65459837712335	4.83684045403697	6.2224256430316	6.97419730068762	1	5.71444323091908	2.7173043250707	7	2.90694491106735	0.0618239536724067	5.86554559923584	7.17865805155875	7.09675936603048	4.30880819759399	0.349425766249494	-1.94849017571613	7.3511398347949	5.51180892758052	13.3822869229217	-3.11745323007032	2.91684932876829	3.28031139890329	0.833167389176381	-0.669067295886701	3.31738314346827	11.2855546328113	5.98281808431141	6.65155353991719	2.90446139257163	1.3234288564979	0.720846864737962	2.22791817719194	87.75	0	2
75	5.75103016859052	3.1733362346874	1.32471708032882	2.21731961121039	5.31577090448837	2.96464487625193	1.13001622006782	1	1.27882586739811	1	2.44246115095387	3.84328303713132	6.33191402425595	5.16862842396434	4.09702591300328	1.29316150791372	1.30248234608312	1	1.08766918546008	5.04435447305363	2.44092600683454	2.07287744959643	1	-0.645085791879989	6.86123387116685	3.00001735337116	7.16408217406601	5.3571712603524	0.991895451170828	4.75377905201164	11.4598639698151	7.41051070115399	10.4569821109337	4.92363868679718	-1.45788488289832	-0.849667178815209	3.50551276812021	8.23615612991637	0.177167652873124	10.5614922630829	0.626466060072376	-3.1701943299598	4.97325489824764	-1.6256507620512	8.7058200723706	3.82435101937989	79.5	0	2
76	2.63017950389915	2.71335237077336	1.85948781812599	1.57886452447444	6.52682105722983	1.0851884578559	5.54090056152484	2.56654419396388	3.13490153341974	3.70781251319088	1.84410930523881	2.24550102563197	6.2677918293417	5.41968368211815	1.19477202331609	1.78894519362379	3.74348726532909	2.50226119349139	5.93049485616989	3.75627942508794	2.63137328983705	4.66398999291093	5.2207105742518	-4.82940133676852	-1.44108551260403	7.41793913949414	5.73223092566887	3.0615165945257	1.49531258849367	10.1353274483297	12.0407484438776	2.13416215048611	2.24842295279658	6.06628693116972	3.47337899823511	-0.652826438223074	7.24342107073926	4.76421893511434	10.8199250177897	10.5768533796827	8.45400289524816	-0.211627063095195	8.16696458573229	1.13151379248799	7.85152656828085	3.16204949423659	77.25	0	2
77	4.66670345883357	5.66871595111075	2.23178222783216	1.92426003308163	4.74310056582921	2.68161164313233	7	2.21888742817055	1	4.56068358635031	1	5.48793192378979	4.14241990844299	1.69490594701755	7	1.7373560461611	7	2.45022703686003	4.18154473063096	6.16672228570923	3.07381744946099	2.65426415789537	1.32060278617827	-0.0910255457672243	3.81444939609585	3.48131778724487	7.04745148302062	7.15802072851421	1.02465511366901	4.1980356350184	9.26615321597779	4.35326353026631	3.10066017850409	5.49566279368239	6.0359964857725	-2.05171769933205	6.5420340121878	3.21110592557316	6.51946369740113	10.9865103954075	7.54965269941239	6.55175078861492	4.09042963883761	-3.78038416334912	10.3730721564717	0.786683669207708	84	0	2
78	1.61908280468201	5.90645195828158	1.58710334041412	1.29862013836568	3.95197480765369	5.35625905745935	3.65307925894776	7	2.42139863324179	6.40379524387297	1.40693987653192	4.86590199613842	3.74623654839032	1.51165836567107	2.13495436970397	2.25884966213815	3.99076560928701	3.69424627183517	3.38623369626453	6.61999365771242	4.92955781516886	6.3522525335333	1.52445144943835	-2.50284496698656	-2.90723390357334	5.91700826122005	6.71641270566783	5.96929319592773	5.73430887210209	7.23886043278364	2.8114196602062	9.54134334492418	1.72872152152757	1.37151413982164	1.87441939063633	-2.32943560212663	9.35129615746657	2.83765213242284	5.82261681354651	2.80343979163245	7.35842780692994	5.29379723207143	8.90521290105534	-0.660148248836674	4.35606384488408	1.64488398546335	77.75	0	2
79	1.74082185536389	5.78373390742773	1	4.91447048173191	1.21539707509983	4.53755939856067	5.74911953847313	6.7526309136772	4.57293903412467	6.31546606077027	6.31958455468204	3.06285710643849	6.23367110522263	7	1.66028935405947	1.47596811520446	3.13912791119077	3.17450099338388	1	7	1.56981197652982	5.05393502842554	3.05146938476307	-5.12215244593605	-2.80824578196325	6.23301400759135	5.08897704217849	5.00363701376891	4.62345423824359	4.16560005003034	9.13751785404536	-3.82855842583842	8.54059705470467	4.94530059862671	4.06514339029051	1.95872418738957	6.97424088798321	-6.15293494205735	6.67605315876233	5.8401993572247	7.77038758189295	4.24084914263783	6.24554808173574	-0.758050206187239	5.46514343774913	-0.531230580215098	71.5	0	2
80	5.74121388106898	6.10766456345393	4.06120979005305	1	1.6676034146177	5.60875652444874	3.79753899389666	2.57526827079437	1.88843714696648	7	2.30814097922024	6.23433929208263	1.59057014107307	1.83220652135917	2.06196918137537	4.39210977028402	4.16080256889712	4.76283160647639	5.57568497457441	4.42801319934246	2.226273803039	1.68164651139691	1.403321097107	-3.34033394692683	-0.245167183305558	5.89869624231363	11.1277439135229	5.77204037148458	3.19355065154579	3.08180331475435	3.86118171605407	7.69186118793463	6.37595624176041	5.73202180971588	7.38855454442783	-2.09022442676692	4.19918569702175	5.67738066626349	4.9472842717118	9.95494795249835	0.0823818236190987	0.609595118386148	7.56029599097112	6.23341462488959	1.05119781741703	2.7980238133636	79.25	0	2
81	2.41894930218477	3.1144598976515	1	5.79804279415261	2.9040077790973	5.97587564034842	1.03226864825766	4.53679700669186	2.14257752425059	7	1.20594911924954	6.27615871281235	7	4.72168420154927	4.01236916612546	1.76498830812344	1	5.00307123659999	4.29499582481292	4.06096129173502	1	2.93966351706321	1	-5.97359213264663	3.39841173147049	13.7915038458443	8.75992957939097	4.74690358896346	7.48938680891905	3.42783317869638	5.32934117416459	6.49407486793511	-4.22552090775983	4.32803460874525	6.37403823390816	6.90926983206927	3.63593531502758	0.951234101911911	5.76508505274541	5.67454671946087	7.59747718525634	0.638291205876621	2.77465497937667	-1.00927631937528	5.02208458395352	3.4096895284823	76	0	2
82	1.69649329881486	7	1.27536583815402	6.67650175767415	1.44311932116534	4.81605258109886	1.01731937127633	4.84471692926257	1.55954609129749	1	6.10860053383831	1.28297864168726	2.28864611319487	1	6.42873601421072	1.69637019066403	6.65597826112782	5.1373622686367	3.96200614351956	5.93488094669565	4.02319272822689	2.83708909696749	6.77107446053658	-1.49005338101715	8.23365851662361	3.3633802648776	11.5907772054099	0.898378194481985	4.42329387588506	-1.492203247795	2.54131160868393	7.58438607205072	7.74918384698197	7.87707016709604	1.8807807115456	2.69230863690801	7.31387544804802	4.8778172244407	6.05339847167038	11.0917662684856	4.3162301995304	4.09943524519181	3.09517807991562	6.79805457291478	5.68244637838794	3.92662870902962	61.75	0	2
83	3.00445925873451	5.16299374203953	4.93699304855877	2.50384570348575	2.95798560412466	6.72447740250391	7	6.94086424598364	6.3470223047035	6.63257988336427	1.17063451709516	4.62194488024785	6.8932403810842	6.12626568491842	6.26987719094044	3.79639878766479	3.19700431813046	6.97589235159288	6.04965596665035	4.68916233073064	1	1.80208524690788	1.72539849490705	4.3292110467029	1.08107994683834	0.55223107175166	7.85849858092042	4.86222349976844	5.36204336725026	0.103337893368059	12.4592164098222	-2.1710540102885	4.49751345204028	-0.310127566536966	3.8060639024058	0.426939798839395	-1.06970432220746	-0.92454994592501	4.32793420516946	9.62048446940414	-0.0298537630886909	2.75488048444174	4.46279356499942	0.644977294494125	-1.73683883968239	9.283322412758	83.5	0	2
84	4.04773038240571	4.36427473857284	3.61761600802862	2.1708996688399	2.01040517343433	6.401934656537	6.95520443526932	4.84670477101215	1	4.28815653619973	3.9991905903902	2.52329023135001	5.44379129827068	3.19265734138068	1.02442728248003	5.33402864838422	7	6.45261007725172	2.84137002117346	5.0058546350649	2.84148493236577	4.05294519628065	3.74552124145036	4.05504549072509	10.5238553885128	4.29104746048138	6.53990201925559	11.5793779480382	4.55866184720099	1.37586102289968	-1.61343287181993	6.49088436134593	-1.27650120607617	4.2039734728602	2.86069326524502	7.03798956247499	2.44017181825984	3.89993938275193	3.96575113418326	12.8879033046722	8.43378304609318	-2.13746151465925	5.20837725201663	-3.21451759687967	3.01597195341869	-3.5917062753686	73.25	0	2
85	3.63543084094213	5.21049689523841	6.56145548789686	6.10276537076082	1.72884813948843	6.43192410983039	5.97450586975122	4.57986358534567	2.53130950052896	6.56081916906648	6.95677637821178	6.79799255384578	6.03024275722937	1.55806072031011	6.69253892512665	4.57350501207723	1.26732152453978	2.54923538106243	3.81878934904557	4.82408554281599	1.25553840330179	1	1	-1.76270742783723	-2.44604519561151	8.61231098701083	9.51556974995018	2.5742394352857	5.13762407176091	6.61404392149766	9.16399743270655	8.40016507495814	2.65731404563607	6.90924978926348	-1.15495169630108	-5.37695553916326	-0.996985358130017	7.22989111860104	7.71027853320711	6.34131714562646	6.64461989456667	6.43733564294131	3.28857262978664	-0.733476186417943	2.44358045589712	-0.591124996838285	83	0	2
86	6.50713902495032	5.16553369270572	2.87091017267956	5.84527305537327	1	2.4230259458984	6.92323388462783	7	3.13917392177199	3.751209508163	2.74760624232954	2.03585933779955	2.29097306337615	6.79720692349274	2.86905232952703	1	2.24164126894353	2.49969659776758	2.27433761893887	4.65765175640321	3.78331713973837	2.24509946983419	3.64957987188703	0.158473607924845	1.32080937474795	11.8456342328857	9.24110442189262	3.40745579982568	4.34804887714909	8.58438495628197	3.85706505546871	8.73794785773883	2.34835486867392	3.24748419817113	4.280185371612	-0.326242715049484	0.97392170823061	4.76283280413799	2.44123448461973	8.49609920658919	-1.44999139744395	-1.66978689567203	8.4766370207144	1.19888929404691	2.89475097200979	2.65368336196239	72.75	0	2
87	2.35659121532262	4.62670679075113	1.26897758909895	6.20829214329035	3.05442279935717	5.33357442184185	3.90480402534416	5.42491731662529	4.93574770111533	1.33532626387887	1	7	3.50164014153846	3.92405075188499	4.53260164452416	4.05833929111598	6.9206648558563	5.09676843785928	3.28942100619387	5.67518007106696	2.00995332393929	1	7	-7.23313366919908	3.6754763961483	14.2589252326629	9.44732389504967	3.84394612628786	-0.192123431074543	3.56368014263667	5.16705896004479	5.40051795131982	-0.184634440252594	0.118767940139798	6.01322835590553	1.56922283090701	4.86425578345169	-1.94252482756248	5.80198256363251	3.97863957336384	8.18370886985361	-1.02700676967488	4.5463726958915	-0.0405800612027808	8.07264222923297	0.17578614938374	77.5	0	2
88	1.40821451794964	5.02287288814731	3.91747213587117	5.57741443620042	4.63544819159059	7	5.42056439404556	1.55146001012442	1.79389193918889	4.34103727660488	2.49809772862057	5.58652078744513	4.14992543011359	5.92848874127794	3.61941745606196	2.39503958533218	1	1.3691698058072	1.35707421482771	5.91218343502085	3.76858474586915	2.906185253995	1.77481798131271	-2.65987189728643	0.329846638588826	6.33510412287343	5.39705171985476	4.54707561554886	-2.4297560750703	8.13843805130779	6.93034807647266	4.50698023020878	1.53023303702665	-0.577895548569866	-0.297120805274754	-2.02917662904261	9.20721186279881	0.319268569843124	4.0630323822778	12.9162403805695	7.42383017797694	11.0354621695932	5.77014496867936	-1.1999768540827	6.77817962506427	3.53073973869273	72.25	0	2
89	1.23061173123229	7	3.04026210982024	1.30608833035939	3.3468938888866	3.85647347676362	5.13491337760954	1.43007791107243	6.69146009643843	5.47772857634159	4.81194000151601	3.24781779091838	5.95413362360012	6.48010615657969	2.00828754055213	3.48085309723766	5.24126241192831	3.86708955453357	1	4.88502700697989	1.08985123904674	1	2.00359555246619	0.244724623467286	2.08278948675513	0.576452694109122	8.98090044481788	2.35440750122397	4.47246093922889	-0.219628647311033	12.149907983451	-5.89616011778039	8.03066667610457	6.73776225618692	4.32736108387141	-1.06832019900859	2.27625700899794	2.331566999231	4.17760122036219	9.61533785604422	7.15213940147278	7.68625145273377	13.322591544548	-4.12047909247689	4.15648984456912	0.418711004789691	77	0	2
90	1	4.21779062245747	1.82329374795796	5.66654975934292	1.4899388108817	6.76819296055294	3.10540146992625	1	1	4.97938224334984	3.46765278976	2.39597773769415	3.49646238650594	7	1	5.30831302002941	3.40447548840495	5.31347038154183	1	5.7099420022602	4.70087771930231	2.97570406925982	1.46802071733059	-3.72800398666928	0.808126796080925	3.00956193586209	6.31605137862823	10.7449956457248	1.64985893246734	10.9905394509761	6.83077841352182	6.93022495301772	2.16409945973072	2.05573536682407	5.37036023869276	4.91993969530066	2.27431248588152	2.74911574053938	10.9985151943012	1.98914892078398	7.79847660034615	8.11351411062333	7.34006841365521	3.79708305695784	7.4213200053479	2.54325369490958	63.75	0	2
91	2.74791025308748	7	2.30462633547614	7	1	4.32554110790879	4.73004054480924	4.29674376395701	1	1.49008482078848	4.83943605142079	2.50999665927598	1.33004203642093	7	1.35775123070145	6.22951157044374	5.82464358325574	2.54253069801799	2.52369666922977	2.78582027290184	1.2038940810841	4.97196275713536	4.69415740498977	-1.38802953518541	9.18511636984462	3.85671781423363	10.3598412656175	0.149436231955317	-0.874465009155819	9.88604576781893	8.46904946994449	-6.66364204401631	3.32677506882182	4.71778192563785	2.37577623598434	1.7032180687181	1.61674525220294	6.0641493474635	4.04843017970682	10.7233274102758	2.38941205811965	2.47927204192442	3.08554784695331	-1.87410259928725	5.52148494791448	5.5337349820656	82.5	0	2
92	1	2.94053330572948	3.61742856713105	7	1	5.40982319515641	2.32628082306438	6.31606817934576	2.73861793821819	2.16138171966945	2.52223611484099	3.81029866894037	4.61537504160073	1.59668346691428	1.70267186488528	4.00157094496953	6.0846061359531	5.10320964083373	4.45949879679062	1.67238368708803	2.5869047774548	7	4.8477329040496	-5.56661713149053	4.36666369441733	13.8710791099531	9.83204879902189	4.08886998062802	7.39597121260536	0.603797131854807	1.64354354359134	6.0467302909732	8.29443624418262	11.2850115729226	5.8260533360961	6.31907770238215	9.2792472206166	-8.3883951732974	3.85625823723836	8.24438586456577	7.44650040342449	-2.49818604159431	6.1444861955693	0.614898724463575	6.28843544821875	0.112234766479725	76.25	0	2
93	1.75621188926867	3.44207625927073	3.67198350025479	7	1.38776004754462	5.24953113164996	6.51455353305156	7	3.06596943770556	4.80310519446451	1.91173343714034	2.77248972638496	1.06927745398538	1.74530026455597	2.24275565805823	1.57947599143788	2.82525129248663	6.0850597319611	4.33130971816776	5.87760236649044	1.19627623976636	6.31662975930237	6.71647620513222	-6.55124376016501	5.15604444025924	12.9386268271052	8.80205135174246	3.51185391476205	3.13353654775971	4.47682451907918	12.9641351587151	5.55012275972217	4.03678267453012	3.4681031702247	0.943975416465263	4.08549394254243	9.06072328242375	7.54606060719439	3.42283179825177	11.4592156189692	2.06836663177148	-2.77731426217769	4.54012530183598	0.224320531597411	2.18945077110744	-0.336478954598646	78	0	2
94	2.60341982140497	5.15746591727183	3.56579698230334	1	1.61897985767866	7	7	3.93361540464403	2.20232223477337	4.70194038599511	7	1.39148681573481	2.81502023610316	6.54455390398628	5.6309168701901	5.66294208926949	7	4.44787671710417	4.4467663890068	4.94931184762135	1.84268998857784	5.03396812131496	2.62489172880266	3.83206225887089	10.2566654014609	4.09895102113595	8.44552370042685	11.2446017845258	-1.83364550515658	2.778377938658	7.64241399853129	-3.06021859896374	0.50452878013787	3.19239746755382	2.17934585584016	3.80495907320775	2.13502937860656	1.09604201148074	4.82844958344277	12.2732773875623	9.89433182152469	7.82710576293543	3.94373152461393	2.06421801673995	0.0801818210200243	-2.19509383937414	73.75	0	2
95	1.08501364241991	3.63925137586935	4.13620242786518	7	1.32745678977587	4.93670933295283	3.76860043159211	6.78190900000821	3.41571737899168	3.75186894478863	1	7	1.54845501044173	6.29118435185268	7	4.28912792487872	5.55733101275278	5.6053506633605	4.00105984875959	6.39429214939837	1	2.43889237039473	6.06998344085144	-7.15826189688161	5.6634112892966	13.8422096670431	8.0444731041898	3.46410405407903	5.15219668670784	4.91388848137622	12.8769924841203	6.27408753287297	4.94439706704278	2.41316556429725	0.933594358497952	-8.16671182672486	11.8846107566345	7.14438821460493	3.39422890005855	10.9235874604751	1.63475521986184	-2.30290852895598	4.40082822360124	-2.81543003158133	5.57768139288276	-0.0903127470725122	80.5	0	2
96	2.55407226539318	6.30040099132427	2.91908574546967	2.55687335004873	2.26313485548114	4.56852992151286	2.97654366063957	4.12009068037235	1.29006408617939	3.86445535272603	3.79628859631202	5.00921518952558	6.17247053245725	1	2.73587089128324	1	4.85904376878367	5.7874126316854	3.97483553722455	6.2203281083609	2.52935172507975	4.96938864137699	1.89669668188652	2.97385953907862	8.35873331095348	5.30647912970831	7.98442095726328	11.6320533655987	3.1458203821375	4.46656161145229	5.73273015787112	-1.80702675312663	0.090672539302857	0.933593652420146	4.2661253637851	-5.07902407920166	2.15869856279703	4.97865047672582	6.25506462755574	3.3843473335926	8.27384315782059	4.49776385190909	7.62999345254281	-0.743728747506183	1.42841052769333	0.298919604987361	88.25	0	2
97	1.17024983099319	3.27313550284926	2.94035344684686	6.27996537008599	1	6.2734065838605	4.4362779874791	4.91202790841821	4.2013576526864	2.66411834857696	3.51215201094727	5.19044799125203	1	4.00045125500059	1.48977363717361	3.58386916020164	6.70872242508188	5.50393321135289	3.74969967107602	6.41479578994654	1.73724189824779	2.50953165824104	6.59016606242415	-5.76438638627054	5.58172644162583	14.2826156339996	9.06587995398342	4.23165007832059	4.90381762579645	-0.474912723658514	11.648931135996	7.15785877151145	3.34023583806336	4.70717309638866	-0.0841497845675547	-8.89516745098275	2.54942402359634	3.76290555256752	3.83316878327343	12.0024400425246	6.48897420085744	3.14286710863301	9.83087169375331	3.06950390120007	8.73388311176564	0.0204778001622344	76	0	2
98	2.09423699274555	3.93205041019039	2.69970048580021	5.92589039441656	1.3702504892376	5.40537043274754	4.14393091553199	4.45682162902615	4.95798473448061	1.1517930815842	1.8603386122344	2.69301476658096	1.61088197178824	4.17647325079696	1.21082033178529	2.40972592158501	6.62130641116337	4.72388096733147	4.19313969198048	5.33350949712297	1.38858228620027	4.54716978292339	6.88216501119171	-6.10117489813573	5.36961649198392	14.2664126139024	8.72080698589343	3.30682905066162	4.6045686328088	-2.18009745401807	2.83427940394409	5.73436958078869	7.35099885013405	3.82234871205003	1.01690088076846	-8.37014668269502	9.86954117633664	8.37405674059213	4.21227887066115	11.6593798426452	6.84580734251367	-2.88878869621465	9.49109539821321	3.66217557967038	7.58863785653336	1.39492711605605	70.75	0	2
99	2.21946281677457	6.08576544321177	2.92408392099009	2.6055757840084	2.22887800537745	6.19558041640782	3.75354959480109	3.44618299731535	1.82397257313571	4.16035792093004	7	4.43143476498377	2.49019658623973	2.24098613351814	3.708939113403	1	5.0373255713824	5.28350428416038	2.62616073011696	3.45567428458271	3.10764199300909	1.26144611382732	2.16941106295945	3.66937627539929	8.21298827546401	4.9081575025252	7.23749577036618	11.3346938392247	3.91029319829554	-0.545935024222182	5.97811963452012	-2.95434033378637	12.2804857940322	1.73786747430287	-0.3700133291995	-5.57119588703493	0.312791580478373	-1.14308406602415	9.86403925616424	3.54920901221137	6.87790896500445	2.99420611138679	6.99424803376019	-0.738555978835957	1.8984709286868	2.73464788365678	74.5	0	2
100	4.12337663388691	2.55301565523954	6.3267719269356	5.06150667251394	3.64007345583253	6.51434273559595	1.44621360032017	2.78414680812795	2.9339204229799	6.53283066355661	6.88478802174334	7	5.49291438308234	5.53159460024174	2.25025098782014	6.59847384231286	1.08900883541959	1.69986030177987	1.46586953622822	5.9354408176671	1.54008873075158	1	3.22850833111444	4.39774849487125	6.2082798754395	4.10692494238315	4.26781831897201	-0.770785353146236	3.18489605965751	7.70509319494398	3.67273155934822	5.45215958653305	9.69842998594579	2.3381996315345	-1.25425018948193	1.83463128103025	2.96694897013598	6.02357971088973	4.84837563290427	1.4703139471944	1.23789472200896	3.35013688525717	9.29976490422342	0.198826015370046	5.1767479898037	4.16694180017311	100	1	2
101	5.65371614459157	1.63883662265395	5.936902509404	2.40416438718025	6.35487069776897	5.98272930016367	3.89937199859601	1.48092136610977	5.58354780791286	6.03274172880349	1.28567080304108	1.05465569922172	5.35111059390908	5.26674578216843	2.11362991638625	1.89513471983599	3.89709090451358	3.20042716106096	1.4051603539894	3.46074765183249	3.06965924696177	2.92696669212653	1.93225821093596	6.71729352556752	5.12710183232602	6.34086151825646	1.74189636455334	-5.5583852390695	5.67939076689119	7.24018333374704	4.93298632754796	7.87917267166857	8.38887679561599	-1.99240801756204	4.48837742244527	-0.753397180775209	2.51118651900136	9.46451545064567	2.64462113495083	9.62847805955746	0.778626265600921	6.28859924196694	13.1874082591711	-4.15762637622039	3.7488180807574	0.2793079081288	101.75	1	2
102	7	3.60491025888419	5.66258837944309	3.72503134143533	4.42051342061789	3.61829890186931	4.14227745181863	5.85435570450359	3.19806494192649	3.14415658070794	2.17385048533483	3.28280467633243	4.71019304920266	4.25359703820212	1	1	6.72476115371608	4.48973119373385	3.4838015865567	3.35884475752361	1.08288825804693	7	3.17671512698884	5.35858562240519	3.38330985707574	5.65589078697043	1.53975859975387	-6.54389029502643	4.14322839205631	7.42547134860261	2.54447973974229	-2.01870750026746	4.96428609279395	0.895101804863981	4.03825369037993	6.02480295224356	6.10729680715952	-0.425309400519648	7.41161828874803	6.38906778962784	0.980442741458398	4.95088180411454	2.3235721848731	-0.0101517338618404	7.06532713825391	4.17544093666979	100.5	1	2
103	7	2.54635167219449	5.54106307985179	6.05674454213619	5.9794102557756	6.13168834104634	1.99597280352251	5.14356686288431	4.3972256819291	1.00056211252544	7	6.0109648978035	5.27016175339746	3.35223232559475	2.81734386713298	5.69057590004066	5.50653577511286	6.82653866195433	1	4.95152673513363	3.20093158105594	1.7710170035293	4.58537454440784	5.10349467238759	-0.992179627204805	4.91504794901546	6.23144898203522	1.63351901559196	0.409869672401495	-0.827625242943056	3.53181749962842	6.13514547989569	0.287374471570573	0.546048515219618	2.23923157241872	1.31845788842067	1.53064911347792	5.6538463787248	4.63996671829133	9.15616162484869	6.41868229416499	0.109955629689081	6.26666719759796	0.470541700423038	6.06508858069706	4.00640817281971	92.25	1	2
104	5.1588985179735	3.69247235522182	1.26062703246727	2.00830047982284	4.36945263038647	6.74013884267485	2.19364337349027	5.57354491456508	5.08475539911314	4.07097029574628	4.51176631321393	3.67878614419637	3.62869051857191	6.24251710473924	2.86959530284924	7	5.0646759059062	4.06956780740436	3.31508605235274	7	3.00881956176213	4.52918533588106	1.81747960203459	4.28370834890822	7.52779169843309	4.70753693420185	0.764991443307963	-4.38662194644187	0.606975510752497	4.4870953622458	2.46929028428253	8.52637050785896	6.18795269112508	2.33144876889704	1.04180608276969	7.14744017742215	2.49066946920844	1.78551529159002	6.1127979721041	10.7637339847403	1.25766748172924	0.233743607442454	4.27882870797575	1.04070326880637	8.83012102968783	6.16026922615965	95	1	2
105	2.98997225964064	1.89181259073137	1.84289888594374	6.31747011234642	2.13841212634103	5.85464576134687	6.31278757772388	4.83916226089783	1	1.79023224428751	6.40801715031426	1	1.71528429066184	6.96419605668982	2.77886448452864	6.09371689117244	6.50933808479653	3.64740286157491	2.23679700378532	7	2.39619011336433	5.1487065274936	3.51634608977315	2.94153502654162	0.128909842608675	6.7320359728175	4.85064810705988	0.27904798566543	-1.63359649206167	7.50717762567158	9.24899400688678	-6.4107798197487	3.89259035681759	6.52926529608437	1.91673968330544	1.67075791752364	2.20720390304095	5.7677688037846	3.88806008686563	3.22327570720539	2.09165697167585	-0.476042398231657	1.82261078464087	-0.82348250097084	2.41836301475085	4.0437695199987	87.75	1	2
106	6.50554573044634	1.05092697340627	3.54861854731609	7	3.53097457908713	6.73301721747468	3.28318642638138	2.31944525527892	1.34399264005569	2.24755575910015	7	1.6003514323826	6.94390549631865	5.3884381267113	1	1.81372400957204	1.6412088421138	1	6.2290886942872	5.82962827842575	3.2334665253859	2.61267911616426	5.56615322549655	2.22556659671165	-0.0715115158533674	6.98724683217393	7.03942354874579	3.80114068371911	8.74461557523431	7.38217775574092	5.25189659815142	6.19435706221674	4.76366496316342	-4.62080972171513	6.06467979026352	-5.00055946485821	8.70347610840088	2.98127245710651	3.86944183480444	10.3657134272847	1.74224783312758	6.11886370841135	8.72434836661683	0.295762611351899	5.98468837621068	3.52553754369869	85.5	1	2
107	7	3.0251781395813	1.00043086348326	1	6.13024223990097	2.52093449801158	1.4192212415337	6.08595054325924	1.86470346969031	5.65244692196006	7	2.95394473377453	3.23411086573268	5.50971505469554	2.3386553588554	4.57676528905738	5.35180425761667	4.68076202444954	3.72446119208445	2.19569352763358	1.44922799329858	1.77401780832539	2.72314407853521	4.19001436897227	8.12715489154716	4.91625960633324	0.170897672962229	-3.22748714523719	9.61352852656529	4.44968631842427	3.93068394222093	-3.03359109756973	7.49487917851936	3.57157800938151	2.2903884191552	11.8696260498054	1.98126038956181	7.50565173190901	3.27151766062723	3.02261386619303	0.127865927155289	5.37271910153472	0.796600291786057	1.80713583709793	10.0581059970682	0.771594279877679	96.25	1	2
108	6.99551261047022	2.73233644694486	5.27002429346176	3.28193281308932	4.41847366944503	7	5.16969070694996	4.45629356064163	7	6.38520747012691	2.00555351136506	2.48774228030907	5.28052917664559	6.16547540733458	4.66570501959225	2.19255245207502	1.55836878220369	1	1.36095994161214	4.26384794019281	1.32211141466563	5.13198367896534	2.19975621008561	4.69213776609961	3.4406917324676	4.20626496047168	1.5670453352364	-4.33021568558642	6.11628204786169	3.2837622157205	3.16423500148877	6.72297882239488	6.17652309522466	0.812456121268011	2.08516203701612	5.87137895214512	0.986656332903573	7.49311560306686	6.37285545992406	1.27199840954042	-0.8511443715694	1.69369687694562	11.1029444870017	6.56020074253901	11.2842882110226	-1.79760470589863	86	1	2
109	7	2.26987631081216	4.97520867673923	2.88155980987884	5.68655635170098	5.07537831304483	5.88054782898746	1	1.8661212429258	6.11999242883927	3.76660492054871	1.63457605083107	5.44197449541192	5.24304849282574	4.03740784411661	1.05104305856523	3.81732367722547	2.13835778650536	3.45037148456197	1.57673409695474	1.62944526846119	4.28949066346426	2.91992481491482	4.81934447667597	1.81994123904087	3.92362422420992	1.59369387935855	-3.97871828745631	6.41640634799862	2.77859924741555	3.58657778023557	7.72195119841721	6.23992086860579	2.95007314464581	3.76419652115127	6.55963008121142	5.67475451699176	1.87492417446753	6.44046586664743	4.1309007430147	-1.02003772181157	1.87768201925554	6.37475549579697	-1.23922418163638	0.907154764799608	-2.11657647534836	104.75	1	2
110	7	1.80881811236703	1.37971314591566	4.01178951892539	4.51299282514485	3.89136478622567	6.47135567092143	5.84771026539582	2.11703507064363	4.05887096239516	2.86011594240727	7	1	6.84607594822583	1.03173813544161	2.40813045800791	4.89262728726254	5.73935075399089	2.6950141012727	4.66669919015902	2.64674913496933	1.30419412615371	1.67186037536896	2.61182165379548	2.33601164503496	4.70842712732124	3.82912381417208	0.581021945323888	12.6371049120748	4.02210879373101	3.52336289199827	3.96354970486542	7.19485133592688	8.50763308372998	3.66439191240146	-1.99596582014015	1.05602691880451	5.01681289876834	5.83057891738352	6.68274648727966	4.79053309833004	-1.44459569716425	4.75216842661021	2.27943891363231	3.04612781120158	2.4786753425636	102.5	1	2
111	7	2.65993454813846	4.40116784397546	3.32282597857169	5.20234971322014	6.38403704444359	4.53934592276662	4.11150116841378	2.27877073104714	4.50185483411482	4.14356604439388	1.91164848691529	6.66168525468101	5.76646286649366	4.31096701616153	1	1.96570582925411	1.88292306899436	1.97180739645961	4.69836165274831	1.87616334311927	4.43430228042959	1	6.08186236921563	3.4854105752558	3.94595612946766	0.851259881570178	-4.12344082754122	6.1221620830871	3.33557034744842	3.07474139149761	8.03308528500439	6.1219887334361	0.778146716855763	1.76325903516408	6.02589179152315	5.42496383076898	7.64280714409698	5.67338258205521	1.56595738474155	-1.14317221085809	2.12778764645313	5.47814935349549	-2.47805380094686	11.3974790312133	5.93776170141447	89.25	1	2
112	7	1.829063951491	4.25480654109209	6.77155548783118	5.58848386085631	5.90036588998595	5.93475680690085	6.38533163999932	2.92930847884018	2.78847125664812	1.94894225741798	6.41314448275565	4.98477798184473	3.02448932253429	1.7220268040964	1.40335252955376	5.34687580703878	6.44329060774516	4.56812524050461	6.52292862409642	2.121472597161	2.62975399776088	3.2490255449624	3.99297999741536	0.611810201928391	4.08290535230544	7.74296604331951	-0.459638822868129	2.48420737152375	3.45673599341576	9.45411328739323	0.940663987623347	-1.65659666924994	4.49550669899468	2.0619671639525	0.470931487827067	6.47997674480671	1.11070333658658	4.77724186816184	10.0140773287266	7.73851196271726	0.180150345020124	7.93905172799291	-1.53321501173266	3.34325325521572	6.05878041577991	86	1	2
113	6.94265563742968	1.5329524739011	3.51191257257936	5.73988612444968	6.29180953250998	1	3.80019334940648	6.45320581182971	7	4.13174569005204	1	2.35718439371092	2.06124142352768	4.76588161889557	3.49947542101531	2.93853813720094	2.57458017813123	7	1.40145440195431	5.84534649467392	1.46049797309024	6.51845832930773	1	4.21925462250634	1.86518662052465	5.4610270798949	6.74725267414799	0.738603468224175	1.807122694525	6.52331693971013	2.03564747615862	1.30724098957055	3.80124184884738	7.36338435499546	4.45195443170337	-1.61419774391238	4.1987891607137	4.06284928233508	5.58517393186744	3.72735113495547	3.20348236090197	8.04737198935251	6.54771065470288	5.37507634847913	4.89994052547181	3.34474905336831	93.75	1	2
114	5.61961744163683	3.79036056723683	2.77539953767223	1.9784677049922	4.94705074926876	6.07476279565932	1	7	1.77033115899021	1.34867596703633	3.48253925953923	6.2330371996883	2.68447669267151	4.20858237658013	1.51938125439091	6.20472546410588	5.60187523574925	4.32148847240402	3.27961444574179	7	1	3.9036372685675	2.11023095195628	4.57903329299507	6.93215441654833	3.49277074597732	1.79733594999942	-3.96094896102742	0.780426841836999	8.32923111398636	3.11812306323075	4.7736790242762	4.2596166426196	2.09218728164473	1.30948844253134	6.22383931494208	6.65502765602284	5.80520867596705	4.3120674670577	10.1703621471235	8.00104467019116	0.0515846378681015	0.904198984992031	0.144081385078113	4.94458831249898	4.53055727212276	87.5	1	2
115	7	1	2.15168201763314	6.21598540910696	4.52707079241411	4.72125441943434	3.39100797933147	2.66299643052972	1	6.30813928619472	6.19555533148423	3.39881232293642	6.20839197996087	2.82381947097137	3.86106496343352	4.1969600389559	1.62188817469308	2.80702230871502	6.14834964942866	6.68491414656754	1.12712365205217	3.55002879339072	6.66105943391024	2.3024345931677	0.323445131244781	6.10557209727328	7.45897962854235	3.05988590317195	1.73298522970844	6.05180876798585	3.85962591618418	8.21478734048941	7.96591353228992	5.73860275202482	3.1178657688659	5.15948097144004	3.07137156226335	4.46246322941932	3.98527343545116	1.03091041287009	0.236038933093596	12.5921091052317	9.22611061069193	4.8789938343301	11.787343564281	5.3321812996317	74.25	1	2
116	2.6937722697886	5.52295670185193	5.99789617261788	1.48858306424092	6.97810985797602	1.2548758952005	4.91851112944382	2.73965443737242	4.54979411554153	1.02297560549418	7	1.90567164092971	5.11348351035098	4.94827543241206	1.38059555405538	4.40221056799057	2.99286215339172	1.92916048043237	2.25376072705303	6.1468006932521	3.0214659862029	5.40329817600128	4.07388812568689	4.54543084624128	5.9525441567952	-3.9636123488004	6.21056652738233	-0.165023388177077	4.95844519199353	10.3361206074137	4.75767050798507	2.62726097237726	6.77184802006856	5.76598136249374	4.80733807420344	5.63778583174062	5.61153950616882	6.83760008625986	2.2513737674525	6.9356968620458	5.62900632140294	5.77782127027267	10.7708945041335	6.48507911100134	7.87891879186765	-0.958683636124488	86	1	2
117	5.0304091480705	2.10987762019366	4.99869281128571	7	2.72098366038047	3.23136534748698	4.74379996006018	5.62360602842309	1.45542282232707	5.10379036617214	2.42814721292098	2.25528367745394	1.55515634285817	1.76336465788475	6.41297143747721	2.54565262727455	5.15307928456572	5.24505336710404	5.71277627892534	6.65896708833255	2.20141277621269	1.84220594147683	1.01880715132827	2.80245892608199	-1.32416642011723	8.0307592198074	3.10042805820493	-1.30525112472704	3.57200107020017	0.182193392636948	10.7593478021015	8.59544722184233	7.63065272912096	1.28187691474544	3.09738328495464	-2.81223778218657	2.37516503790186	4.75499047366296	2.29312923408781	6.27802118266206	4.26507626971568	2.67942451198867	7.20138582342086	4.04073877630207	1.20439239576697	0.362031307449667	96.75	1	2
118	6.43404070277094	1	5.77491387624137	1	3.42716503904957	4.84722432123449	3.27070389661435	5.93491095137746	1.38985781783949	7	1	3.44798328441505	6.97474420567513	3.65481755390361	1	6.15166119559124	3.49606831727465	5.02687425913715	7	3.10456787851043	3.32142717122528	1	1.64598376562741	5.3779170806484	4.53175692837776	7.64192292019982	2.92453614259231	-8.90707826285985	1.56054474265376	9.24980588556761	11.3414000486714	12.207505707587	1.04695482772499	5.79852048857237	5.34579182703389	4.91184628584319	-1.06521915798245	5.61364851426807	1.35023283141195	7.92648130126233	7.0744829077901	4.90991769519147	2.32567879026604	-0.045721739184116	7.70537209358303	-0.0204082379742088	99.5	1	2
119	4.40755702404215	1	6.21115706618438	1	4.20123544778932	7	4.15009590530329	4.10809128340644	3.06887485356493	7	4.73064109771408	3.44247680370869	6.58362924241833	2.39477745806564	2.20097507472816	1.09805535623626	2.33497473719705	3.5694263811901	1	6.84328393922881	1	1.18240909316789	4.21898211635967	5.42607150362043	3.67205223328615	7.56173035576965	0.96094640066678	-7.18813336919715	3.88840959266473	7.73160753824592	6.53657033508868	6.0290184834418	5.17265063828721	1.24158371256109	2.4243883907584	-1.97561835695371	-0.230615869816583	-1.39085457007814	1.61891976517252	-1.71436903516897	-0.869560093610168	3.07861517111671	12.527612231996	1.75763043429205	3.05698882786872	-1.16680686862599	91.25	1	2
120	5.0413817890899	2.03949895541097	7	1	5.39887335734247	5.20230696649295	1.18598446583454	6.0992384493882	3.76958799042202	6.28251834431809	4.83974976616373	1	6.04125492527173	3.50588454772292	6.26745489929423	3.22675080066492	2.56885955049661	3.23835473946219	2.86121924002184	7	2.71594310122814	3.44378349883264	6.32588010208673	5.5415461764757	2.69401226522668	6.14987638194108	3.35306511070864	-7.41179799413182	4.51309924116557	4.68484510703087	-0.417216651074337	8.18901359284309	2.57105006130377	0.94137565140979	7.37775925555951	8.89585508691047	-1.33481277229929	6.09463200111558	7.56854272491419	0.72599965769099	2.75107366017246	2.59540282062881	1.71715187640138	-4.82854739409655	-0.981501632205367	4.73729041423616	76	1	2
121	6.82884703739702	1.51238929560885	5.65157071937177	7	4.52366294173101	5.59691702850892	6.30809476154615	5.97542020947502	2.7120697966619	2.18527850817106	1.34902799133303	6.24673044220542	6.03915741903939	3.9877069344686	1	1.75272142777022	2.30278814530531	6.64055454363828	3.37665028606469	4.67059576702067	3.18065013910034	6.32751913448375	1.91732266682499	4.96961978591598	-0.122708885985817	4.82676671411972	7.53637799242867	-0.369819304839407	2.62158221288954	4.28735211885182	12.226158613407	8.5581988400678	2.66044708032249	4.76463973307819	2.52759489491097	3.77305141284916	2.24022948234857	0.375722147154956	4.40401777176915	11.2965811534445	7.42381977329687	6.26401377145431	5.21955412669065	4.26244880717501	2.74979934412258	3.29237753471188	87.75	1	2
122	6.80873175452533	2.5574161045068	4.52827779630708	2.57143958049921	5.03636389845119	6.63634848202518	4.92597731259573	2.16083601453996	1.37900778607831	3.76196937746668	2.11515932536394	2.13326781586497	6.15374872372433	6.11671781081714	3.14325084459647	1.1629270853987	3.43958498679938	1	2.66247274398396	2.28299714181633	3.01326025365973	4.85687083950508	2.5858668347944	5.08579512689973	3.47686420078179	4.17150882007952	0.4533393003682	-4.46780433177087	5.99387366003415	3.21238285764055	3.23968023466607	-2.44495016028061	7.5963699763771	1.26637827489065	3.37759631906486	3.03120414502417	5.49673732473345	0.973140564329124	6.41591580446965	4.68884812175898	-1.64848013931049	2.26120429211358	4.59772647062626	6.42673045314574	1.28874988499288	-1.81772322870919	87.5	1	2
123	6.47725105569069	3.73350850841513	5.29307713656158	4.35884293384292	5.25604594398647	2.58275587041825	4.39007790813263	2.9756909599785	5.62749469389399	2.58284511618855	5.67312779289743	3.40898094428234	1.14797309596183	6.10543477521983	4.74593745065919	4.97062400447754	6.92710123153928	3.1156051001301	6.09446387470509	5.40959324695709	1.46923883924222	1.78891067881671	5.75575921497343	4.37798426898274	4.93885553328764	4.13369999258433	0.722682578888102	-5.67590234914265	7.82843478940071	5.59368595628311	7.79404148208985	10.5102725424757	0.577935440951765	0.913988815781638	1.21100456027117	-2.22207618058237	4.53850151122012	3.47450744894683	3.00446922102561	12.1139656755211	6.032964084332	-0.60925216982934	1.10002700600178	1.26137434379533	-0.454223216627441	3.96843755784852	84.25	1	2
124	5.82785742464251	1.04773163742285	6.98833021313158	6.37272559986815	7	6.88656607757714	5.02416525236526	4.55807634688188	1	1.71150848234982	7	5.86744662697208	6.05690692124125	4.43852699931001	2.9946530402078	6.61829443272303	5.68245345776326	7	4.31358596968258	5.24121315188974	3.48665676465365	2.24403153500786	4.61446105781165	4.04397157386912	-0.936025747270624	4.68137097356897	7.59065024104083	1.25254984127528	0.459145991659275	-0.749437041594162	3.75864248293639	4.77015703148049	6.02437341183477	5.95630958542592	2.68002232542608	-1.31663312465435	5.10137929443618	6.64277271909948	5.03246304463064	9.60777384563487	7.78879552166621	5.99123774467904	7.5545610266425	4.53021686880774	3.79576139511485	3.67903814349525	86	1	2
125	6.93584525979006	1.76113751500487	1.00623289118092	2.73286408569597	3.82531007275031	1.08065018468306	4.44186339160405	7	1.41882675967742	3.93019580892676	1.16723761867413	7	6.62074058536868	1	2.48015222897384	1	3.77932558908097	4.49720713801706	5.1163240225238	4.73443771387841	2.65945144607583	4.03711176015069	5.23321208796347	5.68751163902582	9.66140292796193	6.88947046423159	3.54008553812666	-1.14840714683215	2.78441945389657	10.9712898156216	11.5270841770246	1.98199799697161	0.199974591279269	5.54054260183721	3.75786929156775	2.88606962364228	-1.08170892415297	3.64759023684793	4.72386133221147	10.644197267337	3.43052524867364	0.974353805908387	9.60597882719097	-4.54314730031649	4.96734688782686	2.02315482032391	99.75	1	2
126	5.25314839045776	2.54995219341498	7	3.50590355478946	1.22422071441762	1.84031412107617	5.17606524377584	3.84185317931874	7	6.34820856958792	6.19084422010804	6.52356653838792	5.14744746863409	2.27099415846322	4.40010007863156	4.11429455016975	2.30569604635818	4.02528744649646	4.64335480865318	6.07338510400426	5.97151006265734	6.63255435928885	5.97392978497766	1.39142376224161	6.36667370212755	2.58549296986601	-0.77763691563253	-4.21154669928902	0.330306127103721	4.24483058042581	6.02330099629529	6.59221424765996	7.62309764717397	6.86868837567602	2.14760692515542	5.55953157243085	3.75913460811588	1.27579635448025	2.21798953862504	9.05544772420632	6.82399911616501	6.84846317243288	10.182469032821	6.10220435248337	7.65549117947652	2.98909143342978	82.5	1	2
127	5.39113161443109	1.06367472532822	6.37037772300934	6.44884854223816	4.00506826131287	2.19158535645618	4.33980562351834	1	2.39457571265284	2.81970302778124	1	1	2.49592896654387	2.12705292692953	2.83407884211346	4.03152240660817	1.98262183613466	1	1.1221634682162	6.16504838466435	4.16088948898945	2.05535232488033	2.47198123323103	4.14120202761393	5.23905587329391	3.7289478320881	4.18974559647655	-0.419242628240774	7.28658734472868	-0.605345268296615	7.08978493017564	-1.64651378168305	7.66724215360352	3.93220012850473	6.11559479219384	2.78528138119494	4.97063947911887	5.70819140035406	4.74437840533024	8.56368986630721	6.65282189027164	6.28947424641731	5.44013292991793	1.02823908969232	1.33066747702207	1.53365120022045	94.25	1	2
128	5.19780281161704	1.19151049330214	6.17640308535336	1.40178859600638	5.01188167629728	1.67061403349857	2.99177248538053	6.6383738168741	3.0973858613068	4.12251693400997	3.51328881968644	2.63435374977781	2.92702463248792	2.40779577316207	1.71976172688288	4.64284799895731	4.55408936244156	4.33517851262673	5.37911170060624	5.19027144327644	7	5.54878324404085	1.05427837972325	4.81504566284877	4.9824037442587	5.09163835621603	1.14857040976846	-7.32418517382883	0.427088209836473	-0.559224339160381	5.97287503196654	7.10267819233925	5.93920703347569	7.7796253603301	1.25585456496133	5.73335367840434	2.15638352681391	4.88120602272046	5.04176381243293	5.78417627533098	5.77202462856603	2.16395026323495	7.0497244870999	-2.62474476929025	2.84498109637578	0.701383787641719	82	1	2
129	5.66182160017414	1.1674566964586	6.27648902501207	2.13595332391817	4.38878295570734	6.77837247915067	3.88297805515505	5.41956674924103	1.59694294162083	6.52899227283606	2.67471719481318	6.35366334398294	6.53598768974558	6.8995833327843	1.38648063085801	5.23440456490781	2.94094644294822	1.97882511124688	6.86862921802848	4.3396493800258	1.22496984614737	5.9824768786507	2.51018794971229	4.83162033481266	5.59121892972598	6.42579499063012	3.96122481351361	-7.92300354408509	7.03918479646502	3.91603523155451	0.495736377286392	3.5830504667546	7.62349071928054	0.960551168033486	2.59425873416331	5.62563218450777	-1.67435547700156	5.07650879930275	1.03779629099759	10.4064789123683	1.04372834097515	5.17682920963973	5.85290804288849	5.36093032441609	5.61043152016282	2.12283388882006	75.75	1	2
130	6.58246278353343	1.18724239413652	2.94130901340391	2.62624447059613	4.87248187448517	6.34070244768873	5.89094075132184	6.40580211625122	2.71840965310842	5.01939471580708	4.48701716658205	1.3637728442484	2.44002980826535	5.7531875515664	4.03818099895836	1.24363485208925	2.37232271666102	2.30775389591188	2.76559990454067	6.10339409149351	1	1	1.21900545530006	3.76639014973732	4.88429649888505	3.22650647683797	0.521094767575314	-7.1976930056436	1.33379592691659	6.38550142987476	5.40204963152752	9.47690567067651	12.0767424594348	5.85190418017178	5.83361189091892	4.99649642505138	12.129938239024	3.35543006627685	4.59911422513949	9.57291014173917	7.07378942355647	-0.328082323474346	5.92335830396316	4.37394552104385	2.7682561458179	4.29447751605896	92.5	1	2
131	3.66027286736198	1.40180587156269	5.27289958673257	5.18024647864902	4.88012381368559	1.08050411015782	2.2468917696208	4.47319479148341	1	1.53546109126353	6.46018504843278	5.20777834874448	6.17166361608726	2.15320592151465	2.66982541235225	3.03848609718252	3.06866995506046	1.02616206117791	1.86815806458532	2.86240524648224	1.41032707383951	1.81960095180802	2.61972698635178	4.37512500931915	4.69374224625597	3.3965119227904	4.1383301176901	0.989906230118847	0.958889861844658	5.03192664126431	4.36477847102403	4.67599882144564	10.7499090083311	5.37953005436067	-4.81317255255271	-2.95801952968611	1.59433250162065	8.65671878256954	5.4752739416502	5.3769708113728	-0.0706765320387449	4.6799230960706	7.22432384986873	3.5881447978695	5.52807034380516	3.05183082097084	91.25	1	2
132	5.8339271963257	4.13048052987845	2.61823846316016	5.1293759039408	2.87186337438852	3.38531360642045	4.84768499834309	1.46754164890214	1.05083677119972	5.68189984713438	2.64708925955354	7	3.83202938818486	3.85118673039291	4.42164802039298	1.61413492950336	1	4.00814349411804	6.14494684792896	5.73895376141535	3.67358441803009	2.02463799731328	1.46927860593395	4.70756887758579	1.29484872142545	2.37616299110021	8.3242717873842	3.06648398505762	10.557880521118	7.95134509910565	6.28953147741078	3.55481893608203	-0.809845177976158	-0.927536745199176	0.384250458761389	3.29747543057362	2.52922365680623	3.5111364178559	3.88533365641799	1.37202411695435	10.3395200688301	3.22549808985802	9.11279898783579	-1.11068948016634	2.34063554051062	3.07101318903497	86	1	2
133	6.90434500797814	3.00259095965602	5.6028559949605	5.1472413590947	4.78980129323527	7	3.79454116869463	6.78914479692269	1.96896858639875	4.09032694696099	5.38777151824132	5.95705228928074	3.67683826987685	2.77445543713161	1	2.14409375847947	3.3509853474359	4.80038434045805	6.32605283029133	4.4381889293633	1.78946791824283	4.23631260896235	5.99716822843233	4.38186133833205	3.7277082999304	2.83766824504403	2.58797049457729	-7.51062191392202	2.49066501511178	7.85801850202598	4.09025628067895	-2.00053261954815	10.7822231745902	4.24008553757917	2.23663039458569	-5.36444014676543	7.7186087145556	4.01462345719533	6.22729372771844	11.0275637434065	5.55297538518884	3.42984921580067	9.15738568427676	-1.35797089794608	4.89629471656111	-0.128710945699415	70.75	1	2
134	6.74100400568705	4.64815572506556	5.54525696110348	3.9355695859158	4.46832793480597	6.62123643711152	7	6.14366245694703	3.07040563766514	3.64393927477971	3.08847506444933	4.07903844480487	5.84667358480763	2.75128585657306	1.4602977203877	2.052784698953	5.25472614254714	3.95100572845763	3.58436606646646	2.21221016503067	1.55055131883832	7	3.65872152526723	5.43476843902815	2.97180339764219	5.67339641241166	0.842485399192331	-5.97344299094031	4.7483700624367	4.94509078901093	9.44464164506764	-1.68998884574425	6.95831024734288	1.54995974123081	4.40515758849783	-4.56709080958364	5.03068607646364	-0.354911392328349	3.99875663367096	6.82002707968501	1.35884363701064	5.16884844455431	9.20301302997471	1.07506095469548	5.31113675427851	4.24898735038624	74.5	1	2
135	6.25746898640684	1	5.18538177008104	6.96646081028824	6.62707413748867	5.45323094249441	5.03973776068107	6.74105345488305	3.57900338373203	3.56492232768274	1.38501710064063	5.13953567606707	5.36928863557077	1	1	6.85081499803295	5.94104852514574	6.57113484449839	5.12683446750325	4.35319879331166	2.53164046350612	6.79059314160841	2.98490999180391	3.40832598259197	0.818639741134268	4.24822545663828	9.52563814066358	1.17830364484261	2.99114488036865	3.98233266854364	9.81463423892011	9.97865624678741	-1.56797463687873	3.82905739958152	4.09944578269876	-0.178018815260736	7.43611861975451	5.10701522809083	5.17545065913848	9.44402277059778	1.63057458179552	-0.485276056989734	5.07890522368839	4.13209601088717	1.78044602456479	4.84416695582253	99.25	1	2
136	1.71907621459174	1.4168867492736	3.05341556384218	4.68628778986167	5.02466588208823	5.04980626230831	2.72444410812951	4.88571397793204	2.52043764660385	6.4579382845522	7	5.45803873455351	2.3543649183211	1.66682341114237	6.04941677297723	3.37975351343195	1.62812421713781	4.74208046789858	3.07797871585584	1.2029443546604	1.93029961277986	1.4408556908444	4.9090397936214	1.71647992385747	1.59688004064084	2.95658816161043	6.31544086232335	-4.45431003637636	7.75414251297773	-2.17110761290166	2.49727627576523	6.59811596275158	2.5850287017601	0.650281761478036	3.27255308341987	-2.76812689946939	1.6183216772347	2.61430757850914	6.45922456986307	8.40364258158876	6.38610237440468	0.989308003691286	1.67219169313014	6.13656199538591	1.77409790789995	3.67792468237696	79	1	2
137	6.46584770332644	2.19038975715164	4.76865068244397	6.36885289467685	5.94083981692719	2.14830408183029	5.01657932829919	3.52026563742171	3.51054029740568	3.08228011510252	4.23147845248087	4.69762622068935	4.31814261003684	3.77624458640898	2.11339213197021	6.35770964788576	5.44262479145443	5.74002168647644	4.35088252262975	4.30843817371279	2.54772524693359	7	3.2667140779554	4.43111088145347	0.0964965067051844	4.09737975732815	8.57136825307419	1.24811738483936	2.70123810660297	3.50689530305937	5.61281349262631	2.40040035500484	3.55106366557425	4.04595903023444	3.41347873372874	-1.075236576182	1.51618894153638	5.86714500104434	4.10086769521452	10.3745001174598	6.22471097034923	-0.778486512922368	6.62935034927034	1.45049559496475	1.20954367439197	5.29318644830202	86.75	1	2
138	4.11414914101917	1	5.9595671592674	5.27057052047096	3.86168329282379	1	4.38313612850947	7	1.43996358770691	5.70792468198231	5.02053497591538	5.70806284574573	5.2603050063844	5.07113278113528	2.40336062517364	2.02247192812386	3.49591881024485	1.31741994676387	1	5.52710512717602	1.92321298740585	1.34948891440039	2.74758311028473	2.83061216857366	4.09373577319371	3.01431050551971	3.25724634783769	0.639486160828053	2.40077360642356	3.81205919104008	4.64019452354113	6.06658541638206	9.98771217431403	4.89664431779776	-3.58219799414276	-4.00281208847365	0.818437953436494	1.42672922474765	6.73947024132223	5.80195872289309	-0.151335907895616	2.88479695626622	6.30342802069206	3.88469407611077	1.76457544382418	2.89510874724854	90.5	1	2
139	6.53565577002611	1.79573731215175	1	4.05137705981973	2.30356853943239	5.8614246420145	5.70982370087274	7	6.31051458372696	5.59073364732416	2.64557229409083	1	4.07313212262116	1	1.94920905578246	5.79840239659391	4.44196268569343	3.36335531368518	5.78940781402534	7	3.50047178408859	5.35157759438015	6.99550891867139	5.97727550375575	4.57235790363607	0.890990489958892	2.6416543068857	-3.89653288509325	5.6221813344486	4.84580029056176	11.3360961459272	9.46743237766392	2.46496969538511	7.88305288342113	3.86951150888046	4.36824201947815	1.43762565527111	5.80437504972694	3.44725056531382	-0.579754731837142	5.73600203904529	2.55770112202777	4.97872731144504	6.70708699946676	9.79191905816372	4.3005376122224	86.25	1	2
140	7	2.83511623481533	4.66260731967832	5.35388621876984	4.30880053378712	4.3170409636476	3.34618019803418	6.04902792818274	1	5.09604227615026	7	4.17736064191268	3.19752671777698	3.49559959534679	3.54840942119802	1.54565577021192	3.2652761823074	5.2412808039261	4.84984220358978	5.38674506441596	2.11415686317215	4.48575408942513	4.53642578089102	3.81695695106315	4.11185664114323	3.02420374270283	3.23333366264931	-6.01702813083789	2.54199704549344	8.47219963381927	4.14241666464196	-6.33811948549133	1.83991540286967	3.55842923742116	2.61493002977322	-5.35682961259272	7.83204968762132	3.59186725139993	6.60601394719734	10.3314270821383	6.04060727006833	4.76435811448402	6.13557836193895	-2.22515178362487	5.63821037641946	1.89464514351968	72	1	2
141	6.80355287061015	2.61222156793364	6.04263996512495	5.90680836120246	1.20649906067088	1.35906767445501	5.14484772524533	6.22235883205177	1.27216457860117	1.05445827575419	1	1.80523700273205	5.16302053574531	4.79703660572564	2.10838269412128	1.46548422066417	6.63171808564235	3.93807148544505	2.44343907099645	4.01674431799759	3.08266102275518	1.33997924982806	3.15719940868835	1.27902637521575	7.04891111299048	3.39763107944202	0.715204570174508	-4.84899851431036	5.0830624814912	4.24851275500624	5.91588116199033	5.54539922231738	12.4447126149654	-1.86866118882633	6.98357993219434	2.48815607127186	6.90573942129927	3.77720198181408	0.973090964572537	0.717713045777221	1.05825841480853	3.1891037603034	8.67133617230583	1.08968404612265	1.2344830937242	2.6005687348694	81.75	1	2
142	7	1	1	3.39046817987511	2.91031911110127	7	6.05984734968101	5.00421851637039	5.56788886815497	3.68078370781757	1.21235652479281	1.11161124759669	2.07323688780292	1.75781832429314	6.85038539845781	3.90634930969505	5.81257771239368	2.6434291156827	2.32422360716679	2.73916039227769	1	3.31669505120207	2.98229141438949	5.42435546124601	5.19962829652429	1.30171105913763	2.91528649051193	-4.83936945669983	3.79880966005431	4.8500706562829	2.49920306737678	9.34589672500364	8.32935660477688	6.54408613908281	4.4405767865255	-2.65869537210784	-0.730880996459014	1.47409411672769	0.571197907313313	9.66990856496389	5.918472095157	4.36927649528294	3.08849465980022	6.45528448447924	5.99865500004704	5.75718844550494	86.5	1	2
143	5.02507455620233	1	5.93852808020603	2.78431342303964	5.23023542298822	1	2.83281963475694	5.96923969045992	3.61112774283639	7	3.50443090966976	1.67226745209233	6.64962087136351	1	1.3315014700016	3.33144679445685	5.8845729735884	6.57149196696719	5.18415799320518	7	1.63081139482408	3.99669446916598	7	5.61960789269198	4.34745573745381	6.09590055621356	1.77033602751421	-6.73290842490587	-2.01502062592651	2.52978761158226	4.96348555538312	6.26417859176944	-0.140635859006126	3.2792043738049	-0.251550845286542	-4.32991433469213	1.17254940857911	5.83020016195742	3.32572368487959	6.41810514185091	-2.85997473111685	-1.85892666031294	6.96031158496853	-0.496262162789791	3.40626582801559	6.04091554683069	84.25	1	2
144	1.89415923806238	1.02698717544622	2.31495863764436	7	3.04386499603889	6.50062751153852	7	6.2023271980266	1	4.35828256579492	1.95538972384969	2.46408389629021	5.55522516012862	3.2881680687904	1	5.87991384484815	6.04843589656394	6.05933011726991	2.61294855035983	5.09284740379377	2.19446577174115	1.75384527341077	3.7435971794176	2.40627369167807	-1.3213086840252	8.2913299354826	5.20946667241677	-0.846771305566685	3.49415620401885	3.57600281779788	7.86274758027054	-1.33037050327023	-0.97781570917741	4.09703561017973	2.31541067165674	-1.3368125417291	2.9233221620633	4.62093764165534	6.12471688139202	12.3790033036551	8.41985786422313	5.25188442098517	5.56101139257316	1.48831970514101	2.67963572874781	-2.74583559542156	96	1	2
145	5.76781080582884	3.75906895494456	2.14734119538388	4.14618162445522	2.76420743211444	7	3.68094094040832	1.95710059727334	1.0536134088541	4.66892530964257	5.96615125710695	4.6366023151861	4.75115581436114	5.6436469628319	3.79639991302497	6.04614409518732	1.18649497579236	3.94533357635764	5.58436008625391	6.68604816920646	1.5307505833835	3.98799277911083	3.49346602806728	4.74710541034476	1.36172856339998	2.94208083390778	8.50554231819405	2.7483817741383	10.548721580995	8.84629639308406	6.82120923126231	4.82264315388468	-0.257776471323807	-1.13097973685657	-2.07642316867888	-1.52655319145177	9.31853231910454	1.25815471454641	4.16801822836161	1.16616245721781	9.83927649284709	11.4608865809911	8.35676052979764	-1.32778978411123	3.37918273372282	3.19397059994034	83.75	1	2
146	1.32776250874322	2.85556197725574	3.48168452830789	4.66153566504867	4.68267646780833	3.86989940238357	2.75387227578353	6.91208047941025	1.95977965471007	7	7	5.09084789307028	6.20114125353167	1.78109380228454	5.99532556830389	4.13886758455382	2.61850088976126	5.02953562391767	3.1697132581359	5.62527165969668	2.13187189499051	1	5.69149770050344	3.00287785524734	1.2545607391516	2.76157473440393	7.66425455905634	-3.45964932630898	5.52237845117326	-1.02866798113712	6.28477648818483	6.05420542966213	2.05746148539362	7.48560853958517	3.77263445317797	-0.214290999637394	10.1025704640341	2.7087876149292	5.78102212030025	2.58170342740353	6.38966222853948	0.14162274330074	7.66684083677207	6.90196633216963	5.51479111725406	2.44244538959124	82.5	1	2
147	6.56117755109937	2.40508623947888	4.74761345419569	6.68196915673144	5.68739061202362	5.40921824038019	5.60023898914343	6.4561502582999	4.20706650719446	2.86115094542682	2.51772908646239	3.25034522048358	5.38215073182379	3.23493261646829	1.5062895359617	1.573857943263	2.80299283354174	6.93518319857687	4.79879969422968	6.17202926434174	5.91696294630161	6.86205195281956	1.05298927768204	4.22676693968978	0.744266998510758	4.42903069061092	8.07206496409239	-0.833186670142113	1.57481619661543	3.78580592148891	8.20995673633312	-0.322896450747773	-2.07457863651112	6.53279108708623	3.47236609282256	0.429310512869006	1.00898939935845	1.71280025930483	3.9240313443777	11.1152320619354	3.05847199799472	0.906968719447511	6.34783102807284	4.6153702417525	2.9412150060233	6.21995416984324	86.25	1	2
148	7	1.08048984939447	6.85946407780076	1.36722796780641	4.29711082861969	5.0719896621325	6.26699428575354	2.81237124652606	7	5.38606575155699	5.5243252493545	6.78785167332014	5.84325467666256	2.69741235418195	1.54304921320037	4.86777034490779	2.29108131070041	3.8182351825993	7	3.04861903286586	3.307415627448	3.53424230017466	2.36475405312796	4.02389344163928	4.86769040354075	6.58956819141657	2.39156392633396	-7.55972106226752	4.16513154137777	3.3879374089202	6.85065530785387	5.86670908691891	0.683174509162491	6.11212109172571	2.91141231785779	-2.09354661417669	1.07743987419308	3.68892398625582	2.88392183451955	9.87850132294696	5.9981542823323	9.13414011932747	9.09442205573943	3.32001515693044	-0.694963723390164	2.51004956901945	70	1	2
149	7	1.02381476155394	2.26542185474494	4.41164485082585	4.37149364318197	6.55157375229237	4.46415674285838	5.80193748327485	1	2.57624030192007	4.17131993046483	6.43698055044094	1.37158213731254	1.63424987150556	2.55383243391412	2.80820431680201	4.14400022137274	2.87057005708397	4.82973663053939	1.44764548381422	2.1004194632578	1	6.86446007211021	5.05921615932589	1.21693136661569	4.73658558869729	6.60715357217206	2.80316222706254	-0.376526613776754	0.663406271463915	4.24992324462113	8.07722572837975	6.4632586747219	7.84311543599796	4.84057233370276	0.625600327372495	3.44681774751493	4.06556780423694	-0.145375111391932	12.006399965636	8.81931656744261	5.46797790013949	3.27965624896373	3.57053462478485	4.1557100908555	0.0490136943703247	88.75	1	2
150	7	2.46382990097457	6.91959672085834	6.45426477871935	1.0500047612414	6.17285415902123	1.87070261977695	6.22628820484846	1	1.95524442375655	1.58413548166117	3.17225226061906	4.81990049895974	2.5263841030804	7	1.53634612902762	5.99271308312325	4.33418244179965	3.93973287761078	5.05045411663072	3.83522049657935	7	5.93153701947299	1.37530915918888	3.38216486497585	3.48627331560705	3.06263016317495	-4.11386206572481	4.27718685614375	-0.437111682308505	10.9797337597524	3.07167007519512	8.24748756054382	7.28785708614558	6.93353304421216	1.67587281863121	7.10737045972659	5.68364978444554	4.86972715318222	13.2540905157748	4.42946810708392	3.60315756186013	2.47182803450294	6.30799377672796	6.65377943887678	-3.20542406888702	70.5	1	2
151	7	3.50492312402685	4.06174700993168	3.70052489906696	4.61506236939734	4.04145516367322	4.50502266558516	6.05335824622253	1.43028247070068	4.33719136850207	3.91391764022884	5.55505800594691	2.77801570161388	7	3.00493290166573	5.34330219714179	6.4195333683267	6.3147116768999	6.48582445072583	5.13955644042247	3.91100893679952	4.40521563309034	4.16315776545018	5.4076568866798	3.62696417217372	4.14741556289792	1.18720814868261	-6.2224871666154	2.56794208934108	1.96195965893814	7.65000280408158	-4.05909284332737	8.08626452348322	8.54522346168547	3.30558866049479	-1.66456999616528	0.6191702706167	5.58378444132095	6.49163891366893	12.9735926097355	-2.37715896961446	1.49499372011042	8.10690021091298	1.55712301169861	7.23997463972254	5.5331570081461	75.25	1	2
152	5.06757117828584	2.0262293515481	3.43570692321976	2.77890070645294	5.45224555354158	2.29928323517552	6.6648722245709	2.92817979074888	1.37810496991058	5.19392872718919	3.09310777014315	4.54733624881902	4.41712489214126	2.11444025525893	7	1.40966875482654	7	2.49001622445647	3.9520023391414	2.82863026606474	4.37134277221418	3.05020537034834	1	5.26083749659278	6.073963337919	4.0150717453697	0.97066878679738	-6.03383824055037	5.65257401617715	4.39574877057234	2.08499709910442	-6.04760311923411	3.5147202065598	6.80261862991132	1.60348151808562	-2.09667810364113	6.53995550380825	7.22121128593412	5.77564043702552	13.4200603274247	6.0106449683671	5.55101478352407	4.76800802671932	3.79616552022066	6.7897378431955	-2.93565097301943	86	1	2
153	6.59619455496155	2.89294479311223	5.50954221604883	5.2671281473422	4.8916683676441	3.38413891146142	3.34620069636553	6.03610695351499	1.64650139711924	3.27634641266349	5.77248011527261	2.60101097031162	3.42771370286737	3.1030895692615	3.07555103788837	1	2.90450304799392	2.62110747935242	6.00211533382863	5.07242493368457	1.77055004866912	4.3154650209641	6.1473547238871	4.32627345682208	3.87665108931367	3.45543193538045	2.67782181621193	-5.57382426211171	5.29094625622252	4.87747999025785	7.21413152844776	-4.95348764418637	2.9640503909663	9.08703210744756	4.90332050807375	-5.4918862407642	7.62145023593868	3.23912735958026	5.54213605131517	5.89750701448991	4.68670969120146	3.6548968233924	5.23438744851431	-1.17678069899588	2.67987490018502	2.75543962248578	64.75	1	2
154	6.21138184157369	2.34004697502723	6.11531764859691	3.64216516712752	5.83671631854842	3.69295737076966	7	1.50975071960941	5.63580401764134	1.94359294553356	1.50287871321329	4.99723410345423	4.04593019660103	1.65793433829842	1.11649401779704	3.71301368291535	3.12592903356063	3.18970534187681	1	6.17624585242679	1.37849880229764	3.35320311079079	1.75846479069203	4.69123242209444	4.25666275522746	6.74633703753653	2.80768213323246	-7.2486518866315	7.50087272710628	6.26927557388498	12.2698074040171	7.49962699722747	4.78769123970096	5.49956038473619	2.75973984396965	1.58179072416166	2.17410707574925	4.4622874012287	4.62021648799315	8.00581727238513	-1.84956798502121	0.153964560634081	5.5760946195414	6.64665405738105	4.92829116162178	-0.916600422227133	98.5	1	2
155	6.75010736945504	2.32253303922907	5.4677314140439	5.35548459359793	5.88595592652146	6.23014792743895	2.12219844467051	3.40043409398932	4.47319019608647	6.40748020045767	7	1.79739002362614	4.18201746934684	3.77385109228618	4.32962794472612	6.94330641383601	6.00134442350927	2.43795799894068	4.72498276947794	4.3676333017002	1.91007477615338	3.24503678154007	2.20245052573458	4.69724851056375	-0.752276889232976	4.10395156655611	6.42988753444943	1.67730063604038	1.51927592251665	10.5621858596832	4.2617641413592	5.2442604256736	6.59205802522875	5.67660570142129	3.67875043285402	-1.15681825380821	0.985031593038052	6.40822807339038	4.59971183372848	9.81449928225505	6.4858984578221	4.25378540702278	6.91705207482081	4.57347684052023	6.35324542612416	3.21009499734608	68.25	1	2
156	6.4902045081648	2.57721540881494	7	6.47068756777262	1	5.95695956106977	1.52422665443885	6.48077270433159	5.08317234870347	1.44307641191043	2.39858185128513	4.19784072076694	1.82751405716223	1.43280162302809	6.98547032764557	1.45811083127841	5.16785410863441	5.68327274944685	3.63419299622041	6.29650411156064	2.92446927008562	5.99346860017708	5.23516071204598	1.89005315903896	1.62507472603837	3.2681688027123	2.58298832700722	-4.70740261938382	4.74891247508786	-1.05351469907221	3.21507200758598	3.313735417921	2.95906711573369	5.12528081762211	2.53168519799258	2.83825391076231	7.14285439661638	2.90801741025278	1.71515855018833	13.8110688426937	-0.802108438707162	2.71915510808874	3.89928591793251	2.87886803328343	5.71735663148603	2.70935996692263	83	1	2
157	4.97139619958375	2.19476499417378	5.55562967737857	2.57793539861323	6.47314192511708	5.06041672523201	4.07329787838209	6.07332555629737	7	6.88721724190257	1.74839596267195	5.24290412464788	3.47831781088578	5.04577600966547	1.30087604093408	4.11379612655196	6.56029653661739	3.15988433385493	5.40855625017281	6.01617498962381	1.20615634356192	6.79657023795799	4.45498138098062	6.12415511815239	4.49661586036456	6.18699068420973	2.44298004065851	-6.54565366434011	-3.53621538643766	1.4273224784598	6.99890952973959	7.13229275302163	4.88510194733988	3.40388903142629	0.935973623823641	7.15429259491221	5.05573865545745	5.77115639625301	3.88014037822335	-2.2458641161897	-2.6365174024497	-1.5332651457964	10.7038659055804	5.880343751192	5.0534625448117	5.65454569842385	87.75	1	2
158	6.91197690325015	3.02731218121915	5.85638255659188	6.57739807766356	5.44146922002007	6.94211346835138	5.80629156161067	6.16414664745981	2.18134163751296	5.87918496095779	5.29223367825387	3.19930011633334	3.28758377778021	6.73032349702187	2.58159997254602	7	3.02286028330524	4.53122275056917	1	6.88588566254984	1.05908355031007	4.28345139955481	4.47700209658367	2.83892567800564	-0.117776022246759	4.48753960529858	6.8280672285618	0.397518549071069	4.98287392424995	3.89120351640196	9.7454141298656	-4.32957048726364	7.61192893672689	3.27244517011894	3.48710172410769	2.63835176741266	6.62741028247946	-2.01209951849901	6.75962907756033	3.43145907843518	0.0643958266914662	5.09605135337963	6.79165904793659	-0.712408099682254	5.22707859551848	-1.27603784991908	67.5	1	2
159	5.86330587474566	2.35902642650071	3.56590048271388	2.86663968428256	4.97181195036557	4.83944717253225	4.98403165040332	1.38017676985843	3.05454679734875	7	2.61294793956045	5.34991823573445	4.45636435955418	4.83017387890911	1.55668869441766	5.88722134864723	3.73472106421617	2.16909677430347	4.35114790677809	6.35232472256892	4.25436849308502	6.8441847086799	2.6964539846341	3.31325981765029	5.56469717022459	-1.5859885125204	-0.996063817427606	-3.96464163696098	8.13182860224283	9.48212313600109	6.9142413256564	8.25682025907741	1.95078385906993	1.48756965941413	-1.24647977258113	3.92684185030666	4.23969431030895	6.06078247761177	4.18012842259495	10.9793061815084	1.07688088346988	7.80410629391143	6.67732119021995	1.49421096732331	-0.163174089349656	1.07308692141289	87.25	1	2
160	2.04939400937311	2.01043013831485	5.53364693131646	3.50441717906799	5.52722651415361	3.93492060461027	3.25955030747532	6.69152014734133	6.09355028704471	5.62811519672758	6.34697765978271	5.75523807634542	7	4.14944581902725	1.18376589394172	2.06907122539533	7	4.28742645018416	3.13741636779515	4.3348246480068	1.01045679529263	1.68453322804783	3.8165873873137	1.14651857343515	4.6329887788957	-1.26088206823183	5.82896261734543	-4.013096947998	4.47149324630547	8.0181371471321	11.9027959692491	14.9012865768643	2.22812116920314	4.48195618540268	1.94830539575625	1.21615051653172	11.9910313019123	5.85065722907158	4.49798788162238	9.73708025951769	2.4266563384895	-3.80237752957697	2.78828426468235	-1.41260267327561	1.75157534695547	1.14540513420436	86	1	2
161	6.85102528853248	2.33605772218844	6.83493265709415	6.92338673158113	1.17452220982754	5.03650816287986	3.92472159016835	4.17403658715745	2.0247223471329	4.41313071592228	1.04160142452175	2.80550497347539	5.97307138295806	3.04743504029366	1.37736154157069	5.01517915225914	2.43517691001873	2.02584609506723	1	2.71142618231674	2.96225706663791	5.37079804150853	4.89850602934875	2.71154089505939	3.47288945354239	5.3308557983158	2.9265021595211	-4.57818299085163	5.52658977959847	10.6844735990132	10.9671279483852	6.13007340764872	8.39757658306623	6.78520448593711	4.45859206641317	-2.75158335220155	5.30780103865983	5.08562449861607	3.93925917517527	14.2982535192741	10.4851405004811	4.13886076814095	1.42915060220453	2.70202630113039	1.26245861241872	-2.45538735289047	79.75	1	2
162	2.30067109247426	1.92377298998239	3.18412384826045	7	3.48442025503294	6.33048458162121	3.20411375763105	6.56858772535563	1	4.32998497674167	3.25679900306855	2.21007172584588	1.20820439570977	2.8313160941116	3.06013692721667	5.51807434533936	6.14817573503664	3.42461309294322	3.34849566746039	4.32839450975265	1.03437261186223	3.85905905977682	2.14108804721667	2.25368665873017	-0.333682522183694	7.9935971406067	5.45698022914519	0.262394207815939	3.53498304775606	2.11691091464591	7.07901935320121	-2.03146862787624	-0.876751882343681	-1.13300990328669	2.09146848550717	6.16108682759495	1.57503203904099	5.08606442394378	3.05468460638499	12.8504306011358	8.63810360032073	4.79653167492707	7.74098832693872	0.736568936122517	0.184680036998883	-2.95318862898423	84.5	1	2
163	6.85077000608	1.7810611913355	1	5.01360613685374	3.57250182751171	6.88889094158606	6.47407281503306	4.97876856182662	6.97716434131571	3.71384889210271	1	1.6159241202875	1.18181355436917	5.94819401984547	3.39657954115811	6.230598139522	3.5646747968967	1	1	4.07693475671425	2.4466849781652	5.6333903697151	3.208045955015	4.74685177418727	5.73457857745332	1.58379504762942	2.995440297192	-4.24268342037437	3.39061427339839	8.98920990015395	5.10439181324468	-2.89608502537292	7.39463433707345	6.66426738725101	3.0393729475262	1.33770365304214	-0.564631063507645	-0.634983265053014	1.53534573581622	11.2039828875516	5.70063063766023	2.6211410487765	3.89092315466971	7.04634635277315	5.73826734478204	4.25212500873451	81.25	1	2
164	2.0724811845517	2.06408908043226	6.04588217591135	1.412876518706	5.13854249252507	7	5.70775369415636	6.66785893307123	6.15718080261649	4.85279194948384	2.1300922654854	6.69587817420501	1.16198472853192	4.04650844439579	1	2.24242092952293	6.62027247597545	2.22198372680736	3.75908102215733	5.05055891740522	1	7	1	3.87125045236075	4.30700479311484	-2.07018388291708	3.23840362465766	2.08352759443713	6.48548989011105	3.11332559706045	14.2814488980188	6.13578090113255	-0.673634843299996	-3.70155538672129	6.17926232089138	-5.73820761915272	5.52700693691376	4.38847288135765	3.12582448118843	7.42762409448299	-2.40147127931101	-0.769837884989745	6.7911210350638	-2.2380420494312	8.10258413594808	-0.108876410233546	94	1	2
165	6.67299951510925	1.01822823660323	1.42590699103656	4.18015344364075	3.34806611935458	3.8100972943274	6.06478316540953	6.8169588402124	6.54396028999338	3.02015058523847	2.93474939060464	1.13547409438049	2.13051179191603	1.47428796770246	2.07555130799502	6.49831549311331	6.02840379824772	5.11989530935948	7	7	5.62714285261647	5.96048141273417	6.2416497310529	5.04545261304667	4.54135118707568	1.0940039723693	2.67981641664074	-4.41980496060897	5.76296704772427	-0.180193272260706	6.57343924018167	7.56735866332581	2.24507602159401	7.48265064387076	3.43771477991693	6.45777879008855	2.73986306535033	1.30892502330478	3.01686389758495	-1.73327534761977	5.44363401136117	3.23751199162345	4.41987939671054	5.56686702165997	10.0471166266428	3.43412118605614	81.75	1	2
166	4.98241269979256	1.56257731147611	2.42707657443152	1.41173696588877	3.75750798956409	6.14639281694707	1.20722212661891	2.19528134015291	7	5.60632590624156	6.98204963282467	1.24972553631277	6.21635494715187	3.6321792248089	6.99297394457047	1	3.84897957322885	7	2.74288294830575	7	2.69770780274342	2.34821717868025	3.71906818305243	10.1545474413643	8.66005588934126	4.21575769553361	4.04687543549319	-2.77520143838405	1.23327676079863	5.81255760873402	10.3792866746015	7.79764085068733	-3.7814250145429	7.82430125331016	-2.17573960464341	-2.57443084266882	8.12157349161163	4.09549069506575	-0.885857289701982	4.42886158877507	4.34258290325164	1.78609612539709	8.92347833168514	-2.0797260742686	7.76017333795082	-2.87099025075257	80.5	1	2
167	7	2.51372210381058	5.95421210121712	6.67649303855675	2.93488193374563	4.27080032119113	6.40604727687739	6.94326630132061	7	2.45021760683466	2.03371944839994	2.21763011820554	5.95333151275624	2.05152820666891	1.25519414157847	3.67697402856462	3.15664170690986	2.84330775363345	4.36457390630855	4.83261633326765	1.95601462476753	7	1.70597135053749	3.22290909110287	3.09416019064987	6.55414178114107	1.33762967095114	-4.15574543540673	4.6332745314617	9.80858805960308	5.41489451222462	-2.06972375745758	9.05645033662913	-0.753407171422545	8.04931712279556	-2.47849176389139	-0.902895937888482	-1.75758572955364	5.27825776194095	11.0391539380174	6.63679570602631	2.62739964303695	3.85508998493138	1.75376303479597	6.02268637686982	9.26269562044004	78.25	1	2
168	2.57590537907908	1.86444259231937	1.87531247186769	4.60929039073809	5.89934856503061	4.54373908042202	2.69116593161025	6.66219559564622	2.69127528375799	1.83007690177416	1.54960034173015	3.3843915504106	5.91747957232917	1.9714167355318	2.02655635029485	2.52971809625984	4.77625324923435	5.43214414882732	6.93713988229382	1.93662382906135	1.81782343071358	1.000986915003	4.4361639640609	1.95321143525697	0.491491765471196	2.40490190807802	6.02653306025289	-3.49358382200276	6.56491335784684	2.68487051375989	1.76105048091953	6.9478856654868	7.6391795240581	3.56530983588395	5.79698294835386	-1.86689240978642	0.546301392591656	1.08479375990014	3.84903474151018	7.9734227112655	7.51283296662194	0.593083592203256	10.3434813431945	-0.144837082447538	1.3397929030429	-0.207791210019009	74	1	2
169	4.03866630770029	1.24230693069638	6.08629062868554	1.80766503584423	3.92272323366732	6.6938314717899	3.07749265705338	3.68574360729821	3.10523239712231	6.72737445858683	4.78251131907238	2.2195487036615	5.92720258591623	5.704232116782	2.3918009262308	4.73060181003656	3.77953273405105	3.80962971724219	4.06091229300949	5.43221996030246	1	5.54123929115866	4.00981482877911	6.00702058144024	4.3250154465307	7.48256800616277	0.317758476962152	-6.86423437657169	1.75882077156953	4.29534873525439	7.31807156461843	2.41693794598035	-0.650157295662567	3.09004101248215	1.45814432488139	-1.71266574360795	-1.66638960095044	-0.641630842640894	2.18316236284915	-1.47800893581886	-1.48436929731323	10.2845732998781	2.67182122324475	5.7708256371722	6.44765787441381	-0.639829379685243	76.75	1	2
170	7	3.25428218794149	5.17849183009302	4.46142041623832	1	1.77058853240959	6.95068927346144	6.78385980585283	2.64099896931409	4.1294552948497	2.85723205781749	2.20169617649518	6.87875304666128	2.50688048898965	2.73528006482301	2.23395071022517	2.28716985437086	3.55700822534602	2.82150207965766	6.7325852602944	3.55424745314863	1	5.93793579239224	1.80560023538731	6.29438478297675	3.43091849570089	-0.455385516138611	-5.88608242141118	4.24782827153023	10.149445660588	3.99121532106974	8.5132929275254	1.23106262577276	2.23447878848107	4.87106068467543	7.15829660258345	6.61239849910734	3.51988499163548	0.995580308262279	8.26077198277253	-0.85729502783066	5.72136811987212	7.49522452941284	7.00018846620496	3.42109723220666	1.7901756898885	65.5	1	2
171	6.13151361503555	1.40671548163186	1.5724047892851	2.45341011307191	3.80530666715623	1.51716080889639	6.6776547994374	6.22457194659514	3.19816221955026	4.46395894716162	5.68440656905666	6.53496087442858	6.77474573545164	4.53642112807612	1.44707524250616	1	3.22243551430373	3.32143244455921	5.70002595277678	7	1.2205700341265	4.16715382349567	4.26796034591313	6.67676034367442	10.7548240796479	6.47255985901638	3.12763695183928	-1.74606767115968	1.67335024272366	3.18122342153668	4.10966225710026	1.21079945348309	1.22282447603728	4.57275639101923	3.33250861366973	0.0169033917486656	-1.4813534583774	6.08406356468002	10.5525229216094	9.87732012382551	2.62446712147289	-0.664782013719471	7.53893852960452	-2.84690137391022	4.95792706220975	2.76323853982418	86.25	1	2
172	6.22090270225696	1	2.01457815615148	3.71673875367506	6.29006125308158	6.43100335918141	6.22339851564456	4.73606148134647	4.08407800882192	3.49823763659756	6.82294386678671	7	2.55247905439335	5.34216849719435	4.41516438404382	7	5.65951165998194	3.03255492143721	2.27023671903362	1.26265518893261	4.68727004081091	2.89414772205436	7	3.06271967330634	0.43573017018328	3.97444329051856	7.20852259853472	1.96938526663155	7.0494483139591	11.5932094127606	13.6912253391549	-6.03400876702498	7.71427409050083	2.46259574542716	-4.57803117642655	5.59309862835309	0.581963120984382	4.8360566150725	3.39867879752312	5.50251209837032	4.4350331089898	0.233933767044251	7.27473762618961	5.3560910607581	3.26366051164804	1.3892734539977	71	1	2
173	7	2.67263973084775	6.94135059828187	7	1.42446084230892	2.25799512725447	2.44125545621738	4.48774366359434	5.31978403930518	4.73030689501227	1.81340687962025	1.76895840128391	4.4871247079546	3.257990945727	2.03697048447471	1.1518405340614	2.03384876186118	3.17711023579729	1.7651945618449	6.28818769180571	1.73044921913834	4.19565765050697	6.53803015346088	2.17051965082142	3.58956440012496	4.94119943681609	2.23917164394929	-4.18760323661548	6.09859207202925	3.57192771425124	11.3319307070411	6.14137150889488	7.58363225752026	7.6986698675317	3.19371061069873	-2.53372308711298	5.28909502885688	4.31106332718824	6.2004176878937	14.6592851354067	11.0106737289243	2.91233654448825	2.01472356465191	4.81658655523837	5.77701675794794	-0.167715321278661	71.75	1	2
174	7	3.63567017124864	6.86952705847069	6.47553852789349	1	2.54804598773561	4.38494015594154	4.36780726059527	5.13613672580675	4.48464971933412	1.30512828087745	3.26614768401599	3.59217817290038	4.69711907187147	1.62889780836629	1	5.57099927988605	2.20301511805085	4.0572060965625	5.81523820692228	1.97786716491836	3.63507805866907	5.4539822375401	1.6697181275056	3.12536255457918	5.97698456829022	3.11907271197934	-4.31463550320111	5.03403138677237	10.7795705452409	10.9830030263254	6.24395754249139	8.48766271919621	1.87338663708276	3.57294450565504	2.45207645781156	3.58498718888678	4.84090948100225	4.19363082609876	13.6240096703257	0.816457257709381	1.3772246509589	1.55592208728887	5.09050493376017	5.29015727529242	-1.91915251003226	70.5	1	2
175	6.85301399736425	1	1.20378842616561	6.95418493622542	5.04295103638386	5.21286943703132	2.6667921598692	6.93440919595718	4.80291587189799	2.18584587015488	3.70018023714441	2.74235383776988	5.79134023082666	7	7	1.89885463503929	4.23874124727919	5.20470930255844	2.90543334984369	7	2.22855237001593	5.00109791483387	2.51878548672088	4.57357748527792	0.821321978338479	2.21190712616659	6.11115512081772	3.74459365341182	7.72565818303511	1.91002117680528	3.39820498329897	-3.376837438933	13.2852966601011	-1.41260621110679	4.46553808563208	9.14052936208024	3.01090318095108	-1.45178605305071	6.63548943256503	-2.07831428761007	5.73848724832682	0.0475918011227305	10.6033175156983	-0.976373523719934	4.71357172862996	-0.419394721810037	78.25	1	2
176	7	1.78406391221848	1.12984244118131	4.27708689655891	2.74950829504668	6.44193823804291	6.18610550380686	1.70475526731947	6.77980781989893	6.1383580690819	2.06934400984828	5.71962155283035	3.01306912807046	6.35093749962136	6.59615344037576	5.62825032129708	5.93242862640795	1	5.99950941430856	5.01117077156659	1.16228517823907	3.90732168539958	1	5.33322707365398	5.37420357087932	2.31355767207413	3.39597823951856	-3.34252239561684	3.75389316835654	4.06868855140365	3.61629863480299	10.0875977349681	6.64886436187294	7.23869419793025	3.96566585052459	1.6179478476484	0.244434058610189	1.26052124580307	1.81708875576843	9.46911299630534	4.88478321883099	1.09581997114209	2.62793778818448	8.43098307145361	6.23182818598519	4.52168460161861	72	1	2
177	5.32020400150342	2.12495498640118	7	3.31383855676557	1.02612701615175	7	5.08899839160294	5.72189402345827	3.22709267309334	4.72867473875498	7	3.04002102440881	5.23774292059845	3.19720728356393	1.32056529727513	4.03118472051176	4.07649845484454	5.68838702625702	4.21337670291889	6.92097798224907	1.27362279305265	5.41164439249308	2.44235630392121	1.56190762129447	5.74292891159376	1.95729246129841	-0.729481403015475	-3.98921404094051	0.45515652547218	3.89403284148861	5.08074232200592	5.79562920455367	8.2845114267778	7.02853549254381	2.22710111854576	1.65727335454748	5.05275620715867	1.10865381790343	0.944257506889899	9.43612268046758	6.4476424413673	6.19314824441787	4.60861312294472	6.83977936122629	8.98072692806889	2.2189992629009	81.75	1	2
178	6.94703533118008	3.10876408905515	6.31682162764927	1.68924420886065	3.59602259679029	6.36818816907567	7	5.3073457994777	2.04721667277134	1.27864213328149	7	5.51837832044397	6.93760058934006	6.52708546162384	6.22033720876218	4.6232250491943	1.97250751958688	7	4.70335141847078	5.01282807708441	1	2.74025092401721	5.96854060915996	5.61328039552197	5.38240306496192	5.30212072200292	2.26703527293501	-8.57108930008959	4.74786167460232	3.85106099247466	8.40198751954529	8.32168549623251	-2.40116925541635	10.4090426485119	2.52535883666112	-0.593219251345481	-1.29498566624586	6.30873517190413	3.57072997017843	5.77296798894682	3.59184502777818	7.71565440608285	10.5941972390682	-4.11559356034768	-1.06283221790975	0.0801135985600725	53.5	1	2
179	6.18750601636948	1	6.25450887423619	1	3.35794426898804	4.76918470897184	3.67690233109792	4.4017087302207	1.64863831956608	5.61567721254116	1.27624670066377	6.57487684566251	3.300636132263	5.70015201846561	6.4544997145243	4.68632350530621	3.15511652026773	2.93080028003565	6.0618708863596	4.471419925462	4.21429718284431	1.12868074108376	2.95551508957029	4.66657987198109	4.89207689851077	7.05534817222134	3.29595046737133	-8.44106864715217	4.27808366357037	2.15035745144942	9.89394062416901	-5.89718014833615	12.7212413183266	1.53733931931813	1.19715267772723	4.89417203091278	-1.65509856378495	4.7062682591719	1.47025875599526	7.95379471749473	7.80908501112837	5.26586805095903	1.50750180637132	-1.53905520351885	6.86241599399079	1.73046171147978	74.25	1	2
180	6.86179203814736	1	2.78793736124452	6.72062352998351	4.34747114792337	7	3.77897682181589	6.32959916695681	1.86886524278225	2.39448742549396	6.33343090040363	7	5.43220275678347	2.03811348636298	1	1.37839418628681	4.83918078043928	4.81792646354696	6.15455606978728	5.16859670800136	3.52524619992871	2.38499607804453	2.87129832317176	3.56336268725423	0.765109723062412	6.69366646136899	7.71355991953539	3.95991465852105	11.2295440202026	7.71873002527477	5.39496657763583	-3.85019254918698	10.7149052220384	-3.90383023882761	6.20055867842509	-4.45333066206143	8.79478061648126	2.83286211607768	4.08532253914128	10.0803662056589	1.74644313312673	6.16047832752325	9.05760625152611	0.841201031987025	6.71234689138619	1.26690253219717	83	1	2
181	6.09624563096628	1	2.18853622025308	3.36995780414816	5.74560569290987	6.50311496768285	2.68496562636457	5.17477497678797	3.97787903903892	7	5.63810181427208	4.83839340660887	1	4.14283306453666	5.65204654076863	2.14901186352585	4.91694139649933	1.54691420872749	2.11822317259306	5.68784755162329	2.67194368135982	1.88063735895756	5.39517084499078	3.02645431739791	1.35088863548246	4.47528940452089	6.95629162715359	0.946391883324781	5.9159934989746	11.9951437623533	12.922529957606	-6.56556567874724	6.62701482016579	1.9266417105149	-4.96295687080659	5.19884759330752	3.57341153115133	4.14301545352816	3.25588482412294	5.40216944276261	3.61349927782814	1.18347848974402	7.44935504170447	6.37851169112684	4.00941037216358	8.21309275760333	72.75	1	2
182	5.8644992434859	1.59453186446355	5.46999238844301	2.87959040279693	7	4.34564217073573	4.66724228615487	1.0201889057464	6.81427239239097	7	1.32429648670214	2.77518496037419	5.85618015299302	5.89144412629829	2.20350536087149	3.4176398591248	3.96630763790412	7	2.40345222573883	4.15776260415052	3.4558667873624	2.49016447933856	1.25923294229629	7.14818415279796	4.83466856835661	6.70024220812918	2.37559277299334	-5.87339187871033	6.02737139544985	0.838740795369128	4.91312132009074	8.68835070531707	7.95953451769779	-0.952810775929746	4.12567233534677	-0.453588613866064	3.24308114728308	9.00538722209266	2.19151459853834	10.4002905975371	5.68667968384605	7.48178406073566	5.48512958573326	-3.5102708825266	-3.04769184009986	4.16223111706649	84.5	1	2
183	6.82638426581775	1.18667390911333	5.40714050932898	7	4.61626504334682	5.18386234265709	2.67802460050533	3.43046567639113	1.36624412867137	4.33076422846017	3.73921380896307	5.46263491812045	6.50708069525326	1.68572636917448	6.48266400812754	1.25806606375303	3.6381514754116	5.04616532138988	1	7	2.29338848335355	4.75751429025864	2.43746760564831	4.813892223487	2.76197508436627	3.54126441523636	8.88183382998433	0.879770495096924	2.71202577738212	-0.596217264079196	6.83577302177467	-6.67377974903415	12.0563574968311	5.7159754169504	5.15818378419987	-1.59520075250384	3.21544047427724	4.99377995851933	6.5657609521167	5.7459535527971	6.21844612357642	4.41857076388974	2.20916655383581	-0.760518135808133	11.3580567434347	3.03331490825102	79.25	1	2
184	7	1.9873053922228	2.34331509227908	1.56012244772107	4.11119382524165	6.06243328696112	4.3081301866662	1.27530860727255	3.80802545534095	6.26195223453616	1	5.7246462472132	7	3.81388844364615	4.16934941582398	2.29030188663582	3.12416448055465	5.4127945031169	5.41776298828489	7	4.63458307344256	7	1.73523952874212	7.958592103473	6.33276259963607	3.84408573447767	4.38690410405981	-2.42425515206119	0.526433169213118	8.37397902718552	4.57791197656965	-0.532180337264859	1.46869739957077	0.818682352339239	3.81493615632211	6.44295743616056	3.4752392633711	-1.46381512860977	7.34384076359994	5.85254045425962	3.45994305636572	6.21494783714356	2.83556081133337	5.22279635873619	5.75806543207967	-1.80804532440113	60	1	2
185	5.45284899488873	1.54879088534339	2.13607350755177	1	3.62314479732816	7	3.99231854555936	2.74947535939352	3.3049313176456	6.34609428948796	1.30570460630996	5.97022974347385	7	3.47272125606091	4.92413422710011	2.76838399083143	3.59663019036762	2.22243762945794	3.09337414253061	4.56938574462003	6.02899554007963	6.79229842701805	1.83595411608261	7.88814415041332	5.78452305076146	4.49727392827006	5.27366678542969	-1.36303914676705	2.76807186131524	8.37692539880673	4.01818196474414	-1.775642965894	1.3580439643986	-0.309371211317388	2.70866321327251	4.84085933513192	3.93300422260948	1.94217572603976	7.09941242884669	5.30396183992375	3.12351179675922	5.86195215007223	2.62852521880413	4.04641412345851	7.71368290098907	4.35214581053835	61.75	1	2
186	2.17672699691675	3.15004812705983	6.21811496313681	2.18027018587677	5.83631646920513	7	5.87010418383727	5.9837884650657	6.62602133884375	4.60315624231922	1	6.84010335193477	2.51740479895905	4.48212212196461	1.88725499350465	2.67806587790938	6.94781952994778	1.86250495949118	4.17266817919887	6.00920770917975	1	6.66805957459834	1	3.64717941127359	5.50139047196643	-2.22433307825764	3.74067496621294	1.53696313675276	6.31284719014426	4.13320216891804	14.7663939703905	6.44659460595513	0.34260211217458	6.93351783352148	7.73024787239623	4.46552424254007	6.81045042689417	-1.03263811713029	2.30840289774927	7.3410164880134	-2.0360983606831	-1.55583578724014	7.55153609884113	-1.68531550567293	8.95968463380247	0.977564440315638	85.5	1	2
187	6.27303508536753	1.56988135778924	1.96512860767353	4.24906599424462	6.08253293150895	2.81994178014567	6.60660544276079	6.50687858668792	5.2388747785422	2.00615361846742	2.83994298202734	1	6.39874130982269	6.27881902607171	3.83797937191638	1.95135024464222	4.06770391764834	5.71010583889886	1.20292923632016	5.46115556424812	2.87105136738679	1.21214127473432	3.34789516808884	3.95849007705274	2.06358176619318	4.75425410937847	4.67354868316053	0.210424875432706	12.6047372056275	3.01942991379494	4.38509625935979	2.40440315230879	1.41997344176354	7.0321423216137	3.35856291474807	-2.3585653094007	11.9987377185231	4.08802483430328	5.3340979824931	5.89939195654693	4.98596961602982	-0.0416773024564207	3.40510913876348	5.76955620769602	2.30899722196528	3.84423493978733	86.25	1	2
188	5.51306395101776	1.5156839028017	7	1	3.05222876205848	3.96299479207937	3.85996846972391	4.43354906882305	1	5.45048822302285	1	2.94830427550626	2.46059656767135	5.84039162459906	6.30708672140856	4.78954515639182	4.87892886530386	6.62870844690122	1.1275361057988	5.28875705861238	4.60121469444239	1.53440210656788	1.84249994479538	5.04606527543289	5.00622179418914	6.92140531002983	2.93527775758635	-8.39013180859939	2.45701373333882	10.1386959381833	-0.158539498282337	12.6336684116598	13.6288562285938	1.40758787162535	3.91424396472752	-1.79153896122237	-0.375641656550553	5.91231175128025	1.38847938541993	9.53376612185579	7.31874089575851	5.20004303588976	9.36446773883907	0.108942063291077	4.207645744684	2.16659556875269	66	1	2
189	3.38364489952524	6.8910453414389	3.91068346686349	1	7	7	3.69581958212445	4.13819840794543	2.65084816510524	1	2.2340568598949	2.93733294189351	1.29656261302173	3.32432015737024	1.23630018542962	3.55588426508822	6.53276459084421	5.03407424199838	4.32825977566816	2.4685280851013	2.20410637023113	5.33189817044177	6.31717540887561	2.93452451376167	5.40503870632916	-2.14849065275454	5.53378870999134	1.56659162600028	4.10028522530712	-0.558283192234301	11.3995836756577	5.54905521876518	7.50439660411584	4.27338100454759	0.75833107411496	-3.5618976433164	10.7651934825533	4.56504327774084	5.48381263527934	1.09653114422468	5.38876235572983	-3.21139913128274	10.0850766219852	3.28365903206392	7.66905629936282	-0.0540936047874996	51.75	1	2
190	4.85482165783147	1.4467303396459	3.15174661695628	4.85220032001773	4.03514553095068	7	1.29625379502782	5.09325002022979	5.80497898180951	1	2.96128713104881	7	6.82591859201345	7	2.42917399903412	1.88120692653568	4.42722907447605	6.29472485275542	1	1	1	2.28923303727728	3.96570119136702	3.41012714250153	0.61060194119825	4.32910156493628	6.75584556000675	-0.498944461618237	2.54108222574534	3.87674660131037	5.44191277593006	4.15630101816573	5.46842809936777	6.25875013772094	2.13019080375161	4.10095542085318	1.54202328688876	6.92808665781327	5.99502661879639	9.69035427039486	7.62612396732414	-1.36053082307701	5.98831197458862	-0.218840831614344	3.61429699245945	4.16198896631816	77.5	1	2
191	6.89111078017663	2.03658553573708	1.00785930517855	5.54017564959678	4.13931799225786	5.0181061250785	4.86990919050712	6.24600210276915	1	3.94369928613588	1.4936634839677	6.47531695516764	3.89401268485525	6.60639324230227	1.50740087240035	1.00191933232981	5.4092162003624	2.78464779568206	2.66717574301145	6.09316555481089	2.38967069775751	5.47285788084795	6.50976081207799	3.31101124571549	-0.448954877523871	5.96780639759548	4.25952222503913	1.74663196772611	-0.674199215289612	3.39395464999186	6.2222767812695	3.85007341432283	-0.818468295552099	3.75981593453211	-0.558597904339982	1.6975682199546	3.47427412837562	-1.54453058915867	4.6121179940588	10.5386027450698	7.2083647757143	0.0202707294841238	4.04167303939895	0.933202814247771	7.81582562842061	1.05628099234855	77.25	1	2
192	2.44033926391485	1	2.61611208619542	4.65918337744049	4.34315482420112	6.14642301599857	1.81503618349963	7	1.0013996349268	5.62397988284726	2.34320690386227	5.59542869090249	4.41164380653156	2.13598413376767	1	4.27128589189395	5.97270349987811	4.15085170399743	6.68545573458747	1.34762024909666	2.99705926870075	1.71428103146132	5.20195028437189	2.55569183899947	1.07933392799864	2.81416081310037	6.79191300492194	-4.11030341019261	4.65156152388536	2.80597921403241	3.38843898664256	7.12134522733316	7.67731517250749	10.9492867168509	5.17804771523851	-1.24039672832981	0.346774123755499	-6.97765870183683	4.64721051182972	9.27375905186999	6.69731400819757	-3.6646141462511	9.32518277769159	7.63260619310904	5.56984102356688	-1.79912990652591	79	1	2
193	5.92421595869627	1.94598399516568	3.31950693194161	2.09237842196443	3.4005682322632	6.19529441106919	2.19430905851114	5.56468289991301	2.83921903463151	1	1.37149330161846	1.8329324374931	3.58789760486389	3.42125816385306	3.34669365376245	1	7	7	6.95618744094676	6.0883120159697	5.36095170790322	2.2445037342852	2.6399204838893	9.59097598983248	8.65417694243157	3.70796121712656	3.36831563282916	-3.49750358348949	2.31569059911995	6.23070254574352	11.5456210819976	6.59954844417043	-3.02481301322926	7.6688310931208	2.9906471988949	5.46246272451576	7.71778492262366	2.0176802281751	3.01041334704261	4.32800457310987	4.38217955797111	1.83851912166006	6.30427308215208	-1.38536779149323	7.63124736842787	1.72140641103104	75.75	1	2
194	7	1.08248427851798	2.77712918540294	7	4.61895959283216	4.07446769703148	3.01058270747503	7	1	7	6.14595303294138	4.32223646967095	5.33513413761468	2.81463857301403	1.84686459622999	3.0053826200445	1.84567925537623	1	7	6.49188617454386	1	3.417049556797	1	2.42013617379373	1.31326693644018	6.46601461562752	5.92254061483863	3.73349551244715	7.79467850420238	6.10642479145707	2.15701795219571	7.50293339564122	4.55515150107644	2.69461185621062	3.76807704060048	-5.63904528094261	4.01509544625128	4.44114110025137	5.06888212520057	2.08826321994172	-0.0585519363179022	12.7050241801897	6.59549901767952	2.26598883182838	12.6128504742704	1.65681478798413	75.5	1	2
195	6.41309337693793	2.48180799716439	3.51427964394005	2.96695792794578	4.36260759423524	4.3074159233895	1.28467190865108	1.67413584336953	3.73061004073015	3.88886118084829	3.50650839352308	1.02414325042515	5.70001441874135	1.7465447347864	1	5.35953847782095	5.18942333667878	2.89586902575475	1.07864214703143	6.89382572747654	3.61481322199867	7	3.91143161720522	2.99137229111294	6.2450403965326	-1.9368742169269	-0.653051080975692	-4.36055711838726	-0.151313327680785	-2.44864777994117	6.42446375206631	6.74999992739717	2.63607163233561	-3.01938081050024	-0.0257325558080296	-0.469975230012804	2.90575394665126	-0.207273243124186	1.79141217401543	11.2576453094361	5.52480868717737	3.52185902180412	3.20313496756023	0.411179224234931	0.288822983520918	4.12157012869535	58.25	1	2
196	3.84472096007607	1.37577328085576	5.6641223902969	5.85133470952667	3.83959905747183	7	3.08175132212248	5.84493119951554	3.73361463205667	6.1627174468051	6.05928567221852	1.22491627406391	3.16213740895783	6.39368186607206	1.70172866022509	1.57165596356208	3.28039456295551	3.17161364515865	5.05076071369561	7	1.03974305440489	5.36669190591231	3.1863928774209	4.70839904494832	5.16114932744489	3.55140035658631	4.34680393079407	2.20446783789098	1.77417971744137	3.48581252604828	-1.6916231534233	4.6164944543885	-1.20037031740181	0.412578416528683	-1.49588790727943	-5.39862274057527	-0.0461390766340625	5.75421538704429	5.37741135889118	12.6455313128113	1.24861024113205	3.33678342249549	7.28096472057544	-0.227437618431791	9.07476645892202	3.5563972342628	57	1	2
197	5.88563208952695	1	6.72182697712328	6.82183942729923	2.10540162394798	2.50034554021291	6.97877354725521	5.45818434297523	6.10728208138477	2.27370720661648	1.89100625333017	1.60385420897212	6.80765101395805	1	1.59712510827956	4.7555528468755	5.69452353248318	2.0606956037237	2.95452754921728	7	3.70433331451517	1	3.49008580962722	2.01483647481133	3.03111058616556	6.37980527987298	-1.27539954525025	-4.99664654784875	6.2437616484724	9.2248557460154	3.22429114296857	1.782390565423	4.37860240002574	3.66080206696674	1.24839554383585	7.79476970425652	6.89934940616105	-4.56595608214495	5.45510372847678	8.50598833912737	6.19586379169744	-2.30925227654689	2.91542615869136	0.631879909478743	2.66935213810053	-1.37412555785763	75.75	1	2
198	6.88275123948929	1	6.7668884613634	5.79385301690016	1.71862810511155	7	4.8867190017598	4.36403458427298	6.43365623395989	6.77226345536925	2.16519274004903	1	6.64144556251097	1.77930439766897	1.16201414642474	5.3247177209178	3.4851054910342	1.79746458532042	6.57744100257353	5.06836910114276	5.57822469297842	1.16854935381421	3.20436534012271	2.60007952795061	3.26892381137389	6.19493187070697	0.316531090241221	-4.61467516554703	6.41511221978739	10.1353383356054	3.60812320722811	3.98712223093577	4.96875390738467	2.82449797950133	1.70683485583951	7.67796921965908	0.826680893511772	-3.78400316074662	5.57140792359727	11.1898029045963	6.08871324322134	5.28755198977936	2.68363170484958	-1.25682160446902	2.59203175424185	-1.1711610203166	69.5	1	2
[truncated: 5 more columns]
